# Supplementary material for: Comparative Analysis of Transcriptomic and Proteomic Expression between Two Non-Small Cell Lung Cancer Subtypes
Source: J Proteome Res. 2025 Jan 8;24(2):729–41. doi: 10.1021/acs.jproteome.4c00773 (PMC11811994; doi:10.1021/acs.jproteome.4c00773)
Supplement: Supplementary file 2 — pr4c00773_si_002.zip [file pr4c00773_si_002.zip]

Archive with 17 entries (17 files):
- Table-S14-DEqMS-DEP-LUSC-vs-NAT.csv
- Table-S15-DEqMS-DEP-LUSC-vs-LUAD.csv
- Table-S16-gprofiler-LUSC-vs-LUAD.csv
- Table-S17-gprofiler-NSCLC-vs-NORM.csv
- Table-S1-Hisat-LUAD-vs-PBMC-counts.csv
- Table-S2-Hisat-LUSC-vs-PBMC-counts.csv
- Table-S3-Hisat-LUSC-vs-LUAD-counts.csv
- Table-S4-Salmon-LUAD-vs-PBMC-counts.csv
- Table-S5-Salmon-LUSC-vs-PBMC-counts.csv
- Table-S6-Salmon-LUSC-vs-LUAD-counts.csv
- Table-S7-edgeR-DEG-LUAD-vs-PBMC.csv
- Table-S8-edgeR-DEG-LUSC-vs-PBMC.csv
- Table-S9-edgeR-DEG-LUSC-vs-LUAD.csv
- Table-S10-Peaks-top3-peptides-intensities-LUAD-vs-NAT.csv
- Table-S11-Peaks-top3-peptides-intensities-LUSC-vs-NAT.csv
- Table-S12-Peaks-top3-peptides-intensities-LUSC-vs-LUAD.csv
- Table-S13-DEqMS-DEP-LUAD-vs-NAT.csv
