# Supplementary material for: Comparative Analysis of Transcriptomic and Proteomic Expression between Two Non-Small Cell Lung Cancer Subtypes
Source: J Proteome Res. 2025 Jan 8;24(2):729–41. doi: 10.1021/acs.jproteome.4c00773 (PMC11811994; doi:10.1021/acs.jproteome.4c00773)
Supplement: Supplementary file 2 — pr4c00773_si_002.zip [file pr4c00773_si_002.zip › Table-S14-DEqMS-DEP-LUSC-vs-NAT.csv]

logFC	AveExpr	t	P.Value	adj.P.Val	B	gene	count	sca.t	sca.P.Value	sca.adj.pval	protein
-4.748542098383361	26.160326976112138	-7.856023991411733	1.1324720210692637e-7	5.2605362566749825e-5	7.812798571081116	MZB1	5	-8.377137861275047	1.0043000448492886e-8	1.3357190596495537e-5	MZB1
4.9998613296668175	22.640860141405003	8.439711660370246	3.569310329809761e-8	4.747182738646982e-5	8.882469476325557	CAVN2	1	7.796351002589956	3.747731613122068e-8	1.665550428464856e-5	CAVIN2
5.132912532892345	23.524779542297306	7.832899231656629	1.1865871255657856e-7	5.2605362566749825e-5	7.769346907060127	HBB	2	7.79529360845836	3.7568806657102016e-8	1.665550428464856e-5	HBB
4.548175263478935	25.137294019915085	7.122209082641383	5.158503000969646e-7	1.3375764122311104e-4	6.394061264861284	FHL1	4	7.472199569476673	7.96838440078011e-8	2.6494878132593866e-5	FHL1
-5.499078187151646	19.16423114248179	-7.528705881138057	3.0226162074214206e-7	1.0050198889676224e-4	6.877864913508137	DCTP1	1	-7.175253411760006	2.0472525324287613e-7	5.445691736260505e-5	DCTPP1
4.36102235565285	23.349596493771312	7.048263490327434	6.034179303298243e-7	1.3375764122311104e-4	6.246558806309627	HSPB6	2	6.9423670736421474	2.8150557074886957e-7	6.240040151599942e-5	HSPB6
4.759481454822737	21.62832620328946	6.515958544511785	1.9056726934718265e-6	2.534544682317529e-4	5.160875296486379	CLIC5	2	6.595975947667716	6.545753589009486e-7	1.2436931819118023e-4	CLIC5
3.693877123085908	27.125210938502722	6.633033588638551	1.4751187320301377e-6	2.452384892000104e-4	5.403198985986958	CAV1	2	6.3936855781368385	1.078392098158205e-6	1.7928268631880158e-4	CAV1
4.004813056365986	21.64531273634531	6.903253379802164	8.223769280101291e-7	1.5625161632192453e-4	5.9549253312778685	CAV2	1	6.338316365094319	1.2372727605798246e-6	1.8284141906346296e-4	CAV2
-4.21543655418149	20.678104876106065	-6.411151668496671	2.4002707877957325e-6	2.66030012314027e-4	4.942296994217468	CO3A1	1	-6.088644528886777	2.3086578914168e-6	3.070514995584344e-4	COL3A1
-3.9391534079100445	20.480699965541717	-6.413637567711693	2.3871314289327837e-6	2.66030012314027e-4	4.947499235293106	P4HA2	1	-5.984629917313393	2.999292645431885e-6	3.6264174712949155e-4	P4HA2
-3.9637450788849797	22.573232278465348	-6.6436261619392845	1.8509119606829636e-6	2.534544682317529e-4	5.193202737331646	MT2	1	-5.975244349823072	3.6212785201368275e-6	4.01358369315165e-4	MT2A
3.8600606423578405	21.995137463191135	5.791262165836338	9.658708886259736e-6	8.564055212483632e-4	3.6193431615600336	PGM5	2	5.780041413664692	5.033288863254234e-6	5.149441683175485e-4	PGM5
-3.0986869145829843	24.868037026802547	-5.462989535867284	2.0548085230818138e-5	0.0012422251525903692	2.899817157679296	BASI	4	-5.671652696041352	6.631364128966089e-6	6.020552690710921e-4	BSG
-3.6993913701449337	23.18789547102886	-5.516396424845541	1.815953527847706e-5	0.0011501039009702138	3.0176718720853657	TM165	3	-5.662371730843489	6.790097019598783e-6	6.020552690710921e-4	TMEM165
-2.526228404566023	24.779141906070805	-4.9029009990192955	7.624430620278303e-5	0.002982497860285336	1.6483885032748589	RUVB1	9	-5.585233257985187	8.267473836642641e-6	6.872337626709196e-4	RUVBL1
2.8981215371800495	23.291846639963847	5.318096520572935	2.877189040443137e-5	0.0014632216121278217	2.5786497835353153	RRAS	4	5.498731157715428	1.0315164340130748e-5	8.070099160219937e-4	RRAS
3.162408320105314	22.115711036929333	5.673722430490593	1.2639890135908371e-5	0.0010416640836554494	3.3630878119478247	EPB42	2	5.470054653010635	1.1101613964437553e-5	8.202859207056635e-4	EPB42
-2.3791901310390813	24.616410486329496	-4.635051711179792	1.4386131018196405e-4	0.003478828046218404	1.0424562426757493	PLAK	11	-5.428126106774259	1.236191118282756e-5	8.266580953357272e-4	JUP
-2.717374924454841	23.842950293780717	-4.99160772642757	6.18448705400026e-5	0.002570427431818858	1.8482081021483605	TTL12	6	-5.40196396230175	1.3220561925285974e-5	8.266580953357272e-4	TTLL12
-3.088727514288884	25.659508430754222	-5.5909323833801	1.52902210713065e-5	0.0010920503045157193	3.181653596836334	RL22	2	-5.379531480575934	1.4004626609665783e-5	8.266580953357272e-4	RPL22
-3.2101932024321584	23.39884806098443	-6.011271551323986	5.862041957649554e-6	5.997319848979929e-4	4.094556875710259	RS21	1	-5.378388544308422	1.4045808755400791e-5	8.266580953357272e-4	RPS21
-3.9533350465106736	23.644387527957903	-5.553046305166295	1.6685838260721413e-5	0.0011096082443379739	3.098376745740552	RL19	1	-5.371527938452225	1.4295591122347163e-5	8.266580953357272e-4	RPL19
-3.6059593323206087	20.26525114706898	-5.962700186252596	8.004612599873176e-6	7.604381969879517e-4	3.8174409534397533	P3H1	1	-5.386524019051913	1.5669669678530564e-5	8.68360861351902e-4	P3H1
-2.721195177605182	25.06903020662959	-4.604561145603231	1.5467918680004756e-4	0.003563782414424483	0.9732923409908159	ERO1A	11	-5.297457846522008	1.729539271954953e-5	9.20114892680035e-4	ERO1A
3.078926015468401	21.665614140394183	5.407265376380861	2.3382731186289613e-5	0.0012957930199068827	2.7765412554946067	ESAM	2	5.237569285056869	2.0179840367698177e-5	0.0010212706251213953	ESAM
-3.363109929149708	20.587744876830026	-5.65107700672795	1.3314503324919278e-5	0.0010416640836554494	3.313535926023455	PKP3	1	-5.227085234209148	2.0732561562614793e-5	0.0010212706251213953	PKP3
-3.3617905943071094	23.082356498723627	-5.582206982765418	1.5600718635938846e-5	0.0010920503045157193	3.16248810264519	RL10	1	-5.180687018518557	2.336776377683181e-5	0.0010982205066343554	RPL10
2.86621118891318	23.039392352562064	5.432555752237555	2.2049938067509706e-5	0.0012750616360777353	2.832528238845958	CD36	2	5.171210635132433	2.3946161422854366e-5	0.0010982205066343554	CD36
-2.6942602229276673	25.299840002856225	-4.321129302153325	3.039326038957501e-4	0.005182440553607021	0.32948168704981295	FBLN2	15	-5.082069546580496	3.0144515949129908e-5	0.0012983707677387806	FBLN2
-2.9921769953814206	21.71251082423214	-5.022520941241081	5.7501727606231075e-5	0.0024670096037512045	1.9177210830871587	SMAP	3	-5.075646624550516	3.064906783822868e-5	0.0012983707677387806	SMAP
-3.7861298312773783	19.11735738868625	-5.428172972895835	2.6280462313863498e-5	0.0013981205950975382	2.693936492886529	SEC62	1	-5.112842953059173	3.1238995915519535e-5	0.0012983707677387806	SEC62
-2.4777396275151773	27.386575511287212	-4.326730611047843	2.9989704619731944e-4	0.005180039888862791	0.3422106788439816	PDIA6	12	-5.042180197728581	3.341877146594418e-5	0.0013468777590819926	PDIA6
-3.067854219554082	21.105843871642726	-5.089339527662635	4.913980351834071e-5	0.0021785312893131048	2.0677405844220225	CRIS3	2	-4.987763325087758	3.8470018213360435e-5	0.001462644751134338	CRISP3
-2.815172916815495	26.374967167576287	-4.4040744244643735	2.493661251315892e-4	0.00480662241195672	0.5179782087234459	NAMPT	10	-4.987556109406011	3.8490651345640474e-5	0.001462644751134338	NAMPT
-2.7922407923192836	27.10214028673722	-4.396398797005291	2.5397316272716996e-4	0.004825490091816229	0.5005355610440727	NDRG1	9	-4.936559913489411	4.392198340067135e-5	0.0016226732756359137	NDRG1
-2.4869626750610827	24.522092504978662	-4.778002615337828	1.024637504128026e-4	0.0033865562221157487	1.3662629589367628	RL9	4	-4.915379982714256	4.6398132350493085e-5	0.0016678247574636702	RPL9
1.8440815560682289	27.266231904867695	3.8168502102684267	0.0010117701291234677	0.01034602425126398	-0.812764275343163	CATA	18	4.887776918197616	4.983676352855624e-5	0.0017442867234994683	CAT
-2.7180110499162566	22.775025816805222	-4.663943107546042	1.3431481422625555e-4	0.0034731537443681254	1.1079643541278967	NSUN2	4	-4.854676982500633	5.429906431384643e-5	0.0018145065654364084	NSUN2
-3.1993448438773413	24.66189634257743	-5.183703533783376	3.9383020344491525e-5	0.0018061867951094388	2.2790248641991298	RL8	1	-4.843368576706368	5.5913709475410514e-5	0.0018145065654364084	RPL8
3.495096026970039	20.617503885349173	5.250722072822816	3.9262136551990924e-5	0.0018061867951094388	2.313656940411276	PHF8	1	4.88296426937599	5.593591667886673e-5	0.0018145065654364084	PHF8
-2.5444391864987743	25.543736025158935	-4.674337415795549	1.3103869058576583e-4	0.0034731537443681254	1.1315250759647055	ALDOC	4	-4.8325312311028	5.750626339567638e-5	0.0018210316741964188	ALDOC
-3.726025658398946	22.10891990269154	-4.71474094359642	1.1905137835116342e-4	0.0034421376784140732	1.2230682130440753	PLOD1	2	-4.82309280423881	5.8930257253988734e-5	0.001822726561576861	PLOD1
-3.7996895841246143	25.609808243545558	-4.58959715287402	1.6028447726760403e-4	0.003613192453659548	0.9393381738656208	UCHL1	3	-4.810158626445841	6.093925644042107e-5	0.0018357938292723709	UCHL1
-3.1894587797574694	23.258875486404207	-4.810607502142093	9.484665083552032e-5	0.0032345139900318465	1.4399918907651932	HM13	2	-4.797023869886362	6.304968489096131e-5	0.0018357938292723709	HM13
-3.541722446378749	21.965698254939838	-4.945020928555339	6.902641360388753e-5	0.0027819736391869825	1.7433296918577934	PSPC1	1	-4.789607798995609	6.42734582551714e-5	0.0018357938292723709	PSPC1
2.888948896542651	21.43004213680245	5.30440953490044	2.9704498892820443e-5	0.0014632216121278217	2.5482084019722304	CLC14	1	4.7764623699400275	6.650145225526822e-5	0.0018357938292723709	CLEC14A
3.091378459972976	27.646332150155178	4.525916147537878	1.8651904986746013e-4	0.004013840937986515	0.7947767873255422	HBA	4	4.772188139420484	6.724242658305793e-5	0.0018357938292723709	HBA1;
2.3769971922829747	30.665513707469085	4.6400200548803445	1.4217224035461287e-4	0.003478828046218404	1.0537234597009997	HBD	4	4.76459991399964	6.857834590780158e-5	0.0018357938292723709	HBD
-2.7332017013518097	25.570657433158875	-4.463101587512817	2.1662961524477592e-4	0.004365414973871999	0.6521000769777006	PRDX4	5	-4.762152817158187	6.901480561174326e-5	0.0018357938292723709	PRDX4
-2.4356385432950916	22.090991526135277	-4.602571170926308	1.554130676967068e-4	0.003563782414424483	0.9687773479940924	CDC5L	4	-4.743770704613825	7.238359704336485e-5	0.001886920367009817	CDC5L
-3.131518190389695	23.383797640719155	-4.75528129392631	1.0813448490020306e-4	0.0033865562221157487	1.3148532810545328	TCTP	2	-4.736430689319598	7.377433013872968e-5	0.001886920367009817	TPT1
-2.902509663134037	21.608196699720434	-4.823617601789572	9.196930482332401e-5	0.00323318774200957	1.4693964631284873	IF2B	2	-4.7256902309378335	7.585771727029535e-5	0.0019035993201791097	EIF2S2
-2.6135671218319985	29.740659538303525	-4.679226851933009	1.2952559956883817e-4	0.0034731537443681254	1.1426065492715738	S10A8	3	-4.682007901299315	8.495568780016547e-5	0.00209242712544852	S100A8
-3.002102954007544	22.034931163107977	-4.663720499542295	1.3438587282866657e-4	0.0034731537443681254	1.1074597266295205	YBOX3	2	-4.62694105561367	9.799617442494747e-5	0.002369725672457821	YBX3
-4.087311167525854	22.36175612521709	-4.427239837615598	2.3596433491642857e-4	0.004684068140878358	0.5706186452797093	FKB11	2	-4.6063084429274035	1.0338208094994885e-4	0.002455324422561285	FKBP11
2.931976344692451	20.964302881301922	4.792962208805225	1.1203644644593455e-4	0.0033865562221157487	1.3192470924740096	BST2	2	4.616229045604455	1.1019221065465034e-4	0.0025711515819418413	BST2
-3.521600996109015	21.215980504663996	-4.673489475157003	1.3130290317709946e-4	0.0034731537443681254	1.1296032027372354	RBX1	1	-4.57439686399524	1.1230051868972236e-4	0.002575167066505702	RBX1
-2.7712018042361173	25.1257725705877	-4.46753004108468	2.143551820068513e-4	0.004365414973871999	0.6621608998290123	NNMT	3	-4.540515509290578	1.226118614697096e-4	0.0027639623009273516	NNMT
-3.20485619230994	19.821158201926842	-4.904138225497705	8.671515257405525e-5	0.0032036431367637075	1.5622906092602449	NU1M	1	-4.536692768197914	1.349074385234981e-4	0.0029426448936650034	MT-ND1
-2.1616860209284425	29.898485794468066	-3.923108069821892	7.856523762899876e-4	0.009202159362768563	-0.5731286268168576	ENOA	10	-4.499924860388212	1.3621657804643985e-4	0.0029426448936650034	ENO1
-2.8658715162059174	24.146435242278937	-4.270493383379269	3.4297529373838136e-4	0.005631569637926509	0.2144213715182639	RCC2	4	-4.497217198114053	1.371759273738573e-4	0.0029426448936650034	RCC2
3.3227373731554017	21.24883909451593	4.6191039743818	1.4942086228178673e-4	0.0035487454791924347	1.0062844995284639	SRBS2	1	4.478116088112254	1.44137807777591e-4	0.0029977318727799898	SORBS2
-2.8178031036779245	23.67242358346625	-4.885253235227401	7.949126803028132e-5	0.00302066818515069	1.6085773634579041	RL18A	1	-4.477811155054208	1.4425175929166868e-4	0.0029977318727799898	RPL18A
-2.6342349054977845	23.576191376667225	-4.244239783102435	3.6515673049060556e-4	0.005851306645210909	0.1547759969063014	RS20	4	-4.4425015296637795	1.5807274593853524e-4	0.003234411570742336	RPS20
-2.7291797477645865	22.63007093708913	-4.5245847748604815	1.8711138207155184e-4	0.004013840937986515	0.7917534565199711	SDF2L	2	-4.43484212940062	1.6124081067201367e-4	0.0032492466392996695	SDF2L1
-2.8483776406413526	20.0715627196126	-4.747305662055464	1.1019930132700608e-4	0.0033865562221157487	1.2968018252954536	ACAP2	1	-4.401251879389093	1.758982531013445e-4	0.0034570545988967852	ACAP2
-2.7335886397529805	23.156699472836785	-4.821750321282501	9.237679262884485e-5	0.00323318774200957	1.4651766978570926	CNBP	1	-4.39671998836245	1.7797482053932742e-4	0.0034570545988967852	CNBP
-2.7184132147856133	22.30658196987486	-4.314008011063122	3.0914194956368026e-4	0.005204541682527782	0.3132987595684922	EFTS	3	-4.393745639809743	1.793509528750964e-4	0.0034570545988967852	TSFM
-2.867605948171157	23.99059363708788	-4.407584912208194	2.472871226677779e-4	0.00480662241195672	0.5259555825534985	RL27A	2	-4.380986999984977	1.853751513198207e-4	0.0035221278750765935	RPL27A
2.9065830925913865	23.508169085573954	4.383587687191741	2.6185369445585636e-4	0.004905146670792802	0.4714220664598221	DRA	2	4.371270719092315	1.9009758678907032e-4	0.003560982963795261	HLA-DRA
-2.171016895005117	24.374982323057612	-3.9557503827425244	7.268531899243864e-4	0.009034717220555457	-0.49935557418670395	G3BP1	7	-4.355946500725178	1.9779015009569687e-4	0.003622402752128852	G3BP1
-2.504726124986938	24.320180360424786	-4.326887270353616	2.997849538390468e-4	0.005180039888862791	0.34256668961797754	SSRA	3	-4.353933096665593	1.9882360970331292e-4	0.003622402752128852	SSR1
-2.8542332495963976	21.080667821706186	-4.648550254691823	1.3931873832664232e-4	0.003478828046218404	1.0730663188066467	SARNP	1	-4.337265746012453	2.0758770384412804e-4	0.0037309681907120307	SARNP
-2.721921357291553	22.937913607489616	-4.362283053483915	2.7550598527098735e-4	0.0050892077834779606	0.4230058414640183	PXL2A	2	-4.303515436687033	2.2652838243660784e-4	0.003980275009245291	PRXL2A
-2.4469397741202776	22.737140513313822	-4.279085350762697	3.3601311402335225e-4	0.005586218020638231	0.2339432998570583	CSK2B	3	-4.297698800697275	2.2996201755646478e-4	0.003980275009245291	CSNK2B
-3.845530022521853	22.632300821115802	-4.101356403435543	5.59313344360927e-4	0.007748820291667009	-0.20465616377373497	MAP11	3	-4.315606310390275	2.3672358896439168e-4	0.003980275009245291	METAP1
-2.6213295848042257	24.931854961009527	-4.005293664110962	6.458696739623207e-4	0.008339870547280453	-0.3872660437040514	LRC59	5	-4.286383822130267	2.3679026265480257e-4	0.003980275009245291	LRRC59
2.7159370517136203	22.79264740984032	4.659338232790641	1.3579247722341544e-4	0.0034731537443681254	1.0975252539816225	DPB1	1	4.284021298828254	2.382412013273755e-4	0.003980275009245291	HLA-DPB1
-2.735572063352542	20.898461591967774	-4.3308315259480406	2.9697657200998453e-4	0.005180039888862791	0.3515301061222651	AAK1	2	-4.282120411352943	2.394150381500927e-4	0.003980275009245291	AAK1
-2.8407766459158026	22.38605735990363	-4.534122137702554	1.8290959313039255e-4	0.004013840937986515	0.8134104361899697	RU1C	1	-4.253443526970706	2.578369126506008e-4	0.004233618442287643	SNRPC
3.643655892780174	20.538626870800115	4.2314876101015	3.764434797601219e-4	0.005890233271540731	0.12580812231481087	H2A2A	1	4.241571814096059	2.6586913200841013e-4	0.0042901048739047935	H2AC18
-2.7576600416553916	20.36529269947095	-4.80386884979039	1.0925150671938648e-4	0.0033865562221157487	1.3431269769962988	PRPS2	1	-4.2647106943904785	2.6940210305120057e-4	0.0042901048739047935	PRPS2
3.112897818945612	24.810375759801325	3.888501025962185	8.531590752800086e-4	0.0093776989266315	-0.6512661398248616	SUSD2	6	4.231293521903669	2.7302360016139124e-4	0.0042901048739047935	SUSD2
-2.2834629951360235	25.290761675536604	-3.903035644872436	8.241322213063398e-4	0.009288947918113829	-0.6184591031386901	SFPQ	6	-4.229657865061522	2.7417963479842665e-4	0.0042901048739047935	SFPQ
-2.233594082410953	23.416204435739672	-4.074960598452524	5.469703370495363e-4	0.007692360156663331	-0.2294380453491156	NDUB8	4	-4.215942337243582	2.8406650807275447e-4	0.004393121578334459	NDUFB8
2.0879611052357347	28.461333076278486	3.8907882535005074	8.48524870399809e-4	0.0093776989266315	-0.6461044707627863	CAH1	6	4.209406273750872	2.88901723876312e-4	0.00440081354261893	CA1
-2.677277554204604	25.460902815112924	-3.97181927274921	7.567429792204697e-4	0.009067280742011033	-0.4904142982843531	POSTN	5	-4.234096808567165	2.911816479326811e-4	0.00440081354261893	POSTN
-2.451567381553943	24.52423430514336	-4.722790150105863	1.1679872193133335e-4	0.0034421376784140732	1.2412976000354492	RS19	1	-4.185400182381221	3.073719234999586e-4	0.004515000184410958	RPS19
-3.4220586351081153	20.995332195100005	-4.127386393388823	5.263451692719591e-4	0.007609120381866365	-0.1471863364328394	PTH2	2	-4.20180035273807	3.1605790737435015e-4	0.004515000184410958	PTRH2
-2.881348756080623	22.872118539679985	-4.154819196326124	4.5204891348279985e-4	0.006805415967514221	-0.0482823371567509	RBP56	2	-4.173378908106651	3.170563895107856e-4	0.004515000184410958	TAF15
-2.3046750816281474	25.325266935892746	-3.9168176028233317	7.975153947378558e-4	0.009202159362768563	-0.587337563981869	NONO	5	-4.171010009161152	3.1900018206670525e-4	0.004515000184410958	NONO
-2.388910445679741	24.495402492536456	-4.147767589418735	4.5972257145107095e-4	0.006805415967514221	-0.06428699724370457	PCNA	3	-4.170447944132334	3.1946311418074025e-4	0.004515000184410958	PCNA
-2.5061479182370654	22.41320465415393	-3.896864536508733	8.363346424370201e-4	0.009347269533119637	-0.6323901137671779	AL1L2	5	-4.167235811965531	3.221215214278982e-4	0.004515000184410958	ALDH1L2
-2.1199694406773446	24.100994495450585	-3.8493599898392885	9.364724141980086e-4	0.009730533678776184	-0.7395378060259103	CPSF5	6	-4.166780621866767	3.225000131722113e-4	0.004515000184410958	NUDT21
2.0913361944569324	26.63118796920531	4.2477393091863	3.621190140530564e-4	0.005851306645210909	0.16272598409462624	CAVN1	3	4.154496385981626	3.32882537343761e-4	0.0046118101527833555	CAVIN1
-2.9183522204803687	20.899457326146162	-4.5319043042155895	2.0509552645783414e-4	0.0043297944474431655	0.7456988903121662	CD38	1	-4.174317403876047	3.3888218248714674e-4	0.004611874083920664	CD38
-2.1357518431729687	24.404589733628757	-3.716071862639069	0.0012854196875845116	0.011173909702532028	-1.039172143096132	SF3B2	8	-4.146495454838095	3.3982230092047e-4	0.004611874083920664	SF3B2
-2.0356728879130266	27.055108536006344	-3.6925857020404314	0.001359048403199636	0.011512957810544688	-1.091793778427145	RACK1	8	-4.127743502896301	3.566539091183978e-4	0.0047914111022976675	RACK1
2.3571617172040504	24.36351025978077	4.07495921946292	5.469721369618564e-4	0.007692360156663331	-0.22944117152151478	DPA1	3	4.09996996613013	3.8311136686007796e-4	0.005092670018728486	HLA-DPA1
-2.2387697530976176	25.961350196940803	-3.943463070632496	7.484545302171697e-4	0.00904949568353487	-0.527133207772807	TCP4	4	-4.094442765612609	3.8860396858311227e-4	0.005092670018728486	SUB1
-2.0689332801318656	24.084872156180676	-3.78121715802159	0.0011012077849008042	0.010613089521145432	-0.8929239384650396	CAPR1	6	-4.092487429173444	3.905656706092523e-4	0.005092670018728486	CAPRIN1
2.4182776387103395	23.994331705707523	4.041465460520139	5.924787481264622e-4	0.0080407830102877	-0.3053479059168813	FBLN5	3	4.086810559936795	3.963167257173953e-4	0.005117487817515882	FBLN5
-3.006454164614027	21.03733007894742	-4.208605387918617	3.975784850010525e-4	0.006148597500597672	0.07383604566299073	AIF1	1	-4.074049694328581	4.09552044082012e-4	0.005168693524553803	AIF1
-2.00666170909005	23.603380847478764	-3.5938135235980075	0.0017170323302086881	0.012901994345635905	-1.3124226332255224	SF3A3	9	-4.068200855828977	4.157635958958764e-4	0.005168693524553803	SF3A3
-2.6766459976398878	24.13145525764301	-3.8530895267516434	9.281977916337909e-4	0.00972049655805466	-0.731131854494457	GLYM	4	-4.067479494346536	4.1653611939395204e-4	0.005168693524553803	SHMT2
-2.854064097261155	22.96811542029569	-4.035764398821326	6.005920409867507e-4	0.008066103802317778	-0.3182632455869445	TIM13	2	-4.06597532484663	4.1815154109062127e-4	0.005168693524553803	TIMM13
-2.375385805213533	22.908520961850964	-4.024228694878709	6.173489245728437e-4	0.008129446234474081	-0.34439187397298454	STT3A	3	-4.061279494945545	4.2323466283936806e-4	0.005168693524553803	STT3A
2.4774301388925757	21.92132274753863	4.147044405823187	4.605168699821653e-4	0.006805415967514221	-0.06592828702669351	LIMC1	2	4.057037117845041	4.2787945382921345e-4	0.005168693524553803	LIMCH1
1.9555714099184982	25.10402416629118	3.577946528944032	0.001782622568302945	0.013131868470452838	-1.3477552118489733	CLIC2	9	4.056615691296308	4.2834359864899136e-4	0.005168693524553803	CLIC2
-2.193876301155793	27.0813849143743	-3.908824403339092	8.128466672674772e-4	0.009240051858681578	-0.6053888575539768	RLA2	4	-4.053876899760078	4.313721663349415e-4	0.005168693524553803	RPLP2
-2.0324656164591275	23.948154610696328	-3.6722546323491874	0.0014261399217687482	0.01185478809970272	-1.1372988565098812	SRPRB	7	-4.043285572242268	4.4328467780927703e-4	0.005264005548985165	SRPRB
-2.046377442064756	23.226493682392952	-3.806553229883698	0.001036848599575085	0.01034602425126398	-0.8359395050201712	UMPS	5	-4.033134481089902	4.550070697230889e-4	0.005355392944528391	UMPS
2.8075958597038806	22.25541368461998	3.98450179376964	6.787006271650912e-4	0.008596874610757822	-0.43432329243389134	DAF	2	4.01212269015725	4.8025339782565316e-4	0.005602956307965953	CD55
-2.17184569919441	24.403767633047	-3.7573384435322104	0.0011654800872658556	0.01061704463057252	-0.9465776634777141	RET1	5	-3.9974631220922205	4.986820358735745e-4	0.005767366154016122	RBP1
-2.4839310572721836	21.91270020062245	-4.338408424027022	2.9165546897818694e-4	0.005180039888862791	0.3687489445862626	SPCS2	1	-3.9677915593475137	5.381457240140849e-4	0.006170119077058041	SPCS2
-2.2828311554172593	22.141272068901745	-4.096419439337253	5.196648084920527e-4	0.007595101047191539	-0.18078173860260627	IMPA3	2	-3.9492087619223337	5.644146743101316e-4	0.006415995870363034	BPNT2
-2.5686475720871833	21.504162175668167	-4.237407522458442	3.7116108262783806e-4	0.005876717141607436	0.13925548096596252	TIM50	1	-3.9397760071991166	5.782290120532688e-4	0.00651732700026142	TIMM50
-2.268377708279445	25.181394782472612	-4.4731874251672945	2.114844529112527e-4	0.004365414973871999	0.6750132870962533	ABRAL	1	-3.9320701272156	5.897613780403813e-4	0.006556503613362266	ABRACL
-2.032838224451389	24.04725639173408	-3.8104667216514003	0.0010272454619290878	0.01034602425126398	-0.8271325365039708	RU2A	4	-3.930878913208913	5.915642357920841e-4	0.006556503613362266	SNRPA1
-2.6667250359698222	21.28779418857029	-4.162238422667422	4.441133201833349e-4	0.006789318572917649	-0.03144178778831286	MOT1	1	-3.927296544048805	5.970188260220749e-4	0.0065597735831591395	SLC16A1
-1.8522652316473405	25.375258379626338	-3.5035747279914404	0.002124423958564011	0.014583949045993597	-1.5129184274291978	RBBP4	8	-3.9242324582525048	6.017235918386579e-4	0.0065597735831591395	RBBP4
-2.163684713600027	24.956772994295516	-3.7727281387789255	0.0011236445785206797	0.01061704463057252	-0.9120041600892437	KHDR1	4	-3.9210402296661018	6.066639925971965e-4	0.006559862684181067	KHDRBS1
-2.3664840753910674	19.824480134242403	-4.346421654391826	2.8613191162368015e-4	0.005180039888862791	0.38695953384852544	UBXN7	1	-3.913442808127766	6.185834195659375e-4	0.006622194120431695	UBXN7
-2.279086986661188	25.237062773818206	-3.742548675314646	0.0012071360897708877	0.01084791215807622	-0.9797823227210714	RL30	4	-3.9110489689955736	6.223866654541066e-4	0.006622194120431695	RPL30
-2.7231126340291993	23.714673477338703	-3.768259685863627	0.0011356360939892335	0.01061704463057252	-0.9220449668861752	RS17	3	-3.9002158172532777	6.39888107691882e-4	0.006754374470080976	RPS17
-1.8693762993133127	24.005033824564528	-3.686774181147954	0.0013779013327412588	0.011598789699657433	-1.1048057208777147	UBA5	5	-3.8915426954331886	6.542486790837005e-4	0.006851580654971036	UBA5
-2.0378345508996425	24.96752801269313	-3.7583262123319625	0.0011627492286841183	0.01061704463057252	-0.9443592704973218	BASP1	4	-3.883905895009571	6.671558904327848e-4	0.0069321666740281545	BASP1
2.1717681589492486	24.994526429849575	3.8662964228701444	8.99475079849567e-4	0.00972049655805466	-0.7013564411924857	CYB5	3	3.8721376386338284	6.87538353188932e-4	0.007040995759720916	CYB5A
-2.467297002217858	21.252448921143397	-3.9179613428317923	7.953452843226982e-4	0.009202159362768563	-0.5847542721096248	AT2C1	2	-3.871751384660943	6.882176306494129e-4	0.007040995759720916	ATP2C1
-2.276769243493547	22.562110940391477	-3.812408301590057	0.001022513875469672	0.01034602425126398	-0.8227626991567112	RETN	3	-3.85409369969634	7.199865934049426e-4	0.007200794162089827	RETN
-2.8803446185868964	21.42301830446709	-4.108976116109287	5.494542969045236e-4	0.007692360156663331	-0.18783430027993298	KYNU	1	-3.8753653261274974	7.215355781730402e-4	0.007200794162089827	KYNU
-2.3818798637285283	22.37958624351904	-3.6676414002657443	0.0014418128106824181	0.011877646090027692	-1.14761790138588	DLG1	4	-3.852928582411943	7.22132861497521e-4	0.007200794162089827	DLG1
-2.127081966792037	23.562782493963873	-3.7050752612112428	0.0013193896122726215	0.011394728469627186	-1.0638176189017958	NDUV2	4	-3.8511110380563913	7.254935471579224e-4	0.007200794162089827	NDUFV2
-2.3316773217493747	25.702471834905722	-3.7884833640198385	0.0010823557433574766	0.010508917822018547	-0.8765869926201271	NGAL	3	-3.846255685590731	7.345468753769006e-4	0.007236646994453909	LCN2
-1.7122812680413837	26.129940423158	-3.285102782525055	0.003544427891699697	0.019599060821901305	-1.9931280672280502	TCPE	11	-3.8386772637579423	7.489002759873047e-4	0.007280126567845928	CCT5
-2.7345614108917786	23.71145942017963	-3.699800281260356	0.00133599809086802	0.011463725553899785	-1.0756353897876911	TOM40	3	-3.8381506969318213	7.499077742818738e-4	0.007280126567845928	TOMM40
1.8389763249230668	26.042365276663084	3.3082151471723504	0.0033585242329559717	0.018915230161838086	-1.9427214876027126	ANT3	11	3.8329011381554396	7.600251227804e-4	0.007324879806506753	SERPINC1
-2.2305896619038776	25.530113031443356	-3.5262114432892186	0.0020140823792695536	0.014416805047516811	-1.4627281689454756	SEC13	6	-3.8261726307106367	7.731893379837265e-4	0.0073981425864629935	SEC13
-2.4076225205894772	21.717557781606168	-3.8578546075183273	9.177311095819323e-4	0.00972049655805466	-0.72039034357039	RAE1L	2	-3.8060141276348682	8.139858826391896e-4	0.007707354782884625	RAE1
-2.032752571913406	27.115072521809502	-3.5789489731893056	0.0017784066781289074	0.013131868470452838	-1.3455239274897917	SET	5	-3.804065822141539	8.180392122708371e-4	0.007707354782884625	SET
1.7809235433660078	27.175695451563932	3.4486475094659195	0.002417435897700513	0.015732287938416283	-1.6343899713025811	CAH2	7	3.801074342945547	8.243014454389e-4	0.007707354782884625	CA2
-1.6438261147493556	24.991073180851892	-3.0846171388701746	0.005637170389535336	0.02668126910349465	-2.425720910575975	COPG1	17	-3.7977934883701576	8.312236212420839e-4	0.007707354782884625	COPG1
-2.2220303825339904	27.415920502753856	-3.386688193589392	0.002795647848140387	0.017369556413330114	-1.7708440087824	6PGD	9	-3.7962591178430567	8.344805178461549e-4	0.007707354782884625	PGD
-2.0476815881726864	24.693243951242568	-3.655281660245248	0.0014846463984684011	0.011967149757351355	-1.1752528620332034	FUS	4	-3.790202997929586	8.47458272057817e-4	0.007773237943702735	FUS
-2.0723475250341785	24.835275080642273	-3.3638950026615193	0.002948876331795757	0.017797413691571982	-1.8208801992155959	MAOM	9	-3.7837096745362993	8.615932270816515e-4	0.007848760219305456	ME2
-2.8078507362923517	21.22841518003564	-3.696914582953605	0.0013451710679046737	0.011468445643033436	-1.0820991085871237	RM49	2	-3.7625436461175075	9.092951370545173e-4	0.008023343967416295	MRPL49
-2.266744770651332	22.140846064801593	-3.8560605033324404	9.216581106022857e-4	0.00972049655805466	-0.7244348425946576	ADRM1	2	-3.760100792220935	9.149648052052592e-4	0.008023343967416295	ADRM1
-2.265637230609965	21.84740608470393	-3.855137001939527	9.236859998592214e-4	0.00972049655805466	-0.7265166213295196	NPL4	2	-3.759008583614871	9.175109476980745e-4	0.008023343967416295	NPLOC4
-2.363805489624422	23.9777353208877	-3.5040329787563778	0.0021221324235216944	0.014583949045993597	-1.5119031188883874	4F2	5	-3.7545756925879905	9.279164394142093e-4	0.008023343967416295	SLC3A2
-2.3044482901069934	21.941931980858232	-3.6827500629675813	0.0013911069523537454	0.011636303437927554	-1.1138135527081054	MX1	3	-3.7473280605727552	9.451791084747336e-4	0.008023343967416295	MX1
-1.9594977397515656	27.098876304632203	-3.625837210318223	0.0015918121711263492	0.012380761330982716	-1.2410164419994443	HMGB1	4	-3.7456633124828462	9.491885597243757e-4	0.008023343967416295	HMGB1
-2.453080120049801	21.228112270024734	-3.7645272851015887	0.0011457493841527035	0.01061704463057252	-0.9304304177125795	ISLR	2	-3.74282920810043	9.560527665251707e-4	0.008023343967416295	ISLR
-2.098115778054666	22.347940143373815	-3.73582841510193	0.001226547462901139	0.010864114559637279	-0.9948630529861724	MYG1	3	-3.741367428588487	9.596122167128495e-4	0.008023343967416295	MYG1
-2.105176456663223	24.7699992105735	-3.40042198319539	0.0027071116816534185	0.01706378453364477	-1.7406523764208481	PUF60	7	-3.73869607320935	9.661506232113901e-4	0.008023343967416295	PUF60
-2.9298190252210574	19.68349005678172	-3.803216500529329	0.0010451066726073837	0.01034602425126398	-0.8434474865951413	LAT1	1	-3.7386486160107455	9.66267173669918e-4	0.008023343967416295	SLC7A5
-1.9926620569960818	26.639276328836214	-3.4498858614991472	0.0024104125179779837	0.015732287938416283	-1.631656427255324	EF1D	6	-3.73773313145248	9.685182201529899e-4	0.008023343967416295	EEF1D
-1.9871551577728965	26.46474958715485	-3.610866609448484	0.0016491886299841094	0.01253383358787923	-1.2744134707051193	EF1B	4	-3.737351698135903	9.694576282003144e-4	0.008023343967416295	EEF1B2
-2.1743628432981623	24.84816037821336	-3.576879960965146	0.0017871189422195217	0.013131868470452838	-1.3501290828358545	RS4X	4	-3.7373507129410415	9.694600557316759e-4	0.008023343967416295	RPS4X
-2.5678189300804064	21.545505591207732	-3.9446818011771922	7.462837633307852e-4	0.00904949568353487	-0.5243784637197697	FEN1	1	-3.7369685219554754	9.704022287198524e-4	0.008023343967416295	FEN1
1.6179247377207027	25.561267149438134	3.2238101782890674	0.0040873184724363	0.021318170856236388	-2.1262950888281376	EHD1	10	3.7366261912195897	9.712469013188147e-4	0.008023343967416295	EHD1
-2.0842980672211837	23.29368133986753	-3.9141528221088775	8.025943504369575e-4	0.009202159362768563	-0.5933559962010664	ACL6A	2	-3.7341474679474005	9.773845019263182e-4	0.008024206096061748	ACTL6A
-2.435286355951341	23.648006414697196	-3.752631304548471	0.0011785812369087998	0.010663354048222475	-0.9571479807880383	PROF2	2	-3.7283362650130067	9.919232536264866e-4	0.008067474883026653	PFN2
-2.37582319066545	20.229718614837484	-4.044683503788747	5.879474138605018e-4	0.0080407830102877	-0.2980570052044129	ARFG1	1	-3.7272017148919816	9.947863765536625e-4	0.008067474883026653	ARFGAP1
-2.3685960868347493	20.69448878249564	-3.765694507266994	0.0011425771424733529	0.01061704463057252	-0.9278082006272159	BCKD	2	-3.720471255585664	0.0010119386159515363	0.008156838540700262	BCKDK
-2.648350512844594	22.05528057534933	-3.663600342039788	0.0014556814381011382	0.011877646090027692	-1.1566551369323195	IKIP	2	-3.7030407136796035	0.0010577188789179185	0.008474494632294166	IKBIP
-2.303737729740366	22.63925303636108	-3.6161873860966955	0.0016285663875220437	0.012520192458984497	-1.262546781426063	RL17	3	-3.6883054618114826	0.0010979987013604948	0.008701247985628107	RPL17
-2.1785534052017645	25.382484372124797	-3.6480326339379605	0.001510350167491987	0.012100998329905679	-1.1914527767393066	RS14	3	-3.6879082664026455	0.0010991050087109189	0.008701247985628107	RPS14
1.5735094930588893	25.418765550921645	3.218075044422931	0.0041420715907098905	0.0214356234071757	-2.1387163646977925	APOA4	9	3.6833766416721256	0.0011118044938722863	0.008749704005030418	APOA4
-2.1160557483714406	24.191914748540704	-3.6278892192573755	0.0015841025754116716	0.012380761330982716	-1.23643662964097	RS12	3	-3.6547698469245997	0.0011953545977691268	0.009333013473838492	RPS12
-2.2991066999721426	23.450099617638315	-3.985530188057628	6.770383882656256e-4	0.008596874610757822	-0.4319963225717318	RUXG	1	-3.6532508517473268	0.001199958875207806	0.009333013473838492	SNRPG
-2.107028850936725	24.75005951236123	-3.7884282404726433	0.0010824975500876247	0.010508917822018547	-0.8767109471678074	FKBP2	2	-3.6506780870198523	0.0012077968966553586	0.009339359724137367	FKBP2
-1.9524398830090455	25.609197563411865	-3.3637720263453796	0.002949724917303748	0.017797413691571982	-1.8211499152545434	U2AF2	6	-3.6447541813432442	0.0012260352841861036	0.009419840604088568	U2AF2
-1.6981498247256042	26.218461466128005	-3.2503086412672992	0.0038433453964241563	0.020863875009159705	-2.068816026429178	FSCN1	8	-3.6427167587323406	0.0012323701241439178	0.009419840604088568	FSCN1
-1.9650876371195665	24.323152047828348	-3.3591904296297614	0.0029815104283999385	0.017862202116089722	-1.8311965427078682	ANM1	6	-3.640294908712094	0.0012399419108086688	0.009423558522145882	PRMT1
-2.312553625948105	22.030846222063754	-3.4473350427997045	0.002424901524342359	0.015732287938416283	-1.6372868542007062	UBP2L	4	-3.630253771506267	0.0012718234588546423	0.009610938637935648	UBAP2L
-2.303504077321392	22.709849224967193	-3.7885254735213825	0.0011601863236402814	0.01061704463057252	-0.893572937040295	LC7L3	2	-3.643704430273958	0.001289350979562974	0.009674340004343057	LUC7L3
-2.1822742430110793	24.67831095165172	-4.031679061189657	6.06473970099081e-4	0.008066103802317778	-0.3275173494720134	RL15	1	-3.6231780154405935	0.0012947698022602674	0.009674340004343057	RPL15
-2.5366081077311513	21.489962111907836	-3.9568573692161713	7.836262907322684e-4	0.009202159362768563	-0.5233852195803319	DSG2	1	-3.6397773240193856	0.0013020352336672234	0.009674340004343057	DSG2
-1.917002115815393	22.743156987601356	-3.4943579794369573	0.0021710327899148447	0.014583949045993597	-1.5333327342702328	FXR1	4	-3.615578249983016	0.0013198664172885766	0.00975234630552115	FXR1
-2.11996194031353	24.873910961697884	-3.38109261174847	0.0028325270933385084	0.017441023306204704	-1.783135864717206	RANG	5	-3.61160443051088	0.0013331778380034295	0.009796279141130172	RANBP1
-1.9798678119429702	23.968839656117044	-3.61643038172728	0.0016276306797794683	0.012520192458984497	-1.2620047566858155	TOM22	3	-3.606617661320831	0.0013500682039951706	0.009854396153802692	TOMM22
-2.1666445823989804	21.87533639992423	-4.012599216025796	6.347134800004773e-4	0.008276165964712106	-0.3707263735603208	RFA3	1	-3.6031686375719976	0.0013618723388864257	0.009854396153802692	RPA3
-1.7761692150448347	29.50309777045786	-3.1479013012480204	0.004872495053500268	0.023825067724835867	-2.290128601215657	TPIS	10	-3.6023534217842443	0.0013646770836424425	0.009854396153802692	TPI1
-1.898745651054135	25.47468472032684	-3.229806894057602	0.004030820828401483	0.02118969052084574	-2.11329995724992	PRP19	8	-3.600601325521681	0.0013707242770327054	0.009854396153802692	PRPF19
-1.9162719498443757	25.316443965327288	-3.468474314182745	0.0023073607856873507	0.015267611168976004	-1.5905956140662196	TXD17	4	-3.5914244847334715	0.001402827507888584	0.01003097088974095	TXNDC17
-1.7081882424515875	23.488418570353964	-3.2522267955363273	0.0038262456507464934	0.02085617506349523	-2.0646497183307577	NCLN	7	-3.583611358032437	0.0014307380504980588	0.010175837471456782	NCLN
-2.389772408500786	21.866065393522014	-3.584799989178756	0.001753994746471187	0.013105691083183588	-1.3324978955856297	ZNT7	2	-3.577951428861059	0.0014512948301424258	0.010235121436585018	SLC30A7
-2.276105644364325	19.935726601372	-3.8845880429970623	8.61145612683212e-4	0.009387898892366164	-0.66009584704842	IPP2	1	-3.577085658282047	0.0014544646251989236	0.010235121436585018	PPP1R2
-1.5678293311159521	27.643091185574143	-2.992481604384806	0.006961135845849877	0.030059450243442653	-2.6213760667551784	HNRPU	13	-3.5720249528097763	0.0014731287869497044	0.010278412690694995	HNRNPU
-2.4590446629338807	20.469915595779717	-3.7671383741252535	0.0011386650713283355	0.01061704463057252	-0.9245643135721986	CO1A2	1	-3.571232417812606	0.001476072799941913	0.010278412690694995	COL1A2
-2.1534181755924457	19.649097275743816	-3.9564569862714842	7.256299954446865e-4	0.009034717220555457	-0.49775789566983786	CAPAM	1	-3.5619298377636888	0.0015110611966358974	0.010420981183928289	PCIF1
-1.982717045456127	23.97155738545388	-3.7364417192345485	0.0012247632144595983	0.010864114559637279	-0.9934869396176236	SPCS3	2	-3.561625987511042	0.0015122175702993682	0.010420981183928289	SPCS3
-2.57663370932573	22.45154630535417	-3.5131426265358128	0.002077079238935964	0.014581672762946883	-1.4917133401872427	CLPP	2	-3.5583543504419652	0.0015247234005797976	0.01045300063284088	CLPP
2.2615566747743934	22.469172882626054	3.4760619853893147	0.002266549275647573	0.015148294153825488	-1.573819684426101	CAD13	3	3.5549034185646353	0.0015380239599285933	0.010490112136948867	CDH13
-2.3490466147153093	21.982573336543794	-3.801187388115931	0.0010501603563313063	0.01034602425126398	-0.8480127282287047	GCSH	1	-3.5528366377259144	0.0015460438717988254	0.010491011987206315	GCSH
-2.7987359139005825	23.304259325789697	-3.3663006372582425	0.0029323244108655656	0.017797413691571982	-1.8156035428853707	GGT5	3	-3.529279679478995	0.001640386208616152	0.011046579155218493	GGT5
2.100809484899461	20.97124183071601	3.948198483243676	7.400549880249966e-4	0.00904949568353487	-0.5164290595367058	GMPR1	1	3.5282759419418546	0.0016445283253633547	0.011046579155218493	GMPR
-1.7409978528100574	25.928223331387997	-3.149965162340222	0.00484933072169619	0.023799298375852148	-2.2856909624118744	HNRPM	8	-3.520768568307744	0.001675833964402455	0.011146241041930977	HNRNPM
-1.9574807099315095	23.794055165498474	-3.384827227967331	0.0028078606232074996	0.017369556413330114	-1.77493259919461	IF4H	4	-3.5206990689167177	0.0016761264724708235	0.011146241041930977	EIF4H
-2.9447737196380857	21.688651667189127	-3.5257688574615584	0.0020161847660437045	0.014416805047516811	-1.463710168746906	HDAC1	1	-3.5165776071104338	0.0016935620911832999	0.01120615712076512	HDAC1
-1.8293410312216594	23.63468476845074	-3.5614760320030894	0.0018533165689064435	0.013523628950838704	-1.3843971937116955	DEK	3	-3.511914694186278	0.0017135014531518952	0.011281965013326834	DEK
-2.1476486437483118	22.361354848780717	-3.339124678236161	0.0031247075523460907	0.018388765684160622	-1.8751532555647428	PYRG1	4	-3.5051857087527933	0.0017426794761443527	0.011417555188531965	CTPS1
-2.014829917460066	23.238819440908394	-3.470943328792743	0.0022940022787156468	0.015255115153459052	-1.5851377145492096	PFD5	3	-3.494119743012822	0.0017917191119907034	0.011609457477087401	PFDN5
-1.8871915887169344	23.85875771076164	-3.366224550051847	0.0029328465336999165	0.017797413691571982	-1.815770452418807	PA1B3	4	-3.490744055655881	0.0018069444401157915	0.011609457477087401	PAFAH1B3
-2.9131362871832707	20.682475224014485	-3.4996045471546946	0.0021443793123590888	0.014583949045993597	-1.5217135552799226	DESP	1	-3.488512315693621	0.0018170793380736729	0.011609457477087401	DSP
-2.9472357424862423	21.910069689023132	-3.308924628664016	0.0033529706665528245	0.018915230161838086	-1.9411725500592185	SRPRA	3	-3.487240727678975	0.001822878673927061	0.011609457477087401	SRPRA
-2.506811411885007	19.98501973141532	-3.6292566205423635	0.001578985570946233	0.012380761330982716	-1.2333844917836814	STAU1	1	-3.487093841607658	0.0018235497377617584	0.011609457477087401	STAU1
-2.4274201094464836	21.753728993350723	-3.6641744502332902	0.0014537031435418709	0.011877646090027692	-1.155371339452861	S10AG	1	-3.4862387384340066	0.0018274611416420666	0.011609457477087401	S100A16
-1.8997778894063657	24.88653340279431	-3.1685148323796697	0.0046458701896270205	0.023328122127925604	-2.245763183828724	RL4	7	-3.4850151596519234	0.0018330722332243266	0.011609457477087401	RPL4
-1.6821612411957503	23.80360595296002	-3.213912188209609	0.004182260173658066	0.02155971329831484	-2.1477280568318955	GLRX3	6	-3.4752444391766257	0.0018784845983503247	0.011840684909032851	GLRX3
-1.9565126556814825	25.47060970528584	-3.3229058633574833	0.003245340983605023	0.018821944402583612	-1.9106295728393716	RL10A	4	-3.4620995924386273	0.0019413101696562143	0.012178974177560213	RPL10A
-2.0924408864289674	23.24289785155703	-3.542744953153168	0.0019370697873799748	0.014001645745735689	-1.4260244758065106	SDC1	2	-3.4579147700487147	0.0019617370681491108	0.012198306854001511	SDC1
-1.8257315498289586	24.64706770682801	-3.4943361636885855	0.002171144294065212	0.014583949045993597	-1.5333810395535723	BOLA2	3	-3.4565413458216314	0.0019684864636724856	0.012198306854001511	BOLA2
-2.7407472523124845	20.789625528205107	-3.5057338103376234	0.002113648431785556	0.014583949045993597	-1.5081344606086242	TBL1R	1	-3.4558471053256214	0.001971906747075432	0.012198306854001511	TBL1XR1
-1.7405177241537721	26.901762886682828	-3.0908262213626543	0.00555728622338514	0.026418160845037158	-2.412459287196636	RSSA	8	-3.451817132856773	0.0019918754883840755	0.012225825787545292	RPSA
-2.1238341358212054	21.879058070902033	-3.521098437454794	0.0020385022624426043	0.014498438551062373	-1.4740711178533497	RBM4	2	-3.4512422598571257	0.0019947399969152844	0.012225825787545292	RBM4
-1.8550731667761546	24.840706033900833	-3.3220549093306375	0.0032517942608461595	0.018821944402583612	-1.9124895791331484	CNPY2	4	-3.4435666763339636	0.0020333722620801526	0.012405436277828454	CNPY2
-2.0312441082902737	24.371749727145414	-3.2842580953453893	0.003551408765472342	0.019599060821901305	-1.994968335626182	CYBP	4	-3.4366620003933344	0.002068745254404775	0.012545166713818877	CACYBP
-1.8549297579269926	28.199401011707817	-3.229926377966811	0.004029702872282809	0.02118969052084574	-2.1130409550187608	SODM	5	-3.435155117528102	0.0020765442323478376	0.012545166713818877	SOD2
2.4998553749113697	22.478887564715794	3.302102554164473	0.0034067445718988436	0.01903769025472883	-1.9560625492334731	TRBM	3	3.4336096068483366	0.0020845728148526105	0.012545166713818877	THBD
-1.752140570503805	24.960592090734245	-3.2243067956734675	0.0040826105296128765	0.021318170856236388	-2.125219181739113	DJB11	5	-3.4184506281055445	0.0021649363252500098	0.01297011402064195	DNAJB11
1.4912264750774078	23.96276931622646	3.0345415845890065	0.00632325831756658	0.028706281441420022	-2.532327449977521	HEP2	8	3.412194056156171	0.0021989751940693645	0.013114964161938362	SERPIND1
-1.854512393653529	23.91008108335017	-3.1384181274903415	0.004980317894278913	0.02426308717725624	-2.310506537939524	PURA2	6	-3.4016447752680783	0.002257548979374525	0.013404197065036242	ADSS2
-2.3800176456667472	23.226458150834247	-3.559775683905066	0.0018607699984988593	0.013523628950838704	-1.3881779294870205	SSRG	1	-3.3944165641934485	0.0022985544526963365	0.013587010764827235	SSR3
-1.990034156845308	22.054512782366704	-3.2415904091650525	0.00392200760205822	0.021033347220715457	-2.0877430012061833	NU205	4	-3.3898856396461308	0.0023246259198426854	0.013615715011832324	NUP205
-1.806779029558406	29.25133091691229	-3.274097319296401	0.0036364391879438744	0.01990314452660639	-2.0170941294320706	ALDOA	4	-3.3897501909579515	0.0023254097086475396	0.013615715011832324	ALDOA
-2.1965582442456757	20.758674056246523	-3.4157952452682006	0.0026112603173161254	0.016617111110193525	-1.70681923861554	EIF3H	2	-3.3882474733752104	0.00233412257345697	0.013615715011832324	EIF3H
-2.473623108911511	20.62042126382307	-3.5013420994954667	0.0021356232842826466	0.014583949045993597	-1.517864643375563	AAAT	1	-3.3812128243371755	0.0023753329833391995	0.01379560204297439	SLC1A5
-2.369042241411158	22.75112780312016	-3.429912779439562	0.002664573396823492	0.016875631513215448	-1.6745349707865307	UBC9	2	-3.3886577256161647	0.0024242182899311604	0.013961276215013954	UBE2I
-2.1810686743639316	23.291263924730654	-3.6392855456211457	0.0015419508736096153	0.012207111082742788	-1.2109924375686232	RS7	1	-3.372914647157143	0.002424853237344529	0.013961276215013954	RPS7
-2.0522759864454514	23.372397010026503	-3.3104333501729797	0.0033411907026103253	0.018915230161838086	-1.937878400119895	EIF3J	3	-3.3642523793913686	0.002477613987435001	0.014203562945209271	EIF3J
-2.392523331905995	22.169720370536254	-3.3177153714901415	0.0032848987771371563	0.018821944402583612	-1.921972809679514	UBE2K	2	-3.352251005026171	0.0025525556011991284	0.014547622875624208	UBE2K
-1.8120420647341788	25.7664102459577	-3.150700895735715	0.004841098848674037	0.023799298375852148	-2.28410878241204	C1QBP	5	-3.351155219069837	0.0025595065811248605	0.014547622875624208	C1QBP
-2.0801619288072075	20.341633723451324	-3.655937742313685	0.0014823414614821607	0.011967149757351355	-1.1737863721064823	TM87A	1	-3.337333712859456	0.0026487717060696917	0.01497265579798224	TMEM87A
-2.302934624808625	20.661573754627685	-3.3213711176927063	0.0032569889234216783	0.018821944402583612	-1.9139841066394787	ERLEC	2	-3.3361125255841837	0.002656802081446473	0.01497265579798224	ERLEC1
-2.152065450206212	23.545829276627373	-3.248260418049048	0.0038616867879570312	0.020878225317003462	-2.073264030283217	RS8	3	-3.329368909552567	0.002701573651795346	0.015017066660498547	RPS8
-1.893385637642318	23.071832606952377	-3.0957430403744577	0.0057202542405195185	0.02697850404216652	-2.386179103456454	IPO7	6	-3.3440175421281126	0.00270465922503215	0.015017066660498547	IPO7
-2.174228302470624	21.1366928492965	-3.755485146206793	0.0012529437629820361	0.010963257926092816	-0.9660294638654809	DPOE3	1	-3.343753457339497	0.002706408512329295	0.015017066660498547	POLE3
-2.799236388762253	21.278503165366207	-3.4184865729640777	0.002735672848388698	0.017162475888476265	-1.6991733238694922	GAMT	1	-3.343234899381885	0.002709846615428309	0.015017066660498547	GAMT
-1.886187482639972	23.384536543607155	-3.8198549664206376	0.0010045659814046488	0.01034602425126398	-0.8059998438237912	CISD2	1	-3.325771632619765	0.0027257542671229973	0.015042544295741022	CISD2
-1.9553887888674808	21.153880916231085	-3.733465919739189	0.0012334445853422775	0.010864114559637279	-1.0001636022905398	GOSR1	1	-3.318731920983239	0.0027736823502885425	0.015243791429271743	GOSR1
-2.0737405711279138	19.892161030901914	-3.611292797226664	0.0016475273745905688	0.01253383358787923	-1.2734630908791331	ISG20	1	-3.3057155283053015	0.002864458215410597	0.015677898874469524	ISG20
-1.8507871943088219	23.93949928459493	-3.4538113275763846	0.002388281001939034	0.01572482045831146	-1.6229897527359212	TADBP	2	-3.2999096926350755	0.0029058687488654374	0.01571862821236365	TARDBP
-2.0483009510114165	22.683074430701247	-3.2383665303133196	0.003951490750734387	0.02105415492164863	-2.094738014946479	TWF1	3	-3.2998581766246624	0.0029062387696780143	0.01571862821236365	TWF1
-1.8354896836849335	22.270864156828516	-3.299998521498309	0.0034234983372000327	0.019051266897389302	-1.9606530778372075	PP1G	3	-3.2997027674653716	0.00290735529341463	0.01571862821236365	PPP1CC
-1.8119154058371763	23.195788578646063	-3.169582424205105	0.004634415885630563	0.023328122127925604	-2.2434628806382273	SPEE	4	-3.2931553814730288	0.002954773188509241	0.015758364909368956	SRM
-2.056730140293375	22.953423902917628	-3.6043392240190544	0.0016748392215870712	0.01265645548131139	-1.2889664552014057	TYB10	1	-3.293103555473192	0.002955151492966774	0.015758364909368956	TMSB10
2.004213731849429	19.838607485826135	3.644999167803577	0.0015212361653259856	0.012115234131039286	-1.1982300839668847	MASP2	1	3.2922378623086628	0.002961477559128636	0.015758364909368956	MASP2
-2.6039711761335482	21.599847437993944	-3.4401817577791025	0.0026022255112571595	0.016617111110193525	-1.6523763855307738	RL13	1	-3.3068305452907887	0.0029620986671746157	0.015758364909368956	RPL13
-2.168833289613982	24.319690703387927	-3.5129229490871254	0.00207815454855352	0.014581672762946883	-1.4922003530114223	TPD52	1	-3.2825612268835545	0.0030330868589768687	0.0160717351491603	TPD52
-2.12376958612516	23.619912146806698	-3.1110341563714705	0.005304805241705745	0.025563010766190726	-2.3692343369751923	RCN2	4	-3.2801886460222085	0.0030508983689224206	0.01610196361375722	RCN2
-2.077828955603433	22.838170063871843	-3.3171123864916394	0.00328952464544808	0.018821944402583612	-1.923290241574363	HNRPD	2	-3.2747822039549	0.0030918642066096133	0.01625367349719678	HNRNPD
-2.154048221177259	19.648464621501585	-3.4976829690468803	0.0021541037588331826	0.014583949045993597	-1.5259695968024296	EXOS2	1	-3.26612106434782	0.0031586016632696194	0.016539134693498398	EXOSC2
-1.8719838491863854	22.974131715648742	-3.3917599386889146	0.002762627230717664	0.017250207590866165	-1.7596982628264612	LSM3	2	-3.2628033037186106	0.003184533153689894	0.016562679125381077	LSM3
-1.6824462971442813	25.461127290788927	-3.316090559042242	0.003297378229926302	0.018821944402583612	-1.925522627025698	TMED9	3	-3.2623611622918656	0.003188004403080869	0.016562679125381077	TMED9
-1.9638229292157376	21.03655630416398	-3.342101269357578	0.0031030487047520486	0.018342465676978777	-1.868637192912355	NUP54	2	-3.258661285298812	0.003217195700736075	0.016649300708089416	NUP54
-1.9483607633526034	23.519317920180896	-3.342736645489121	0.0030984444856192502	0.018342465676978777	-1.8672460824304746	HMGB2	2	-3.253849344871382	0.003255547314389051	0.016782472589679992	HMGB2
-2.0295539312587643	27.327630284266494	-3.3066752760701092	0.0033706086829741553	0.018915230161838086	-1.9460830030305898	S10AB	2	-3.2520240418593684	0.003270210319401299	0.016792971910439103	S100A11
-2.121825621269487	23.107359749291057	-3.2417098104531825	0.0039209197692725095	0.021033347220715457	-2.0874838894489836	AN32B	2	-3.2255015781342387	0.0034905984490147955	0.017782371339619227	ANP32B
-1.7608699876103593	22.97960211195109	-3.0283305683075827	0.006413775252700627	0.028818652317877815	-2.5455061946516433	PBDC1	5	-3.2228752514883605	0.003513185551041772	0.017782371339619227	PBDC1
-2.2292628022266037	20.443492099489582	-3.536493170853378	0.002083096108992412	0.014581672762946883	-1.4438796551182778	STABP	1	-3.236623130607723	0.003514349962958772	0.017782371339619227	STAMBP
-1.8594240731275846	23.008192279072567	-3.344349798976346	0.003086784813865953	0.018342465676978777	-1.8637138719450501	LSM8	2	-3.2225070231597015	0.0035163636558795917	0.017782371339619227	LSM8
-1.9316633262529876	23.757621481266693	-3.0735770323537936	0.005781958518895355	0.02703044645372294	-2.449277715564908	RBBP7	4	-3.2204769385626815	0.0035339347424760558	0.017784198105433364	RBBP7
-2.0783705029388457	22.87997254736389	-3.053259526643461	0.006057861207265121	0.027975539602995175	-2.4925517636376644	ARL1	4	-3.218625587519639	0.0035500326121071595	0.017784198105433364	ARL1
-1.8139332744985879	22.081143425471964	-3.3626736702769207	0.0029573146058927877	0.017797413691571982	-1.82355875124298	CHRD1	2	-3.217845174667107	0.0035568396210866726	0.017784198105433364	CHORDC1
-1.7390750874264853	24.974124929421635	-2.966767373415754	0.007381163661417688	0.03136405006289305	-2.6755869003101327	COPE	6	-3.215148473357558	0.0035804581066258305	0.017835240755851516	COPE
-1.6516596668721277	26.008287372687434	-2.9191275526733746	0.008224549070977005	0.03365738542892128	-2.775540566423872	CAZA1	7	-3.2130874615173295	0.003598610897841904	0.017858777963170643	CAPZA1
-1.6534000220908993	23.728802664030173	-3.111132276829375	0.005303606815545286	0.025563010766190726	-2.369024219890049	RCN3	4	-3.2080901632522134	0.0036429947114784787	0.018011832588350842	RCN3
-1.582907798998317	26.668274851945693	-2.8537170843855226	0.009534249033776337	0.036648991950643146	-2.911715521458769	GLU2B	8	-3.189135309049408	0.0038161870403920395	0.018798254680449676	PRKCSH
-1.8667139409268536	23.021114105090067	-3.155192170270964	0.00479114048360292	0.023799298375852148	-2.274447738646197	SRS11	3	-3.1853254537658167	0.0038519426249439964	0.01890436786411629	SRSF11
-1.9742853920195174	21.35875563941346	-3.23592498584651	0.003973962646741473	0.02105725227157832	-2.1000341439941144	ERGI3	2	-3.1787939935389327	0.003913992278495935	0.019138271067645565	ERGIC3
-1.4956022770152977	24.71626418297669	-2.82999897296115	0.010056680746691676	0.03789061017875334	-2.9607758979607204	PRS6B	8	-3.169842125534663	0.004000600938996332	0.01949010713870008	PSMC4
-1.7702503528296205	23.472367197860148	-2.842234657793154	0.009783846097404129	0.037392285372262905	-2.9354882433596186	MAT2B	8	-3.1617069375023488	0.0040809053222288635	0.01980877400935908	MAT2B
-1.5816868899910617	23.762905879882698	-2.761656930138517	0.011719082667777441	0.04100587170216731	-3.1011496524984308	SYFB	10	-3.1559157488428267	0.004139013895743206	0.019996767377684476	FARSB
-1.5038496206610716	24.027042148091716	-2.7803794355000973	0.011239334207582474	0.03986217198955918	-3.0628432634425944	PSD13	9	-3.154858768893611	0.004149705109955576	0.019996767377684476	PSMD13
-2.025177580414592	23.548462951504725	-3.074834543993622	0.005765286972162554	0.02703044645372294	-2.4465960048974424	SH3G1	3	-3.1493477496742184	0.00420587989682563	0.0201414257874948	SH3GL1
-1.7002214956792763	22.447789701721653	-3.1683087449090537	0.004648084484135552	0.023328122127925604	-2.2462072043202816	DCNL1	3	-3.148945139255558	0.004210012307461319	0.0201414257874948	DCUN1D1
-1.7596286697750934	22.63546402174195	-3.0211845071387025	0.006519464953753273	0.029096940900979373	-2.5606566816419614	NT5D1	4	-3.1445646312230497	0.004255227028118128	0.02021569341918145	NT5DC1
-1.9326797569035286	24.741355682808347	-3.209113266348606	0.00422905977401207	0.021716793434116036	-2.1581121697293675	RL18	2	-3.1444963536174706	0.004255935456669779	0.02021569341918145	RPL18
-1.7118112643628614	26.29027712900243	-3.014148850680978	0.0066251606008507396	0.02937154533043828	-2.575560185507727	FRIH	4	-3.1296615997787973	0.00441257393253201	0.02088513640664617	FTH1
-1.9093166851562486	23.54716107226802	-2.9196353547151017	0.008215090009060755	0.03365738542892128	-2.7744785117348454	EIF3G	5	-3.1244323566559573	0.004469097723743716	0.021077659477231	EIF3G
-1.663229051226363	22.39475383875466	-3.0092711854213796	0.006699404133902878	0.029435620498349645	-2.585884887472769	ATX10	4	-3.116070823039619	0.004560926375823234	0.021434742331607425	ATXN10
-1.56187414290455	26.06069593441711	-2.8776570745648544	0.009033289626800061	0.035440339833758355	-2.8620227994727294	IF5A1	6	-3.114037188306041	0.004583532656374943	0.0214651353273897	EIF5A
-1.9051416921875557	20.137499563116798	-3.432691272988206	0.002509747068841832	0.016203706803687556	-1.6695902142437262	PDK3	1	-3.1096045612224157	0.004633179885158539	0.02155934631841925	PDK3
-1.799195619731666	22.87927299026363	-2.9129113820478305	0.008341190289994431	0.0340300094653147	-2.788535536718998	MAP2	5	-3.10934793432134	0.004636069960201433	0.02155934631841925	METAP2
2.041308968662534	22.244503905758304	3.3304779323062603	0.00318846545817269	0.01868131744215717	-1.894072751329447	PP14A	1	3.105958231175197	0.004674406759074848	0.02166188498107856	PPP1R14A
-2.163245774600899	23.831904542387512	-2.9925472952942407	0.006960092865622122	0.030059450243442653	-2.6212373494812757	YBOX1	3	-3.097443405893951	0.004772053919695291	0.022037610115259502	YBX1
-1.604492802917921	24.406220994611488	-2.9898013650917807	0.007003818748411085	0.030145886522287196	-2.6270348564647468	LSM2	4	-3.086274348019496	0.004903109225044033	0.0225261319339791	LSM2
-2.06705430765167	22.845505299135116	-2.9957843572315155	0.0069088836733142344	0.030028808122574937	-2.6144003328502072	SF3A2	3	-3.0852046854327604	0.004915839933738236	0.0225261319339791	SF3A2
-1.7113474305470326	26.26860068943799	-2.8446080165777277	0.00973174929828858	0.03730036474560176	-2.9305778498449766	RL12	6	-3.084131038908058	0.004928649919389412	0.0225261319339791	RPL12
-2.060320369612466	23.749912816819016	-2.9069473593137714	0.008454589745526665	0.034387169301377564	-2.800992940431053	NASP	4	-3.0727932813114136	0.005065891523846248	0.023050282814282577	NASP
1.3602763920990526	25.33572161320999	2.7843398917328863	0.01114027402228675	0.039767024250463696	-3.0547254969699433	ZA2G	7	3.071807591236335	0.0050779946350261625	0.023050282814282577	AZGP1
1.8444299232979091	22.04403926222326	3.416631910711859	0.0026061402201620395	0.016617111110193525	-1.7049768058252885	MAL2	1	3.06778642143349	0.005127657497042227	0.02319654581995293	MAL2
-1.538597507660782	23.781955142012027	-2.830052818641057	0.010055464322080971	0.03789061017875334	-2.960664715854488	BAP18	6	-3.0626264452060967	0.005192066847324813	0.023408301379464414	BAP18
-1.8230995563181764	25.412400041213903	-2.8582447380419307	0.009437512527718172	0.03648805715658479	-2.9023306217912257	VDAC3	5	-3.05545359673846	0.0052828901686708864	0.023737310555176618	VDAC3
-1.9058189912725894	23.65640972203172	-3.1000474066798858	0.005440665835837615	0.026029084754187148	-2.392747167029654	CHCH2	2	-3.049753917402073	0.005356142597547138	0.023985419712921528	CHCHD2
-1.606375375104271	24.40841096104098	-2.8662736864430354	0.009268271217846381	0.03605559934572079	-2.88567301168031	TM9S2	5	-3.0443009423738965	0.0054271336004882275	0.024221770767279674	TM9SF2
-1.9576052680904006	22.041286498313045	-2.88171824783272	0.00895084489085561	0.035440339833758355	-2.8535759292135086	AASS	4	-3.037356620553	0.005518844094547995	0.024548704500832217	AASS
-1.9763544016571046	22.70615147132321	-2.8749130764962065	0.009089405602975702	0.03555561603516966	-2.867727290264788	S2513	4	-3.0327044729018784	0.005581110112732203	0.024742921499779434	SLC25A13
-1.811102169568045	22.478342028499927	-2.791575212982429	0.01096144448339658	0.03940194908896609	-3.0398821351662444	SRP54	6	-3.030171885315509	0.005615289029827392	0.02481174222481871	SRP54
-1.5980589911013219	25.48873750789285	-2.7524786623374182	0.01196132061851692	0.041536700842369455	-3.1198863299524446	ERP44	7	-3.0286297264779938	0.005636199414836807	0.02482167291964554	ERP44
1.9727380374267653	24.492354216622953	2.8162311551413377	0.010372359936211623	0.038267072179282484	-2.989174410763295	MIME	5	3.0219363874810403	0.005727821373398622	0.025112590485186537	OGN
-2.0024200737416002	22.796957784590216	-3.031516982686182	0.006367182725728501	0.028706281441420022	-2.5387463870554305	NDUS8	2	-3.021052912576556	0.005740020682328351	0.025112590485186537	NDUFS8
1.5560122896818562	23.541329532516357	3.0554773312744983	0.0060271371964427155	0.02793063578839307	-2.487833073160349	CNRP1	3	3.008098182526171	0.005921780264350346	0.025822845087167083	CNRIP1
-1.8243976444378731	23.760478369943407	-3.072803370611751	0.005792238525797772	0.02703044645372294	-2.4509273978180097	LGMN	2	-3.0023993924421992	0.006003466028324261	0.02609349613618061	LGMN
-1.5056805270778604	26.71526254152016	-2.685230777062119	0.013886777389689364	0.04482867458322052	-3.2562983700107657	PTBP1	8	-2.9994074812844933	0.006046781372868982	0.02615229750063454	PTBP1
-1.6612398021099075	24.13713175469936	-3.1508229760006694	0.004839734244767593	0.023799298375852148	-2.2838462394074206	RBM8A	2	-2.998751266983691	0.006056321526462735	0.02615229750063454	RBM8A
-1.603390810861498	25.221026406103224	-2.886468219261073	0.008855330779576561	0.035440339833758355	-2.8436902238970534	IF6	4	-2.9904502418310206	0.006178250636530296	0.026592470377298685	EIF6
-1.4753404828210925	24.44308122069506	-2.71257529200644	0.013070845547398647	0.0434605614451005	-3.201017212356022	TNPO1	7	-2.9873925783578974	0.0062237506167722645	0.026621547191447117	TNPO1
-2.0018331347619203	20.27259166624069	-3.178811246212946	0.004536534543549792	0.02302897306458482	-2.2235673796005404	LSM12	1	-2.9860392406689487	0.006243991068827092	0.026621547191447117	LSM12
-1.6142324258809353	24.373578384998854	-2.879467423407968	0.008996448866181412	0.035440339833758355	-2.858258043587446	IF4E	4	-2.9859682402696626	0.006245054679497369	0.026621547191447117	EIF4E
-1.4869344188183753	23.1011338313605	-2.745525850142585	0.012147982606453316	0.04179138144151957	-3.134061285315903	PLGT3	6	-2.9709207494422714	0.006474413903003246	0.02751108783065277	POGLUT3
-1.4833456241604388	25.23905697104659	-2.657861522697476	0.014751553967954457	0.04649186440137305	-3.311365917842573	SDHA	8	-2.9694492817061073	0.006497268773987973	0.027520278564980908	SDHA
-1.7009398186198084	23.20653547664119	-2.9444811038111203	0.007764813459376741	0.03239623995395279	-2.7224249302337133	GT251	3	-2.961940499594975	0.006615098028133724	0.027930413896564615	COLGALT1
1.5271060372611025	26.05000271750396	2.6219425261001117	0.01596382689972003	0.04825429494688101	-3.3832254251286624	F16P1	9	2.95943703212324	0.00665483362320511	0.028009268097667076	FBP1
-1.699571964524413	24.436389381414152	-2.9345730448045435	0.007941461244840404	0.0329038736935755	-2.7432038959626843	RALY	3	-2.95313433237474	0.006755881035135796	0.028283447890742157	RALY
-1.6006355947815116	23.034189310560404	-2.968408076962139	0.007353651256249107	0.03136405006289305	-2.672133310525419	TM9S4	3	-2.9527240918976587	0.006762508593425569	0.028283447890742157	TM9SF4
-1.6879764834293454	23.037660050489894	-3.0659446200619302	0.005884149400999735	0.02736335210954422	-2.4655459021464186	ARF5	2	-2.9477241356831825	0.006843783733136716	0.02853364377765465	ARF5
-1.9384642072955423	20.626449313238698	-3.1507069093824387	0.004841031619855234	0.023799298375852148	-2.284095849680792	CPSF2	1	-2.9413365172909702	0.006948969498783983	0.02888165447932093	CPSF2
-1.3412004088171408	24.556897817115615	-2.5197164705498536	0.019947499900512946	0.05515628870620004	-3.585073453693837	DPP3	11	-2.935745836063869	0.007042293453598556	0.029178349823321122	DPP3
-1.7714907432386404	24.461331110272862	-3.005556436635523	0.0067564837334603755	0.029559616333889142	-2.593743829986822	RS9	2	-2.9323538550025794	0.0070994951840408545	0.029255849566085113	RPS9
-1.6520103041181393	23.418674176626656	-2.925058776735184	0.008114714059641677	0.03341352848087749	-2.763130975703313	RBM14	3	-2.9320292704524054	0.007104992037477814	0.029255849566085113	RBM14
-2.47228006149442	20.54655122546902	-2.825689075452993	0.010154502207088297	0.038151095862789364	-2.969672173776844	LC7L2	2	-2.9243597048020593	0.007236060980415516	0.029639001535917035	LUC7L2
-1.835508413972022	22.93912503716142	-2.8646779145211356	0.009301675536040017	0.03606772146627762	-2.8889852968631224	FACE1	3	-2.923979778478838	0.0072426131572729605	0.029639001535917035	ZMPSTE24
-1.8491251649122482	22.0203215727538	-2.9558751396855634	0.007566336412296903	0.031946753740809145	-2.698495743878078	SEC12	2	-2.9174475174989505	0.007356154417124319	0.030011304830599213	PREB
-1.580693093210506	25.36713451277989	-2.8108829948343033	0.010497517445102484	0.03835631374172061	-3.00018988584007	RS18	4	-2.9157554346830015	0.007385840410676541	0.030040268337002442	RPS18
-1.376600786970446	23.083157896070073	-2.7603076969161053	0.011754397658238755	0.04100587170216731	-3.10390574884403	CRLF3	5	-2.91028686634699	0.00748256211364794	0.03034087686326756	CRLF3
-1.5336799980725289	24.17618438918934	-2.7364309095332473	0.012396333647885165	0.042058989162467524	-3.1525790465416375	ENOPH	5	-2.9064013670901314	0.007552014673491387	0.03043990394439625	ENOPH1
-1.398139700105105	24.115502396288797	-2.561326247816631	0.018224919219388062	0.052239531383159746	-3.5034021121901953	RUVB2	9	-2.9042682226214103	0.007590404286691273	0.03043990394439625	RUVBL2
-1.6676178813706812	21.07927125704682	-3.0179172058778763	0.006568345461655239	0.02921705506355006	-2.5675793457491345	CUL4A	2	-2.9039471002753303	0.007596199471949766	0.03043990394439625	CUL4A
-1.9127886357831336	21.405701207936016	-3.2576389126989143	0.003957547917603126	0.02105415492164863	-2.043887719281816	AP1S1	1	-2.914391935797722	0.007598532413187635	0.03043990394439625	AP1S1
-1.899064488628472	23.324771228631082	-2.750554961118424	0.01201269167870008	0.04160645815799767	-3.1238098635978058	BLMH	4	-2.902385393046874	0.007624443061318773	0.03045197979445636	BLMH
-1.5173014021389655	24.447132043352234	-2.6766240867320192	0.0141534130510008	0.0455787877913585	-3.2736439345761097	EIF3D	6	-2.8989530901475624	0.007686867527660102	0.030560923718471564	EIF3D
-1.8140127513415933	26.060604294402253	-2.9427962256080034	0.007794584049071348	0.03239623995395279	-2.72596036122339	PRTN3	2	-2.8965319660109192	0.00773119305624157	0.030560923718471564	PRTN3
-1.5920020089486577	21.52956688532493	-3.0510733918737474	0.006088294412709468	0.028018794356067796	-2.497201866185534	CUL2	2	-2.896449873373173	0.007732700241709546	0.030560923718471564	CUL2
1.927940940371002	24.13914593548093	3.0904794969758513	0.005561718072639402	0.026418160845037158	-2.4132000813173824	CD34	1	2.895854872238016	0.007743632551221742	0.030560923718471564	CD34
-2.1990634748944053	19.761663223747743	-2.9634998805903483	0.0074362501896728895	0.0314974928416081	-2.682462599305583	UB2Q1	1	-2.8917280287069675	0.007819862483703411	0.030770464802738273	UBE2Q1
-1.6675585669670419	24.12686462963557	-2.7673470951090655	0.011571254438676884	0.04060624908559434	-3.089519678576204	NUDC	4	-2.88928255924811	0.007865370229255654	0.03079053244858253	NUDC
-1.6468685057499073	22.4296863311033	-3.0088397322216536	0.006706009782706724	0.029435620498349645	-2.586797857975925	FNTB	2	-2.888966829845287	0.007871263934224106	0.03079053244858253	FNTB
1.1494902473105881	26.355679547903808	2.3151222541999705	0.03085421257987784	0.07801540443201051	-3.976105389889482	PLMN	16	2.883480811562135	0.007974342966236373	0.031081871150387956	PLG
-1.9702898248760334	20.501698521514353	-3.048105892246058	0.006129841197950943	0.0281127199768095	-2.5035120807399887	EMC3	1	-2.8825224409521577	0.007992481152956903	0.031081871150387956	EMC3
-1.5821936501181675	22.45677057406449	-3.032812192986009	0.0063483372898821555	0.028706281441420022	-2.535997923849295	EIF3K	2	-2.8789887445277405	0.00805969907826623	0.031250782845933835	EIF3K
-1.8188962829837436	20.80452641739885	-3.300888500323614	0.0035845221368343517	0.01970005967764334	-1.9516130048841225	GET4	1	-2.8881033331773796	0.008082909247369352	0.031250782845933835	GET4
-1.6281139323096276	23.07909472418958	-2.8661220813182426	0.009271439831756776	0.03605559934572079	-2.885987725783507	RPR1B	3	-2.875590551576754	0.008124845200587249	0.03130560950187524	RPRD1B
-1.7479560550672701	23.366767501088113	-3.184299075731656	0.0044792847916383565	0.022825474225590094	-2.2117278600496935	SRP09	1	-2.8745876937868466	0.008144166080938972	0.03130560950187524	SRP9
-1.777330521467693	20.217967402955043	-3.152737418392461	0.004818383467644004	0.023799298375852148	-2.279728643784769	EIF1B	1	-2.86987950780269	0.008235457291271961	0.03156529739882337	EIF1B
-2.017895047162689	20.068192310192813	-3.120271532805717	0.005411041235805879	0.025980811709826062	-2.3346602872526026	RT27	1	-2.8776829918953197	0.008282921552620786	0.03165599329018864	MRPS27
-1.5127598629949688	24.458474190529905	-2.8972088728195637	0.008642938979341515	0.03493954055478485	-2.8213121402040655	BT3L4	3	-2.8655346841301292	0.008320563392624174	0.03165630155540121	BTF3L4
-1.6822337806065164	24.06741350463626	-2.8369815350129444	0.009900104468279075	0.037513216361285386	-2.9463506061923073	STML2	3	-2.8650247899560757	0.008330605672474003	0.03165630155540121	STOML2
-3.303670498073963	20.543582604006595	-2.7430326500286624	0.01221558898485007	0.04179138144151957	-3.13914032998157	SPCS1	1	-2.863450153380092	0.008361690473794673	0.03168389837648694	SPCS1
-1.988287562431946	22.416331339584506	-3.010119136944427	0.006686440058744876	0.029435620498349645	-2.5840904494531314	BID	1	-2.8619029228841577	0.008392341355861102	0.03170969887299791	BID
-1.6813106030691927	21.51074133921012	-3.221730299577868	0.004107093180139089	0.021337632537441358	-2.1308005277754027	THOP1	1	-2.8603444244514256	0.008423323128672092	0.03173659988989769	THOP1
-2.000101798468588	20.464073544151674	-2.838102525690329	0.009875185321143155	0.037513216361285386	-2.9440333445780924	PPM1G	2	-2.857839876321276	0.008473338896961868	0.031834860827568597	PPM1G
-1.698560646988156	19.69432592154161	-3.1953128737258303	0.004366496258838083	0.022336307785594808	-2.1879468081227973	MPPA	1	-2.854548578941866	0.008539494171087621	0.031900298344335755	PMPCA
-1.4018291623333958	24.21577504274127	-2.6381291040174353	0.015406333109836476	0.04747647124148785	-3.350900967178119	IMA3	6	-2.8535734526818968	0.008559188077162124	0.031900298344335755	KPNA4
-1.7973577820066602	19.791371811458106	-3.111741282562994	0.005296174383712596	0.025563010766190726	-2.3677200322403804	VP37B	1	-2.8533992098472196	0.008562711660848018	0.031900298344335755	VPS37B
-1.666962732391358	22.806449925834986	-2.947649036078208	0.007709133755823134	0.032344315126955105	-2.715775417172635	OAT	2	-2.8509205580200003	0.00861298469544046	0.031926511060000516	OAT
-1.5573999449110154	24.159042273613462	-2.745819604623954	0.012140040513335245	0.04179138144151957	-3.1334627237380173	GORS2	4	-2.85068595378113	0.008617757496646755	0.031926511060000516	GORASP2
1.6780862344093244	27.123350426789806	2.618187517802723	0.016095846132520058	0.04848371747335986	-3.390710307523286	PRELP	6	2.841462520415662	0.008807397748149363	0.03253844168066293	PRELP
2.0444208262756973	19.63631916990696	3.0570728501434603	0.0062428251497497495	0.028532499825316724	-2.4671330501803643	EVA1B	1	2.84668993751333	0.008905986535021978	0.032811529339554654	EVA1B
-1.407546541724635	24.52269323436585	-2.534187953443035	0.019331805191704198	0.054129054536771755	-3.55674671138383	PRS8	8	-2.8318808532422564	0.009008585125252166	0.03309784037730768	PSMC5
1.450197029175488	23.643768888190973	2.669405647422494	0.014380767136340889	0.046087759738152725	-3.28817142962564	HPCL1	5	2.830090696145463	0.009046652394202662	0.03314613687132105	HPCAL1
1.4774431844081697	23.720875340904083	3.0320760402471625	0.006359041775759715	0.028706281441420022	-2.537560107951856	SAA4	2	2.8278280350057305	0.009094985196536292	0.033231676679651836	SAA4
-1.6194447274830992	25.695965059845136	-2.709015038972728	0.013174447270047216	0.04369579767871022	-3.2082295093152804	SIAS	4	-2.8263790727588676	0.0091260647819256	0.033244134843099515	NANS
-1.56540586674911	23.448984489288446	-2.9680903223077357	0.007358971867668407	0.03136405006289305	-2.6728022237798883	SEP15	2	-2.8250610094310082	0.009154423910065585	0.033244134843099515	SELENOF
-1.4108719694991017	27.429524517446236	-2.563994368706474	0.018119366241261255	0.05204915140578287	-3.4981419303628947	PCBP1	7	-2.8232833098080374	0.00919280454852149	0.033244134843099515	PCBP1
-2.1407704531248832	21.113577632765146	-2.8951856484779985	0.00868257075525381	0.0349933912257199	-2.8255301004537943	CPIN1	1	-2.8230257837518775	0.009198377159594451	0.033244134843099515	CIAPIN1
-1.3578626057438576	25.765931437238482	-2.5578687851722566	0.01836255778115752	0.0524081584741191	-3.5102143549584492	PSA6	7	-2.8180363070599164	0.009306977350119223	0.03354547391777389	PSMA6
-1.6526805213016438	24.614174308791334	-2.6934427605186726	0.013636806982461766	0.04456253878789717	-3.2397239645282028	RTRAF	4	-2.816539235457077	0.00933979819094195	0.033572788091764304	RTRAF
-1.5511036014252646	23.029395086452567	-2.8124523186646337	0.010460643666249244	0.038326876242731386	-2.9969585228033107	TR112	3	-2.808273584386633	0.009522988327601744	0.03408832292248745	TRMT112
-1.3795432417627254	25.465797455472813	-2.5954141384396254	0.016918808702572938	0.049991006274384873	-3.435991708275103	RHG01	6	-2.807387950406864	0.009542816707787363	0.03408832292248745	ARHGAP1
-1.5335789990760595	26.130228744488385	-2.8169032654493855	0.010356732257519414	0.038267072179282484	-2.9877894445333286	NDKB	3	-2.8066170269276336	0.009560108609088586	0.03408832292248745	NME2
-1.4039042023536865	22.13516409316687	-2.7280602980273354	0.012629158833513555	0.0424161142640733	-3.169597393987659	PLAP	4	-2.80280267384918	0.009646101618052658	0.034274503346157704	PLAA
-1.3602745284438136	24.148875361745812	-2.5911423745277293	0.017077523025933006	0.05011883307220824	-3.4444636886005635	PSD12	6	-2.802018813953124	0.009663863725420404	0.034274503346157704	PSMD12
1.5337803952530678	23.852397006005024	2.8058757803168617	0.010616000254229159	0.0385000056909234	-3.010494932758551	CLIC3	3	2.7975456858805385	0.009765816735355402	0.0345118475009903	CLIC3
-2.126922153558681	21.968883702358163	-2.740217715993927	0.012292349029133757	0.04190948036925695	-3.144872292603825	RL14	2	-2.796810006363993	0.009782681584867175	0.0345118475009903	RPL14
-1.8308490752120115	24.36624757171783	-2.809591530841811	0.010527955386866487	0.03836213880693816	-3.0028485296824483	THY1	2	-2.79340652758108	0.009861062223478554	0.03469633004557269	THY1
-1.387007212190312	25.599913923732654	-2.495101535389799	0.021037076748147317	0.057689303247496763	-3.633061401702633	ILF2	8	-2.7880980397778647	0.009984499429970707	0.035011556931035484	ILF2
-1.846098504789076	22.30702258572719	-2.797375935632527	0.010820050735735477	0.039105074669913545	-3.0279697149030484	RAVR1	2	-2.7872948694112916	0.010003301980295852	0.035011556931035484	RAVER1
-1.5976754722505895	24.529391518946515	-2.768039894711916	0.011553377359637497	0.04060624908559434	-3.0881029572907517	SSBP	3	-2.7840946121797874	0.010078553813895946	0.03518235320861314	SSBP1
-2.543405960390505	19.201098169503446	-2.7951949547173287	0.011205486787797508	0.03984838884430665	-3.005629925690187	ANAG	1	-2.7889428823274267	0.01018730175125201	0.03546887782503972	NAGLU
-1.4510086144356507	24.13400436465659	-2.813419083736241	0.010437989482608741	0.038326876242731386	-2.9949674894978258	AIMP2	3	-2.7763722910405924	0.010262345165828345	0.0356368644139731	AIMP2
-1.556696893639959	23.18304044150135	-2.658087148642724	0.014744221298628226	0.04649186440137305	-3.3109130479275053	THUM1	4	-2.768060244407944	0.010463703649440739	0.03624147357749006	THUMPD1
2.743672259034412	20.147673402539564	2.6231339795623687	0.015922151296257507	0.04825429494688101	-3.380849399772148	PHYD1	2	2.75815246275589	0.010708586139739419	0.036993297573645265	PHYHD1
-1.8301784936879066	20.2608390308743	-2.9428320610829077	0.00779394972274982	0.03239623995395279	-2.725885174817676	SPD2B	1	-2.7552425628165316	0.010781527773614479	0.037126005252094044	SH3PXD2B
-1.5095888209192587	22.094455609532314	-2.6520880228223196	0.014940364314771857	0.04675455185563899	-3.3229480745286013	CASP7	4	-2.7543336093948096	0.01080440805385046	0.037126005252094044	CASP7
-2.1619099181895542	22.030744067992252	-2.6853263585955816	0.01388384313004888	0.04482867458322052	-3.2561055922027333	RPAB1	2	-2.753289601818693	0.0108307443893327	0.037126005252094044	POLR2E
-2.1166946053952422	22.711168559323127	-2.691651363087979	0.013690970611105786	0.04462987968816347	-3.2433415932925858	SNF8	2	-2.7518056507611175	0.010868282936082935	0.037158910809743706	SNF8
-1.6625951436332898	24.016662274565117	-2.6222763351760996	0.015952140305679867	0.04825429494688101	-3.3825597880412883	PCP	4	-2.7495637590596904	0.010925227175732594	0.037170306059693625	PRCP
-1.9313132594387419	19.95065347485937	-2.881772528255034	0.008949747851620513	0.035440339833758355	-2.8534629977541766	BCCIP	1	-2.749474073648438	0.010927511029579104	0.037170306059693625	BCCIP
-1.301723837790199	28.31006562784721	-2.4518232864195335	0.023088624920345448	0.06191103053237792	-3.7168301241945043	1433E	8	-2.745629894544304	0.011025827538655822	0.03740905772043939	YWHAE
-1.892510988739108	20.284488655367007	-3.003276237891248	0.007047257461779306	0.03023500781989186	-2.579183889094361	ABC3C	1	-2.748338708003926	0.011190649890605578	0.03779210534899001	APOBEC3C
1.3087523397119156	25.435511376449675	2.4858727423371616	0.02145973363391359	0.05848656912521531	-3.650989679057002	CLUS	7	2.7390688459175756	0.011195556020678243	0.03779210534899001	CLU
-1.516341825909457	25.557220107992855	-2.735235366962447	0.012429335975911955	0.04206365610168677	-3.1550111624762716	PSA2	3	-2.7335070913215676	0.011341357018944488	0.03815211881673464	PSMA2
-2.3154930450936497	21.83486629389256	-2.7335670648772887	0.012475528000983872	0.04211282294748363	-3.1584042160221664	KV401	1	-2.7328167578358586	0.011359578234155576	0.03815211881673464	IGKV4-1
-1.4926762644118448	23.92713641223408	-2.8795335520568965	0.008995105868080335	0.035440339833758355	-2.8581205056859877	DDX3X	2	-2.7291741219355274	0.011456181966610648	0.03837965243222207	DDX3X
-1.5896200420425117	22.87845037768003	-2.8213775480384067	0.010253268735570687	0.038267072179282484	-2.9785660191272605	LSM4	2	-2.726576296212994	0.011525548683690764	0.03851502449575055	LSM4
-1.4162413759245887	22.771693796296294	-2.639462757548398	0.01536122812024194	0.04747647124148785	-3.3482333793922394	ARFP1	4	-2.724581014793694	0.01157909444448751	0.038596981481625034	ARFIP1
1.5820686854890376	26.28720804422756	2.8183910403015666	0.010322218863525976	0.038267072179282484	-2.9847231960590874	SAMP	2	2.721478666045392	0.011662814655841779	0.03877885873067392	APCS
-1.3003420205047576	27.30892722828563	-2.664960262929186	0.01452249362439963	0.04631874465336093	-3.297108762260433	RLA1	4	-2.7201567784741765	0.011698659893779089	0.038801041542958076	RPLP1
-1.6409502768780904	21.54555134130426	-2.7838409899543444	0.011152706801069893	0.039767024250463696	-3.055748378052266	MTND	2	-2.716085587055899	0.011809709148399085	0.03899453253650795	ADI1
-1.941837471709789	22.983568038446684	-2.6870265798294137	0.013831745948042873	0.04482867458322052	-3.2526758892143945	RISC	2	-2.715838695219348	0.011816475352578855	0.03899453253650795	SCPEP1
-1.6872249522468614	27.068672371358357	-2.6637144745192955	0.014562447704306973	0.046335060877340364	-3.299612120066754	S10A9	3	-2.714800929844416	0.011844955747931738	0.03899453253650795	S100A9
-1.4459328684815134	22.560868978504534	-2.8842500985140695	0.008899811473572054	0.035440339833758355	-2.848307436974997	KPRA	2	-2.710436422630295	0.011965442975299353	0.03929392384481022	PRPSAP1
-1.7737603245508886	22.749691749359396	-2.6365007535259672	0.015461574361669776	0.04747647124148785	-3.3541571282266904	HACD3	3	-2.7072943462654857	0.01205289568906638	0.039483623809010555	HACD3
-1.7293250471676949	21.485854497153024	-2.9290887981765072	0.00804089001413565	0.03321237179751681	-2.754693460121672	SRS10	1	-2.703149002137227	0.012169191194242847	0.039713931082803675	SRSF10
-1.513027827606983	24.877668198794403	-2.6995498001781963	0.013453679084159847	0.044181217733166904	-3.227382709779384	TMEDA	3	-2.7026620908938006	0.012182920211867595	0.039713931082803675	TMED10
-1.6070657843049112	24.10161659212144	-2.7773491142518423	0.01131569512996415	0.04002626202886255	-3.06905109052708	ELOC	2	-2.6993912634283626	0.012275522730731663	0.039854770635817806	ELOC
-1.8728580095490415	21.762006869185505	-2.6095819383059933	0.016402292852700916	0.04885458545602975	-3.4078440578469054	OSBL8	3	-2.699020646189064	0.012286057113297217	0.039854770635817806	OSBPL8
-1.5624764544309606	22.434216692574967	-2.7946225523809973	0.010886946993844267	0.03924021545206741	-3.033625434320715	WASP	2	-2.696150987582698	0.012367911795708177	0.040022682939882905	WAS
-1.5970295312618745	26.016701684841912	-2.5140730694320617	0.020192537104130936	0.05571799657363931	-3.5960971968519084	GTR1	5	-2.6870493102453277	0.01263092999361874	0.0407746041056139	SLC2A1
-1.5343086510960653	25.705151636629278	-2.7901606742499165	0.010996190091957393	0.039420304103243486	-3.0427854075414724	ERH	2	-2.681847371318225	0.012783602690720701	0.04116753408876158	ERH
-1.568144128003933	23.535234560261696	-2.654612524297901	0.014857526615829146	0.046604977356256516	-3.3178851795776088	TBCB	3	-2.6793574946209975	0.012857289647214673	0.0413048193980568	TBCB
1.968911348303557	19.905500903089965	2.851678179484537	0.009888486364310629	0.037513216361285386	-2.8910447036485754	FKBP9	1	2.6787685814069095	0.013129609614860335	0.04207802599461264	FKBP9
-1.616849125701176	23.043337021533542	-2.7322855239068127	0.012511121974782411	0.042126056269520526	-3.161010021890235	NDUB4	2	-2.6678952574924804	0.01320167726222206	0.04220728547777726	NDUFB4
-1.5938606649141427	24.057917584444507	-2.7391801723521167	0.01232075701081163	0.04190948036925695	-3.1469843390868455	PPIF	2	-2.6654021726027164	0.01327771924383065	0.042272923854507705	PPIF
-1.460699424661783	22.48514634681082	-2.5662049933044373	0.018032347177560724	0.05191130248085663	-3.493781605366843	SYCC	4	-2.665138808951943	0.013285776068559565	0.042272923854507705	CARS1
1.517316422799862	24.078322995373085	2.5525734154017106	0.018575254025831784	0.05278864926144503	-3.520638783179389	CRYAB	4	2.661806130016089	0.013388126015427198	0.04249691551436318	CRYAB
1.5379102142937988	26.68066404147488	3.023730256185852	0.00648162243747437	0.029025447278925632	-2.5552609060379026	B2MG	1	2.6607396150475644	0.013421035500332445	0.04249994575105274	B2M
-1.664756026823742	21.996773653461705	-2.9005094875062563	0.008578656828439953	0.034785407261662	-2.8144285487886522	NDUAA	1	-2.6546827248073446	0.013609374983802883	0.04299398747852217	NDUFA10
1.7915501712470423	20.122920856425402	2.816934070026132	0.010356016538536097	0.038267072179282484	-2.9877259644986327	LIMS4	1	2.6529093896212603	0.013664983693868718	0.04306736567024975	LIMS4
-1.5967085232443488	23.062808037189875	-2.529408714196868	0.019533143956755906	0.05434954280854677	-3.566110928721435	TR150	4	-2.65125239894271	0.013717136265313842	0.04312953010134139	THRAP3
-1.6907094548870134	20.238485245415347	-3.013650240878734	0.006884715756522846	0.0300218752661488	-2.557629445909209	RPAB5	1	-2.6539188876737314	0.013895703422044782	0.043587937621036695	POLR2L
-1.6230986070741977	24.1462517275575	-2.4686123626547074	0.022271567714350224	0.0603282791447776	-3.684426066407794	TXTP	5	-2.642367935042773	0.013999960874449338	0.043717541179058815	SLC25A1
-1.3816637678801733	23.971439327414345	-2.401080389670004	0.025730733812616823	0.06683960150543042	-3.8140369374234813	MOGS	7	-2.642280806847649	0.014002761309984253	0.043717541179058815	MOGS
-1.2681092649641315	23.73141156908051	-2.579239096109891	0.01752719926767478	0.051009135724305155	-3.4680342176890244	ARL3	4	-2.6352127963958862	0.01423169202862612	0.04432822107276988	ARL3
-1.6334065488285	20.645036368304442	-2.881187690348083	0.008961574548892483	0.035440339833758355	-2.85467971826742	RPB3	1	-2.6272046533310056	0.014495301531012332	0.04504381083235141	POLR2C
1.5414459049133633	20.896007602242385	2.9504650939546795	0.007659960710211935	0.03223970805247428	-2.709862145851704	CBPM	1	2.620491036805024	0.014719808385261433	0.04558610412652742	CPM
-1.3605520347821276	25.29716313866049	-2.8156119778947817	0.010386776734376674	0.038267072179282484	-2.990450176184913	LXN	2	-2.619940427632902	0.01473836449203518	0.04558610412652742	LXN
-1.538214706702881	23.106832590759673	-2.701142177996696	0.013406313710515818	0.044181217733166904	-3.224162658477102	TXD12	2	-2.616434433014177	0.014857033792769564	0.04584653119346525	TXNDC12
-1.4108709009255413	22.76509165109897	-2.7709973439640803	0.011477358009316289	0.040490414197322716	-3.0820534337963172	XRN2	2	-2.614460940865285	0.014924223668929747	0.04594726268443649	XRN2
-1.7135205086508556	22.2793605708383	-2.6166813759631764	0.016149087850149187	0.04848371747335986	-3.3937110370942594	MTX1	2	-2.6038071541352803	0.015291871929263578	0.04697041493284194	MTX1
-1.572575298169859	23.659753326927202	-2.8778784093485075	0.009028777709878201	0.035440339833758355	-2.861562569484077	OSTC	1	-2.5941957685052177	0.01563078450149605	0.04790079121426209	OSTC
1.1564822951628848	25.082904340390755	2.3065092078812155	0.031416349318535895	0.07883725395028819	-3.9921582876311796	HRG	8	2.5906125255213097	0.015758918600547834	0.04818244077868648	HRG
-1.5392565398060825	22.320571227925065	-2.664995467028558	0.014521366089032374	0.04631874465336093	-3.2970380130728736	PABP2	2	-2.589203376213974	0.01580957654826223	0.04819507117417068	PABPN1
-1.6389460858470777	22.065220948614808	-2.8167324499710515	0.010360701870743725	0.038267072179282484	-2.988141444363611	QCR6	1	-2.5884832441565364	0.015835523385798935	0.04819507117417068	UQCRH
-1.6438757283108032	22.40359054588936	-2.617337566811608	0.01612587131045545	0.04848371747335986	-3.3924037930378472	I2BP2	2	-2.5852090906294833	0.01595399470254003	0.04844477843465351	IRF2BP2
-1.2837278201043318	23.62110116458364	-2.3038847504653925	0.03158949994909448	0.07912247633200688	-3.9970428184299904	GUAA	8	-2.5741578912718657	0.01635999664245934	0.049564454520434904	GMPS
-1.2777658701136545	26.726665940122267	-2.5050442560092763	0.020590432527826025	0.056581147235554984	-3.613707209296718	MARCS	4	-2.5709891024764135	0.016478175903603398	0.04980903170861937	MARCKS
1.8852921365507491	26.056993691053854	2.463562764251041	0.022514433447506855	0.06086218797801649	-3.6941845773140525	NAPSA	3	2.5642930770913672	0.016730522011981778	0.05045712987740536	NAPSA
-1.1880267496684738	29.092127529207694	-2.2525991065294706	0.03515399521070309	0.08563437990744627	-4.0918371130147735	CALR	9	-2.561105140686244	0.01685192221478094	0.05062986066700719	CALR
-1.330927089583902	25.303772381013243	-2.364715844575844	0.027793777399388726	0.07150043315510059	-3.8830071236188797	RCN1	6	-2.5607909549686463	0.016863931034198636	0.05062986066700719	RCN1
1.65858073959971	19.720414822693968	2.7594223299982907	0.01177762630844204	0.04100587170216731	-3.1057139727069267	VAMP5	1	2.559544840871187	0.01691163852607921	0.05065873702631835	VAMP5
1.3385135305743532	28.537592051460884	2.2665152020380677	0.034152009459718205	0.08380474646019412	-4.066239751466458	FIBG	9	2.5559637557484303	0.017049440307423717	0.05095675417724392	FGG
-1.670105989521101	20.25569468957968	-2.743758864258308	0.012195859942633875	0.04179138144151957	-3.137661131161583	NUDT3	1	-2.5539499609246192	0.01712739018044986	0.051015222313321916	NUDT3
-1.2646976677440485	24.903652695964105	-2.4139011522513565	0.025037884607180188	0.06577933897840942	-3.7895815652748146	GRAN	5	-2.5534777200971446	0.017145717574477366	0.051015222313321916	GCA
-1.7076135330933049	20.689407131088235	-2.7179894742526334	0.012914774440770086	0.04315741207594024	-3.1900409033386	BIN2	1	-2.551588534625206	0.01721921836090392	0.05111955450893351	BIN2
-1.2646906741980715	28.980023214059912	-2.2798753736641064	0.033214742448085983	0.08178789599704889	-4.041577188742933	1433Z	8	-2.547838308006038	0.017365993860180874	0.05142893453601945	YWHAZ
-1.510856986748184	21.344992993347716	-2.8539548668129036	0.009529145153141419	0.036648991950643146	-2.9112228019442763	NDUA5	1	-2.546091929742219	0.01743473941331056	0.05142893453601945	NDUFA5
-1.3511060520669105	23.076455236359426	-2.3962765129426553	0.025994889169483226	0.06739415710606762	-3.82318171027346	GCP60	5	-2.5459728613952133	0.017439435696048698	0.05142893453601945	ACBD3
-1.6178196667500444	23.491732975323973	-2.4882398924126776	0.021350574183992527	0.05830854961952785	-3.646394482381528	NUCB2	3	-2.544469407741716	0.017498836027996064	0.051462942013929695	NUCB2
-1.5462788908490204	22.881695582363733	-2.603120443676663	0.016635990827200742	0.049388097768252204	-3.4206907048505624	CDD	2	-2.543724019574169	0.017528355437827183	0.051462942013929695	CDA
-1.5764911553148728	21.81421305925469	-2.589524361193621	0.01713800399944722	0.05011883307220824	-3.4476708056471583	SE1L1	2	-2.542742898266894	0.01756728108002534	0.05146362078509626	SEL1L
-1.4962942476546033	23.477006408392135	-2.4280293865298934	0.024294457891795438	0.06449426945326933	-3.762549497997828	TMED4	4	-2.5399303653192633	0.017679313013243336	0.051581579923798346	TMED4
-2.6336762234767015	22.467024018321872	-2.46154132178007	0.022612346811838303	0.06100288287980719	-3.698088086662712	PP2AA	1	-2.5397852065289386	0.017685113116730863	0.051581579923798346	PPP2CA
-1.4212844476451956	28.06995590311506	-2.340508109610833	0.02925082048251538	0.07481459854181817	-3.92859119162836	PRDX1	6	-2.5379759074827883	0.01775755571096282	0.051679538502364446	PRDX1
-1.9425556553357737	20.068925878586793	-2.6701310920181553	0.014742035135104721	0.04649186440137305	-3.2558789605367826	RBM12	1	-2.542273926815786	0.0178833561596825	0.051932016795584554	RBM12
-1.8218225452173584	21.706142306871694	-2.728398181917167	0.012979371697847492	0.04326457232615831	-3.139904859651235	KTAP2	1	-2.5395397995520566	0.017993238884755066	0.05213727171399616	KRTCAP2
-1.374819261034741	23.632663557693053	-2.5434333776996483	0.018947822700754374	0.053165831628698985	-3.5386059301072725	TFG	3	-2.531053132531355	0.018037289776369425	0.05215129435341594	TFG
-1.6069950692854178	19.635333035802862	-2.7427530290534916	0.012223193519361741	0.04179138144151957	-3.139709832427527	MA1B1	1	-2.5256046903561	0.01826032096647178	0.052681620141881706	MAN1B1
-1.4782038746630022	21.263394842237503	-2.609101879897173	0.016419548645748343	0.04885458545602975	-3.408799041485338	TRAM1	2	-2.524484033251658	0.018306511172143325	0.052700562465261086	TRAM1
-1.2858929057150839	28.542944443201815	-2.566917840591957	0.018004370411273028	0.05191130248085663	-3.492375152645197	COF1	3	-2.519159062815023	0.01852747632186773	0.05322147625936087	CFL1
1.4832058358596925	21.97167864645862	2.4019498967550406	0.02568318822766511	0.06683960150543042	-3.812380640242348	EHD3	4	2.51307611592285	0.018782921143245437	0.05371511558345192	EHD3
1.3944358962506023	25.27596712449293	2.1989624471909393	0.03927250657514418	0.09277519315264966	-4.189608227728946	BCAM	11	2.5122154796401497	0.018819324979633307	0.05371511558345192	BCAM
-1.8137937151250227	19.981228405252974	-2.834680543583505	0.010623685780878862	0.0385000056909234	-2.9077712677520173	EFL1	1	-2.526700835628029	0.018848328433365123	0.05371511558345192	EFL1
-1.439043976753883	24.64961165886786	-2.611252962653722	0.016342360647921713	0.04884345991401321	-3.4045192042397416	ROA0	2	-2.5111191664318717	0.018865792408094887	0.05371511558345192	HNRNPA0
-1.2331864506091321	22.774327918694542	-2.3207580513856727	0.03049141475267862	0.0772449173734525	-3.965582731521866	IF4G2	6	-2.510284087837492	0.01890125871658308	0.05371511558345192	EIF4G2
-1.287138311730736	24.50139504260971	-2.3141749106421248	0.030915585410509042	0.07802225540033592	-3.9778727338193196	LYAG	6	-2.5054887550834892	0.01910611894846263	0.05418153134638656	GAA
-1.1645961230805817	25.3483219317999	-2.112307507190166	0.046861398498036604	0.1045732550375649	-4.344483382039219	TCPA	13	-2.4982488394996727	0.019419315315957336	0.054952530574943106	TCP1
-1.376773256859206	23.813752979402306	-2.6279242035757973	0.015755627846621153	0.048061892284417734	-3.3712913166671936	NDUB9	2	-2.497225107467955	0.019463983487797345	0.05496199158974621	NDUFB9
-1.419395389802336	22.780446957938377	-2.6006372269440443	0.016726634238494548	0.04954660030556291	-3.4256236228706207	SNR40	2	-2.495397883258494	0.01954394677611137	0.05507086697505958	SNRNP40
-1.3732475066060559	22.664625020409357	-2.491868353276292	0.02118425618463774	0.05797337597853538	-3.6393463097432863	FNTA	3	-2.4878501828054307	0.019877484799045105	0.055892293409577146	FNTA
-1.862058708128707	21.762167342422483	-2.558828331168749	0.018324261617731794	0.0524081584741191	-3.5083242273296706	CNPY3	1	-2.4867998823550397	0.019924313701923758	0.05590577473324599	CNPY3
1.557723480216719	21.578042192141353	2.5230278414842506	0.01980501797746257	0.05487640397921921	-3.5785991064337623	MGLL	2	2.484107955354884	0.020044803097559676	0.056125448673167086	MGLL
-1.1908749502237796	27.529635616964654	-2.1226375960178245	0.04589187033505653	0.10310397402737186	-4.326226343136172	ARP3	12	-2.480702622604018	0.020198190133226195	0.05643611948989672	ACTR3
-1.6538630503541967	20.36200146459248	-2.641872245437564	0.015280053498647944	0.04745974722501087	-3.3434122482584767	SNF5	1	-2.4777943030049783	0.02033004904302646	0.056685461692296	SMARCB1
-1.5919749672864008	21.04906307384075	-2.6734095979325545	0.014254234509251482	0.045792589123923845	-3.2801155537689026	RBMS1	1	-2.4732498782891357	0.020537681314818975	0.05714459445336661	RBMS1
-1.655297698824615	20.000983787186627	-2.631831892575786	0.015621001675998227	0.047760763745006075	-3.36348791025054	NUBP1	1	-2.471417000024755	0.020621978026675866	0.05723545231145975	NUBP1
-1.4038084929619679	24.429184299729112	-2.4602999505614975	0.022672672052207184	0.06104180937132704	-3.7004843884305565	HCLS1	3	-2.4701540969179585	0.020680246757816066	0.05723545231145975	HCLS1
-1.6860952916975869	21.05452473382257	-2.611726989338102	0.016325397008023948	0.04884345991401321	-3.4035758384661676	QCR8	1	-2.4690667612101045	0.02073053691768442	0.05723545231145975	UQCRQ
-1.4368055452831463	21.458586542473864	-2.555911306773434	0.018440915126168786	0.05251909447067342	-3.514069110243929	CPSF3	2	-2.4688090637752813	0.020742472191070376	0.05723545231145975	CPSF3
-1.1744462641255282	24.971997240701384	-2.280826223294882	0.033148944550769104	0.08178789599704889	-4.039818685888878	MLEC	6	-2.4653905680276194	0.020901402107937492	0.05745291142547607	MLEC
-1.5084898969761973	24.74646108677477	-2.7229490097243474	0.012773361336352868	0.04279236921246679	-3.179977498840445	RAC2	1	-2.465256112638134	0.020907676037541668	0.05745291142547607	RAC2
-1.3236579745981416	22.414574241249664	-2.482093256340327	0.02163510241301328	0.058723849406750336	-3.6583217633865	NCK1	3	-2.4642276174159186	0.020955725063425745	0.057466215122384	NCK1
-1.460141759205186	25.250110550766234	-2.533031368364021	0.01938035049053354	0.054150979311784884	-3.559013703630597	PCBP2	2	-2.4599656113664845	0.021155925888972065	0.0578958465685861	PCBP2
-1.4523961233424636	25.814478742909323	-2.1942794666512366	0.039652193471474695	0.09337272361479598	-4.198076515619883	IDHC	9	-2.4585511960639987	0.02122275520670882	0.05795947520518014	IDH1
-1.365704117748603	22.88487968179908	-2.4559087731729066	0.02288726941378051	0.061495087515814305	-3.708955771781802	OFUT1	3	-2.4556018597040397	0.02136273513453876	0.05822220846093555	POFUT1
-1.3689868676024837	23.300853295907356	-2.3550788740594264	0.028365593355900793	0.07283057753542095	-3.901185757199945	DNJA2	4	-2.4508058525662966	0.021592182138165737	0.05870797840803355	DNAJA2
-1.192382041788246	24.567823735997706	-2.2241748867473508	0.03728464960321232	0.08934879995004034	-4.143827334207429	CRKL	7	-2.450035352442952	0.02162925520295973	0.05870797840803355	CRKL
-1.441140066602987	21.218801519863277	-2.5243675669771135	0.019747643282302437	0.054831660888230146	-3.575978444233396	SMU1	2	-2.4465142458255578	0.021799424107532786	0.059049356543826086	SMU1
-1.5060515261098217	25.01402033703457	-2.6885506688702057	0.013785203016487965	0.04482718829322492	-3.249600617974309	UB2L3	1	-2.4425521557382432	0.02199238146296071	0.059450949889710857	UBE2L3
-1.3467589964790818	23.66622120791897	-2.4428295707123002	0.023537710113347113	0.06298823833149228	-3.734139684275817	RER1	3	-2.4390518542067525	0.022164158682395584	0.05975809729627371	RER1
-1.345947881614542	23.819622760814344	-2.2890523556320765	0.03258467829633072	0.08059795038035622	-4.024587287114521	BUB3	5	-2.437518900417319	0.022239777223227168	0.05975809729627371	BUB3
-1.3144231093381542	25.16665256373433	-2.24897073004242	0.03541963170459531	0.08565110939474865	-4.098495735229318	CATC	6	-2.437130418776177	0.022258978240533488	0.05975809729627371	CTSC
-1.3716396370367079	22.703469915921197	-2.547111580020048	0.018797056180551646	0.05285430173389786	-3.531379406203293	LAP2B	2	-2.4364301268488986	0.022293629344638542	0.05975809729627371	TMPO
-1.3684152827770113	21.247472038252834	-2.547426865554752	0.018784185357426868	0.05285430173389786	-3.5307597202879113	SMCE1	2	-2.4353133432271834	0.022348991753527236	0.05975809729627371	SMARCE1
-1.4764915150932154	22.93124998935476	-2.7001094669333567	0.013437013726285042	0.044181217733166904	-3.2262510715172015	EDF1	1	-2.434507371807783	0.02238902494977543	0.05975809729627371	EDF1
-1.4805101374314091	21.958134571444692	-2.695644112587689	0.013570526038960475	0.044455171506939485	-3.2352769183105132	SRSF4	1	-2.4338742442251675	0.02242051921115833	0.05975809729627371	SRSF4
-1.3947529498475504	23.871097938720553	-2.3317826911373474	0.02979305231250932	0.07578818476634343	-3.9449559283117974	AHSA1	4	-2.432931108183741	0.022467510242835838	0.05976357724594333	AHSA1
-1.7178951493109302	22.422872066368313	-2.4065941798337405	0.02543061070604251	0.06654199682106325	-3.8035282807863022	RS15A	2	-2.4280017154101965	0.0227145937964736	0.06030021906049878	RPS15A
-1.374208819041268	23.381588919610696	-2.4132007828666593	0.0250752818511681	0.06577933897840942	-3.7909193579629097	HACL2	3	-2.4221125940844463	0.023013064312065117	0.06097086759969443	ILVBL
-1.4977501961000605	19.768548578711272	-2.6551779432638116	0.014839032800406205	0.046604977356256516	-3.3167509146099516	KDM3B	1	-2.417413154310839	0.023253826115897786	0.0614862599088351	KDM3B
-1.40820327476791	23.274729073618634	-2.3118196781921543	0.031068654326105394	0.07811211768189069	-3.982264791094363	PDCD4	4	-2.415961150039256	0.02332868280898942	0.06156180185705541	PDCD4
-1.3131756036780509	23.306756835606926	-2.4238320882095583	0.02451315012291677	0.0649451985328273	-3.770589348397404	MESD	3	-2.4129806761836106	0.02348303362632645	0.061846405392107284	MESD
-1.503097715093162	20.595365952860988	-2.635596773496457	0.015492322194590772	0.04747647124148785	-3.3559643691602896	SAE1	1	-2.4076049746267167	0.02376380502257441	0.062396865130188175	SAE1
-1.5146789668828653	22.44538796806193	-2.6263042184493828	0.015811759081017594	0.04812274502918398	-3.3745246726774214	PPGB	1	-2.407184944126256	0.023785872647372485	0.062396865130188175	CTSA
-1.5555618193853356	19.543392163649706	-2.5943678215720123	0.016957555035450513	0.049991006274384873	-3.4380674573513375	RBX2	1	-2.4047932625220656	0.023911886770635184	0.06260395552154487	RNF7
-1.5819867206939655	26.88230730786969	-2.1703295898870345	0.04164672034953287	0.0965908535633879	-4.241211440245959	CBR1	8	-2.4029068063211754	0.024011714089175507	0.0627418069520696	CBR1
-1.7294079372237654	20.90186563975452	-2.583561500728207	0.01778464433729015	0.05142081949694761	-3.426069592092971	LNP	1	-2.4064081447748964	0.024168245705994258	0.06299366398948739	LNPK
-1.0676816225146233	24.50124769234279	-2.0526979316416436	0.0528254098448427	0.11259262034237306	-4.448714923921253	PEPD	11	-2.399315303712452	0.024202828795960942	0.06299366398948739	PEPD
-1.4750888034732377	20.083888721353084	-2.641028142804881	0.01530844478160125	0.04745974722501087	-3.3451014498757785	TIMP2	1	-2.397191438132381	0.024316502982013585	0.06316591594937122	TIMP2
-1.4692189087944953	19.741014556990564	-2.64206183330469	0.01527368357257181	0.04745974722501087	-3.343032812980818	AKAP8	1	-2.3948584487545257	0.02444193530272028	0.06325602494056794	AKAP8
-1.5603544660572553	21.8315432777162	-2.5747229067288933	0.01770070357636011	0.05128962038466001	-3.476962849242945	VMP1	1	-2.393706586265279	0.024504083741656395	0.06325602494056794	VMP1
-1.2991190285102974	23.81905321179596	-2.5312580868617798	0.019455002159451774	0.05424560350538964	-3.562488433202721	MTPN	2	-2.3931006920361635	0.024536832844109454	0.06325602494056794	MTPN
-1.2671446761808873	24.102976227778676	-2.313135293078755	0.030983065428914575	0.07804446405389467	-3.979811740533638	LYRIC	4	-2.39301560222204	0.02454143524010004	0.06325602494056794	MTDH
-1.5964994712995342	22.44216520402824	-2.5475624666613053	0.018778652288829707	0.05285430173389786	-3.5304931876453494	VKOR1	1	-2.3900043615640194	0.02470482079736916	0.06355398773791292	VKORC1
-1.3871064152390922	20.71288094193951	-2.7073270803034553	0.013223837609108412	0.04375050751272186	-3.2116474178857595	F107B	1	-2.3884454704252733	0.024789795893423124	0.06364947594257288	FAM107B
-1.5803067208588644	23.719616877820442	-2.1522349460562094	0.04321356538240292	0.09875264941339498	-4.2736059164636195	GFPT1	8	-2.3824335775313594	0.025120023371624497	0.0641772741936733	GFPT1
-1.4218025408792911	21.615001352394984	-2.6618393683298893	0.014622780735357721	0.046415986582400405	-3.3033790157720633	PIN1	1	-2.381761448295379	0.02515719266552878	0.0641772741936733	PIN1
-1.6403361540047072	21.26201546058717	-2.511036629204931	0.02032554200864906	0.05596888379193219	-3.6020232242515786	PP2AB	1	-2.380894794508533	0.02520519383072484	0.0641772741936733	PPP2CB
-1.1665217211698433	23.03946474490111	-2.161602126437285	0.04239589488238148	0.09755456780894008	-4.256857129569779	ULA1	7	-2.380873142980291	0.025206394114721913	0.0641772741936733	NAE1
-1.2620843043326175	25.10331100508467	-2.300518165721267	0.03181289782190888	0.0795322445547722	-4.003303829029326	NH2L1	4	-2.380328087053796	0.025236627370895593	0.0641772741936733	SNU13
-1.41733459319083	22.109902113494204	-2.4376858470605147	0.023798192582936802	0.06354106130881366	-3.7440239815200194	RMD1	2	-2.371647636995606	0.02572262221208678	0.06528833500396072	RMDN1
-1.5368826347772533	20.25012640447767	-2.5498935361342214	0.01868377394258103	0.05285430173389786	-3.5259101916413766	NUP98	1	-2.3670221854309577	0.025985079936216904	0.06582886917174949	NUP98
-1.0400784816214887	25.1618583586042	-2.0713144549471383	0.05089344241185315	0.11042133508607617	-4.4163698573243675	SCRB2	9	-2.3649390164222397	0.026104083152496436	0.06600462089889783	SCARB2
-1.6148360958426338	21.28818206628713	-2.411488782885125	0.025666546561659415	0.06683960150543042	-3.7561299286985808	BRX1	2	-2.368146075288358	0.026275078303657298	0.06631091867905922	BRIX1
-1.305752046197668	23.370277612089602	-2.12042551228227	0.04609794762995764	0.10322780567485634	-4.330140661642028	EMC1	8	-2.3597191665848674	0.026404469591903373	0.06651125863112024	EMC1
-1.4063937579958719	22.33548995837632	-2.6376901813521387	0.01542120505654335	0.04747647124148785	-3.3517787625583897	NIF3L	1	-2.358762344752711	0.026459874019914655	0.06652482504061719	NIF3L1
-1.4631280756063383	24.790689203128302	-2.581608353857787	0.017436816810064173	0.05085738236268717	-3.463346998459802	DYL1	1	-2.353818080476466	0.026747870428809384	0.06712201447229525	DYNLL1
-1.2383196593441639	24.260956123675445	-2.376709912077942	0.027096988876136523	0.06984301396368522	-3.8603238301630243	GRB2	3	-2.3498067336514903	0.0269836315750074	0.06755091925955144	GRB2
-1.2904715026002087	25.39201057673551	-2.110420339044824	0.047040502063894866	0.1046812930772957	-4.347812574681134	AATM	8	-2.349184579677911	0.027020367703820575	0.06755091925955144	GOT2
-1.4348560901354368	22.17316905829021	-2.5935088888557982	0.01698942468873832	0.049991006274384873	-3.439771151823804	NDUA2	1	-2.347075644064425	0.027145234183469633	0.0677357625966503	NDUFA2
-1.320191174291029	22.22056523315161	-2.331633215643006	0.029802421528419255	0.07578818476634343	-3.945235968319927	SNAPN	3	-2.338130473667905	0.027680753182685845	0.06894269987447972	SNAPIN
1.4980922357315052	20.170493358278698	2.6548025153624817	0.015242165824051373	0.04745974722501087	-3.286202334741328	SH3L2	1	2.3427489965419324	0.027765318795254845	0.06902406354708214	SH3BGRL2
1.3333436163853776	24.35590123049035	2.4149514606303635	0.02498189888444954	0.06577933897840942	-3.7875749459943338	APOA2	2	2.3233229088085183	0.028588502467416742	0.07093788858519454	APOA2
-1.5565709413350923	24.972535180093157	-2.2511632262234076	0.03525889847626834	0.08563437990744627	-4.09447293767327	ACBP	3	-2.318910857605613	0.028864185450960648	0.07148857849120607	DBI
-1.3801113940459508	22.50570821599184	-2.1640491311897643	0.0421846175090576	0.09723664001221251	-4.252474348038318	KCY	5	-2.313345921047208	0.029215365565610146	0.07222385911201021	CMPK1
-1.133693638644015	26.809068937869153	-2.0142643923885113	0.057023050522123156	0.11842173792289377	-4.514883554860735	CALX	10	-2.3056081126795105	0.0297101464641405	0.07319322724582233	CANX
-1.2349786685157014	25.373357482107913	-2.127218486897858	0.04546775925363796	0.102843741168943	-4.318112160669091	HPRT	6	-2.3049181471622657	0.029754634092546337	0.07319322724582233	HPRT1
-1.1170228115688587	26.121767379188054	-2.0600987325030946	0.05204963622685547	0.11194837505365537	-4.43587926607522	HCD2	8	-2.3046356861055655	0.029772864144101102	0.07319322724582233	HSD17B10
-1.2202231998028026	23.78111735292337	-2.1685792862273785	0.04179599794157102	0.09667596045615556	-4.244352341861292	PSDE	5	-2.3037882951379816	0.029827615915214815	0.07319322724582233	PSMD14
-1.0918407265028165	24.834193742904354	-2.0541339413479878	0.052674077589515665	0.11259262034237306	-4.446226723963898	OTUB1	8	-2.3001547856491245	0.03006342690918597	0.07363601802802458	OTUB1
-1.4934840107032592	21.342878514802603	-2.5888230793763833	0.017583958310399914	0.05106258635989495	-3.415800830020735	TBCE	1	-2.3021943599686323	0.030306221943576635	0.07409425585470023	TBCE
-1.1646549372498995	23.87615254941684	-2.338212234272329	0.029392605860853804	0.0750329477829857	-3.932900550403758	CPSF6	3	-2.292152688642057	0.03058875607470106	0.07464779005385763	CPSF6
1.5554267655821228	23.36630372674853	2.2202155222079276	0.03759062164891374	0.0899200122177253	-4.151037747136056	CAH3	3	2.290363597847599	0.030707345629111673	0.07479994448116946	CA3
-1.5299648136120823	21.91564865197047	-2.2905001146476653	0.032486287674752756	0.08059795038035622	-4.0219033084558315	ARSA	2	-2.2868771842398656	0.030939645339466457	0.0752280224890135	ARSA
-1.9563608695481953	20.674928195639552	-2.3308691293968633	0.030386514570269144	0.07712607705812588	-3.906646580200045	RS11	1	-2.290982344631899	0.031045255810422227	0.07534063202363021	RPS11
-0.9374723076170035	24.56590189472394	-1.892035625907784	0.07241426795233853	0.14080552101843602	-4.719683280730307	URP2	13	-2.2844955290634843	0.031099253369152622	0.07534063202363021	FERMT3
-1.6610440115619411	21.40372609274529	-2.4464470223718355	0.023839841799321818	0.06354106130881366	-3.690015990831672	LEG9	1	-2.287685987446245	0.0312656401266701	0.07560600248812951	LGALS9
-1.361782013397871	23.22719744276637	-2.5476813672171836	0.018773801927166343	0.05285430173389786	-3.5302594750526444	SAR1B	1	-2.2801437085685916	0.03139282977874432	0.07577579601765871	SAR1B
1.3099046778211765	20.842712150046324	2.58931307782508	0.0171459165773344	0.05011883307220824	-3.4480895237973104	RNAS4	1	2.274150890273083	0.03180123520407435	0.07661377027128613	RNASE4
-1.359164921982348	21.798920045218463	-2.4152100392664666	0.025466072467609922	0.06654199682106325	-3.749116037370333	NRBP	2	-2.2789708102861628	0.03185519921806108	0.07661377027128613	NRBP1
-1.1328850236075567	24.415035743547843	-2.212589534962858	0.038186406732830414	0.09069196803953357	-4.164903502039893	LYPA2	4	-2.2718571638087353	0.03195882476393622	0.0767242543971754	LYPLA2
-1.4992665239362388	21.805982861240455	-2.4209236254747077	0.02466576119103261	0.06521960712539437	-3.7761559994391742	PRAF2	1	-2.264048809741901	0.03250062966476649	0.07788439180926023	PRAF2
1.058220127306587	27.840002090558297	2.147606199466679	0.04362286596619842	0.099346595436719	-4.281865456927223	TTHY	5	2.2623629472845974	0.03261869769968056	0.07799525975955357	TTR
-1.5392974201864078	21.17687530534217	-2.3951318882580876	0.026058199486425293	0.06742685859327946	-3.825359147502857	SRRM1	1	-2.261714992658549	0.03266418021509123	0.07799525975955357	SRRM1
-1.233196046788013	24.473618390471152	-2.0531374919482173	0.05277904594948693	0.11259262034237306	-4.4479534106235565	ERLN2	7	-2.258175934600013	0.03291361857574935	0.07845002277015525	ERLIN2
-1.2418360524337722	23.683531921287916	-2.1698616853332333	0.041686578906304256	0.0965908535633879	-4.242051244045376	DYLT1	4	-2.254707995651722	0.03315972047080724	0.07889522044038215	DYNLT1
-1.4707573945614918	19.774224289454676	-2.417617203036922	0.024840325298308655	0.06555085842609229	-3.7824798818284444	NOP2	1	-2.2500213579607675	0.03349496037717278	0.07949237639840227	NOP2
-1.250725200800055	25.306518980381586	-2.249942245962357	0.03534832674375037	0.08563437990744627	-4.096713484185999	RHOA	3	-2.249530586752536	0.03353024297707043	0.07949237639840227	RHOA
-1.112582578106732	24.079480092443898	-2.068675150761335	0.05116342572571336	0.11064610766698987	-4.420967038884694	PSMD6	6	-2.2381821089525764	0.03435556723281607	0.08130410039082807	PSMD6
-1.2005544608942493	23.891255021229103	-2.151108043076028	0.04331289097060378	0.09880985418679764	-4.275617788449411	EIF3M	4	-2.229667852431954	0.03498680939804941	0.08265089964370463	EIF3M
-1.7375790564822822	20.165469882881307	-2.2644582113507328	0.03429844999945623	0.08400909484213036	-4.0700292899449	IGBP1	1	-2.2243302830901706	0.03538786959749091	0.08345011802245197	IGBP1
1.1376796208631994	25.42253603163487	2.252148062664335	0.03518691698942845	0.08563437990744627	-4.092665195718839	A1AG1	3	2.2138143870879676	0.03619021677753988	0.08519112975951865	ORM1
1.7763212603636696	20.391487141201033	2.238038474588661	0.03623113047789146	0.08713816190885289	-4.118519235874555	S10AA	1	2.212362547412227	0.03630227264219317	0.08530392688006522	S100A10
-1.3057149112259125	20.127750755927494	-2.482912667046935	0.021596968452128405	0.058723849406750336	-3.656732633038985	CFA20	1	-2.2101333998802	0.03647493307009589	0.08555848497923728	CFAP20
-1.21143442671546	23.010976368993298	-2.206286616828052	0.03868531058440584	0.0915506460449462	-4.176341716048821	SPRC	3	-2.201388841007631	0.03715943644852479	0.087010652247426	SPARC
1.0878325975164245	23.429979857905064	2.253774977142426	0.03506830069179527	0.08563437990744627	-4.089677837830735	CTL2	3	2.1954443885189328	0.037631353219045094	0.08796080805154652	SLC44A2
-1.5453344172644066	21.409351844057806	-2.2891180237914073	0.032580209528205395	0.08059795038035622	-4.024465567421679	TMCO1	1	-2.187801704624866	0.03824603121163666	0.08917598254613542	TMCO1
-1.1782959716436565	26.697528775815726	-2.110139290551398	0.04706722801520514	0.1046812930772957	-4.348308215945146	1433T	4	-2.1873168800863962	0.03828532784499498	0.08917598254613542	YWHAQ
-1.8150289286334385	19.682548109980072	-2.246885036486264	0.036146616564714205	0.08713816190885289	-4.0603983396401935	SF3B6	1	-2.19120103847347	0.0383818247063098	0.08924445255138466	SF3B6
1.0612679466853159	24.8002893350644	1.9521964517429409	0.06443212078931522	0.1290583142316103	-4.619973247280568	ILK	8	2.1836599845555504	0.038582905866196913	0.0893741481090126	ILK
-1.4485623122812825	24.97265859761905	-2.19027563298388	0.039979462201998356	0.09377898541209492	-4.205307911424118	S10AC	2	-2.1831769381571426	0.03862236898467076	0.0893741481090126	S100A12
-1.6232061919863767	22.069871829896865	-2.2503991559782492	0.03531483700667918	0.08563437990744627	-4.0958751214233295	PFD4	1	-2.182971061907861	0.038639199370437784	0.0893741481090126	PFDN4
-1.1514704393117405	23.133966709857386	-2.108277997934648	0.04724457126373133	0.10490030013482916	-4.35158962406149	VPS28	4	-2.180398504705241	0.0388500638625615	0.08970587662709513	VPS28
-1.1866832905586122	23.750734215846737	-2.0430231166390214	0.053855173028811536	0.114056337783948	-4.465448947040652	TOIP1	5	-2.1741483519889884	0.03936669429352916	0.09074125374418333	TOR1AIP1
-1.0684532655364585	24.503622526908664	-2.1169492098734692	0.04642348816733215	0.1037701500210954	-4.336286800609848	HEBP2	4	-2.1699241894368995	0.03971935295949074	0.09134199401145958	HEBP2
-1.231625324552848	26.20942921403002	-2.0342710466409497	0.05480216383989646	0.11551010761816528	-4.48054220533221	ERP29	5	-2.1693837986339806	0.039764672580928646	0.09134199401145958	ERP29
-1.1977826351177896	22.530850537102154	-2.1701834795408788	0.04165916307637185	0.0965908535633879	-4.241473693874452	YKT6	3	-2.1672287517706526	0.03994586769206314	0.09160000694904134	YKT6
-1.2683212468396796	20.43322475626722	-2.4308861930392585	0.024146647857220555	0.06423008330020669	-3.75707299967236	IFT25	1	-2.1580510317248347	0.040725869557551336	0.0932278941678886	IFT25
-1.1667381074227947	23.816769715338516	-2.164674729212578	0.04213075614993847	0.09723664001221251	-4.251353356688704	UB2L6	3	-2.1530766260515484	0.04115433404314111	0.09404684583741868	UBE2L6
-1.2252897850686075	23.787182887290733	-2.133629333526213	0.044880172820648816	0.1016876147384377	-4.306737992493827	AN32E	3	-2.14432941332524	0.0419175943449555	0.0956267589687664	ANP32E
-1.253242350305161	23.707183491913423	-2.1203687610456585	0.046103245542003506	0.10322780567485634	-4.330241049823021	MCTS1	3	-2.1403076523110736	0.04227276811423069	0.09627188628754592	MCTS1
-1.3185060531148416	23.808156034554337	-2.351526652160495	0.02857909394278005	0.07323736983409916	-3.90787586440336	MYDGF	1	-2.1369902906835723	0.042567763598066695	0.09677799245372427	MYDGF
-2.18365797849118	21.48436016015013	-2.0700555735727115	0.0510220576314018	0.11052009226345993	-4.4185630711301345	PUR1	1	-2.1325044094600454	0.04296960502908399	0.09752487148239199	PPAT
-1.1465677020383573	26.369355257443743	-2.004325725791612	0.05815589403597237	0.11973272301523723	-4.5318594044053935	PHB2	5	-2.1312287561312284	0.04308449626355533	0.09761904604860067	PHB2
-1.6067978369413574	23.987907324656284	-2.182740713753274	0.040602028343828485	0.0947380661355998	-4.218894832025298	RL23A	1	-2.126391646726358	0.04352265381249197	0.09844409790920802	RPL23A
-1.2765505597912643	24.630120654919665	-2.0242890788245016	0.05590038615579062	0.11689860626918477	-4.497704293954234	PSME2	4	-2.1216261437386272	0.043958223970570046	0.09926050573999688	PSME2
-1.3686646779337224	22.300552609563955	-2.289385488931436	0.03256201413606407	0.08059795038035622	-4.023969784340105	RIDA	1	-2.120337683885351	0.04407665839014858	0.09935924687948748	RIDA
-1.2671685099031862	22.710885992971452	-2.018373805087447	0.056560426422912854	0.11790809896939514	-4.507848114385812	IF2B2	4	-2.11466007851745	0.044601949486284764	0.10037325349705371	IGF2BP2
-1.1712511990936036	24.14856040340273	-2.219229275639346	0.0376671924494917	0.08994141105533926	-4.152832593809247	H1X	2	-2.1126376831607874	0.044790409681735234	0.10062710283227679	H1-10
1.4263635598774336	25.274648004315086	1.9968060979353415	0.05902628900307681	0.12077686826783408	-4.544666135379818	CATH	4	2.1117974052402633	0.04486892155906048	0.10063350029266516	CTSH
-1.1459101204798579	24.742015154475613	-2.0345621454280765	0.054770428472312206	0.11551010761816528	-4.480040880799699	ISOC2	4	-2.1107976109770226	0.04496249826751804	0.10067360723198485	ISOC2
-1.3284966723311697	23.179220924023454	-2.299010437904487	0.03191341684959619	0.07963385442769783	-4.006106099050573	MXRA7	1	-2.108413959494966	0.045186302787408664	0.10100467681891348	MXRA7
-1.2128824849892474	20.704676887175925	-2.3880941209854263	0.026450616000199368	0.0683093578257576	-3.8387344983808873	WDR26	1	-2.100351283182856	0.04595071825088685	0.10254103233838843	WDR26
-1.181389451491306	25.73287235588314	-2.191553538359636	0.039874741672234516	0.09369859792238852	-4.203000744671243	TEBP	2	-2.0968304320483817	0.046288135475794495	0.10307443923144703	PTGES3
-1.2912272541153946	25.128577896174647	-2.059593313702797	0.05210228884076141	0.11194837505365537	-4.436756803227439	CATZ	3	-2.0962419445573115	0.04634474786496641	0.10307443923144703	CTSZ
-1.122259327754655	23.777188769539976	-1.9674615504488444	0.06253480663432706	0.1264001410693845	-4.594333266968762	PSMD4	5	-2.0917048585512434	0.04678329403397258	0.10386086458087977	PSMD4
-1.3805966838127546	20.277952866699387	-2.2382713962026903	0.036213665011804244	0.08713816190885289	-4.11809322718867	ARI1	1	-2.0909715034191674	0.04685452537483298	0.10386086458087977	ARIH1
-1.1348728708538225	24.498534802528816	-2.0948137931061286	0.04854548082460152	0.10685569520076038	-4.37527149008873	COPZ1	3	-2.0854202101527526	0.04739687256255677	0.10488825375740515	COPZ1
-1.1323992265251661	24.35155289277594	-2.094182201790765	0.0486072899221504	0.10685569520076038	-4.376379993175207	QCR7	3	-2.0841202929533806	0.04752467729076876	0.10499638006100075	UQCRB
-1.2049711568484334	21.844707727637388	-2.159114193026242	0.04261168961197805	0.09771301238608761	-4.261310051024483	BL1S2	2	-2.082196350795642	0.047714398560666116	0.10524071324326026	BLOC1S2
-1.924452470719082	22.787076048725584	-1.936862210919113	0.06638915504003527	0.13277831008007054	-4.645592078837926	COR1C	4	-2.0810051928773614	0.04783219757049115	0.10532586551118084	CORO1C
-1.5377472934578833	21.232698255652416	-2.0463912129001587	0.05349465929950273	0.11348179556587898	-4.459629205212702	SRC	2	-2.0797244422693573	0.04795914591694888	0.10543084970172233	SRC
-1.1305508078447595	24.38819831692152	-2.1941117143639337	0.03966585627245092	0.09337272361479598	-4.198379658707251	COX5A	2	-2.076422136461692	0.048287857464916956	0.10597830103686395	COX5A
-1.4744354003224132	19.964442545416745	-2.2440848922939196	0.03635491109125145	0.08727803565228236	-4.0654688734772915	SZRD1	1	-2.079179748224248	0.048456273980142815	0.10617272552485987	SZRD1
-1.228987891212732	27.652088447462383	-2.046354654830794	0.05349856076677152	0.11348179556587898	-4.4596924077405165	CYTB	3	-2.0704134244917984	0.04889111588468626	0.10694931599775119	CSTB
-1.286281280164257	21.494747972545433	-2.0998054117109946	0.04805947357727872	0.1061779067404995	-4.366503181604198	PP1R8	2	-2.064326190117167	0.04950908945481795	0.10812329880937255	PPP1R8
-1.1858751817992612	23.202822483434105	-2.142726974816917	0.04405811353800344	0.10016630941118732	-4.290559878720057	ARP5L	2	-2.0625381955462387	0.04969192147278994	0.10826223397804925	ARPC5L
-1.2169329883739088	22.512441015514504	-1.9709451817359838	0.06210882843023913	0.12592186251862506	-4.5884630096297565	FKBP8	4	-2.0621128125559136	0.04973550748916398	0.10826223397804925	FKBP8
-1.4405670507319748	22.954282502745162	-1.8767231745676731	0.07457981133402558	0.14375528851341163	-4.744715173855921	IDH3G	7	-2.059376764117546	0.05001666467668948	0.1085514034249734	IDH3G
-1.3474710048524159	19.73947347051919	-2.211727644255611	0.03825428125577318	0.09069196803953357	-4.166468789511659	EGLN1	1	-2.0592319347396817	0.05003158669135992	0.1085514034249734	EGLN1
-0.9472257849997199	23.78484749738652	-1.8629599079649035	0.07657447368948418	0.14632765805605455	-4.767092469433812	LRC47	7	-2.053867322047616	0.05058710728678758	0.10957793597952359	LRRC47
-1.253719529716136	21.64359890232888	-2.0983222506024335	0.04820342132912291	0.10631932067617492	-4.369109908515656	NPL	2	-2.0528420467943027	0.05069389905743666	0.10963070853071669	NPL
-1.3304283574156592	23.514398827502873	-1.9120090159408083	0.0696726622676138	0.13728094935692794	-4.686818874783225	QORX	5	-2.0511600895579507	0.05086952404845318	0.10983192692279664	TP53I3
-1.0369497067487607	23.886539781282547	-2.0877143104354743	0.049244343775453996	0.10789946823946261	-4.3877193931393315	SKP1	3	-2.045453330207214	0.051469440718518444	0.11094709263473182	SKP1
-1.476136528693523	23.261702415436915	-1.9232603582208498	0.06816885203888302	0.1351185889891422	-4.668200498456306	BGAL	4	-2.042830313853928	0.051747282884449006	0.1112466510107609	GLB1
-1.1025949531859496	22.910341352103252	-1.9698363635355236	0.06224413449697972	0.12600410788581892	-4.5903322389461065	DKC1	4	-2.042377277079324	0.0517954052118967	0.1112466510107609	DKC1
-1.0647435225464932	24.12631862869199	-1.9237461868992096	0.06810456749110487	0.1351185889891422	-4.667394864807907	STX7	5	-2.041775944722375	0.051859341072685534	0.1112466510107609	STX7
1.1363180775309232	23.80616522340407	2.1391326660434187	0.0443812516291679	0.10072877929486912	-4.296956727075102	PMGE	2	2.0395671646796494	0.052094788001795095	0.11157176818419884	BPGM
0.9421935774687178	24.89341168255819	1.8115289751484092	0.08444638573810609	0.15620819614976508	-4.849674636004901	LMCD1	8	2.030700033876374	0.0530495573773134	0.1132549440240529	LMCD1
-1.0872989872120478	24.154016486703682	-1.845865146446369	0.07911678970229466	0.14944401367806762	-4.794724065279665	BGLR	7	-2.0306867424594914	0.05305100009547741	0.1132549440240529	GUSB
-1.301129084325023	22.67680911791235	-2.2969474960950502	0.032602779928294474	0.08059795038035622	-3.9691325104975363	QCR9	1	-2.0296989999026933	0.05361463966736398	0.1142591166577581	UQCR10
-1.071792156588149	23.592666000546153	-2.159842784146698	0.04254839123332674	0.09771301238608761	-4.260006344192873	TMED5	2	-2.024245542482615	0.05375426417134418	0.1142591166577581	TMED5
-1.2217636952725854	24.465920126781768	-2.07497472654829	0.05052113868627944	0.10997236407978996	-4.409988049994928	RUXF	2	-2.0240194106045832	0.053779103028388404	0.1142591166577581	SNRPF
-1.2545584472287459	20.990285986653266	-2.21271273617816	0.03817671352088825	0.09069196803953357	-4.164679724909387	PDCD5	1	-2.017718227174199	0.05447533817315553	0.11498214304529349	PDCD5
-1.178134848018093	21.864987590672175	-1.9997213380898262	0.05868748330720722	0.12064042163614468	-4.539704989181439	AFG32	3	-2.017563750160354	0.05449250645651432	0.11498214304529349	AFG3L2
-1.2630912426696987	25.859141181845448	-1.9771764018500344	0.06135329369706215	0.12496153233857989	-4.577945285155078	ELNE	3	-2.0173332829703754	0.054518129041836234	0.11498214304529349	ELANE
-1.177045701163923	19.825359436165897	-2.2790982113045493	0.03326861032661913	0.08178789599704889	-4.043014153568982	WASC3	1	-2.016225475551976	0.05464144022432391	0.11498214304529349	WASHC3
-1.3666469690099596	22.46154920171661	-1.9545737158149392	0.06413333708175682	0.12865360229070372	-4.615989216170978	PGES2	3	-2.015894804942124	0.05467829528669605	0.11498214304529349	PTGES2
-1.2850925884024385	20.550228042256894	-2.1865471181249947	0.040286434190365164	0.09416688483863912	-4.212034749177551	STK39	1	-2.0152476258302223	0.05475049059503803	0.11498214304529349	STK39
1.3618396092707634	22.77306029634276	2.0138142086059054	0.05707393534479316	0.11842173792289377	-4.515653704351429	GPD1L	2	2.014709521482624	0.05481058237008995	0.11498214304529349	GPD1L
-1.1446117218182295	25.45599379324833	-2.006786109923406	0.057873598272754276	0.11952156165025339	-4.527662128990609	DLDH	3	-2.01470545588759	0.05481103660956096	0.11498214304529349	DLD
-1.453399849331337	20.261336646446953	-2.082987259216038	0.04971467524251225	0.10875085209299555	-4.395992493995044	TGT	1	-2.005974955764108	0.055794186609543224	0.11686026486723225	QTRT1
-1.2134410693862137	24.356031702131038	-1.97346174456086	0.061802707066958174	0.1254925196932128	-4.584217985147429	EPCAM	3	-2.0032932353217867	0.05609928962033054	0.11731455219345852	EPCAM
-1.2034474344065025	21.718798180532705	-2.2175200851400545	0.03780022864549276	0.09009731917294869	-4.155941963952435	MIEN1	1	-1.9945237460114715	0.05710731649535945	0.11920106440623812	MIEN1
-1.1469861055868265	24.70731433909961	-1.9815232642151366	0.060831080654626814	0.12408794059916206	-4.570594916089005	THOC4	3	-1.9938910183858496	0.05718066097081197	0.11920106440623812	ALYREF
-1.2320627455814694	20.88217558184495	-2.187764821916811	0.04018594463169607	0.09409737035238694	-4.209838591804524	XRP2	1	-1.9908515180036293	0.057534152968089364	0.11975027143592934	RP2
-1.0311692499918585	22.41221548548663	-1.9273358378538756	0.06763124177587856	0.1346550173082612	-4.661437918137253	UBP39	4	-1.9888659699878053	0.05776611014598934	0.11992126508674726	USP39
-1.2545336924840385	22.342086392179347	-2.0166668701452317	0.05675217927589891	0.11812268925969568	-4.510771595298841	DDRGK	2	-1.988378001760936	0.057823241976892495	0.11992126508674726	DDRGK1
-1.0739476528600704	24.016623879800687	-1.917072502053251	0.0689923176301289	0.1363444018544895	-4.678449321605756	PRS4	4	-1.9878355934526397	0.05788680615465544	0.11992126508674726	PSMC1
-1.2207338820909008	23.308265365531444	-2.026120640834783	0.055697415498520156	0.11684158140856751	-4.494559451395651	THIOM	2	-1.9854864719244352	0.058162808348517905	0.12030565334918945	TXN2
-1.3533340239668483	21.236668889102255	-2.1001207347850297	0.04802891996069599	0.1061779067404995	-4.365948834086673	IMA5	1	-1.9844893423857615	0.0582803128855556	0.1203615157419083	KPNA1
-1.1691996205576487	22.5381230101757	-1.9590117269041647	0.06357883236635814	0.1277802715189513	-4.60854276759728	MIC26	3	-1.9802544602460121	0.058781696625735125	0.12120876978639956	APOO
1.1180681378228137	23.06751024589458	2.066971253483568	0.05133840549739289	0.11066463421642227	-4.423932892401147	COF2	2	1.9792214736896658	0.05890457057663373	0.12127411589306943	CFL2
-1.240235869075704	21.886227287439578	-2.1525417830720524	0.04318655644161736	0.09875264941339498	-4.273058002889504	PFD6	1	-1.9723784148212369	0.059724278937167016	0.12236460473506353	PFDN6
-0.9796177637289532	22.62761076227659	-1.9215016043721544	0.06840201692154288	0.13537899182388696	-4.671115807561632	HNRLL	4	-1.9719660273164237	0.05977399660384475	0.12236460473506353	HNRNPLL
-1.3224985862133138	19.940480475163387	-2.187278348496737	0.04082512901523628	0.0950918066379409	-4.167531181676155	APC7	1	-1.9757941144489561	0.05978363066007	0.12236460473506353	ANAPC7
-1.3029940677446845	21.587966006061247	-1.8672357982539576	0.07594984380333626	0.14555229432051475	-4.760152855198005	TMX3	4	-1.9717318078961066	0.05980225043442955	0.12236460473506353	TMX3
-0.968592053631415	25.05083602850616	-1.7870805912757872	0.08842868572445349	0.16088940083929296	-4.8883477035284875	CDC37	7	-1.9682345017787115	0.060225528887506756	0.12304140310350842	CDC37
-0.9614816312030605	24.449157106267865	-1.7008844526792997	0.1037882911969843	0.18139083744019593	-5.021609645593831	LONM	11	-1.9666631394547467	0.060416566757420735	0.12324238310946255	LONP1
-1.0190691000488563	23.281215308258766	-1.9043963844815737	0.07070663345398749	0.13829385660853435	-4.699373076156233	SRSF9	4	-1.9652306032666294	0.06059119083373623	0.12340931670577211	SRSF9
-1.2751056812155	22.800472653190948	-1.8618700351237782	0.07673440101572142	0.14642288859527902	-4.768859496437747	NAA10	4	-1.9635444926670667	0.060797293435688064	0.12363975576370813	NAA10
-1.3800399093789792	19.594071123112947	-2.0560372478441225	0.0524740986841454	0.11238414049905537	-4.442927078737652	MIRO2	1	-1.9623657994579837	0.06094173719977537	0.12374429080259733	RHOT2
-1.0153861253165672	24.938603921704495	-1.8484019591187553	0.0787349232635909	0.1489579629311179	-4.790635036476477	AT1B3	5	-1.9609532679620603	0.06111523390484514	0.12390741020342079	ATP1B3
-1.0111176977337344	23.262347098253233	-1.8953175252203696	0.07195737830155334	0.14032743862326386	-4.7142997180817146	CMBL	4	-1.9552078496425807	0.06182540390411448	0.12515644930361075	CMBL
-1.2391384101977003	24.116939109765934	-2.1242546345371975	0.04574175420088193	0.10310397402737186	-4.323363330129757	RAB1A	1	-1.953560922436658	0.06203030580376572	0.12523982096310082	RAB1A
-1.2869367627866382	20.17401508311232	-2.0926567091835335	0.048756870790348	0.10700765371479018	-4.379056493054549	UCHL5	1	-1.9533634133364057	0.06205491880803267	0.12523982096310082	UCHL5
-1.0839604510136311	25.16381683133286	-1.8323328846840212	0.08118120626648664	0.151644669009027	-4.8164687928467655	MANF	5	-1.9517827671531964	0.06225220320619353	0.12544762161248088	MANF
-1.5138442288181153	21.04741096178907	-1.9048028313921803	0.07065108933487779	0.13829385660853435	-4.698703672259643	PDXD1	2	-1.9499374536552863	0.06248321739093535	0.1257226613161029	PDXDC1
-1.2244705068843444	21.644827351784787	-2.1226265564485614	0.045892896709927924	0.10310397402737186	-4.326245884260713	ODPX	1	-1.945662431304899	0.063021296777650615	0.12661378355630712	PDHX
-1.981869943378232	20.42644960111511	-1.8447881484188347	0.07927939815447664	0.14944401367806762	-4.7964588457333095	RL27	2	-1.9435507580491551	0.0632885800647088	0.12678791141152118	RPL27
-1.3745631916336158	23.408427355608076	-2.032647836542423	0.05497942663704901	0.11570037567606833	-4.483336798488252	SSRD	1	-1.9434715390517465	0.0632986264490602	0.12678791141152118	SSR4
-0.9368273354980481	25.365460255022878	-1.7071165544928635	0.10260595493356521	0.18027202121749236	-5.0121387117959415	CPNE3	9	-1.9349130211056764	0.06439226311217355	0.1287845262243471	CPNE3
-1.0975665608455998	22.717395567016233	-1.9237922205575737	0.06809847911974169	0.1351185889891422	-4.667318521432971	PTBP3	3	-1.9314646705565546	0.06483755901191623	0.1294804106394123	PTBP3
-1.321585748888289	22.74738544964181	-2.0385053895426775	0.05434215543821262	0.11490471658636373	-4.473245251281356	BPIB1	1	-1.9291992016269777	0.06513157032244425	0.1297164710641445	BPIFB1
1.0571218317845634	25.82908795192425	1.9349799570519628	0.06663296162764826	0.13286632528451603	-4.648727210282934	A2GL	3	1.929051118012084	0.06515082907582595	0.1297164710641445	LRG1
-1.0151931075053255	23.779002682321703	-1.8599340948156493	0.07701919996798293	0.14675578217395027	-4.771996462859768	NECP2	4	-1.9234314702006912	0.06588537269614976	0.1308323208638099	NECAP2
1.0259662848626974	22.05394859454036	2.046615765400333	0.0534707007061213	0.11348179556587898	-4.459240976856193	TSN9	2	1.9232591448956216	0.06590801126222003	0.1308323208638099	TSPAN9
-1.3218319540740389	22.685109150904626	-2.0243662972744914	0.05589181561342654	0.11689860626918477	-4.497571745738406	NDUA8	1	-1.9192364040009846	0.0664384182593298	0.1316886680848117	NDUFA8
-0.9467664196209604	25.560575029891613	-1.8693939729470253	0.07563626997055406	0.14537028766016893	-4.756645955326954	PA1B2	4	-1.9169715053967782	0.06673868770694409	0.1320869860866602	PAFAH1B2
-1.0601352033168965	21.606788183934675	-2.0111311981436844	0.057378040193143444	0.11868241595160309	-4.52024127575274	VPS45	2	-1.913972303862187	0.06713813079691772	0.13268010989584036	VPS45
1.3053249789032186	23.704145992295157	1.9080591056830896	0.07020747806395299	0.13786841265604383	-4.693337120178414	APOC3	2	1.9124668765382178	0.0673394138668275	0.1328804457609504	APOC3
-1.3546261999823201	20.248259139510864	-1.9980642197236809	0.058879858589115375	0.12066288431975877	-4.542525661832224	NUFP2	1	-1.9115493704528914	0.06746234709916146	0.13292580983982924	NUFIP2
1.2141557263444014	26.597487916630463	2.0757183421660117	0.05044580171518454	0.10997236407978996	-4.408690639150781	S10A4	1	1.9104558698697998	0.06760911693075528	0.1330179371566635	S100A4
-1.1321844864873967	22.906971663361947	-1.9611479506736187	0.06331344059743785	0.12758617574938233	-4.604954346384197	DAD1	2	-1.9051814263655653	0.06832097263477305	0.13421993146860878	DAD1
1.1620054073374355	20.034157240144637	2.1059713773192765	0.047465181214594886	0.10521448502568534	-4.355653569254655	RRAS2	1	1.9042515345111168	0.06844714917828691	0.13426948142643302	RRAS2
-0.9482414524785057	25.181693278578617	-1.7032727907043848	0.10333381699478175	0.18113459013449634	-5.017983150221349	PDLI3	8	-1.9031603558545107	0.06859546964947408	0.1343622601381451	PDLIM3
-1.1921171601063598	19.85193383981353	-2.076851399384523	0.050331203834485735	0.10991872101784242	-4.406713178170157	ORML3	1	-1.9008808332743676	0.06890622208276166	0.13477246377951912	ORMDL3
-1.4346660851511146	21.252682388093135	-2.0039376522141383	0.058870451382019955	0.12066288431975877	-4.485887974634567	SGMR1	1	-1.9003101073587076	0.06947063080916223	0.13567685605900995	SIGMAR1
-0.8891161205761868	23.870310438200462	-1.7190430336837819	0.10037532432111045	0.1775255071104746	-4.993941901429583	SC23A	7	-1.8946690279666085	0.06975927011035758	0.13604080534717827	SEC23A
-0.9673910469765161	30.311870519661955	-1.8376959029450413	0.08035750350279146	0.15074115607716873	-4.8078647109264265	PPIA	4	-1.8929594266061356	0.06999565198016484	0.13630192845332248	PPIA
-1.0938543636252973	24.153560648631302	-1.8771525199327141	0.07451832665812436	0.14375528851341163	-4.744015249703442	TX1B3	3	-1.8907892753906783	0.07029671676257933	0.13650018075354456	TAX1BP3
-1.2493341500134534	20.91943423256575	-1.8985026723779888	0.07151638141971921	0.13967222802970125	-4.709068643759062	COMD5	2	-1.8907460512173693	0.07030272467381805	0.13650018075354456	COMMD5
-1.94642432792471	21.929329505402126	-1.7900169795264624	0.08794195856568492	0.1603789016908046	-4.883722973928448	COX7R	2	-1.8874604701716724	0.07076071108593385	0.136963721671036	COX7A2L
-2.4450948439829254	19.62579402660172	-1.7896613267293002	0.08800078694567848	0.1603789016908046	-4.88428341067257	LAGE3	1	-1.886910700929917	0.07083759787441293	0.136963721671036	LAGE3
-1.0496934538667198	26.560425843699058	-1.8869414696515256	0.07312849658621273	0.14177973827939203	-4.728026717766323	PHB1	3	-1.8868191656339965	0.07085040639825019	0.136963721671036	PHB1
-1.0501367040896454	22.94706080868591	-1.885364023131331	0.07335091316026904	0.1417975501499387	-4.730607138755997	NMT1	3	-1.8856295567759145	0.07101705149551099	0.1370866160943826	NMT1
-1.2130088390057558	20.81027831868916	-2.0298501351095783	0.05528615336837198	0.11616205999989689	-4.4881499959445215	UBCP1	1	-1.8797485147494377	0.0718459069462567	0.1384855887514803	UBLCP1
-1.2705189677459607	19.975631722354873	-1.9916591896675568	0.05962870902301151	0.12182209370292674	-4.553413289654888	TIM22	1	-1.8771502574668328	0.07221476592333287	0.13889074569435234	TIMM22
-1.3348714048984682	20.486158870087717	-1.9588263445463239	0.06360190958311712	0.1277802715189513	-4.6088540468487285	KCAB2	1	-1.8762614435667986	0.0723413224812136	0.13889074569435234	KCNAB2
-0.9895341283013082	22.60787211381734	-1.814273121159005	0.08400926350893087	0.15605072690904756	-4.845310205797714	MTNA	4	-1.8760645169394528	0.07236938854600464	0.13889074569435234	MRI1
-1.1365417486655964	22.441460001212352	-1.8444604850884696	0.0793289275614404	0.14944401367806762	-4.796986488351546	CCDC6	3	-1.8728919306625598	0.07282285165482084	0.1395596436612561	CCDC6
-1.133332177374939	25.909196463090893	-2.072879765710313	0.05073392661050162	0.11025510194765874	-4.413641578663482	SRSF3	1	-1.8688849348240297	0.073399101023367	0.1403962003452136	SRSF3
-1.0142919716153003	23.036963983310482	-1.7239343920157604	0.09947254440129626	0.17658324672875833	-4.986451626580637	FAF2	6	-1.8683849378635504	0.07347128285787136	0.1403962003452136	FAF2
-1.0766389273484585	21.104047499580076	-2.1255431302509296	0.045622455734009706	0.10301844843163484	-4.321081022972627	TIAR	1	-1.8676599561943659	0.07357605386512323	0.1403962003452136	TIAL1
-0.8487404803543122	23.528242670385055	-1.7284703101839727	0.0986415847749476	0.1753921226613373	-4.979491511188311	GYS1	6	-1.8662369356471462	0.07378207905400526	0.14058762914301862	GYS1
-1.2044960656972634	20.00004128000711	-2.0125157896022543	0.057220924192425915	0.11854178999365494	-4.5178743265988786	CLCC1	1	-1.864503114886974	0.07403377785039322	0.14086541422177823	CLCC1
-0.8982209391112121	24.118215320278473	-1.7233663998907902	0.09957701883200658	0.17658324672875833	-4.987322221405403	GET3	6	-1.8633257116273394	0.07420512557505893	0.14098973859261196	GET3
1.073419951728816	24.39897696216072	1.841174342174172	0.0798271533244148	0.14995778802467752	-4.8022745383658005	S10AD	3	1.8546884356216322	0.07547265035361087	0.14319347356676526	S100A13
1.1209632427352894	20.876131827031692	2.0572156734812395	0.05235062388008501	0.11230053187179526	-4.440883114820934	CPN2	1	1.8527476312036673	0.0757600300080027	0.1435339599866718	CPN2
1.2318728144987077	20.160240264827664	1.974555021574973	0.06167013574535132	0.12541480205094382	-4.58237266698589	STBD1	1	1.8502388911659242	0.0761329081146121	0.14403523156818504	STBD1
1.186168094089659	23.639246290690075	1.720329148593577	0.10013727451087837	0.17734031304855954	-4.991973972331607	GSTT1	5	1.844896409456027	0.07693226325249199	0.14534078142871354	GSTT1
-1.0472513004439676	22.321180121940415	-1.76391847458204	0.09235021881153839	0.16688286823280715	-4.92463322396817	NCBP1	4	-1.8392008513460638	0.07779242632872477	0.1467573432868141	NCBP1
-0.9553185387332732	22.28671598229554	-1.6958581919407223	0.10475030011892822	0.1823532711494431	-5.029229143524269	ADPGK	6	-1.83650440567486	0.07820254200987142	0.14732206922539517	ADPGK
-1.1984013952560666	23.722516810788306	-1.8945609053182917	0.07276622134496363	0.14128332027562282	-4.66715104658088	GMFG	2	-1.8384644344345413	0.07840216370337016	0.14748921884792407	GMFG
-0.8444775026486333	26.66526114289443	-1.536215741369625	0.139477622107692	0.2249820762342238	-5.262202788814482	IPYR	14	-1.8338113681432258	0.07861400108758383	0.14758925764486522	PPA1
-1.0749297029654734	20.513369153226435	-2.0677660251393974	0.05125672059401013	0.11066463421642227	-4.4225496870956595	RETR3	1	-1.8333982754792721	0.0786772809550447	0.14758925764486522	RETREG3
0.7952189531688276	24.875511994023952	1.6276789692097366	0.11856624311905722	0.19986451628434232	-5.130894262120398	ANGT	8	1.8308653969634565	0.07906624336599707	0.1481100051785579	AGT
-1.1193858289084062	23.826390804829444	-2.0217359486697144	0.05618442209114117	0.1173081340364486	-4.5020849474657325	MGST2	1	-1.8300760531986147	0.07918779776698598	0.14812907317875015	MGST2
-1.0675829178300376	23.60432833239894	-1.8079733315681907	0.08501570823435832	0.15704290548846747	-4.855322633725981	RBBP9	3	-1.824717489680105	0.08001725422163214	0.14947043274546454	RBBP9
-1.7105434700827615	20.491555771412276	-1.8073235047193614	0.08584470368729741	0.1581349804766005	-4.806713931977217	TSN14	1	-1.8152758331671006	0.08199863882711117	0.15284146107823113	TSPAN14
-0.9712509839865646	23.37546295086003	-1.6720780417118273	0.109405264393732	0.1879961261546041	-5.065048042151451	TOM1	6	-1.8117739751155744	0.0820517317367346	0.15284146107823113	TOM1
-1.0607711873878216	21.14168601735263	-1.863518097432485	0.07649267820484602	0.14632765805605455	-4.766187185710448	CIA2B	2	-1.804915974078641	0.08314760390331048	0.15466617229566845	CIAO2B
-1.1720706231934699	23.289151084211873	-1.935986836995487	0.06650244321524994	0.13280517939381745	-4.647050384882592	ATP5L	1	-1.7993700222076499	0.08404299247095616	0.1561133798692342	ATP5MG
-1.0743203875840095	22.28171395348526	-1.7702119016549984	0.09127013132622898	0.16515547573317624	-4.91480822565711	NSDHL	3	-1.7936933793575616	0.08496804096236554	0.15761156831233777	NSDHL
-0.9864612544333582	22.167227007083298	-1.8856011269424116	0.07331744418079622	0.1417975501499387	-4.7302193757241495	CHMP6	2	-1.7911956111029126	0.08537782857128845	0.1581511309189605	CHMP6
-1.1058373036787295	21.354652669408285	-1.9663814245979667	0.06266740963501588	0.12647595571255102	-4.596151954981196	PRP31	1	-1.788622833817537	0.0858016927117445	0.15871523130267062	PRPF31
-1.1135393090912409	23.394636470550775	-1.8130695025726917	0.08420074866028412	0.15618827854697057	-4.8472250878961844	CATL1	2	-1.783324867208721	0.08668021380922696	0.1601176171753776	CTSL
-1.1104986842596425	22.90040960069314	-1.8119546629833962	0.08437844771386736	0.15620819614976508	-4.848997912010206	MBNL1	2	-1.7815069849752143	0.08698342914623462	0.1604548692988794	MBNL1
-0.9628601586426591	22.566719442565823	-1.7823894949754269	0.08921110044769182	0.16209120709758212	-4.895724592859387	SC11A	3	-1.7735281105169072	0.08832503308614428	0.16270400831658158	SEC11A
-0.9916191718817622	24.575849974258237	-1.6317083218471662	0.11770902428031615	0.19925062232689025	-5.124974432770831	AT5F1	6	-1.7693970259985565	0.08902657749014131	0.16376949939403587	ATP5PB
-1.1423936641923937	19.80253565463981	-1.9087080904765619	0.07011935857016421	0.13786841265604383	-4.692266790448404	CLC11	1	-1.768341757359691	0.08920654575676004	0.16387390311670008	CLEC11A
-1.4292733114711034	19.954286479672867	-1.7806357490994262	0.08950513498963567	0.16240358736182187	-4.898478785969731	RASN	1	-1.763793235674012	0.08998582332500353	0.16507744141000646	NRAS
-1.1043847445290105	24.44062325123806	-1.7908896902902602	0.08779774797105803	0.1603789016908046	-4.88234741601937	NDUA4	2	-1.7628666267233408	0.09014528561322589	0.16514218989750748	NDUFA4
-0.9680964087473747	22.01658149509997	-1.853929399880198	0.07790844396829066	0.14760431691998088	-4.78171167923187	HDAC2	2	-1.7603086378263715	0.09058674831505062	0.16552805582012273	HDAC2
0.8139138608384009	25.64727501159812	1.6291634684383376	0.11824981646306225	0.199584081086133	-5.128714578598291	ICAM1	6	1.7597560932948795	0.090682349407853	0.16552805582012273	ICAM1
-1.2332796606539702	20.537510120402754	-1.91267302974718	0.07028179231638926	0.13786841265604383	-4.637607890928914	TPRKB	1	-1.7624315190305275	0.0907292877389996	0.16552805582012273	TPRKB
-0.8451081353399097	25.037203067797122	-1.625952907213132	0.1189350549094251	0.20008583414951644	-5.133426711415477	ARK72	6	-1.757893357309661	0.09100527385834448	0.1656467368506651	AKR7A2
-0.8493157906807234	24.27718325180348	-1.4936208604721692	0.150209770926838	0.2375493404669376	-5.321305995361108	NNTM	13	-1.7575894157612535	0.09105805821547329	0.1656467368506651	NNT
-1.049652854756637	22.52942337671965	-1.6774095194878675	0.10834663398482632	0.18690145680910378	-5.057050691485378	CPT1A	4	-1.7569569576188173	0.09116797847720817	0.1656467368506651	CPT1A
-1.201404693392174	20.528789719222	-1.919128090585261	0.06941462551293316	0.1369754479706248	-4.627032738788505	TP53B	1	-1.7526808804986411	0.09242433347305676	0.16762696964384555	TP53BP1
-1.4262233804475777	20.841448459456238	-1.8053287395604742	0.08616630373295964	0.1582669176265655	-4.809851159966227	MPC2	1	-1.75219260362982	0.09250992159291926	0.16762696964384555	MPC2
-0.7931028885276952	23.781376609271597	-1.5570397331807446	0.13446576318681241	0.21916601107654474	-5.232829486169509	SPS1	8	-1.747328648627719	0.09285538358450769	0.16791008680082029	SEPHS1
-1.2223587304456736	21.352944975913715	-1.6866111252350022	0.10653999645953653	0.18474340976686257	-5.043202847432801	FUCO	3	-1.7461967920923305	0.09305548264840319	0.16791008680082029	FUCA1
-1.1703693380654059	21.17020216678519	-1.8565516107166737	0.07751901978781547	0.1470760289840151	-4.77747184410732	PRP4	1	-1.7444409212593919	0.09336662648834988	0.16791008680082029	PRPF4
0.9879297390269954	20.128715269773256	2.004969747776948	0.05808188292456758	0.11973272301523723	-4.530761071419405	TIMP3	1	1.7442808252241273	0.09339503981790376	0.16791008680082029	TIMP3
-0.9643938541762509	23.110852122624657	-1.8337258391596087	0.08096655952133662	0.15145643342247217	-4.814235752566441	UBXN4	2	-1.7441614502066203	0.09341623090049217	0.16791008680082029	UBXN4
1.1522510763734282	21.859283970151388	1.7513364371863744	0.0945426040521541	0.1700860497024854	-4.94419868690908	AL5AP	2	1.744119620671079	0.09342365731774963	0.16791008680082029	ALOX5AP
-0.9870460045174951	24.002885629249665	-1.8186401622835782	0.08331767677211899	0.1549825316180675	-4.838354843282751	TIMP1	2	-1.7427908743920886	0.09365982454859853	0.16810737739492043	TIMP1
-1.5029788166400202	26.35063762463178	-1.604884391101203	0.12351503808213049	0.20508739157207684	-5.164171081211396	OSTF1	5	-1.7362409047183773	0.09483143063288789	0.16998086622876132	OSTF1
1.0398956332819935	26.0117551954506	1.5631992720164842	0.13301223721091335	0.21732957676967415	-5.224081525026428	KCRB	8	1.735146017958494	0.0950284853173864	0.17010482566907661	CKB
1.3796667946387657	21.65337127936504	1.750815439194523	0.0946343434434881	0.1700860497024854	-4.945006634056232	HV118	1	1.7284474176092048	0.09624167028945642	0.1720449213507756	IGHV1-18
-0.8457829012184916	26.60341566958557	-1.4938857217214074	0.15014100403165354	0.2375493404669376	-5.320942584237807	AK1A1	11	-1.7270015604826652	0.09650524779964911	0.17228453634031318	AKR1A1
-0.8622003059529249	23.899370262012766	-1.588750684475838	0.12712133197311973	0.20976596963306357	-5.187504305388437	FBLN4	6	-1.7192514275544584	0.09792854643810735	0.17459110826096888	EFEMP2
-1.3230557404882255	20.25168013996938	-1.7557012739446871	0.09377702532466729	0.16923126686812415	-4.937422888478221	STX8	1	-1.718497409718765	0.09806796533360432	0.1746056143155204	STX8
-1.2166830216523863	21.520873975066582	-1.7951642871153546	0.08709434621472929	0.1595530033961294	-4.8756028149623365	SC61B	1	-1.7173080864134875	0.09828821459477723	0.17476380402547287	SEC61B
1.074612930778958	20.085548735575586	1.8752067047917838	0.07479733424251173	0.14396592553189666	-4.74718644111871	LFA3	1	1.7154803357536503	0.09862751009273424	0.17513296184691127	CD58
-1.1123222480894626	23.814743932369243	-1.8358901971019497	0.08063402414813767	0.15104683396763816	-4.810763673855009	DYL2	1	-1.70669913401147	0.10027147197490947	0.17759213492950773	DYNLL2
-0.929022740797059	25.36265310066816	-1.8035194324543795	0.08573355210987306	0.1581349804766005	-4.862386178064491	ARPC5	2	-1.706656718350947	0.10027946867072204	0.17759213492950773	ARPC5
-1.129289674705113	23.357213735429998	-1.7111853679317932	0.10184024788048571	0.17963863352923873	-5.005941354139078	BTF3	2	-1.7050215065884355	0.1005881692487604	0.17782939972746678	BTF3
-1.5623307545086185	20.714029782217132	-1.6810679043195091	0.10762525736475073	0.18638228163426884	-5.051551894972644	UBXN6	1	-1.7044223216526218	0.10070148625068616	0.17782939972746678	UBXN6
-1.0945690367713006	20.02382250507826	-1.84314990796658	0.0795273035950479	0.14960581864414949	-4.7990962692751395	NDUF2	1	-1.7038249804369172	0.10081456195075936	0.17782939972746678	NDUFAF2
-1.3270465671231193	19.69388539241825	-1.7319571256403352	0.0980068636773343	0.17449682555669963	-4.974131958181106	CAHM5	1	-1.7007881486452738	0.10139108987073214	0.1785871453007909	CALHM5
-1.155189179978649	20.240387169533108	-1.873348360557234	0.0757740017224568	0.14542485179057366	-4.70150652086263	ADPPT	1	-1.7028597683562778	0.1015126931183443	0.1785871453007909	AASDHPPT
-1.0211781447007766	23.19644497372722	-1.7389178113246193	0.09675024002451273	0.17272190501020393	-4.963408821711079	UBE2N	2	-1.6952953272096007	0.10244094975344765	0.17998211779667816	UBE2N
-1.005508945022065	23.544756119482436	-1.7414733452276903	0.09629236654445911	0.17221864474349782	-4.959463963747102	DLRB1	2	-1.6918268751098398	0.10310859969778524	0.18091614458846222	DYNLRB1
-1.1490811745954197	20.98536650891195	-1.8622578967491594	0.0773896015771364	0.1470760289840151	-4.719362256498763	BPHL	1	-1.6931171526670383	0.1033757737700967	0.18114481474383284	BPHL
-1.180456305184311	22.262095191364065	-1.7139488929040865	0.10206276335660752	0.17970189391302524	-4.950890166510369	RUXE	2	-1.6924141358179232	0.10351132271076162	0.18114481474383284	SNRPE
-0.8095231708574424	25.08727414322662	-1.5320453903283584	0.1404996543989093	0.2256818120175717	-5.268047718225592	PSB8	7	-1.6879948582287794	0.1038504960840763	0.18149955294588893	PSMB8
-0.9476502954737498	22.304356309026613	-1.6777900858290773	0.10827140142958426	0.18690145680910378	-5.0564790965388315	ERLN1	3	-1.6818082660122373	0.10505774136828729	0.18336849871367727	ERLIN1
1.1731859928802564	21.43550044432645	1.826789531293134	0.08276078165859717	0.1541622403444457	-4.775970745821416	THEM6	1	1.6812939564910099	0.10567545937078363	0.18420492917843018	THEM6
-0.8837626772823164	24.552520064491155	-1.6960733239540509	0.1047089695600753	0.1823532711494431	-5.028903363448671	PP1A	3	-1.6768988569022123	0.10602414683252342	0.18444884628291008	PPP1CA
-1.0200164554131668	20.535070536530554	-1.8567160652892314	0.07749465342848812	0.1470760289840151	-4.777205797161231	TMTC3	1	-1.6765517433525925	0.10609275744844077	0.18444884628291008	TMTC3
-0.8850493571429503	22.137482091248753	-1.7894997926437557	0.088027517469389	0.1603789016908046	-4.884537928956338	ARM10	2	-1.6756623617935653	0.1062687234278434	0.18451357984207795	ARMC10
0.9772145238469996	21.58003756312118	1.8926780669023033	0.0723246305106877	0.14080552101843602	-4.718629945995547	C4BPB	1	1.674219346953139	0.10655474901119706	0.18476899111459202	C4BPB
0.888030683320757	24.246422879307683	1.7757920521450947	0.0903215851546596	0.16366172786879737	-4.906075364767302	RET4	2	1.6676922568677688	0.10785660496455327	0.18678292265996854	RBP4
-0.8732693799038032	24.596848052577407	-1.61082090079804	0.12220981258929958	0.20342809855290167	-5.15553951168592	APT	4	-1.6646143954027381	0.10847511677545847	0.1876097598327175	APRT
-0.8798854052084835	24.21939139359465	-1.5622708432680952	0.13323048899837164	0.21741908020593162	-5.225401842545967	SDHB	5	-1.659763678194727	0.10945593357001572	0.18906024889366352	SDHB
-0.8554216316524439	23.71010569197145	-1.6072300967702835	0.12299791291068891	0.20448403021402034	-5.160763416213909	PDC10	4	-1.657589862593063	0.1098978869889372	0.1895774185412276	PDCD10
-0.8358374022126931	24.445481225709067	-1.4992524589544056	0.14875315845166745	0.23621500235205248	-5.31356786969347	EFHD2	7	-1.6505633066591412	0.11133668171013236	0.19181060450061663	EFHD2
-1.0339445608840094	23.231999586619168	-1.67589477556719	0.10864651724614986	0.18717599473753796	-5.059324803126043	PSB6	2	-1.6498142161336633	0.11149099550199336	0.19182797414961342	PSMB6
-0.814037345137482	24.44063219593323	-1.4947702632190902	0.14991153389410808	0.2375493404669376	-5.319728547370353	ASC	7	-1.6461779436150175	0.11224261874796124	0.19287168337827965	PYCARD
-1.1488375632322523	21.604333568667553	-1.630762448987266	0.11790978274068722	0.19926303817676494	-5.126365095949052	HEM6	2	-1.642013837065351	0.11310854687872875	0.1941088610951087	CPOX
-0.7564101236705945	23.740558748137467	-1.4876203351064103	0.15177462408109424	0.23945462636756268	-5.329525352703534	CSN4	7	-1.6400637424525975	0.11351598570413968	0.19455703735374455	COPS4
0.9042814821193801	24.3627854723791	1.6406241187613457	0.11583077748287363	0.1967495964907049	-5.111835680888072	RSU1	3	1.6380229694035389	0.11394368249038674	0.19502377133329676	RSU1
-1.6686599689986785	19.095582582921953	-1.5903817768835293	0.12675279017782148	0.20941765333727028	-5.185153674889377	NDUA7	1	-1.6373663757060832	0.1140815745092518	0.19502377133329676	NDUFA7
-0.9343107006009745	23.801191632176224	-1.7030860593143484	0.1033692886557013	0.18113459013449634	-5.018266823878789	LYPA1	2	-1.6360904636488025	0.11434992878774666	0.19523158573517724	LYPLA1
-1.0694930281681003	20.898903178115603	-1.8335803280518277	0.08170790483594383	0.15241446484124163	-4.765191365447825	P5CR3	1	-1.6367079790281562	0.1147391518744958	0.19564496409369156	PYCR3
-0.9419269263236458	23.356152818612397	-1.6218174463719497	0.11982261403533107	0.2007104240138417	-5.139485783350381	VPS4B	3	-1.6327751345907608	0.11504968478241576	0.19592327882280788	VPS4B
1.3511268344447593	24.28739729696769	1.5494498093225548	0.1362749222844205	0.2213825216700815	-5.243571564698459	SAA1	3	1.6304473767825989	0.11554312908417405	0.19642307732580555	SAA1
-0.8752911214826149	22.73484041155464	-1.641919960659649	0.11555990303256546	0.19654050004259854	-5.109921503872454	NICA	3	-1.6299982052037263	0.11563854853090658	0.19642307732580555	NCSTN
-0.8408155236337613	24.249618311892377	-1.570235156040667	0.13136790017366032	0.2154889146804734	-5.214055820678265	FA98B	4	-1.6205128506942528	0.11766895370812695	0.1996169750405725	FAM98B
-0.9762221818695842	22.834479860450983	-1.8011397935815123	0.08611923237252002	0.1582669176265655	-4.86615494516937	TBCA	1	-1.6193414623505649	0.11792174403757345	0.19961882740658518	TBCA
-0.8062817755202936	26.965405324864516	-1.5295571729888677	0.1411123819029706	0.22611984088066373	-5.271529068578117	GDIR2	5	-1.6186278565526977	0.11807596444338543	0.19961882740658518	ARHGDIB
-0.9346197086051795	24.930913757215897	-1.5163260179081508	0.14440767583167444	0.23001462138458323	-5.289965751179524	ELAV1	5	-1.6184227882551256	0.11812031366088913	0.19961882740658518	ELAVL1
0.8886901250209007	23.322448859127668	1.701577772281022	0.10365618499282662	0.18139083744019593	-5.020557289403708	GNA11	2	1.6157174214245584	0.11870668990047738	0.20035519995892756	GNA11
-0.9956879504097884	23.195985297292143	-1.6452903270096149	0.1148578840345495	0.19574152226445835	-5.104937494931265	FAHD1	2	-1.6136950015355973	0.11914661987649505	0.20084284465873056	FAHD1
-0.7434482400992337	25.84880704902924	-1.3787354291887126	0.18254649084892727	0.2765225886435914	-5.473988446685301	QCR2	11	-1.6035992303435513	0.12136302916107403	0.20432003643573224	UQCRC2
-0.9046102429588778	22.22226897497765	-1.6744056497533388	0.1089420150179428	0.1874422768096558	-5.061558939730908	PPP6	2	-1.6028627450989672	0.12152604616231649	0.20433582983044365	PPP6C
-1.0116034185114877	22.067048680213773	-1.745434547010173	0.09558631626589059	0.1715651830413421	-4.953340785984346	CLCB	1	-1.6021355832149242	0.12168717764127689	0.20434841699860892	CLTB
-0.7682925180498472	23.821175414061045	-1.4524239607197975	0.1612232268407522	0.25079168619672565	-5.3771990287262454	ERF1	7	-1.6002414969053824	0.12210771938075674	0.2047960488983688	ETF1
-1.1036522951236734	23.063883920752655	-1.6781129079844026	0.10820761884571883	0.18690145680910378	-5.055994154186266	RL21	1	-1.5937911807153742	0.12354892241829252	0.20695222520948242	RPL21
0.9455555745321149	23.697099166021964	1.631502789282428	0.11775262342025244	0.19925062232689025	-5.125276668255127	HLAC	2	1.5862404229795186	0.1252538622715108	0.20950719132720494	HLA-C
-1.04471942109274	20.17830722420212	-1.6986871759762063	0.10420791216866562	0.18188520102929825	-5.0249426610405274	NAA50	1	-1.5856444027895835	0.12538926638831213	0.20950719132720494	NAA50
-0.9762925159288791	21.18208809311994	-1.6138661060107389	0.12154478035470626	0.2028288053597984	-5.151102288198054	KT3K	2	-1.5827544484589753	0.12604752413757322	0.21034279435755632	FN3KRP
-0.9105916291424272	21.114792548954476	-1.8001916587463487	0.0862733197588421	0.1582669176265655	-4.867655557012898	AP4A	1	-1.5810137318938602	0.1264453908207788	0.21074231803463134	NUDT2
-0.7652823697506825	23.720641396129086	-1.4256443743503204	0.16872714072536307	0.2594301701326392	-5.41285107702924	NXP20	7	-1.5703850214203634	0.12889729421167465	0.21455995156636704	FAM114A1
-1.0014742161693313	22.564475596302703	-1.5296238092058094	0.1410959439600395	0.22611984088066373	-5.271435894004711	LACB2	3	-1.5655437126339216	0.13002704001716336	0.21616995402853412	LACTB2
-0.8257845784112234	22.86029317216855	-1.581577977145087	0.12875261897429188	0.21193190994530717	-5.197818877099836	BAX	3	-1.5642779500951083	0.13032375326437823	0.21639274886594637	BAX
-1.148570177513367	20.425478554586867	-1.6160348272488319	0.12107301354762577	0.2022953618320883	-5.1479382622041	XPOT	1	-1.5626417605975933	0.130708125531784	0.21676035780208566	XPOT
-0.9968072134379362	21.185734440579306	-1.693492006829744	0.10520580237355331	0.18290681981284432	-5.032810271882964	PR40A	1	-1.5614977001145633	0.1309774409938266	0.2169364838378448	PRPF40A
0.9072017628593656	26.97414498802758	1.4927582026580326	0.1504339245620848	0.23762128226552584	-5.322489273807734	LEG3	4	1.55969303206598	0.13140319331972694	0.2173709541234289	LGALS3
-0.9174846486613113	21.60664910797923	-1.752424671796986	0.09435122997741636	0.1700367694714956	-4.942510516339961	CDIPT	1	-1.5575592786186094	0.13190805002601697	0.21793503917341933	CDIPT
-0.998857878853002	20.429683520440907	-1.7481872552804347	0.09583342455450834	0.17177689306940175	-4.898665792039994	GMDS	1	-1.549459989048361	0.13435844233320737	0.2215225285062197	GMDS
-0.9135694841371631	22.193246150010697	-1.7374949347070883	0.09700598454753494	0.17294632633809848	-4.965603392850929	STING	1	-1.5465264875489337	0.1345439498605555	0.2215225285062197	STING1
-0.8000052196443157	25.629778624092605	-1.4989417837160621	0.1488332120082857	0.23621500235205248	-5.313995362067143	TBA4A	4	-1.5463805663495958	0.13457910002483123	0.2215225285062197	TUBA4A
-1.0351791707930538	20.73262731080914	-1.6448809852132782	0.11494295405153532	0.19574152226445835	-5.105543235419086	NDKA	1	-1.5448678996280008	0.1349439218678959	0.22184847476427877	NME1
-0.7943261959642065	23.71387858245641	-1.564343707760324	0.13274361587647016	0.2171574527868454	-5.222453177538154	VATG1	3	-1.539234448661437	0.13630972296478405	0.22381719943600345	ATP6V1G1
-1.0787014827428685	19.933929956371976	-1.6643503186664652	0.11169982361146212	0.19119789627187211	-5.025191876580919	SON	1	-1.5359410275305663	0.13763250052023945	0.22571051256710048	SON
-1.0281741408172387	20.199294767588803	-1.6256568211544173	0.11899841715208083	0.20008583414951644	-5.133860916400543	VAMP7	1	-1.528793987976606	0.13887087249322178	0.2268227828265816	VAMP7
-1.0086699070917504	21.363037793614957	-1.5354965269823135	0.139653441459886	0.2249820762342238	-5.263211696595006	INPP	2	-1.5287624021964854	0.13887868005250997	0.2268227828265816	INPP1
-1.3233483766793057	21.15712858151284	-1.4728624715754957	0.15567995721291705	0.24411244100004878	-5.349627073084697	HMOX1	2	-1.5284132144668463	0.1389650182299098	0.2268227828265816	HMOX1
-0.8065478633657825	24.64168236304975	-1.6320783514733914	0.1176305650174626	0.19925062232689025	-5.1244302308450385	VAPA	2	-1.5279298392808842	0.13908460718382465	0.2268227828265816	VAPA
-0.873428025030293	22.781097955949548	-1.4644838177288393	0.157933348509198	0.24625012135666274	-5.360967725294714	AL4A1	4	-1.5276113375337608	0.13916345171916586	0.2268227828265816	ALDH4A1
-0.992976763117241	21.818981989505303	-1.7181813580769256	0.10127436196370197	0.17887769111782686	-4.944475213435865	MEP50	1	-1.528881089007275	0.13936812586737024	0.22683513543248593	WDR77
-0.8667590690625495	23.86096646189671	-1.5908609297526577	0.12664469630399744	0.20941765333727028	-5.184462792631557	DNPH1	2	-1.5258714532614177	0.139594801491552	0.22683513543248593	DNPH1
-0.972316654022432	22.47993805326782	-1.5436638014612107	0.13766759403932863	0.22301814868734116	-5.251732759900722	SDCB1	2	-1.525517491652722	0.13968268866105713	0.22683513543248593	SDCBP
-1.0405238230004592	20.428227949605862	-1.6124541925190359	0.12185274508077486	0.2030879084679581	-5.153160417447333	TYOBP	1	-1.5242091137663858	0.14000794547826909	0.2269045845355527	TYROBP
-1.0172260017329222	20.126308508784426	-1.6248818586827531	0.11916439302748824	0.20011192263454464	-5.13499709737792	GBF1	1	-1.5239731747057297	0.14006666458923966	0.2269045845355527	GBF1
-0.8667516554008365	21.546764032728284	-1.5868939054445985	0.12754195537751128	0.21019925731361833	-5.190177896988734	COMD3	2	-1.5229377187220596	0.14032460038786881	0.22694081721918719	COMMD3
-0.9476381306742141	20.017107049473164	-1.6688939739578488	0.110041674242996	0.18860235405049572	-5.069815032030717	CREL1	1	-1.5225138667118374	0.14043029516645944	0.22694081721918719	CRELD1
1.0721613083490524	20.17076037827258	1.5923041641379525	0.12631957673972127	0.20922171489891567	-5.182380840237834	AGRE5	1	1.520901364211816	0.1408329940189481	0.2273153908315546	ADGRE5
-0.9146769214388435	21.456064349650653	-1.690734017861413	0.10573885570924561	0.18359357453432984	-5.036979636976691	P5I11	1	-1.519161918264498	0.1412684504566912	0.22774186558472642	TP53I11
-0.9462396177486951	21.25306551072253	-1.5416569356086567	0.13815338080988251	0.22353284242961524	-5.254557826983265	EI2BB	2	-1.5161800177763136	0.14201749855016793	0.22859771976375134	EIF2B2
0.9655328612198453	20.27073114782632	1.645207038804792	0.11487518880571461	0.19574152226445835	-5.105060753433758	TAOK3	1	1.5156812897862497	0.1421430934170093	0.22859771976375134	TAOK3
-0.8674186226121705	24.18705473615028	-1.5700986916145383	0.1313996314329804	0.2154889146804734	-5.214250609468547	ATPMK	2	-1.5107361309193579	0.14339333658795259	0.23032987640335378	ATP5MK
-0.9318668621653572	22.11004240600755	-1.745339029705935	0.09633885089410706	0.17221864474349782	-4.903038895831919	DNS2A	1	-1.5092519801438933	0.14428806659595492	0.23124395467581618	DNASE2
-0.9285516374770566	23.275898809995788	-1.6584704577059721	0.11214704149783632	0.19171666477136542	-5.0853722464370845	RBM3	1	-1.5064829407770592	0.144475779176977	0.23124395467581618	RBM3
-0.8728411220074861	21.297999882496338	-1.709555734891583	0.10214633969793013	0.17970189391302524	-5.008424831063552	DCK	1	-1.5063548908077016	0.14450847079544082	0.23124395467581618	DCK
-0.7603093009901585	25.743927341765488	-1.3676781989252003	0.18593180730809283	0.2806916046762355	-5.488153238050082	KAD2	7	-1.5057699984173767	0.14465787239870606	0.23124395467581618	AK2
0.8004329946839164	24.96885221347998	1.4528541219678375	0.1611049327120878	0.25079168619672565	-5.376621947668883	MYL9	4	1.5039195304034116	0.14513137252076835	0.2317223594869411	MYL9
-0.9270309653220394	24.487808389583922	-1.3941674047894594	0.17790396703705008	0.27072342809985883	-5.45406165430384	TPSN	5	-1.4929878820429403	0.1479543203374093	0.23594633818795488	TAPBP
-1.5440006744138657	24.755357676414175	-1.3982366567616287	0.17669561676634998	0.26919263493613454	-5.448776665001162	AK1C3	3	-1.4921792763722894	0.1481648875838346	0.23599916225928141	AKR1C3
-0.94441266278222	19.844316243420856	-1.6181343358661215	0.12061776756278773	0.20178821491636187	-5.144872091667512	MAIP1	1	-1.4883441813624634	0.14916688532351358	0.23731095392377158	MAIP1
0.6790961597289602	24.734044465328136	1.3254487677243652	0.19932063083959423	0.29601596482085063	-5.541374575991572	HEM2	8	1.4869723394154126	0.14952663685745515	0.23759907648795145	ALAD
0.8839711716521457	21.27741177314469	1.5253073804087218	0.14216399413001418	0.2269845284428798	-5.277464721026178	ARLY	2	1.4829779415948083	0.15057812695466935	0.23898437810227952	ASL
-0.7404275840529237	24.036481014219536	-1.4426277443229514	0.16393627832242108	0.2538745678922024	-5.390303521990846	CSN8	4	-1.481690026068494	0.15091843137688887	0.23923899133642695	COPS8
-0.8240972540041511	23.321203855499334	-1.4229134864135564	0.16950792051865754	0.2603297162699937	-5.416456317105346	HARS1	4	-1.4802378134390528	0.1513028932547891	0.23956291432008273	HARS1
0.862255760188102	22.461267345305675	1.4655253772385315	0.15765179217012462	0.24609962862237764	-5.359560801182419	OLFL3	3	1.4783065604913035	0.15181540297145807	0.24008856831395864	OLFML3
-0.7079809175535239	26.61043885009576	-1.3992362498804956	0.17639979701627942	0.26919263493613454	-5.447476489500505	PSA5	5	-1.476738779699923	0.15223248603907627	0.24046224041801834	PSMA5
0.7601819659875169	22.838531742051806	1.4304997766118994	0.1673460993830245	0.2581398089206166	-5.406427163146048	GNAQ	4	1.4750699018033147	0.15267748048091853	0.24087906173146104	GNAQ
0.8540080570484818	21.517240755506666	1.6699210409125727	0.10983604909678356	0.1884928326435124	-5.068278122660035	ASPN	1	1.4722786289667729	0.15342409942971544	0.24177020407763214	ASPN
-0.7922262959763948	22.633569730161625	-1.478809497967945	0.15409647455560754	0.24254238006977283	-5.34154601788372	TBG1	3	-1.4693354817908644	0.1542145290164655	0.24272819359988063	TUBG1
-1.023320327312149	20.083175116999694	-1.539620744478982	0.13864771352464964	0.22406009597543622	-5.257421208384315	PDIP3	1	-1.4660229272825624	0.1551080915944255	0.24384605416144908	POLDIP3
-0.8026923067787557	25.465621581110767	-1.3487877806477968	0.19183031615087026	0.28796198699848474	-5.512133030038241	NP1L1	6	-1.4620919507081631	0.15617387905779956	0.24523171091720594	NAP1L1
0.8213115780479008	25.794970751599156	1.527531079066983	0.1416129367541652	0.22664886387850747	-5.27436053230449	CRIP2	2	1.4606215522218737	0.15657405270543268	0.2455701534177187	CRIP2
-0.9513460195688737	20.210977682076923	-1.6273490763050655	0.11938318924283593	0.2002265342912633	-5.079558318876796	SPB8	1	-1.4537292165131166	0.15897410574706913	0.24904070747185153	SERPINB8
-0.7863376006262328	22.387609699473643	-1.5345101459344608	0.13989486995917524	0.2249820762342238	-5.2645947754747775	NDUAC	2	-1.4501878353559197	0.15943735970552037	0.2494725745980495	NDUFA12
-0.8895463400832888	22.275790192454057	-1.4728000747811718	0.1556966412465991	0.24411244100004878	-5.349711721174962	STAM1	2	-1.4439604155620147	0.16116626723557323	0.25188147523303456	STAM
-0.791686887625989	24.115195571507925	-1.5188775635950265	0.14376731864711653	0.22926922518065349	-5.28642026046135	CUTA	2	-1.441526935003703	0.16184593886361404	0.25258128481723396	CUTA
-0.8559651783733457	22.76109684899747	-1.3758741496905837	0.18341777406338808	0.277526324805809	-5.4776629424037955	SNX12	4	-1.4404281326464852	0.16215358582205208	0.25258128481723396	SNX12
-0.6608220960396025	25.697600775473028	-1.1975227254772862	0.24450030690310082	0.34520743968272194	-5.693921914529588	AL9A1	15	-1.4400470258528681	0.1622603988623273	0.25258128481723396	ALDH9A1
-0.7343365544363749	24.03581086710713	-1.358300433124118	0.18884178876807028	0.28411717088408767	-5.500092250384333	IAH1	5	-1.439643049329369	0.16237368309679326	0.25258128481723396	IAH1
-0.8708549803937728	20.66665098698355	-1.5963216604806176	0.1254182192838021	0.20798782000929775	-5.176577636845192	PPCT	1	-1.438208750184322	0.16277640471594912	0.25291193723389294	PCTP
-1.0981296525954143	22.023604297378157	-1.4696228826912816	0.15654810396195645	0.24495173914047302	-5.354018105906336	GSH0	1	-1.4360467283911762	0.16338496557655297	0.2535612651304731	GCLM
-0.6946976526061484	22.964146902641644	-1.3986809229257666	0.17656409163793071	0.26919263493613454	-5.4481989004049	SAHH2	4	-1.4308599043470935	0.1648523590561298	0.2553586515349664	AHCYL1
1.1339748393596878	19.71675213785285	1.4509961296225524	0.16161638424002203	0.2511095689710623	-5.379113535657256	SPRL1	1	1.4302541698296656	0.16502441042935967	0.2553586515349664	SPARCL1
-0.9201700382501237	21.463944962213905	-1.443860479495466	0.16359285639709686	0.2538745678922024	-5.3886584453232995	NEXN	2	-1.429920916384993	0.16511912806020382	0.2553586515349664	NEXN
-0.7708876249404746	26.151763266778335	-1.3400648877894015	0.1946034125378345	0.29113896363928	-5.523112007909004	ECHM	5	-1.425341009623689	0.16642523554724986	0.2570796321461583	ECHS1
0.9034719797176365	22.190730137801253	1.5492407990189367	0.13632502650210282	0.2213825216700815	-5.243866793854816	TSN4	1	1.4246393621704059	0.1666260588254096	0.2570912508559104	TSPAN4
0.8504792552070839	20.21699509036817	1.568862340627392	0.13168740329717393	0.21569488471088835	-5.216014768072531	OTULL	1	1.4105906138892843	0.17068784461406278	0.2629433858010762	OTULINL
1.0660278011164088	22.725581530910084	1.488848793709682	0.15219438543305783	0.23983238462792286	-5.2746819594173875	ANGI	1	1.411899848825669	0.17081434987378183	0.2629433858010762	ANG
0.8313121650536281	24.712803006643483	1.3923883797860175	0.17843431151986375	0.2712201535101929	-5.456368192563933	TPPP3	3	1.407558454266095	0.1715747481550773	0.26380857230780674	TPPP3
-0.7938550618328648	24.84599801624252	-1.4680030841577987	0.15698365314721882	0.24534460480117629	-5.3562107011004665	CHM4B	2	-1.4055912916104503	0.17215209553452762	0.2638547963232271	CHMP4B
-0.8658496307069292	19.930893174898557	-1.5474832255228395	0.13674695794260222	0.22179689519958654	-5.2463481423811835	VP26C	1	-1.4053843018918224	0.17221293500090118	0.2638547963232271	VPS26C
-0.7251263077774723	23.54630439870891	-1.324889135093284	0.19950301416660532	0.29601596482085063	-5.542070483552367	BPNT1	5	-1.405259103849074	0.17224974212395813	0.2638547963232271	BPNT1
-0.6762728860846821	25.14678111767575	-1.299277767641116	0.207990392534177	0.3043203763151325	-5.573653205846457	LIS1	6	-1.4047538035759761	0.1723983594021687	0.2638547963232271	PAFAH1B1
-0.7526640064621759	25.33028294394252	-1.3206586904329456	0.200885942805408	0.2969328739774406	-5.547323078399299	GSTK1	5	-1.4039906654864518	0.17262300393442354	0.2638949370491762	GSTK1
-0.8287681790721102	22.089500460933326	-1.4425117884393883	0.1639686118942871	0.2538745678922024	-5.39045820550359	ATRAP	2	-1.3999192787531316	0.17382542200959275	0.2654280267195848	AGTRAP
-0.8215871190713671	21.718643527129466	-1.5707002690576326	0.13125979808518262	0.2154889146804734	-5.213391820629825	AAKB1	1	-1.3956068267723158	0.1751062629907761	0.26707721304785803	PRKAB1
-0.8856365817223804	22.358679344907017	-1.41151937249011	0.1727969800382966	0.2641609005183155	-5.431437384919362	PSA3	2	-1.3939323741445533	0.17560560116284932	0.2675320155172847	PSMA3
0.9108310109869748	21.10268019797714	1.558387383760326	0.13489305366693774	0.21959334317873586	-5.178394846014033	WFS1	1	1.3920216269629702	0.1766822857144721	0.2687855506712775	WFS1
-0.8307917687703963	21.839846717182763	-1.4280759163077705	0.16803438480886504	0.2586640414303131	-5.409636269117417	IL18	2	-1.3895525103095019	0.176917047412077	0.2687855506712775	IL18
-0.8600625878858033	20.48801994854303	-1.5262754806019563	0.14192387133107795	0.22687349623838182	-5.276113735405582	SPF27	1	-1.3891608611506345	0.17703469352484144	0.2687855506712775	BCAS2
-1.0027987559946325	21.58695584452408	-1.440847668661418	0.1644332093119374	0.25429787021497297	-5.392677003158362	ROAA	1	-1.386785365120693	0.17774958552855416	0.26956322548800116	HNRNPAB
-0.8570096310014499	25.249594799385086	-1.3146994353693646	0.20284673422686778	0.2994296964725129	-5.554698200514365	CATG	4	-1.3815132474085605	0.17934434292774534	0.2716719545488625	CTSG
-0.9189809440422643	22.488288645193684	-1.4723083698862764	0.15582816722484316	0.24411244100004878	-5.350378671557316	FIS1	1	-1.379791195246555	0.17986768284679797	0.2719746900393864	FIS1
0.8199672349932783	21.921207090502335	1.4199556077815714	0.17035687461579643	0.2613317684417638	-5.420354841534632	SYUG	2	1.3795102473596297	0.17995317837192482	0.2719746900393864	SNCG
0.649219833595577	30.481792708258258	1.1585764788376842	0.2596882069018256	0.3635634896625558	-5.7377062840585795	ANXA2	14	1.3780446088910763	0.18039970776455264	0.2723400809612429	ANXA2
-0.7351954581433304	22.93253862896137	-1.3832483994764704	0.18117894895789477	0.2747639704834664	-5.468179977722233	SCAM3	3	-1.3724827060510523	0.18210217363041195	0.27459851579189104	SCAMP3
0.8079940209713428	20.829227755464775	1.5348250817983489	0.13981774824775117	0.2249820762342238	-5.264153256706652	STAR7	1	1.3666953378988955	0.18388704650977328	0.27697595906908096	STARD7
-1.1460749091837066	22.311409793719694	-1.3613878470062095	0.18787979051217119	0.2829899449390574	-5.496169153300827	TPD53	1	-1.3596296081972332	0.18608477466433132	0.2799691745515392	TPD52L1
0.7380026933250257	23.030469109796798	1.4299580192417587	0.167499740675558	0.2581398089206166	-5.407144816567394	RALA	2	1.3538058324513647	0.18791164306541597	0.2823982884485912	RALA
0.6873379043800689	24.16076015017477	1.2272934292964888	0.23334903256105893	0.3329980829465755	-5.659606582428642	CO7	7	1.3510720031269394	0.18877405038847048	0.2833741388449952	C7
-0.814908611858197	21.51076206574251	-1.3837509594633841	0.18102716692364362	0.2747639704834664	-5.4675321801416645	SPTC1	2	-1.3498186313149236	0.18917046980109192	0.28364906971302395	SPTLC1
-0.733182323885508	23.021453454554845	-1.296030240460333	0.20908638450942135	0.30491764407623945	-5.577620680250652	ARHG7	4	-1.3451817931589665	0.19064268026195963	0.28553464498694403	ARHGEF7
-0.8152246800774137	20.937139376151386	-1.4758208493318778	0.15489059734171737	0.24350413057267623	-5.345610391719334	TGON2	1	-1.3349334091506395	0.19392830186911092	0.2901289555522132	TGOLN2
-0.8599521050857568	24.32038172530222	-1.4351893679077585	0.16602088338961984	0.256455023122177	-5.40020569996906	CYC	1	-1.3300672916063323	0.19550373732777743	0.2921572703887011	CYCS
-0.8434444315571561	20.774206339814338	-1.511566159643769	0.14635200198850898	0.23283273043626426	-5.243605913687229	ISG15	1	-1.328563473550208	0.19648711744495123	0.29329726846440535	ISG15
-0.7680463266790944	23.403278390640747	-1.372013411941401	0.18459863529797244	0.27899566471170834	-5.482610922151692	RALB	2	-1.324032236613885	0.197471428226296	0.294436098140105	RALB
-0.9179476959991533	24.318245507486306	-1.2750857878746598	0.21626289847784816	0.3129811261975387	-5.603005825918594	TACD2	3	-1.3192152521573308	0.19905298045122777	0.2964618857784243	TACSTD2
-0.67545122878672	22.829460881661007	-1.3328398980549625	0.19692411997450934	0.29362004435661143	-5.532160495075925	NXN	3	-1.3109574581249326	0.2017870695575902	0.30019776567292505	NXN
-0.675856223387818	23.738155041817244	-1.2056393758530288	0.2414209258014421	0.3415849269318277	-5.684638537491725	DCPS	6	-1.305507711320517	0.2036072872923858	0.3024537573433123	DCPS
0.6612346250682393	24.48818342254333	1.3319133345592902	0.1972233039520393	0.29373683567325	-5.533317944226063	GBG12	3	1.3048292372253785	0.20383478272230127	0.3024537573433123	GNG12
0.8209110452792956	26.76965568340723	1.3229014452073602	0.20015185632497218	0.29643871816504785	-5.544540194099956	MFAP4	2	1.3037377344506424	0.20420118025183623	0.3024537573433123	MFAP4
-0.6978822705567005	24.568273073120466	-1.2262989689100867	0.23371518242667824	0.33316312178722624	-5.660764597302759	ETHE1	5	-1.3035744815793209	0.2042560249277331	0.3024537573433123	ETHE1
-0.8743136023802016	21.8211632715227	-1.3043289816215962	0.2062945723120807	0.3025047201489166	-5.567465491900814	MCEE	2	-1.3030254732245818	0.2044405472568705	0.3024537573433123	MCEE
0.7447221427032886	22.656848449276275	1.3408902160226321	0.19433968780756	0.2910718297117734	-5.522075769751227	NCALD	2	1.2917287128248984	0.20826600898428294	0.3074483777193646	NCALD
-0.7017460986207382	28.71195594378511	-1.191810461770705	0.24668516012304983	0.34718652165466274	-5.700422649493928	IGHA1	6	-1.2916908030200245	0.20827893859033647	0.3074483777193646	IGHA1
-0.7942788239242908	20.42045966183294	-1.4158552668597792	0.1715393810212068	0.2628425999518491	-5.425748154874819	CF120	1	-1.286886009881552	0.2099226741154016	0.3094351797318188	C6orf120
-0.9280979491457231	21.788538789560302	-1.337430983616431	0.19544693233420152	0.2920723820275146	-5.526415424256434	EMC5	1	-1.2863979379982333	0.21009020097581382	0.3094351797318188	MMGT1
0.752823992615383	21.696717202911387	1.3249204400536518	0.19949280848054007	0.29601596482085063	-5.542031562111738	FCGRN	2	1.282756068427402	0.21134348620051283	0.3109367662020819	FCGRT
0.7780739860170769	21.20200791630929	1.4140262434032635	0.17206897884787065	0.263350681090527	-5.428149805616012	HDHD2	1	1.2774732068525967	0.21317167061889147	0.3132799137272107	HDHD2
0.9229540240788054	21.259924766637337	1.3244572629583193	0.19964384995812257	0.29601596482085063	-5.542607351048842	AMPE	1	1.2751227310662805	0.2139889575396055	0.3138245136664247	ENPEP
-0.5706074855751808	25.406228033582877	-1.135366816724951	0.26906672751440114	0.37281797756291213	-5.7631960484658915	DCTN2	8	-1.2750503569808067	0.2140141608236445	0.3138245136664247	DCTN2
0.8970676838910698	21.457336512616	1.252724917765126	0.22413314324718886	0.32296541768013126	-5.629718451428413	PTER	2	1.264461509474217	0.21772610415398147	0.3189159895647526	PTER
-0.7220287028896557	23.69974792577824	-1.2083629164643401	0.24039422908101132	0.3404944884747019	-5.6815113274817	CY1	4	-1.2606621153250772	0.2190698961135146	0.3205313111451864	CYC1
-0.8890322317453503	21.90521713862792	-1.3105717410932205	0.20421362718687922	0.3004470399983953	-5.559790116757519	SCO1	1	-1.2539916894302197	0.22144439945376168	0.3236495068939594	SCO1
0.7233919078183	22.740923200978088	1.2979151485810736	0.2084497107851755	0.3046572696091026	-5.5753189287049905	ANO6	2	1.2513098783340078	0.2224045525037522	0.32444100965259187	ANO6
0.8027707722058182	19.928578039339364	1.3540760656873048	0.1901643550126252	0.2857837199624763	-5.505448018304702	DCAF8	1	1.2511167047952299	0.22247383519034872	0.32444100965259187	DCAF8
-0.7231323254605506	21.50093249865126	-1.2922957778219337	0.21035225248692496	0.30542412206070985	-5.582172641040253	ETFD	2	-1.246992508176446	0.22395691257819317	0.32624610485103717	ETFDH
0.683589871157821	21.7544370105446	1.3123079245082185	0.20363781344854814	0.3000174114783639	-5.557650009439704	IL33	2	1.245285575343484	0.22457292198320145	0.3267855429296039	IL33
0.6376119468815666	23.89689679099071	1.1121128825129492	0.27871095362773435	0.38212769511075817	-5.788278383980195	TGFI1	8	1.241052256580027	0.22610621208049547	0.32865711701317923	TGFB1I1
-0.8037470303213681	19.65258506011031	-1.334240344043127	0.19647259784954055	0.2932755949942637	-5.530409797742722	PRPF3	1	-1.238366471463137	0.22708309313665262	0.3297167182005982	PRPF3
0.6872672233151071	25.952972227250076	1.2902067254879483	0.21106296770506985	0.3061218615569715	-5.584714143370335	CD81	2	1.2309698378650966	0.2297899140887168	0.333283081502719	CD81
0.7155377747675118	20.974794503019712	1.2737934344203241	0.21671187720822144	0.31328999639884186	-5.604560665444728	GIMA5	2	1.2301858871666902	0.2300782245021409	0.33333773266650046	GIMAP5
-0.7533501714533308	25.05971842064014	-1.103661582780797	0.2822778331619368	0.38505591600551375	-5.797280408841148	THIC	8	-1.2241181884280021	0.23231895235158656	0.3362178526959849	ACAT2
0.8312664210027982	21.503448935827265	1.345824181507618	0.19348300514916192	0.29011544176819093	-5.4615924064838195	LV657	1	1.2239789994461914	0.2328405514386052	0.33645135652580505	IGLV6-57
-0.5449845789434775	24.951773705538063	-1.0356500696971274	0.3121930805412435	0.4152167971198539	-5.867492016530307	SNAA	12	-1.2223197514078339	0.2329862401205011	0.33645135652580505	NAPA
0.8294501135907559	20.417798694150004	1.2942624906639844	0.20968485754761595	0.305121291617428	-5.579776789324428	RB27B	1	1.2212901859403458	0.23336889618340365	0.33663842941857575	RAB27B
-0.8016455006080285	20.329970145689263	-1.308692275324254	0.20483839286458239	0.3010332182429774	-5.562104146117728	DNJB6	1	-1.220271419420138	0.23374800373391652	0.33668502690805724	DNAJB6
0.8028285975575251	19.633216467609678	1.307340063789791	0.2052888120470583	0.30136216338033944	-5.563767277184373	CAR19	1	1.2198432007249236	0.23390749237822922	0.33668502690805724	CARD19
-0.7512209183053287	21.590999713258427	-1.239480574788131	0.22889724308547013	0.32770003584895074	-5.645349461464714	ABHDB	2	-1.2160316601842425	0.2353306942693424	0.3383673766251085	ABHD11
-0.6519580643458447	23.450246298638085	-1.1727397683673013	0.25408566008947264	0.3568468087845814	-5.7219296809099855	ACAD9	4	-1.215085106909958	0.23568513631550747	0.3385110489196813	ACAD9
-0.766710650110543	20.685953331985964	-1.3205181312357825	0.20093201998473423	0.2969328739774406	-5.547497356593105	ALG1	1	-1.2127468142124282	0.2365624400808085	0.3394045796197145	ALG1
-0.7139841436101264	20.102385437561523	-1.3620745321881123	0.1876663565773465	0.2829889503944114	-5.495295592141747	BABA1	1	-1.2111142599992988	0.2371764083704832	0.3396163877522882	BABAM1
0.9978920059487564	24.0909395000145	1.2181873084853687	0.23671814005019134	0.33672206017834705	-5.670180102343626	GBG5	1	1.210996424066925	0.2372207700916359	0.3396163877522882	GNG5
-0.6327558125991182	23.390474568659922	-1.1688138435446707	0.2556295181956552	0.35825843962088666	-5.726319587403971	PRKRA	4	-1.2076652514221566	0.23847743170496638	0.3410271782624942	PRKRA
-0.8643847367455564	20.588028940249455	-1.2987245554719469	0.2088771352294363	0.30491764407623945	-5.519740100829086	UBQL1	1	-1.2077232634522175	0.2389210330645058	0.3410271782624942	UBQLN1
-0.7314596330374101	22.86244428540932	-1.235307879110336	0.2304141130195431	0.32951695732902403	-5.65024452901632	NUBP2	2	-1.20634877219243	0.23897543619597336	0.3410271782624942	NUBP2
-0.6526725897874996	24.128082906466503	-1.0797380256830515	0.29255448538826045	0.39621903346608334	-5.822432072768847	HNRL1	8	-1.2024069239876434	0.2404712321747838	0.3427939322534432	HNRNPUL1
-0.6465154185950404	25.007770350575434	-1.2097955319897085	0.23985550045672754	0.34009362005058386	-5.6798639251792205	ATPK	3	-1.2015281979223449	0.24080563040289163	0.3429030925437322	ATP5MF
-0.7592589235637632	20.492270068067544	-1.2948304475620211	0.209492430384001	0.305121291617428	-5.579084329065923	PDIP2	1	-1.1925950796724256	0.2442248544026007	0.34740006027321807	POLDIP2
-0.7391591048228285	22.290899383792	-1.2134151281743155	0.2384984362879637	0.3385303311237905	-5.6756941330659405	WDR5	2	-1.191630299608577	0.24459628536349629	0.34755668753573726	WDR5
-0.9216265619478854	22.225192603004935	-1.2146948456831035	0.23802003635564892	0.3382122311463815	-5.674217314949956	GPC1	1	-1.190556464271183	0.24501019600207444	0.3477732771427524	GPC1
-0.6331173360386622	23.149383501250902	-1.1471473976526139	0.2642756940483271	0.3681415498562647	-5.750314761541896	PAPS1	4	-1.187683319878169	0.24612021483688537	0.34897642402244944	PAPSS1
-0.8301191056217156	23.487089513554622	-1.2417160072180773	0.22808775573651308	0.3268930119930629	-5.642721199678838	TECR	1	-1.184009943655245	0.2475448386984242	0.3499497145452895	TECR
-0.7191632703201165	21.545898874235252	-1.3121322108968179	0.2036960320037313	0.3000174114783639	-5.557866711602615	KISHA	1	-1.1839323008733915	0.24757501639873591	0.3499497145452895	TMEM167A
-0.9787292153846643	22.4236675970023	-1.1469826912606198	0.2643422406862652	0.3681415498562647	-5.750495662558131	KV320	2	-1.1838783146147862	0.24759600104294543	0.3499497145452895	IGKV3-20
-0.6631440680433229	22.23897227921018	-1.1343100801912567	0.26949959849994115	0.37298071384487175	-5.76434580090086	RAI14	4	-1.1810480765197364	0.24869797473106886	0.3507702289847904	RAI14
-0.8499273454393972	20.15715314278336	-1.269057647930339	0.21905387503697343	0.31633187166034166	-5.555473657909958	EXOS9	1	-1.1822081681169032	0.2487040044606446	0.3507702289847904	EXOSC9
-0.5469101723690848	25.008969569449608	-1.0689283133736538	0.29728536592552823	0.3997871958351391	-5.83363557383655	CD14	7	-1.178344272708254	0.24975411472847828	0.35162364146668007	CD14
0.6506611047282327	24.57779007644897	1.1799048813640554	0.25128596827226984	0.35328788351175355	-5.713884653858001	GPX3	3	1.1781302652511356	0.249837850515799	0.35162364146668007	GPX3
-0.751369342265761	20.10653298187877	-1.2761420490114965	0.2158964747847607	0.3127911889583134	-5.601734033660476	KC1A	1	-1.176775779365338	0.25036830970718893	0.35199772929234807	CSNK1A1
-0.7088047413265173	21.256011638574076	-1.3034419693076367	0.20659158267002428	0.30260661338230427	-5.56855354735077	CARM1	1	-1.1731294174087543	0.2518004846319828	0.3536374282582229	CARM1
-0.7553095227071509	22.350804614292635	-1.138910082212552	0.2676190372296558	0.37153791181152634	-5.759334020440307	B2L13	3	-1.1674886931156683	0.25402790652611174	0.35638936253135933	BCL2L13
0.4817432100906558	26.372706284812903	0.9509508550559596	0.35249098791005384	0.4551582659421084	-5.949287765897333	LPP	15	1.166581735346874	0.25438740164901286	0.35651764403918557	LPP
-0.8654809764091667	21.035155543770877	-1.2009191469123695	0.2432081544095847	0.3437479759455342	-5.690043891712354	LYPL1	1	-1.1647247506179519	0.25512463460420726	0.35705928913284873	LYPLAL1
-0.6011442930169544	24.114496777621273	-1.075248942072398	0.2945125136333079	0.39699635306449416	-5.827096902689194	PTGIS	6	-1.1642564148981043	0.2553108150115332	0.35705928913284873	PTGIS
-0.7584009091294384	22.51870956215037	-1.2485777764556156	0.22561666066781244	0.32437173196243313	-5.634628239258549	ADPRH	1	-1.1615285456611664	0.2563972333817896	0.35820201722455897	ADPRH
0.6854358457801943	25.530108010162838	1.1966175989724244	0.24484552910392213	0.34525127394906124	-5.694953776399411	FETUA	2	1.1605452865505628	0.25678966629092154	0.35837382598837947	AHSG
-0.6090988390113949	25.738659913275843	-1.067098319918752	0.2980916670175541	0.40006247944838236	-5.835522268016797	DECR	6	-1.1558833992232658	0.25865631361456737	0.3606005210769126	DECR1
-0.7191886637006277	24.99393692922551	-1.2661298526700917	0.2193890917467786	0.31647233408157865	-5.613753154949415	SUMO2	1	-1.1551983473731569	0.2589314510874561	0.3606061046558289	SUMO2
-1.3656873654037085	18.74798634162698	-1.1111000893400613	0.2797613659465342	0.38212769511075817	-5.733764790656747	PYC	1	-1.1549551018553086	0.25947904104124425	0.36084671894385756	PC
-0.7411274636706047	20.52287659854499	-1.2471622885323832	0.22612472786512328	0.3244292212088608	-5.636300836635377	BI1	1	-1.153105964979821	0.2597731466995907	0.36084671894385756	TMBIM6
-0.7391443970090634	20.40957566477657	-1.2479531023060426	0.2258407697723407	0.32437173196243313	-5.635366579853141	IMA4	1	-1.1527459702224185	0.2599181629685831	0.36084671894385756	KPNA3
-0.687257875884832	23.50194913524973	-1.0747693824100046	0.29472224176066686	0.39699635306449416	-5.82759421200183	SUMF2	5	-1.149051831728836	0.26140970436104005	0.36253900604815775	SUMF2
-0.7194215286403995	21.67174201582271	-1.1223912464398424	0.2744174402123862	0.37821263780567216	-5.777248373902136	MPPB	3	-1.1456796610184448	0.2627767199332441	0.36405524740751527	PMPCB
0.6255719181213379	23.96075919913221	1.0745142504634526	0.2948338635917207	0.39699635306449416	-5.827858706317225	SODE	5	1.143617484843435	0.2636152639598685	0.3648369417966963	SOD3
-0.6650711836744883	21.457460261769604	-1.2932978476099004	0.2100119989259078	0.3052633427010463	-5.580952304406579	SUMO1	1	-1.1424317960036512	0.2640982872467341	0.36512549068415423	SUMO1
-0.698817106091699	20.82205760731443	-1.2495812058122824	0.22525702537278974	0.3242335971275004	-5.633441561736249	TSN13	1	-1.1346611354169478	0.26727991162949905	0.3691404802359644	TSPAN13
0.853265534798826	19.819109773731117	1.1534704223152257	0.2617303538596568	0.36526901430571207	-5.743352795034104	DCTN6	1	1.1248187431448966	0.2713497979557961	0.37437264655727054	DCTN6
-0.6962665165324182	19.999803197795345	-1.230557298850689	0.232150376428891	0.3316433948984157	-5.655800236323062	UQCC2	1	-1.121412364938771	0.27276879474783455	0.37594041141411394	UQCC2
-0.6416610044900466	22.96330280877408	-1.1094200209327345	0.27984389100592366	0.38212769511075817	-5.791153327815103	A16A1	3	-1.1162070416241774	0.27494756819741567	0.378550999692094	ALDH16A1
-0.6871778644089126	23.709438672934844	-1.1335999312332505	0.269790784720539	0.372995575549186	-5.765117928698981	ARPC3	2	-1.1121947094746556	0.2766355779885537	0.3804811982676075	ARPC3
-0.598025803660736	24.689401709628335	-1.009711009087079	0.324174188878499	0.42688284278059774	-5.89321313856878	IF4A2	7	-1.1107356140037592	0.27725128182752257	0.3806812398003907	EIF4A2
-0.721355254674787	24.9623262871755	-1.1960805731543573	0.24505052827662696	0.34525127394906124	-5.695565676149553	THIO	1	-1.1104936639125613	0.27735347471171323	0.3806812398003907	TXN
0.4626056552838804	26.83427365688896	0.9405584299183893	0.35766925108522407	0.45961362699840386	-5.95888583358648	A1BG	11	1.108797434572117	0.27807067843428074	0.3812721673377251	A1BG
-0.5352353644131362	27.01616361233746	-1.0442001795611562	0.30831325945340876	0.4112905065928121	-5.858885062931698	1433B	5	-1.1030011906762889	0.2805315643773846	0.38425023750970283	YWHAB
-0.6068339099489783	23.293990415692424	-1.1019717508408227	0.28299499599825284	0.38538046494249206	-5.799073054771999	ENDD1	3	-1.100058198932984	0.28178704735441323	0.38557281170922797	ENDOD1
-0.6223036086252058	21.620507740641262	-1.1433214931703408	0.2658246827418904	0.3694324222013733	-5.754510953132625	ITA7	2	-1.0963631485243293	0.2833690779573871	0.3873390274237665	ITGA7
-0.5754498454016961	26.45005418797505	-0.9515879731282618	0.35217519308492096	0.4551582659421084	-5.948696206659169	GSHR	11	-1.0921543079205844	0.28517885052167413	0.3894125987616289	GSR
-0.5883934902960277	24.51135880034393	-1.0507590895548253	0.30536027452617254	0.4077602059435838	-5.8522394813383345	TMED7	4	-1.0894993695003592	0.28632471237506857	0.39057627431676023	TMED7
-0.5137670111714314	24.815259542386343	-1.0313100363764651	0.3141756335881263	0.4170195535650778	-5.871836544048604	THTM	5	-1.0872622762942439	0.28729279199711594	0.39149530056984033	MPST
-0.8035909780014698	20.341355029219184	-1.120519672968123	0.27519561114906455	0.3788925081037845	-5.779263491952211	TSN15	1	-1.085609609855473	0.28800947033152696	0.3916907924794988	TSPAN15
-0.5699733136073384	25.43002896066789	-1.0989113482898243	0.28429719756803246	0.3866209332980401	-5.802313456337989	MYL6	3	-1.0855732332011612	0.28802525943229307	0.3916907924794988	MYL6
-0.7656184162865394	20.101892157143872	-1.1352813991297246	0.26910169809052303	0.37281797756291213	-5.763289019699832	PLVAP	1	-1.0847711839966472	0.2883735421473939	0.3917638519469192	PLVAP
-0.7843818259806206	20.682270449984134	-1.1258882225743732	0.2729677763262979	0.37699599430319436	-5.773475232589401	CHP1	1	-1.083888552522236	0.2887571649988112	0.3918783183811558	CHP1
-0.6528398725556919	22.564597634384906	-1.0679563365433051	0.29771342712035576	0.3999584424950234	-5.834638026214354	MCCB	3	-1.0832220540899222	0.28904709047512317	0.3918783183811558	MCCC2
0.5248415665878561	25.86199385627863	1.0569823387477926	0.30257707561581887	0.40444975936586847	-5.845899501973092	VTNC	4	1.081263787050133	0.2899001362073892	0.3926346040283377	VTN
-0.7102186382242301	20.25271353932966	-1.1574368712427785	0.2601429594517078	0.36381717778209394	-5.738968408813846	TBC23	1	-1.0797431461628373	0.2905637855634766	0.3931330974561789	TBC1D23
-0.7977378239758828	20.69088912449132	-1.1465727132330066	0.26514931647182033	0.3688792791919676	-5.695513484035278	GNPI2	1	-1.0792548417793109	0.29120164694388506	0.3935957219871617	GNPDA2
-0.5912431350539826	23.94178592243944	-0.9543396205377769	0.3508135156497282	0.45431545843635684	-5.946137161762632	SFXN3	9	-1.0730911312178721	0.2934796504206391	0.39627201528878175	SFXN3
-0.6384163340932787	23.115295896678873	-1.1017357169544661	0.2830952738712893	0.38538046494249206	-5.799323255666315	GPX4	2	-1.0711330314319998	0.2943419248398608	0.3968579664135441	GPX4
-0.6121409210192752	23.262930282055223	-1.0646880530278073	0.2991560283781418	0.4010862074021458	-5.838002805263963	GNS	3	-1.0702217834186283	0.2947438183967621	0.3968579664135441	GNS
0.7643653394902117	20.41807982811832	1.1158145049884545	0.27715908118450644	0.38081950696525807	-5.78431640413858	LRCH4	1	1.0700745845254227	0.2948087750500613	0.3968579664135441	LRCH4
-0.6111948279739785	26.836731273853218	-1.1108831103769274	0.27922792585917733	0.38212769511075817	-5.789592074755989	COTL1	2	-1.0678860924943576	0.29577572405118624	0.39775704043283894	COTL1
-0.5980077168034583	19.91652662181357	-1.2225160737603982	0.23511199708278346	0.33479545623137263	-5.665162252595466	PKHF1	1	-1.0607091147964636	0.2989625485988344	0.40163655518833313	PLEKHF1
-0.5966221253580741	23.501241184653132	-1.0176649943971667	0.32046656423782544	0.42321199848989205	-5.885388572651097	IDH3B	4	-1.059872889459588	0.2993354371374842	0.4017317168444541	IDH3B
-0.7279392935029279	19.777612514515376	-1.1151093762092459	0.2774542122175452	0.38081950696525807	-5.785072026867707	RRP1	1	-1.05713312518044	0.30055945490846203	0.40296781756880495	RRP1
-0.6940100411148187	22.54915265435961	-1.0616608007840527	0.3004966985028973	0.4024779546916953	-5.841111208263515	INO1	2	-1.056120196509898	0.3010128859539073	0.4031693235837832	ISYNA1
-0.6052963883856499	22.601006982673056	-1.0939777688882897	0.2864055868923741	0.3888944779253725	-5.8075203577242025	GMFB	2	-1.0529756764457683	0.3024235889241411	0.4046512809548367	GMFB
-0.6228382069849658	21.474144070248133	-1.1717761607997665	0.25446394976582243	0.3570011109583796	-5.723008362001996	QCR10	1	-1.0467823266699021	0.3052156937452589	0.40797675646351195	UQCR11
-0.7262733689696326	19.99416961476011	-1.0860227761213423	0.289829015562321	0.3929384206910162	-5.815872183969799	NUP50	1	-1.035633868209449	0.31028728614098705	0.4143394483609566	NUP50
-0.5506236480420554	24.527372023292124	-1.0373826366337595	0.3114041089750757	0.4145820469838345	-5.865753071071398	UFM1	3	-1.0290631738574865	0.3133038897484955	0.4179480174177523	UFM1
-0.5193283591499984	23.334276114435482	-0.9702957870739177	0.3429881428390229	0.4467916062447605	-5.931164876039455	MPI	5	-1.0277742698621217	0.31389802021640273	0.4183210089056269	MPI
-0.6639493225020878	21.750790634235344	-1.0349196654815636	0.3125261131653664	0.4152444860239134	-5.868224326180681	EPCR	2	-1.0261448632551495	0.3146502327682944	0.41890371329512666	PROCR
-0.6433182425864423	21.727581884215674	-1.1154060528435572	0.2773300104961573	0.38081950696525807	-5.784754156838296	KGD4	1	-1.0223569837148383	0.31640375532391196	0.4208169945808029	KGD4
-0.6294168750516391	21.480608953726527	-1.1238923374078638	0.27379447640000276	0.377745491298759	-5.7756300072263675	S61A1	1	-1.0209792467946508	0.3170432351847673	0.42124625653920134	SEC61A1
-0.7023341400921481	20.3509258696283	-1.0743366643713805	0.29491157656219563	0.39699635306449416	-5.828042776064412	PLCE	1	-1.0188440997227073	0.3180360443816047	0.4221436517240861	AGPAT5
0.577902095664669	19.860428189545623	1.1544568327366416	0.26133491755372756	0.3651002524647664	-5.742263680997309	RIPK1	1	1.0101299630656266	0.3221103698402655	0.42712541564063117	RIPK1
-0.6153017692033451	22.045727159123764	-1.1101608776604972	0.27953186432211397	0.38212769511075817	-5.790362992223849	PPIL1	1	-1.0052430794073997	0.32441100023121205	0.4295245459798569	PPIL1
-0.6361353895048936	20.620617311143878	-1.093631885576843	0.28655382583974814	0.3888944779253725	-5.807884622272478	MIC25	1	-1.0049156726883626	0.32456554038327534	0.4295245459798569	CHCHD6
-0.5057021906869501	24.937222897125523	-0.9092982003427528	0.3735535052923641	0.4754317340084634	-5.987172570327276	DC1I2	7	-1.0011023973387687	0.3263691993609905	0.43147791124675927	DYNC1I2
-0.7154449071012081	20.214265171468625	-1.0773981221244668	0.29418189119965255	0.39699635306449416	-5.769125718002408	PPIG	1	-1.0012590672772006	0.3266904185154035	0.43147791124675927	PPIG
-0.644009667640379	20.538761747081683	-1.0790715445040888	0.29284459390763906	0.39621903346608334	-5.823125741914923	SMAD2	1	-0.9989142673410287	0.3274072878365324	0.43199572700653577	SMAD2
-0.5477855109377927	23.220390619075225	-0.9964400815137756	0.330426727995913	0.43382778700351854	-5.906144415114174	COASY	3	-0.9944274276723097	0.3295430311161962	0.434382786307771	COASY
-0.6987152694739969	22.814957767526074	-1.025449877765615	0.31686666077965614	0.419753644259903	-5.877676694025094	TSTD1	1	-0.9821966292232397	0.335413441036274	0.4416830461170737	TSTD1
-0.84880853587804594	21.125542461951028	-0.9923557593746621	0.3329301292311988	0.43625327278570875	-5.854031572456776	MMAB	1	-0.9789852354876679	0.33735327926700964	0.4437980825174311	MMAB
-0.48331673814064047	23.338398282852584	-0.901505512034284	0.37758514475591654	0.47918725431810016	-5.994086889236781	DUS3	6	-0.9753103652155645	0.3387498952057384	0.44519502037908304	DUSP3
-0.491891577363365	24.598740266333404	-0.84336696479747	0.4085663350551453	0.5078441360965824	-6.043930319528255	PTN6	11	-0.971668520934462	0.3405235065601244	0.44708416952119	PTPN6
-0.6353736226671245	20.46774524224582	-1.040954200343414	0.30978215475980736	0.4128359377059557	-5.862160111992738	ASML	1	-0.9696779171028391	0.34149561198487577	0.4479183076330225	ASMTL
-0.43439875852346077	25.704433834139664	-0.8288671488685765	0.41653981998805845	0.5153469400782491	-6.055879418167069	GRHPR	11	-0.9677909542750609	0.3424188427053646	0.44835876378101036	GRHPR
0.5981097415170424	23.51061680399748	0.9501875785109657	0.35286956771012445	0.45520516494128566	-5.949995985103644	MUC1	3	0.9676137252729539	0.3425056421063959	0.44835876378101036	MUC1
-0.4532377429210257	23.571885606628218	-0.8913632598149519	0.382875291783499	0.4840533631863628	-6.003003616812596	PITH1	6	-0.9632146302283242	0.3446649184315601	0.44974698790834045	PITHD1
-0.5615276822917217	21.157784366935264	-0.9964781455638219	0.33040867527393414	0.43382778700351854	-5.906107546957614	FPRP	2	-0.9630299962532772	0.34475574624768435	0.44974698790834045	PTGFRN
-0.5586755344546539	25.031893080720558	-0.8666049993955008	0.39599261617666204	0.49592295622877636	-6.024377756101207	ETFB	8	-0.9628866004293463	0.3448262987701939	0.44974698790834045	ETFB
0.5636486335870536	21.95491907247926	0.9208132927713367	0.36764856681566993	0.4708879523146914	-5.976855071192714	VPP3	4	0.9626987412322962	0.34491874260639643	0.44974698790834045	TCIRG1
-0.8440446140590723	19.597438842692743	-0.9558508388254752	0.350067201102055	0.45379081624340467	-5.944728848050892	GIPC1	1	-0.9619016452408742	0.34531117294590463	0.44981768855832827	GIPC1
-0.5792697842686465	21.93083643924007	-1.0604181464141833	0.30104827112835675	0.40281106700273084	-5.842384881483042	RL24	1	-0.9557936068239247	0.3483283327635488	0.45330399469228955	RPL24
-0.6625069101868313	20.23316632292288	-1.0050161774887776	0.3263766273617622	0.42935797664801556	-5.897805519198746	IRF9	1	-0.9550581740558441	0.348692806705978	0.45333473403612	IRF9
0.4788632530735164	23.31249055353713	0.8293505355973592	0.4162724261307107	0.5153469400782491	-6.055484184435024	ACSL1	10	0.9470460159610542	0.3526802091166882	0.458070974731636	ACSL1
-0.5999702938947458	23.505269111865164	-1.0259564861398422	0.31663338376313155	0.419753644259903	-5.87717299972485	VAMP3	1	-0.9442062742106545	0.35410077974918697	0.4589698623650442	VAMP3
-0.5731755348949541	20.878508611117628	-0.9665873438923189	0.34479611844935154	0.4482686583945626	-5.934664856253128	COMD4	2	-0.9442050476485484	0.3541013941600314	0.4589698623650442	COMMD4
-0.5347440963440846	21.381818803182306	-0.9830741394662917	0.33680818567317616	0.4400342700838156	-5.919011368958225	BAIP2	2	-0.9425600287224352	0.3549260619555745	0.4589698623650442	BAIAP2
-0.5124385284979702	25.053533960080966	-0.8857756561506609	0.38581048132240825	0.4859166099988665	-6.007876192872045	HCDH	5	-0.9424265229854644	0.35499304637386697	0.4589698623650442	HADH
-0.42852344336226267	24.04857614084549	-0.8396928494658906	0.41057746613313684	0.509391818989806	-6.046976399857933	CO8B	8	-0.9422179020483228	0.35509773561927105	0.4589698623650442	C8B
0.6080884466394032	22.869801020953478	1.0146813965215973	0.32185382220838193	0.4242473573212566	-5.888330126320103	TYB4	1	0.9404037890856344	0.3560089571694215	0.4597008864420686	TMSB4X
-0.5979616987323269	22.59764186088246	-1.0193080960582501	0.3197043783514232	0.4226707984168914	-5.883765295270971	PLPHP	1	-0.9389468138117061	0.3567419215289417	0.46020053892676277	PLPBP
-0.5140074094682419	21.925258989090622	-0.9886091589701403	0.3341552857924217	0.4374276871101583	-5.913702128682415	TFAM	2	-0.937683844692849	0.35737810230275346	0.4605331419469977	TFAM
0.6497604246117987	19.771067107227886	0.9862059992548101	0.3353053246624448	0.43850155535993274	-5.916010588008048	RHG31	1	0.9370606768976218	0.35769228242951023	0.4605331419469977	ARHGAP31
-0.5828660280297591	20.19958256074076	-1.0229792599880416	0.318006034694805	0.4208438071085479	-5.880129885815037	MARH5	1	-0.9342225078222365	0.3591255233765278	0.4619312824862495	MARCHF5
0.5769693407780458	21.238941398714783	0.942995317637624	0.35645042618465705	0.4593789407224747	-5.95664388206742	RBPMS	2	0.9268518922084203	0.36286545338635046	0.46629087246748413	RBPMS
0.4098718692388701	25.797513945063862	0.8529136808741364	0.40337015968703016	0.5032667095532365	-6.035957539416229	STOM	6	0.9203914096485063	0.3661647714150492	0.47007639573553617	STOM
-0.6675625497334678	20.050201343557102	-0.9516874222542745	0.3521259173380109	0.4551582659421084	-5.948603836210921	CCAR1	1	-0.91758548855286	0.3676038993083721	0.47146883903580994	CCAR1
-0.5989107974729713	24.457979781100715	-0.8921725819039189	0.3824513719979198	0.48397747360345694	-6.002295511403086	COX41	3	-0.9158908939994315	0.3684748473011007	0.47213058469216174	COX4I1
-0.5856952009560281	21.634477264346962	-0.9224045625534741	0.36683749454969306	0.4704858898274752	-5.975419900444641	COMD2	2	-0.9128962481036077	0.370017293404842	0.4736506258214051	COMMD2
0.4512036050378505	22.960969079003277	0.8610409703455822	0.3989801817656421	0.49825694060873615	-6.029104355336635	NRP1	5	0.910838999732348	0.3710793787324652	0.4742096739200246	NRP1
-0.5443917334929083	20.176725163725056	-1.0170543549823634	0.3207501462239182	0.42321199848989205	-5.885991241922551	ABI3	1	-0.9106692179233503	0.37116712071484637	0.4742096739200246	ABI3
-0.47799688451307176	23.004369926634254	-0.9197953221034251	0.3681680559242313	0.4708879523146914	-5.977771986274361	NFKB1	3	-0.9089543181848491	0.37205413379218466	0.4748867542644967	NFKB1
-0.5714569002335246	25.69984010996221	-0.9191332269020542	0.3685061982920076	0.4708879523146914	-5.978367853381899	MGST1	2	-0.9061452480253213	0.37351010419995223	0.4762880523355095	MGST1
0.4720732610328895	26.346856098159567	0.8737174647654894	0.39219479703438354	0.4916296701750519	-6.018294614083802	FKB1A	4	0.9025700741841264	0.3753685580295527	0.4781994082177252	FKBP1A
-0.51378328567073694	23.928379628611236	-0.9382104628735619	0.3588462613369844	0.4606810111758583	-5.961040947505462	ENTP1	2	-0.9009362239847982	0.37621988351908064	0.4788253062970117	ENTPD1
-0.702362173287014	20.243718342582703	-0.914018667666255	0.3711252688526424	0.47279368541572264	-5.982957502577272	SNX30	1	-0.8980707986600904	0.377715977380221	0.4802698373955009	SNX30
0.6534570045179642	23.411771327428994	0.861298487146949	0.39884158939264003	0.49825694060873615	-6.028886221287811	CADM1	3	0.8957845229676716	0.37891247182792587	0.48108553587818476	CADM1
0.5614427275932421	22.61031719479705	0.9784610798121798	0.3390302717413094	0.4425027099273224	-5.923415547876653	APOC1	1	0.8954630031947175	0.37908093353408845	0.48108553587818476	APOC1
-0.538377729918416	21.019506440743378	-0.9947309559289776	0.3312380246841031	0.4344640757690899	-5.907798527273571	WDR82	1	-0.8939140286169175	0.3798932105803261	0.48165678748506546	WDR82
-0.5291700962217476	22.559812184901524	-0.8771869406800855	0.3903508412661739	0.4906765289916124	-6.015310507526256	LPXN	3	-0.8880665321814608	0.3829698390988233	0.4850951295251762	LPXN
0.545506492889821	20.443535381934048	0.9765870629315951	0.33993585245439084	0.44324968996503905	-5.925199324622406	STX4	1	0.8864500608579736	0.3838231866722166	0.4857134522112731	STX4
0.4948152170394806	23.384929530947524	0.8487966879393891	0.40560576796331127	0.5055816976487385	-6.039406029858451	FABPH	4	0.883535509226813	0.3853649184024327	0.48720089493843677	FABP3
-0.556803882569195	23.00101612468436	-0.9581150597446809	0.3489510406459796	0.45278525274063697	-5.942614995577806	SNG2	1	-0.8801574992701963	0.3871568250058306	0.4890014978706122	SYNGR2
-0.5469036472343021	20.566029751398325	-0.9636657377190184	0.34622507375687606	0.44968686337563	-5.9374136205814825	VP26B	1	-0.8790007024122217	0.3877716993579068	0.48905107659706654	VPS26B
-0.520169686564607	24.144983858307626	-0.8096255508477953	0.4272717706864735	0.5247197183868972	-6.071436840849122	ADK	6	-0.8787002679170394	0.3879314930901543	0.48905107659706654	ADK
-0.49164175011692635	21.666837748204625	-0.9183211185053922	0.3689212378285026	0.4708879523146914	-5.979098188995574	CAB39	2	-0.877207896883611	0.3887258793878503	0.48958846551689483	CAB39
-0.5353985579408942	22.070704824093127	-0.8958086187586424	0.38055064125830396	0.48249032685752546	-5.9991068807639785	NFU1	2	-0.8764461573051131	0.3891317566811938	0.48963598522799223	NFU1
-0.5178804306007159	22.66269955731931	-0.9687170482814879	0.34375702865516244	0.4473550372909649	-5.932656362760874	RAB5A	1	-0.8670360787073911	0.3941682697946458	0.4955045357531937	RAB5A
-0.5464120233252743	21.260037971735883	-0.9411069491539354	0.3573946604845353	0.45961362699840386	-5.958381656187155	ARMT1	1	-0.8642970456587691	0.3956421013343343	0.4968876249052546	ARMT1
-0.5455192349808513	21.045600316655154	-0.9406097423129032	0.35764355788575386	0.45961362699840386	-5.958838680665217	BABA2	1	-0.8635587286467853	0.39603998203367363	0.4969180906648924	BABAM2
-0.529961439024472	21.133258094959555	-0.8740638503478643	0.39201044579223143	0.4916296701750519	-6.017997179660237	DFFA	2	-0.8575946076510921	0.3992634529682916	0.5004904735606294	DFFA
-0.36920776596043225	24.602165998905242	-0.7708936812664335	0.44939230424601717	0.5468360152307437	-6.10171158797978	FCL	7	-0.8507977722944143	0.40295734580425324	0.5044743176146262	GFUS
0.4151567501148925	25.920246212301386	0.8046726842935733	0.4300619697625965	0.5276590588415621	-6.075385968826999	ABHEB	5	0.8503523992705031	0.4032001500934945	0.5044743176146262	ABHD14B
0.37774832820875304	24.824990776213212	0.7344197448436106	0.47084809808584926	0.5611361742420964	-6.128940274109183	EHD4	10	0.8487290262750473	0.40408595225773347	0.5051074403221668	EHD4
0.4720712791443482	20.84521583953116	0.8871949384769606	0.38506353289671047	0.48567509324931457	-6.0066412176647095	HABP2	2	0.8462391296845846	0.4054469764532824	0.5060794047899643	HABP2
0.537383807246357	20.31029291130813	0.918647998686543	0.36875414356371294	0.4708879523146914	-5.978804294456799	ADX	1	0.845524716965622	0.40583802380564793	0.5060794047899643	FDX1
-0.4384201300185566	25.661706505516	-0.8190254897854258	0.422007522634791	0.5201760937018276	-6.063879434837863	GLRX1	4	-0.8452196946688276	0.4060050563239789	0.5060794047899643	GLRX
-0.840047390856455	22.281997483237017	-0.8217653531192594	0.42048082579538115	0.5187750448124833	-6.061661253942132	NQO1	1	-0.8434914586552987	0.40695227369547715	0.5067851348454913	NQO1
-0.5400861560660104	23.009945501109307	-0.908278034257835	0.3740796685179536	0.47564623243678616	-5.98808086829185	DAZP1	1	-0.839930145217746	0.4089085760317268	0.5087450010497631	DAZAP1
-0.5808567842244372	20.187529199583206	-0.8795876046966895	0.3890782518177345	0.4895686612276129	-6.013239272109801	TM9S1	1	-0.8362277491512085	0.41094866255954665	0.5108053469198104	TM9SF1
-0.6374720825206701	20.384134284707052	-0.8445470296000047	0.40792173063238435	0.5075172139766803	-6.042949338089026	S10AE	1	-0.8269187569773488	0.41610634464694995	0.516733369169415	S100A14
0.7767265865808675	21.203608865044693	0.8100599613300663	0.4270275862436711	0.5247197183868972	-6.071089383284725	INMT	1	0.8248189009546735	0.4172753591530436	0.5171103939128392	INMT
-0.6189944324195054	20.91126722804739	-0.9057192809469963	0.37647863369156553	0.4782393341067643	-5.88383941634338	CDS2	1	-0.8251638668306599	0.4177552311389222	0.5171103939128392	CDS2
-0.5106045561431465	22.379767614558062	-0.8379489093032376	0.4115342660743406	0.5101030511452684	-6.048417897294381	SODC	2	-0.8229556892741307	0.4183143489502458	0.5171103939128392	SOD1
-0.5507585200680118	20.90780400203237	-0.8765356175556882	0.3906965745880583	0.4906765289916124	-6.015871548542295	TPPC3	1	-0.8228971045534599	0.4183470439540279	0.5171103939128392	TRAPPC3
0.43116649593601153	27.4884559800093	0.7379614150539493	0.4687384351391586	0.5606314017401807	-6.126351096729728	HYEP	8	0.8228846893949856	0.41835397281971054	0.5171103939128392	EPHX1
-0.4784690790798827	22.801786625051655	-0.8475439746136398	0.40628758936593	0.5059573912515796	-6.040452247969718	ORN	2	-0.8194197179598359	0.42029056434713963	0.5190217739848614	REXO2
-0.4497565332664877	24.09573039583156	-0.7548562191879024	0.45875229897285064	0.5536665677258542	-6.1138376504398915	RBM39	6	-0.8182837638281162	0.4209266695040621	0.519325111725791	RBM39
0.48044175745674167	23.80306719716835	0.914472961470826	0.3708921329822641	0.47279368541572264	-5.982550787460004	A1AG2	1	0.8137428865656788	0.42347542672131666	0.5219854657454598	ORM2
-0.347045735915799	27.95316309483555	-0.7346742905142333	0.4706962858077466	0.5611361742420964	-6.128754579585642	APOH	7	-0.8110387558029354	0.4249977756797194	0.5233768904203951	APOH
0.5325794884284107	20.811797937447654	0.8639861297359217	0.3973969897914995	0.49721354320102945	-6.026605989273534	VATD	1	0.8069887618373034	0.42728414163920847	0.5256716658450785	ATP6V1D
0.7126772366839376	19.76792885112388	0.8143929376138755	0.425052458294333	0.5234442310476508	-6.011053497076969	PI42B	1	0.8068944023445842	0.4276516860484022	0.5256716658450785	PIP4K2B
-0.49398654711159296	22.09584075958559	-0.8886010885588963	0.38432443181962983	0.48542402119668343	-6.005415865013237	ATG3	1	-0.8053810605889485	0.4281938504909506	0.5258520970941499	ATG3
-0.4352090630404106	26.65422827913822	-0.8015718447029274	0.4318145946053644	0.5293211159678661	-6.077846824204955	PRDX3	3	-0.7982765075040381	0.43222821929146904	0.530203813303125	PRDX3
-0.519648991057057	20.88504344097913	-0.8960629192176685	0.38092395431226644	0.48250367546220413	-5.942525399050878	MGDP1	1	-0.7982834281718332	0.4325346897999178	0.530203813303125	MDP1
-0.3334381508713662	25.701560562061623	-0.684908104001396	0.5009231443455322	0.5916765381701223	-6.163895308946278	PNPH	10	-0.7969574956445107	0.4329797923089882	0.5302607032881715	PNP
-0.5861336834312496	22.80857070419057	-0.7607147710324943	0.4553195246813039	0.5525319049508522	-6.109435861419575	LICH	3	-0.7923214174939196	0.435627788279519	0.5330128412251703	LIPA
-0.6239386838482801	23.038315939466184	-0.7992842164532815	0.4331104269922239	0.5299327211588388	-6.079656589908569	PTGR1	1	-0.7876897043134004	0.43828316360350716	0.535369188401291	PTGR1
0.399033618307282	24.240840521859802	0.7433817824997904	0.4655205831295791	0.558421459316426	-6.122365621499566	LIMS1	5	0.7875582313008478	0.4383586813300796	0.535369188401291	LIMS1
0.3764973868924244	23.88926977702372	0.7251447163214139	0.4763995124411651	0.5662299835091595	-6.135664883666491	PROS	6	0.7839689651517315	0.44042340978194827	0.5373973715687993	PROS1
-0.49296505277406766	21.033825327683285	-0.8877863667138237	0.3852535514120503	0.48567509324931457	-5.949745563414585	WDFY1	1	-0.7789319282580149	0.44363283587996205	0.5402325024805951	WDFY1
-0.4637383100249046	21.121715824132075	-0.800201174294915	0.43259072440053914	0.5297842204905314	-6.078931758508195	MGMT	2	-0.7779918576558889	0.4438748476206711	0.5402325024805951	MGMT
-0.5476483965777987	20.374288899417497	-0.842789028878988	0.40935563665942254	0.5083501370280411	-5.987915403361684	AP1S2	1	-0.7783564432526583	0.44396550767766196	0.5402325024805951	AP1S2
-0.4449479819143036	23.472851364995112	-0.7418376873609612	0.4664359058568148	0.55888266197258	-6.123503774744131	MTCH2	4	-0.7742064023616347	0.44606918329519896	0.5422961734758817	MTCH2
-0.5188166209862963	21.85584781680991	-0.822382782333375	0.4201372651716462	0.5187750448124833	-6.06116042896863	SAR1A	1	-0.7728725834515214	0.44684392449975796	0.5427419356937699	SAR1A
-0.6342640118951159	21.167284205742764	-0.7478275002808731	0.4628911992410243	0.5571450633398753	-6.1190761677759635	FMOD	2	-0.7713708133199134	0.44771719058410686	0.5433064447781588	FMOD
-0.5292408164587314	20.586639490637452	-0.810197373086476	0.4269503645349134	0.5247197183868972	-6.070979439905993	DHX36	1	-0.7681989277375803	0.4495649924945322	0.5450514494236351	DHX36
-0.6667619951115782	20.198681590705228	-0.775983112204064	0.44687793869278114	0.5450379525326503	-6.041170952823485	AR6P1	1	-0.7661962514335814	0.45103032214710714	0.545881170339981	ARL6IP1
-0.7138359993365491	20.625631765395166	-0.7322673392340527	0.47213296196245325	0.5621636879230644	-6.130508043210677	APOA	2	-0.7656208709869331	0.45107023022830006	0.545881170339981	LPA
-0.41361844322377905	24.7839008519001	-0.7583415005716455	0.45670825171544693	0.552855965407226	-6.111222879632168	PSB4	3	-0.7558082655157508	0.4568270804644281	0.5523454700160813	PSMB4
0.48927903400966954	21.695253929843002	0.7459116691489095	0.4640232112519923	0.5580025958093578	-6.1204959970352	HVCN1	2	0.7424558843487956	0.46473059021959584	0.5613075092063022	HVCN1
0.4953145147378315	20.44979505350191	0.8230519301517344	0.42022621870510246	0.5187750448124833	-6.004076150976187	ENPP4	1	0.7423432649120377	0.46508336477093615	0.5613075092063022	ENPP4
-0.5299249820813046	21.15738000252847	-0.7979531183303588	0.43431091575647673	0.5309131598861342	-6.024110828237667	RB11A	1	-0.7415801893641641	0.46553717017132024	0.5613458171603408	RAB11A
-0.42110663314007013	22.08315152847385	-0.7366245918206294	0.4695340790969714	0.5610784592982677	-6.12732978366241	CUL1	3	-0.7397951577297383	0.4663151141262678	0.5617745487209567	CUL1
-0.4706004968352602	21.333011228055042	-0.7445416326022911	0.46483374160938395	0.558421459316426	-6.121509221398739	ODBB	2	-0.7362558257051663	0.4684277914582555	0.5638090159633301	BCKDHB
-0.3309457272160472	25.859126945656026	-0.6667977390403982	0.5121915548586606	0.6034180440768165	-6.176099726874511	6PGL	7	-0.7354331069697719	0.46891968810165807	0.56389076417288	PGLS
-0.4342938793737723	23.8592460997617	-0.7555891439289817	0.4583219969962864	0.5536496421481025	-6.113288732041553	SCAM2	2	-0.7333451393388948	0.47016942673466333	0.5648828704219533	SCAMP2
-0.4982410294621431	22.10487749250488	-0.7717637150639222	0.44888786658988544	0.546722401615886	-6.101046868420875	RAB8B	1	-0.7296080420276129	0.47241110691835686	0.5670638738279915	RAB8B
-0.40605291400475707	22.493439388441928	-0.7283747911218816	0.47446184860582086	0.5644313583593397	-6.133332209955261	PGH1	3	-0.7285805601038661	0.4730285300675766	0.567293007204578	PTGS1
-0.3850879620535892	22.506241990633956	-0.7646193200630181	0.45304032367605596	0.5502681556978579	-6.106484350036167	CLPT1	2	-0.7194028797628299	0.47856433536259824	0.5733700644158847	CLPTM1
-0.41742013085526963	21.734418160310067	-0.7431952061989819	0.4656311266029446	0.558421459316426	-6.122503266035338	CP20A	2	-0.7177294587590206	0.47957774544799303	0.5733700644158847	CYP20A1
0.4919999854977277	22.00551881313859	0.7580481515455406	0.45688008307816674	0.552855965407226	-6.111443398323135	RS25	1	0.717601735387676	0.4796551446704803	0.5733700644158847	RPS25
0.39650114317546326	22.897646170805967	0.752497542197831	0.4601387324575801	0.5548363682398744	-6.115600744496647	KDSR	2	0.7160714086860921	0.4805830710388661	0.5733700644158847	KDSR
-0.42810561185797624	27.090056228818504	-0.7357769836583864	0.47003896917947685	0.5611361742420964	-6.127949445262736	CD9	2	-0.7159507386686196	0.48065628442592667	0.5733700644158847	CD9
-0.6564523829446749	20.737164119260594	-0.7060582917405227	0.4879436285716464	0.5789161694917838	-6.1492473841411	PA2GA	1	-0.7159076606964744	0.4806824224238432	0.5733700644158847	PLA2G2A
0.32959201357951073	25.81878372901523	0.6608747652281861	0.5159074538078235	0.6072185075791198	-6.180023250396061	CO9	6	0.7138201694961774	0.4819500129831453	0.5743669509566158	C9
-0.4433439751113042	21.505739225313405	-0.7805307037716154	0.44382411972458147	0.5420441498931987	-6.09430931392311	LFG3	1	-0.7121379371670603	0.48297291955300303	0.5750707099422507	TMBIM1
-0.4230027585813758	22.913308316788648	-0.6716620141642048	0.5091510871328924	0.6008615313990655	-6.172852454253531	DCUP	4	-0.7038831814228408	0.4880104367560595	0.5796800410095609	UROD
0.5338467225910541	22.680383409784508	0.7694916555776173	0.4511054815276264	0.5484189126432752	-5.995625649801772	DQA2	1	0.7043670486740288	0.4882755033277444	0.5796800410095609	HLA-DQA2
-0.4563744705143016	21.52375242104866	-0.7574180615549496	0.4572492946977058	0.552855965407226	-6.1119167820447045	AGAL	1	-0.7030380167490722	0.48852789607401426	0.5796800410095609	GLA
0.38882784808103565	23.675031052796037	0.7385728564178774	0.468374787429943	0.5606314017401807	-6.125902900548578	TETN	2	0.7026733979726383	0.4887512339046993	0.5796800410095609	CLEC3B
-0.4306321584617976	23.646253408320298	-0.7748607364189352	0.4470950422655049	0.5450379525326503	-6.0986749579287025	RB11B	1	-0.702229333795453	0.48902331279152433	0.5796800410095609	RAB11B
-0.3918696704985898	25.20767457790182	-0.6304649170775699	0.5352197311220694	0.6227987320328603	-6.199638468584922	PPT1	7	-0.6931527507481289	0.49460347788817727	0.5857725962522492	PPT1
0.4303874739841653	25.972791647072572	0.7029827138913896	0.48981889013774116	0.5801060764765769	-6.151403807264271	MGST3	2	0.6910310614604465	0.49591305523397233	0.5868010351078142	MGST3
0.31198839919018084	27.000104733374446	0.5976583697572377	0.5564848770997111	0.6410886437973595	-6.219802339714131	NB5R3	10	0.6895039301003801	0.49685686540663254	0.5873952275473967	CYB5R3
-0.43029760263976513	20.23580822523717	-0.7513022092364167	0.4608423103274776	0.5551814064633561	-6.116492254748036	SDC2	1	-0.6871897286201716	0.49828904083932857	0.5885652080961874	SDC2
0.3265221371098832	24.37578051763291	0.6477048439014081	0.5242233827383975	0.6142808627314326	-6.188627067510817	AFAM	5	0.6834088043692177	0.5006339220109155	0.5908102185221984	AFM
0.34603612161450314	23.834210836390827	0.628356598351851	0.5365730238563722	0.6232682285842577	-6.200965488547646	VINEX	6	0.6801704749835217	0.502647217768807	0.5926602833621571	SORBS3
-0.40683517900199107	20.74509841038535	-0.757459188666594	0.45722519010472584	0.552855965407226	-6.111885894783202	CERS2	1	-0.678993966886808	0.5033797856380137	0.592998330291017	CERS2
-0.3633203415966122	22.619673181531446	-0.6376446792573836	0.5306250538924097	0.619062562874478	-6.195087322457116	AIDA	5	-0.6778708077422022	0.5040796928930956	0.5931608964235677	AIDA
0.45844387562768674	21.55304461198394	0.71866233517604206	0.4803021811109096	0.5703588400692051	-6.140316571670388	DHB8	1	0.6773414519055007	0.5044097547782369	0.5931608964235677	HSD17B8
-0.4258597415950689	24.237240942015788	-0.6509451819003351	0.5221705064785468	0.6129627304646666	-6.186525581646867	COX5B	3	-0.6661679855466491	0.5114047214959602	0.6008553706622146	COX5B
-0.3650214004198382	23.751799076636303	-0.6998500615691242	0.4917332226976925	0.5818551478540311	-6.153591028476989	UBC12	2	-0.6643158836222833	0.5125693721157103	0.6016922020422725	UBE2M
-0.3987695321084246	22.465472523373883	-0.6435352649723411	0.5268714850670297	0.6163052551795511	-6.191316394245671	LMOD1	3	-0.6539562175260131	0.5191107652893298	0.6088336136109423	LMOD1
0.42014705549920706	20.861665904153718	0.7043114760307235	0.48900819830462716	0.5796621245500482	-6.150473253560625	SMAP2	1	0.6519053004298437	0.5204111778498952	0.609821027788864	SMAP2
0.33948943076110893	22.56344551653008	0.630174811258994	0.5354058353523766	0.6227987320328603	-6.199821320916179	MIC27	4	0.6507796642851216	0.5211256595469165	0.6101207105610906	APOOL
-0.35713565204554953	23.629473381526402	-0.6469866395234225	0.5246789925285018	0.6142808627314326	-6.18909148878714	TARSH	3	-0.6461196502539425	0.524089229205869	0.6130507254562936	ABI3BP
-0.4085959184245773	20.61611225673939	-0.6983986225889663	0.49262164141044607	0.5823882516230162	-6.1546012690003655	CHIT1	1	-0.6428307325870153	0.5261863450879121	0.6149629516405298	CHIT1
-0.38452510450224864	22.848978447286406	-0.655886531040566	0.5190485316496007	0.6098361723444955	-6.183301561816471	TMX4	2	-0.6392135316542968	0.5284980276224039	0.6168219511128814	TMX4
-0.30332903375431286	29.124552282120305	-0.5909370746570108	0.5608956274304231	0.6453210938429608	-6.223805145863679	CALM2	6	-0.6387100394688338	0.5288202341920203	0.6168219511128814	CALM2
-0.4769208808308818	21.993857932936116	-0.6268972715934836	0.537510820758992	0.6238127326435073	-6.20188151522149	CISD1	2	-0.6381663162806124	0.5291683054284193	0.6168219511128814	CISD1
-0.33248506824865487	24.946474057127496	-0.5789687635164725	0.5687943634457029	0.6504699083256963	-6.23082441824888	VPS29	6	-0.6272101750316784	0.5362082786646747	0.6244807448546562	VPS29
0.3083330981021106	23.887944140803096	0.6384445624169107	0.53011450290729345	0.6190099112086921	-6.194577222197373	ITIH3	3	0.6219932471200069	0.5395779653033266	0.6278553751998464	ITIH3
0.4109689860409915	20.262339738615346	0.6577277102134892	0.5178879132399279	0.6090105434209585	-6.182094294072988	CD99	1	0.6165685868370009	0.5430937242324926	0.6313939276479152	CD99
0.3056307905651181	24.153626849573453	0.5975546165594829	0.5565528254902214	0.6410886437973595	-6.219864461197222	KAPCA	4	0.6134833366173601	0.5450986828132083	0.6331713957568271	PRKACA
-0.3779362128553707	20.22472682081329	-0.6667446562544944	0.512224790799042	0.6034180440768165	-6.17613503905945	BUD31	1	-0.6079424622503	0.5487091992062959	0.6368091055361026	BUD31
-0.38099200036956304	23.318052023511814	-0.6480332412189873	0.5240151287060728	0.6142808627314326	-6.188414547212672	LV321	1	-0.5973216217662691	0.5556647435319579	0.643727083148347	IGLV3-21
0.3251302563520504	25.637959102662354	0.6303302254632913	0.5353061320664756	0.6227987320328603	-6.199723374140186	CHSP1	2	0.5966776911515285	0.5560879154276236	0.643727083148347	CARHSP1
0.2980286103625538	22.919892170416414	0.6112034378939603	0.5476515954719247	0.6339222123391296	-6.211602981333744	RD23A	3	0.5966256551657181	0.5561221192010908	0.643727083148347	RAD23A
0.3172027727397051	24.445779320891003	0.6006051379238415	0.5545568407068832	0.6407998246222021	-6.218033636408125	GAPR1	3	0.5952606310321704	0.5570197519609381	0.6442054522678675	GLIPR2
0.3369550327188726	20.43795917054349	0.6132190088108963	0.5463435446611382	0.6329589846683918	-6.210367734255226	RAB35	2	0.5893130906976524	0.5609395424288757	0.648175144596355	RAB35
-0.6134993743066381	23.72528086142788	-0.5504072659511521	0.5878716222182581	0.6700329676098096	-6.24701318429987	LV136	3	-0.5876448149820712	0.5620415766838922	0.648884806414563	IGLV1-36
-0.3814194765058936	20.488351965071885	-0.6297154902045001	0.5357005634929265	0.6227987320328603	-6.200110663294625	CASP4	1	-0.5853557413258685	0.5635555035462403	0.6496352247867381	CASP4
-0.3554278099564776	22.997264118631858	-0.5986856649120158	0.5558123316610246	0.6410886437973595	-6.219186692161276	NDUB3	2	-0.5849598668858539	0.5638175347762031	0.6496352247867381	NDUFB3
-0.3124228043873032	23.941967682149613	-0.5892934790539728	0.5619769704897064	0.6456106483703676	-6.224777318809248	PTRD1	3	-0.5844472880140845	0.5641569057358514	0.6496352247867381	PTRHD1
-0.5030955264609958	20.973517050224523	-0.5816655908290964	0.5670095661951318	0.6493678217129026	-6.229254883292905	RM39	1	-0.5834641976440187	0.5648080873354268	0.649822453422247	MRPL39
-0.34920117691473607	19.841884291295848	-0.6400355022935924	0.5290998312077655	0.6183679925363164	-6.1935608244262985	LST8	1	-0.576660777307624	0.5693250365410325	0.6544531535000633	MLST8
0.45800320077882617	21.231071931732412	0.5772111374892928	0.5699591330856867	0.6508827856876197	-6.231843545760615	PTGDS	1	0.5705602505206542	0.5733908199848026	0.6585576775300409	PTGDS
0.2954471223509607	23.925445183341694	0.547629451933033	0.5897438579428211	0.6709660659229703	-6.248545277900932	LBP	4	0.5656233884151329	0.5766917221243386	0.661777386044323	LBP
-0.3636996142384561	20.76515067863619	-0.6097134607883167	0.5486196174051254	0.6344905140424494	-6.212513596972343	ARMC1	1	-0.5643389227546775	0.5775521021228897	0.6621933584684856	ARMC1
-0.3459182202648847	20.62537430489497	-0.6155410208443638	0.544838683631262	0.6317658668086996	-6.2089398261986	FHR2	1	-0.5597749152829241	0.5806144101369374	0.6651310641534252	CFHR2
0.3836756096335243	20.067676037787088	0.5890790232444671	0.5621181434683351	0.6456106483703676	-6.2249039746231984	PEX14	1	0.5581364311502982	0.5817157474576842	0.6658192290178313	PEX14
-0.2653807154063976	24.661783388934737	-0.5283997491153472	0.6027848026724136	0.6834644395177409	-6.25894475927795	LANC1	5	-0.5573830252382036	0.5822225106438748	0.6658262589478533	LANCL1
-0.315406319412336	22.577895861817296	-0.5769471683843008	0.570134169418103	0.6508827856876197	-6.231996344458935	S35U4	2	-0.5538079624202314	0.5846301811801301	0.6680052757470558	SLC35A4
-0.29938639582872995	22.56006530501204	-0.5817977116428034	0.5669222008843309	0.6493678217129026	-6.229177808585308	LHPP	2	-0.5504089642917839	0.5869238253810173	0.6700503757568695	LHPP
0.25982847876230153	25.90082527461932	0.48637932863641026	0.6317561423143851	0.7108592802691475	-6.28040892188227	DDAH2	8	0.5444992598980446	0.5909221913344436	0.6740364618137307	DDAH2
-0.4627094320081113	19.930042037556998	-0.5487560453447039	0.5892734512288151	0.6709660659229703	-6.190945488587454	KV37	1	-0.5398563015303077	0.5942704091169289	0.6772747593192078	IGKV3-7
-0.33899234134580425	21.310842702437146	-0.5445167374810838	0.5918453130153846	0.6727814241969756	-6.250253141412258	RAB34	2	-0.5369547738851723	0.5960458474915659	0.6781737256873461	RAB34
-0.25538087595394643	27.016701015415038	-0.4868624126974156	0.6314194783068638	0.7108592802691475	-6.2801720192265345	GSTO1	7	-0.5364822129468311	0.5963674896924545	0.6781737256873461	GSTO1
-0.35359477977677045	21.087688342048494	-0.5977642858854771	0.5567348748766543	0.6410886437973595	-6.162814183908828	COQ9	1	-0.5361034532411864	0.5968213711035253	0.6781737256873461	COQ9
0.4383275484192488	20.00596754254901	0.5387041039204898	0.595779386755027	0.6766751361094671	-6.253417058179321	HV64D	1	0.5348967946215196	0.597447195462607	0.6781737256873461	IGHV3-64D
0.44122881871263786	21.20976357631782	0.5376672039411254	0.5964825184554655	0.6768956907387108	-6.253977992561325	ABCF3	1	0.5346597243297179	0.5976087266959171	0.6781737256873461	ABCF3
-0.3672640868295751	22.36863662860113	-0.582982337087434	0.5664493979842786	0.6493678217129026	-6.171543877949375	CD82	1	-0.5334500067841569	0.5986282183558344	0.6787515178288659	CD82
-0.39132887569994423	22.430611526907853	-0.5092054780013017	0.6159390728239384	0.6960059191638387	-6.268964265151905	DAG1	2	-0.519052212052629	0.6082891419274135	0.6891180227968143	DAG1
-0.30300949230267804	20.474580109924997	-0.5811623296641739	0.56734241265443075	0.6493678217129026	-6.229548313340336	PGTB1	1	-0.5158106206128735	0.6105186774103262	0.690878536687246	PGGT1B
-0.2812985868674325	24.272579400204243	-0.5172689502624142	0.6103964973824072	0.6903293720396272	-6.264799070221013	STX12	3	-0.5152827952824168	0.6108820745445123	0.690878536687246	STX12
-0.41723100523425316	20.78165898458885	-0.5247666910402398	0.6055389520902251	0.6854681107233187	-6.20386587697921	SMD3	1	-0.5100300179319172	0.6146891392448754	0.694593504839154	SNRPD3
0.23755443543862853	24.39027195472147	0.4659551894469525	0.6460640731824355	0.723896560516124	-6.290214427181141	PTPA	6	0.5035458465766671	0.6189888726858559	0.6988584046453212	PTPA
-0.2581570301087339	24.868292493983578	-0.48778680550042874	0.6307754924554881	0.7108592802691475	-6.279718059917613	AT1B1	4	-0.5027566856388896	0.6195357365097982	0.6988825526361592	ATP1B1
-0.303510219178758	20.395380623199664	-0.5503411567766404	0.5879161452636449	0.6700329676098096	-6.247049733995588	CREB1	1	-0.49754924514442594	0.6231499196570793	0.7023638924948438	CREB1
0.3302085881979373	21.493194461362187	0.5243004622758569	0.6055827293984206	0.6854681107233187	-6.261114916701657	GSTT2	1	0.49251877495371416	0.6266504482147318	0.7057113430360654	GSTT2B
0.252766924662275	24.046259884944657	0.4625645403991347	0.6484532197942083	0.7259619379850986	-6.291802422341218	FA12	4	0.47841390861521194	0.6365130162629158	0.7162117695682555	F12
0.5919633013407584	21.179580122242943	0.4412532620217709	0.6635579205385398	0.7385205308085839	-6.301523228560099	CRP	2	0.4709554454146416	0.6417561244930883	0.7215009683650104	CRP
-0.33249072997120166	20.624703881887132	-0.4914866059834243	0.6282010111345091	0.7092592061196071	-6.2778927080850355	RL13A	1	-0.4699661775803177	0.6424529879727919	0.7216743868275449	RPL13A
0.23686922620699136	23.557197966574762	0.45168234820761083	0.6561472854265478	0.732725348125364	-6.296822302977688	NPS3A	4	0.46506575546355183	0.6459098762004225	0.724716401381232	NIPSNAP3A
-0.2678467201469452	24.265506375411974	-0.46151624316106893	0.6491926676953792	0.7261785097013073	-6.292291089381132	TM205	3	-0.4645829995378744	0.646250866194091	0.724716401381232	TMEM205
0.25724914185187586	24.074190490365673	0.444908194365507	0.6609567488391588	0.7364493917470858	-6.29988801926554	DCXR	4	0.462759611430762	0.6475395097633572	0.7255497455646714	DCXR
-0.29418531830964767	23.90099453765329	-0.43640574367486085	0.6670145608321871	0.7409082405793465	-6.303671581426674	SBDS	4	-0.4597235767985725	0.6496876544704193	0.7273439229340554	SBDS
-0.2661181615262187	22.585479235639482	-0.47493647263258393	0.6397545667926396	0.718185901886976	-6.285953238444753	CHM4A	2	-0.45842282707967136	0.6506089469978535	0.7277627413853197	CHMP4A
-0.27613394181818407	23.089703213932207	-0.43991773793646183	0.6645094859007807	0.7389612175986944	-6.302117438254021	BST1	3	-0.4478181250187111	0.6581410603268627	0.7355694203653171	BST1
-0.2331759306980885	25.19387320706422	-0.4298553740203524	0.6716975237398353	0.744676774550411	-6.306537606093763	PHP14	4	-0.44423882248213886	0.6606916861468537	0.7373078823661862	PHPT1
0.2742523312138587	20.04873319408047	0.48845545989099753	0.6303098563144504	0.7108592802691475	-6.279389166674613	PAXX	1	0.44407958073203324	0.6608052599853338	0.7373078823661862	PAXX
-0.2897050889247623	20.83604078440276	-0.47474692813970365	0.6398874388992981	0.718185901886976	-6.286043990294283	LANC2	1	-0.44221110527044827	0.6621385059654958	0.7381762053093961	LANCL2
-0.3339301858659276	20.66958389563323	-0.4493668872012837	0.6577894930709307	0.7339429746512901	-6.297875298730502	OGT1	1	-0.4386114659251249	0.6647102222414123	0.7404226093643872	OGT
0.2657845820273259	20.00588137328402	0.4760567754407286	0.6389694794866324	0.718185901886976	-6.285416126040536	PP12C	1	0.43205030079713097	0.6694085325623993	0.7450320906343021	PPP1R12C
-0.22594067071294432	22.539391200542806	-0.40568219493218527	0.6890967163494568	0.7580633852314124	-6.316745559211293	IFIT3	5	-0.4307266094207475	0.6703580741530104	0.7454650824611236	IFIT3
-0.2622300449473052	22.54359685849554	-0.4702440655442888	0.6430476159334106	0.7211242236015483	-6.288189490893058	PAIP1	1	-0.42661838089887494	0.6733086397136693	0.7479364185280475	PAIP1
-0.19955936827960485	25.71711569027842	-0.3802552157273386	0.7075905940387541	0.7726850084691645	-6.326855459686081	LGUL	8	-0.42606688743362886	0.6737051348846623	0.7479364185280475	GLO1
-0.2968731485879559	22.310180527990866	-0.44464588073227734	0.6611432885308425	0.7364493917470858	-6.300005818536987	CCL18	1	-0.42385058150619576	0.6752995129611568	0.7490811945273882	CCL18
0.2080948411116772	24.090480843371264	0.4114744388833593	0.6849110513783094	0.7559599156291714	-6.314352493360905	DYLT3	4	0.4218737884699224	0.6767228946567138	0.7500345415778578	DYNLT3
-0.2414414812741157	22.27725886200977	-0.43590159973262993	0.6673744903865091	0.7409082405793465	-6.303893674000873	EMD	2	-0.41966483788797576	0.6783148910350687	0.7508276583154637	EMD
-0.25042849045691895	23.114408485794435	-0.42958820526435554	0.671888819143228	0.744676774550411	-6.30665359881814	NDUS4	2	-0.41817776145801305	0.6793874900422112	0.7508276583154637	NDUFS4
0.26651235794290073	19.86992310491576	0.453583223881722	0.6548004476165925	0.7318357943950152	-6.295953882361534	PGLT1	1	0.41801629559644193	0.679503993703181	0.7508276583154637	POGLUT1
0.21641853888958806	22.660436160727745	0.4241794856780635	0.6757664031355666	0.7483508044715266	-6.308986590271991	RENBP	3	0.4177493579677464	0.6796966170013672	0.7508276583154637	RENBP
-0.24443812405528575	22.924446256320813	-0.42171142857992666	0.6775388666817994	0.7496894281920076	-6.310041510059648	PEA15	2	-0.41002272786989846	0.6852817540865868	0.7563690729752369	PEA15
-0.3111676922519919	20.175990678433656	-0.4057959504179427	0.6890144139677529	0.7580633852314124	-6.316698882442941	MICU2	1	-0.3985529649227349	0.6936062648763135	0.764435221902816	MICU2
-0.18430950781819888	25.880244407297543	-0.3392515606363539	0.7378032669606336	0.7971391917608794	-6.341798738566908	PDLI1	12	-0.39837006305736383	0.693739332959924	0.764435221902816	PDLIM1
-0.28494860342546957	21.911530362770524	-0.41408171669708066	0.6830303200923313	0.7545102373112962	-6.31326440650145	FABP4	1	-0.39752206060160356	0.6943564179594965	0.7644818177865318	FABP4
-0.21804401293971765	23.399656565945705	-0.3802193741578304	0.7076167972296559	0.7726850084691645	-6.32686925551397	SEP10	4	-0.3951639134853777	0.6960735530054023	0.7657384826279446	SEPTIN10
-0.27171578884679093	21.68054746501018	-0.4063238460905326	0.6886325318207593	0.7580633852314124	-6.316482104900677	DMA	1	-0.3874673974735853	0.7016894048910978	0.771278436781124	HLA-DMA
-0.20508655904469109	25.867177042388334	-0.38889100498470847	0.7012880083392486	0.7689307923258043	-6.32349408945967	LASP1	3	-0.38532928389715515	0.7032525940700063	0.7723493605185037	LASP1
-0.2514625641256849	22.06581241204296	-0.409721208353367	0.6866138092477155	0.7572109173295701	-6.207080526356376	DHRS1	2	-0.38493098658204505	0.7038251315401702	0.7723493605185037	DHRS1
0.3809255786285455	20.02749623458988	0.37300194268788894	0.712900876066677	0.7771788239087544	-6.329621196981916	ACO13	1	0.3828187999689131	0.7050897254870692	0.7730992043675202	ACOT13
-0.23684708372796237	21.069162556456018	-0.4173500309002797	0.6806757376938035	0.7525342735933156	-6.311890906951515	BAG1	1	-0.3806783195254388	0.7066575372280393	0.7741800037177036	BAG1
-0.30991947898670347	21.171501292662455	-0.3912135557003546	0.6997938663425232	0.7679256124055741	-6.265472998874737	ABD12	1	-0.379928410707812	0.7073399677432823	0.7742814913740649	ABHD12
-0.18880144247311037	25.74993080870269	-0.3502464529015694	0.7296567202256254	0.7921987248163933	-6.337956849728153	ANX11	6	-0.3789635240291818	0.707914506399145	0.7742814913740649	ANXA11
-0.19623984800395888	23.27237750388532	-0.3999043281570797	0.6932821917278371	0.7614081874467575	-6.319099424252952	PLEK	2	-0.3736786815662813	0.7117936707671891	0.7778846196551862	PLEK
-0.18051730462806148	23.347320330838368	-0.35790016535274577	0.7240049857217363	0.7867047638969846	-6.335210990523994	PKHO2	4	-0.36682684656210907	0.7168348273290515	0.7827506735202286	PLEKHO2
-0.20338956677747078	22.211283615501955	-0.3840855568811335	0.7047924416245808	0.7715011912433681	-6.325373729168235	GALD1	2	-0.36593282625262424	0.7174935645651435	0.7828272689677119	GATD1
0.21045154876297545	21.18681315677543	0.375467057888835	0.7110944183863844	0.7758454277718551	-6.328687119281862	PON3	2	0.36243799426368223	0.7200707820892408	0.7849951968677789	PON3
0.23176837551822516	19.8339544120947	0.38465380972708746	0.7043776835513482	0.7715011912433681	-6.325152659150061	MP2K3	1	0.35703661735596237	0.7240605937436508	0.7881288272356474	MAP2K3
-0.2315958878045663	22.116339333088565	-0.40163401671483867	0.6922311610336234	0.7608821852683628	-6.261300116972478	DMB	1	-0.35711003432951066	0.7241303961518504	0.7881288272356474	HLA-DMB
0.2294677609858482	21.68767115787501	0.38072108401781113	0.7072500390963057	0.7726850084691645	-6.3266760250495855	CANB1	1	0.3534159278042795	0.7267395407001872	0.7903218226747744	PPP3R1
0.2676276464608094	22.6087650204312	0.3588022038142185	0.7233399478993552	0.7866248002503209	-6.334883512230855	NB5R2	1	0.35047916807764457	0.728915056946448	0.7920400537081501	CYB5R2
0.15226856307556247	25.066217141220644	0.30183182523440866	0.7657613230752081	0.8193584551005847	-6.353965388369926	DNPEP	10	0.34962093625226115	0.7295512632980168	0.792084228723561	DNPEP
-0.19440186855115016	23.312847551829847	-0.34195239056742327	0.7357991422883717	0.7969160091559727	-6.340866223023515	ITA5	3	-0.34312503628963015	0.7343730451866881	0.7962526598058907	ITGA5
-0.26991343877519114	19.56791890779293	-0.34837607032511825	0.7310402821198605	0.7930534871283967	-6.338618955369468	UBP10	1	-0.3428358268438205	0.7345879801367127	0.7962526598058907	USP10
-0.1611779963143185	26.739177973656737	-0.3212926603903782	0.7511775460124047	0.8083059354340602	-6.34781336545138	CPNS1	5	-0.33888877650024524	0.7375235510098819	0.798783650523732	CAPNS1
-0.2805433422667427	20.360620417826215	-0.3393197613213046	0.7377526356859982	0.7971391917608794	-6.341775280893009	COMD6	1	-0.33785441150017315	0.7382935218203996	0.7989669520106847	COMMD6
-0.25686751438880506	20.937881487069028	-0.3380881933611673	0.7386671230810657	0.7974247351443323	-6.342198161471119	PDZ11	1	-0.3314582447612114	0.7430609231390402	0.8034723803048158	PDZD11
-0.2511657966190839	20.327734274135572	-0.33164407047399175	0.7434585790715948	0.8019463991607633	-6.344386067847239	CELF2	1	-0.32493597438134497	0.7479331037738528	0.8080836945728872	CELF2
0.1859599264732914	20.055661924943703	0.3682572268884179	0.7163827051408478	0.7803349695637408	-6.331401972041594	TM192	1	0.32322614913287784	0.7492121337161135	0.8088085534435316	TMEM192
-0.19305524615246128	22.772139764684567	-0.31783758606799456	0.7537599746163806	0.8104290753757366	-6.348933378613279	RU17	3	-0.3220920987266724	0.7500608610471797	0.8090680820703561	SNRNP70
0.26589626784142695	22.20495217484342	0.3221810725595336	0.7505140011773932	0.808245847421808	-6.347523436102872	RS24	1	0.32069144644519865	0.7511095573172286	0.809542715747094	RPS24
0.1836239587172237	21.697673029626802	0.3639164113879013	0.7195736933665685	0.7831694044006025	-6.333011450421787	PHS	1	0.31932709361243483	0.7521315446746674	0.8099878173419495	PCBD1
-0.21926797913622664	22.937065294335756	-0.30350571022713324	0.7645033312861129	0.8193584551005847	-6.353451199283734	SEC63	3	-0.31412506119231076	0.7560324163577946	0.8135300273105719	SEC63
-0.15342558160839204	24.524606216434258	-0.28854288756411245	0.7757717561937842	0.8267439388924143	-6.357947484399799	VP26A	6	-0.3121113131090597	0.7575442544737142	0.8144978645513662	VPS26A
-0.18953772518581857	22.844840635870717	-0.34221222189110806	0.7356064384111495	0.7969160091559727	-6.340776125594886	DEST	1	-0.30980309424563124	0.7592783798581733	0.8157029444356789	DSTN
-0.18155856488824185	23.648081356927214	-0.303076210594483	0.7648260540663259	0.8193584551005847	-6.353583403072034	ERGI1	3	-0.30652744364530793	0.7617415242043264	0.8176886418012544	ERGIC1
0.18293382125072455	20.52791306506039	0.3399560885422845	0.7372802937537766	0.7971391917608794	-6.341556191017979	RASM	1	0.304926605204089	0.7629462180611011	0.8183213467913423	MRAS
0.2184075431037975	20.06199446275938	0.32391282245675634	0.7493814825460337	0.8076802040407007	-6.289816970517327	RMXL1	1	0.3023149048310292	0.7650165007152414	0.8198806977850694	RBMXL1
-0.15339729982881423	24.315078367635106	-0.2905669432085031	0.7742444211652421	0.8264406742775056	-6.357352441908639	PSB3	4	-0.2994009906065971	0.767109124744531	0.8214614620855284	PSMB3
-0.15135671996759825	23.151529324865507	-0.2805813728239487	0.7817884262244325	0.8304940949508747	-6.360248014844033	DPM1	5	-0.29734459634866084	0.7686602083344183	0.8220184954490766	DPM1
-0.16964447456746612	23.796929452194433	-0.30852395686084894	0.760735925082415	0.8172688048139031	-6.351892792821138	RAB8A	2	-0.29654206667848804	0.7692658022176231	0.8220184954490766	RAB8A
-0.1505601475331133	22.873616932997077	-0.30219099252981824	0.7654913384281554	0.8193584551005847	-6.35385529574678	CBPB2	3	-0.2962536512234671	0.7694834788226319	0.8220184954490766	CPB2
-0.17237258362604635	23.904414161730717	-0.30424902133987997	0.7639449166547312	0.8193584551005847	-6.353221963161978	HNMT	2	-0.2943810490181802	0.7708972612606729	0.8228678631434149	HNMT
-0.2832846853127293	21.557503007901047	-0.2777164962863487	0.7839569242130302	0.8321330480473506	-6.36106021337015	RNAS2	2	-0.2914485871729899	0.773112841041127	0.8243394979445412	RNASE2
0.15273605977135674	25.294608034864247	0.29449347254230873	0.7712841734570981	0.8239421290746509	-6.356186337858726	SORCN	3	0.2909158438237925	0.7735155589735244	0.8243394979445412	SRI
0.13284771851791177	26.220873469182607	0.2679706829255523	0.7913471677137766	0.8383269588234399	-6.363761220106188	GPX1	6	0.2893971302987444	0.7746639584023189	0.8249023736389786	GPX1
0.16933886013967125	23.784535596186153	0.2828885070362074	0.7800434189678217	0.8293027555773004	-6.359587924964375	GFRP	3	0.2860790765662548	0.7771747747110979	0.8269139602926082	GCHFR
-0.19633787768889022	22.050710666350056	-0.3005667822992137	0.7667124938597175	0.8197167337889264	-6.354352118234752	CHERP	1	-0.2849863107125777	0.7780022278238272	0.8271326642731336	CHERP
0.17295711740736408	22.599173804033377	0.28915218472902293	0.775311887538903	0.8267439388924143	-6.357768794038654	RDH11	2	0.2829477026664879	0.7795465954051761	0.8281125973553388	RDH11
0.14057835017490916	23.74849359446842	0.2673361853900024	0.7918290137541654	0.8383269588234399	-6.363933746963023	DDI2	4	0.2753422029479947	0.7853163196370019	0.8335759817375998	DDI2
0.13867707064799717	24.472752098008268	0.26669829259772215	0.7923135242414014	0.8383269588234399	-6.364106787628742	NIPS2	3	0.2635827253283919	0.7942619291501105	0.8423990157652687	NIPSNAP2
-0.17873224478559635	20.267325734787608	-0.28768660796648265	0.7765593140728491	0.8269206466908641	-6.3010439801354385	DPP4	1	-0.26211763749542655	0.7954674364999305	0.84300533111148	DPP4
-0.1416592658918958	23.11553871147227	-0.25881539895876693	0.798308009660609	0.8433277623896822	-6.366211285752191	NDK3	3	-0.2581030289287874	0.798440325739962	0.8448885663937026	NME3
-0.15740593226709265	23.282863749330943	-0.28536371395249166	0.7781726111183737	0.8279756582299496	-6.35887378488842	NPTN	1	-0.25800519377697245	0.7985149834262287	0.8448885663937026	NPTN
-0.1483523737342658	22.642891733585024	-0.24259927301128797	0.8106792464989339	0.8509892642806488	-6.370343220701739	GALE	4	-0.2536128774905056	0.8018687491536506	0.8477626680241297	GALE
-0.20411583337462957	19.802370116980168	-0.26058490228783104	0.7970883236973284	0.8427086411108479	-6.3085806677095455	GPC4	1	-0.25244132992733054	0.8028494297407226	0.8481252911478642	GPC4
0.17116767860070325	22.844754924643883	0.27521575457338754	0.7859858965929878	0.8336214054774113	-6.304603813692042	IFM3	1	0.2508387120219456	0.8040738852067021	0.8484892813746904	IFITM3
0.1762870513193313	21.58588492231821	0.24818702826493744	0.8064104490564965	0.8485173237698895	-6.368949433629953	BL1S1	2	0.25020971541283493	0.8044699126417177	0.8484892813746904	BLOC1S1
-0.11778271675991192	22.85213627002708	-0.24436431174812467	0.8093301751767064	0.8502441808728431	-6.3699063656383546	ECI2	4	-0.24902894869693382	0.8053729552413973	0.8487686453811873	ECI2
0.11678126146533785	25.06964938022731	0.2324985974868608	0.8184109803114012	0.8557284621180531	-6.372782605598927	SH3L1	5	0.24525318712469393	0.8082624759553085	0.8507176456809455	SH3BGRL
-0.13714131980286837	21.80434747854588	-0.25650140248117903	0.8000701142544129	0.8445184539352136	-6.3668171461266	PI42A	2	-0.24494090832859733	0.808501582060688	0.8507176456809455	PIP4K2A
-0.12401064391259808	23.334900174968496	-0.24936858161978542	0.8055085818907707	0.8482394409459423	-6.368650671068084	MBOA7	2	-0.23384534237407756	0.8170093981545229	0.8589901182177987	MBOAT7
-0.1325387765626651	23.997736448905286	-0.22761021968883494	0.8221597426709633	0.8589728654771257	-6.373926134415201	CYB5B	3	-0.2292390474917829	0.8205481921384555	0.8618086415550951	CYB5B
-0.14031547930617094	20.080966372871778	-0.25224916688830124	0.8033110273366503	0.8472669836302498	-6.367916388489133	SASH3	1	-0.22866935959604273	0.8209861269551169	0.8618086415550951	SASH3
0.15350596313589548	22.81383571539525	0.2382185190421339	0.8140301863273359	0.8524883053664226	-6.37141387085116	REEP5	1	0.22510090603017993	0.8237306372741413	0.8640076873616781	REEP5
-0.13413470426139185	19.842963750480273	-0.24639792214865536	0.8077765804325241	0.8492828869369621	-6.3693991346453585	SYJ2B	1	-0.22184130605171992	0.8262396085153574	0.8652279684932008	SYNJ2BP
-0.12838936597067274	20.804777207903417	-0.25128129985698144	0.8040492132006194	0.8473735765109539	-6.368164039931914	PXL2B	1	-0.2214701757020738	0.8265253939964857	0.8652279684932008	PRXL2B
-0.2008811788879683	23.58299163327021	-0.21833575631685062	0.829283989806765	0.8637021976844145	-6.376029238482993	PSPC	1	-0.22105428576192904	0.8268456751540287	0.8652279684932008	SFTPC
0.14819189087745954	20.90323170758595	0.2386523996931627	0.8138139403278012	0.8524883053664226	-6.314138077375236	EFNB1	1	0.21740647370574484	0.8297292866255621	0.8675628547264131	EFNB1
-0.12810192956488464	23.517305000459526	-0.24049132854737085	0.8122912015198845	0.8520089101115508	-6.370860820824411	ATPD	1	-0.21499007606142992	0.8315192300008764	0.8687514343292737	ATP5F1D
0.11610998901738512	22.31496115920806	0.2117910370765225	0.8343204857856856	0.8675889336160765	-6.377460935762448	EGLN	3	0.21126582573569003	0.8343925768972746	0.8710691736839681	ENG
-0.11329431059778017	23.120067315101522	-0.22099063525534118	0.8272430561954605	0.8622517748745787	-6.375436103781863	PUR8	2	-0.20887075986028245	0.8362416696592633	0.8723148397229963	ADSL
0.11794222185288206	20.72444901184688	0.23496772614977743	0.8165191595922425	0.8544220946165874	-6.372195819737206	TM245	1	0.20579410373267756	0.8386183871873405	0.8737951629809799	TMEM245
-0.12653967669383448	20.89850832967736	-0.2260660368497982	0.8233448447882618	0.8595358269767568	-6.3742823377213895	DLGP4	1	-0.20533296235087872	0.8389747542306101	0.8737951629809799	DLGAP4
0.12279539480207902	21.717936414188102	0.2243502733950733	0.8246621357037397	0.8602357964595874	-6.374675290505579	ARL8A	1	0.2023420325150377	0.8412869724644193	0.8755177412970873	ARL8A
-0.1217473813563359	20.550328729308763	-0.2119068813806784	0.834231273538121	0.8675889336160765	-6.377435971190058	ABRX2	1	-0.19400568407194257	0.8477392156130563	0.8815427339838662	ABRAXAS2
0.1546030778410028	21.856552382890825	0.19513694383383354	0.847169106380422	0.8782033604723003	-6.380908436063123	IF1AX	1	0.1928352843281767	0.8486459707586548	0.8817962039914148	EIF1AX
0.12971495760657348	19.849765328592447	0.20720771932873927	0.8379518672050106	0.8706843620177063	-6.321258451061458	HV335	1	0.18923629529146685	0.8514988671239702	0.8840698620412806	IGHV3-35
0.1203123262633028	20.485418368242378	0.195815501359805	0.8466447206587668	0.8782033604723003	-6.380773463442114	S66A3	1	0.18273622385862684	0.8564788124851999	0.888546661938624	SLC66A3
-0.13536442124741654	21.388526746157012	-0.1827330780628732	0.8567673015913322	0.8867708257715735	-6.383293430088635	MRGRF	1	-0.17824517672247958	0.8599669481525946	0.890958674223321	MRGPRF
-0.10615643458386614	21.183551713204785	-0.19905521875925872	0.8441420925961255	0.8764316808375073	-6.380122613763569	STK4	1	-0.1780178825714199	0.8601435621825143	0.890958674223321	STK4
0.09135698084077148	26.172509042589517	0.1649716873832006	0.8705504855931319	0.898240609650012	-6.386436768018334	SEP11	5	0.17509884375855503	0.8624123950733902	0.892613607352225	SEPTIN11
-0.08555676252567324	24.215104925885814	-0.15828999409041036	0.8757468035528213	0.9008068435616801	-6.387536363633053	LTOR1	6	-0.17127786220846433	0.8653840838418115	0.893653320921735	LAMTOR1
0.10819841602063818	23.012102685875828	0.18639815977726226	0.8539287980756572	0.8845212628042245	-6.382604955752801	CD59	1	0.17117314682574925	0.8654655526984109	0.893653320921735	CD59
-0.11008586634259032	23.770000997999354	-0.1721451827681992	0.8649783701930461	0.8931841866123845	-6.385205777283643	HINT2	2	-0.17058825098097521	0.8659206311534093	0.893653320921735	HINT2
0.13574583941725038	19.838164739093823	0.17262295480213868	0.8646075062754459	0.8931841866123845	-6.385121934861964	NELFD	1	0.17035180746695158	0.8661046095248995	0.893653320921735	NELFCD
-0.07864083607810812	23.339960725440744	-0.1602240878192541	0.8742420667211861	0.8999550686835738	-6.3872227356293605	GNA13	5	-0.16873806305861652	0.8673604804959627	0.8942553791159926	GNA13
-0.08867397998685078	25.931455247701187	-0.1556435040635938	0.8778065692782955	0.902227772133024	-6.387959355494685	TMT1A	5	-0.165461398986296	0.8699115819492453	0.8960057122610532	TMT1A
-0.08724066486989557	21.453167883336793	-0.17589134671679282	0.862071325114371	0.8915667670311924	-6.384542163427641	ICAM2	2	-0.16482715629721242	0.8704055490535946	0.8960057122610532	ICAM2
-0.13482720593237474	20.773976758521805	-0.16040591012692235	0.8741006328477764	0.8999550686835738	-6.387193056386727	DRB1	1	-0.16015752058468902	0.8740440390003359	0.8990553533414128	HLA-DRB1
0.11517783435816753	22.728467662909043	0.16269393941556362	0.8723212171109374	0.899369937021354	-6.386816706892352	MIF	1	0.15718337060917564	0.8763629185555208	0.900743958020744	MIF
-0.08182188419710812	22.581686693044414	-0.14460954535754444	0.8864037134771248	0.9096581318862469	-6.3896462464652535	WASF2	3	-0.144996377899892	0.8858763918276713	0.9094714249696032	WASF2
0.07429164063185212	25.69575366633178	0.12803738891353222	0.8993426261451023	0.9200966867484507	-6.391947324303169	THIM	9	0.1445543598073197	0.8862217795192524	0.9094714249696032	ACAA2
-0.07645021311674327	24.31831699475023	-0.13423870405036953	0.8944973087694355	0.9158440497793296	-6.391118953113929	JAM1	5	-0.1427034493699447	0.8876683072518556	0.9102535456013632	F11R
-0.08379981977749296	21.008710071996664	-0.14610293530120708	0.8852392693285644	0.9091646549860932	-6.389425173416916	CRYL1	1	-0.13369334874858477	0.8947154801220945	0.9167731807106206	CRYL1
0.05788252275657513	25.437513567664393	0.11007665254828265	0.9133980675078722	0.9316099921667715	-6.394125809080307	ACADV	14	0.1325882423014911	0.8955804491495626	0.9169530387751488	ACADVL
-0.07962544727914889	22.33857613692594	-0.13430599740957766	0.8944447527781543	0.9158440497793296	-6.391109749598355	PXDC2	2	-0.1311905176565498	0.8966746395524833	0.9173671312344636	PLXDC2
-0.0751519496070081	25.53296894074257	-0.13956047732745194	0.8903425682161177	0.9129958486718863	-6.390376894626845	TM109	1	-0.12520888660545207	0.9013596099291512	0.9214514075371031	TMEM109
0.05719092023693051	22.181011833255464	0.11885131641250528	0.9065273942156055	0.9260226069944357	-6.393102518685249	PDE12	3	0.11570211107210131	0.9088130035725198	0.9283573692407461	PDE12
-0.072999343816469775	21.057105287528106	-0.12227534885575386	0.9038483372622048	0.9239956099605937	-6.392681964017139	SPNS1	1	-0.11320247485756525	0.9107741836709423	0.9296467108843848	SPNS1
0.06837654288748496	22.022909563368817	0.11581393787954779	0.9089048792730489	0.9277386718596738	-6.393465599625383	DNJC5	1	0.10688060746858896	0.9157367797661158	0.9339953351909003	DNAJC5
-0.06339564268877851	26.240757193820336	-0.09709648301702535	0.9235742951306918	0.9391084193607186	-6.395495849652902	PLD3	5	-0.10390031033103232	0.9180775019337142	0.9356651935416397	PLD3
-0.05709256769871729	25.356510206157584	-0.10545075417883218	0.9170230383979009	0.9338041979817956	-6.394633734770275	RAC1	2	-0.10099546162695046	0.9203596923820293	0.9370703822475568	RAC1
-0.056972118299739805	24.24195878670958	-0.10464364151415802	0.9176557043324864	0.9338041979817956	-6.394720124606789	RAP1B	2	-0.10035189348937877	0.9208654057124488	0.9370703822475568	RAP1B
-0.05669918058441681	22.69306973030316	-0.10664869114647285	0.9160841237494666	0.9336336280358548	-6.39450429044774	PSB10	1	-0.09527904329458599	0.9248528029473857	0.940408431131516	PSMB10
-0.054978984606130155	27.517259803168063	-0.09018877815730154	0.92899540878978	0.9417407726298836	-6.396155022717347	TAGL	3	-0.09144239373549802	0.9278698498500164	0.9427554624144553	TAGLN
-0.07223785335215638	19.747190500650632	-0.0916910315823235	0.927816141483821	0.9417407726298836	-6.396015803031255	ASGL1	1	-0.09051591623928847	0.9285985756965329	0.9427756531880831	ASRGL1
-0.07417950576433441	20.81060700851471	-0.09068180447352699	0.9286513920520653	0.9417407726298836	-6.338909939368215	IDI1	1	-0.08866697215919253	0.93008232828329	0.9435617823163812	IDI1
0.058735085668178755	20.587633404069685	0.09205239334067937	0.9275761807604865	0.9417407726298836	-6.338782466617034	MPZL1	1	0.08455700280452091	0.9333149818647184	0.9454288185162827	MPZL1
-0.06237062798318149	21.51252165230162	-0.08726471914358627	0.9312912693563461	0.9433491151895966	-6.396419417022413	HV307	1	-0.08448418586227109	0.9333443900089317	0.9454288185162827	IGHV3-7
-0.04618376487860232	22.731797103950687	-0.07578680263676384	0.940309035559131	0.9510349941396534	-6.397373079730747	ARPIN	2	-0.07443171417023961	0.9412592568224483	0.9527205567533152	ARPIN
-0.04400374610582247	21.18447444397637	-0.07790728080504755	0.9386423999579998	0.9500718355739267	-6.397207000886226	RASK	1	-0.07095918480636942	0.9439948446072817	0.9547628466370225	KRAS
-0.032434122326549186	22.591598058558958	-0.06362825006128298	0.9498704916392431	0.9592465860897443	-6.398236925977751	THBG	3	-0.0626530171073508	0.9505410535080703	0.9600842248133825	SERPINA7
-0.037107360132907274	20.061277904663935	-0.06995697850987015	0.9448925344051934	0.9549445826435465	-6.397806073232495	VKGC	1	-0.06245146829481445	0.9506999429167103	0.9600842248133825	GGCX
-0.042283776838552	21.573152219910014	-0.05448512224008176	0.9570658120938688	0.9657796131144503	-6.398787313214142	SAP3	1	-0.0536354917301534	0.957651889905609	0.9663710269912443	GM2A
0.028127989474974413	20.81942248614562	0.047912224649026156	0.9622408088034224	0.9687965751010991	-6.399130348467528	MAVS	2	0.04670743086468876	0.9631175250013406	0.9711495892735277	MAVS
0.027768972076394505	19.94497997149477	0.049199454691385	0.9612272005403315	0.9687965751010991	-6.3990666356722405	TBC24	1	0.044801783717917563	0.964621248322	0.9715972828155355	TBC1D24
-0.027228588559836453	20.510280733499542	-0.04882034153819838	0.9615257200898827	0.9687965751010991	-6.399085575705572	NR2CA	1	-0.04429323051678984	0.9650225643603928	0.9715972828155355	NR2C2AP
-0.020818387556300166	22.566267121591864	-0.038350582951585964	0.9697718997720474	0.9749029680248096	-6.399550750890384	STIM1	4	-0.03963688607090659	0.9686974622083474	0.974248079540259	STIM1
0.03250414701276938	20.95294275548882	0.039261637021233635	0.9690541849327534	0.9749029680248096	-6.399514710336621	DQB1	1	0.039100981006611676	0.9691204580689945	0.974248079540259	HLA-DQB1
0.011810041434042517	23.477089480510603	0.023386778715033932	0.9815634632108549	0.9852674762795751	-6.400021639175531	AGFG1	5	0.024678852862811008	0.9805070577581297	0.9847064691976347	AGFG1
0.01385158388993446	24.318499539713216	0.02389424909496005	0.9811634871929197	0.9852674762795751	-6.400009408934821	ARF6	3	0.024048860405815414	0.9810045651780948	0.9847064691976347	ARF6
0.008133814491920077	19.813874319746212	0.013844069959043677	0.9890856049926389	0.9914993324286108	-6.400202738173544	PMVK	1	0.01275825740207238	0.9899219297925078	0.9927862457432259	PMVK
0.006898814649503038	20.686475963148315	0.013619211084524735	0.9892628677689974	0.9914993324286108	-6.400205885978034	CCNY	1	0.011967067984308332	0.9905468782716247	0.9927862457432259	CCNY
0.005426742781541094	21.11489042232345	0.00789697636438697	0.9937740371288676	0.995270684775146	-6.400268645216159	IFT27	1	0.0075787567960303014	0.99401323901834715	0.995510246908435	IFT27
0.003073744628924402	20.757452459889457	0.004743621267254996	0.9962601109455145	0.9970097423307256	-6.4002889635878075	LRC57	1	0.004488679458982809	0.9964541909104954	0.9972039683302926	LRRC57
0.001093131558672411	19.93825721168655	0.0020457345550224165	0.9983871299344854	0.9983871299344854	-6.400298300457831	CIB1	1	0.0018307136072786398	0.9985538330577083	0.9985538330577083	CIB1
