# Supplementary material for: Comparative Analysis of Transcriptomic and Proteomic Expression between Two Non-Small Cell Lung Cancer Subtypes
Source: J Proteome Res. 2025 Jan 8;24(2):729–41. doi: 10.1021/acs.jproteome.4c00773 (PMC11811994; doi:10.1021/acs.jproteome.4c00773)
Supplement: Supplementary file 2 — pr4c00773_si_002.zip [file pr4c00773_si_002.zip › Table-S15-DEqMS-DEP-LUSC-vs-LUAD.csv]

logFC	AveExpr	t	P.Value	adj.P.Val	B	gene	count	sca.t	sca.P.Value	sca.adj.pval	protein
-4.108930350708011	19.70937735268396	-6.1954584416969665	9.643783447898293e-7	0.003734072951026219	5.4685722376996475	PKP1	1	-6.114049015858735	8.87381541920731e-7	0.0034359413303170702	PKP1
-2.642838944293768	22.666843209291418	-5.619922588128436	4.66049499009202e-6	0.00902271830081815	4.076373325778328	K2C5	2	-5.533381189661345	4.653141974653081e-6	0.009008482862928364	KRT5
-2.8275030395605683	24.105447244436387	-5.214912907176816	1.4267306116480923e-5	0.015946115691726097	3.0812660884186966	SPB5	8	-5.391356466816446	6.9912029768989365e-06	0.009023312642184228	SERPINB5
-1.8561937758732476	23.93818253965819	-4.918925553285673	3.238367408865589e-5	0.015946115691726097	2.3498155235457174	PGBM	49	-5.226517821979422	1.121740855796614e-5	0.009755102753601846	HSPG2
2.9156109036054403	26.605895096256248	5.022829794297965	2.428583701735071e-5	0.015946115691726097	2.606787093493618	K1C18	6	5.180030889687412	1.281755868090224e-5	0.009755102753601846	KRT18
-2.3795981205033883	24.238827774990796	-5.0260007836697795	2.4073474686807522e-5	0.015946115691726097	2.614627219714211	CYTA	4	-5.122516112597308	1.5116378233887157e-5	0.009755102753601846	CSTA
2.780541838436047	23.872177810175845	4.9508703828953955	2.9641980449764978e-5	0.015946115691726097	2.428831902868059	K2C7	3	5.0378024008733115	1.927243156361561e-5	0.009857927702968002	KRT7
-2.1243313181931356	24.430244625490523	-4.8195790759805694	4.263512275383145e-5	0.018342577255870594	2.1040649665573588	PLAK	16	-5.018519576685903	2.036761922100827e-5	0.009857927702968002	JUP
-2.561141236393592	24.296895339150787	-4.716215953109176	5.674627938418715e-5	0.01997469034323388	1.8484565916658058	COCA1	52	-4.952654306723189	2.459810520139573e-5	0.010582651482200474	COL12A1
-2.7789522784917793	21.552336217561173	-4.912702724161482	3.2946520024227475e-5	0.015946115691726097	2.3344224851179467	K1C17	1	-4.763242825527309	4.229062360428851e-5	0.016374929459580512	KRT17
-1.8182317447473046	23.63123374090914	-4.745882742528866	5.2277190396734404e-5	0.01997469034323388	1.9218039443142372	BID	3	-4.724808635314262	4.719681559265556e-5	0.016613279088614756	BID
-2.115017367216524	21.216658004265508	-4.585981567675513	8.131297542131772e-5	0.026236986735945184	1.5267297262816344	PTPRF	3	-4.623289724353599	6.30441010861628e-5	0.02034222995046853	PTPRF
-1.8686178671156277	24.07595147747893	-4.368605066505731	1.4792915878233484e-4	0.03579885642532503	0.9913421705710013	SERA	9	-4.515611388038297	8.563901017391173e-5	0.02550724979949125	PHGDH
1.7938420499411087	26.36937681549728	4.318385110733917	1.6978317040848505e-4	0.038670613871862006	0.8680710525850914	F16P1	9	4.462591383680224	9.954664760458741e-5	0.02574525457458056	FBP1
-2.2984808589943455	21.55776811468908	-4.4226130168957605	1.361538068923681e-4	0.03514583601914995	1.07022348336365	CO5A1	3	-4.483360047210346	9.973626513912923e-5	0.02574525457458056	COL5A1
-2.2253613732271837	23.656644246408078	-4.41956629048307	1.2860093093356757e-4	0.03514583601914995	1.1166150978350977	PROF2	2	-4.379614488860158	1.259179020788842e-4	0.030472132303089972	PFN2
-1.8814824511983659	21.213916175260966	-4.407655395608175	1.328813860017269e-4	0.03514583601914995	1.0873203617822478	CO5A2	2	-4.294087354988659	1.603141767984069e-4	0.03651391132726068	COL5A2
-1.2888414715730434	21.95681209817555	-4.1695155883050585	2.551048606686004e-4	0.054875890028267815	0.5038978787108173	LY75	3	-4.064743314280515	3.0503979929829276e-4	0.06561745016016608	LY75
2.1710787520904837	21.960975041610027	4.04310494229289	3.5982085089605176e-4	0.07332770182471118	0.1964427047798294	ACSL5	2	4.028129076234673	3.378087552518456e-4	0.0688418684386919	ACSL5
-1.6537949402911316	25.80645408495206	-3.8916732504320493	5.418524402281755e-4	0.09990726897921408	-0.16919258779142243	POSTN	6	-3.9914802007261785	3.74057632956637e-4	0.07241755774040493	POSTN
-2.2946542785059947	25.671866175321654	-3.808530499763321	6.774708992420444e-4	0.11113414611930328	-0.36848464614087995	S10A9	5	-3.92189627489298	4.536610387012965e-4	0.0827508377004817	S100A9
-1.4643344761561323	24.268322843540023	-3.7587153980765526	7.740793372360483e-4	0.11113414611930328	-0.4873349819028796	RCC2	10	-3.8899301155968495	4.955725759717663e-4	0.0827508377004817	RCC2
-1.7376019693909797	25.129462031823696	-3.728492472438319	8.391161691897155e-4	0.11113414611930328	-0.559225639315402	FBLN2	14	-3.8757114184637658	5.154092931942817e-4	0.0827508377004817	FBLN2
-1.7120998302021881	25.22837253897138	-3.7416970899847115	8.100703265912445e-4	0.11113414611930328	-0.5278366643432824	GTR1	7	-3.8527596593418805	5.490770812168276e-4	0.0827508377004817	SLC2A1
-1.2622323608330923	22.088623230448515	-3.8008931474969585	6.914777417846375e-4	0.11113414611930328	-0.38673406097358765	TMTC3	5	-3.8455026834888324	5.601622344945892e-4	0.0827508377004817	TMTC3
-1.554350402863431	27.262343474215594	-3.706500118257904	8.897620169675623e-4	0.11113414611930328	-0.6114318670251908	FBLN1	11	-3.8425415836817187	5.647478460741225e-4	0.0827508377004817	FBLN1
2.054112390437954	26.33810662001255	3.7208530837053453	8.563816520028427e-4	0.11113414611930328	-0.5773706042194195	K2C8	6	3.8347226275461144	5.770332174362101e-4	0.0827508377004817	KRT8
-1.3855388930480466	23.657912669853705	-3.6894345355574085	9.311038661803963e-4	0.1113774498139644	-0.6518793351801895	SPRC	9	-3.808917401195583	6.194578400432198e-4	0.0836434808442383	SPARC
-1.295198564181291	22.333046373436623	-3.867985789993932	5.775185544321856e-4	0.10164326558006466	-0.22608425446968727	AT2C1	3	-3.804069609186168	6.277603628198156e-4	0.0836434808442383	ATP2C1
-1.661886199115422	26.89011593652091	-3.759040126365327	7.734079964663024e-4	0.11113414611930328	-0.48656165471661783	FABP5	3	-3.7801939453252196	6.702594638105758e-4	0.0836434808442383	FABP5
-2.524425383032682	21.43768082457828	-3.670946285897522	9.780044663416296e-4	0.1113774498139644	-0.6956348540344104	NB5R2	4	-3.777152703397247	6.758702619940097e-4	0.0836434808442383	CYB5R2
-1.5918382717098325	22.34844023106536	-3.6810051417352003	9.522091010934272e-4	0.1113774498139644	-0.6718372076512367	SEPT5	5	-3.7628925672527886	7.027949229764613e-4	0.0836434808442383	SEPTIN5
-1.2735319180155713	25.727593520326256	-3.6550624007859978	0.0010201293575078402	0.11285545349343878	-0.7331727141319702	PEDF	8	-3.7576926242268365	7.12870575377031e-4	0.0836434808442383	SERPINF1
-2.107249872977345	20.437927409263768	-3.709106708703515	8.836070901901245e-4	0.11113414611930328	-0.6052490239031609	CXA1	2	-3.7109601656136144	8.099619333537296e-4	0.09178980350256868	GJA1
-1.9042175222308018	21.85351069916451	-3.603564271190201	0.0011692056708598614	0.12527286456851133	-0.8545229296787618	PIR	5	-3.70212489515399	8.29711550255657e-4	0.09178980350256868	PIR
-2.0240410418433576	21.964087838029315	-3.5845501831058906	0.0012294341047529521	0.12527286456851133	-0.8991870240513657	IBP2	2	-3.5847754510812253	0.0011407872154632472	0.12269800272982481	IGFBP2
-1.8563101445285213	20.373815905624898	-3.5916122170745086	0.001206720831366581	0.12527286456851133	-0.8826073544932864	MMP1	2	-3.5671839368521043	0.0011962423805307854	0.12447793881034576	MMP1
-1.075933352810864	24.00148463320019	-3.429951039008009	0.001844423040071053	0.17003823836083612	-1.259305849807265	MCM3	12	-3.5593916644047074	0.001221632663944509	0.12447793881034576	MCM3
-1.4894326383331773	24.102844320050316	-3.4710380703885257	0.001656774759342031	0.1580926769491162	-1.164148798942458	BLMH	5	-3.547421743316768	0.0012616543891903645	0.12478888206738699	BLMH
-1.449416936902555	23.799110002568952	-3.9602554796395784	4.5032515955204796e-4	0.08718295088927648	-0.003996785215737653	EBP	1	-3.5394117893499786	0.0012891413436713533	0.12478888206738699	EBP
-1.9260726253269098	20.484049983118684	-3.5207662254495644	0.0014542889441682577	0.14438478953383319	-1.0484359269888328	CCD80	2	-3.512770488408942	0.001384793599538954	0.1307785565223129	CCDC80
-1.0926902624590333	26.781749687027776	-3.339625683654409	0.0023318618467128758	0.18621265203817344	-1.4669900542967005	CKAP4	17	-3.491154601109786	0.0014674101870321534	0.13528124390924995	CKAP4
-1.5617903642044801	25.130000027524794	-3.318367246420058	0.0024634721130096077	0.18621265203817344	-1.5155541527107115	TFR1	15	-3.4517029539232857	0.0016306275429836337	0.14349900734630988	TFRC
-1.5926113590608004	23.723819012283748	-3.368282050567486	0.0021651295949127575	0.18517835000988622	-1.401332195320232	PTN12	5	-3.4516930726609805	0.0016306705380262486	0.14349900734630988	PTPN12
-1.2974239116204735	22.513688787607155	-3.394221910055606	0.002024162408925761	0.18226876389210572	-1.3417110236758694	DLG1	4	-3.4268070084137863	0.0017424946956147416	0.14981367721642422	DLG1
-1.1922258850251133	22.05158894331489	-3.4670793029888185	0.0016740185317442571	0.1580926769491162	-1.1733352236917218	VTA1	3	-3.4188440393563653	0.001779811247922395	0.14981367721642422	VTA1
-1.228979155600296	23.409465722269573	-3.37226941633843	0.0021428609747490023	0.18517835000988622	-1.392178953993355	PSB5	4	-3.395500364830002	0.0018936954017518203	0.15600826799112869	PSMB5
-2.3529376131894573	25.484747433997445	-3.2734839726957294	0.002765220413744533	0.18784093757927775	-1.6176758168516798	UCHL1	6	-3.3834532245101636	0.0019551811587658076	0.1577179468071085	UCHL1
-1.2831952833766636	22.661993009737603	-3.312538362175866	0.002500789748446544	0.18621265203817344	-1.5288483219116689	NID2	5	-3.373784070931368	0.0020059155244605198	0.15850826348390065	NID2
-1.6849449984130729	22.499737472235978	-3.2995978908993657	0.00258559131611605	0.18684974435845914	-1.5583284155286385	GPX7	3	-3.343933442389944	0.0021706559467896476	0.16749545161621554	GPX7
-1.416553970099205	24.825623781278782	-3.206038985658001	0.003286319196493148	0.20125818328492134	-1.770039026265719	NHRF1	10	-3.320116248701947	0.002311348205323404	0.16749545161621554	NHERF1
-1.3975228503034245	23.138347582445082	-3.2473431430672433	0.0029570118408665316	0.19406016691246117	-1.676888623124996	CTHR1	5	-3.319098908676106	0.0023175487359479345	0.16749545161621554	CTHRC1
-1.5277504075693251	24.063459422746174	-3.2849644617212226	0.0026848195814078604	0.18684974435845914	-1.591608683100235	GSTM2	3	-3.3132478313942832	0.002353521325666377	0.16749545161621554	GSTM2
-1.5653696138594704	26.14976751755644	-3.180762072030045	0.003504885021329741	0.2025509672028173	-1.826790625947619	CSPG2	15	-3.3079584654797056	0.0023865011958655764	0.16749545161621554	VCAN
-1.1793608615343096	23.86218919236592	-3.1960140990547328	0.0033713935019446498	0.20125818328492134	-1.7925702134772727	CO1A2	10	-3.3064798506871296	0.0023957995734741923	0.16749545161621554	COL1A2
-2.2635637675670424	19.817598330220214	-3.3345780045118336	0.002362484731910726	0.18621265203817344	-1.4785324614923168	ABCBA	1	-3.297961410343953	0.002450049109487736	0.16749545161621554	ABCB10
-1.2614856467138829	22.80432977966415	-3.1904884712647603	0.0034191834383283026	0.20125818328492134	-1.8049761070093844	LAMA4	9	-3.295535468276797	0.0024657130015816853	0.16749545161621554	LAMA4
-1.2494702639924817	24.483604519664617	-3.1919943371923494	0.003406095612475169	0.20125818328492134	-1.8015961298103678	TXNL1	8	-3.2880863637383713	0.0025144130974954315	0.16785875023279848	TXNL1
1.7802324514437302	23.19124174250565	3.15653147176319	0.003727418890287465	0.21113858650619707	-1.88100784098574	GALE	7	3.259064643900367	0.0027130898323451816	0.17805226831933124	GALE
-0.9786578887471045	23.01599396569675	-3.118838926000354	0.004100647814735412	0.21457148486548475	-1.9649782187346005	CSKP	10	-3.22262985114006	0.0029838566654452952	0.18563147819274925	CASK
-1.3091559996939068	23.04619291883579	-3.1161410432469947	0.004128688339070636	0.21457148486548475	-1.9709709866098155	P3H1	9	-3.220515031559206	0.0030003420252132677	0.18563147819274925	P3H1
-1.8197940163402357	20.017325419428964	-3.335774737973705	0.002355189639086997	0.18621265203817344	-1.4757965459441786	KAP3	1	-3.2189177619921843	0.003012850693401459	0.18563147819274925	PRKAR2B
-1.921288886429224	23.942275194756473	-3.2047168290239987	0.0032974205148940195	0.20125818328492134	-1.7730123538560045	GSTM3	2	-3.217963587045038	0.00302034688175186	0.18563147819274925	GSTM3
-0.992690583774138	22.42159609978434	-3.2824301607593727	0.0027023723357628387	0.18684974435845914	-1.5973661950657156	FPRP	3	-3.1915546040999843	0.0032350397478928604	0.19571990474751805	PTGFRN
-1.4862217518949628	24.360299010178657	-3.093648604992313	0.004369692998891441	0.21691604220138025	-2.020840664139132	CATG	6	-3.181148652362075	0.003323576182585929	0.19582772155922262	CTSG
-1.3235961073967601	21.894634662741474	-3.287591375457065	0.0026667410817619412	0.18684974435845914	-1.5856388457883313	SPB4	2	-3.1794816715276966	0.0033379725265776585	0.19582772155922262	SERPINB4
-1.0979854799161402	20.896606324385587	-3.362125872614427	0.0021999494061091854	0.18517835000988622	-1.4154558151807182	LAMB2	2	-3.1455822864239735	0.003643972411672341	0.21058897280590008	LAMB2
-1.271546453477967	22.822611200743207	-3.2551006383763585	0.0028988022119102574	0.1935200373192503	-1.659337448256748	TETN	2	-3.1352259314617035	0.0037426698546300444	0.21311202466364015	CLEC3B
-1.0842044512858244	24.939219964963833	-3.1078864108623305	0.004215624265585163	0.21457148486548475	-1.9892921831888568	TPM1	4	-3.1209082094559424	0.0038833219306555786	0.21401346155394854	TPM1
-0.9706476701822879	24.610644679276884	-2.9874650193336043	0.0057000298996807905	0.25384708525781235	-2.2539642561813054	DDX6	15	-3.1149028315886524	0.003943802698120167	0.21401346155394854	DDX6
1.4951260167424998	21.97750089623145	3.1528341003404816	0.0037625419599503092	0.21113858650619707	-1.8892647344213467	PCAT1	2	3.106867895542639	0.004026126964348335	0.21401346155394854	LPCAT1
-1.1912871932238325	23.944659833802824	-2.9933642504648774	0.005616994966647979	0.25384708525781235	-2.24111543456143	MMP2	11	-3.102822968794319	0.004068186780851369	0.21401346155394854	MMP2
-1.2295087466649512	21.581839539782873	-3.0876797043762547	0.0044358679100389995	0.2174136778186203	-2.0340468247150723	BRX1	3	-3.083146668289227	0.0042788154874108695	0.21401346155394854	BRIX1
-1.4906593288364363	24.33730717358627	-2.9826091236862653	0.005769251937677553	0.25384708525781235	-2.264531320629444	TSP1	8	-3.0813716733002967	0.004298317852924848	0.21401346155394854	THBS1
2.253587976651449	20.311347427815296	3.0824123740272213	0.004495057376838634	0.2175607770389899	-2.0456909488943418	HV309	1	3.068105175167492	0.004446779015670743	0.21401346155394854	IGHV3-9
-2.630223134344245	21.704816076111477	-3.0443363273824913	0.004945853305249606	0.23072703611959608	-2.129585943248891	TNPO2	1	-3.065380446063566	0.004477867740508487	0.21401346155394854	TNPO2
1.4573754803507448	19.614672483933163	3.330481841863153	0.0024588523892005404	0.18621265203817344	-1.4956450292540646	AUHM	1	3.0625874030143274	0.004601893212646397	0.21401346155394854	AUH
1.6411538292100296	22.419105745699433	3.190878677468389	0.0034157874514868553	0.20125818328492134	-1.8041003400292004	F16P2	1	3.05330571499349	0.004618139756513718	0.21401346155394854	FBP2
-1.4988827775669122	23.030350207817936	-3.016240466783635	0.005305732966194308	0.24456902434648048	-2.1911733512531697	GSH0	3	-3.0527858312814833	0.004624271947467141	0.21401346155394854	GCLM
-1.1116650547450462	23.15657595976421	-3.0760222992182213	0.004567873998085522	0.2183556558097178	-2.0598046377655432	KPCA	3	-3.0473083389465274	0.004689352138325436	0.21401346155394854	PRKCA
-1.2160899502576612	23.343159533642055	-2.9451246304244094	0.006331072053185699	0.25751059601884657	-2.3458159932882627	SPON1	9	-3.043312513660146	0.004737375412330657	0.21401346155394854	SPON1
-1.4541039081394125	27.019743203490886	-2.934095122513601	0.006506008854390049	0.25751059601884657	-2.369635540257807	NDRG1	11	-3.0428170631716513	0.004743362330983858	0.21401346155394854	NDRG1
-1.5686365988057709	22.407159046448484	-2.969461330700894	0.00596070162512158	0.2553883445708181	-2.2931001558610524	CBR3	4	-3.0371920117198132	0.004811839593747171	0.21401346155394854	CBR3
-1.0430604062219508	26.00746317251386	-2.965221049589177	0.006023719825414717	0.2553883445708181	-2.302300558868043	CNN2	7	-3.0366251043453283	0.004818792692415015	0.21401346155394854	CNN2
-1.1387562837220386	23.35150433111712	-2.9574960775068275	0.006140153168655451	0.2556416459035904	-2.3190451382188284	QSOX1	7	-3.0353803203444625	0.004834093375410227	0.21401346155394854	QSOX1
-1.6424454001701285	25.53329300525244	-2.962259252365429	0.00606811149290167	0.2553883445708181	-2.308723088381286	ELNE	4	-3.03388023449157	0.00485259341552561	0.21401346155394854	ELANE
-1.4867204177209494	22.43189342450022	-3.068613665501583	0.004653704348737602	0.21974564924770726	-2.076150895821201	GAMT	2	-3.0301542414187814	0.0048988357555668	0.21401346155394854	GAMT
-1.5496149779122703	20.03568529423977	-3.189186587096043	0.0034305372150838865	0.20125818328492134	-1.807897678711095	TSN14	1	-3.024471997697222	0.004970161938283554	0.21401346155394854	TSPAN14
-1.2812345491271273	25.782483974201146	-3.1187187904508376	0.004101892569996469	0.21457148486548475	-1.9652451242999325	ABRAL	2	-3.0240661735732486	0.004975293523708782	0.21401346155394854	ABRACL
-1.2468192301403995	21.31229956813236	-3.113497591623389	0.004156340601103991	0.21457148486548475	-1.9768405551032933	TP53B	2	-3.0089808980038604	0.005169646972578255	0.21401346155394854	TP53BP1
-1.3738661371088483	22.019911330186584	-2.9369511667112778	0.006460275832562582	0.25751059601884657	-2.363471882444624	MSH2	5	-3.0088586885145867	0.005171250460578919	0.21401346155394854	MSH2
-1.212843526552355	21.717026668270666	-3.1243084670638637	0.004044356924680415	0.21457148486548475	-1.952821573809537	PLBL2	2	-3.0066228654637728	0.0052006695661603085	0.21401346155394854	PLBD2
-1.1578736745957912	27.858491083997087	-2.8829075652764926	0.007379438084050578	0.2655626621487212	-2.4795854456459647	SERPH	16	-3.0038839475544785	0.005236924488378545	0.21401346155394854	SERPINH1
-1.5583733993266158	22.556250129626154	-2.9106587743099617	0.006893028856304536	0.25751059601884657	-2.420099007800359	CNOT1	7	-3.0034788140279174	0.005242307499927971	0.21401346155394854	CNOT1
-1.477860033463081	25.32372252208944	-2.963226966793338	0.006053573317388557	0.2553883445708181	-2.3066249917357147	CALL3	3	-2.9996599296331175	0.005293307179545418	0.21401346155394854	CALML3
-1.576665304678368	19.640232016648497	-3.1463658496942153	0.003824749204959451	0.21156327030861422	-1.9036991121486224	LAT1	1	-2.9987060585153054	0.005306118881502856	0.21401346155394854	SLC7A5
-1.0890058542120187	22.78990340727955	-2.913811458343587	0.006839727761116973	0.25751059601884657	-2.4133225776299514	ITA6	7	-2.988505728133953	0.0054449703474498045	0.2166848978069773	ITGA6
1.9050486125318784	22.858570508498136	2.9264355695792332	0.006764149058596349	0.25751059601884657	-2.3922498548605704	NMES1	3	2.993100858303275	0.005484276855651802	0.2166848978069773	NMES1
-0.9892182610244049	25.59030543617823	-2.8293249340549083	0.008411616373366801	0.28321546606675	-2.5936016007570997	XPO1	22	-2.969605994623269	0.005711375988752433	0.2233782608934285	XPO1
-1.1510530524736282	24.652951400223085	-2.9082071736870905	0.006934748127690539	0.25751059601884657	-2.425365930253313	FUS	5	-2.9642946372970944	0.005788433790690282	0.22412815637552772	FUS
-1.0809130245684528	22.511888897167037	-2.905382449365003	0.006983112753610251	0.25751059601884657	-2.4314316445512287	TNAP2	5	-2.95448802888045	0.005933298087224794	0.22629205390323526	TNFAIP2
-1.176455545080426	28.491155674714115	-2.864358553581069	0.007722429314485712	0.27182951186989707	-2.519181874207272	TAGL	8	-2.9526248247853726	0.0059612059654261355	0.22629205390323526	TAGLN
-1.1064983896961742	25.28809965987354	-2.8041951331717847	0.008941189781754347	0.28369659946472114	-2.6466830718571983	PARP1	23	-2.938100967354652	0.0061830397751974145	0.2324342719375183	PARP1
-0.9894123216080111	23.291496422539836	-2.8350667233543394	0.008294829708709714	0.28197616194500474	-2.5814378437032715	SMRC2	9	-2.924415582954456	0.006399178476085568	0.23657926006289634	SMARCC2
-2.981313435518917	20.113445203775996	-2.8771528589641426	0.007484279993453547	0.2658635975656159	-2.4918841838982884	POP1	1	-2.923399829812416	0.0064155016287717245	0.23657926006289634	POP1
-1.1003159227217871	24.859095550969418	-2.7971102913365034	0.009096061925351784	0.2840318691529202	-2.661602333902727	CTND1	17	-2.9175699270094726	0.006509950299501859	0.23779742980821886	CTNND1
-1.0965648941266437	22.67155984436416	-2.8813749907447153	0.007407223014478794	0.2655626621487212	-2.4828620495747744	ASML	4	-2.9083457884416193	0.006662070846205427	0.2403341426632782	ASMTL
-1.0767052220718618	23.500506704685026	-2.769014890392468	0.009735363968645357	0.2858867453386475	-2.7205638400592003	LAMC1	25	-2.9058659613589874	0.0067035349709798665	0.2403341426632782	LAMC1
-1.4969096688540553	22.077642172081784	-2.922128294170265	0.006700982112477353	0.25751059601884657	-2.3954283275469623	RM09	2	-2.9000577852459988	0.0068016048141000705	0.24161297101096765	MRPL9
-1.1278265713839062	23.077921269712924	-2.8092693460140903	0.008831795803721803	0.28369659946472114	-2.635985306027104	NT5D1	8	-2.8949142777373487	0.006889578848265231	0.24251317545893616	NT5DC1
1.6889450733090463	19.413131317136653	2.9919514057901995	0.005758592671057022	0.25384708525781235	-2.2517015344864464	LCP2	1	2.8907759019757555	0.007080025218444319	0.24697169050285048	LCP2
-1.2363810602253835	26.673331496252025	-2.8022385734685433	0.008983710022474337	0.28369659946472114	-2.6508052296989066	1433S	6	-2.876556531702985	0.007212383352308488	0.24775850274513336	SFN
-1.9059334460953004	21.63721161220558	-2.784434507194289	0.009542333450001479	0.28484916358702395	-2.6915018573586664	COMP	7	-2.8822816011812216	0.007230555477840926	0.24775850274513336	COMP
-2.069186246768062	19.177551758684164	-2.8883199887126785	0.007282098238991202	0.2655626621487212	-2.4680066173091126	CLMN	1	-2.8701312758217647	0.007328689917162707	0.24891831016889474	CLMN
-1.6146294205689493	28.904517283035357	-2.7913431975574126	0.009223985259230917	0.2848381500040857	-2.6737316224016814	S10A8	4	-2.8618949886823817	0.007480359730426853	0.2515334089924836	S100A8
-1.0170420624305265	26.7831669981276	-2.740686823811771	0.010422443269274505	0.29456715575642983	-2.779682798758006	DPYL3	16	-2.857597087509624	0.007560671861542358	0.2515334089924836	DPYSL3
-1.2584690468766304	20.95608625315817	-2.920553063843072	0.0067270548934419555	0.25751059601884657	-2.3988195342001792	MCES	2	-2.848461801419909	0.007734076811309012	0.2515334089924836	RNMT
-0.8503647292446601	26.313019455593608	-2.7214147236195054	0.010915547645109068	0.29555944392910705	-2.8197095498262765	CFAB	16	-2.842820185883399	0.007843024301266354	0.2515334089924836	CFB
-1.1685159814581567	24.144171797843818	-2.7587626805117704	0.009978969442155242	0.2905155615039481	-2.741998252337152	IMA3	7	-2.8368963751540424	0.007958971669731977	0.2515334089924836	KPNA4
-1.8737101463542203	26.990480777649868	-2.7237647834601324	0.010854270617378719	0.29555944392910705	-2.8148370912123273	TRFL	22	-2.835197458573751	0.007992520544772123	0.2515334089924836	LTF
-1.2441442566404497	20.285435476961474	-3.1030799562982923	0.004267046574029526	0.21457148486548475	-1.9999498851785367	RNH2A	1	-2.835112514746194	0.007994201428952952	0.2515334089924836	RNASEH2A
-1.8297755591934148	20.81412245200369	-2.7685563598103453	0.00974613904563571	0.2858867453386475	-2.7215234267307395	CP2S1	3	-2.832516156585827	0.008045739018447575	0.2515334089924836	CYP2S1
-1.4364412579013042	24.764410668320934	-2.7310750306000675	0.01066570906404028	0.2949830392568855	-2.7996654818533933	CO1A1	10	-2.8301442376834722	0.008093093942563027	0.2515334089924836	COL1A1
-1.1257774865189596	22.303952496796626	-2.8347127977796185	0.008301984106851895	0.28197616194500474	-2.5821879997695114	WDR26	3	-2.8299885873739203	0.008096210600668561	0.2515334089924836	WDR26
-1.126049151308461	21.10509910195384	-2.9459975994770877	0.006317417939589695	0.25751059601884657	-2.3439287962187962	INT13	2	-2.828789035831549	0.008120267594023877	0.2515334089924836	INTS13
-1.0256175961896012	22.23310054316842	-2.801834856278725	0.008992507276972725	0.28369659946472114	-2.6516556041898616	COFA1	4	-2.821868601361431	0.008260371756418753	0.2524874417239869	COL15A1
-1.2059591403134178	22.697862218753826	-2.7412964550675896	0.010407190555199378	0.29456715575642983	-2.7784140745990342	PDLI4	7	-2.8208353360930705	0.008281483754893166	0.2524874417239869	PDLIM4
-1.936193273750444	19.48702291198244	-2.85629117359077	0.008024073516467606	0.2799028167185817	-2.5410211993078202	TSYL5	1	-2.8189643777013416	0.008451343788348078	0.2542482263343774	TSPYL5
-1.0040527577289993	23.536355556765315	-2.696738924046071	0.011578780899506471	0.3029770721857763	-2.870727795735155	PTK7	16	-2.8116899794370327	0.008470563325706271	0.2542482263343774	PTK7
1.700556507634989	20.60263221247688	2.7893312286099707	0.009269010046620558	0.2848381500040857	-2.6779599831963448	AL3B1	2	2.8038277542376324	0.008636342105641154	0.25723012794648115	ALDH3B1
-0.8103163892755205	27.83820922982412	-2.648572319632104	0.01298309413674128	0.31345323732354324	-2.9695504884729207	ACTN1	24	-2.795745818481847	0.008809919260668953	0.25840991065089364	ACTN1
-1.3094338655769455	25.003324689086288	-2.660598727911106	0.012618313485763302	0.31121993280104104	-2.9449718916460945	TENA	40	-2.7935919658958284	0.008856726421459992	0.25840991065089364	TNC
-1.0015769242092283	23.413010722842834	-2.713629060242069	0.011120874906261754	0.29754651594484527	-2.8358349763959954	RAVR1	8	-2.792700536896291	0.008876166868948567	0.25840991065089364	RAVER1
-2.13768372627948	20.488355736480365	-2.7857958615230602	0.009348626383404487	0.28484916358702395	-2.685385915327352	MOT1	1	-2.7831991063116246	0.009085873388569452	0.2625410579144845	SLC16A1
1.1338729505836689	23.706043154125506	2.7771509943688644	0.009546020596428773	0.28484916358702395	-2.7035226167564796	MUC1	3	2.7781289681651997	0.009199665471707696	0.2638600348626089	MUC1
-1.4636671716537144	21.47651738065937	-2.694808979418407	0.011632209750733653	0.3029770721857763	-2.874706965638314	RIR1	4	-2.758434456148497	0.009654450560673846	0.27486788655094946	RRM1
1.2552466979166148	21.00232375603497	2.8109056251840547	0.008796788665802737	0.28369659946472114	-2.6325333866068856	GOLM1	2	2.7526438813228244	0.009792112538158667	0.27596749036155754	GOLM1
-1.4006983331965195	21.391130086930914	-2.712812212365268	0.011142625209711406	0.29754651594484527	-2.8375253024755804	LTBP1	3	-2.7506667433025647	0.009839534442749117	0.27596749036155754	LTBP1
-1.194794269065845	23.549388653316942	-2.703202762513372	0.011401499356585494	0.30237401033355504	-2.8573888773077947	PCP	4	-2.7478737350105895	0.00990689079552079	0.27596749036155754	PRCP
-1.2556711869332418	25.44444905798682	-2.6871748337054466	0.011845818230615942	0.3029770721857763	-2.890431232394049	AK1C3	4	-2.7374746790267177	0.010161480022241895	0.2806649574384157	AKR1C3
-1.3072439240233358	21.167693264416318	-2.927579051053253	0.006611498306040442	0.25751059601884657	-2.3836866115920405	TMA16	1	-2.735098858050566	0.010220495609198505	0.2806649574384157	TMA16
-1.2146058006570613	23.259878487554563	-2.631685181366047	0.013511896377380242	0.32096971026513066	-3.003953994584374	PLOD2	10	-2.725842805917397	0.010453480762957497	0.2832838819889565	PLOD2
-1.6102693539117823	20.514838042870764	-2.8029602713456834	0.00896800391119159	0.28369659946472114	-2.649284908306982	GSTM4	1	-2.7229766296639006	0.010526624248362596	0.2832838819889565	GSTM4
-1.551527893554308	25.34247485244755	-2.611193604094642	0.014180446677503853	0.32611592025556707	-3.0455278951888562	PERM	21	-2.7198423186204224	0.010607156620197658	0.2832838819889565	MPO
-0.9609392353718462	23.128807770809708	-2.7543262552234293	0.010086145650891927	0.29116194474852275	-2.7512599784298546	SRSF9	3	-2.7197897131955497	0.010608513142664951	0.2832838819889565	SRSF9
-0.8039116530608439	24.498811816315673	-2.59321756756924	0.014792083623002127	0.32611592025556707	-3.081840467693617	PDLI5	17	-2.713101682584355	0.010782299198671805	0.28595248285792624	PDLIM5
-1.1887763482116291	22.07309779233461	-2.6594439114851	0.012652922189013566	0.31121993280104104	-2.947334800099113	CO4A2	4	-2.7046230906310202	0.011006426913859179	0.2899107823841003	COL4A2
-0.8976772784742799	23.31428244456001	-2.5940318167140783	0.014763857773082933	0.32611592025556707	-3.0801988513682503	NOP58	10	-2.682496419757082	0.011611938646486858	0.3033479440167198	NOP58
-0.8503556522540237	29.913632801300242	-2.5994199181843576	0.014578335141831725	0.32611592025556707	-3.069328145237087	GSTP1	9	-2.6790596923522747	0.011708722041952115	0.3033479440167198	GSTP1
-1.0946029659885816	23.41205211214587	-2.776387783683003	0.009563634108035412	0.28484916358702395	-2.705122336675086	FKBP9	2	-2.67754558975088	0.011751599070895654	0.3033479440167198	FKBP9
-1.8103812661484682	21.6441589776939	-2.5888679234902003	0.014943712956383696	0.32690427439049535	-3.090604646741315	IMA1	4	-2.6645270130375245	0.01212633527340453	0.30945333622307064	KPNA2
-1.0139085017554166	21.77257466944128	-2.678253587969641	0.012100076697816233	0.30473227088009436	-2.908774381585348	VWA1	3	-2.6637871652608127	0.012147961545946988	0.30945333622307064	VWA1
-1.0815352620354837	23.748875882892328	-2.597588992633177	0.014641133462053514	0.32611592025556707	-3.07302360826588	ARL3	5	-2.652241713507432	0.012490119237463336	0.3160898149507061	ARL3
-0.8618905437307056	24.82342332468053	-2.554900888341991	0.01617829041756113	0.3405176244907607	-3.1587427291515073	C1S	11	-2.646954249019671	0.01264978572841295	0.3180517554572399	C1S
-1.0932869188839298	22.518799824975506	-2.735948194922145	0.010541717224146117	0.2949830392568855	-2.7895391735626727	PPIH	2	-2.6433518816236963	0.012759649807292436	0.31874428421829876	PPIH
-1.3462339098068767	21.73795659588999	-2.6015613575403433	0.014505203681739015	0.32611592025556707	-3.0650039994222706	LMOD1	3	-2.6381297855920756	0.012920484658858571	0.3190254649787579	LMOD1
1.7625838656250217	19.93253951038095	2.695314142666472	0.011800862481908928	0.3029770721857763	-2.860531914738113	CCD93	1	2.6419525989401964	0.012968198563136123	0.3190254649787579	CCDC93
-1.6742965608943976	19.28010712003504	-2.6870585108094747	0.011849101156103267	0.3029770721857763	-2.8906706298046205	LTN1	1	-2.63499016652722	0.013018084572996837	0.3190254649787579	LTN1
-1.1649939392218123	22.42391810565101	-2.5469119759534777	0.016482049909739185	0.34127538636636434	-3.1746898654995435	PYRG1	8	-2.6288831970762327	0.013209890324253045	0.3216899077704893	CTPS1
-1.5426849418237651	23.724630373998465	-2.6165626976554726	0.014002367442331888	0.32611592025556707	-3.0346533579351926	H4	2	-2.6245219872602243	0.013348465680124065	0.3230328694590024	H4C1
-1.2216530809775215	20.821976976179627	-2.8483876999903965	0.008179176520803855	0.28197616194500474	-2.5576694401566185	PGLT1	1	-2.6247200180576593	0.013511302077438874	0.3249426189058591	POGLUT1
-1.22171151317324	24.44738194250146	-2.5131759557148072	0.01782379172563294	0.3538833112915307	-3.241697056632219	AEBP1	15	-2.6138045584881167	0.013694749604055735	0.3270678726202634	AEBP1
-0.9908931958378062	23.481585114721767	-2.586401460668115	0.01503033319285508	0.32695196698165657	-3.0955704824308197	PLPHP	4	-2.611551065131378	0.013768611373218732	0.3270678726202634	PLPBP
1.3201465075978547	22.891505331997106	2.6319394635969102	0.013503787398429522	0.32096971026513066	-3.003436905479338	OCAD2	2	2.6072545426215297	0.013910459630493642	0.32738865891495644	OCIAD2
-1.0990151093370386	24.223967034605185	-2.502661138608968	0.01826214294757761	0.3538833112915307	-3.2624698756022688	HS105	16	-2.6060273919767667	0.013951221260580531	0.32738865891495644	HSPH1
-1.2072687539041524	20.017596397501432	-2.800939056696603	0.009012056232996049	0.28369659946472114	-2.6535422463765435	UBXN7	1	-2.598783864292207	0.014194086394240333	0.32944261859902335	UBXN7
-1.181729547502183	20.881556748309603	-2.815851094807565	0.008691774804253783	0.28369659946472114	-2.622093797430607	KISHA	1	-2.5983453321277294	0.014208914593501265	0.32944261859902335	TMEM167A
1.8012743651446534	19.51758327633195	2.615856991456167	0.014025654793026586	0.32611592025556707	-3.036083441539144	ISCA2	1	2.5904981952380344	0.014476685807285752	0.3325648734681513	ISCA2
-0.9090730600431911	21.7810775192761	-2.618816636648842	0.013928230798681475	0.32611592025556707	-3.0300843294025337	SMCA5	3	-2.584738095233784	0.01467620124891172	0.3325648734681513	SMARCA5
1.814627025252264	28.60959661037646	2.5242830674694967	0.017594701368350136	0.35203918000573964	-3.218480643131163	S10A6	3	2.5891369898632086	0.01470012972950783	0.3325648734681513	S100A6
-1.0266024637577083	22.591003967653766	-2.5512919112618158	0.016314866467697458	0.34127538636636434	-3.165950557090076	EXOS3	4	-2.5825823714490257	0.01475152142432261	0.3325648734681513	EXOSC3
-1.4454298063347402	21.82030307272838	-2.5359803528317535	0.016906244559135527	0.34453146806827767	-3.196462073778091	K1C16	3	-2.5819687483046825	0.014773026404060438	0.3325648734681513	KRT16
-1.4292426967484246	19.808177279007033	-2.692002652173083	0.011893728040350724	0.3029770721857763	-2.882051872314315	GOGA5	1	-2.5782420190857303	0.01508305714094818	0.33277954861761333	GOLGA5
-1.1231046421096593	25.817677329596215	-2.5015694988787027	0.018308216868335916	0.3538833112915307	-3.2646234184206135	CNN1	6	-2.5688755040225035	0.015238849992989212	0.33277954861761333	CNN1
-1.4147497851865936	21.370347909681676	-2.673355439923218	0.012241830838852592	0.3058088323099177	-2.9188307403479063	PLP2	1	-2.5688037854724883	0.015241438490824972	0.33277954861761333	PLP2
-1.1052794799633965	23.278436399528157	-2.495099878299986	0.018583479501896524	0.3544119813698983	-3.2773745145949515	FXR1	7	-2.567797827725811	0.015277788767010636	0.33277954861761333	FXR1
-1.0010695664614175	24.271595975398984	-2.476872093488436	0.019379634639052026	0.3556300726180543	-3.3131898569291844	CRKL	11	-2.567547487642027	0.015286847231706412	0.33277954861761333	CRKL
-1.0599199200614926	21.69196341710489	-2.657891899904204	0.012699573704174712	0.31121993280104104	-2.9505094915387606	PRPF3	2	-2.5672330137195583	0.015298233381698133	0.33277954861761333	PRPF3
-0.9549816482470526	22.980349348598374	-2.490903283205334	0.018764064096288523	0.3544119813698983	-3.2856347399101087	CRLF3	6	-2.5479356383860394	0.01601209585872371	0.343871385743026	CRLF3
-1.2270036041059207	24.73949907174484	-2.482714842478993	0.01912108127900654	0.3556300726180543	-3.3017273447084707	PDCD5	5	-2.5469188667269447	0.01605054757561182	0.343871385743026	PDCD5
-1.219770290773269	23.999077583353294	-2.462166578524519	0.02004467302600266	0.3636995847039261	-3.341965009135302	SCOT1	8	-2.5434862216577243	0.016180991030175083	0.343871385743026	OXCT1
-0.9273738334018979	25.187673115839345	-2.522326888263076	0.017450216192254016	0.3520276888520868	-3.2235752006198215	PGRC1	4	-2.5410127025105917	0.016275591718909257	0.343871385743026	PGRMC1
-0.707940927948421	26.311506611411925	-2.377349913835039	0.024306411233441634	0.39020178075069367	-3.505804479198104	CFAH	36	-2.540463826268083	0.016296652667283185	0.343871385743026	CFH
-0.8927418726373055	29.60906358566396	-2.477148613889294	0.019367325939744953	0.3556300726180543	-3.3126477485741357	HPT	7	-2.5383927848564194	0.016376346971185646	0.343871385743026	HP
-1.4301473439550527	23.437487120297135	-2.536776873560826	0.016874998696762417	0.34453146806827767	-3.194877586674897	SPB3	2	-2.5366486848173557	0.016443738768846413	0.343871385743026	SERPINB3
-0.9102782944002321	23.260318358100278	-2.560381365480782	0.015972911240423517	0.33981929847758163	-3.147785405377943	DCNL1	3	-2.5327285924433496	0.016596143881792272	0.343871385743026	DCUN1D1
-1.1865303492287609	21.865744884699286	-2.50849438007366	0.01801774970414358	0.3538833112915307	-3.2509524820876785	IMA5	3	-2.532439747246601	0.016607424879634777	0.343871385743026	KPNA1
-1.2579181992847985	20.100774627281734	-2.6775607780327646	0.012120033500912843	0.30473227088009436	-2.9101974247091884	TRIPB	1	-2.524778468568074	0.01690922924619858	0.3465108831613032	TRIP11
-1.7177689129586682	23.6990633605795	-2.554812500403396	0.016181622651420445	0.3405176244907607	-3.1589193304845145	S10AC	1	-2.5245196509198635	0.016919512565953577	0.3465108831613032	S100A12
-1.1172774684541125	19.85086935340121	-2.75163993241694	0.01015156573890769	0.29116194474852275	-2.756864098083343	WDFY4	1	-2.521119392745356	0.01705514680593966	0.3465108831613032	WDFY4
-1.4945321933863873	20.41302128690636	-2.592314383569831	0.014823450920707594	0.32611592025556707	-3.0836610287274255	BRE1B	1	-2.5194428226954964	0.017122391744602113	0.3465108831613032	RNF40
-1.0976705292655673	29.33246720876812	-2.460938154790366	0.020101165063698394	0.3636995847039261	-3.344363883528926	HSPB1	5	-2.517952831930919	0.01718235784270925	0.3465108831613032	HSPB1
-0.8518760522785165	24.450141286716956	-2.4255958318206403	0.021790393975055524	0.3733292277496239	-3.4130569677853573	AP3B1	11	-2.5133480357535545	0.01736890528260813	0.3484580375868325	AP3B1
1.396610194518093	21.13675208678378	2.510742981890038	0.017924348452650937	0.3538833112915307	-3.2465083437900715	NOL3	2	2.508166666692424	0.01758103603219997	0.3508957294674138	NOL3
-1.1787053794198563	22.3738100117019	-2.548373197439148	0.016426099421281173	0.34127538636636434	-3.171775292039626	UBE2H	2	-2.50490703174218	0.017715706513615093	0.35177033651650075	UBE2H
-1.3648020647098242	24.10016231910294	-2.409613816254404	0.02259616283892452	0.3804014891839814	-3.443913012323765	RBBP7	8	-2.4919649693195014	0.018259807042159806	0.3573741392863445	RBBP7
-0.9271962964020197	25.05327354541858	-2.4116806649033897	0.022490445218402502	0.3804014891839814	-3.4399299406906727	PDLI3	9	-2.49039308958927	0.018326925540433248	0.3573741392863445	PDLIM3
-1.481250577240072	21.931622531012135	-2.4802833059720144	0.01922829376495576	0.3556300726180543	-3.3064996614286515	UBE3C	2	-2.489917608201711	0.018347272930095557	0.3573741392863445	UBE3C
-0.9903919327241191	23.256850359040236	-2.4285598634071284	0.02164387981143099	0.3733292277496239	-3.407320110051791	PLBL1	6	-2.488328764903006	0.018415415179855125	0.3573741392863445	PLBD1
-1.2474753035454356	20.651466978028065	-2.5232072274426116	0.01763832668417187	0.35203918000573964	-3.220597674785712	ANGL2	2	-2.4910727737496305	0.018495218472986404	0.3573741392863445	ANGPTL2
-1.3051327499975791	22.625274669716532	-2.500098011951356	0.01837049214090849	0.3538833112915307	-3.267525391049013	PSB6	2	-2.4851670744200494	0.018551705061093812	0.3573741392863445	PSMB6
-1.032750134639219	21.181597589854103	-2.5604342780783096	0.01597094016587192	0.33981929847758163	-3.147679546314335	2A5A	2	-2.4768398951694617	0.018915102043407947	0.36160236354941383	PPP2R5A
-0.9211738160625593	21.668287381254576	-2.6054082251982233	0.01437468512019657	0.32611592025556707	-3.0572308466465303	BL1S2	2	-2.4718650554822217	0.01913530632111918	0.36160236354941383	BLOC1S2
-1.2804521910834197	21.050694732714703	-2.488753753655647	0.018857185250206774	0.3544418509165079	-3.2898623566871517	KIME	2	-2.4708722656487767	0.01917953104345031	0.36160236354941383	MVK
-1.247077853980901	23.351239555546528	-2.3931200902102576	0.0234562233825469	0.38979612419408405	-3.4756198944920764	CD166	7	-2.468638017762841	0.019279400464030382	0.36160236354941383	ALCAM
-0.9462897975351936	23.41062384487144	-2.3954273110333943	0.02333414129418779	0.38943877194437554	-3.471193008921472	ITB5	8	-2.467876398355726	0.0193135531142212	0.36160236354941383	ITGB5
-1.2109097319716682	25.831672426915834	-2.437344120698984	0.021214952118276762	0.3716936407328852	-3.3902921409113866	PRTN3	3	-2.466845646595498	0.019359862519740756	0.36160236354941383	PRTN3
-1.0486278926078008	22.00336792131577	-2.455379038091081	0.02035864691939977	0.3649475966292403	-3.355210368511229	ASGL1	3	-2.46379396929638	0.01949756476379608	0.36160236354941383	ASRGL1
-1.19602157765134	23.877629382096092	-2.433751605173645	0.021389421216555893	0.3730623376148848	-3.397260816650131	PXL2A	3	-2.46187662559891	0.019584540277385917	0.36160236354941383	PRXL2A
-0.9872946521206316	22.80698605249504	-2.3874805093087845	0.02375709027058096	0.39020178075069367	-3.4864290295504485	MRP1	8	-2.461279531486271	0.01961169843630602	0.36160236354941383	ABCC1
-1.0872391560196242	24.520576447885638	-2.4432941748114136	0.020928857361560308	0.3685698504553214	-3.3787360605029932	GPNMB	3	-2.4580176141314625	0.01976067291789148	0.3626223959150513	GPNMB
-1.8329366054048961	19.521185857987533	-2.458728001849715	0.020203172606995376	0.3638450434152842	-3.348677994108534	ITA7	1	-2.451079206093532	0.020081007349452926	0.3659777841030854	ITGA7
-0.9296359324116032	22.905023961632384	-2.426371082055674	0.021751985346847465	0.3733292277496239	-3.411556907843052	LBP	4	-2.4499720803650105	0.020132558887902167	0.3659777841030854	LBP
-0.9495088750610989	28.710022423403892	-2.36111751026249	0.025210789257482408	0.3940578034783973	-3.5367384834598656	PRDX1	9	-2.4392492176747758	0.02063815369179331	0.37341556586272756	PRDX1
-0.8649558320067143	25.486246896652027	-2.353120472203855	0.02566751733077688	0.3940578034783973	-3.551927571228456	RBBP4	10	-2.434391047190251	0.020871020930028874	0.37434074649290755	RBBP4
-0.952821186098646	22.434764830798585	-2.344801956447019	0.026150586091591804	0.3940578034783973	-3.567691449241059	DJC13	12	-2.4334835853248338	0.020914783658170615	0.37434074649290755	DNAJC13
-1.3291575837459533	25.541274269420065	-2.3404702415877563	0.026405396438032868	0.3940578034783973	-3.575885691549002	EST1	12	-2.42912650973652	0.021126075560336615	0.37434074649290755	CES1
-1.08489830879752	22.25693681087384	-2.4100569725517262	0.022573457552520843	0.3804014891839814	-3.4430591796973626	YIF1B	3	-2.426256909182701	0.021266297013867536	0.37434074649290755	YIF1B
-0.9906928162291564	23.287489855628298	-2.3760828604504423	0.024375925098081643	0.39020178075069367	-3.508224049580071	CUL3	5	-2.426184561790356	0.021269843189414533	0.37434074649290755	CUL3
-1.0745989552735438	21.022979336357626	-2.646933125782699	0.013033566944496503	0.31345323732354324	-2.9728955519621603	ITA11	1	-2.425103100903602	0.021322916423800763	0.37434074649290755	ITGA11
-0.9971690645209677	26.02931753789482	-2.2964660810477304	0.029124741805687134	0.39822668877483014	-3.6585589653542088	FINC	45	-2.4231031257391784	0.021421384937866782	0.37434074649290755	FN1
-1.2723569059197786	20.57871054392187	-2.5419975171302784	0.0166715205661757	0.34336238102251226	-3.1844848853508765	NECP1	1	-2.422266109637138	0.02146271841978964	0.37434074649290755	NECAP1
-1.2383408202039448	22.827869282934373	-2.340661153237697	0.026394118794088196	0.3940578034783973	-3.5755247565098225	SSRP1	7	-2.4149653034698915	0.02182634550637612	0.3777428639007168	SSRP1
-1.189308707718613	20.090974613844534	-2.5650367218728314	0.015800350735468	0.33981929847758163	-3.1384666791237783	ELAP1	1	-2.413064042669602	0.021921958690886357	0.3777428639007168	ELAPOR1
-0.7450196354087417	23.397437249234144	-2.3233514328679497	0.027434634820064637	0.3940578034783973	-3.6081713607687376	ITB4	12	-2.4110511783558	0.022023600630278244	0.3777428639007168	ITGB4
-1.1835881565221875	22.32360959089857	-2.380016441041546	0.024160708915090652	0.39020178075069367	-3.50070973689192	THOC6	3	-2.408940069436711	0.022130665235719212	0.3777428639007168	THOC6
-1.1206019368939693	20.730506364671935	-2.5950451497944176	0.014728800460869041	0.32611592025556707	-3.0781554328666663	RBM26	1	-2.408647001000206	0.022145565626410825	0.3777428639007168	RBM26
-1.2552907234618722	19.39172126929712	-2.5221858556361627	0.017455918455475377	0.3520276888520868	-3.2238547975788245	FL2D	1	-2.4012330783082905	0.02252556572089798	0.38027892099935134	WTAP
-1.1861740402909255	21.848684781806	-2.3716475710180274	0.024620687202865907	0.39230988003908146	-3.5166871018725483	HMCN1	3	-2.4011380146588133	0.022530476562864526	0.38027892099935134	HMCN1
-1.1060101837479799	23.234641725170427	-2.3119395895989365	0.02814084589934762	0.3940578034783973	-3.6296066745986426	DSG2	11	-2.3974578578217725	0.022721339475871263	0.38027892099935134	DSG2
-1.3982824146959771	21.582696740649432	-2.390984958004806	0.023569719174381124	0.39000834462907574	-3.479714142791104	IREB2	2	-2.3969604587043167	0.022747248652353447	0.38027892099935134	IREB2
-0.9487377073986991	26.014209523258724	-2.314749295570987	0.02796545605160709	0.3940578034783973	-3.6243355919944693	FIBA	10	-2.3962307526393474	0.022785307249961133	0.38027892099935134	FGA
1.4976234291045607	23.332757325606686	2.3273533191053386	0.02719081759074426	0.3940578034783973	-3.6006379113566687	SUSD2	4	2.391752558962407	0.023020145321655427	0.3814467782393194	SUSD2
-1.0494758672408082	22.23017369653556	-2.3500066376729287	0.02584738326057801	0.3940578034783973	-3.557832680302706	SMRC1	4	-2.3898396679908838	0.02312112822670991	0.3814467782393194	SMARCC1
-0.9683199986534845	23.34690084376721	-2.335530631526438	0.026698719353204937	0.3940578034783973	-3.5852177173666737	FACE1	5	-2.3843425661531774	0.023413573259440934	0.3814467782393194	ZMPSTE24
1.4585796711964676	25.85539571984646	2.32052268132946	0.027608173712179357	0.3940578034783973	-3.6134912376128008	NAPSA	4	2.383604847751694	0.02345307496833588	0.3814467782393194	NAPSA
-1.2921057238946396	19.525399430164363	-2.482696125319187	0.01912190446077617	0.3556300726180543	-3.3017640915231268	LRRC1	1	-2.379833839162791	0.02365594556475341	0.3814467782393194	LRRC1
0.909667515813819	20.48491603029684	2.7313604485892524	0.010658409484901118	0.2949830392568855	-2.799072668049861	GMPR1	1	2.3781061555441014	0.023749422732536572	0.3814467782393194	GMPR
-1.7125296629048066	22.406711397514172	-2.2989410586018146	0.028965303353620336	0.3977079949830423	-3.6539367792863287	SERC	6	-2.3768565725833386	0.023817241293448872	0.3814467782393194	PSAT1
-1.2275388449233127	20.226650222388685	-2.502065764123338	0.018287258159110704	0.3538833112915307	-3.263644478210161	SETD3	1	-2.3765958798621365	0.023831412046705632	0.3814467782393194	SETD3
-1.1099424044729425	23.322810610295456	-2.3049562997868644	0.028581091654344075	0.3940578034783973	-3.642689064556756	UMPS	7	-2.3752013631542774	0.023907345592663966	0.3814467782393194	UMPS
-0.8063545283244409	23.843805467168277	-2.28511735619305	0.02986605315156975	0.39822668877483014	-3.679710779176008	UBP7	13	-2.374824185291369	0.02392792126917395	0.3814467782393194	USP7
0.884051661407085	24.87871800627638	2.31409969852891	0.028005917391104043	0.3940578034783973	-3.6255546310898783	GALM	7	2.374622359970077	0.023938937787230014	0.3814467782393194	GALM
-0.9723192403450582	19.826729368671806	-2.6541183947782527	0.012813669568596921	0.3120410601862093	-2.958223861377502	FTO	1	-2.372664353559441	0.024046054104405357	0.3815832848043342	FTO
-1.7612240166896669	19.996627493609477	-2.3763237843375324	0.02436269343872102	0.39020178075069367	-3.507764044737721	LTBP4	1	-2.3678566091829194	0.02431092168748997	0.3842117909141272	LTBP4
0.9228158883851165	23.753194612375967	2.310189289188688	0.028250608341336084	0.3940578034783973	-3.6328881335112126	HS74L	6	2.3657691121550055	0.02442674923493519	0.384473061128736	HSPA4L
-0.9375757300172829	22.762489641845836	-2.3137758391068313	0.028026109398133086	0.3940578034783973	-3.6261623034416925	ERMP1	5	-2.3603319334048627	0.02473079606196991	0.38647321713316013	ERMP1
-1.3311647363599306	20.652689968869186	-2.4464704317273607	0.020777586875460555	0.3685698504553214	-3.3725599080102793	NELFB	1	-2.3599292571102586	0.024753449857702406	0.38647321713316013	NELFB
-0.8755049393525596	22.653485294787256	-2.3174000544975146	0.02780089783894577	0.3940578034783973	-3.6193588024378776	BAG3	5	-2.3579995092486694	0.02486227556871465	0.3866133775183258	BAG3
-1.2015146942577601	19.574603132007116	-2.502331061584033	0.018504884263262293	0.3544119813698983	-3.261570194275795	ZCCHL	1	-2.3573523779557304	0.02512524573044853	0.3891398058731868	ZC3HAV1L
-1.0344982028383676	23.357527718455902	-2.292779392416624	0.02936371294433508	0.39822668877483014	-3.6654379297325397	PKP3	5	-2.34665264814688	0.025511000974994393	0.3920968340509956	PKP3
-0.8740791199042732	21.190308310921495	-2.7263163721328296	0.01078810314824224	0.29555944392910705	-2.809544132126475	NDUB1	1	-2.346375831078654	0.025527017404404304	0.3920968340509956	NDUFB1
1.508486097853261	21.13174536843011	2.3216676141866537	0.027537814432210855	0.3940578034783973	-3.611338542564528	NUP85	2	2.342445841005375	0.025755389824964673	0.3920968340509956	NUP85
1.0128364053004297	25.134614824256392	2.245089565399087	0.03261890652380864	0.4063314774113667	-3.753750049250875	PYGB	19	2.3419376260549196	0.02578505719491796	0.3920968340509956	PYGB
-1.3069153818281336	21.183019662223444	-2.343243083263823	0.02624202707964195	0.3940578034783973	-3.5706414935375275	NU5M	2	-2.341297091533214	0.02582249294499067	0.3920968340509956	MT-ND5
-0.8595664404590799	22.69696221432211	-2.3206797639075547	0.027598510906941317	0.3940578034783973	-3.613195933637194	AGAL	4	-2.33886695429058	0.025964969806552936	0.39272016832411316	GLA
-1.4592447386533571	19.410673640950005	-2.4093213031117275	0.02286319168255845	0.38323064153621783	-3.4242278071804395	PKN1	1	-2.3402917531234966	0.026111432807282463	0.39339870750894046	PKN1
-0.9100323313433591	23.987843315436507	-2.256753680089485	0.031793991950390045	0.4049550553681258	-3.732266439348462	COIA1	9	-2.33149135768307	0.026401769085323656	0.39502145324779786	COL18A1
-1.2802964277314324	22.089707083564008	-2.2894280183318423	0.029582487885198346	0.39822668877483014	-3.67168481295219	RETN	3	-2.329237440734122	0.026536573087383806	0.39502145324779786	RETN
-0.678769995962039	27.592705511916556	-2.2728310907406395	0.030687814075110252	0.4021744150684189	-3.7025306171792596	APOH	8	-2.3287087841169964	0.026568281522194582	0.39502145324779786	APOH
-1.0359123494015208	24.295066207319167	-2.236168690017747	0.03326277852823139	0.41123877434848155	-3.770129822841319	TTL12	15	-2.326182182389796	0.02672029967960687	0.39502145324779786	TTLL12
-1.4583727811890164	20.599530870984694	-2.375870175692831	0.024387611296918354	0.39020178075069367	-3.508630111271815	RAE1	1	-2.3260339815297506	0.026729240896416075	0.39502145324779786	CHM
-1.1866096969339317	19.66864904064248	-2.4472769872567435	0.020739334352143392	0.3685698504553214	-3.3709907747417254	UBAP2	1	-2.3200678137456685	0.027091447767873963	0.397122191252318	UBAP2
-0.8414876072033124	28.06057904302339	-2.234980091159608	0.03334942539912789	0.41123877434848155	-3.7723088682062316	HS71A	12	-2.3194635444398584	0.02712837970528166	0.397122191252318	HSPA1A
-1.0935318933590317	20.969137370119125	-2.3582551530132894	0.02537340723270837	0.3940578034783973	-3.5421789389045317	COG2	2	-2.318635284825722	0.02717907558932445	0.397122191252318	COG2
-1.0799065269393253	19.75966306192288	-2.492045823698162	0.018714739824914627	0.3544119813698983	-3.2833867121443654	C2D1A	1	-2.3146676878775865	0.027423114107132694	0.3991815707624729	CC2D1A
-0.858074939373104	22.5881873569763	-2.259542955901419	0.03159953727980551	0.4042503056347351	-3.7271178038757475	SAFB1	6	-2.3106390932995375	0.027672930982052785	0.39926906779277016	SAFB
1.2041223322839194	19.434011400271554	2.4277744537399957	0.021682615038443515	0.3733292277496239	-3.408840697479172	RUFY2	1	2.3100750296450543	0.027708072867292672	0.39926906779277016	RUFY2
-1.1246887740740057	22.489534454744273	-2.3386634803156605	0.02651234362622434	0.3940578034783973	-3.579300571743207	MRP	2	-2.3077161944956734	0.02785546893951355	0.39926906779277016	MARCKSL1
1.106000567346726	23.62942180580112	2.214068214268054	0.034907464220691076	0.4116782063300901	-3.810516425291214	MRC1	19	2.307443828440117	0.027872533796882763	0.39926906779277016	MRC1
-1.0118990428954824	24.90073941568336	-2.216901115965564	0.034692636118925896	0.4116782063300901	-3.8053549506425393	PALLD	15	-2.306293513593671	0.027944710065041508	0.39926906779277016	PALLD
-0.8113183753375708	24.87572797535278	-2.254423894847911	0.03195724006226468	0.4056997820363568	-3.7365636096126567	TIMP1	6	-2.3015774680716077	0.028242386761522773	0.4020386821346183	TIMP1
-0.9040198685545597	26.23016348781528	-2.2222937749645046	0.03428697495329582	0.4116782063300901	-3.795517124154277	SFPQ	9	-2.2960751315748484	0.028593313582510778	0.40316222533954005	SFPQ
-1.01682426242429	24.28113236001999	-2.2184217856482142	0.034577809631971	0.4116782063300901	-3.8025824565838935	IF4A3	9	-2.2942957310155663	0.028707639666998967	0.40316222533954005	EIF4A3
-1.1835680699261495	23.105831906295453	-2.200890963619952	0.035922529020646424	0.4140319962143805	-3.8344651913143966	MYH10	19	-2.2924267309804702	0.028828166805724965	0.40316222533954005	MYH10
-0.8665715322853806	24.0266218243403	-2.304694977355225	0.0285976866677246	0.3940578034783973	-3.643178110531075	DDX3X	3	-2.290962779172039	0.028922892254969846	0.40316222533954005	DDX3X
-0.8503216746664819	22.1861271697815	-2.2497881766128063	0.03228431591492333	0.4058599715018933	-3.7451049898309496	TATD1	5	-2.2892408942327767	0.029034666865726762	0.40316222533954005	TATDN1
-1.1745228045245817	20.746087869871612	-2.307779701277493	0.028402350242557276	0.3940578034783973	-3.6374029185277377	SIR5	2	-2.289062702219074	0.02904625627235279	0.40316222533954005	SIRT5
-0.785307787760182	24.183726970050927	-2.17505279779562	0.037990077551790354	0.4140319962143805	-3.8811363765505638	U5S1	26	-2.2882699696209503	0.029097865320410917	0.40316222533954005	EFTUD2
-0.9959230897473397	22.584255403633463	-2.249835124303212	0.03228098841693126	0.4058599715018933	-3.745018547897666	GPC1	4	-2.2871559799865397	0.029170528930863537	0.40316222533954005	GPC1
-0.8835238630037416	20.159198454079625	-2.611974111208583	0.014154429254775844	0.32611592025556707	-3.04394787600553	PELO	1	-2.2845381485647738	0.02934193043303527	0.40316222533954005	PELO
-0.9431694597194742	22.664136632333793	-2.2807675370532667	0.03015468482633615	0.39985938235470403	-3.6877993564128744	RPAB1	3	-2.2836185617186153	0.029402355335070633	0.40316222533954005	POLR2E
-0.8658017085236196	23.408238004188178	-2.2607032035765426	0.03151896708255814	0.4042503056347351	-3.7249748706189316	RFIP1	4	-2.282641791800264	0.029466660581376508	0.40316222533954005	RAB11FIP1
-0.7162902797106412	23.579085423547294	-2.216075984071286	0.03475508556114753	0.4116782063300901	-3.8068587887111365	CO8B	8	-2.2748176562509705	0.02998635406647566	0.40624147886540407	C8B
-1.8991059509525634	22.758789380845762	-2.261423570951483	0.031469036512370874	0.4042503056347351	-3.7236440046538797	HACL1	1	-2.2731473063429015	0.030098366306005393	0.40624147886540407	HACL1
-0.9858463304143399	23.987930715418532	-2.213511492404033	0.03494982251975685	0.4116782063300901	-3.8115302241066122	SF01	6	-2.272678847363596	0.03012984839995311	0.40624147886540407	SF1
-1.424993193338235	19.40330657667763	-2.3205732352891073	0.02760506359199891	0.3940578034783973	-3.6133962012411587	DIK2A	1	-2.271995973584818	0.03017579308074287	0.40624147886540407	DIPK2A
0.9454566435017178	26.442691949846182	2.1852451103779478	0.03716209526655488	0.4140319962143805	-3.862771881203354	ILEU	13	2.2700677921628882	0.03030586474844193	0.40624147886540407	SERPINB1
-0.8997746200808194	21.372363544597864	-2.569607595183042	0.01563260183168595	0.33815326420272623	-3.129307174593616	NUP43	1	-2.2695733905827673	0.030339297457545978	0.40624147886540407	NUP43
-0.6668875394690126	23.25009682237827	-2.2034582985432016	0.03572270924864272	0.4140319962143805	-3.829806977272588	CFAI	9	-2.268291399701361	0.030426143819981193	0.40624147886540407	CFI
-0.7469484767364989	24.380771784284757	-2.177083504683645	0.03782380562146588	0.4140319962143805	-3.877482226192759	DHX15	13	-2.2627150876152764	0.030806512931159408	0.4094201590898255	DHX15
-1.271163818588068	20.25094990540138	-2.359590551906004	0.025561912104293705	0.3940578034783973	-3.536062431230895	CC134	1	-2.2647907326222527	0.030910763811437855	0.4094201590898255	CCDC134
-0.8576754152892825	24.407342028436148	-2.172723114499668	0.03818163486379133	0.4140319962143805	-3.8853255868883174	P4HA1	14	-2.2598371098434744	0.03100449467025182	0.4094201590898255	P4HA1
-0.7462242344507821	21.945212533761456	-2.4430303221386804	0.020941468775870532	0.3685698504553214	-3.3792488875005144	PYRG2	2	-2.25562380051599	0.031296402208246504	0.4094201590898255	CTPS2
-1.128279643588634	20.65778130927335	-2.2719910644735486	0.03074473834200723	0.4021744150684189	-3.7040878097310057	ZN428	2	-2.2486624177659844	0.03178412344841155	0.4094201590898255	ZNF428
-1.5218411643101035	22.23174212961214	-2.194813876030999	0.03639952099812592	0.4140319962143805	-3.845476574707539	ELP1	3	-2.248439807202004	0.031799831918709616	0.4094201590898255	ELP1
-0.9369147862235856	21.876532886031914	-2.2150065404884587	0.03483617586497325	0.4116782063300901	-3.808807321990479	CA2D1	4	-2.2473967565245148	0.031873527594360025	0.4094201590898255	CACNA2D1
-1.145875539189312	22.694880318229806	-2.2154036201936784	0.0348060475665288	0.4116782063300901	-3.8080839156985005	AAAT	3	-2.2464965569046975	0.031937253672556426	0.4094201590898255	SLC1A5
-0.8106134563034324	23.513443333949645	-2.1899483010136858	0.03678550745079364	0.4140319962143805	-3.8542775384666874	MYPT1	7	-2.2455711758669663	0.032002881728946164	0.4094201590898255	PPP1R12A
1.2591463310308093	20.27090472417224	2.32981901755417	0.02704157494635367	0.3940578034783973	-3.5959920313269325	CC50A	1	2.2453212236347206	0.03202062913066821	0.4094201590898255	TMEM30A
-0.7140365828927813	24.07022878555715	-2.1928989311545153	0.036550998191398495	0.4140319962143805	-3.8489419881036793	FA98B	7	-2.2407441864294877	0.0323471810978048	0.4094201590898255	FAM98B
-0.8463125928754209	23.360180565876686	-2.139094158945692	0.04104461902741443	0.41839911655668044	-3.945445589634959	RENT1	22	-2.239627076473582	0.032427334989739855	0.4094201590898255	UPF1
-1.063793217280299	22.46020558684828	-2.2753977658326825	0.030514473329252174	0.4021744150684189	-3.6977702581741454	PP1G	2	-2.23903990954102	0.032469536372278444	0.4094201590898255	PPP1CC
-0.7303971062725942	22.521192228937252	-2.2131166927602934	0.03497988891596065	0.4116782063300901	-3.8122490537305187	RAB23	5	-2.238393387938687	0.03251606080744141	0.4094201590898255	RAB23
-1.300667352750768	19.979889093202388	-2.3068422166044997	0.028461587004498953	0.3940578034783973	-3.6391586129077225	8ODP	1	-2.2357318012720704	0.03270822289901651	0.4094201590898255	NUDT1
-1.297231906752014	22.85192254264673	-2.159901226490651	0.03925145709128256	0.41411891514290483	-3.908325526963822	PLIN2	8	-2.234613730051767	0.03278924949059319	0.4094201590898255	PLIN2
-1.1275255709656768	19.925297648039948	-2.362419769875391	0.025137119166240673	0.3940578034783973	-3.534261865850229	VPP2	1	-2.233691386349122	0.03285622732770194	0.4094201590898255	ATP6V0A2
-0.8510866907611643	22.890334168599708	-2.171402264437306	0.03829062477496067	0.4140319962143805	-3.887699331471179	UBP39	7	-2.2294519664764825	0.033165663671189866	0.4094201590898255	USP39
-0.9407184507446438	22.259326477320233	-2.1930801832185667	0.03653663649383741	0.4140319962143805	-3.8486140720351605	STA10	4	-2.2265158368659237	0.033381502838847985	0.4094201590898255	STARD10
-0.8345818519368713	26.42649886664387	-2.144139337006313	0.04060323815354156	0.41839911655668044	-3.9364681879369816	AACT	11	-2.222410812396525	0.03368538176834934	0.4094201590898255	SERPINA3
-1.135631189356051	23.449040884182985	-2.1342638438727133	0.0414712061690304	0.41839911655668044	-3.9540266554454915	GUAA	17	-2.221198680229039	0.03377558439874768	0.4094201590898255	GMPS
-0.818028326431925	23.3710575129612	-2.155283603315225	0.03964325134605407	0.41510539589409745	-3.916585248390455	STAT2	8	-2.2191040794673085	0.0339319678813024	0.4094201590898255	STAT2
-1.0612986179176964	22.56227654927091	-2.174749061029623	0.03801500333292769	0.4140319962143805	-3.88168273029033	CRYAB	4	-2.2188445889608546	0.033951386639092515	0.4094201590898255	CRYAB
-0.7612746957705703	22.011021828931284	-2.2081184247744217	0.03536255193635345	0.41262741347455856	-3.821341983685869	CHP1	4	-2.215677514476885	0.03418919611310711	0.4094201590898255	CHP1
-1.33847721666789	23.167124506925312	-2.1384158087652017	0.04110429012203941	0.41839911655668044	-3.946651508131518	SPTB1	9	-2.2152515725362316	0.0342212928996711	0.4094201590898255	SPTB
-0.8309500130768512	24.08078910933372	-2.1150245657084246	0.04320977786987377	0.4200423876148289	-3.988068660782757	SYLC	22	-2.2147000222809856	0.03426289500255461	0.4094201590898255	LARS1
-0.9282503549642236	22.009540699693467	-2.284169860536639	0.029928710339224063	0.39822668877483014	-3.681473548396728	PPIE	2	-2.211758097705364	0.034485563753955485	0.4094201590898255	PPIE
-0.8579261101448026	24.63474393832821	-2.115993384123974	0.043120703231936564	0.4200423876148289	-3.986359673161029	SF3B3	19	-2.209914281419102	0.03462577876564491	0.4094201590898255	SF3B3
-0.8897429592287267	23.909322721789117	-2.177855452011157	0.03776077055963552	0.4140319962143805	-3.876092523521401	PSMD9	4	-2.2061785464329513	0.034911433140339065	0.4094201590898255	PSMD9
-0.6443372634781603	25.54889925534343	-2.11752231459675	0.04298046326838461	0.4200423876148289	-3.983661518825699	THRB	14	-2.205552374147055	0.034959519586453644	0.4094201590898255	F2
-1.2945616215677695	24.133573537437712	-2.161351193958709	0.03912914664467561	0.4140319962143805	-3.9057293545797225	AL3A1	3	-2.2044853776749687	0.035041595433140726	0.4094201590898255	ALDH3A1
-1.5539725183128077	22.479941255277204	-2.1743644418601367	0.03804658763063681	0.4140319962143805	-3.8823744967450375	SF3B4	2	-2.2043813638515792	0.03504960563844406	0.4094201590898255	SF3B4
-1.2592662761120224	22.030656905339843	-2.1631782944201783	0.038975508679673365	0.4140319962143805	-3.902456184444093	NPM3	3	-2.2041302780033987	0.035068948757604024	0.4094201590898255	NPM3
-0.6888823110179132	23.186429382552745	-2.1203263259611425	0.04272432157648253	0.4200423876148289	-3.9787095830894454	UTRN	13	-2.20406605027592	0.035073898259604254	0.4094201590898255	UTRN
-0.7710631902539404	24.81756750447041	-2.1492429683380787	0.040161056773222875	0.41802046189763165	-3.9273715999995304	RTRAF	7	-2.20212625722681	0.03522367707053603	0.4094201590898255	RTRAF
-0.884508984964544	22.440083320755853	-2.130354779032306	0.04181932159457387	0.4186844733993435	-3.9609610638872574	NCK1	9	-2.2014854944023	0.035273278443126235	0.4094201590898255	NCK1
-1.4659643138497387	20.83141776665478	-2.2328151493489328	0.03350776840348541	0.4116782063300901	-3.776275797265018	RFC4	1	-2.2013211786284295	0.03528600817341473	0.4094201590898255	RFC4
-1.8182295775996806	19.482739500758523	-2.1906500487453857	0.036729612243877885	0.4140319962143805	-3.853009037654766	PALM3	1	-2.200385934054138	0.03535854096179118	0.4094201590898255	PALM3
-0.95549899241351	20.102711305305526	-2.4134707029547466	0.022399252042948153	0.3804014891839814	-3.4364785519997305	RRP12	1	-2.198726129928357	0.03548759544320985	0.4094201590898255	RRP12
-1.0482240936625296	20.880300545969295	-2.354228299426056	0.025603800638930724	0.3940578034783973	-3.5498254416649617	HDGR3	1	-2.1982475067093294	0.03552488796000479	0.4094201590898255	HDGFL3
-0.8038790427328415	26.087145986087524	-2.104062677309595	0.044229087511504915	0.42137575475647193	-4.0073664334975145	XRCC5	17	-2.1953288730069813	0.03575305658766764	0.4094201590898255	XRCC5
-0.7798734216480625	28.110587492860837	-2.149673707258298	0.040123934736683596	0.41802046189763165	-3.92660316424312	TPM4	6	-2.1952067433828533	0.03576263276456098	0.4094201590898255	TPM4
0.897032701880434	23.511559862511476	2.2903157898873148	0.02980611645651808	0.39822668877483014	-3.6655608858979405	APOA2	2	2.1983813880868843	0.0357747159355836	0.4094201590898255	APOA2
-0.8053407054391037	21.65471952053042	-2.3207628016554764	0.027593404148704752	0.3940578034783973	-3.6130398232792746	CBPB2	2	-2.1949446033982536	0.035783194892417505	0.4094201590898255	CPB2
-1.2850170859063397	22.008719208479008	-2.1877804495955133	0.03695866182735484	0.4140319962143805	-3.8581944303102005	FMOD	2	-2.1938853535099163	0.03586638964113743	0.4094201590898255	FMOD
-0.9947131432584975	20.49833776165146	-2.379463435615046	0.02419086015967859	0.39020178075069367	-3.5017666288261795	HV102	1	-2.193870231267676	0.03586757861137686	0.4094201590898255	IGHV1-2
-1.0953994675595737	22.214421301650273	-2.164411454276276	0.03887211926758675	0.4140319962143805	-3.9002459371136404	LAP2A	3	-2.1925689767511694	0.035970020464004035	0.4094201590898255	TMPO
-0.8047016388597363	22.162528940450446	-2.1556282109438767	0.039613892043499715	0.41510539589409745	-3.9159692641457697	STAB1	5	-2.1923592900934596	0.035986552594285084	0.4094201590898255	STAB1
-0.8573539282604479	25.38702880922645	-2.108996135703958	0.043767726788159725	0.4200423876148289	-3.9986902217890736	FKBP4	12	-2.188759676662337	0.03627141481817914	0.4094201590898255	FKBP4
-1.100320297117424	21.466528189502867	-2.314007280019455	0.02801167815995889	0.3940578034783973	-3.6257280459555066	PRPS1	1	-2.1865285446678877	0.036448989820747166	0.4094201590898255	PRPS1
-1.2659562729402332	19.909290749478178	-2.269678498403801	0.03118874369795171	0.4042503056347351	-3.7036490363985832	VRK2	1	-2.189324866550764	0.03648867999334339	0.4094201590898255	VRK2
-1.0283911320476165	21.69609441356037	-2.1612664125919827	0.03913628889836345	0.4140319962143805	-3.9058811895851244	BST1	3	-2.1825941122804284	0.03676402347192288	0.4094201590898255	BST1
0.9608147420948185	20.30371901877497	2.38048179884718	0.02413536300857192	0.39020178075069367	-3.499820231939962	RASL3	1	2.1781668548594952	0.037121424368059486	0.4094201590898255	RASAL3
0.7405408884308109	26.185156050187114	2.0981149127056358	0.04479104243340922	0.42137575475647193	-4.0178071263577975	SQOR	12	2.1773839343340056	0.03718494931496534	0.4094201590898255	SQOR
-0.7258510490205623	21.948162142757823	-2.3503201161011407	0.02582922386853079	0.3940578034783973	-3.5572384282780454	P5I11	2	-2.174972965615613	0.03738118155708334	0.4094201590898255	TP53I11
1.024236660458424	21.655132043261755	2.3317847519163375	0.026923127402721233	0.3940578034783973	-3.5922858594375358	P2RX4	1	2.171601508885436	0.03765713914572833	0.4094201590898255	P2RX4
-0.7885811595104286	26.325609777536183	-2.108681422050547	0.04379702955470832	0.4200423876148289	-3.9992441253385245	SAHH	8	-2.1706006581810056	0.03773940907418629	0.4094201590898255	AHCY
-0.7990718854262759	23.26136896899812	-2.132097583125187	0.041663798671641016	0.4186844733993435	-3.9578705632857853	PRP31	5	-2.168768398306572	0.03789043639352392	0.4094201590898255	PRPF31
-0.724092379893321	23.44883130569415	-2.1417262779413497	0.04081381527667381	0.41839911655668044	-3.9407638538844454	ENAH	5	-2.168765541338983	0.037890672304568405	0.4094201590898255	ENAH
-0.7444627630339191	26.84174756373468	-2.08943142605784	0.0456228539443101	0.4236251570080784	-4.033012046343065	GLU2B	12	-2.1683786474945443	0.03792263175429995	0.4094201590898255	PRKCSH
-0.6736411862764449	22.992720613123186	-2.1127247746630906	0.043421879737365075	0.4200423876148289	-3.992123239774127	UBA7	8	-2.1680706661522664	0.0379480898046491	0.4094201590898255	UBA7
-1.0730466135472803	22.993963587952322	-2.140145962928117	0.04095224978247346	0.41839911655668044	-3.9435752394596846	HDAC1	3	-2.167018016320485	0.038035218027078876	0.4094201590898255	HDAC1
-0.881241940841015	26.57427205869945	-2.2476951639493596	0.03243297638363192	0.4063314774113667	-3.74895748050415	CD9	2	-2.1660174519165376	0.0381182004482742	0.4094201590898255	CD9
-1.068286410854391	22.2756676137606	-2.137976450834544	0.04114297951611823	0.41839911655668044	-3.9474324204310975	HAT1	3	-2.1644611609493567	0.03824759324384649	0.4094201590898255	HAT1
-1.2959193895503098	21.290755793032627	-2.155009947369013	0.039666579669632246	0.41510539589409745	-3.9170743575883353	AKT1	2	-2.1643398574368047	0.038257695065288755	0.4094201590898255	AKT1
-1.1731199132850278	19.54435762011665	-2.251744596100866	0.032145913145642774	0.4058599715018933	-3.741501714379135	VAS1	1	-2.158778856455658	0.038723361295000806	0.4094201590898255	ATP6AP1
-1.307337508651191	20.020856410740127	-2.213197973214248	0.034973697015465134	0.4116782063300901	-3.8121010699398536	GPN1	1	-2.1572961275397295	0.03884837163589303	0.4094201590898255	GPN1
-0.8022142968804253	25.232967423466086	-2.0734203497283	0.04719256761364539	0.4279382243560537	-4.060928703346606	FUBP2	14	-2.1567362388401214	0.03889566983991743	0.4094201590898255	KHSRP
-0.875102351863319	23.793903263107993	-2.074711120955515	0.047064271990594056	0.4279382243560537	-4.058683873851085	PPCE	13	-2.1553380426028754	0.03901401056177137	0.4094201590898255	PREP
-0.9836896422157757	22.434677407992847	-2.091137656572146	0.045458336671969996	0.4231122105621823	-4.0300279830135075	MCM2	7	-2.1541268652685717	0.03911678146320158	0.4094201590898255	MCM2
-1.3722417702147567	21.89423587733281	-2.135947299470234	0.04132208598504738	0.41839911655668044	-3.951037550434975	GLTP	2	-2.1537097419751325	0.039152231011978025	0.4094201590898255	GLTP
0.7914666183591805	21.67471141815179	2.2745331098319244	0.030572768888181057	0.4021744150684189	-3.6993743221128175	BST2	2	2.1522206285167007	0.039279017968029385	0.4094201590898255	BST2
-1.1771974927605804	26.59863695134927	-2.0757576917669613	0.04696047533766452	0.4279382243560537	-4.056863002257758	CBR1	10	-2.1515383747011447	0.03933722883558277	0.4094201590898255	CBR1
-0.7816799797047089	23.18029925970179	-2.172258560123156	0.038219935869390285	0.4140319962143805	-3.886160568349557	CO8G	3	-2.151154389718348	0.039370024749628994	0.4094201590898255	C8G
-0.8714133014873582	26.030916790986662	-2.092428465100157	0.04533422484538358	0.4231122105621823	-4.027769298107342	CNN3	7	-2.1510074979928544	0.0393825771147236	0.4094201590898255	CNN3
-0.8159498679081345	21.743367579755834	-2.1300472182458954	0.04184682107581248	0.4186844733993435	-3.9615062730575703	NU160	4	-2.150744281108074	0.0394050787474164	0.4094201590898255	NUP160
-1.1543470491394743	21.398994976427524	-2.1157334140020745	0.04314458923373453	0.4200423876148289	-3.986818313014434	ASNS	3	-2.150392462768876	0.039435172529193624	0.4094201590898255	ASNS
-1.327170965729099	21.84864597146297	-2.2205157463030707	0.0347189838250392	0.4116782063300901	-3.774547662407914	MT1X	1	-2.153238784641249	0.039461726510527664	0.4094201590898255	MT1X
-0.9060299104323981	24.550436695906747	-2.07023043986162	0.047510956018845245	0.42876435144359126	-4.066472067777596	4F2	12	-2.1485622364212826	0.039592056441371024	0.4094201590898255	SLC3A2
-0.7933269963910625	22.39845038127299	-2.111107483432888	0.043571590867002824	0.4200423876148289	-3.994972673999348	PDS5B	5	-2.1476442755988647	0.03967095148081021	0.4094201590898255	PDS5B
-0.9258404235680366	22.400234398785177	-2.208971260656911	0.03529699470671338	0.41262741347455856	-3.819791494054554	SRSF4	2	-2.147298238949829	0.03970072823206667	0.4094201590898255	SRSF4
-0.750202790907526	21.771956027428878	-2.2936155070929005	0.02930936086542223	0.39822668877483014	-3.6638784779789297	GOSR2	2	-2.1465162240056537	0.039768094568606596	0.4094201590898255	GOSR2
0.9863290821552688	21.278078063157047	2.1875440114287854	0.036977591137349074	0.4140319962143805	-3.8586214657153706	TBC24	2	2.14445074533773	0.03994651370750157	0.4094201590898255	TBC1D24
-0.8135855191401404	20.448059854890197	-2.469646924582636	0.01970380729811358	0.35987331065233863	-3.327341157122224	COX20	1	-2.1432507772402167	0.04005049548745181	0.4094201590898255	COX20
-0.9571716063751872	21.325179177146694	-2.128195225317424	0.04201275138814166	0.41926127158475385	-3.9647880979544103	TFCP2	3	-2.142388385453088	0.040125373630668246	0.4094201590898255	TFCP2
-1.1374859675366622	22.525489425549043	-2.0827536615572146	0.046271821767053106	0.4255688690784552	-4.04467409041183	PP1R8	5	-2.141106752237838	0.04023688292001985	0.4094201590898255	PPP1R8
-0.8269595196332986	24.837561140188377	-2.050996770529922	0.04947126518861584	0.43700284913874526	-4.099764853471587	UBP5	18	-2.140539590087967	0.04028631711847574	0.4094201590898255	USP5
-0.9282045624146917	23.552954454858114	-2.0740668280973074	0.04712827254071837	0.4279382243560537	-4.059804514242284	SNR40	8	-2.140291012994362	0.040308000267466816	0.4094201590898255	SNRNP40
-1.4832776979879334	19.304618236636387	-2.169911759077372	0.038724639172838485	0.4140319962143805	-3.8844978508285246	MFN1	1	-2.1433021432152084	0.040317455169039215	0.4094201590898255	MFN1
2.243791026428699	22.32692415156239	2.065089753948597	0.04802805407506142	0.4294795043386555	-4.075392462156186	MUC5B	6	2.139499605673076	0.040377103127170966	0.4094201590898255	MUC5B
-0.8652127432118384	22.32446872272222	-2.1115086260112332	0.04353441474446061	0.4200423876148289	-3.994266063675172	ATX2L	4	-2.1392707203740273	0.04039710820270621	0.4094201590898255	ATXN2L
-0.7426809495910689	23.815247023115138	-2.1068297022559737	0.043969795225369014	0.4203729558336514	-4.002502001013463	TWF1	5	-2.137560576472983	0.040546857641609715	0.4094201590898255	TWF1
-0.6916290949480306	23.848309270991017	-2.139221804903433	0.04103339928533217	0.41839911655668044	-3.945218640305455	A2AP	4	-2.136984072785165	0.04059745052930427	0.4094201590898255	SERPINF2
-1.1986840973792035	21.325546386570675	-2.137439277107722	0.0411903265780121	0.41839911655668044	-3.9483870358384086	DSC2	2	-2.136518378154352	0.040638359987768484	0.4094201590898255	DSC2
-0.7288385486639513	25.943739794346975	-2.0699848570499615	0.047535546530350165	0.42876435144359126	-4.066898581143485	PP1R7	9	-2.1354533390300907	0.04073205728521963	0.4094201590898255	PPP1R7
-0.8431848292128734	22.998916344935562	-2.077426715830838	0.04679536444230896	0.4279382243560537	-4.053957787207816	B2L13	7	-2.1345108928009604	0.040815129496041484	0.4094201590898255	BCL2L13
1.0139725706618101	21.200328764415946	2.1635119131245575	0.0389475135090888	0.4140319962143805	-3.901858311883275	CBPM	2	2.1294700841246597	0.0412620144558507	0.4109279734836174	CPM
-1.0993631112095663	19.577627818240217	-2.272221035138671	0.031015322791571938	0.4042503056347351	-3.6804770289478093	CD248	1	-2.1320007688040565	0.0413107674447183	0.4109279734836174	CD248
-0.6791455150077397	24.80945536187858	-2.0383753012007384	0.05079614721756575	0.4389917156132297	-4.1214892756474235	C1R	16	-2.127658291210915	0.04142369478655311	0.4109279734836174	C1R
-0.7506136447454956	25.869330123136933	-2.0491863288398573	0.04965941467485741	0.43700284913874526	-4.102887037058552	ILF2	12	-2.126630324456027	0.041515678179214366	0.4109279734836174	ILF2
-0.8292534662177538	22.385246271995136	-2.1029184788112603	0.04433670437747225	0.42137575475647193	-4.009376599770972	RPB2	4	-2.126567722237732	0.04152128573668784	0.4109279734836174	POLR2B
-1.0217386453397523	22.390492923782382	-2.083065568060246	0.046241328452493846	0.4255688690784552	-4.0441299751276825	MTND	4	-2.1256651022054935	0.041602212191523255	0.4109279734836174	ADI1
-0.841975691006013	21.656127799101867	-2.2134372577636268	0.03495547416626942	0.4116782063300901	-3.8116653932262428	2A5D	2	-2.1238921461235747	0.041761578394942225	0.4114524975705249	PPP2R5D
-1.1811403189168956	21.5802600065364	-2.120986025829455	0.042664256842098895	0.4200423876148289	-3.9775438637124862	MTA2	2	-2.118985866198128	0.04220541878741212	0.4147700039209638	MTA2
-0.864167972970538	23.880189608708797	-2.0416307738304913	0.05045145785372889	0.4389917156132297	-4.11589522564099	PPP5	11	-2.116612208443739	0.042421647118729644	0.4152428112454878	PPP5C
-0.9638782814731286	20.703655343498358	-2.2914873346492572	0.029447883325579523	0.39822668877483014	-3.667847020168627	GSK3B	1	-2.1155004942289386	0.04252325616818335	0.4152428112454878	GSK3B
-0.7655443274707459	24.86460695554556	-2.134005560354108	0.041494127261819544	0.41839911655668044	-3.9544851101292857	H1X	3	-2.112685266587448	0.042781529804857436	0.4152428112454878	H1-10
-0.7988083324594228	22.0053537320233	-2.124715820753023	0.04232607578659112	0.4200423876148289	-3.9709483011155347	CLIP1	3	-2.112036177759566	0.04284127522981251	0.4152428112454878	CLIP1
-0.8792782291637309	19.910826251388908	-2.3474376425240706	0.02599664005218369	0.3940578034783973	-3.562700692967637	LRC57	1	-2.110373696937128	0.042994635858769975	0.4152428112454878	LRRC57
-1.1908901497790723	20.281879790700014	-2.186981215447061	0.03702268371104657	0.4140319962143805	-3.8596378130288596	PZP	1	-2.1098406966446097	0.04304390701333778	0.4152428112454878	PZP
-0.8172967064001	25.802436357555038	-2.085615109564071	0.045992741355671385	0.42526856473497326	-4.03968014715717	F10A1	4	-2.1083953060145983	0.04317777252606583	0.4152428112454878	ST13
1.1106227250772562	26.093394167196127	2.1204667871815457	0.04271152648062657	0.4200423876148289	-3.9784614033938976	MGST1	2	2.108379225386818	0.04317926391359009	0.4152428112454878	MGST1
-1.1189084439629156	19.57460345133272	-2.207888523243483	0.03538024309750864	0.41262741347455856	-3.8217598831387005	BMP2K	1	-2.1079540616201906	0.04321871201754431	0.4152428112454878	BMP2K
-0.8670752910868131	23.25185587458977	-2.0472693358314924	0.049859325690366475	0.4375916890373158	-4.106190784966598	RBM25	7	-2.105248668963981	0.04347047626900224	0.416054390338002	RBM25
-0.8481517796316496	21.247574417660587	-2.36854022419646	0.024793499167046103	0.39344438022460043	-3.522610163054855	LSM7	1	-2.104738631113749	0.04351808576624246	0.416054390338002	LSM7
-1.1467998626862546	21.127643353882657	-2.108362556046422	0.043826736724274507	0.4200423876148289	-3.999805276937731	PIGS	2	-2.102652156542988	0.04371332908151879	0.41689165074788365	PIGS
-0.858759375771637	21.667318217374014	-2.0943999516268286	0.04514524566611135	0.4231122105621823	-4.024317617578416	MAPK2	3	-2.0957687825256963	0.044362957582793267	0.4213582130780592	MAPKAPK2
-0.7802455558049104	22.66270367105732	-2.0245413809250854	0.052284139961604324	0.4396517672961614	-4.145187969345607	MXRA5	10	-2.095083410170229	0.04442810599838573	0.4213582130780592	MXRA5
0.8330879599687826	22.447292172869545	2.037945496299141	0.050841809749470376	0.4389917156132297	-4.1222273448650455	LMO7	7	2.094242679398766	0.04450813769342103	0.4213582130780592	LMO7
-1.575079191483475	19.545505030226206	-2.10451073813874	0.04451251131688797	0.42137575475647193	-4.0000061645099	I2BP1	1	-2.0955782861759054	0.04466174349803453	0.42178114835216995	IRF2BP1
-1.6333599836811636	27.364617127695247	-2.0313040599399077	0.05155200994596172	0.4389917156132297	-4.1336176798961315	MIF	3	-2.0878688713163958	0.045119039799980595	0.42442343058902265	MIF
-0.9973367402041617	22.81633786319932	-2.020769616849206	0.05269643510848722	0.4396517672961614	-4.151628795997082	MMP9	8	-2.087436400629061	0.04516075759366667	0.42442343058902265	MMP9
-0.8666287772442764	19.651114880731214	-2.321248511881981	0.027563550517005347	0.3940578034783973	-3.612126617497307	BECN1	1	-2.085120571326741	0.04538473217814696	0.42549560046921314	BECN1
-0.737325156740738	23.585784136248503	-1.9974027665617717	0.055314983511258874	0.4461910977324	-4.1913337859105635	CHD4	16	-2.082706920430927	0.045619211879542335	0.4256098772908745	CHD4
-0.7697026606917952	23.132030056656546	-2.036630971996478	0.0509816896352833	0.4389917156132297	-4.124483965428316	TENX	6	-2.0823905289081632	0.04565002769092822	0.4256098772908745	TNXB
-0.8082826247831676	21.137126604525406	-2.19012373150164	0.03707748633469046	0.4140319962143805	-3.8483060395256414	GOPC	2	-2.08297044001582	0.04587662423900092	0.4256098772908745	GOPC
-1.0009393911944109	23.695720768646915	-2.0216969782336376	0.05259480004417084	0.4396517672961614	-4.15004601130568	ARC1A	6	-2.0800045594538252	0.04588300859407412	0.4256098772908745	ARPC1A
0.9731519096194887	24.04336570845917	2.0065921822834847	0.05427187005200769	0.4461910977324	-4.175759747929596	NID1	9	2.076018628526478	0.046274563205400264	0.4256098772908745	NID1
-0.6908287025923023	21.791578040239667	-2.2448416808178395	0.03263664500902248	0.4063314774113667	-3.7542057948747694	SMC4	2	-2.07585331992153	0.04629086568897003	0.4256098772908745	SMC4
-0.9476381675162386	23.28466278810454	-2.024740166180393	0.05226248952294721	0.4396517672961614	-4.144848270580379	ENDD1	5	-2.0743411011568837	0.04644023393091923	0.4256098772908745	ENDOD1
-0.7806344515778783	21.86817303471909	-2.181899275489827	0.03743209763850185	0.4140319962143805	-3.86880699610865	THBG	2	-2.0740632580873326	0.046467723887674624	0.4256098772908745	SERPINA7
-0.99002537291233494	22.945307469863284	-2.0327025474994933	0.051401740824887666	0.4389917156132297	-4.131221477103704	BCLF1	4	-2.0737797081764255	0.04649579329186957	0.4256098772908745	BCLAF1
-0.8679971911383575	22.276969949872008	-2.069156616712091	0.047618562319045675	0.42876435144359126	-4.068336749063759	GPX8	3	-2.0737764049520835	0.046496120375526834	0.4256098772908745	GPX8
-0.6239150059529983	24.346234818385234	-2.054790099000869	0.04907908468583981	0.4368602664449925	-4.093216595913737	HEBP2	5	-2.0688141909473408	0.046989775435780055	0.4291141756776896	HEBP2
-0.8735839737374818	19.868127894907534	-2.2881227291833124	0.029668094532557452	0.39822668877483014	-3.674116184683374	NUBPL	1	-2.0667437573155123	0.047197111443707015	0.4295589682817558	NUBPL
-0.7293803116224531	26.220011152119657	-1.9775506632624	0.057628645130078426	0.44907140521948613	-4.224797774935798	HNRL2	18	-2.066113744507146	0.04726036169628822	0.4295589682817558	HNRNPUL2
-1.1417926637183555	21.440005465466307	-2.025733679657132	0.05215440051845217	0.4396517672961614	-4.143150115488995	FKBP7	3	-2.0615898412193068	0.04771673945257856	0.4323812358849005	FKBP7
-1.0445000487519707	25.031654712380046	-2.031861901412507	0.05149202289843872	0.4389917156132297	-4.132662005384286	TSN	3	-2.0597986702741253	0.04789850616604691	0.4323812358849005	TSN
-0.7875545520779248	27.543379059717992	-1.9846763875259918	0.056788609942396484	0.4461910977324	-4.212814748454992	FIBB	12	-2.0597261769492867	0.04790587556679295	0.4323812358849005	FGB
-0.7226243687005933	21.63222528755976	-2.19563860238394	0.03633445659807729	0.4140319962143805	-3.8439834481977404	BDH	2	-2.057195898845934	0.048163721044179084	0.43369750670479396	BDH1
-0.8640195572446707	24.928753204844963	-1.9902086818181304	0.056143834535066155	0.4461910977324	-4.203489251314208	DHSO	8	-2.0530125279826503	0.04859270567380102	0.43495572413445527	SORD
-0.7939168066622777	20.864576976953508	-2.346843273424362	0.026031283985657197	0.3940578034783973	-3.5638264711619723	IFIT1	1	-2.052700850824197	0.04862480094790412	0.43495572413445527	IFIT1
1.3609460753145264	21.037389608726546	2.030524412779617	0.05163595182619781	0.4389917156132297	-4.134953022265783	MTOR	2	2.0521045308574766	0.04868625963259162	0.43495572413445527	MTOR
-0.7270280917015839	22.128248678086354	-2.0005450035679058	0.05495633803547618	0.4461910977324	-4.186014329416855	CUL1	7	-2.050435846961314	0.048858603278737124	0.43495572413445527	CUL1
-0.6948213402595869	23.767905344763566	-2.0220346733314867	0.05255783288196281	0.4396517672961614	-4.149469513869243	ARL1	5	-2.049141622455302	0.04899264190109015	0.43495572413445527	ARL1
-0.7784972014159628	26.37994924672222	-1.9645652953591728	0.05918744623773345	0.44907140521948613	-4.246552087095125	TCPE	17	-2.0490232212951915	0.04900492046900193	0.43495572413445527	CCT5
-1.1128552178753779	23.31584807178324	-1.9838800509288326	0.056881952994066516	0.4461910977324	-4.214155503992811	MCM4	7	-2.0482055834164665	0.049089786014141774	0.43495572413445527	MCM4
1.254679324127455	20.723021243537726	2.1053635302034195	0.04443233356503382	0.42137575475647193	-3.9985159487905966	NDUA6	1	2.0485034713139307	0.04934824619365165	0.43522043331286325	NDUFA6
-0.9818431697867496	25.03727558474897	-2.076504326333461	0.04688654964978832	0.4279382243560537	-4.055563568385064	LXN	2	-2.0456397813278637	0.04935694011402929	0.43522043331286325	LXN
-0.5971998476110159	23.791672694811915	-1.9702078890499422	0.05850562257213561	0.44907140521948613	-4.237112218998986	NCKP1	12	-2.0445318068424108	0.049472698532205914	0.43522043331286325	NCKAP1
1.2258256339122866	19.594295837128083	2.0976370063126586	0.04483646977264113	0.42137575475647193	-4.018645123588005	PTPRJ	1	2.0420355103880565	0.04973438096351075	0.43522043331286325	PTPRJ
-0.8595146425866673	23.839451895596603	-2.0350319564001325	0.051152299708839326	0.4389917156132297	-4.127227532456114	PSB7	3	-2.040508947324315	0.04989500707859391	0.43522043331286325	PSMB7
-0.9398356844210944	22.826307831415665	-1.9888169623870418	0.05630542920894466	0.4461910977324	-4.205837012907821	CAD13	5	-2.0380384317744022	0.050155923112577175	0.43522043331286325	CDH13
-0.8554391849329228	23.620063292883984	-1.985460461238391	0.056696835385230675	0.4461910977324	-4.211494248864508	FBLN4	6	-2.0370321099037136	0.050262546059565545	0.43522043331286325	EFEMP2
-0.9451395853626074	21.78952070627051	-1.9863574577250374	0.05659200273858761	0.4461910977324	-4.20998309508216	TCRG1	5	-2.0358687032788283	0.0503860608766287	0.43522043331286325	TCERG1
-1.191538892684136	19.842515728815883	-2.0976609109692577	0.04483419654688965	0.42137575475647193	-4.018603210604022	SSU72	1	-2.034921042037832	0.050486867808941203	0.43522043331286325	SSU72
-0.7203956565011964	24.69983725749614	-1.9832286411611015	0.056958408240100324	0.4461910977324	-4.2152519555504036	GGH	7	-2.0326637879679357	0.050727696028757194	0.43522043331286325	GGH
-0.8800334594426822	23.361410608745196	-1.9610697749010892	0.059613301209404924	0.44907140521948613	-4.252389822390994	LTBP2	10	-2.0309895510177682	0.05090697297541074	0.43522043331286325	LTBP2
-1.3699182985187441	19.506389399840472	-2.0648293840793284	0.048388421691353704	0.4317049972094967	-4.06887356336439	MBD3	1	-2.0334639610173664	0.05093428136287167	0.43522043331286325	MBD3
-0.7944107593130845	23.760351451001128	-1.982521762790474	0.057041475562380685	0.4461910977324	-4.216441468967851	VPS4B	6	-2.030386767188755	0.050971655054058276	0.43522043331286325	VPS4B
-0.6945982480952182	22.349098373275513	-2.023034392158372	0.05244852859462954	0.4396517672961614	-4.147762425776419	HOOK3	4	-2.029411022925594	0.05107651085878263	0.43522043331286325	HOOK3
0.8974004968608611	22.113584016967827	2.2163027438569145	0.03473791336950872	0.4116782063300901	-3.806445547712692	DMA	1	2.029376713988598	0.05108020122365915	0.43522043331286325	HLA-DMA
-0.8896816122774069	23.845479124416585	-1.9660380449608146	0.05900882011973019	0.44907140521948613	-4.244090177286213	GSH1	8	-2.029070280691112	0.051113172429012095	0.43522043331286325	GCLC
-1.5117826574200564	22.491028505900402	-1.9958490055346252	0.05549308252584363	0.4461910977324	-4.193961843853277	HTR5A	2	-2.028526261832924	0.05117175309174703	0.43522043331286325	HEATR5A
-0.9395362047244689	21.25935345453695	-2.0658590246754622	0.0479503583282923	0.4294795043386555	-4.07405860358219	RFC3	2	-2.0270364560374845	0.05133247919451481	0.43522043331286325	RFC3
-0.8416365532351087	22.250140468997174	-1.9961788122960409	0.055455236614446624	0.4461910977324	-4.193404129616911	XPO5	4	-2.0250781628010226	0.05154442158856955	0.43522043331286325	XPO5
0.95871533812498555	22.438055809553234	1.974727239003799	0.05796448799874977	0.44907140521948613	-4.229536932400567	PLSI	5	2.0249447752910994	0.05155888576705619	0.43522043331286325	PLS1
-0.7595583509181765	24.06452675979005	-1.9725164758656393	0.058228649367836914	0.44907140521948613	-4.233244207196263	PTGIS	7	-2.0244652663545675	0.051610911835475434	0.43522043331286325	PTGIS
0.8432646787792741	23.853720855709398	1.9919947357941123	0.055937048680755636	0.4461910977324	-4.200474482722749	PHS	4	2.0211962764607843	0.05196682199838644	0.43522043331286325	PCBD1
-0.850379658496891	27.281763907444024	-1.9401802315914791	0.062214418884398943	0.4554151393755603	-4.287114051668927	6PGD	16	-2.0203397145425215	0.05206043516447088	0.43522043331286325	PGD
-0.7542220521686538	22.334830223675894	-1.9684287940394498	0.05871985497618064	0.44907140521948613	-4.2400907669140775	SMC1A	7	-2.0200453082210825	0.05209264480523091	0.43522043331286325	SMC1A
-0.9140404419961001	25.69973274101066	-1.9414626830455763	0.06205192841982315	0.4554151393755603	-4.284990313867755	PUR6	15	-2.0194700526374447	0.05215563131901724	0.43522043331286325	PAICS
-0.7317800992652188	25.701259581723825	-1.9208306216564885	0.06471139960698889	0.45974777849222204	-4.319028384299981	DHX9	27	-2.0192661279396433	0.052177975696332035	0.43522043331286325	DHX9
-1.2288257262952236	19.83599981100498	-2.0680805429562366	0.047726610400874954	0.42876435144359126	-4.0702046365564035	RIR2	1	-2.0172378488051206	0.05240067512228271	0.43522043331286325	RRM2
-0.9048106916144505	23.024896633734674	-2.003114356163653	0.05466459790944215	0.4461910977324	-4.181660109387808	TIM50	3	-2.0169876393159334	0.05242820509755413	0.43522043331286325	TIMM50
-0.8131151025317571	24.10727114770694	-1.9273463156594701	0.06386102275506883	0.45829232032072514	-4.308308696097236	IF4G1	22	-2.01579938720007	0.05255911893545307	0.43522043331286325	EIF4G1
-0.9490949603613643	22.55343537063536	-1.9768005978157228	0.0577176980226191	0.44907140521948613	-4.226057262256228	ASH2L	4	-2.0157551896245645	0.05256399385812822	0.43522043331286325	ASH2L
-0.7054529016616193	26.03305439706936	-1.9420031045091455	0.061983566157371266	0.4554151393755603	-4.284095060323871	AT1A1	12	-2.015391506163239	0.05260412262149276	0.43522043331286325	ATP1A1
-0.6927752915776964	22.765548705601407	-2.006541486712637	0.054277576925216384	0.4461910977324	-4.175845810564181	PP4C	4	-2.013599852919005	0.05280220557410069	0.4359276005765173	PPP4C
-1.1362119723874002	19.211294383389443	-2.0853400182914745	0.0460195063594922	0.42526856473497326	-4.040160464659895	NHSL3	1	-2.011945865789508	0.052985648334749676	0.4359276005765173	NHSL3
1.4350725611255193	19.20602228519546	2.033102404929631	0.05169943758254978	0.4389917156132297	-4.123260689634125	PPA5	1	2.0142347725786234	0.05302735017343483	0.4359276005765173	ACP5
-0.818087218730593	21.50229417732597	-2.095561948954389	0.04536164998863804	0.4231122105621823	-4.0156180510642585	TGT	2	-2.0104800441097694	0.053444745461359675	0.43842808141183187	QTRT1
-0.9272064739230892	21.395180200867653	-2.185045528282962	0.037485306284411664	0.4140319962143805	-3.8574207955006417	RN126	1	-2.0088396057737334	0.05362800799522256	0.4389959096997365	RNF126
-0.9165654580592388	23.27169781767111	-2.0451691831139884	0.05007915219770104	0.43771213839615897	-4.109807604940049	SDC1	2	-2.003562490567073	0.053924056724908485	0.4389959096997365	SDC1
-0.9507571665542649	19.855610539543036	-2.1667077386742797	0.03899168482319486	0.4140319962143805	-3.8902137980393916	TLE3	1	-2.006171351374275	0.053927270939658004	0.4389959096997365	TLE3
-0.9774546048361294	20.371189301558463	-2.150612336057966	0.04035829383105641	0.41839911655668044	-3.9188394625588185	NEDD8	1	-2.005358619848929	0.054018714763954555	0.4389959096997365	NEDD8
-0.9151975289106851	19.878459695891554	-2.1874474832132	0.037291911229765266	0.4140319962143805	-3.8531113856029293	K2013	1	-2.0048070693881104	0.05408084941290659	0.4389959096997365	KIAA2013
0.8546957943063269	22.368233311719035	1.9479728163827217	0.061232763369208534	0.45350045496377844	-4.27419326444569	SHOT1	6	1.9993898243496324	0.05439653142307087	0.4406346645818628	SHTN1
-0.86166300106159	19.874114086341727	-2.2216077398956817	0.03463681282060216	0.4116782063300901	-3.7914744477641698	CAPAM	1	-2.000061747424535	0.05461802439511922	0.4415051992858071	PCIF1
-1.3162641753345525	20.852032415368722	-1.9730509968662404	0.058164683798934094	0.44907140521948613	-4.232348141542474	SDF2	2	-1.9935346024109561	0.05506562868356762	0.4427487050489203	SDF2
-0.7472595427790338	24.389336914796637	-1.9484924790721987	0.06116778267318828	0.45350045496377844	-4.273330233642244	FKB10	6	-1.9931234284962962	0.05511288426508611	0.4427487050489203	FKBP10
-1.0881854765237726	22.025231449916348	-1.9590030655941701	0.05986634238535457	0.4499487126596746	-4.2558376952674815	LAD1	3	-1.9925389164079192	0.055180122354178386	0.4427487050489203	LAD1
-0.8950633188900916	23.5382262929662	-1.9453468263024338	0.06156204869521397	0.45403476675784477	-4.278551736610319	SGTA	5	-1.992112305529127	0.055229241874645785	0.4427487050489203	SGTA
-1.360394385962838	24.505077115513785	-1.913720001323365	0.06565062748104392	0.4620057039755571	-4.330695461448462	SF3B2	17	-1.989317362773943	0.05555199500227327	0.4443532036475071	SF3B2
-0.6909840221253631	26.17385716019153	-1.9087330530730524	0.06631638005638346	0.46252500285801457	-4.338858429419256	ILF3	15	-1.9883946308877776	0.05565891109737627	0.4443532036475071	ILF3
-0.7796396160595123	23.252698264074027	-1.9332137088204926	0.06310358597163686	0.45664301744427355	-4.298632125520575	ACAD9	7	-1.9860782189780373	0.05592810410989628	0.4451500023910332	ACAD9
-0.7553687313972866	23.87745099974601	-1.965949399754556	0.05901955833866996	0.44907140521948613	-4.244238399310111	SH3G1	4	-1.9853728937873152	0.05601029633268478	0.4451500023910332	SH3GL1
-1.1310862731730502	20.484293572995334	-1.983027441895402	0.0569820409575365	0.4461910977324	-4.215590559641721	CTR9	2	-1.9845731743681483	0.056103616003828564	0.4451500023910332	CTR9
-0.6841605013349863	26.427457738362023	-1.9126333407342695	0.06579519943073145	0.4620057039755571	-4.332475557928501	RAB7A	11	-1.9819490750593416	0.05641077784134358	0.44627662710040855	RAB7A
-0.626930789877111	25.603625726072615	-1.8980590622623301	0.06776104445815512	0.46631231643720605	-4.356275853032619	PGM2	16	-1.9813924398722362	0.05647612274772732	0.44627662710040855	PGM2
-0.9359081833478626	20.752534927590304	-2.1243663037521174	0.04235766490060301	0.4200423876148289	-3.971566717163044	CMTD1	1	-1.979576618375786	0.056689746483752766	0.446591659762221	COMTD1
-1.3911741654066603	20.231809322269147	-1.994608355126214	0.05563565230889741	0.4461910977324	-4.196059213995241	CND1	1	-1.9775142529271643	0.05693323008459156	0.446591659762221	NCAPD2
-0.6849272095401311	27.178980890986093	-1.8779366239958146	0.07055869955052149	0.4710401459648607	-4.388907952515943	GANAB	27	-1.9764976196118633	0.057053589572294054	0.446591659762221	GANAB
-2.5474414605112976	22.14405219321669	-1.9172020469114308	0.06518922292011005	0.4614491245825706	-4.324986234303814	RPRD2	2	-1.9762180698136884	0.057086724433567715	0.446591659762221	RPRD2
-0.7033733621196632	23.16296983328071	-1.9269325435830937	0.06391473475547303	0.45829232032072514	-4.3089902546996015	MYO1G	7	-1.975203681085101	0.05720710030527769	0.446591659762221	MYO1G
-0.8281524263611715	25.02692361002035	-1.8954188283624787	0.06812256136493566	0.46631231643720605	-4.3605726046706765	DDX1	17	-1.9751959168175879	0.057208022531524176	0.446591659762221	DDX1
-0.6971573476857422	21.825601121724574	-1.9992154236823358	0.05510784250887744	0.4461910977324	-4.188265914465657	SVIL	3	-1.9740568855962222	0.05734345525333689	0.4467482067221739	SVIL
-0.7366679857261396	23.939654034262645	-1.874153240099155	0.07109570530214872	0.47152847251755514	-4.395013616569209	NUMA1	31	-1.9729296839585448	0.05747775660756279	0.4468953284828978	NUMA1
-0.7926739221408852	24.55765931703401	-1.9180218349696239	0.06508100337232883	0.4614491245825706	-4.32364094984676	DNJB1	7	-1.971427493570745	0.05765716256517235	0.4471056124003138	DNAJB1
0.7497800609867582	23.26550137636274	1.9079883573208725	0.06641629689800002	0.46252500285801457	-4.340076007902554	FND3A	9	1.9706915542887993	0.057745233518893324	0.4471056124003138	FNDC3A
-0.7824000028407561	21.809146153109694	-2.052183894940975	0.04934823562593365	0.43700284913874526	-4.097716518202613	AACS	2	-1.9698072311576151	0.057851216893738955	0.4471056124003138	AACS
-0.8532046149255841	20.254997544648585	-2.162373418807434	0.039043122811111455	0.4140319962143805	-3.9038983226696184	NR2CA	1	-1.968440940544539	0.058015295906938165	0.44748052938578603	NR2C2AP
-0.7781213230277508	24.42278888258677	-1.9087706109934948	0.06631134431327657	0.46252500285801457	-4.33879701260533	RISC	8	-1.9673868180021694	0.05814216339738842	0.4475675082995784	SCPEP1
-0.8741106324084846	22.6572412988823	-1.9314463331517235	0.06333091435112988	0.45664301744427355	-4.301549238874154	TBL1R	4	-1.965218449168958	0.058403894773275046	0.4476914373234924	TBL1XR1
-0.5843790990871298	22.55601860665609	-1.936934720746888	0.06262729109858851	0.45606394859311045	-4.292483890303181	LSS	6	-1.9639837821592505	0.05855338246883454	0.4476914373234924	LSS
-0.6548727809903596	25.74378017329957	-1.8879860527518872	0.06914927940248043	0.467270523292154	-4.372644270968747	ITIH1	13	-1.9621896546698052	0.05877120095542714	0.4476914373234924	ITIH1
-1.89595784097844	20.003740091165717	-1.9357432141599555	0.06277946399796691	0.45606394859311045	-4.294453589293302	CND3	1	-1.96198668395876	0.05879588726243461	0.4476914373234924	NCAPG
-0.6843400327783691	24.165727334806753	-1.8784288467025783	0.07048909254047836	0.4710401459648607	-4.388112903979083	ITAV	17	-1.9609354010468003	0.058923894061080145	0.4476914373234924	ITGAV
-0.7658943844147998	22.22557919422759	-2.263204955865415	0.03163425687172643	0.4042503056347351	-3.71554944242757	RWDD1	1	-1.962168875932412	0.05907770581829655	0.4476914373234924	RWDD1
0.8191992469184619	22.549277551105945	1.9047814975312864	0.06684805814528166	0.46386322784682904	-4.345315098837846	ACE	7	1.9592718466448547	0.059126948302970744	0.4476914373234924	ACE
-0.7932330469922455	22.850249548919425	-1.9112190836629657	0.06598376918865782	0.4620057039755571	-4.334791151785879	NFKB2	6	-1.9591194134855296	0.05914558479420001	0.4476914373234924	NFKB2
-0.7332928584075162	24.50338837080287	-1.8731356327757147	0.07124074287778145	0.47152847251755514	-4.396654228525787	NDUS1	20	-1.958683827602463	0.0591988677452552	0.4476914373234924	NDUFS1
-0.7538017740531409	23.48877987150213	-1.892393573540653	0.06853884873032674	0.467270523292154	-4.3654903321489105	S2512	9	-1.9548394949054428	0.05967093912041481	0.45038182509599634	SLC25A12
-0.7843998495244477	19.971272826785526	-2.201639874043719	0.035864136750933875	0.4140319962143805	-3.8331067440901303	RBM10	1	-1.9537708258634245	0.059802748517174646	0.45049852579474753	RBM10
-0.6683471706269657	21.834045425424012	-1.9827894109547133	0.057010010983106936	0.4461910977324	-4.2159911158570225	FARP1	3	-1.9513364389518948	0.0601039511169833	0.45170197981252763	FARP1
-0.7442663793778799	23.22444660608286	-2.0463795483513905	0.04995235706469359	0.4375916890373158	-4.1077234804576	ESRP1	2	-1.9503269059780557	0.06022924537289005	0.45170197981252763	ESRP1
-0.782828500351517	23.445905929543766	-1.8978952552326585	0.06778342548909928	0.46631231643720605	-4.356542567492936	TSNAX	6	-1.9451620242465573	0.06087382332614498	0.45170197981252763	TSNAX
1.0246974239119524	24.94810194625971	1.8975789088044648	0.0678266661643305	0.46631231643720605	-4.3570576005068675	TBB3	4	1.942070839778065	0.061262463828250874	0.45170197981252763	TUBB3
-0.8904533429138191	21.129234018738106	-1.9876138759414377	0.05679492652207832	0.4461910977324	-4.200171707082088	PKN2	2	-1.9417649376191857	0.06160816239742332	0.45170197981252763	PKN2
-0.9130252490641872	23.71547220609368	-1.9728192678335263	0.05819240702077692	0.44907140521948613	-4.232736632000226	RB27B	2	-1.9392866046227695	0.06161435574461762	0.45170197981252763	RAB27B
-0.726350147874328	25.28300588920063	-1.9216626178304526	0.06460226910531135	0.45974777849222204	-4.317661105737888	HNRH1	4	-1.9389261854518667	0.06166003618580633	0.45170197981252763	HNRNPH1
-0.8403318185885595	22.452035694604866	-1.9931620049043588	0.05580226554894082	0.4461910977324	-4.198503108619844	PCY1A	2	-1.9389120730466332	0.06166182542587714	0.45170197981252763	PCYT1A
-0.9962383461506583	22.263707095168083	-1.953686083141247	0.06052164947156946	0.45065351298830186	-4.264695452874001	FNTB	2	-1.9381661229217788	0.06175646482536957	0.45170197981252763	FNTB
-1.3681987650878114	21.384358494410385	-1.9113242393999939	0.0659697321498305	0.4620057039755571	-4.334619022777052	CHMP5	2	-1.9378540499477772	0.061796095212478606	0.45170197981252763	CHMP5
-1.3001603149983758	20.51531994891272	-1.963850979176747	0.05927425384234031	0.44907140521948613	-4.2477456712715584	TSN15	1	-1.937716541431863	0.06181356452986232	0.45170197981252763	TSPAN15
-0.6374507828371279	25.058445717397085	-1.8663414555403401	0.07221566013960777	0.4755425783342879	-4.407590416889448	CPNE3	12	-1.9368334711371031	0.06192585347744956	0.45170197981252763	CPNE3
-0.742853911372304	23.149439848610143	-1.9151125878948956	0.06546575740702344	0.4617184201821398	-4.328413095220976	SHLB1	4	-1.9350045642948774	0.0621589756750604	0.45170197981252763	SH3GLB1
-0.6950131680366383	24.60572630200905	-1.954839552422162	0.06037895763276993	0.4506177769989713	-4.26277537835139	CO4B	3	-1.9337318436721243	0.06232165240169903	0.45170197981252763	C4B
-0.6359888886807816	26.19534550756112	-1.857281248990444	0.07353361248190128	0.4768842071620217	-4.422126480464992	CALD1	14	-1.933068207144072	0.0624066235702091	0.45170197981252763	CALD1
-0.7994586762842673	21.04723666354752	-2.1804018387110786	0.03786174941825751	0.4140319962143805	-3.865742950196202	PWP1	1	-1.9344503278347809	0.06253798981362363	0.45170197981252763	PWP1
-0.6287264914789112	28.24667106601071	-1.8504394319120423	0.07454253741253505	0.4798571499712149	-4.433067212328391	PDIA6	16	-1.9310706317159374	0.06266299733171941	0.45170197981252763	PDIA6
-0.7220476583206583	20.940066152342588	-2.2387732294384683	0.033073620430553854	0.4104521099586684	-3.765352182332858	CCD91	1	-1.9303438941136473	0.06275649496353984	0.45170197981252763	CCDC91
-0.9973053908742813	21.02530720037439	-2.0315177463145306	0.051529024078605754	0.4389917156132297	-4.1332516225665366	RBMX	1	-1.9298398371808878	0.06282141488394358	0.45170197981252763	RBMX
-0.9462407620063331	21.642038872860958	-2.0531357856169725	0.04924978014214315	0.43700284913874526	-4.0960734466281075	IF4E2	1	-1.9294052694429213	0.06287743169062245	0.45170197981252763	EIF4E2
-0.7313429315473101	22.846819316590476	-1.9401387413347226	0.06221968200663001	0.4554151393755603	-4.287182741830506	LC7L2	3	-1.9289812911876387	0.06293212521958294	0.45170197981252763	LUC7L2
-0.7009816807454001	24.289995146668595	-1.873852348997463	0.0711385641673463	0.47152847251755514	-4.395498791974278	LANC1	8	-1.928886004061028	0.06294442300904886	0.45170197981252763	LANCL1
-0.7356787340482889	23.422643526053413	-1.8841982931334156	0.06967762460227678	0.46763937009792333	-4.378782067797214	SQSTM	6	-1.9283339316771646	0.06301571467262684	0.45170197981252763	SQSTM1
-0.6884063884051876	22.04106221781186	-2.049966092587078	0.04957830071012111	0.43700284913874526	-4.101542547347874	NBN	2	-1.9277665092193612	0.06308906149618075	0.45170197981252763	NBN
-1.1265070065485538	23.967972384229608	-1.9216455865466475	0.0646045014452954	0.45974777849222204	-4.317689098954693	DOCK7	2	-1.9267578921956423	0.0632196212167205	0.45170197981252763	DOCK7
-0.8801462637019846	21.532766578467456	-1.966170464574174	0.05899278237771664	0.44907140521948613	-4.243868751578312	DRG2	2	-1.925928341819405	0.06332717722043206	0.45170197981252763	DRG2
-0.7563752942041795	22.349027223690335	-2.009771463687811	0.05391502494219842	0.4460661892653682	-4.170359281277825	LIN7C	2	-1.925444575910392	0.06338997344334867	0.45170197981252763	LIN7C
-0.9449395576819128	24.03564607516798	-1.8595617446991066	0.07319994242914316	0.4768842071620217	-4.418472821353923	NASP	9	-1.9244526332842604	0.06351890335672661	0.45170197981252763	NASP
-1.7142157597689156	19.549399709382143	-1.9066604939127867	0.06659478200125525	0.46293536069813346	-4.342246169785479	UAP1L	1	-1.9241825874766636	0.06355404247506624	0.45170197981252763	UAP1L1
-0.8031949310280879	21.611784095459416	-1.9886768745033743	0.05632171758210712	0.4461910977324	-4.20607326672318	RM01	2	-1.9240838940924778	0.06356688893700191	0.45170197981252763	MRPL1
-1.2086671220306968	21.245479009334584	-1.963247015700313	0.059347737525711104	0.44907140521948613	-4.248754608771511	SPCS1	1	-1.922692209010402	0.0637482778263273	0.45170197981252763	SPCS1
-1.1298237687452222	20.61458560802183	-1.988778056504368	0.056659209765123134	0.4461910977324	-4.198219188939216	CAN5	1	-1.923176792959495	0.06399494183709667	0.45170197981252763	CAPN5
-0.7765564335852275	24.542265915437056	-1.8735736888413652	0.07117827634265783	0.47152847251755514	-4.39594806747345	JAM1	6	-1.9204663016409342	0.06403932929158175	0.45170197981252763	F11R
-0.7896923879948794	24.28695842480048	-1.8564809246285412	0.07365102166396925	0.4768842071620217	-4.423407887113785	STRAP	9	-1.9188643212496324	0.06424950983024252	0.45170197981252763	STRAP
-0.7506827276346506	23.234054758747398	-1.9245377787818267	0.06422637251697201	0.4596756273303431	-4.312932698395354	SF3B6	3	-1.9187008515743045	0.06427099066864342	0.45170197981252763	SF3B6
-0.7334689239226613	24.472460053854604	-1.8564909548785147	0.07364954920845518	0.4768842071620217	-4.423391830226265	IF4A2	9	-1.9176016865560759	0.06441558868085456	0.45170197981252763	EIF4A2
-0.9178445491205558	21.658331280443853	-1.9468571109791373	0.06137247892588324	0.45350045496377844	-4.2760455900238465	NUDT3	2	-1.9173602024450898	0.06444739424701211	0.45170197981252763	NUDT3
1.493508650978768	21.451160775647114	1.8651906850270508	0.07238192157984845	0.475828183968036	-4.409439717018543	DPP4	3	1.91697344185878	0.06449836231391275	0.45170197981252763	DPP4
-0.8585475285021147	21.654154887515965	-1.961789081595046	0.0595254509645417	0.44907140521948613	-4.251189171184609	RPB3	2	-1.916792372268301	0.06452223600697403	0.45170197981252763	POLR2C
-0.9230279036167985	24.678260828301546	-1.8622383039191528	0.07280998624111742	0.4762166667662275	-4.414180206463837	TOM40	6	-1.9159844877004026	0.06462884731821805	0.45170197981252763	TOMM40
-0.7713609646652912	22.515343916669785	-1.8892837100845374	0.06896907068177964	0.467270523292154	-4.37053934073019	RBM12	4	-1.9137963460469907	0.06491836819986051	0.45271252750497665	RBM12
-0.819006916817564	23.0436610655837	-1.9699892468372673	0.05853191382718545	0.44907140521948613	-4.2374783764338035	ECP	2	-1.9130672453287316	0.0650150870618302	0.45271252750497665	RNASE3
-0.6848268454668514	23.849471260502256	-2.26426731078473	0.03127262595490248	0.4042503056347351	-3.7183874433689286	MINT	1	-1.9121209516271749	0.06514080353231018	0.45271252750497665	SPEN
-0.7791923556562388	22.834592149177794	-1.8299973904076328	0.07762820613653151	0.48246615435096313	-4.465569637801084	GOGB1	20	-1.9113670324972876	0.06524111320965315	0.45271252750497665	GOLGB1
-0.7509402048913962	21.422394029280888	-1.9907362792095287	0.05608268072329551	0.4461910977324	-4.2025989023190835	ERI3	2	-1.9078576292891776	0.06570980287661952	0.4544928757144789	ERI3
-0.8437280181624907	24.365306049329618	-1.852117778165435	0.07429394520477228	0.4794435930547971	-4.4303862606265	RCN2	7	-1.9069584002442395	0.06583036465273573	0.4544928757144789	RCN2
-0.7839422671312057	24.08651689044178	-1.8370175587101534	0.07655639986068105	0.481211656267138	-4.45443928971709	IPO7	12	-1.9065152921820916	0.06588984349408872	0.4544928757144789	IPO7
-0.751344801560812	23.53503344733247	-1.8441280065120798	0.07548378123452752	0.481211656267138	-4.443132106487411	P4HA2	9	-1.9053808755002057	0.06604232910347878	0.4544928757144789	P4HA2
-0.8597061338351146	25.102338456747294	-1.8348236606135537	0.07688998158021952	0.48246615435096313	-4.457921230631667	RUVB1	12	-1.9042727765222167	0.0661915714845248	0.4544928757144789	RUVBL1
-0.903741226586714	20.172764475944657	-2.0415887996264765	0.05045588892288052	0.4389917156132297	-4.11596739358875	ELMD2	1	-1.9041957378022978	0.06620195813609661	0.4544928757144789	ELMOD2
-0.8046913857654161	22.102731252581787	-1.9621355328454766	0.059483178590590095	0.44907140521948613	-4.250610764701277	MTDC	2	-1.9021651522673153	0.06647623754064624	0.4548614238080178	MTHFD2
-0.8593177404699475	24.496788317530886	-1.8467457245139256	0.07509215992817182	0.48058982354029967	-4.438960834743417	AT1B3	7	-1.902059092776035	0.06649059036036624	0.4548614238080178	ATP1B3
-0.5509415796786428	22.518108794925226	-1.8766291020819972	0.0707438892481636	0.47146357860394056	-4.391019113365978	ACAP2	6	-1.9004031963628947	0.066715026901467	0.45559185919308676	ACAP2
-0.6861218944028451	28.150385979469963	-1.839386973112466	0.07619752672640553	0.481211656267138	-4.450675160094545	1433E	9	-1.8988180314389251	0.06693048926427828	0.4559134610799947	YWHAE
-0.7482230146707316	23.026032987517326	-1.841603816462283	0.07586307082823225	0.481211656267138	-4.4471500030728395	MBB1A	8	-1.8980685678606621	0.06703256855287548	0.4559134610799947	MYBBP1A
-0.8503854926847012	22.730620610873064	-1.8841315765053344	0.06968696191800149	0.46763937009792333	-4.378890092826454	RNAS2	3	-1.8970914031705874	0.06716586328599805	0.4559134610799947	RNASE2
-0.7887814823638912	21.497035286447783	-2.110923530434102	0.04358864825464261	0.4200423876148289	-3.9952966741123292	SC61B	1	-1.8965990917889728	0.06723310595988558	0.4559134610799947	SEC61B
-0.6477965283448661	22.88863345227308	-1.8420399903240536	0.07579741376840747	0.481211656267138	-4.44645602514767	ROCK2	8	-1.8940914517543628	0.06757651606264774	0.4574410318086924	ROCK2
-0.7302874122820171	22.546429696421797	-1.8491781904548807	0.0747298195848767	0.4798571499712149	-4.435080653762691	UBE2O	6	-1.8930866100742523	0.06771454879752306	0.4575754501640651	UBE2O
-0.9168009552393919	24.961657500873528	-1.8180800826787364	0.0794771421202463	0.48487516051861046	-4.484388351807912	SYTC	16	-1.8916895464616603	0.06790686427605339	0.45807557225937057	TARS1
1.0157511927268672	26.279432343962583	1.97500397173957	0.057931495471110185	0.44907140521948613	-4.229072655563909	S10A4	1	1.8898399504474308	0.06816219856527901	0.4589983179908876	S100A4
-0.7164454410249697	23.09272159369412	-1.8380708271748487	0.07639669238555406	0.481211656267138	-4.4527664975358	CO8A	7	-1.886982922059572	0.06855823453522535	0.45963785687695546	C8A
-0.6056068266117194	24.426868066628607	-1.8374350555654297	0.07649306041611108	0.481211656267138	-4.453776313705251	ANGT	8	-1.8869314849224275	0.0685653827945745	0.45963785687695546	AGT
-0.7108292398383824	24.77348810613221	-1.8157542737794599	0.07984234728603562	0.48487516051861046	-4.488049873487554	CTNB1	13	-1.8865868339687557	0.06861329578380172	0.45963785687695546	CTNNB1
-0.7268185318621292	22.387103223623217	-1.8902746044481231	0.06883173644014623	0.467270523292154	-4.368931266314923	LANC2	3	-1.8824229528993024	0.06919443790334445	0.46081708433754165	LANCL2
-0.8798653921758124	23.63640724853006	-1.8132581549269846	0.08023589119715764	0.48487516051861046	-4.491975442500953	NUP93	12	-1.8819021826989752	0.06926741793418001	0.46081708433754165	NUP93
-0.7397398335596819	21.610557665081252	-1.8862122421437668	0.06939627111905251	0.46763937009792333	-4.375519779968337	EXOC7	3	-1.8812781392125186	0.069354957860684	0.46081708433754165	EXOC7
-0.661667721500006	22.463639617303787	-1.8224213729833054	0.07879928411030998	0.48487516051861046	-4.477544077724309	SC24A	9	-1.8807391637594952	0.06943064123568256	0.46081708433754165	SEC24A
-0.8595220539606032	19.98612323317628	-2.0349128058222776	0.05116503283061999	0.4389917156132297	-4.127431906161025	VASN	1	-1.8802585146313342	0.06949819436695219	0.46081708433754165	VASN
-0.5338892156453774	29.007320812398433	-1.80298214766595	0.08187354537411165	0.48821958403306887	-4.508091713118654	HEMO	14	-1.8783044631035306	0.06977341084666278	0.46081708433754165	HPX
-0.8026232320924969	23.238137103598227	-1.9343499545623968	0.06295781174365216	0.45650308440341036	-4.296755650226043	TRA2B	2	-1.8780003690226792	0.06981632494351918	0.46081708433754165	TRA2B
-0.6226808790051166	28.30605207712402	-1.7820715173624022	0.08529424995434709	0.48821958403306887	-4.5406646435114535	EF2	26	-1.8765733440608239	0.07001801192760111	0.46081708433754165	EEF2
-1.0272355811114409	19.48382276215524	-1.9546654886640007	0.060400471658694756	0.4506177769989713	-4.263065180763501	AAGAB	1	-1.876340230493118	0.07005100638053915	0.46081708433754165	AAGAB
-0.8295397887076099	20.985645143491208	-1.9211473530123193	0.06466983602267216	0.45974777849222204	-4.318507929966671	SUMF1	2	-1.8741787443570732	0.07035757680860548	0.46081708433754165	SUMF1
-0.7382654255356478	23.18142879517399	-1.8094184413920888	0.08084450727978171	0.4860713232722279	-4.498005802046114	RCC1	10	-1.873066769346325	0.07051574095887651	0.46081708433754165	RCC1
-1.0932066510032996	22.04707153600609	-1.9415222323444998	0.06240220039620916	0.4558892828945696	-4.276796254881879	CO4A1	1	-1.8752211242747205	0.07052603952592289	0.46081708433754165	COL4A1
-0.6133656597828931	24.92404836807324	-1.8164827871001932	0.07972779992804235	0.48487516051861046	-4.486903368218982	CO9	9	-1.8729421535006845	0.07053348500644213	0.46081708433754165	C9
-0.8157533395119643	24.50912141730412	-1.807826990195693	0.08109791538400951	0.4868389587083486	-4.500502282776091	RET1	10	-1.8723282995880446	0.07062094772335513	0.46081708433754165	RBP1
-0.6899254253045655	24.52467320387975	-1.8572712677915142	0.07353507575105421	0.4768842071620217	-4.422142464078153	TOM22	4	-1.8721369855252388	0.07064822546531907	0.46081708433754165	TOMM22
1.140448512416583	22.101657513723815	1.8126655740233035	0.08032956215842668	0.48487516051861046	-4.492906756564581	ES8L2	6	1.8711743309089106	0.0707856192500303	0.46081708433754165	EPS8L2
-0.8607423336521656	21.434449319276073	-2.021533869932169	0.05261266354696921	0.4396517672961614	-4.150324436923486	TBCK	1	-1.870985879376805	0.0708125426603402	0.46081708433754165	TBCK
-0.7607605655506084	24.223217393365257	-1.8300044155586537	0.07762712717098333	0.48246615435096313	-4.465558516108785	PSMD8	5	-1.8684134536433166	0.07118093758374282	0.4624372320876715	PSMD8
0.8887958104888938	21.9218124824461	1.8476527661450397	0.07495687075297429	0.48051821780714643	-4.437514417029019	PTER	3	1.866959680571561	0.07138985899282015	0.46301764492495745	PTER
-0.5640574126724189	34.05929043803326	-1.7747668268926038	0.08651753199444519	0.48821958403306887	-4.551972781804148	ALBU	21	-1.8651579643023102	0.07164951441451539	0.46379057966189374	ALB
-0.6282312673325485	24.618478290322177	-1.784906182986332	0.0848235215953106	0.48821958403306887	-4.5362665366371475	STAT3	17	-1.8640741403344117	0.07180610094707142	0.46379057966189374	STAT3
-0.6359897527178084	23.939102746285414	-1.8122512777897797	0.08039510667689771	0.48487516051861046	-4.493557732970561	DC1L2	8	-1.8633884858719971	0.07190531331014327	0.46379057966189374	DYNC1LI2
1.0273740590035025	22.935275217494038	1.8307282337375408	0.07751602764352758	0.48246615435096313	-4.464412443533938	DAF	3	1.8628165871675246	0.07198815557252018	0.46379057966189374	CD55
-0.719408528624708	21.644744332751614	-1.947075921680246	0.06134505621041508	0.45350045496377844	-4.275682377185854	LNP	2	-1.8602209538355958	0.07236517666860631	0.46544512302465724	LNPK
-0.8637577128048299	21.22992492762718	-2.0039860224975254	0.054565932834894706	0.4461910977324	-4.180181979599593	ITSN2	1	-1.8593475557606192	0.07249242021785508	0.4654903003043696	ITSN2
-0.8576134370502757	22.164954491921712	-1.8233168673122166	0.0786600773660651	0.48487516051861046	-4.476130700620841	IMA4	4	-1.8578910690007087	0.07270504001506675	0.46608264062638816	KPNA3
-0.5946631296077847	23.089595948754503	-1.7865425658541085	0.0845527899212022	0.48821958403306887	-4.533725111672387	CKAP5	13	-1.8569685525265098	0.07283998686824382	0.4660870102554008	CKAP5
-0.7746880930520419	24.254879607814786	-1.815700533859272	0.07985080262338493	0.48487516051861046	-4.488134433015585	A2GL	5	-1.8553323478640071	0.07307986170608277	0.4660870102554008	LRG1
-1.1196547123734	22.344499105660557	-1.7949380201915595	0.08317534844208675	0.48821958403306887	-4.520657545944007	TRIM2	7	-1.855019855780202	0.07312575143687626	0.4660870102554008	TRIM2
-0.6472370312973545	23.768042162454357	-1.827034940328813	0.07808434457216228	0.48374813149345974	-4.470256606593881	FBRL	5	-1.8540899048692896	0.07326246182407213	0.4660870102554008	FBL
-0.631545002253393	26.145707646758755	-1.810602245407858	0.08065644836303629	0.4856948181363554	-4.496147675829743	SRSF1	7	-1.853783253036039	0.07330759019771153	0.4660870102554008	SRSF1
-0.5758917351331192	23.611369039496786	-1.8046889822316547	0.08159957182387231	0.48821958403306887	-4.505419781749616	CSN4	8	-1.8519992557741256	0.07357060508617995	0.46699243097326026	COPS4
-1.4392055187755837	20.182560134262186	-1.849924826666023	0.07461890252298953	0.4798571499712149	-4.433888854533631	IGSF8	1	-1.850046582674228	0.07385941517738967	0.46796071393646244	IGSF8
-0.5950891501934841	23.45024380068887	-1.78710952245629	0.08445916147700852	0.48821958403306887	-4.532844158103594	ADRO	10	-1.8475099533847708	0.07423604646030577	0.46796071393646244	FDXR
-0.662211995926107	26.90185515095981	-1.817951552443895	0.07949728692527329	0.48487516051861046	-4.4845907924755295	FRIH	5	-1.8470793768660831	0.07430014035203264	0.46796071393646244	FTH1
-0.6951519286997545	25.564853797755227	-1.7706467607551202	0.08721405517020173	0.48821958403306887	-4.558334736789541	TCPA	17	-1.8469372525253038	0.0743213068187859	0.46796071393646244	TCP1
-0.6500067902978195	26.194419717338064	-1.772896977173691	0.08683305377684415	0.48821958403306887	-4.554861537494469	XRCC6	15	-1.8467199325282353	0.07435368210769637	0.46796071393646244	XRCC6
-0.5814261045395988	25.027121120802075	-1.7654829034174893	0.08809375863481106	0.48821958403306887	-4.5662919391853976	RTCB	17	-1.8454164174731211	0.0745481272790111	0.46796071393646244	RTCB
-0.6565581931135505	23.457985206202668	-1.816782940317866	0.07968064642926095	0.48487516051861046	-4.4864308946090565	GYS1	5	-1.8452756404019646	0.0745691530213836	0.46796071393646244	GYS1
-0.6908804713097183	24.84002142819809	-1.7754538770464285	0.08640184299592564	0.48821958403306887	-4.550910744816248	SYNC	12	-1.842582989421947	0.0749722926129966	0.4697293155299722	NARS1
-1.1153235488958053	21.76077382397235	-1.8977780746272959	0.06816445534696762	0.46631231643720605	-4.348277178849125	TBA1C	1	-1.843311159902204	0.07518346708555905	0.47029141285183307	TUBA1C
-0.6046989113870893	27.763784156035484	-1.7300575402308873	0.094333930555396	0.5024869841866159	-4.62038225774241	TERA	41	-1.8386795501110653	0.0755600230794145	0.47188453123144025	VCP
-0.7242469805560887	25.88124625703132	-1.7640126625818235	0.08834559889751686	0.48821958403306887	-4.568554130417807	HNRPR	15	-1.836138703164871	0.07594470704906099	0.47352319757482153	HNRNPR
-0.7413572136292288	31.842360353860897	-1.7671106782766235	0.08781564507256102	0.48821958403306887	-4.563785617630903	G3P	11	-1.8319715940000814	0.07657923457160765	0.47671189109528106	GAPDH
-1.0488306707341906	21.161536810261165	-1.891789133751179	0.06862228537764184	0.467270523292154	-4.366472165117675	INPP	1	-1.8294619698953736	0.07696355917090617	0.47833531478290314	INPP1
-0.7750681116572089	24.290650448072423	-1.7680413505407175	0.08765697018206647	0.48821958403306887	-4.562351819456737	PIPNB	9	-1.8278986928703382	0.07720379230642804	0.47867263576226077	PITPNB
-0.9977756639504989	23.058198485395987	-1.771191884427812	0.08712162599757013	0.48821958403306887	-4.557493660727168	YBOX3	6	-1.8259059636914854	0.07751094934818852	0.47867263576226077	YBX3
-0.9226649881930626	20.715086392891486	-1.8435187256173324	0.07557518347356934	0.481211656267138	-4.444102323825243	FOXK1	2	-1.825871861133338	0.07751621495168363	0.47867263576226077	FOXK1
-0.7179871705158121	26.287348755425562	-1.7761913020445321	0.08627781797419652	0.48821958403306887	-4.549770477716992	NNMT	7	-1.8248482297718709	0.07767441100452202	0.47867263576226077	NNMT
-0.9188475622147223	25.692538328359845	-1.8004213415691996	0.08228606755273872	0.48821958403306887	-4.5120967615747	H12	3	-1.8245628830943743	0.07771855873407833	0.47867263576226077	H1-2
1.1892098704925473	22.363860462101766	1.7826363043311786	0.08520028372741043	0.48821958403306887	-4.539788791299898	DQB1	3	1.8242978780067438	0.07775957848514	0.47867263576226077	HLA-DQB1
-0.9030241040645315	22.193098613459554	-1.800323421394813	0.08230187673761385	0.48821958403306887	-4.512249818148454	MOXD1	3	-1.8229638005151	0.07796635935806771	0.4787915353412958	MOXD1
-0.6474641131443697	22.589618406225352	-1.8122700762637929	0.08039213163875644	0.48487516051861046	-4.493528197776438	STAM2	4	-1.8225782728563824	0.07802620320257171	0.4787915353412958	STAM2
-0.6402141607391592	22.76058376830632	-1.7836254670355813	0.08503592441185652	0.48821958403306887	-4.53825430497161	RRP44	6	-1.8207767031499502	0.07830637346484126	0.47960153725563875	DIS3
-0.8898021040976332	22.03447296203194	-1.798753388303063	0.08255571232854168	0.48821958403306887	-4.514703006070294	LIMC1	3	-1.8201378328976652	0.07840593313089342	0.47960153725563875	LIMCH1
-0.8794167395151575	24.56845057693301	-1.844650873330096	0.07540541827698144	0.481211656267138	-4.44229929673124	THY1	2	-1.8187040097556817	0.07862976933575681	0.4802120928518145	THY1
-0.7662609804678446	19.83246226903084	-2.012683520407261	0.053589983717463735	0.4443263746338749	-4.165407205505817	CLC11	1	-1.8167078054345718	0.07894230762207449	0.4813615986026338	CLEC11A
-0.6388237845798272	27.631576189705214	-1.7443555370972044	0.0917717880663589	0.4981642133710838	-4.598655913058314	FIBG	14	-1.814904283285541	0.07922558908176389	0.4816249137439069	FGG
1.1839597766220713	22.251102432492576	1.7974117389330724	0.08277315291188506	0.48821958403306887	-4.5167980123771	BCL10	2	1.8148491411953442	0.07923426396045163	0.4816249137439069	BCL10
-0.7349727547594469	22.338659132664873	-1.8785504581873604	0.07047190415270126	0.4710401459648607	-4.387916449916981	RNPS1	2	-1.8097628857143322	0.08003791764010044	0.48318287417928685	RNPS1
-0.7032239019551341	21.530098889090876	-1.815655389712157	0.07985790611006649	0.48487516051861046	-4.488205465622363	RRAGC	3	-1.8091522164312865	0.08013487194691649	0.48318287417928685	RRAGC
-0.8830902713611266	28.11027864440456	-1.8328503904883975	0.077191081331133	0.48246615435096313	-4.461050252040231	IGHG3	2	-1.8089217634453818	0.08017148634447044	0.48318287417928685	IGHG3
-0.5519327463207304	29.62960450679899	-1.7818765284773486	0.08532671163257488	0.48821958403306887	-4.540966974783155	ALDOA	6	-1.8088791104369644	0.08017826462261757	0.48318287417928685	ALDOA
-1.0640537702314141	22.666245097433933	-1.8628307421227857	0.07272391436404288	0.4762166667662275	-4.413229422220995	FBX50	1	-1.8083808370268364	0.08025748480092382	0.48318287417928685	NCCRP1
-1.0231213492431088	21.784998585742784	-1.7752282408922724	0.08643982224832618	0.48821958403306887	-4.551259567284649	AASS	3	-1.8081715765711501	0.08029077487053117	0.48318287417928685	AASS
-0.7489934047512925	19.87404331646122	-2.0136080140140513	0.0534871533168742	0.4443263746338749	-4.16383396064027	TBCEL	1	-1.80708928355709	0.0804631386147307	0.48318287417928685	TBCEL
-0.9546976758277417	25.06988939855425	-1.742647915042012	0.09207465956909322	0.49861969489724334	-4.601258203802846	PAK2	10	-1.8060890347815122	0.08062271633644687	0.48318287417928685	PAK2
-0.6998706782232986	22.612742962481335	-1.8887046502613758	0.06904943584304608	0.467270523292154	-4.371478770426502	HDGR2	2	-1.8052519966925	0.08075646284177197	0.48318287417928685	HDGFL2
-0.7354754228070632	25.0682943813553	-1.8708767928820154	0.07156360335845924	0.47285711980196954	-4.400293540373952	SRSF7	2	-1.8035582276791864	0.08102768056951941	0.48318287417928685	SRSF7
-0.7553209030114232	22.57586283420113	-1.799098130367045	0.08249991888555995	0.48821958403306887	-4.514164487960054	PPCS	3	-1.8032136324809533	0.0810829543177692	0.48318287417928685	PPCS
-0.7794844844823565	21.442844575415933	-1.854031078296721	0.07401142236646065	0.47841774190807285	-4.427327708371584	RETST	2	-1.8029515827949643	0.08112500908786023	0.48318287417928685	RETSAT
0.5884748594105105	25.1250272870286	1.7625532863288282	0.08859618202802838	0.48821958403306887	-4.570798128719223	B3AT	7	1.8023677567919327	0.08121877056849403	0.48318287417928685	SLC4A1
-0.8728620084823717	21.768116729585945	-1.7565354775276771	0.08963585182498868	0.49160059244526366	-4.58003581148765	SPIT1	5	-1.802186565811512	0.08124788828766608	0.48318287417928685	SPINT1
-0.6493540734524288	23.178105242801752	-1.7632734828904022	0.08847244495941822	0.48821958403306887	-4.569690908047958	LIMA1	6	-1.801474494911746	0.08136240546614024	0.48318287417928685	LIMA1
0.6338146574733905	22.280381133339297	1.8225313591689984	0.07878217513696029	0.48487516051861046	-4.477370513410864	EXOC5	3	1.7991291510087521	0.08174056191823724	0.484664265615439	EXOC5
-0.6295458366567033	24.410600989020647	-1.7022871752529427	0.09948286495804501	0.5034947597842125	-4.662171027977226	U520	34	-1.798333225734332	0.08186923400160952	0.484664265615439	SNRNP200
0.6966407104557852	23.361601734661242	1.7777421529407296	0.08601747942578361	0.48821958403306887	-4.547371205388362	HPCL1	4	1.7971584269174734	0.08205947095777259	0.484664265615439	HPCAL1
-0.7437474720302824	23.84387153865165	-1.7104351911803406	0.0979482043995141	0.5034947597842125	-4.649966177613094	TPR	31	-1.7958850115901868	0.08226610155630909	0.484664265615439	TPR
-0.7141375054842491	22.731930085042748	-1.727835762512968	0.0947374336212627	0.5024869841866159	-4.623745513783453	PLXB2	13	-1.795048498140658	0.08240207897983523	0.484664265615439	PLXNB2
-1.0073449343391907	20.321310910425574	-1.862335472237858	0.07279586321203754	0.4762166667662275	-4.414024280255738	PTN7	1	-1.7950009253364512	0.08240981780197751	0.484664265615439	PTPN7
0.850918252074166	22.08086055751783	1.7290595580467871	0.09451499707020677	0.5024869841866159	-4.621893398636838	SPTA1	12	1.7945201882749204	0.08248805553733841	0.484664265615439	SPTA1
-1.542028043170447	18.610411685194475	-1.78076934157143	0.0855112350962075	0.48821958403306887	-4.542683179420259	SCFD2	1	-1.7933179298001836	0.08268399403723005	0.48498071617941496	SCFD2
-0.7126960976554528	23.549706316754076	-1.7181865007965447	0.09650678930946471	0.5034947597842125	-4.638312118140989	GDE	18	-1.7926536747847186	0.08279242081471934	0.48498071617941496	AGL
0.6275694601279511	22.66941973261546	1.7644188312626419	0.08827596451552153	0.48821958403306887	-4.567929326728768	GOLM2	5	1.7908622562173513	0.0830854378297085	0.48513179188060823	GOLM2
-0.6663369339306833	22.030183787880798	-1.7745117046526249	0.08656052428562197	0.48821958403306887	-4.552367065217387	YLPM1	4	-1.7898020514315565	0.08325926710744407	0.48513179188060823	YLPM1
0.9475033843464011	20.98624369162592	1.7991477722799003	0.08249188743324867	0.48821958403306887	-4.514086936160148	RAB25	2	1.7896946866915122	0.0832768876546451	0.48513179188060823	RAB25
-0.6520642955807681	22.631783654114	-1.889476586145081	0.06894232022625488	0.467270523292154	-4.3702263820425085	CAB45	2	-1.7853575043936716	0.08399135326020056	0.48513179188060823	SDF4
-0.8306329472018064	24.098768441823402	-1.8181117743759216	0.07947217568752676	0.48487516051861046	-4.484338434300824	CNBP	2	-1.7848046581943053	0.08408279669923913	0.48513179188060823	CNBP
0.6247095909075284	25.688379475549244	1.7249358599991549	0.09526628191238466	0.5024869841866159	-4.628130093341065	SPB6	10	1.784334597074933	0.08416061355011896	0.48513179188060823	SERPINB6
-0.7938777960669299	20.059942146877237	-1.9608519402852582	0.059994329831140294	0.4499487126596746	-4.24482363095657	ACACA	1	-1.7837157072591538	0.08458983567051852	0.48513179188060823	ACACA
-0.7196984365091197	24.382046260165946	-1.7333123356240254	0.09374543723155634	0.5024869841866159	-4.615449018290416	UBA5	7	-1.7817356421248676	0.0845919649431735	0.48513179188060823	UBA5
-0.7450105313426363	22.844661519489776	-1.8406958763250643	0.07599989932540255	0.481211656267138	-4.448594179942384	SYUA	2	-1.781405046984126	0.08464696843589664	0.48513179188060823	SNCA
0.6818144699015214	24.827468487078985	1.7345629988591669	0.09352013293662936	0.5024869841866159	-4.613551439667111	CAVN2	7	1.7810435068954715	0.08470715519678329	0.48513179188060823	CAVIN2
-0.7940600147957966	22.822394897876784	-1.719297583198496	0.09630164586471986	0.5034947597842125	-4.636638147885827	UN45A	10	-1.7808165245400154	0.08474496024117648	0.48513179188060823	UNC45A
-1.0796307909705405	20.092405032578284	-1.834656801370835	0.07728948040408559	0.48246615435096313	-4.449243039082374	LCMT1	1	-1.7822945454201182	0.08482585190154102	0.48513179188060823	LCMT1
-0.6292372156252419	21.683589587630873	-1.8971799125894702	0.06788123810384936	0.46631231643720605	-4.357707099496286	MEAK7	2	-1.7800835862622195	0.08486713251836357	0.48513179188060823	MEAK7
-0.8034089646147322	19.70160060182335	-1.9323207735121954	0.0632183507414869	0.45664301744427355	-4.3001061971736245	CE170	1	-1.7795529183432595	0.08495568190021562	0.48513179188060823	CEP170
-0.5353871905293452	24.81896282102691	-1.7173164027939223	0.09666769568280208	0.5034947597842125	-4.639622412684032	LIS1	11	-1.7786322565200923	0.08510949314796407	0.48513179188060823	PAFAH1B1
-1.1527766927695744	22.263357444619935	-1.7242906767146493	0.09538428031434987	0.5024869841866159	-4.629104792826609	SYMPK	5	-1.7782387246900901	0.085175310932498	0.48513179188060823	SYMPK
-0.6990528791389146	20.342349598388758	-2.019834556975133	0.052799088789440875	0.4396517672961614	-4.153224180068115	NEP1	1	-1.7782051888141421	0.08518092176779517	0.48513179188060823	EMG1
-0.5750590180808821	23.795231215427787	-1.7469748210407565	0.09130885789904926	0.4979547856128433	-4.594660374204992	GLYG	6	-1.7778760224923178	0.08523601071181719	0.48513179188060823	GYG1
-0.670222251950463	23.142779791354208	-1.7151147389809662	0.09707585635505538	0.5034947597842125	-4.642935556032642	PLOD3	11	-1.7777440259980868	0.08525810999695087	0.48513179188060823	PLOD3
0.9081812971309624	22.97870156187736	1.730270626933982	0.09429530761939406	0.5024869841866159	-4.62005951237505	STRN	5	1.7773503020873342	0.08532405740462144	0.48513179188060823	STRN
-0.5898510532694488	24.72103268886096	-1.706294797725685	0.0987255326256917	0.5034947597842125	-4.656173897586212	SRP72	14	-1.775828579913835	0.08557934742162684	0.48551078343391774	SRP72
-0.7905429421655867	22.49445440382473	-1.7631374163294329	0.08849581133364758	0.48821958403306887	-4.56990012243163	DJC11	3	-1.7745702569073316	0.08579093737235251	0.48551078343391774	DNAJC11
-0.8032050586987474	25.12363112066749	-1.7057808839561375	0.09882237684477083	0.5034947597842125	-4.656943568138582	DDX5	14	-1.773079438192911	0.08604219567789337	0.48551078343391774	DDX5
-0.8791120890121569	25.445552527413707	-1.7270728435288543	0.09487632475576077	0.5024869841866159	-4.624899599102848	RS13	5	-1.772911738682552	0.08607049824734408	0.48551078343391774	RPS13
-1.426121024456478	24.1356424274274	-1.7092634832417997	0.09816766001326632	0.5034947597842125	-4.651724153893327	EFGM	9	-1.772179398365296	0.08619418744175174	0.48551078343391774	GFM1
-0.7816895225155918	19.89570894038486	-1.936584154143192	0.06267203023785364	0.45606394859311045	-4.293063512547243	GPAA1	1	-1.7720166849292551	0.08622168949241951	0.48551078343391774	GPAA1
0.7463512508143779	22.625810459426386	1.7440386824033036	0.09182792308157911	0.4981642133710838	-4.599138929711056	IDI1	4	1.7704483424787063	0.08648715425589333	0.48551078343391774	IDI1
-0.7012326718372179	24.419600993392407	-1.7277138260124518	0.09475962091716084	0.5024869841866159	-4.623929997334061	RU2A	6	-1.7700181967841229	0.08656008352294244	0.48551078343391774	SNRPA1
-0.6017526333343355	23.0486463680169	-1.6980434773271806	0.10029012128174497	0.5034947597842125	-4.668509051039102	G6PE	14	-1.7670090389797253	0.08707173058841434	0.48551078343391774	H6PD
-0.788539527698692	23.142409449218793	-1.7361472687052242	0.09323538674302823	0.5024869841866159	-4.611146125527306	FBLI1	4	-1.766750236773201	0.08711585404014273	0.48551078343391774	FBLIM1
-0.8219809764358104	26.479404055825174	-1.9032330855161126	0.0670574007023918	0.46448346246808775	-4.3478423599355835	ROA1	1	-1.7665783515268425	0.08714516938882472	0.48551078343391774	HNRNPA1
0.9428619527755053	21.7419710110077	1.7741057440707757	0.08662897275250885	0.48821958403306887	-4.552994372272352	GBG10	2	1.7660835558692056	0.08722960432695014	0.48551078343391774	GNG10
-0.798561831920999	19.7504211679152	-1.9155492614280312	0.06540788079412292	0.4617184201821398	-4.32769715395207	RT26	1	-1.7651060326771495	0.08739661835179284	0.48551078343391774	MRPS26
-0.6974345354431257	22.30758211815816	-1.7680110691291981	0.0876621291747275	0.48821958403306887	-4.562398480545049	HSP13	3	-1.7641692530336026	0.08755692500455571	0.48551078343391774	HSPA13
-1.0398179941127665	23.85293429655766	-1.7281704956506783	0.09467654884324811	0.5024869841866159	-4.623239026531374	TACD2	3	-1.7629336408821943	0.08776874987313132	0.48551078343391774	TACSTD2
-0.7022356262551277	23.355581715331866	-1.7649070208297957	0.08819232994495316	0.48821958403306887	-4.567178200721383	RS15A	3	-1.7622135988044503	0.08789238874824809	0.48551078343391774	RPS15A
-0.9235609604532584	20.96485784311721	-1.7725448295949031	0.08689258507481458	0.48821958403306887	-4.555405305805733	SYNPO	2	-1.761679797009475	0.08798414324906813	0.48551078343391774	SYNPO
-0.6365003335221608	22.12389799720072	-1.7797592055029654	0.08567988016164259	0.48821958403306887	-4.54424821596734	MSI2H	3	-1.76148721130681	0.0880172664368478	0.48551078343391774	MSI2
-0.7968410582959713	23.645102237149555	-1.7483811436987007	0.09106112182774521	0.4976491200496066	-4.592513157180077	HMCS1	3	-1.7614094673744152	0.08803064075389372	0.48551078343391774	HMGCS1
-0.6504086752869895	22.862947932994484	-1.775874212850646	0.08633112957453806	0.48821958403306887	-4.550260832877344	IFT25	3	-1.7613607498380401	0.08803902252536622	0.48551078343391774	IFT25
-0.837294023116204	21.198732982032816	-1.789578111553838	0.08405252192410455	0.48821958403306887	-4.529005829692815	BUD31	2	-1.7611172919372908	0.0880809191687894	0.48551078343391774	BUD31
-0.6821704266482769	23.332833185908854	-1.7043981767570073	0.099083336778591	0.5034947597842125	-4.659013474126381	EIF2A	9	-1.7607201601686144	0.08814929771540397	0.48551078343391774	EIF2A
-0.58943214742294	25.413620627591403	-1.6677647785213252	0.10621073751146003	0.5091575428324966	-4.713359439032201	CAND1	29	-1.7593495927280454	0.08838562826533951	0.4861209554593673	CAND1
-0.7621596769429928	24.77345489734044	-1.6851251594551921	0.10278140447409037	0.5050375610706572	-4.687724164142301	XPO2	19	-1.7577727247992174	0.08865819421700792	0.48692840852234703	CSE1L
-0.9504329972349908	23.595842844679648	-1.7270092899077791	0.09488790258148054	0.5024869841866159	-4.624995719753649	RS11	3	-1.7559187499483748	0.08897956720890225	0.4871140209938513	RPS11
-0.661929373196493	24.278217649501865	-1.691674943743982	0.1015118827633524	0.5034947597842125	-4.677996612117706	PLOD1	12	-1.7556388714889837	0.08902816750621653	0.4871140209938513	PLOD1
-1.065692731538121	22.39804296716337	-1.7005865865909027	0.0998057015010679	0.5034947597842125	-4.6647124111419345	HEM6	6	-1.7554015088379804	0.08906940259908232	0.4871140209938513	CPOX
-0.8898157227543919	22.919714482597467	-1.7303313375983462	0.0942843059774997	0.5024869841866159	-4.619967552978775	GNAI1	3	-1.7541513766668924	0.08928684432707396	0.48732005566293474	GNAI1
-0.6264412388639542	23.113545287251505	-1.7033752111493459	0.09927677463200998	0.5034947597842125	-4.660543979526857	FNTA	8	-1.7529022650457022	0.08950455622701387	0.48732005566293474	FNTA
-1.0625813335325383	23.28397121086336	-1.7438470203548384	0.09186189265158931	0.4981642133710838	-4.59943106745885	UB2L3	2	-1.7528505468926723	0.0895135800166254	0.48732005566293474	UBE2L3
-0.5717603897606196	24.04473270435669	-1.6943993964828887	0.10098769553262799	0.5034947597842125	-4.673941361698493	NXP20	10	-1.7518493888748923	0.08968841363830414	0.48732005566293474	FAM114A1
-1.1174999223096052	21.86743999341607	-1.736992205252419	0.09308382307867541	0.5024869841866159	-4.609862586148512	PADI4	2	-1.751575098981388	0.08973636355570054	0.48732005566293474	PADI4
-0.5866542423943848	23.15682279801533	-1.692353867737133	0.10138104425781932	0.5034947597842125	-4.676986550689489	PFKAM	10	-1.7500905904865678	0.08999625326363743	0.4877156955061605	PFKM
-0.6659674140706393	27.81557116310134	-1.709501624698812	0.0981230237492126	0.5034947597842125	-4.6513669358566405	1433T	6	-1.749435457954339	0.09011114781986007	0.4877156955061605	YWHAQ
-0.5471500506438645	23.524504299851618	-1.7967644589298748	0.08287823191614553	0.48821958403306887	-4.517808311491837	DYLT3	3	-1.7484882298102198	0.0902774878456319	0.4877156955061605	DYNLT3
-0.6848104257167797	25.756080544146503	-1.6921874925482023	0.1014130940874067	0.5034947597842125	-4.677234103738044	PRP19	9	-1.7482858758477642	0.09031305621847033	0.4877156955061605	PRPF19
-0.7124967564318396	20.221175181795573	-1.9572771220208995	0.060078379247172464	0.4499487126596746	-4.258714985680067	RPAB5	1	-1.7468388755021709	0.09056774466721625	0.48840989881819125	POLR2L
0.9000635195903577	22.89036156128501	1.7089521489301163	0.09861277296483131	0.5034947597842125	-4.642392148080878	SSDH	4	1.747836159802387	0.09072191210320872	0.4885608395877944	ALDH5A1
-0.8460495479256238	22.784729396099554	-1.7252015578803088	0.09521772387160447	0.5024869841866159	-4.6277286100377175	CUL4B	3	-1.7449551434910466	0.09090021050251926	0.4887819781772462	CUL4B
-0.7463392088471323	21.89280063485544	-1.6870639616170362	0.10240423537940116	0.5039742597209113	-4.6848478877018636	NU153	9	-1.7443035829549076	0.09101544583310808	0.4887819781772462	NUP153
-0.5875645122581439	22.53337285442567	-1.70958705924683	0.09810701440555622	0.5034947597842125	-4.651238772189849	MTNA	6	-1.742613003226766	0.09131501728511247	0.48971156084204365	MRI1
-0.5535681318530123	22.279313123325558	-1.7862058911476708	0.084608430930952	0.48821958403306887	-4.53424814245807	SMCE1	3	-1.7418525242891814	0.09145004532527115	0.48975736583603025	SMARCE1
-0.7093354451182634	23.644837629678825	-1.697288250078326	0.10043435884799906	0.5034947597842125	-4.669635657599223	PAPS1	6	-1.7401218908226297	0.09175795814829754	0.49072764357763543	PAPSS1
-0.6706389882454644	25.70266678091057	-1.6636020564693332	0.10704708260638532	0.5108581871014304	-4.719474312610398	TIF1B	18	-1.736235451480184	0.09245261522455253	0.4917482415449358	TRIM28
1.1311582794229267	24.11269723580099	1.7192176075431367	0.09631639980319093	0.5034947597842125	-4.636758669148144	LV147	2	1.7357897096276294	0.09253256894513782	0.4917482415449358	IGLV1-47
-0.6650270036559043	21.31554474719404	-1.9914606658450196	0.05599881218066691	0.4461910977324	-4.201376175842569	ENTP5	1	-1.7352746221650215	0.09262503385855814	0.4917482415449358	ENTPD5
0.7884686162900856	21.007319352644235	1.8979265750089227	0.06814413801286145	0.46631231643720605	-4.348036590915097	AL5AP	1	1.736711141013916	0.09269796613143044	0.4917482415449358	ALOX5AP
-0.8642315185462657	24.342933980825418	-1.6893998456878432	0.1019513593774824	0.5035148769255253	-4.681378977751644	CADH1	5	-1.7344267298030716	0.09277741103524874	0.4917482415449358	CDH1
-0.5879205855667173	25.77387998932984	-1.660693367043784	0.10763473015350418	0.51212416810455	-4.7237396875983775	TCPQ	17	-1.73422773067171	0.09281320430626942	0.4917482415449358	CCT8
-0.6117366479083017	22.6191853270168	-1.692118670413617	0.10142635418240922	0.5034947597842125	-4.677336499857266	WDR5	7	-1.7340910196750707	0.09283780076687707	0.4917482415449358	WDR5
-0.6119998676617193	24.13288563481579	-1.672532858380677	0.1052594761576024	0.5091153892840772	-4.706340073786232	SPEE	11	-1.733272971668647	0.09298509517254558	0.4918555853935744	SRM
-0.5497440072893305	27.00834648967852	-1.6490833218614664	0.11000717286531764	0.5139966468256298	-4.740704376171261	RPN1	21	-1.731088984959308	0.09337929889004079	0.49326691037140236	RPN1
-0.8611279491334471	21.89115910050651	-1.7040156823278882	0.0991556275344471	0.5034947597842125	-4.659585827990671	CATK	3	-1.726063125699646	0.09429179683412471	0.49603978425584816	CTSK
-1.5418260331119633	24.099415415809194	-1.6643658647557988	0.10689321340462025	0.5108581871014304	-4.718353238899166	THIC	9	-1.7259847200702474	0.09430609139159003	0.49603978425584816	ACAT2
0.7527278669171977	21.463269048954942	1.7718307178553014	0.08701341365726867	0.48821958403306887	-4.55650773866644	DHX30	2	1.7251914974350322	0.09445081061261174	0.49603978425584816	DHX30
-0.534966949285689	26.751015290812074	-1.6452852588248827	0.11079266489466083	0.5139966468256298	-4.746233059497068	CERU	19	-1.7242825436059934	0.09461687385700812	0.49603978425584816	CP
-1.0820978668419876	20.602909633063167	-1.7608275014679597	0.0888932868655252	0.48821958403306887	-4.573449869129631	FDFT	1	-1.724112838917938	0.09464790558497342	0.49603978425584816	FDFT1
-0.6622150199504446	23.589479055195326	-1.8053235725385686	0.08149791003819787	0.48821958403306887	-4.5044258696202775	SRS10	2	-1.7228711653941178	0.09487521490741181	0.49603978425584816	SRSF10
-0.6450156440744657	27.59429582052045	-1.6675696568690404	0.1062498178224838	0.5091575428324966	-4.713646342326826	G6PI	9	-1.722101632766751	0.09501632097848971	0.49603978425584816	GPI
-0.6104465759153364	26.03334130297448	-1.6683447400251354	0.1060946496369468	0.5091575428324966	-4.712506513350002	ALDOC	9	-1.7218834469447424	0.09505636089600256	0.49603978425584816	ALDOC
-0.6340440700666612	24.627275314937044	-1.6507823245326985	0.10965729793270768	0.5139966468256298	-4.738227840612554	SYYC	16	-1.7206790213541294	0.09527764374593331	0.49603978425584816	YARS1
-0.9243549800398725	20.315759931214952	-1.7978491231765543	0.0827022126069273	0.48821958403306887	-4.516115164837864	S39AE	1	-1.7202445972776312	0.09535756433318913	0.49603978425584816	SLC39A14
1.125332386314458	19.618423241593053	1.7480222861945527	0.09112428360412475	0.4976491200496066	-4.593061202535058	DGLB	1	1.7199981199159182	0.09540293357186012	0.49603978425584816	DAGLB
-0.6350844312290285	24.847876064334145	-1.6898920911646838	0.10185613829115397	0.5035148769255253	-4.680647472906455	LSM2	5	-1.7191437062637347	0.09556034638865032	0.49603978425584816	LSM2
-0.6364320341651606	22.376195925648183	-1.7049744986006399	0.09897449661003468	0.5034947597842125	-4.658150887221043	NAKD2	4	-1.7190932526783762	0.09556964851623521	0.49603978425584816	NADK2
-0.688697837103188	23.473647919590512	-1.6949464185084964	0.10088272207079088	0.5034947597842125	-4.673126504365337	SF3A2	4	-1.7165435577491488	0.09604072687561478	0.4963422855202915	SF3A2
-0.6365422386109927	23.589494670599485	-1.6869063630025196	0.10243485082653854	0.5039742597209113	-4.685081790221583	PAIP1	5	-1.7163795712695828	0.09607109140388392	0.4963422855202915	PAIP1
-0.7043741908834065	25.85694060984616	-1.669128956874007	0.10593784547839324	0.5091575428324966	-4.7113528147385795	NONO	7	-1.7162844520581944	0.09608870782857692	0.4963422855202915	NONO
1.0013743878086387	24.619449484928047	1.6631786847391843	0.10713245039420491	0.5108581871014304	-4.720095532973276	FHL1	6	1.7160039139259167	0.09614068030480853	0.4963422855202915	FHL1
0.6175958743763346	24.67228870649972	1.7327810506439614	0.09384128566733206	0.5024869841866159	-4.6162547838856165	PRAF3	3	1.7144606986064967	0.09642699830859296	0.4971575731702689	ARL6IP5
-0.7034579031260648	22.209085384289835	-1.712188451810372	0.09762059723005052	0.5034947597842125	-4.64733385956053	FND3B	3	-1.7135505193104983	0.09659620217428977	0.4971785107432733	FNDC3B
0.8295524938592891	22.632527079996443	1.6696712931240423	0.10582951854520456	0.5091575428324966	-4.710554700687754	OAS2	5	1.7130579988812602	0.09668786637130289	0.4971785107432733	OAS2
-1.0768227448952388	21.04593730451919	-1.7449536960757015	0.09166589537533032	0.4981642133710838	-4.597743882774126	SHOX2	1	-1.7093513869588803	0.09738005657783728	0.4993146756560223	SHOX2
1.004379610723916	20.49431709696841	1.7861335490190131	0.08540848318814638	0.48821958403306887	-4.494931122207713	CIB1	1	1.711339818786013	0.09769575064658605	0.4993146756560223	CIB1
1.2865847805620483	19.414233886430633	1.7089809555245994	0.09822063799736135	0.5034947597842125	-4.652147900548078	SOAT1	1	1.704950401857633	0.09820730711672565	0.4993146756560223	SOAT1
-0.7816520767170765	24.051312952330647	-1.6733603818742326	0.10509510698768784	0.5091153892840772	-4.705120172960368	PSPC1	4	-1.7046606760897394	0.09826197262924974	0.4993146756560223	PSPC1
-0.6743075821292592	19.952489890194222	-1.9301326643247956	0.06350034592266311	0.457013642030765	-4.303716188566446	TRPV2	1	-1.7036851374825224	0.09844622487137435	0.4993146756560223	TRPV2
-0.687434470121655	22.174206164363458	-1.681389700574088	0.10351136935019961	0.5079797492065562	-4.693258297446299	DCTP1	4	-1.7033171554197273	0.09851580161857766	0.4993146756560223	DCTPP1
-0.5812787001568189	21.438873096105493	-1.8303029620906175	0.07758128645480013	0.48246615435096313	-4.465085848943427	NADE	2	-1.7032771154698985	0.09852337471434774	0.4993146756560223	NADSYN1
-0.9621337028412817	21.87746667249341	-1.6549440962878854	0.1088041761540336	0.51212416810455	-4.7321526878032625	IF2B3	5	-1.7032166938694824	0.09853480368774886	0.4993146756560223	IGF2BP3
-0.8027730451129429	25.026581175135583	-1.649055798777389	0.11001284831663985	0.5139966468256298	-4.740744477814122	PLD3	7	-1.699573786874145	0.099225927439213	0.4993146756560223	PLD3
-0.7966237213521268	20.214690311290763	-1.8274976485884165	0.078012948812134	0.48374813149345974	-4.469524933230248	MTM1	1	-1.6994103597268848	0.09925702730675223	0.4993146756560223	MTM1
-0.5778580389314314	27.497822505080087	-1.6470320911870042	0.11043081862919009	0.5139966468256298	-4.74369156044165	RACK1	9	-1.6990500469386909	0.09932562294774494	0.4993146756560223	RACK1
-0.7980200705009359	19.85550091196041	-1.841712684892061	0.07621982598088126	0.481211656267138	-4.438086379302134	CNOT7	1	-1.7007808227778067	0.09932945579952472	0.4993146756560223	CNOT7
-0.7890127340084447	23.165644574008386	-1.6451820283103835	0.11081407930542042	0.5139966468256298	-4.7463831825744975	PGM5	8	-1.6989806701689105	0.09933883531458143	0.4993146756560223	PGM5
-0.7536407359061101	24.54901006582495	-1.7399522101405889	0.0925545018991909	0.5005182002146189	-4.605362127660914	RUXF	2	-1.6980274050961373	0.0995205276043337	0.4993146756560223	SNRPF
-1.2311605628675615	18.6522969932825	-1.7077348693387935	0.09845458384000355	0.5034947597842125	-4.6540161600033825	PPIP1	1	-1.6978689753702747	0.09955075123404415	0.4993146756560223	PSTPIP1
-1.362502795219939	19.86428047047166	-1.6937232062033978	0.10111758294981624	0.5034947597842125	-4.6749483379667875	BOLA3	1	-1.6977749973251484	0.09956868304883702	0.4993146756560223	BOLA3
-1.132092290512766	19.120956100303726	-1.7213048463153904	0.0959319681964479	0.5034947597842125	-4.6336117826781855	SYTC2	1	-1.6973131750413377	0.09965684196485065	0.4993146756560223	TARS3
-0.6453384874051622	22.341644558444784	-1.6586103916304886	0.10805720755772721	0.51212416810455	-4.726790482921643	SCRIB	6	-1.6972964259117933	0.09966004049312627	0.4993146756560223	SCRIB
-0.80827962870109	23.497166304363855	-1.6430307309860204	0.11126113350090282	0.5140442060495639	-4.749509957510713	GT251	8	-1.6971830346436738	0.0996816967237237	0.4993146756560223	COLGALT1
-0.5664722790473284	24.35295916552268	-1.5922021317609791	0.12226669679801198	0.526603615130036	-4.822407554277758	LRP1	49	-1.6968579532545593	0.09974380478690789	0.4993146756560223	LRP1
-0.755453611276355	22.246812099372384	-1.6563270687544052	0.10852190672484686	0.51212416810455	-4.730131132256258	OSBL8	5	-1.6957469075127278	0.09995631882336573	0.4993146756560223	OSBPL8
-0.6621260483021985	23.309369220163354	-1.7009465320786445	0.09973729684570237	0.5034947597842125	-4.664174674278582	MOB1A	3	-1.6955213259670627	0.09999951289986046	0.4993146756560223	MOB1A
-0.6630218039132245	24.446925170328885	-1.6732274699661949	0.10512149252370258	0.5091153892840772	-4.705316139175477	RL14	4	-1.6924596129386245	0.100587311211798	0.4993146756560223	RPL14
-1.2679828086333451	18.90238981307854	-1.6967217523199807	0.10054266599780406	0.5034947597842125	-4.6704804627028125	ABLM1	1	-1.6917646237774242	0.1007211390929205	0.4993146756560223	ABLIM1
-0.6481933786478216	26.102875851045916	-1.6298738044421421	0.11402793931725173	0.5156799202899831	-4.768559859413713	HNRPM	12	-1.691507781550285	0.10077063456154214	0.4993146756560223	HNRNPM
-0.5777518888766693	23.31554252371145	-1.6289346013953538	0.11422760896860881	0.5156799202899831	-4.769914931978532	LAMC2	12	-1.6904800300071758	0.1009688936224719	0.4993146756560223	LAMC2
-0.6552147802257267	21.972662789114533	-1.7684445103289301	0.08758830909369371	0.48821958403306887	-4.561730524162957	AKP13	2	-1.6902691814410407	0.10100960776494959	0.4993146756560223	AKAP13
-0.6017580672997802	21.944466856564194	-1.680351597094143	0.10371499894283776	0.5083347796286934	-4.694794497156495	IRGQ	4	-1.69015388908645	0.10103187612780778	0.4993146756560223	IRGQ
-1.0823258352830294	22.159428312863685	-1.6749467367823803	0.10478061234536482	0.5091153892840772	-4.702780266250011	HDAC2	2	-1.6894233727343366	0.10117306846138654	0.4993146756560223	HDAC2
-0.6442252265823925	25.87240994311105	-1.63970968265104	0.1119542110725219	0.5148298162384856	-4.754330325008356	U2AF2	8	-1.6891653119187564	0.1012229851819632	0.4993146756560223	U2AF2
-0.6422960904499675	21.665837834743268	-1.7718241783666933	0.08701452080603436	0.48821958403306887	-4.556517832589362	SAMD9	2	-1.6877856562738718	0.10149020119947709	0.4993146756560223	SAMD9
-0.7785809067826079	23.426215376746782	-1.6342837120424405	0.11309428006780996	0.5156799202899831	-4.76218873067936	TGFI1	8	-1.68761194360781	0.10152388813497168	0.4993146756560223	TGFB1I1
-0.8234094407792725	20.06161010695793	-1.7978342289683193	0.08270462747774468	0.48821958403306887	-4.51613841993076	PPOX	1	-1.6875744859104307	0.10153115327947289	0.4993146756560223	PPOX
-0.8595855941004551	21.078533862475897	-1.780138847891931	0.08561646463650172	0.48821958403306887	-4.543660105830327	RM39	1	-1.6864511756646436	0.10174922785194108	0.4993146756560223	MRPL39
0.5847865547340199	21.92365042297729	1.711057323885701	0.09783184952750006	0.5034947597842125	-4.649032365228157	DAG1	3	1.6862396745030155	0.10179033149009287	0.4993146756560223	DAG1
-0.7089427576652199	20.97109866580236	-1.8691016592311398	0.07181821154715887	0.47373103085280943	-4.403151164221328	NDUS6	1	-1.6855662137761696	0.10192130581440662	0.4993146756560223	NDUFS6
-0.7534980084751446	22.70155104098263	-1.6740562765607132	0.10495704899536318	0.5091153892840772	-4.704093935070056	DX39A	3	-1.6852975374320631	0.10197359711004735	0.4993146756560223	DDX39A
-0.8421707119410371	26.677026076474363	-1.7033055561420571	0.09928995758383197	0.5034947597842125	-4.660648166665091	RS7	2	-1.6851434731977204	0.10200359205679588	0.4993146756560223	RPS7
-0.9002498316611138	19.718273981715114	-1.7610318941566467	0.08885805530946592	0.48821958403306887	-4.573135918706275	I2BPL	1	-1.6835594406889838	0.10231241656809083	0.5001940365551107	IRF2BPL
-0.6846842831152173	20.631831210181883	-1.8857959733866134	0.0694543442193867	0.46763937009792333	-4.376194290043653	CHMP3	1	-1.6818949023865333	0.10263777696413248	0.5004341075567066	CHMP3
-0.6295307397344452	23.914476302754803	-1.6283389439921085	0.1143543926811262	0.5156799202899831	-4.770774008433747	BUB3	9	-1.681579663043158	0.10269949261352879	0.5004341075567066	BUB3
-0.5931895686981257	23.138152361139664	-1.6556238492363946	0.1086653599390682	0.51212416810455	-4.7311592330288486	CD276	5	-1.6809699349349307	0.10281894933896733	0.5004341075567066	CD276
-0.7282786782647364	24.71664892131834	-1.622806410520019	0.11553755284070331	0.5177794034713	-4.77874088687633	GLYM	10	-1.6806662017329297	0.10287849938407502	0.5004341075567066	SHMT2
-0.5855502091712879	22.68583563359644	-1.6450387758256655	0.1108438016785643	0.5139966468256298	-4.746591494894995	LYPL1	6	-1.6788402305913994	0.10323710658936167	0.500468200021152	LYPLAL1
-0.9174404988361573	19.642224304730583	-1.7695076858110987	0.08778905132632304	0.48821958403306887	-4.528547524328371	SPT4H	1	-1.6805014597796955	0.10324485694023981	0.500468200021152	SUPT4H1
-0.5820937702205242	23.887157451728182	-1.6718629596897923	0.10539269389211303	0.5091153892840772	-4.7073272521445855	MBNL1	4	-1.678656398592588	0.10327326751469537	0.500468200021152	MBNL1
0.9074128197598945	22.705362477036623	1.6473912991765582	0.11035653268653849	0.5139966468256298	-4.743168669065187	GBP5	3	1.6750274036652222	0.10398927862256725	0.5033081085332255	GBP5
-0.9490251621249719	22.785694220282732	-1.6715801204750258	0.10544898227302005	0.5091153892840772	-4.707743954287042	SODE	2	-1.6723345644707444	0.10452325308638953	0.5047085651297054	SOD3
-0.5945552417328166	24.49671749712127	-1.6314513482396886	0.11369321275312665	0.5156799202899831	-4.766282354265391	IF4E	7	-1.6722536877551692	0.10453932573192762	0.5047085651297054	EIF4E
-0.5616942936675251	22.389741743058632	-1.619475422818932	0.1162547750762166	0.519790403112137	-4.783526786001593	ACINU	9	-1.6703857522381682	0.10491111405613161	0.5053893168100995	ACIN1
-0.5838581831537475	24.005508021155197	-1.6181112348761209	0.11654957057568316	0.5205074247624513	-4.785484491918067	SF3A3	9	-1.6697721709335143	0.10503347939883656	0.5053893168100995	SF3A3
-0.715535356712909	22.334940857107537	-1.6433596767253733	0.11119267945340139	0.5140442060495639	-4.749032072135747	SPD2B	4	-1.669478329822491	0.10509212162923302	0.5053893168100995	SH3PXD2B
-0.6116095829493062	24.242655853545912	-1.6043502860831378	0.1195579510240676	0.5221466205839363	-4.805156442776819	IF16	14	-1.6689259979842845	0.10520242493516016	0.5053893168100995	IFI16
-0.6444148187861529	24.90356111070611	-1.6715644438520645	0.10545210284241473	0.5091153892840772	-4.707767048712472	SMD3	3	-1.6649680847447776	0.1059956614286364	0.5068038759723072	SNRPD3
-0.6911177541491753	25.707733306011818	-1.5975057754091762	0.12107796306544387	0.5244926409543211	-4.8148893872937855	G6PD	17	-1.664877060090152	0.10601396276063539	0.5068038759723072	G6PD
-0.4933797951602372	23.433030871686782	-1.6794896887749584	0.1038843214128038	0.5085209766250017	-4.696069377252228	PGRP2	4	-1.6648216923929609	0.10602509622359246	0.5068038759723072	PGLYRP2
-0.7463763750605565	23.877673679660745	-1.5997378094052757	0.12058053892901739	0.5244926409543211	-4.811719194764561	MRC2	15	-1.6640803328296985	0.10617426420449651	0.5068038759723072	MRC2
-0.650616996561812	24.810642376223818	-1.607136616354358	0.11894369264556819	0.5221466205839363	-4.801184426353967	OLA1	10	-1.6635995775119037	0.10627108960311678	0.5068038759723072	OLA1
-0.7947269537003478	22.260707909734858	-1.6895171999550027	0.10192865133216888	0.5035148769255253	-4.681204598244693	ICLN	2	-1.6635443474169025	0.1062822177917132	0.5068038759723072	CLNS1A
-0.8372885848200902	22.531622662994508	-1.6372884705650423	0.11246175588912968	0.5156799202899831	-4.75783958815134	PRPS2	3	-1.6593994665513128	0.10712012965013955	0.5101711463780324	PRPS2
-0.7055645834447937	21.806738651457994	-1.6315676863821869	0.11366856016337085	0.5156799202899831	-4.766114325003726	MOV10	4	-1.6570199265232353	0.10760364278114079	0.5114480032484686	MOV10
-0.761861362288915	20.156362365166924	-1.7902961642589355	0.08393455395135448	0.48821958403306887	-4.527888570720423	EXC6B	1	-1.6567804303224367	0.10765240770854904	0.5114480032484686	EXOC6B
-0.6262433702957608	22.03646444915662	-1.6660702726103749	0.10655052544404507	0.5099674097890513	-4.715850099529234	CPSF3	3	-1.656098651513853	0.10779132834062884	0.5114753828723235	CPSF3
-0.9762035988138109	20.770983686024778	-1.7127965294880756	0.09789365081410921	0.5034947597842125	-4.6366454825475945	CBX5	1	-1.6570188159409627	0.10793891917705246	0.5114753828723235	CBX5
-0.6690040653937608	23.361494239922248	-1.5849548245487177	0.12390658088196271	0.5273677052028136	-4.832647487587839	EEA1	19	-1.6545083074937728	0.10811595875137438	0.5114753828723235	EEA1
-0.6962273233732219	22.10075027499915	-1.7068789243551392	0.09861555403463938	0.5034947597842125	-4.655298845327221	IMA7	2	-1.6535612532428345	0.10830966234132605	0.5114753828723235	KPNA6
-0.6729523135460873	22.763493255288143	-1.6036249896806318	0.11971827411943377	0.5221466205839363	-4.8061894467782595	EMIL1	8	-1.6535173435260677	0.1083186502983743	0.5114753828723235	EMILIN1
-0.5772630907155403	27.899893314080064	-1.5823819727984616	0.12449308145833335	0.5273677052028136	-4.836273432415724	HNRPU	17	-1.6518595133067946	0.10865844764230194	0.5124549443008443	HNRNPU
-0.6657131318526908	26.003608805259475	-1.6058903341079087	0.11921811827886486	0.5221466205839363	-4.802961750294733	SEC13	7	-1.6507025608547325	0.10889610614927257	0.5129510012286902	SEC13
-0.6325837095353748	24.43928606569931	-1.5926436773969614	0.12216736577473493	0.526603615130036	-4.821782431575152	IF5	10	-1.6484244517130366	0.10936533060479402	0.514228659933651	EIF5
-1.0982055924029979	22.642529318019868	-1.6695411637347042	0.10585550231876964	0.5091575428324966	-4.710746221175779	RS26	1	-1.646294059485202	0.10980564546563475	0.514228659933651	RPS26
-0.6938857450823299	20.855179825447152	-1.8242242333201897	0.07851924002124441	0.48487516051861046	-4.474698034500481	SELO	1	-1.6462368932295366	0.10981748094718743	0.514228659933651	SELENOO
-0.7243027118327028	21.932042292861947	-1.6083487808947445	0.11867727978240766	0.5221466205839363	-4.79945466717143	NRDC	5	-1.6460531626450832	0.10985552698086007	0.514228659933651	NRDC
-0.6225313162608259	23.7174317396131	-1.6299227797142046	0.11401753537029367	0.5156799202899831	-4.768489180822004	PABP4	4	-1.6454993359669716	0.10997027681327849	0.514228659933651	PABPC4
0.7483111386380976	24.95894071855326	1.5906623842957228	0.12261360151587684	0.5270905712580443	-4.8245863449353115	PON2	9	1.6453660281296132	0.10999791228996222	0.514228659933651	PON2
-0.6943752073117153	24.1913688364105	-1.5846552742927453	0.1239747486224184	0.5273677052028136	-4.833069897883428	TKFC	11	-1.642982385027392	0.11049302737231258	0.514228659933651	TKFC
-0.5665941491416646	22.813037861203775	-1.6360435849347648	0.11272345656809665	0.5156799202899831	-4.759642251961765	ITIH3	4	-1.6421264604093344	0.11067126443043859	0.514228659933651	ITIH3
-0.8928041518167937	21.71563804987806	-1.646212795914351	0.11060040840137533	0.5139966468256298	-4.744883842679322	SASH3	2	-1.6413838483955705	0.11082609823057607	0.514228659933651	SASH3
-1.3021661017098154	17.930834504951786	-1.6383697017473147	0.11223486809109616	0.5155081960245841	-4.756272994569835	ARID2	1	-1.640940292166744	0.11091866476585781	0.514228659933651	ARID2
-0.8268839837433966	22.16680974505189	-1.6569328670933616	0.1083984534317071	0.51212416810455	-4.729245175277017	RAB6B	2	-1.6406461527837293	0.1109800845320572	0.514228659933651	RAB6B
-0.7157465795270603	23.154170810535913	-1.589462932417858	0.122884398264628	0.5273677052028136	-4.8262823974784155	DCUP	8	-1.64033044672547	0.11104603900481279	0.514228659933651	UROD
-0.8394305079347362	22.702648912401337	-1.6041222418968983	0.1196083399432058	0.5221466205839363	-4.805481276439381	I2BP2	4	-1.6402586535371475	0.111061041920796	0.514228659933651	IRF2BP2
1.9287793570624139	18.886669414756266	1.6055606465367847	0.11929080126358316	0.5221466205839363	-4.803431727761053	ADA15	1	1.6401444110957055	0.11108491909066376	0.514228659933651	ADAM15
-0.5846761288470361	24.229876740830775	-1.5716569975399846	0.1269625169889762	0.5308427881246578	-4.851335548709556	CCAR2	16	-1.6386626677156113	0.11139499515197898	0.514228659933651	CCAR2
1.6013394916567485	19.977688706644457	1.6145334673458405	0.1173256488666644	0.5220091561410889	-4.790612393843039	AL1A2	1	1.6373656278663227	0.11166700703694478	0.514228659933651	ALDH1A2
-0.6891761011042519	26.340009935929828	-1.5788290510077987	0.1253067413281655	0.5276817115196962	-4.841272564568763	FSCN1	11	-1.6369279572177968	0.11175891814400167	0.514228659933651	FSCN1
-0.43480027639405705	27.99133753721803	-1.52018323011527	0.13937812238402095	0.545241996721581	-4.922433356746042	CO3	42	-1.6365460982664868	0.11183915988248434	0.514228659933651	C3
-0.5348067004608623	24.07349368410629	-1.5489456213086104	0.1323243314777967	0.5330706822143626	-4.882949577304137	KTN1	30	-1.636433701095646	0.11186278748341695	0.514228659933651	KTN1
-0.5696148424959979	25.420270510780497	-1.629145518783814	0.11418274382941827	0.5156799202899831	-4.769610678293871	PA1B2	4	-1.636206102665041	0.11191064479596723	0.514228659933651	PAFAH1B2
-0.6649495250665076	25.520648341600104	-1.5958348593784983	0.12145144323141793	0.5246611071187576	-4.817260220824377	BASI	6	-1.6359890928459537	0.11195629140600924	0.514228659933651	BSG
0.6738280645609471	25.97681478329048	1.567561801037253	0.12791596647722409	0.5314277062229739	-4.85706435832405	CAN2	18	1.6349138967402996	0.11218267920467254	0.5144294519936512	CAPN2
-0.6873166624095504	21.1399413641369	-1.8123313936284284	0.08038242823414107	0.48487516051861046	-4.493431857427274	SUMO1	1	-1.6343160564071844	0.11230872112281624	0.5144294519936512	SUMO1
-0.605686355325993	23.692548003568547	-1.646747123046811	0.11048978098357112	0.5139966468256298	-4.744106316236735	GOLI4	3	-1.6338901598119244	0.11239858377753846	0.5144294519936512	GOLIM4
-1.1108808986191967	20.927123236742297	-1.6581798426387928	0.10853428132975136	0.51212416810455	-4.717316337717809	IGHG2	1	-1.6346000771216065	0.11258459172724952	0.5146724193245692	IGHG2
-0.5428048847877207	24.699418032113122	-1.56999567375758	0.12734860464853584	0.5312637480123582	-4.853661089584472	DPP3	13	-1.6317152640125627	0.11285840652929027	0.5153106309231034	DPP3
-0.6849178603802883	23.053500098935462	-1.6070484305750807	0.11896309359974314	0.5221466205839363	-4.801310225531068	AMRP	4	-1.6310924327749825	0.11299037336098004	0.5153106309231034	LRPAP1
-0.842782769602394	20.138134614148463	-1.7271391174067148	0.09524963534566942	0.5024869841866159	-4.615115302728314	NUP37	1	-1.6316977302248796	0.11319795967353026	0.5156499998304814	NUP37
-0.6527185237146611	23.99342019034317	-1.5954183726086153	0.12154468313159232	0.5246611071187576	-4.817850847255025	SNX3	5	-1.628046919229604	0.11363750107306246	0.5170439531784934	SNX3
-0.7489867228779339	20.102447863472385	-1.7724896514848039	0.08728320576818742	0.48821958403306887	-4.546105950865184	RAB4B	1	-1.6280591319922844	0.11397082782573004	0.5171536372478547	RAB4B
-0.8535906294414701	22.102805985811713	-1.6361186634014266	0.11270765921793832	0.5156799202899831	-4.759533565960442	DNJC9	2	-1.62626597192376	0.1140173432688735	0.5171536372478547	DNAJC9
-0.6037172920137799	26.01321018585738	-1.597878538656924	0.1209947728537618	0.5244926409543211	-4.814360200273908	VDAC3	5	-1.6258771153933858	0.11410041827149861	0.5171536372478547	VDAC3
0.6347432282996799	22.240259346675746	1.6062093607218149	0.11914782039237627	0.5221466205839363	-4.802506894508619	AB1IP	4	1.6244491268162926	0.11440592148556063	0.5171536372478547	APBB1IP
-0.616565251820159	22.0193541774713	-1.7058909922615804	0.09880162082453331	0.5034947597842125	-4.65677867850244	PADI2	2	-1.6242184752647468	0.11445533025439943	0.5171536372478547	PADI2
-0.8400196288182009	19.812804564567653	-1.7094914362963138	0.09812493307236368	0.5034947597842125	-4.651382219529478	SPB1	1	-1.6241827615125508	0.11446298221110833	0.5171536372478547	FTSJ3
-0.8983746728883908	21.09445290465681	-1.621856650178221	0.11574167935472157	0.518094546198245	-4.780106307722995	PELP1	2	-1.6196881245211197	0.11542936977919706	0.5209120277215047	PELP1
-1.2059497164575426	19.898412344569085	-1.6332415132614289	0.113704819575842	0.5156799202899831	-4.730473128422277	COMD6	1	-1.6203198470550066	0.11562923254239343	0.5212065057091355	COMMD6
-0.8201182864898371	20.973422400384433	-1.7097757761899595	0.09807165904313635	0.5034947597842125	-4.650955652373334	SAP3	1	-1.6179782424963363	0.11579877238528036	0.521363775204425	GM2A
-0.674543432534584	24.421643093116884	-1.5443367646952955	0.1334346491507727	0.5337385966030908	-4.889318143079404	SF3B1	25	-1.6169343916854326	0.11602476445704957	0.5215122618725334	SF3B1
-0.7712304681550428	21.96407122693516	-1.5772270765744005	0.12606621292665368	0.5299982371900142	-4.832977235269928	ZW10	5	-1.6178912056500798	0.11615374184593197	0.5215122618725334	ZW10
-0.6193607767271807	22.124465217350203	-1.599493402704694	0.12063492442992542	0.5244926409543211	-4.8120665076815925	ADA	4	-1.6159610601016048	0.1162358166311974	0.5215122618725334	ADA
-0.8242273114531926	22.694330304214965	-1.6281099508328643	0.11440316413458046	0.5156799202899831	-4.771104201224441	TPD53	2	-1.6141585778206176	0.1166274929592333	0.5224259633805529	TPD52L1
-0.6494218510033605	26.387133886037308	-1.561618785083939	0.12931004424105863	0.5326543752399079	-4.865355960843644	PCBP2	9	-1.613782676331163	0.1167093125837237	0.5224259633805529	PCBP2
-0.6384450718275367	25.929794561811928	-1.5418103007524384	0.1340465117489804	0.5355762584331126	-4.89280249670567	IMB1	22	-1.613041222961814	0.11687083772592625	0.5225449003173054	KPNB1
-0.5467305238813509	26.15052917286287	-1.5471927535047572	0.13274572326955442	0.5330706822143626	-4.8853735788620565	LMNB1	15	-1.6120576167894167	0.11708539979795798	0.5229004244725414	LMNB1
-0.7274056329698944	20.196288283521447	-1.7491633014551675	0.09092358422370571	0.4976491200496066	-4.5913183398578195	YES	1	-1.6109458441653803	0.11732831029031233	0.5233815869171536	YES1
-0.47564168342598023	25.645076614634263	-1.561071221072612	0.12943911122123852	0.5326543752399079	-4.866118593020588	ITIH2	9	-1.6071779867084877	0.11815463447670903	0.5249765494732256	ITIH2
-0.6231190024893003	26.916166965032026	-1.569223560743146	0.12752836886883262	0.5312637480123582	-4.854741206134201	EF1B	6	-1.6067215582032273	0.1182550576036095	0.5249765494732256	EEF1B2
-1.1842261223834036	21.31844160726793	-1.5811960923438584	0.12476417808762745	0.5273677052028136	-4.837943060089467	MGA	2	-1.6063286962401104	0.118341551073851	0.5249765494732256	MGAM
-0.5061626513161066	23.066080234655225	-1.5647824491623574	0.12856639187677618	0.5326543752399079	-4.860945332133752	NOP56	8	-1.6062871043109292	0.11835071110218656	0.5249765494732256	NOP56
-0.6606191209938181	24.14785301105909	-1.5540165240068182	0.1311114185985283	0.5330706822143626	-4.875924223766866	EIF3M	9	-1.6062278017750844	0.11836377264724326	0.5249765494732256	EIF3M
0.7390268126771211	22.342588445528833	1.5748898636286597	0.12621395543979164	0.5300438562504048	-4.846804282936263	ST1A4	4	1.6046165262389203	0.1187191144668537	0.5253370299071173	SULT1A4
-0.6235169847084592	21.845344702802723	-1.6774808776106505	0.10427985121533605	0.5091153892840772	-4.699038627166707	CBR4	2	-1.6041095925600986	0.11883109206237334	0.5253370299071173	CBR4
-0.8288127170119175	20.510719669038746	-1.6869088987570784	0.10243435816471284	0.5039742597209113	-4.685078026880438	TBB8	1	-1.6026926211413985	0.11914455038318818	0.5253370299071173	TUBB8
-0.5185308725375606	26.793740892782697	-1.546740383929229	0.13285465091344523	0.5330706822143626	-4.885998777928228	HNRPL	11	-1.6024324324199188	0.11920218237396654	0.5253370299071173	HNRNPL
-0.4861478256620977	24.887288137406433	-1.527949361121137	0.13744412363080383	0.5406285323990493	-4.911833574879046	GSLG1	19	-1.6020060713629234	0.1192966711927329	0.5253370299071173	GLG1
0.5379939180947488	34.49826114272155	1.5585188111220039	0.13004213303978673	0.5330706822143626	-4.8696705767927515	HBB	8	1.6019951701389303	0.1192990878951054	0.5253370299071173	HBB
-0.4807136541448891	23.188063981503603	-1.5785147952509255	0.12537891905943196	0.5276817115196962	-4.841714288574811	SPHM	6	-1.6012356441211255	0.11946756700210176	0.5253370299071173	SGSH
-0.6159546494214752	24.75652209529221	-1.5498445867691502	0.13210864245221784	0.5330706822143626	-4.8817055278876715	G3BP1	9	-1.6009523604753946	0.11953045541016795	0.5253370299071173	G3BP1
-0.5218990903974685	25.16166938783823	-1.5821100736155982	0.1245551958417497	0.5273677052028136	-4.836656337118775	NH2L1	5	-1.6001417443360098	0.11971056088349609	0.5255320768037379	SNU13
-0.7959617490828528	20.19976121829727	-1.7354679400021267	0.09415548703581708	0.5024869841866159	-4.571735198371263	CF298	1	-1.6024747885764363	0.11988859745972538	0.5257176096988184	CFAP298
-0.6182935320118474	22.015285554156563	-1.5610801723802634	0.12943700045122272	0.5326543752399079	-4.866106127676879	XPOT	6	-1.5982728235566335	0.12012665374876044	0.5259546402563243	XPOT
1.0486492779212	22.052917172207437	1.5819951966018913	0.12458144672414317	0.5273677052028136	-4.836818097402687	FCG2B	2	1.5978797294043199	0.12021432247594191	0.5259546402563243	FCGR2B
-1.009051903928718	22.79613028975756	-1.5617411071200054	0.129281225946923	0.5326543752399079	-4.8651855635910835	ACATN	3	-1.59677040704057	0.12046200937623683	0.5264434540686106	SLC33A1
-0.5948462988595331	24.06384414261896	-1.5810888068474431	0.12478872783112108	0.5273677052028136	-4.838094058517324	CPSF6	4	-1.5948826917658145	0.12088445702432352	0.5267459140693306	CPSF6
-0.6754019228409369	22.841187930272955	-1.5537601486510526	0.13117252266685023	0.5330706822143626	-4.876279872888381	ITA5	6	-1.5944397979430163	0.12098374715635153	0.5267459140693306	ITGA5
-0.6423168258499352	25.371505292692206	-1.5511297163866318	0.13180079896582578	0.5330706822143626	-4.879926030576898	HPRT	7	-1.594380604211944	0.12099702256893975	0.5267459140693306	HPRT1
-0.9415586702856764	21.220478180083266	-1.6566150927899985	0.10885283841685037	0.51212416810455	-4.696759176025147	UBE2A	1	-1.595532282735917	0.12107537797564676	0.5267459140693306	UBE2A
-0.6627212290912112	25.16331708953093	-1.4960120841735909	0.14553889985751914	0.5508017123867087	-4.9551323031877255	PRKDC	93	-1.5927726043717942	0.12135810714857956	0.5270256863045033	PRKDC
-0.9354972098705332	20.507280184596816	-1.6408741626518857	0.11171078591312748	0.5148298162384856	-4.752641037193495	XRCC4	1	-1.5925333467784246	0.12141190913833083	0.5270256863045033	XRCC4
-0.60932337095376	26.808595858982162	-1.5610279295228429	0.1294493200156904	0.5326543752399079	-4.86617887879561	MARCS	5	-1.5903359572611997	0.12190695291462053	0.52757399486646706	MARCKS
-0.8845037478802382	23.034457855672077	-1.6523769255321525	0.10932976511240651	0.5131210309275612	-4.735901593066933	MXRA7	1	-1.5903275528870002	0.12190884948524942	0.52757399486646706	MXRA7
0.5992197288929013	22.72551602131025	1.5492012696334847	0.13226296450854705	0.5330706822143626	-4.882595855204858	SH3K1	7	1.5901585842889479	0.12194698486711984	0.52757399486646706	SH3KBP1
-0.8205425903397447	19.968078399200394	-1.6735340748786063	0.10506063397036881	0.5091153892840772	-4.704864059793312	TSP3	1	-1.5894514951420442	0.1221066775334746	0.5276695832543973	THBS3
-0.723285633027217	19.768020061205533	-1.7211170190077052	0.09596650957565205	0.5034947597842125	-4.633895091246529	SDC2	1	-1.5886248471060624	0.12229358932385953	0.5276695832543973	SDC2
-0.6049191643381846	24.484888008137776	-1.5967865098095537	0.12123861593112181	0.5245094088103951	-4.815910192077572	RBM8A	3	-1.5882522432198733	0.12237791471137623	0.5276695832543973	RBM8A
-0.5983390450207935	25.90116947555591	-1.54129863575461	0.1341707052376341	0.5355762584331126	-4.893507573877844	TCPZ	8	-1.5874981946733397	0.12254871208267083	0.5278182571569537	CCT6A
-0.6061610827904502	25.123267455591286	-1.5396829989091247	0.13456347438374172	0.5359580499996045	-4.895732643434052	HNRDL	8	-1.5861699350299128	0.1228500474408796	0.5285282041012065	HNRNPDL
-0.7434779533979494	21.35541129286492	-1.6134573376344084	0.1175599132631791	0.5220091561410889	-4.792152949418909	SLTM	2	-1.5853208439220652	0.12304299418603641	0.5287707807861631	SLTM
-0.5802465281129017	22.96828004519898	-1.5724783556192168	0.1267719898780771	0.5308427881246578	-4.8501850462578435	KDSR	4	-1.5844593417464512	0.12323901483428956	0.5289288981098748	KDSR
-0.6058128932021987	25.506101933386727	-1.5675881768755071	0.12790980691450066	0.5314277062229739	-4.857027500710985	ROA0	4	-1.5835632279171565	0.12344318208922439	0.5289288981098748	HNRNPA0
0.694650724231451	23.69308614120404	1.5315196848667794	0.13695276966227987	0.5406285323990493	-4.896172655238473	ACOT9	9	1.5848367126419878	0.12348959811242943	0.5289288981098748	ACOT9
-0.8429898266855318	19.757945497097815	-1.6556229988092017	0.1086655335174564	0.51212416810455	-4.731160476130637	MEPCE	1	-1.581825931303582	0.12383979024533515	0.5298427268839091	MEPCE
-0.8448015260606141	19.851517712958263	-1.6540572721724813	0.108985501494226	0.5121260458563629	-4.733448276059445	OTU6B	1	-1.581074495862459	0.1240116585953979	0.5299924305534002	OTUD6B
-0.653861095643947	25.17922148188238	-1.5470478386205526	0.13278060990147578	0.5330706822143626	-4.885573875668601	RALY	5	-1.5803516256532333	0.12417717767670022	0.5301146989682285	RALY
-0.6345302514761393	24.200323815408122	-1.536258559423372	0.1353990656003509	0.5377078789790345	-4.90044234581978	ERLN2	7	-1.579016528380314	0.12448335659553046	0.5305800990961361	ERLIN2
0.6087073788248745	20.271190135130418	1.8593180572406118	0.07360627017945114	0.4768842071620217	-4.388554086609656	FBX7	1	1.5801482764975494	0.12456025570206294	0.5305800990961361	FBXO7
-0.7776349231909023	21.61129866901035	-1.5291981244320798	0.1371351865256479	0.5406285323990493	-4.9101249350082785	RIGI	7	-1.5769693388020198	0.12495403947881326	0.5316725723757856	RIGI
-0.6010362696657978	23.95285747246875	-1.517565870026321	0.14003487093428363	0.5465877220338168	-4.92599547939526	PDIA5	12	-1.5749513055928022	0.1254194421992977	0.5330670474156759	PDIA5
-0.6135288527342873	24.176522567338324	-1.5277396464284667	0.137496061243013	0.5406285323990493	-4.912120405265073	SAM50	8	-1.5743222491098683	0.12556480576942747	0.5330997016877447	SAMM50
-0.6294089205616444	23.084980962399133	-1.5402057462298278	0.13443628970683472	0.5359580499996045	-4.895012925083739	VPS28	5	-1.5716449212725667	0.12618502863277045	0.5343202772547466	VPS28
-0.5353901141837305	24.114841341988768	-1.5079958542701004	0.14245754113168002	0.5479246775713068	-4.938975840302301	RUVB2	15	-1.5711609061832181	0.12629742098360483	0.5343202772547466	RUVBL2
-1.1168322401633723	20.80896387435373	-1.5511427786904823	0.13218856976283402	0.5330706822143626	-4.8692304570055756	GPC6	2	-1.572479185762374	0.12632796433010757	0.5343202772547466	GPC6
-0.568289638138431	25.161062946821396	-1.5317090502887816	0.13651570409248232	0.5404793519898686	-4.906685773360988	DJB11	7	-1.5707010444018914	0.1264042804662572	0.5343202772547466	DNAJB11
-0.6353911328480244	22.586899242821154	-1.5259086322157167	0.1379502043632388	0.5417273745379926	-4.914623309275599	SP16H	7	-1.5686233376881118	0.12688800428685917	0.53434209826369	SUPT16H
-0.7796574728394674	22.745754109072738	-1.5485533620793859	0.13241853627839983	0.5330706822143626	-4.883492223130725	F162A	3	-1.5683105011278042	0.1269609684387938	0.53434209826369	FAM162A
-0.8089263716447412	25.028071657354342	-1.491094212640498	0.14681887036480068	0.5508017123867087	-4.961730986804649	FAS	60	-1.5678204576927803	0.12707533211479627	0.53434209826369	FASN
-0.5020986141883661	27.93429369928424	-1.5016944347875132	0.14407117526295993	0.5495995966681585	-4.947484967728792	PRDX6	16	-1.5674079879732221	0.12717165721566348	0.53434209826369	PRDX6
-0.6085062223364446	23.15548598935335	-1.5205862647938853	0.13927721493996123	0.545241996721581	-4.921884383528132	RAE1L	8	-1.566871424757467	0.12729705135583172	0.53434209826369	RAE1
-0.5723485347706685	26.07608236988555	-1.5809828362030631	0.12481298059422569	0.5273677052028136	-4.83824319801762	TEBP	3	-1.5664648124207636	0.1273921433268374	0.53434209826369	PTGES3
-1.1604928197571311	20.86790375949708	-1.5721775297285965	0.12684174403694912	0.5308427881246578	-4.850606480683737	SFRP4	1	-1.5660739654536688	0.1274836029726272	0.53434209826369	SFRP4
-0.5507165070160625	26.61256735571199	-1.5050688886385482	0.14320523759758003	0.5479246775713068	-4.942932013963256	PDLI1	14	-1.5659464430986605	0.12751345526747146	0.53434209826369	PDLIM1
-0.9038324459458558	19.516185665263574	-1.6163485220263971	0.11693140075563593	0.521010798303593	-4.788012099919344	P20D2	1	-1.564850473192793	0.12777025110627932	0.5345930578093244	PM20D2
-0.5474350343917678	24.719719442729488	-1.4931143351259426	0.14629200195597739	0.5508017123867087	-4.959022661093015	SYAC	21	-1.5642715255721642	0.12790607404826068	0.5345930578093244	AARS1
-0.6200355447974317	23.774259049591336	-1.5086292347982597	0.14229615932736758	0.5479246775713068	-4.938118890439431	NPL4	11	-1.5639245054039344	0.1279875425075526	0.5345930578093244	NPLOC4
-0.6093216916542339	25.177967639253595	-1.506278076121029	0.1428959660099579	0.5479246775713068	-4.9412984270131695	PUF60	11	-1.56142466815002	0.12857566990637898	0.5355501467800396	PUF60
-0.680971460772863	21.871444680059607	-1.6034883302677285	0.11974850182813417	0.5221466205839363	-4.806384040903844	SIN3A	2	-1.5612144474073988	0.12862522801357726	0.5355501467800396	SIN3A
-0.5575516243140122	22.096561533680735	-1.6597335962956667	0.10782922335656964	0.51212416810455	-4.72514578698899	SODC	2	-1.5608915540474564	0.12870137824393632	0.5355501467800396	SOD1
-0.6463158880731044	21.552270286380995	-1.6118141897549814	0.11791835810633194	0.5221466205839363	-4.794503599947623	ZFAN1	2	-1.5579814124891573	0.12938935664687667	0.5355501467800396	ZFAND1
-0.9192450395139318	21.415157474394213	-1.5562000182048268	0.13098293118936513	0.5330706822143626	-4.862240780821455	WBP11	2	-1.5593378132513422	0.12940469228672147	0.5355501467800396	WBP11
-0.5632221102068193	25.025740870794287	-1.5471108796382675	0.1327654325657855	0.5330706822143626	-4.885486744280197	RL11	4	-1.5576704530679109	0.12946304651381924	0.5355501467800396	RPL11
-0.6504564748863331	25.182686765687066	-1.5348174487681436	0.13575196758794117	0.5385569861685535	-4.902421706134563	TCTP	4	-1.5573942154185956	0.1295285368264645	0.5355501467800396	TPT1
-0.7179498380371108	20.911982765648613	-1.586476592298953	0.12356075220977171	0.5273677052028136	-4.830500547290264	HSP7E	2	-1.5558390179573245	0.12989774613017582	0.5355501467800396	HSPA14
0.5548613550761807	28.76114131796586	1.4937423974910986	0.14612850760739637	0.5508017123867087	-4.958180001346088	CATD	15	1.5557982126450942	0.12990744497770648	0.5355501467800396	CTSD
0.9360997915716815	24.03004021502413	1.547838996854976	0.13259023837243383	0.5330706822143626	-4.8844801705597	ACPM	2	1.5551001535530342	0.13007345511618265	0.5355501467800396	NDUFAB1
-0.6400114446615532	25.400675955214105	-1.4881278815708388	0.14759528694351143	0.5508682439354092	-4.965702238157142	CTNA1	21	-1.5550566744034202	0.1300838008965288	0.5355501467800396	CTNNA1
-0.9055921759520658	20.058158954317573	-1.6039997037974631	0.11963542334225065	0.5221466205839363	-4.805655808013744	NOP10	1	-1.5548207329876338	0.13013995438504009	0.5355501467800396	NOP10
-0.5607025098659513	23.67986677581207	-1.4958515785831066	0.145580532092491	0.5508017123867087	-4.955347956174617	LRC47	13	-1.5543500049023877	0.13025204548659897	0.5355501467800396	LRRC47
-1.2478791010423222	19.45771612728401	-1.5502903404932242	0.13200179902073714	0.5330706822143626	-4.881088439863843	NEBL	1	-1.5540626933383637	0.1303204995368501	0.5355501467800396	NEBL
-0.8792889729046109	21.4594436852985	-1.6102571883325618	0.118258842888473	0.5221466205839363	-4.796729190967687	RBM42	1	-1.5540468523867499	0.13032427460921917	0.5355501467800396	RBM42
-0.6844047268391691	21.262710954476663	-1.698109213499335	0.10027757484360748	0.5034947597842125	-4.668410970316985	S39AB	1	-1.5532877766333681	0.13050527501536013	0.5355501467800396	SLC39A11
1.1715626891448068	24.437127895292132	1.5055626088728287	0.14307889446732974	0.5479246775713068	-4.942265142106949	RABP2	4	1.552061934649743	0.13079800694400823	0.5355501467800396	CRABP2
-0.7104918318122202	23.504009004122352	-1.5836690164233214	0.12419940603411705	0.5273677052028136	-4.834460200001173	LSM8	2	-1.5516304124129439	0.13090118178955065	0.5355501467800396	LSM8
-0.6123002420752925	23.819263106892038	-1.4804034045885086	0.1496326215653047	0.5517881054293903	-4.976012093701813	UBA6	25	-1.5515651336881136	0.13091679537515047	0.5355501467800396	UBA6
-0.6572217050464175	26.21437743820265	-1.5077873237307309	0.14251070589812795	0.5479246775713068	-4.939257911053647	PHB2	7	-1.5512886114205877	0.1309829517047256	0.5355501467800396	PHB2
-0.584754741458319	24.20525228342915	-1.4786690417713297	0.15009315187364125	0.5521902560154812	-4.9783206837950456	DDB1	24	-1.5502124526159995	0.13124067525883334	0.5360378635044332	DDB1
-0.5985287113471927	24.411170919930168	-1.5109336564234275	0.14171025212615193	0.5479246775713068	-4.934998496939975	CPSF5	6	-1.546938314075499	0.13202731795430742	0.538682587059092	NUDT21
0.8203042933899596	20.639523901613764	1.6166049078224094	0.11687579954805144	0.521010798303593	-4.787644601297897	KBP	1	1.5437359307136556	0.13280042313898513	0.5401467508510099	KIFBP
-0.68176103141327	21.38493573675396	-1.5821889428928382	0.12453717582181874	0.5273677052028136	-4.836545274302093	PI4KA	2	-1.5431325115583672	0.13294650875933883	0.5401467508510099	PI4KA
-0.6591838846280744	20.501810507868694	-1.7022153700303573	0.09949647857319009	0.5034947597842125	-4.662278376043529	CNO11	1	-1.5427745622158189	0.13303322865820583	0.5401467508510099	CNOT11
-0.766883530294205	29.159056765144374	-1.492226138939222	0.14652346464110652	0.5508017123867087	-4.960213825243706	IGHA1	8	-1.5420263001145111	0.13321465744758204	0.5401467508510099	IGHA1
-0.7960739486895427	19.90190260350361	-1.623311337534256	0.11542915314838918	0.5177794034713	-4.778014712365155	CDK2	1	-1.5418011760398516	0.13326928187338713	0.5401467508510099	CDK2
-0.5550812775122829	21.602572881496048	-1.5577744774058757	0.13021841789941344	0.5330706822143626	-4.870705493086328	TRI22	3	-1.5412692070685379	0.1333984318273608	0.5401467508510099	TRIM22
-0.5990162937838903	24.22483579288523	-1.4848868050242463	0.1484473891577731	0.5512499109906558	-4.97003364527606	NDUV1	12	-1.5410433573436777	0.13345329370919576	0.5401467508510099	NDUFV1
-1.3570534707357744	21.50424446805989	-1.5275995731788172	0.13753076043725815	0.5406285323990493	-4.912311967426807	CAVN4	1	-1.540617553458449	0.1335567769054091	0.5401467508510099	CAVIN4
-0.657291302669968	23.082575513975417	-1.586826730955293	0.12348129393906093	0.5273677052028136	-4.830006323062359	CO4A	2	-1.5402683988082908	0.1336416806082819	0.5401467508510099	C4A
-0.5934774357892394	20.369978180584365	-1.7610781912899682	0.08885007662989478	0.48821958403306887	-4.573064801560716	RDH10	1	-1.5386369761936487	0.13403897315666446	0.5411145950843467	RDH10
-0.5536805992156104	22.828445715925017	-1.4900583141385617	0.14708963514791762	0.5508017123867087	-4.963118583956622	MCCA	9	-1.5381381401282046	0.13416064340934217	0.5411145950843467	MCCC1
-0.587764231197518	21.61012686547486	-1.7653025433484846	0.08812462001959845	0.48821958403306887	-4.566569531132138	CDIPT	1	-1.5368656317785454	0.13447142450398403	0.541639665625446	CDIPT
-0.5869321706631183	21.11180009076476	-1.6118225852115347	0.11791652438613985	0.5221466205839363	-4.794491594608717	ATRN	2	-1.536460059990569	0.13457059874268568	0.541639665625446	ATRN
0.6895817574006635	25.522153193346714	1.5076047898835356	0.14255725597892324	0.5479246775713068	-4.93950479011457	KAD1	4	1.5345956641911511	0.13502726155134687	0.5423775335674093	AK1
-0.908451658372595	20.114029112035897	-1.5794065900437413	0.12517418203531164	0.5276817115196962	-4.840460574113899	PKHA5	1	-1.534567881799168	0.1350340760224645	0.5423775335674093	PLEKHA5
-0.5281499753228651	25.821744884000942	-1.4588819077000421	0.15542818914626497	0.557398076869322	-5.004496011928296	COPB	25	-1.5336059843774297	0.13527018236538801	0.5427195834934628	COPB1
-0.565175627055094	23.90857479859971	-1.5060618825845271	0.14295122177549527	0.5479246775713068	-4.941590581282679	MVD1	5	-1.5320435793397578	0.13565440155898145	0.5427195834934628	MVD
0.7508160155513046	22.512950494767356	1.4927594900024965	0.14638443874892823	0.5508017123867087	-4.959498617595063	EMAL3	5	1.5319746654874922	0.13567136886077177	0.5427195834934628	EML3
-0.7092416725325315	20.18297268142648	-1.6956225119454476	0.10155718166102015	0.5034947597842125	-4.630919550364046	CP7B1	1	-1.5330277872008375	0.13610710278794774	0.5427195834934628	CYP7B1
-0.7194265387988601	25.350583583861432	-1.481265421006501	0.14940415043844932	0.5516628949000959	-4.974863818612015	K1C10	8	-1.5298960337022622	0.13618395786627382	0.5427195834934628	KRT10
-0.5254693564964761	23.821441035042778	-1.5540117101132072	0.13111256571971583	0.5330706822143626	-4.875930902149668	A1AG2	3	-1.529845491572323	0.13619644101800532	0.5427195834934628	ORM2
-0.6399953510202998	20.879280832967577	-1.5806214872174904	0.12489570910924074	0.5273677052028136	-4.838751685990925	GPHRB	2	-1.5297854613241788	0.13621126879697198	0.5427195834934628	GPR89B
-0.7822759686980874	20.260909663693795	-1.6475437495455436	0.11113399557172468	0.5140442060495639	-4.7008790447732	TSN13	1	-1.5322427933932257	0.13630015899130435	0.5427195834934628	TSPAN13
-0.6224771037748411	23.057865007288445	-1.7822263323730791	0.08605743941821065	0.48821958403306887	-4.500915007810976	ATP6	1	-1.5318144850104978	0.1364055880792624	0.5427195834934628	MT-ATP6
-0.5931672576242235	26.454648742898485	-1.4571419812281974	0.1559044724301332	0.557398076869322	-5.006783285471359	SND1	26	-1.5285331794603427	0.13652088696348988	0.5427195834934628	SND1
-0.5774793384289332	22.771944006585635	-1.7627835850898208	0.0885565984093111	0.48821958403306887	-4.570444109418959	UBC12	1	-1.5272240791594303	0.1368451618729553	0.5430952678484702	UBE2M
-0.7104067366532973	21.72874002722971	-1.5546417212419712	0.13096250755670152	0.5330706822143626	-4.875056731972485	CPSF2	2	-1.5261939530032542	0.13710077055773545	0.5430952678484702	CPSF2
0.6235144166985158	21.46909633480032	1.5249202927314751	0.1381958457292423	0.542142162779763	-4.9159732709434145	GALK2	3	1.5256155777228384	0.13724445400545668	0.5430952678484702	GALK2
-0.582395721564211	24.817173608997575	-1.463679869144935	0.15412082917807612	0.5563067842896605	-4.998176641749788	SRRM2	16	-1.525212445624218	0.13734467451480864	0.5430952678484702	SRRM2
-0.5570263949078118	21.144004660450488	-1.6135879749559612	0.11753145402391059	0.5220091561410889	-4.791965977972246	OS9	2	-1.5247523356373034	0.13745913231881468	0.5430952678484702	OS9
0.720972269339466	19.73583145605931	1.634438461807951	0.11306163216064209	0.5156799202899831	-4.761964902813286	HMHA1	1	1.523411835307011	0.13779303746621316	0.5430952678484702	ARHGAP45
-0.6149155031367819	22.284849571166067	-1.4861958822406431	0.14810274843408083	0.5508682439354092	-4.9682851456963855	MP2K4	6	-1.5233267546832172	0.13781425230752917	0.5430952678484702	MAP2K4
-0.5036343676067467	24.052518522493042	-1.488441552067597	0.1475130299861232	0.5508682439354092	-4.965282620737564	STT3B	7	-1.5226532098743226	0.1379822938285418	0.5430952678484702	STT3B
-0.5188231940294479	24.5053469941629	-1.4711794489658176	0.15209496458727362	0.5534884425581987	-4.988263570205377	PURA2	10	-1.5215596546039363	0.13825547576920913	0.5430952678484702	ADSS2
-1.0405969921645486	20.196006424321446	-1.5389726894223157	0.13473644992632205	0.5359580499996045	-4.896710269231697	SRGP2	1	-1.5215230844308119	0.13826461894238581	0.5430952678484702	SRGAP2
-0.4893939256392912	23.375849746527056	-1.4943551323490014	0.14596914512816495	0.5508017123867087	-4.957357617050788	QKI	6	-1.520485880780944	0.1385241412583609	0.5430952678484702	QKI
-0.5851929702439733	26.005121876768268	-1.4485963802763913	0.15826066888862733	0.5602423776326632	-5.01798331022447	HYOU1	26	-1.5198198484622696	0.1386909989374394	0.5430952678484702	HYOU1
-0.4896348147018621	23.15956618016652	-1.486799132209886	0.1479441475539876	0.5508682439354092	-4.9674789608639625	PROS	7	-1.5197631863677645	0.138705201694438	0.5430952678484702	PROS1
-0.712005978453103	20.438247646731458	-1.6344960624033356	0.11304948202966207	0.5156799202899831	-4.7618815856963375	F262	1	-1.5197310751736652	0.13871325111525673	0.5430952678484702	PFKFB2
-0.5374584478978264	22.08513759371541	-1.5386297571184129	0.13482002600713192	0.5359580499996045	-4.897182124602603	FXR2	3	-1.5195127122756271	0.13876799888518065	0.5430952678484702	FXR2
0.6969168361687146	23.70930647828908	1.4712288672416196	0.15208168631568067	0.5534884425581987	-4.988198105232067	CD2AP	8	1.5191475721178826	0.1388595855294384	0.5430952678484702	CD2AP
-0.7566256756656493	24.814332610380816	-1.6092738732641423	0.11847429192684625	0.5221466205839363	-4.798133836828562	SMD2	1	-1.5176544997810035	0.1392345950282979	0.5439339153810026	SNRPD2
-0.8728510097260909	20.210320471645563	-1.575762848980863	0.1264036107750321	0.5302652014311205	-4.835025520931648	COG1	1	-1.5185106637000334	0.1393549700562899	0.5439339153810026	COG1
-0.7570496238281912	21.516857652259695	-1.532370676063837	0.13635285022695962	0.5403871403058215	-4.9057787700872755	DHRS9	2	-1.5159203616736647	0.13967117821426417	0.5446191359976141	DHRS9
-1.2826864496464268	20.673454061845177	-1.5050086832634049	0.1432206503298324	0.5479246775713068	-4.943013321206411	UBL7	1	-1.5141805975768088	0.1401102875215605	0.5457817236252337	UBL7
-0.733419702871938	21.656229061099044	-1.4938884136754491	0.1460905184319386	0.5508017123867087	-4.957984051117699	CSTF2	3	-1.5110772649306652	0.14089632099806879	0.5477895370998095	CSTF2
0.6560171831736312	22.915984213879838	1.5038201360217553	0.14352519587821172	0.5480567637479643	-4.944617889452399	ARPIN	3	1.5110286125963115	0.14090867224984768	0.5477895370998095	ARPIN
-0.5449457755503566	22.29918587037812	-1.477310320167438	0.15045473142983798	0.5521902560154812	-4.980127655896661	RANB3	6	-1.5093936957087704	0.1413242325214476	0.5484638200863624	RANBP3
-0.8241767609556874	20.029236824425077	-1.601131470813433	0.12108201731597246	0.5244926409543211	-4.766877801015095	EIF1A	1	-1.5119620106130556	0.141365416437549	0.5484638200863624	EIF1AD
-0.6287013354169915	21.66838381155529	-1.6767810140796848	0.10441794798067867	0.5091153892840772	-4.700072428357054	ENOB	1	-1.507823191350724	0.14172435020633603	0.5493059899889221	ENO3
-0.8096434587542127	22.40537127939028	-1.4623490404287878	0.15448257194037726	0.5563067842896605	-4.999931242820399	TRIP6	6	-1.5071629072702801	0.1418928432287118	0.5493187972305638	TRIP6
-0.9921446117960144	19.34818756745761	-1.5297597568368955	0.13699642571648699	0.5406285323990493	-4.909356090468266	ASF1A	1	-1.5063574533550206	0.14209859953495405	0.5493187972305638	ASF1A
1.0250353189707972	20.528604869892664	1.4867915846324955	0.1479461310487427	0.5508682439354092	-4.967489049180239	S12A9	2	1.5047389748753048	0.1425127727118853	0.5493187972305638	SLC12A9
-0.9886649293955045	20.96281360692534	-1.489516764471839	0.1472313461570877	0.5508017123867087	-4.9638436702351	CD5L	2	-1.5045789241392067	0.14255378290565487	0.5493187972305638	CD5L
-0.5868047286949079	24.032371907523494	-1.4499478057605042	0.15788617456874923	0.5598308314379093	-5.016215855148027	LMCD1	11	-1.5030338516066546	0.14295016943704525	0.5493187972305638	LMCD1
-0.6175566016003202	22.657976600435557	-1.5560601447731153	0.13062517582813893	0.5330706822143626	-4.873087519630078	SRSF6	2	-1.502013098064467	0.1432125288637575	0.5493187972305638	SRSF6
0.6118280178179702	22.84762771649644	1.469938059764902	0.15242882023773202	0.5541825276624398	-4.98990743906381	LRRF1	5	1.5008496194073215	0.14351204463096084	0.5493187972305638	LRRFIP1
-0.5864447592599049	23.6769145615457	-1.483435474125727	0.1488302343592792	0.5516628949000959	-4.97197062102387	DYLT1	4	-1.5003094303740145	0.1436512773727686	0.5493187972305638	DYNLT1
-0.6040610297258304	22.353873821668714	-1.4999734140349368	0.1445144406270941	0.5507479469567995	-4.949803714407754	ODPX	3	-1.4990171295301897	0.14398480648904322	0.5493187972305638	PDHX
-0.7840773529764853	20.573374169776873	-1.5081427015984084	0.1424201120908476	0.5479246775713068	-4.938777186156736	RPB7	2	-1.4986247702659903	0.1440861933953324	0.5493187972305638	POLR2G
-0.5151706934300613	25.55745859011983	-1.4417072182497424	0.16018074438078764	0.5612038360761477	-5.026971342422028	C4BPA	13	-1.4982571627251384	0.14418123645614925	0.5493187972305638	C4BPA
-0.5414969899986772	23.017495892176623	-1.5882880814383677	0.12315011745732991	0.5273677052028136	-4.827942636651409	UB2V2	2	-1.4976116213571158	0.14434825986870903	0.5493187972305638	UBE2V2
-0.6188703460735319	25.61997482053391	-1.4397478451179166	0.16073021372424368	0.5616853678161295	-5.029520960569555	MATR3	14	-1.4969868967962	0.14451004533490772	0.5493187972305638	MATR3
-0.45335201117918444	24.15322115745891	-1.4593815175151006	0.15529164222593134	0.557398076869322	-5.003838804083856	MCCB	8	-1.496711275536797	0.14458146953583267	0.5493187972305638	MCCC2
-0.5759701148461787	23.734501240923944	-1.4619413780656674	0.15459351753503994	0.5563067842896605	-5.000468443750763	CSK2B	6	-1.496556852080875	0.14462149906658422	0.5493187972305638	CSNK2B
-0.6248406200402918	23.189548682046762	-1.450059962600434	0.1578551265008404	0.5598308314379093	-5.016069108048185	DRG1	8	-1.4956806933572093	0.144848784930254	0.5493187972305638	DRG1
-0.6294011179457932	22.29629360235695	-1.6565205429949057	0.10848246663897651	0.51212416810455	-4.729848212233238	IKIP	1	-1.4944931000117	0.14515731869660536	0.5493187972305638	IKBIP
-0.6965603320160483	21.058571216444953	-1.6093598095569979	0.11845544996200813	0.5221466205839363	-4.798011106752714	H90B3	1	-1.4944492779990255	0.14516871363784692	0.5493187972305638	HSP90AB3P
-0.6323952597704761	24.441672722216968	-1.471842139130717	0.15191698265017167	0.5534884425581987	-4.987385541008947	FKB11	4	-1.4943891306641788	0.14518435478657774	0.5493187972305638	FKBP11
-0.5603337288287449	22.683460674314304	-1.5045071521903284	0.143349095655923	0.5479246775713068	-4.943690531187177	EI2BG	3	-1.4943528362446492	0.14519379370530566	0.5493187972305638	EIF2B3
-0.7846567473258084	22.92541210470504	-1.4712921963505519	0.15206467167931484	0.5534884425581987	-4.988114209678032	GLNA	3	-1.4939632263391744	0.1452951487696953	0.5493187972305638	GLUL
-0.7311655685177918	20.11690933033939	-1.590492102262502	0.12265201567755628	0.5270905712580443	-4.824827192160616	CF120	1	-1.4939588214569188	0.14529629500255728	0.5493187972305638	C6orf120
-0.7254017276412235	26.10709994886036	-1.434137137325822	0.1623119265504333	0.5623482376543333	-5.036805402440935	UGDH	18	-1.4937444529400863	0.1453520864841449	0.5493187972305638	UGDH
-0.6016459076896048	24.07079805696602	-1.4945564054760694	0.14591682778827467	0.5508017123867087	-4.9570874152904185	RFA3	3	-1.4935612566424696	0.14539977872858306	0.5493187972305638	RPA3
-0.5030319580750806	24.263425561665994	-1.5200620845542658	0.1394084650708588	0.545241996721581	-4.922598345076637	TX1B3	3	-1.4931257334149344	0.1455132107366079	0.5493187972305638	TAX1BP3
-0.6999371552320817	23.098561855976797	-1.4518241517009807	0.1573673912398376	0.5598308314379093	-5.013759549086886	HDHD5	6	-1.4929844528125824	0.14555002252668972	0.5493187972305638	HDHD5
-0.516692666304678	22.658227760037683	-1.4630506307009692	0.1542917827654741	0.5563067842896605	-4.999006416570901	CCAR1	6	-1.4927195276412077	0.1456190710574478	0.5493187972305638	CCAR1
-0.6038221828098997	20.602685503458353	-1.6979359895267627	0.10069810487571185	0.5034947597842125	-4.658802296250313	SREK1	1	-1.4936932289247509	0.14570000122825127	0.5493187972305638	SREK1
-0.6661793680219006	22.481872357719055	-1.6234483006164209	0.11539976389989436	0.5177794034713	-4.777817703196518	TOM20	1	-1.4908841584715689	0.1460981534387456	0.5500612585009425	TOMM20
-0.5673382053463811	23.61394425466507	-1.4287317345241788	0.16384743121251166	0.5652856087256114	-5.043800207184047	HXK3	17	-1.4901237532091052	0.14629701066446446	0.5500612585009425	HK3
-0.563097081698146	24.82029692594544	-1.475351045058141	0.15097735921956768	0.5524659734239908	-4.9827308215857595	GGCT	4	-1.489393716647738	0.1464881303525488	0.5500612585009425	GGCT
-0.46448665664334143	26.11311009977004	-1.4759246380840276	0.1508242053147541	0.5524659734239908	-4.981969028641576	UBE2N	5	-1.489039934724303	0.1465808206201077	0.5500612585009425	UBE2N
-0.589467863142616	22.850095370597415	-1.459743096653059	0.15519287988363956	0.557398076869322	-5.003363047848928	PR40A	5	-1.4889391439154054	0.14660723625335037	0.5500612585009425	PRPF40A
-0.6122092237931902	27.189912764282607	-1.4427921092832736	0.1598771506667386	0.5612038360761477	-5.0255583592897235	PGS1	8	-1.4878945830714605	0.14688122363339742	0.5504291377028043	BGN
-0.47290336151059975	22.933715132645652	-1.4622096001289315	0.15452051354729213	0.5563067842896605	-5.000115005965554	HNRLL	6	-1.4870420219475913	0.14710515395091206	0.5504291377028043	HNRNPLL
1.2454265395789257	18.643098516566944	1.4778472390760427	0.1503117644702936	0.5521902560154812	-4.979413772884421	PTPM1	1	1.4858309799273568	0.14742371202298216	0.5504291377028043	PTPMT1
-0.8054124424695601	23.67368829841919	-1.4365107985179622	0.16164126577757426	0.5623482376543333	-5.033726629436401	FEN1	8	-1.4854946682242536	0.14751227506018733	0.5504291377028043	FEN1
-0.5537483738255524	22.223952471857633	-1.45247048704407	0.15718900378462103	0.5598308314379093	-5.012912809092026	FA9	6	-1.485485778042759	0.1475146167450969	0.5504291377028043	F9
0.7176863223194694	22.201345540224175	1.4669300028672896	0.15324023356579158	0.5555675883583755	-4.993885858758448	GALT7	3	1.4835485327308269	0.14802560075735977	0.5504291377028043	GALNT7
-0.5954111722525752	23.619717624467153	-1.484724752981963	0.14849009740786517	0.5512499109906558	-4.970250002943283	OLFL1	3	-1.4833212802541618	0.1480856356133507	0.5504291377028043	OLFML1
-0.6655620118881309	24.447626221425622	-1.443359495047348	0.15971855708686908	0.5612038360761477	-5.02481902254659	FHL2	6	-1.483010372742178	0.14816780180096273	0.5504291377028043	FHL2
-0.6760859211968118	21.035604328124922	-1.5142604923019094	0.14086783559546073	0.5479246775713068	-4.930486578173689	VP26B	2	-1.4828437767831135	0.1482118445686211	0.5504291377028043	VPS26B
-0.7010674938595649	25.94475717265813	-1.4347477165643667	0.1621392010010562	0.5623482376543333	-5.036013863847759	NP1L1	8	-1.4819387965324398	0.1484512763547926	0.5504291377028043	NAP1L1
-0.5994016514302913	24.016053101801305	-1.4294536323266689	0.16364169843878484	0.565228060976784	-5.0428673552205865	SF3A1	11	-1.481919258448699	0.14845644898555913	0.5504291377028043	SF3A1
-0.646257038833312	22.94738266524237	-1.4305178668924488	0.16333877738655378	0.5649165899436965	-5.041491390200236	CDC5L	10	-1.4815647643739425	0.14855032497216505	0.5504291377028043	CDC5L
-0.6953631765907531	22.35305346838553	-1.4673995087193792	0.15311335863385475	0.5555675883583755	-4.9932653531374145	CSN7A	3	-1.4815534635045204	0.14855331841410913	0.5504291377028043	COPS7A
-0.518610691950542	23.772290712036572	-1.4577785744207747	0.1557300778767954	0.557398076869322	-5.005946702705309	AP1M1	5	-1.4796397460590893	0.14906093257030842	0.5517819607191532	AP1M1
-0.9030651315138556	19.160990839117655	-1.5147790235911929	0.14073689964705494	0.5479246775713068	-4.929782582540762	RTKN	1	-1.478112616926308	0.14946699950647227	0.5527357459554281	RTKN
-0.7185876670890821	19.974182111442104	-1.5991643656105237	0.12109928228645743	0.5244926409543211	-4.778926750134495	KI13B	1	-1.4788522300265623	0.14960409652925843	0.5527357459554281	KIF13B
-0.5804753523933464	23.282759312799676	-1.447566279286951	0.15854659606206778	0.5602423776326632	-5.019329575859301	CARM1	5	-1.4761624000108884	0.14998685306100074	0.5536216349401285	CARM1
-0.6547238489737062	24.018617707511094	-1.4209668273288316	0.16607333544869987	0.567513553257776	-5.053808574841377	SYFB	12	-1.4747468090376827	0.15036510091973665	0.5544892102487813	FARSB
-0.587958385773959	23.228503351634284	-1.4204970297467714	0.1662087730873755	0.567513553257776	-5.054412602704785	ADDG	11	-1.4725876985137643	0.15094348684342826	0.5552357743497373	ADD3
-0.41378586438301923	29.45590343802758	-1.390600610028156	0.17500872572947976	0.5774609833723758	-5.092496423152357	TRFE	26	-1.4725351087601037	0.1509575968236755	0.5552357743497373	TF
-0.5733261039936721	23.884203529293835	-1.4774580625885825	0.150415380746601	0.5521902560154812	-4.979931240761776	TXD12	3	-1.472385491029154	0.1509977454520334	0.5552357743497373	TXNDC12
-0.4723625779813716	22.791782936413245	-1.4548423204325724	0.15653576384931875	0.559000034442016	-5.009802799016618	TGO1	5	-1.4702272682964472	0.1515778358670648	0.5566702273819635	MIA3
-0.8127158742166429	21.209334588381534	-1.5285852067075476	0.13728674844270167	0.5406285323990493	-4.910963715771691	DPOE3	1	-1.4697801522745033	0.15169823473469887	0.5566702273819635	POLE3
-0.5579916682645525	24.993969246056643	-1.6922559363968346	0.10139990831877102	0.5034947597842125	-4.6771322671131355	DYL1	1	-1.4690022144602015	0.15190789896708481	0.5566702273819635	DYNLL1
-0.4719646975353591	24.628274712751093	-1.4361527661882387	0.16174228394888276	0.5623482376543333	-5.034191297326384	OTUB1	7	-1.4679008689636162	0.1522051213888275	0.5566702273819635	OTUB1
-0.6317611970519579	21.190122906286764	-1.5092252630662912	0.1421444296551288	0.5479246775713068	-4.937312200007702	MIC25	2	-1.4668613139390922	0.15248609408508404	0.5566702273819635	CHCHD6
1.0340897479781184	26.85927769196268	1.4099446474047796	0.16927400692515077	0.5726514712140407	-5.067934667504595	TGM2	21	1.4668277726490746	0.1524951665721767	0.5566702273819635	TGM2
0.5808453769999247	23.88415692207773	1.4378503581157496	0.16126375619423744	0.5623482376543333	-5.031987217402477	CATS	5	1.4666274075125336	0.1525493717368619	0.5566702273819635	CTSS
0.7250098733078758	22.403891021741444	1.4474304436599972	0.15858433092996457	0.5602423776326632	-5.019507041814027	ACAD8	3	1.4655346271477172	0.15284527441830884	0.5566702273819635	ACAD8
-0.5519780759671562	23.213193518500677	-1.4748898770940735	0.1511005851900843	0.5524659734239908	-4.9833431194126225	IMPA3	3	-1.4655325501978027	0.15284583724985348	0.5566702273819635	BPNT2
-0.6123132929663946	24.95341732316291	-1.6285546010276697	0.11430847733533299	0.5156799202899831	-4.770463010612588	RL15	1	-1.4654664987334927	0.15286373736342287	0.5566702273819635	RPL15
-0.4298185893300115	29.563823388271246	-1.4231939200336101	0.1654324769383758	0.5673495909685938	-5.050942820544844	A1AT	9	-1.46501783111319	0.15298537169812806	0.5566702273819635	SERPINA1
-0.9511113862943681	20.660323427416326	-1.4896658007400658	0.1471923358619554	0.5508017123867087	-4.963644146361283	PARN	1	-1.4645471158998844	0.15311306615748738	0.5566702273819635	PARN
0.6140962774666754	20.938471401225588	1.6230213131900735	0.11549140640704263	0.5177794034713	-4.778431841439093	EPB42	1	1.4627676164555758	0.15359657286409592	0.5575648232970444	EPB42
-0.5008537444299321	25.508297150271176	-1.3901368769264173	0.17514805518518922	0.5774609833723758	-5.093081637202164	HSP74	26	-1.4625818237812718	0.15364712460174235	0.5575648232970444	HSPA4
-0.9198914656036585	20.627184912028557	-1.4955681152579736	0.14604305843206014	0.5508017123867087	-4.944789326876971	NCK2	1	-1.4607119661929533	0.1544894806923858	0.5589366933834066	NCK2
-0.49390416874150844	23.630367893820896	-1.425530152076512	0.16476232000357055	0.5665716723390988	-5.047932481343698	CRK	7	-1.4592616617895382	0.15455273563149222	0.5589366933834066	CRK
-0.5836633606182993	24.706895556363435	-1.4234940737898747	0.16534625599912295	0.5673495909685938	-5.0505562967470254	MYL9	6	-1.458727714387167	0.1546987719274996	0.5589366933834066	MYL9
-0.6983637257906921	21.617455207434872	-1.4810843895387666	0.1494521082415744	0.5516628949000959	-4.975105014152285	DBR1	2	-1.4586667890501523	0.15471544218445535	0.5589366933834066	DBR1
-0.658941184765613	19.920618706013947	-1.5834683980624344	0.12424514532653104	0.5273677052028136	-4.834742918650588	STK3	1	-1.4585517026724635	0.154746935771439	0.5589366933834066	STK3
-0.6275534693676157	23.06999670604704	-1.4512756083561917	0.15751891493161918	0.5598308314379093	-5.014477922696147	NC2B	3	-1.4574199059873147	0.1550569260443995	0.5592278064849007	DR1
-0.49818199031196997	27.330474150745488	-1.4119909637800734	0.16867613329558778	0.5726514712140407	-5.065319261995218	LMAN1	9	-1.4566849472801207	0.15525849021668342	0.5592278064849007	LMAN1
-0.7161816174850557	23.07052446261475	-1.4058342191539854	0.1704800082622005	0.5726514712140407	-5.073178334212255	SART3	10	-1.4566764595774706	0.15526081920745563	0.5592278064849007	SART3
-0.5194477834825371	23.12936394505916	-1.447065795014454	0.15868566499600562	0.5602423776326632	-5.01998337596688	CHERP	4	-1.4557174127117527	0.15552415694268829	0.5596557023067742	CHERP
-0.5949404876616029	23.617050635221936	-1.3796939970330961	0.17830876292950476	0.5777502343623786	-5.106215352213779	PRP8	42	-1.454758374104808	0.15578784786844435	0.5599028857416263	PRPF8
-0.5246189630951044	24.606029770038212	-1.4302828798769012	0.16340562519032542	0.5649165899436965	-5.041795284129115	NUDC	5	-1.4536171571570786	0.15610209288306143	0.5599028857416263	NUDC
0.6251739118541018	21.13633146758673	1.4944449628061456	0.14594579344471129	0.5508017123867087	-4.957237026777368	ENPP4	2	1.4523813496859932	0.15644295291502833	0.5599028857416263	ENPP4
-0.9192262785630341	19.791768428827627	-1.4817168498140953	0.1492846143926403	0.5516628949000959	-4.974262252729816	ACSS3	1	-1.4523204444102555	0.15645976708646822	0.5599028857416263	ACSS3
-0.45687193232468104	23.36754925069695	-1.4217119901795527	0.16585869216549043	0.567513553257776	-5.052850152038738	CSN6	7	-1.4521340902255977	0.15651122297374362	0.5599028857416263	COPS6
-0.48478622175185393	23.819460208256277	-1.417668546234608	0.16702604352427314	0.5692274050043586	-5.0580456052286085	SEPT8	7	-1.4506878341717973	0.1569110191409696	0.5599028857416263	SEPTIN8
-0.6025426820870763	26.537572869729047	-1.4005772257698195	0.17203227615138283	0.5729444768666271	-5.079865406969478	COMT	10	-1.4502321162547536	0.15703716376435126	0.5599028857416263	COMT
-0.4896831015578371	22.59571439719038	-1.4749359128874138	0.1510882806139336	0.5524659734239908	-4.9832820044921675	LAMP1	3	-1.4492880620623625	0.1572987384223613	0.5599028857416263	LAMP1
-0.5893557174744366	25.579066186553266	-1.3924835979413035	0.17444387304056955	0.5774609833723758	-5.090118425558114	TCPD	15	-1.4491758186237274	0.15732986139716318	0.5599028857416263	CCT4
-0.7582458395664275	21.179687707187757	-1.4582986700588247	0.15558771350342768	0.557398076869322	-5.0052629843891605	REQU	2	-1.4491084150015099	0.15734855349421745	0.5599028857416263	DPF2
-0.5296807226265798	25.218200894565868	-1.4003807610227563	0.17209050273654114	0.5729444768666271	-5.080114897182391	FUBP1	10	-1.449009981686763	0.15737585378994043	0.5599028857416263	FUBP1
-1.0284679003843529	20.580446502977516	-1.4637330216986892	0.15449345607432136	0.5563067842896605	-4.9870273775759735	BI2L1	1	-1.4495416971109019	0.15756057104358726	0.5599028857416263	BAIAP2L1
-0.5304793659709226	27.276151594294184	-1.38935833560799	0.1753821652629569	0.5774609833723758	-5.0940637474298045	EF1G	16	-1.4482593349973536	0.15758416809141892	0.5599028857416263	EEF1G
-0.5700489774505897	25.69309370988252	-1.5107013448141935	0.14176922959806784	0.5479246775713068	-4.935313249800715	ERH	2	-1.4478773352758327	0.15769026212473994	0.5599028857416263	ERH
-0.906488004226933	20.127909028538756	-1.4788657008295105	0.15004087530108418	0.5521902560154812	-4.978059028786143	VAMP8	1	-1.447619539536555	0.15776189265085594	0.5599028857416263	VAMP8
-0.6783562060378543	19.944298432820652	-1.5525101383079465	0.13147078103068735	0.5330706822143626	-4.878013210678673	NCBP3	1	-1.444368949481936	0.1586673138898709	0.5615714838242072	NCBP3
0.5643366114897965	23.350163288761504	1.405035863068861	0.17071503038478095	0.5726514712140407	-5.0741952633290515	BCAT2	7	1.4433376203865254	0.15895544150549135	0.5615714838242072	BCAT2
-0.5354826478727901	22.60500063138376	-1.4544586689018597	0.1566412803123934	0.559000034442016	-5.010306146851269	MIC26	3	-1.4432241095141953	0.15898717896555334	0.5615714838242072	APOO
-0.4313898511733463	23.63829687843709	-1.4015944474269095	0.1717310486043344	0.5729410524682167	-5.078573155422537	CO6	9	-1.4432240407886108	0.15898719818264134	0.5615714838242072	C6
-0.5136367505636699	23.28014103160559	-1.4347238627518877	0.1621459462167265	0.5623482376543333	-5.036044792718064	CMA1	4	-1.4430661636428797	0.159031348749156	0.5615714838242072	CMA1
-0.5175781528973502	24.040664744432846	-1.4072925800120364	0.17005135116224582	0.5726514712140407	-5.071319417661513	ACL6A	7	-1.4428126967111614	0.1591022514863521	0.5615714838242072	ACTL6A
-0.6286961004275753	20.95838411598709	-1.4814323237450207	0.1493599464891597	0.5516628949000959	-4.974641425170125	BAG5	2	-1.4422549271749627	0.1592583656583759	0.5616105572215223	BAG5
-0.5450718982477412	23.604182010578278	-1.4043411451678998	0.17091975105906035	0.5726514712140407	-5.0750797744729965	FLOT2	7	-1.4415782882194532	0.15944791335201183	0.5617673525923474	FLOT2
-1.1125717185220196	19.802651246949686	-1.4409715489506107	0.16038687349185063	0.5612038360761477	-5.027928974353021	KEAP1	1	-1.4402774014253807	0.15981283517629927	0.5625411798205734	KEAP1
-0.5761914581844465	23.042105044498673	-1.3954042668045727	0.17357057647022892	0.576385310542647	-5.086424445962342	SNX9	8	-1.4385087090972954	0.16031004696717044	0.5635538762221928	SNX9
-0.9648422488403874	20.607534053888294	-1.467613233422833	0.15344295772767474	0.5557821630697443	-4.958014782923431	SETD7	1	-1.4393969870295849	0.16039162489588235	0.5635538762221928	SETD7
-0.5564088720402864	21.453692494021883	-1.6424354788486282	0.11138509526745458	0.5140442060495639	-4.750374528402045	CPN2	1	-1.437169302127442	0.16068739422136702	0.564081224320157	CPN2
0.5501773751382082	24.40767884009984	1.40262079761442	0.1714275391657033	0.5727070160911157	-5.0772684857097	CK054	6	1.4356588209549317	0.16111378192341919	0.564762265857328	C11orf54
-0.5997175223569258	23.43588480157386	-1.3882533399982464	0.17571486312892787	0.5774609833723758	-5.095456853207203	IF2P	9	-1.4350850460881355	0.16127598527993736	0.564762265857328	EIF5B
-0.5167801588593477	23.081923299446327	-1.4101843973250474	0.16920387261197767	0.5726514712140407	-5.067628411299732	CFAD	5	-1.4331373697180643	0.16182754886428405	0.564762265857328	CFD
-0.5281145731954666	21.120758887469623	-1.5133712397160806	0.14109261302221668	0.5479246775713068	-4.93169341891978	FBP1L	2	-1.4326805318605373	0.16195713704769776	0.564762265857328	FNBP1L
-0.5674808323272842	22.54963019483537	-1.4040674612578896	0.17100045383370305	0.5726514712140407	-5.0754281236569705	DDX23	5	-1.4321928065158003	0.16209557754079462	0.564762265857328	DDX23
-0.633806429043478	24.41818642073467	-1.563678980589234	0.1288253754227852	0.5326543752399079	-4.862484579799115	SRSF2	1	-1.4321262175719653	0.16211448603100717	0.564762265857328	SRSF2
-0.4629139248051146	28.470479864203735	-1.3818128671166194	0.1776638637914581	0.5777502343623786	-5.103557455027022	HSP7C	11	-1.431562759703257	0.1622745545288216	0.564762265857328	HSPA8
-0.6400648265851245	21.525044351847924	-1.5585347038412674	0.13003837120217177	0.5330706822143626	-4.869648475172005	PRAF1	1	-1.4315249182305647	0.16228530910856132	0.564762265857328	RABAC1
0.677664209215294	20.378381726229566	1.5467613414844739	0.13324041392740246	0.5337385966030908	-4.875270829196419	EMRE	1	1.4316964971078592	0.162567426249117	0.564762265857328	SMDT1
-0.48589775673782754	23.93807183854322	-1.3866912136649348	0.1761860414681642	0.5774609833723758	-5.097424640667349	NDUA9	9	-1.4304645473718705	0.16258689686817263	0.564762265857328	NDUFA9
-0.5146527406724957	24.052737516277002	-1.3782035868240847	0.17876348164627995	0.5787392984401304	-5.108082792324832	GLRX3	12	-1.4302971974618026	0.16263453456131097	0.564762265857328	GLRX3
0.5157170606811619	30.075563980432506	1.4072049136442737	0.1700770949577262	0.5726514712140407	-5.071431209602886	HBD	5	1.4301126861750808	0.16268707019814305	0.564762265857328	HBD
-0.536513871442942	23.236418364671316	-1.4038963101794282	0.1710509374180656	0.5726514712140407	-5.075645937643463	PBDC1	5	-1.4291241813697444	0.16296875445519632	0.564762265857328	PBDC1
-0.6259537418479475	20.112985283296354	-1.5637237631687606	0.12881485667194884	0.5326543752399079	-4.862422129405608	RPE	1	-1.428172137246206	0.1632404134456492	0.564762265857328	RPE
-0.718920726640917	24.228383607427773	-1.4089548020652791	0.16956381051720842	0.5726514712140407	-5.0691986189953635	RS21	3	-1.4278341217447976	0.16333694985314964	0.564762265857328	RPS21
0.5221981544200318	25.54301250076052	1.3854455222595548	0.17656248489439022	0.5774609833723758	-5.098992443520494	PSB8	8	1.4263106244245332	0.16377261735737325	0.564762265857328	PSMB8
0.7791377143235145	19.797187958635902	1.486205583033667	0.1481001969103586	0.5508682439354092	-4.968272183726659	WDR37	1	1.4261461379071965	0.16381970969747028	0.564762265857328	WDR37
-0.6148169102319443	20.576251984921324	-1.5689071831858146	0.12760208823643934	0.5312637480123582	-4.855183662141604	PI42B	1	-1.4259323595526998	0.16388093023971273	0.564762265857328	PIP4K2B
-0.5226709481897238	25.23366002303812	-1.3640895847112797	0.1831147355082801	0.5845865335537521	-5.125680227792277	VIGLN	19	-1.425699565492961	0.163947616948818	0.564762265857328	HDLBP
-0.607041014962526	23.035391142142387	-1.403678767190287	0.17111512195109635	0.5726514712140407	-5.075922758810108	TIPRL	4	-1.4255785741893328	0.1639822848581861	0.564762265857328	TIPRL
-0.7287220155689198	19.608255998201834	-1.5122662932420892	0.14176206051302365	0.5479246775713068	-4.92232897555783	TARA	1	-1.4255534416732996	0.16431988865252578	0.564762265857328	TRIOBP
-0.5452802568235988	22.85684084740922	-1.387029000991125	0.17608407199735163	0.5774609833723758	-5.096999297660313	MRE11	7	-1.4242008249116536	0.16437746315915655	0.564762265857328	MRE11
-0.5925672267261959	21.518476984490817	-1.4206448176717774	0.16616615797912213	0.567513553257776	-5.054222607432799	3HAO	3	-1.4232656323787591	0.1646461318059821	0.564762265857328	HAAO
-0.6338238248042956	20.089037153803286	-1.5654081862999583	0.12881081956078266	0.5326543752399079	-4.849465659926722	CPXM1	1	-1.4240195240021725	0.16475980199309942	0.564762265857328	CPXM1
-0.5162021335547884	28.578182604354538	-1.3727353170927354	0.18043961130831038	0.5822184791548148	-5.114919356114782	ROA2	11	-1.422706214866686	0.16480701089767755	0.564762265857328	HNRNPA2B1
-0.7298204827885577	20.57793205466996	-1.4339240378297566	0.16237224424006833	0.5623482376543333	-5.037081590874013	KPCI	2	-1.4223008293168549	0.1649236705388326	0.564762265857328	PRKCI
-1.0047245051506266	21.82283628917176	-1.4026728155675603	0.17141216782267688	0.5727070160911157	-5.077202339871652	FUCO2	2	-1.4221837378093496	0.1649573786285743	0.564762265857328	FUCA2
-0.7512996029073022	27.57366394327027	-1.3654016412900043	0.18270678435753648	0.5845865335537521	-5.124050990767132	AL1A1	18	-1.4213824024132882	0.16518821163179961	0.564762265857328	ALDH1A1
-0.7142525649837985	21.398832931098653	-1.4358007959501067	0.16184164061027911	0.5623482376543333	-5.034648000772782	KLC3	2	-1.4212796935433158	0.16521781641970923	0.564762265857328	KLC3
-0.5510867128205135	22.784292926628734	-1.4046424234375783	0.17083094610000765	0.5726514712140407	-5.074696234963155	ISLR	4	-1.4200700285786232	0.16556680529870169	0.564762265857328	ISLR
-0.5575387607636593	22.832992149231277	-1.423907738661565	0.16522748666754902	0.5673495909685938	-5.050023483836921	NDUAC	3	-1.4200085207085225	0.16558456587806014	0.564762265857328	NDUFA12
-0.6227853001519854	20.964020319687794	-1.463511105447841	0.15455370973852167	0.5563067842896605	-4.987319113394675	LCLT1	2	-1.4208219737617822	0.16567982432138173	0.564762265857328	LCLAT1
-0.4944307281358391	24.004935904554355	-1.385304161591771	0.1766052434149456	0.5774609833723758	-5.099170280122643	PSDE	7	-1.419202122443963	0.16581755486216418	0.564762265857328	PSMD14
0.6591106355308192	22.268054564055028	1.3844055174129881	0.17687725368792295	0.5774609833723758	-5.1003004376120264	DHRS1	5	1.4189335917353916	0.16589519760483257	0.564762265857328	DHRS1
-0.9244131626177285	22.160878337539934	-1.4407553853971309	0.16044748102693582	0.5612038360761477	-5.028210278143181	SYCM	1	-1.4171738247563237	0.16640472526152225	0.564762265857328	CARS2
-0.5476850277231584	25.923088125643236	-1.3668856492480075	0.1822462243888228	0.5845865335537521	-5.1222065911287835	HNRPQ	11	-1.4168939587652658	0.16648587204316173	0.564762265857328	SYNCRIP
-0.4447517951727775	23.245169034059234	-1.386708748580653	0.17618074697935457	0.5774609833723758	-5.097402562848396	MYG1	7	-1.416293972003229	0.16665994258391667	0.564762265857328	MYG1
-0.5472006909140106	20.952165540503934	-1.6421486179377172	0.11183505946514846	0.5148298162384856	-4.740594899040817	LSM1	1	-1.4169753184884877	0.16679198699626502	0.564762265857328	LSM1
-0.6722487428852837	24.261929865759864	-1.4013833252087184	0.17179353355258253	0.5729410524682167	-5.078841426183716	EWS	3	-1.4158204609576839	0.16679742077674437	0.564762265857328	EWSR1
-0.8354555258551315	20.17863255453093	-1.4576535843142961	0.1557643065860076	0.557398076869322	-5.006110983814082	SCD	1	-1.4156486807712572	0.16684731716685258	0.564762265857328	SCD
-0.5242380597372396	23.487385061383346	-1.3844121818359827	0.17687523522741275	0.5774609833723758	-5.100292058606725	CPVL	6	-1.4155995900151428	0.166861578548756	0.564762265857328	CPVL
-0.6311545064646324	22.492253579934896	-1.4464015608946914	0.15887038497951037	0.5602423776326632	-5.020850789481108	GOSR1	2	-1.412756138813008	0.1676892720534308	0.5663792338274696	GOSR1
-0.6167873803318322	21.508810707854025	-1.4505782449243665	0.15771171506471465	0.5598308314379093	-5.015390856370624	MPU1	2	-1.4125428540979412	0.16775148677386909	0.5663792338274696	MPDU1
-0.5284013134793177	23.702871418237148	-1.3635355773833704	0.18328720344376423	0.5845865335537521	-5.126367752956008	NCLN	10	-1.411091967934432	0.16817518998567557	0.5663792338274696	NCLN
-0.5245086319057037	23.0398180745219	-1.3797024889689729	0.17830617466924295	0.5777502343623786	-5.106204707048347	NAA10	6	-1.410946381885634	0.16821775205356718	0.5663792338274696	NAA10
-0.480191807673215	24.304809708349723	-1.357604991925174	0.18514139897175225	0.5866346127811987	-5.133712385161265	EMAL2	13	-1.4108920628685788	0.16823363438562752	0.5663792338274696	EML2
0.674559263265003	19.57823750047751	1.5096641462822298	0.14203278770124156	0.5479246775713068	-4.936718024599148	MMAA	1	1.410587694706506	0.1683226504072244	0.5663792338274696	MMAA
-0.7834534871170966	21.607828586558064	-1.411881442727439	0.1687080898303411	0.5726514712140407	-5.065459324145607	GID8	2	-1.4101789917912775	0.16844223866983218	0.5663792338274696	GID8
-0.5546858818548088	24.104947543324865	-1.354544301731136	0.18610402090695802	0.588182463923393	-5.13749192409182	TRAP1	15	-1.4099491385551215	0.1685095241139579	0.5663792338274696	TRAP1
-0.6489434592138181	20.79358100704864	-1.4358257398352572	0.16183459767658628	0.5623482376543333	-5.034615637679297	AKAP8	2	-1.407904133370518	0.16910909484674233	0.567496017601435	AKAP8
-0.5569720281626864	23.535384315404155	-1.380244224756929	0.17814111963900237	0.5777502343623786	-5.105525490292656	LC7L3	5	-1.407816182861238	0.1691349184690227	0.567496017601435	LUC7L3
-0.7017749886692037	21.429591420009473	-1.4226992616505416	0.16557464819073114	0.5673495909685938	-5.051579665225097	NUDC3	2	-1.407225440212894	0.1693084500086031	0.5675552672828376	NUDCD3
0.8388560702427235	23.962475270984054	1.3702942646526342	0.18119179712630865	0.5827031881005541	-5.117963592484921	CDD	4	1.4067584241216018	0.16944573579002073	0.5675552672828376	CDA
-0.5778268870714776	24.615178072188012	-1.571109336112745	0.12708968610319157	0.5308427881246578	-4.85210239775091	SUMO4	1	-1.4059206116695355	0.16969224166332875	0.5676916158691397	SUMO4
-0.5509739673703038	21.755112776529604	-1.4676949994662756	0.15303355107425504	0.5555675883583755	-4.9928747416348	ZC3HF	2	-1.4055867596413967	0.16979054802026058	0.5676916158691397	ZC3H15
-0.5281774698815731	20.117938815910534	-1.626070506961472	0.11483828984457958	0.5170393700909444	-4.774043261872796	WASC3	1	-1.4051260351853907	0.16992628687818517	0.5676916158691397	WASHC3
-0.6083184363308689	23.881021527794168	-1.3818106123878864	0.17766454906760454	0.5777502343623786	-5.1035602852254485	ARBK1	4	-1.4044156587381573	0.17013574549778962	0.5679013849719322	GRK2
-0.5361008131697531	26.451642712991276	-1.3775889736990847	0.17895126210795712	0.5788632304778696	-5.108852374137074	NACAM	5	-1.4032975771728067	0.17046582938132762	0.56851308472394535	NACA
-0.6066269451161794	21.506692754435953	-1.4420102353346953	0.1600959025526325	0.5612038360761477	-5.026576778719599	UBQL4	2	-1.402385811812156	0.1707353762488045	0.5686070422561161	UBQLN4
-0.47140011698632733	21.56742895315131	-1.4278593004313256	0.16409633889658762	0.5652856087256114	-5.044927045160399	BIG2	3	-1.4022089396026285	0.17078770406608035	0.5686070422561161	ARFGEF2
-0.7485961543294444	24.71576439662573	-1.368153245343421	0.1818535457350499	0.5843459992415877	-5.120629778333191	THOC4	4	-1.4007367388576186	0.17122374513328636	0.5695690216117567	ALYREF
-0.5805323298485376	24.22027528493132	-1.3704279723214414	0.18115053311644516	0.5827031881005541	-5.117796967622129	TXTP	5	-1.4000293701325317	0.17143356657370368	0.5696829723704768	SLC25A1
-0.657909906247788	24.211962385250764	-1.386138871991897	0.17635287932191396	0.5774609833723758	-5.0981199578154826	RS9	3	-1.3996295255823217	0.1715522587252004	0.5696829723704768	RPS9
-0.6448833131331071	22.51177300443316	-1.3604589400295852	0.18424729738101028	0.5866309573088017	-5.130181444234222	NU133	6	-1.3985862130644182	0.17186226541345342	0.5699092697437159	NUP133
-0.6586000346645946	21.80340988488939	-1.5142971442483122	0.1412484039896203	0.5479246775713068	-4.919583061921747	RM40	1	-1.3995138858258311	0.1719147797160796	0.5699092697437159	MRPL40
-0.39314824777325086	27.199437581721973	-1.3439894943334898	0.18945351433698032	0.5934983879553299	-5.150468546790992	VTDB	13	-1.397557289119775	0.1721684272115829	0.5702618906443533	GC
-0.5275131014940797	23.322542431890035	-1.4053410605636107	0.17062515541039391	0.5726514712140407	-5.073806568090394	LSM4	3	-1.3967702942415645	0.1724028904674318	0.5705504204187144	LSM4
0.6590089982995337	23.11961756419128	1.4975420715312742	0.14514253046470477	0.5508017123867087	-4.953075651426765	AQP1	1	1.3951679933094665	0.17288102563218563	0.5714409625680988	AQP1
-0.49664114165064177	23.586801480807182	-1.3867878140157177	0.17615687552917172	0.5774609833723758	-5.097303010327855	ADRM1	4	-1.3948797445735768	0.17296715085997208	0.5714409625680988	ADRM1
-0.5182957871983724	23.48700621809685	-1.3497645129174582	0.18761510260289124	0.5907537234580732	-5.1433794257361845	ANFY1	9	-1.393800689527626	0.17328985816874992	0.5720190373652172	ANKFY1
-0.7743424257783111	20.471621206792637	-1.4468579112811304	0.15874345795130815	0.5602423776326632	-5.020254884896227	TIDC1	1	-1.392488619256585	0.17368288777793994	0.5723156912979386	TIMMDC1
-0.5780553504682686	25.124586071617294	-1.362610415813376	0.18357549777543639	0.5850241377666582	-5.127515339659757	PCNA	5	-1.3921057047087508	0.17379772111785716	0.5723156912979386	PCNA
-0.5363720424664109	23.087482643372216	-1.3650759750672798	0.18280797588622566	0.5845865335537521	-5.1244555117428465	SEP10	5	-1.391039485121451	0.17411778623534627	0.5723156912979386	SEPTIN10
-0.7333493534472311	22.882190349347024	-1.3440916574666253	0.189420870848021	0.5934983879553299	-5.1503433673387455	IPO9	8	-1.389636688931219	0.17453959039802877	0.5723156912979386	IPO9
-0.5232541769655228	26.7329534951424	-1.3648162067706437	0.18288872285594293	0.5845865335537521	-5.124778118456027	TCP4	5	-1.3895110977848797	0.17457739315938434	0.5723156912979386	SUB1
-0.5065237062384611	23.26408380353341	-1.3586999853111865	0.18479795431505963	0.5866309573088017	-5.132358409631832	CD109	6	-1.3886584364099788	0.17483421259885193	0.5723156912979386	CD109
-0.6121925287081424	22.0825965806251	-1.5177475549073909	0.13998920171725157	0.5465877220338168	-4.925748380467965	3BP1	1	-1.3885514806872834	0.1748664482582892	0.5723156912979386	SH3BP1
-0.6162888982411552	20.31929146514496	-1.5140966527756061	0.14090922771414854	0.5479246775713068	-4.930708976345398	CLN5	1	-1.387999416131488	0.17503291040694166	0.5723156912979386	CLN5
-0.5408020972084806	27.25407984428558	-1.3345797558365176	0.1924788943793507	0.5957460264083501	-5.161962499369536	TCPB	14	-1.3879418561522052	0.17505027340990598	0.5723156912979386	CCT2
-0.4878495043000761	22.729930349722615	-1.4810689750007358	0.14945619234251048	0.5516628949000959	-4.975125550407687	NDUS4	2	-1.387894538940075	0.17506454768553464	0.5723156912979386	NDUFS4
0.5039141878112048	23.868628185922866	1.3580915160338665	0.18498873937862778	0.5866309573088017	-5.133110908389818	KCY	6	1.387836679157594	0.17508200359708745	0.5723156912979386	CMPK1
0.5406981869895802	26.20654368341375	1.328687861936426	0.1943921810393375	0.5979624628665965	-5.169123402072217	SBP1	19	1.387599963198389	0.1751534334163371	0.5723156912979386	SELENBP1
-0.5962006140606846	23.84192758651045	-1.38118802805504	0.17785384941989038	0.5777502343623786	-5.104341617149015	HP1B3	3	-1.386880003043767	0.17537082394457307	0.5724637492479138	HP1BP3
-0.8018325388970453	20.28086664647089	-1.437877588900921	0.1616411539238355	0.5623482376543333	-5.020764555766928	PPIC	1	-1.3869312960854974	0.17568231581993643	0.5724637492479138	PPIC
-0.45717890089524005	24.414444028610006	-1.3485521986294768	0.18799987526878348	0.5907537234580732	-5.144869803815513	SRPRB	8	-1.3856803125159127	0.1757335370609324	0.5724637492479138	SRPRB
-0.43468322977068397	25.56853810332774	-1.3153310469576356	0.19878393332620525	0.5994481229276221	-5.185254032573585	COPG1	24	-1.385033869084984	0.17592922522415272	0.5724637492479138	COPG1
-0.6383820518628269	20.710358971126528	-1.4953905705852268	0.14570016257160506	0.5508017123867087	-4.955967250933116	VAMP7	1	-1.384764604938529	0.17601078580153973	0.5724637492479138	VAMP7
-0.8545257443926637	20.584728711149886	-1.4165037779264664	0.1673635179232878	0.569447751668691	-5.059539861689768	TM263	1	-1.3840972171367338	0.1762130662063785	0.5724637492479138	TMEM263
-0.5652002395494691	19.820195060316976	-1.5497530621685558	0.13213058885675294	0.5330706822143626	-4.881832213431284	SYWM	1	-1.3838010911666234	0.17630287804494243	0.5724637492479138	WARS2
-0.5053084440809492	23.507753161775405	-1.353639193465551	0.18638943265340993	0.588182463923393	-5.138608184721532	SNX12	6	-1.3835418848682546	0.17638152191445275	0.5724637492479138	SNX12
-0.5105535923302682	24.97955641319361	-1.3212877924070214	0.19681599433989466	0.5982832240589695	-5.17807793018952	GPDM	20	-1.3819054884165878	0.17687864216916377	0.5735882007450621	GPD2
-0.48767788293286074	24.667867353407093	-1.3990887198326964	0.17247381391571895	0.5732348562074367	-5.081754904206315	UCRI	3	-1.3814268609688196	0.17702425100473895	0.5735882007450621	UQCRFS1
-0.48649799333606936	23.877305494461062	-1.3592718083226065	0.18461879939621625	0.5866309573088017	-5.131650963783188	SKI8	5	-1.3800182993665413	0.17745330939775458	0.5739378398422046	SKIC8
-0.6355504261352074	23.294587503303536	-1.4904505438728655	0.14698706627714997	0.5508017123867087	-4.9625932841514695	CIRBP	1	-1.3798697334473184	0.17749861100421807	0.5739378398422046	CIRBP
-0.4868369007988953	22.99623661292484	-1.3585268402931465	0.1848522281910619	0.5866309573088017	-5.132572569354055	NXN	5	-1.3793360710100102	0.17766141304295593	0.5739378398422046	NXN
-0.8251431731909094	20.412612608142688	-1.429416867343259	0.16403649713935983	0.5652856087256114	-5.00758719380316	LV657	1	-1.3796931209715397	0.17787873976902313	0.5739378398422046	IGLV6-57
-0.5672325721877591	22.47642364419949	-1.4261052210184173	0.16459768977235786	0.5665086709320619	-5.047190828344451	PPIG	2	-1.3769820664936114	0.17838093081342093	0.5739378398422046	PPIG
-0.49358883109533735	28.963471614758635	-1.3115735289349948	0.20003307742792992	0.5996329859816925	-5.189766054624962	ENPL	24	-1.3764836406975158	0.17853356948154073	0.5739378398422046	HSP90B1
-0.6481356940821641	22.243594455174055	-1.3323558273239446	0.19319935640143493	0.5971638798032906	-5.16466868509056	MTREX	8	-1.3761191836831899	0.178645245847557	0.5739378398422046	MTREX
-0.4969390101943141	27.550733724503054	-1.3354641758765453	0.1921929568216124	0.5957460264083501	-5.160885194684088	PCBP1	8	-1.3745653639737223	0.17912197659619303	0.5739378398422046	PCBP1
-0.5162379963452537	22.721126493034816	-1.3831934905656467	0.1772446419885177	0.5777502343623786	-5.101823705698965	DCK	3	-1.3741012726660167	0.1792645577295152	0.5739378398422046	DCK
-0.5177230415166747	24.6244692508329	-1.338581542508524	0.19118771743994864	0.595079454925628	-5.157082973014692	AOFA	7	-1.3739687711882	0.17930528192951112	0.5739378398422046	MAOA
-0.9886027940953319	20.360516033793605	-1.3825017347826782	0.177454594322515	0.5777502343623786	-5.102692581513471	MD1L1	1	-1.3735846927117754	0.1794233688423044	0.5739378398422046	MAD1L1
-0.5183984954944911	24.416345633588293	-1.3490084028229326	0.1878550101618662	0.5907537234580732	-5.144309099116717	ERF3A	5	-1.3735380550686227	0.17943771195477193	0.5739378398422046	GSPT1
-0.5047516631112536	24.33260992038985	-1.3203765785569752	0.19711605687265737	0.5982832240589695	-5.179177517027892	SC23A	14	-1.3735053176076	0.17944778068811457	0.5739378398422046	SEC23A
0.8512308366059926	22.23655475891009	1.3637947378223694	0.18320650848172423	0.5845865335537521	-5.12604616415817	HSPB6	2	1.372841333024965	0.17965209087679043	0.5739378398422046	HSPB6
-0.53983913884804835	26.748926810444456	-1.3317386508066493	0.19339966561811117	0.5971638798032906	-5.165418994738238	RS3	8	-1.3725267910885186	0.17974893972393347	0.5739378398422046	RPS3
-0.5354540015405824	22.714948395523372	-1.3350491463071328	0.19232709705514295	0.5957460264083501	-5.161390816593276	HERC4	7	-1.371402514140338	0.18009544230240396	0.5739378398422046	HERC4
-0.485416223971356	29.087715800158065	-1.3504838331674096	0.1873870892112432	0.5907537234580732	-5.142494564959171	SODM	5	-1.3713476538113831	0.1801123635876667	0.5739378398422046	SOD2
0.5989318652863709	22.408170244406072	1.4076389833559286	0.16994965765689035	0.5726514712140407	-5.070877626160795	TFIP8	2	1.3708397869971234	0.18026907039076456	0.5739378398422046	TNFAIP8
-0.4913977375747436	21.848314212319192	-1.386147423423223	0.17635029537034028	0.5774609833723758	-5.098109194647717	CUL4A	3	-1.3708150397780972	0.18027670907804857	0.5739378398422046	CUL4A
1.09456443778544	24.050907810149187	1.3280969028144183	0.19458489235844822	0.5979624628665965	-5.16984011027099	HEP2	4	1.3701230397548039	0.1804904098407233	0.5739378398422046	SERPIND1
-0.5538430735452664	25.224108053349738	-1.3363011592161331	0.19192265868653338	0.5957460264083501	-5.159865096576852	RL5	6	-1.369745133786607	0.1806071965838428	0.5739378398422046	RPL5
-0.6204941673392348	25.116872985587968	-1.3259450757541729	0.19528784849270928	0.5979752935925456	-5.172447456945475	PPT1	8	-1.3689576218589703	0.1808507556620231	0.5739378398422046	PPT1
-0.7002803291621476	21.95015879121098	-1.3797295975861725	0.17829791242076684	0.5777502343623786	-5.106170724343997	SMAG2	2	-1.368213529066839	0.1810811211779498	0.5739378398422046	SAMD4B
-0.5395096148702834	22.386631941516868	-1.3710384817610477	0.18096221488759662	0.5827031881005541	-5.117035978569028	IFT27	3	-1.3678034703175392	0.18120816989156072	0.5739378398422046	IFT27
-0.4352370752313952	22.844325806665495	-1.3540053587404839	0.186273927171268	0.588182463923393	-5.138156675304609	AMPN	5	-1.3676034561594046	0.1812701655578274	0.5739378398422046	ANPEP
-0.5760824687160309	23.238663559981873	-1.3223355056410813	0.19647141790766687	0.5982832240589695	-5.1768128023579765	SRP68	9	-1.3670360819456608	0.1814461166782599	0.5739378398422046	SRP68
-0.560708150663423	22.539314384511794	-1.3659549719250268	0.18253495281665205	0.5845865335537521	-5.123363487553972	NUFP2	3	-1.3669561130414523	0.18147092690199906	0.5739378398422046	NUFIP2
-0.9707725790266757	22.467024752809024	-1.318815818314455	0.1976308338201102	0.5983006947235862	-5.181059380943721	DDX42	9	-1.366935211774341	0.18147741192172562	0.5739378398422046	DDX42
-0.705184242192967	21.734225454258176	-1.3770396119775543	0.17911923723167228	0.5789229437070409	-5.109539999742644	TBCE	2	-1.366601160942417	0.18158108209285628	0.5739378398422046	TBCE
-0.6751610155274896	20.387599126125718	-1.4726876790772383	0.15207779447586056	0.5534884425581987	-4.951345651483871	ARGI2	1	-1.3675004775948678	0.18162707655592775	0.5739378398422046	ARG2
-0.451792301170844	22.773769759129745	-1.3247774150003429	0.19567011802214757	0.5979752935925456	-5.173860746600911	GOGA2	9	-1.3661305241019037	0.18172721891697904	0.5739378398422046	GOLGA2
-0.4390744509556015	26.765359872686822	-1.3288722029436129	0.1943320977548779	0.5979624628665965	-5.168899778270364	TALDO	8	-1.3647402277995668	0.18215945255060986	0.5748340670545732	TALDO1
-0.4736896079944337	23.524683039061223	-1.3160766837316418	0.19853677011773585	0.5991694262633462	-5.184357323177927	RFA1	11	-1.363800065308701	0.1824521956364995	0.575289007739842	RPA1
-0.5884323206445998	23.113934515460322	-1.3320405739677654	0.19330165416322942	0.5971638798032906	-5.165051980829957	COMD9	5	-1.3625257920281746	0.18284955633730415	0.576007676368928	COMMD9
-0.46603903153854276	27.170662445197383	-1.3125244115477674	0.19971639842074107	0.5996329859816925	-5.188625309466075	EF1D	12	-1.3621154903226182	0.1829776451275262	0.576007676368928	EEF1D
-0.6442381460248825	23.059928133444185	-1.307187219209958	0.20149887909838415	0.6010814020561968	-5.195018755867364	AL1L2	13	-1.3576647565728246	0.1843715693824328	0.5799242214856051	ALDH1L2
-0.6314434524077193	25.148338324114388	-1.2933258170068622	0.20618524818067346	0.6036786050335543	-5.211516098337665	SYEP	35	-1.3563581477607507	0.18478234765281196	0.5803585292456122	EPRS1
-0.5594340337384338	22.566729915034497	-1.3181268715757937	0.19785839452227283	0.5985216434298752	-5.181889446193649	PXDN	7	-1.3555089482895644	0.18504970390096032	0.5803585292456122	PXDN
-0.5015013054968662	24.749322607780456	-1.3126831051159615	0.19966358516080915	0.5996329859816925	-5.188434858753198	METK2	9	-1.355438739323366	0.18507182144728165	0.5803585292456122	MAT2A
0.5623368357446239	25.758346054245283	1.326637915284062	0.19506129889195223	0.5979752935925456	-5.171608355325769	PSPB	5	1.3553201330750209	0.18510918998407308	0.5803585292456122	SFTPB
-0.6606706068029276	21.462468799634447	-1.4433578683303083	0.15971901160173813	0.5612038360761477	-5.024821142609592	SNW1	1	-1.354692791582501	0.18530693997183545	0.5805084721447791	SNW1
0.5897593725319474	21.818661630576315	1.3900770526040764	0.17516603585563054	0.5774609833723758	-5.093157120977022	NDUF2	2	1.3532695243138657	0.1857561885828218	0.580572988413881	NDUFAF2
-0.5247936532283539	21.894097086421468	-1.5444348516157393	0.1334109402726087	0.5337385966030908	-4.889182770940802	MCRS1	1	-1.352596629365303	0.18596887902609519	0.580572988413881	MCRS1
-0.5303649511305188	22.655103415586115	-1.3368979649478234	0.19173010409444585	0.5957460264083501	-5.1591373801881275	RL1D1	4	-1.3523431521313882	0.18604904773545508	0.580572988413881	RSL1D1
-0.49747281050381176	22.919776883172315	-1.341510723643203	0.19024687725400338	0.5942352480686471	-5.153503209072847	TMX1	4	-1.3521149953753488	0.1861212311016561	0.580572988413881	TMX1
-0.57009994341999	24.80926541025754	-1.3026638515027065	0.2030191045433154	0.6025415159607126	-5.200419351373715	PRS8	12	-1.351953047079995	0.1861724808607072	0.580572988413881	PSMC5
0.5811019913946183	23.28282162538121	1.3217172779103883	0.1966746869992551	0.5982832240589695	-5.177559427177463	EVL	5	1.3517802282409623	0.1862271827505269	0.580572988413881	EVL
-0.6077505566285488	21.58468211378871	-1.3415754198435603	0.19022613770289815	0.5942352480686471	-5.153424066314074	NUP88	3	-1.3510967878840852	0.1864436323874358	0.5806073206055764	NUP88
-0.6448215937190547	22.2536328375514	-1.312732483109187	0.19964715434288605	0.5996329859816925	-5.188375595294042	NSDHL	6	-1.3504052961603903	0.1866628303286432	0.5806073206055764	NSDHL
-0.5586928355201053	23.8960858711678	-1.2947455821649867	0.20570144447743938	0.6036786050335543	-5.2098334787562495	RECQ1	18	-1.3503257899944217	0.18668804601083228	0.5806073206055764	RECQL
-0.5058756921855263	23.94091883067537	-1.3171673335358478	0.1981756683414432	0.5990134175004435	-5.183044893344944	AGK	6	-1.3473936954015395	0.1876198155884298	0.5827885490367933	AGK
-0.49527703549181723	30.444666963991068	-1.301541996218916	0.20339749826723627	0.6025670338873289	-5.201756217042952	TPIS	10	-1.346788978194661	0.18781243153089117	0.5827885490367933	TPI1
1.1735105056638169	22.873443350201867	1.3085129240620352	0.20142424593767366	0.6010814020561968	-5.157065701212582	RAGE	3	1.3477129688905258	0.18784093729285073	0.5827885490367933	AGER
-0.5463401153481264	21.818043222238753	-1.3086183256567687	0.2010197332123791	0.6010814020561968	-5.19330667756392	SNUT1	7	-1.3453174810266892	0.18828177568180543	0.5832786419603836	SART1
-0.6785544512248904	22.889110763478335	-1.326452285764486	0.19512197744549437	0.5979752935925456	-5.171833209938461	FHL3	3	-1.3443861572466262	0.18857929647738608	0.5832786419603836	FHL3
-0.5045239446574641	24.894067814559655	-1.3016998216642075	0.2033442322278754	0.6025670338873289	-5.201568204775921	ANM1	9	-1.3442948418832028	0.18860848766105298	0.5832786419603836	PRMT1
-0.634351724163519	21.514922933987616	-1.4432407412295007	0.15975174034926404	0.5612038360761477	-5.024973786295846	IF4B	1	-1.344265048297417	0.18861801266386383	0.5832786419603836	EIF4B
-0.5998873196124528	22.642898534631435	-1.3124886369063853	0.19972830571406075	0.5996329859816925	-5.188668240392402	ZN207	5	-1.3438015284093618	0.18876624780140072	0.5832786419603836	ZNF207
-0.6368375951419551	23.31705004978724	-1.3003295081717476	0.20380706932980347	0.6026622595857782	-5.203199943735207	EP15R	8	-1.343129048692057	0.1889814691338541	0.5832786419603836	EPS15L1
1.0244795107858415	19.959116789979134	1.3448850754008785	0.18916750395537868	0.5934983879553299	-5.149370917210257	FOLR2	1	1.3429044816027758	0.1890533821436677	0.5832786419603836	FOLR2
1.3195017879793944	18.839487602826495	1.3207066134783279	0.1970073357441076	0.5982832240589695	-5.178779331769322	TRM61	1	1.3398234079013704	0.19004217082215163	0.5850213867929355	TRMT61A
-0.7043063477469005	21.336493036994234	-1.3190707439304614	0.19754668241877574	0.5983006947235862	-5.180752141728756	TOIP2	3	-1.3394640424471442	0.19015775934455556	0.5850213867929355	TOR1AIP2
0.7277491349618046	19.726101760715196	1.4129204511206714	0.1687878814707452	0.5726514712140407	-5.028651949146019	NOC3L	1	1.340384858191568	0.19018357226167515	0.5850213867929355	NOC3L
-0.7508496530475242	21.30225900619461	-1.3398129531543266	0.19079175548235772	0.5948032827920202	-5.155578895374217	FAF1	2	-1.339168044961537	0.19025300658732822	0.5850213867929355	FAF1
-0.4326188942843032	24.140000205452548	-1.3242660915799724	0.19583769709018178	0.5980154283384731	-5.174479287853547	EFHD2	5	-1.3386960258961187	0.19040497098757933	0.5850213867929355	EFHD2
0.5700918861291662	22.405294501659412	1.3003678055657866	0.20379412304665875	0.6026622595857782	-5.203154360634534	PLAK2	7	1.338018744297177	0.19062318247687488	0.5850213867929355	PALM2AKAP2
-0.48297693878929593	25.300344882120626	-1.2632900857413605	0.21662519842466185	0.6120889924469809	-5.24672947708515	UGGG1	42	-1.337855286065419	0.19067587555079665	0.5850213867929355	UGGT1
-0.4820722876344803	24.964308921978	-1.304067984151008	0.2025462614859912	0.6021622015641389	-5.198744677523557	TM9S2	7	-1.3371481663622204	0.19090395517148012	0.585257414429114	TM9SF2
-0.6862665619133956	20.022633182744105	-1.4073819294486591	0.17002511628645917	0.5726514712140407	-5.0712054732907195	L2GL2	1	-1.3354718542971569	0.19144548671284342	0.5855079806239557	LLGL2
-0.4095683214104753	25.236407164392926	-1.2866899880269544	0.20845803544976113	0.6053656359292452	-5.2193588499220045	DCTN2	12	-1.3352550671345642	0.1915156061471393	0.5855079806239557	DCTN2
-0.642668921719963	21.36031807424024	-1.3204912062550513	0.19707829062064228	0.5982832240589695	-5.1790392292697645	ASCC2	3	-1.335095143093619	0.19156734600316916	0.5855079806239557	ASCC2
-0.5075124578279784	25.733859743757897	-1.2823043988383716	0.20997057051988025	0.6053656359292452	-5.22452250703223	AT2A2	15	-1.3350234306156377	0.1915905504779318	0.5855079806239557	ATP2A2
-0.7168370510340267	21.021164503843444	-1.3391219140617563	0.19101388183373721	0.5950166938537654	-5.156423097897155	P4R3A	2	-1.3338322308886879	0.19197631202075185	0.5862241956974379	PPP4R3A
-0.4852376850651403	23.397116249290114	-1.3233469665599378	0.19613920578507807	0.5982832240589695	-5.175590614307943	DUT	4	-1.3329413489079318	0.19226520916985945	0.5863520973703472	DUT
0.50575921133143	21.255602820192358	1.3998749907436983	0.17224047013263158	0.5729511171422247	-5.080757034738754	MSRA	2	1.3327692235030093	0.19232106499492274	0.5863520973703472	MSRA
-0.4522745484483295	23.62607227350968	-1.2958676369620235	0.2053197041813848	0.6036661773918273	-5.208502534371476	OSBP1	8	-1.3322962899733783	0.19247459945237047	0.5863584965220916	OSBP
-0.5540455338117205	22.650028295796275	-1.375121077483645	0.17970682463240023	0.5803376355101365	-5.111939524102837	DNS2A	2	-1.3300332289984782	0.19321059412077612	0.5870561792575191	DNASE2
-0.46142290228944205	29.170040254242302	-1.2855954925547457	0.20883473263244123	0.6053656359292452	-5.220648985311615	1433Z	10	-1.3297839074524076	0.19329181112562457	0.5870561792575191	YWHAZ
-0.5461934559625163	23.077324645731757	-1.3284024088586046	0.19448524865468841	0.5979624628665965	-5.169469631088149	TRA2A	3	-1.3295301959654497	0.19337448516132222	0.5870561792575191	TRA2A
-0.5731833213145165	23.39745162276529	-1.2855484501373182	0.20885093505351732	0.6053656359292452	-5.220704414747255	UBP2L	9	-1.3292449385401388	0.19346747123753738	0.5870561792575191	UBAP2L
-0.5703310337301772	24.303453915795473	-1.307986811250391	0.20123106130738871	0.6010814020561968	-5.194062381773186	RS20	4	-1.3288555248800082	0.1935944649806588	0.5870561792575191	RPS20
-0.5107456278839742	23.620134974795118	-1.2657901182975064	0.21574121799876952	0.6119780191144584	-5.243826474826105	PYR1	27	-1.3287977516369907	0.19361331118591216	0.5870561792575191	CAD
-0.7002911768654805	21.20766364212071	-1.3356203744371826	0.19214249119782756	0.5957460264083501	-5.160694865569114	TNPO3	2	-1.3281225987620173	0.1938336575133458	0.5872644146257238	TNPO3
0.660979357150989	27.016342057898186	1.340858428714186	0.1904560802823324	0.5942352480686471	-5.154300973874814	NPC2	2	1.326196205745354	0.19446342650283638	0.5883403619313021	NPC2
-0.5495128450846423	22.803697309015327	-1.297977176922972	0.20460347416311286	0.6033077110185879	-5.205997512731141	OFUT1	5	-1.3259888719094315	0.19453130104550875	0.5883403619313021	POFUT1
-0.48081986490549866	22.858865530932317	-1.559867382934479	0.12972323965096325	0.5330706822143626	-4.867794481757534	LZIC	1	-1.325642817161872	0.1946446290377061	0.5883403619313021	LZIC
-0.48066196322665533	25.12896379944905	-1.2904096031936976	0.20718171453013853	0.6045272032107735	-5.214967103328105	PDCD6	7	-1.323383701312591	0.1953857059911176	0.5901196985940775	PDCD6
-0.6529443938710386	24.013403939767375	-1.2776859241481766	0.21157245083291198	0.6061281995483544	-5.229943495110293	MAP11	9	-1.322315418298785	0.19573689871851505	0.590253076890168	METAP1
-1.1579097365274613	19.298378872345133	-1.3114202916895794	0.2000841471819077	0.5996329859816925	-5.189949820653933	CTDP1	1	-1.3221416858049628	0.19579405826293556	0.590253076890168	CTDP1
-0.5247092007386094	25.88384271962307	-1.2762378034568804	0.2120766301981633	0.6061281995483544	-5.231639675713361	RHG01	10	-1.3211841440458225	0.19610932835077063	0.590253076890168	ARHGAP1
-0.4649982574380793	22.99998923639295	-1.3379737073530675	0.19138340227631265	0.5952100671597451	-5.157824952757481	RAB13	3	-1.3207111044687743	0.1962652202768004	0.590253076890168	RAB13
-0.7950831082200089	21.739046772144764	-1.3560174115648935	0.18564022601806907	0.5875488249536891	-5.135673761194795	DSG3	1	-1.3206023158829892	0.1963010854185962	0.590253076890168	DSG3
-0.5670093246025587	23.085446551527042	-1.2910286659097518	0.20696987460343913	0.6045272032107735	-5.2142350889576425	DKC1	5	-1.3203529449817675	0.196383316380073	0.590253076890168	DKC1
-0.4710037794588722	25.8824595922895	-1.2647827530430704	0.21609708030855054	0.6120889924469809	-5.244996826115285	LPP	17	-1.3200084552929985	0.19649695664034778	0.590253076890168	LPP
-0.5509296376701442	22.57030489778974	-1.316340430314849	0.19844940022117213	0.5991694262633462	-5.184040032221482	SRRM1	3	-1.3190741727878517	0.19680541206709812	0.5907213608711659	SRRM1
-0.6282374391276235	22.40878623585925	-1.3037930536031601	0.20263877805735359	0.6021622015641389	-5.199072705500541	ERGI3	3	-1.3175330758607402	0.19731502109097254	0.5914291193376564	ERGIC3
-0.6160031202897791	21.26832799801847	-1.3412855392089877	0.19031907791567512	0.5942352480686471	-5.153778650796838	MRP4	2	-1.3174373775082635	0.19734669994427997	0.5914291193376564	ABCC4
-0.6121371396300113	24.067696544901352	-1.3048987331863897	0.2022669039094953	0.6021622015641389	-5.197753115303905	PP14B	3	-1.3167621181160207	0.1975703408323045	0.5916414228172335	PPP1R14B
-0.5633085130949311	20.08909390755351	-1.4978045691275477	0.1458816175394946	0.5508017123867087	-4.908252207583837	CREB1	1	-1.31646195622076	0.1983292883945478	0.5934122346560299	CREB1
1.105944824201952	18.868926772687683	1.3066473656910464	0.20167985396876228	0.6011581174496132	-5.195664171252093	MARC1	1	1.3140570407674015	0.19846819315071249	0.5934122346560299	MTARC1
-0.5273557389308259	22.173047796899496	-1.2958444972658676	0.20532757118415199	0.6036661773918273	-5.208529992193865	UBE4A	4	-1.3124543880362407	0.19900160995755148	0.5940565458027142	UBE4A
-0.5812331475439372	24.96521955204125	-1.3044410661126624	0.2024207679087482	0.6021622015641389	-5.198299444637886	PPIF	3	-1.3124070785139128	0.19901737284467647	0.5940565458027142	PPIF
-0.5472653187687264	24.2706970494116	-1.2930854260256504	0.20626725063517365	0.6036786050335543	-5.211800833762038	SMD1	4	-1.312027266552827	0.19914395569522805	0.5940565458027142	SNRPD1
0.6890769194123116	21.244804041032374	1.3188665234073156	0.19761409377874886	0.5983006947235862	-5.180998274753827	WIPF1	2	1.3110823097708246	0.19945915646147605	0.5945387635248924	WIPF1
0.44437340551661464	25.275476282091784	1.2924016783466634	0.20650062776475372	0.6039051591428447	-5.212610455418068	ABHEB	5	1.309764785109373	0.19989926927541216	0.5953922851033814	ABHD14B
-0.46404813146835266	24.426844280046033	-1.2610006125465165	0.2174371322992175	0.612799259576743	-5.2493835083692	SEPR	12	-1.3086587883126684	0.20026929622046494	0.5960359069682093	FAP
-0.6873423265489365	20.019043369726678	-1.3720549770723613	0.18064900544134396	0.5824087835710939	-5.115768281603506	LS14A	1	-1.3076032653842262	0.20062292533917292	0.5966297748949905	LSM14A
-0.5940892002297389	22.856618544121087	-1.2970251447380365	0.20492647050298035	0.603403265237673	-5.207128470431288	PSME3	3	-1.3070659532718167	0.20080312313091261	0.5967073620590128	PSME3
-0.4705351871447405	23.641795629356746	-1.2975799158999466	0.20473820565041959	0.6033077110185879	-5.206469524264428	NDUB8	4	-1.3061332029002592	0.20111623277857066	0.5967329356469686	NDUFB8
-0.4771667281133176	22.44425870450626	-1.2844905254651902	0.20921556037880043	0.6053656359292452	-5.221950479012491	AAKG1	5	-1.3061221093946074	0.2011199589409334	0.5967329356469686	PRKAG1
-0.6917965679097691	21.319790128215825	-1.311821714084786	0.19995038540946214	0.5996329859816925	-5.189468384554065	CC124	2	-1.3050733660056282	0.20147245662521562	0.5973210965182504	CCDC124
-0.5983876842836331	21.88153689456528	-1.278571823548638	0.21126446505168092	0.6061281995483544	-5.228905003052312	SPT6H	4	-1.3025792114584294	0.20231267594130165	0.5993532373716297	SUPT6H
-0.49842479605664636	22.78661905361062	-1.2880916747601878	0.20797636841076922	0.6053656359292452	-5.2177051954281755	STAM1	4	-1.301304679936833	0.20274306706134584	0.5998068592654626	STAM
0.7000577810721822	21.97238732134776	1.279785419650459	0.21084310857442404	0.6061281995483544	-5.227481335056059	SAHH3	3	1.3008880579490978	0.20288390598568098	0.5998068592654626	AHCYL2
-0.49716319629975203	25.708803133269	-1.2876341784124945	0.20813348617182995	0.6053656359292452	-5.218245106496414	RS18	4	-1.300692992056937	0.20294987363197914	0.5998068592654626	RPS18
-0.6025047428981729	22.536314837184744	-1.3252441056597446	0.19551726331878508	0.5979752935925456	-5.173296014076315	WFS1	2	-1.3002922990088095	0.20308543194654483	0.5998068592654626	WFS1
-0.581979773613412	22.09073447352975	-1.2768110055492023	0.2118769543259708	0.6061281995483544	-5.23096848912915	E41L1	4	-1.2994957748642877	0.20335510911449192	0.6001455659232566	EPB41L1
-0.4837055806719377	24.557276950418043	-1.2549721438779124	0.21958607265931943	0.6165607493378426	-5.256351431279668	EIF3F	10	-1.2987004723522206	0.20362464544367215	0.6004833413236089	EIF3F
-0.5559452104990044	23.071141109747934	-1.2687823796887672	0.2146867905117894	0.6112259212218004	-5.240345205241013	YKT6	5	-1.2975133128461915	0.20402749355461183	0.601142988847255	YKT6
-0.4554126125623874	24.791962358179532	-1.242634853038534	0.2240338498141869	0.6214462418933456	-5.270518635462648	LMNB2	17	-1.2971266312977905	0.20415884047885857	0.601142988847255	LMNB2
-0.5300744697246031	24.957796099883257	-1.2609499951042955	0.2174551091576562	0.612799259576743	-5.24944213741012	HACD3	7	-1.2964805394751164	0.2043784471440719	0.6013323308068742	HACD3
-0.547080624845762	26.908179507253486	-1.2629975216588871	0.216728824546697	0.6120889924469809	-5.247068865167204	ROA3	6	-1.2959613934804626	0.20455503547315443	0.6013949106697448	HNRNPA3
0.6534608227211827	23.160977862770295	1.2511796853672976	0.22094615317213562	0.618585325439269	-5.2607196691283304	OAS3	9	1.295043089460292	0.204867683047228	0.6018571083147699	OAS3
-0.4134102433980402	24.861920707619735	-1.279337609431538	0.21099851221759675	0.6061281995483544	-5.22800679988619	ARK72	5	-1.292545531378906	0.20571984997246823	0.6039023950670181	AKR7A2
-0.6069490679714313	20.631798930909785	-1.3871059337638838	0.17606085441189512	0.5774609833723758	-5.096902411085114	GALT1	1	-1.290847460382866	0.20630077282556217	0.605148933621649	GALNT1
-0.45836165636200477	24.014329747335175	-1.2829893026881631	0.20973380612788783	0.6053656359292452	-5.223717119010557	CSN8	4	-1.2902855787908527	0.2064932716420626	0.605255070248347	COPS8
-0.6990340217675666	23.07641406536624	-1.2591840667065435	0.21808298577319615	0.6141216879373204	-5.251486262943351	BAX	4	-1.2896706876263244	0.20670408809882046	0.605414696761447	BAX
-0.6926962913272234	21.566143275805718	-1.25215779463214	0.22059476914084908	0.6180484414713225	-5.259594187222208	CTBL1	5	-1.2875504827553734	0.20743226072304538	0.606693143090194	CTNNBL1
-0.861814506560659	20.61017720805123	-1.309346048495701	0.20114580708785104	0.6010814020561968	-5.180777433109526	TPPC3	1	-1.288403615192202	0.20745395698641964	0.606693143090194	TRAPPC3
-0.4840528431957587	23.67000902198993	-1.294954865800445	0.2056302018090978	0.6036786050335543	-5.209585310631566	PP2BA	3	-1.28660930627621	0.20775612749780611	0.6071182835256643	PPP3CA
-0.5012727975297153	23.785745457066874	-1.2415195500091605	0.2244392523432801	0.6214462418933456	-5.271793216175036	RBM39	10	-1.2851189401651204	0.20826976171848677	0.608160269512806	RBM39
-0.557553485475534	23.758190665962672	-1.247767301757008	0.22217535367270294	0.6203351162235674	-5.264640067128813	SRRT	7	-1.2843092974244192	0.20854919845352907	0.608517329624766	SRRT
-0.5467574792890524	21.67422590502494	-1.2784870322483164	0.21129392824436471	0.6061281995483544	-5.229004426907918	MFN2	3	-1.282983496872798	0.20900739511846986	0.6085195335645822	MFN2
-0.6406413670792119	23.742639483038026	-1.2368544728122097	0.22614094907740806	0.6214462418933456	-5.277113449893275	TOM70	11	-1.282778337428079	0.20907836652019735	0.6085195335645822	TOMM70
-0.6367921236986547	23.669351411895935	-1.239271753551539	0.22525798269205383	0.6214462418933456	-5.274358920767668	SPS1	9	-1.2825999374057988	0.20914009584136872	0.6085195335645822	SEPHS1
0.5589837721119331	22.586311163473464	1.2760362384049384	0.21214687971472818	0.6061281995483544	-5.231875633297529	MACD1	3	1.2824887090906385	0.20917858966282513	0.6085195335645822	MACROD1
-0.46952668337988257	22.286044277201373	-1.2537951060713326	0.2200075123441453	0.6168494480785885	-5.257708428628371	PAR14	6	-1.2816152394481712	0.2094810666016288	0.6087100744558123	PARP14
-0.44109576228730063	23.37014124724501	-1.2361379620981898	0.22640316974757912	0.6217255838742031	-5.2779290026580465	UFL1	11	-1.2809265654669457	0.20971978413851006	0.6087100744558123	UFL1
-0.5424464176604751	20.17855884126986	-1.4172344768427791	0.1671517457360423	0.5692274050043586	-5.058602587243583	SORT	1	-1.2808934873079592	0.2097312553374211	0.6087100744558123	SORT1
0.39205085459189704	26.926047386280555	1.2163252718726871	0.2337447137133543	0.6285052348861934	-5.300312938161157	LKHA4	23	1.2804850962947179	0.20987292081573075	0.6087100744558123	LTA4H
0.6710037671486937	22.04630489851919	1.3422925524477716	0.18999636510987475	0.5942352480686471	-5.152546575540424	GRSF1	1	1.278811198126431	0.21045433341457265	0.6087858864375825	GRSF1
0.7126821585327292	25.40647485239446	1.2425450983927024	0.2240664544079104	0.6214462418933456	-5.270621245832934	RS17	5	1.2784938109459043	0.2105647125725087	0.6087858864375825	RPS17
0.5938697989047199	25.26542031103313	1.254332711518881	0.21981494638123808	0.6167561394117057	-5.2570887682231415	DRA	4	1.2784196500209917	0.21059051017964325	0.6087858864375825	HLA-DRA
-0.4805078670424905	23.890969287942116	-1.2492435793830616	0.22164294120245268	0.6196400493399977	-5.262945180778212	CSN3	6	-1.2779660507219033	0.21074835135855846	0.6087858864375825	COPS3
-0.5012036847487806	20.108453899563766	-1.4528149571961546	0.15709399653682257	0.5598308314379093	-5.012461399933649	STK38	1	-1.2778662572294717	0.21078308903457096	0.6087858864375825	STK38
-0.4720436383214732	24.45458332326929	-1.2492965040654096	0.2216238720513274	0.6196400493399977	-5.262884385810962	THTM	6	-1.2773578390938276	0.21096013460269902	0.6087858864375825	MPST
-0.791873012901501	26.415366361730566	-1.2387627304764606	0.2254436991161869	0.6214462418933456	-5.274939359425534	TRYB2	5	-1.2767549504554834	0.21117022364607346	0.6087858864375825	TPSB2
-0.6141505095147224	19.600009756688152	-1.36405052204117	0.18312689195204007	0.5845865335537521	-5.125728712681358	XPP3	1	-1.276359283114455	0.21130818835635987	0.6087858864375825	XPNPEP3
-0.4927816729444068	25.930930248407915	-1.2260543309494776	0.2301177170508475	0.6257633199856413	-5.289361686920906	CAN1	15	-1.2763423067758555	0.21131410934197078	0.6087858864375825	CAPN1
-0.49561041002081296	23.313587169771093	-1.2134318513491082	0.23483157018878575	0.6285052348861934	-5.303554759253848	GCN1	30	-1.275426159559347	0.21163382863700853	0.6090557642355569	GCN1
0.9848931546786375	20.19714142993886	1.2758013864340152	0.2122287527216305	0.6061281995483544	-5.232150515806903	SLMAP	1	1.2751726011081828	0.21172238085254638	0.6090557642355569	SLMAP
0.5158544333301762	22.310540564189026	1.2737479549853892	0.21294563434098865	0.6071616319354257	-5.234552044642562	VATD	3	1.2734564176332637	0.2123224757170633	0.6103286013188338	ATP6V1D
-0.5017013994659472	21.048841105208975	-1.326486469594335	0.19511080234506625	0.5979752935925456	-5.171791804849106	RPAP3	2	-1.2717576866815132	0.21291773628945776	0.6113855295783256	RPAP3
-0.5024528917749436	25.953607320365172	-1.216090135072084	0.23383289787281183	0.6285052348861934	-5.300576646396038	TCPG	21	-1.2715062218640967	0.21300596058914287	0.6113855295783256	CCT3
-0.5570638200029236	22.935369228114755	-1.2346749318981827	0.2269393024652368	0.6227561864956745	-5.279592954589635	MAOX	7	-1.2710356928954103	0.21317111604510602	0.6114063417234449	ME1
-0.45832384717693486	23.779249663742824	-1.348175168670157	0.1881196645206106	0.5907537234580732	-5.145333073182014	TECR	2	-1.2705710470235472	0.2133343016632704	0.6114214774538734	TECR
-0.47806711712290095	26.235300368451597	-1.2772651938435107	0.21171883869016472	0.6061281995483544	-5.2304364712260405	H14	3	-1.2691728003963514	0.2138259423404276	0.6116858813098107	H1-4
-0.5761197606549757	21.99335466104541	-1.2460296445669627	0.22280326609674111	0.6214462418933456	-5.266632750701294	OPLA	4	-1.268855543399113	0.21393761303997955	0.6116858813098107	OPLAH
-0.5290481064004098	22.864993374889657	-1.2661787618378253	0.2156040444398182	0.6119780191144584	-5.243374729794727	DAD1	3	-1.2686637119352686	0.21400515684382473	0.6116858813098107	DAD1
-0.4728586563997723	24.95747852024206	-1.2149563507796866	0.2342584533001814	0.6285052348861934	-5.301847555338527	ITIH4	18	-1.268512348896674	0.2140584631133248	0.6116858813098107	ITIH4
-0.627430014066757	20.88200483355583	-1.282713013094057	0.20982929217190258	0.6053656359292452	-5.224042057609026	CBPA3	2	-1.2677754130436936	0.21431813697426225	0.6119762731300468	CPA3
-0.4906833035492042	25.551511793182506	-1.2165508769526299	0.23366012759685195	0.6285052348861934	-5.300059876901663	DDX17	14	-1.2652170111628251	0.21522148976367234	0.6136678118645448	DDX17
-0.7647950964472585	21.437586489875475	-1.232037575322869	0.22790817802966185	0.6240880235720302	-5.282588060086368	HPBP1	4	-1.265200010455597	0.21522750219836048	0.6136678118645448	HSPBP1
-0.5376426999259429	24.957648258994194	-1.2117038100899413	0.2354824692714228	0.6285052348861934	-5.30548757473866	HXK1	19	-1.2641881176829513	0.21558559476364303	0.6141201405665045	HK1
0.5070276963573228	24.908493095094016	1.2257318687328242	0.23023725230492376	0.6257633199856413	-5.289725908754256	FCL	8	1.2636253437566811	0.2157849460954463	0.6141201405665045	GFUS
-0.48248961368681265	24.605739150809228	-1.3254468076364991	0.19545090126382528	0.5979752935925456	-5.173050674311405	HINT1	2	-1.2634080351036658	0.2158619605658607	0.6141201405665045	HINT1
-0.4142055683911714	27.000076946939764	-1.2388456046471075	0.22541345473819505	0.6214462418933456	-5.274844872568008	ADHX	6	-1.2615075904357147	0.21653636556848305	0.6155864959479929	ADH5
0.5340450156632564	19.88272694430525	1.3944646782388141	0.17385114282896072	0.5768223008001165	-5.087613541832113	HIKES	1	1.2604931899027718	0.2168969932825991	0.6161593235438179	HIKESHI
0.6185101972365885	22.10969724945339	1.2272241469424383	0.22968446164742082	0.6257633199856413	-5.2880396577406055	CPNE2	5	1.2595205544015964	0.2172431986527918	0.6163395283300627	CPNE2
-0.5054214797185033	22.48535244052634	-1.2435591939620654	0.22369827815279325	0.6214462418933456	-5.269461514991822	HGS	4	-1.2594206433153294	0.2172787851680102	0.6163395283300627	HGS
-0.43354735362220254	25.392460409522652	-1.2408402772248306	0.22468643214532116	0.6214462418933456	-5.272568996500243	CBX3	5	-1.2584385357898966	0.2176288281483335	0.616777436483424	CBX3
-0.43306467890527145	24.83266439201935	-1.22298927187683	0.2312557994564577	0.6257633199856413	-5.292820213510668	GSHB	8	-1.2577076665049287	0.21788960063879323	0.616777436483424	GSS
-0.813885777249606	20.610388110681715	-1.279734113464668	0.21086090894542905	0.6061281995483544	-5.227541546488982	RM48	1	-1.2576476175352151	0.21791103644352375	0.616777436483424	MRPL48
-0.5195518090305207	23.34584456865771	-1.2154555728000507	0.23407100381618812	0.6285052348861934	-5.301288086206467	CLIC6	9	-1.2563495432917782	0.21837480145197394	0.6176385911044873	CLIC6
-0.45667531881801793	22.766174918683205	-1.2664442782888101	0.21551036719649486	0.6119780191144584	-5.2430660323992	ALG2	3	-1.2543741728290754	0.21908197189611514	0.6191161679959167	ALG2
-0.5245842995582919	22.326895533152673	-1.2934427323970379	0.20614537487547516	0.6036786050335543	-5.211377598903683	T2FB	2	-1.2521131622156378	0.21989351521910835	0.6191161679959167	GTF2F2
-0.49531970641428913	22.893139605331868	-1.2372134953126799	0.22600964382473204	0.6214462418933456	-5.2767046416759795	NEUA	4	-1.252075728835396	0.21990697017807181	0.6191161679959167	CMAS
-0.6746460036026285	20.095916702160295	-1.3079192735316316	0.2012536720223672	0.6010814020561968	-5.194143182037185	GOT1B	1	-1.2520710903182732	0.21990863747801465	0.6191161679959167	GOLT1B
-0.7457432353125242	20.682704785928244	-1.2874407936164514	0.20819992745917748	0.6053656359292452	-5.218473277202307	DYN1	1	-1.251973092922573	0.21994386454813017	0.6191161679959167	DNM1
0.4892476478954535	22.320770928842368	1.4445304845854277	0.1597772581023432	0.5612038360761477	-5.012132452641933	LEG9	1	1.2527018372307888	0.2199914342006345	0.6191161679959167	LGALS9
-0.5967595507717256	22.37313802148535	-1.2270366244123696	0.22975387172706754	0.6257633199856413	-5.288251656064319	ACS2L	4	-1.2517710966047564	0.22001648945309435	0.6191161679959167	ACSS1
-0.472804874355802	22.310832083470792	-1.2230146307375	0.23124636625772396	0.6257633199856413	-5.292791631064118	NUP98	6	-1.251314179477505	0.2201808340924846	0.6191286780000729	NUP98
-0.5116966201292854	22.729415030013378	-1.2337850187314114	0.22726588023812036	0.6232106857521261	-5.280604221092151	CRTAP	4	-1.2507112201502089	0.22039784876748686	0.6192891657675683	CRTAP
-0.4567494108765118	23.46952223239037	-1.1972352238043868	0.24098513669038896	0.6328034829204847	-5.321573656955583	TB182	17	-1.2491858707820933	0.22094756472854632	0.6196112262606941	TNKS1BP1
-0.7857386747847137	19.96467154007019	-1.2851488076721294	0.2093540124835278	0.6053656359292452	-5.18462386565499	B3GA3	1	-1.2498037943778284	0.2210337061078489	0.6196112262606941	B3GAT3
-0.5127160147582366	26.714990594003574	-1.2106854158205187	0.2358666955132453	0.6285449724895291	-5.306625492658291	NUCL	8	-1.248500668816896	0.2211948378981219	0.6196112262606941	NCL
-0.5632782525479172	19.74534561753913	-1.3557212114071477	0.18573340954114553	0.5875488249536891	-5.136039480096119	RAB4A	1	-1.248352351308696	0.22124838955706355	0.6196112262606941	RAB4A
-0.4443060910884391	23.118025452278676	-1.216681024230437	0.23361134186622773	0.6285052348861934	-5.2999138715493075	NCBP1	7	-1.2471730054869599	0.22167455217943516	0.6196112262606941	NCBP1
-0.49782419739766226	28.55257256606951	-1.2981913512928231	0.2045308648733528	0.6033077110185879	-5.205742985405789	TBB5	2	-1.2471248270497506	0.22169197480928335	0.6196112262606941	TUBB
0.3389306573063706	24.24410591070348	1.2194998966023654	0.23255655169194867	0.6283733204125787	-5.296748094460201	HEM2	8	1.2470179781600748	0.22173061793799262	0.6196112262606941	ALAD
-0.5873827714663875	19.83168440362393	-1.3495435167410619	0.18806050090234622	0.5907537234580732	-5.13212891902595	UACA	1	-1.2474428934599695	0.2218855419536943	0.6196112262606941	UACA
-0.48158723452264596	27.75486028409032	-1.2009862434583642	0.23954948043710167	0.6318362317796032	-5.3174199633183	RSSA	12	-1.2464042483502178	0.2219526784151815	0.6196112262606941	RPSA
0.46281249654811063	21.03269085027411	1.3125087490685339	0.19972161148015838	0.5996329859816925	-5.188644105161823	CD180	2	1.2446850299218455	0.22257561766551917	0.6209025876087105	CD180
-0.47151806559139686	24.0344714261361	-1.2315343209611813	0.2280934086596277	0.6241538362756738	-5.283158929199344	NDUA5	4	-1.243466607217778	0.2230178935538588	0.6213178062123625	NDUFA5
-0.5984882267149025	19.864721027176053	-1.328209451050395	0.1945481790937188	0.5979624628665965	-5.169703634666767	PAPOA	1	-1.2430069694331423	0.22318490896561627	0.6213178062123625	PAPOLA
-0.5166835862239729	22.33577888583678	-1.2854137137963975	0.20889734645547664	0.6053656359292452	-5.220863162803202	ORN	2	-1.2428810347728498	0.22323068535304277	0.6213178062123625	REXO2
0.8463435012757827	21.17181036937688	1.2572795259238794	0.21876168246250188	0.615138151412351	-5.2536879827343625	PGDH	1	1.242508009692608	0.22336631876229562	0.6213178062123625	HPGD
-0.5532085950069003	20.824821103240765	-1.2767271019182176	0.2122701029410043	0.6061281995483544	-5.219305830083798	NU1M	2	-1.2422983582083802	0.22375029256350615	0.6215381081291539	MT-ND1
-0.48390358412656553	27.620238947177903	-1.196169774450647	0.24139408521888395	0.6328034829204847	-5.322751352548607	TXND5	12	-1.241408236392411	0.22376656062294434	0.6215381081291539	TXNDC5
-0.5676988422219509	22.515278212244787	-1.2659606335658087	0.21568102569069558	0.6119780191144584	-5.243628289276372	NDRG2	2	-1.2402881871143583	0.22417473422076512	0.6222254988550556	NDRG2
-0.5163014760877189	22.89859794260155	-1.2114452460672627	0.2355799777498318	0.6285052348861934	-5.305776566353641	ARHG7	5	-1.23784533873133	0.22506690463556375	0.6236488251598665	ARHGEF7
-0.409406112568945	23.483233216683278	-1.2369685225273785	0.22609923148024053	0.6214462418933456	-5.276983596361161	MTCH1	4	-1.2377653642448179	0.22509615760892293	0.6236488251598665	MTCH1
-0.5862297657169044	21.440313584612376	-1.2579000861866838	0.2185403661771441	0.6149624257542892	-5.252970917506921	LSR	2	-1.2374019179684674	0.22522913444835926	0.6236488251598665	LSR
-0.38501376970716805	25.55730371806857	-1.2003218478381115	0.2398033059334886	0.632075153556479	-5.318156533179507	HRG	9	-1.2367486698059533	0.22546829122545575	0.6236488251598665	HRG
-0.41395599242171244	25.332752795121877	-1.1896170418292666	0.24392051477387022	0.634713212954624	-5.329973678711376	ARPC2	13	-1.23636227007372	0.2256098432162689	0.6236488251598665	ARPC2
-0.6696906468445931	20.546995545521575	-1.289435596006552	0.2075153497950945	0.6050447548242515	-5.216118195783179	GLE1	1	-1.235634761351495	0.22587653617494205	0.6236488251598665	GLE1
-0.5707412646155383	21.40692663461014	-1.2246693331937186	0.23063145820492184	0.6257633199856413	-5.290925438676322	PIHD1	3	-1.2353558266455025	0.2259788517114725	0.6236488251598665	PIH1D1
0.5010410272917447	24.16638132037065	1.2101082325335195	0.23608466608446346	0.6286931410447335	-5.307270035926225	PLEK	5	1.235344956870785	0.22598283953619885	0.6236488251598665	PLEK
0.6517572502011397	21.825274572892795	1.2063962254390899	0.2374900732439668	0.6291746996871821	-5.311408661161423	ITAL	4	1.2346979863735212	0.2262202903116479	0.6236488251598665	ITGAL
-0.713635820610822	21.310415997719957	-1.2322210875144375	0.22784066158040658	0.6240880235720302	-5.282379840261589	RB27A	2	-1.2344858422483593	0.22629819198078835	0.6236488251598665	RAB27A
-0.3996413203277811	23.62890113400833	-1.2617813271156098	0.2171600028675211	0.612799259576743	-5.248478959429684	VPS25	3	-1.2335336716422527	0.22664808685121285	0.6241688423100257	VPS25
-0.4109490268596758	23.434161533379374	-1.2169192428771658	0.23352206525446484	0.6285052348861934	-5.2996465903910055	NFKB1	5	-1.2322138703214223	0.22713374439408163	0.6244667134412488	NFKB1
-0.40583187166407697	24.562657117430284	-1.1836815491406834	0.24622579345839024	0.6355966941832969	-5.336484853868031	AP2A1	14	-1.2319736107866215	0.22722223823591334	0.6244667134412488	AP2A1
-0.6020604248420831	21.430358193779924	-1.2476658280288002	0.2222119850728533	0.6203351162235674	-5.26475650161912	CTL1	2	-1.2315571745849503	0.2273756835999835	0.6244667134412488	SLC44A1
-0.504271378533943	21.390052632985835	-1.2766161709700945	0.2119448092144076	0.6061281995483544	-5.231196659138991	TSN9	2	-1.2314875117666424	0.22740136000830602	0.6244667134412488	TSPAN9
-0.47998714414756805	22.05031373354105	-1.4202642583374636	0.1666593909321186	0.5685508032503641	-5.043453545439884	NDUBB	1	-1.230846051721165	0.22794366769570368	0.6251163453126108	NDUFB11
0.6337996342763255	21.73713404199364	1.239064982287184	0.22533340904944224	0.6214462418933456	-5.274594727557934	CSTN1	2	1.2295512708616188	0.22811588984251777	0.6251163453126108	CLSTN1
-0.4137738974818035	25.545910557020985	-1.1920482818997882	0.2429808691651571	0.6339770386842913	-5.327298167205057	COPE	9	-1.2295340256963745	0.22812226134471053	0.6251163453126108	COPE
-0.6045630794965255	23.945032055278137	-1.1911080938944008	0.24334392261802348	0.6340697633761689	-5.328333400795077	MCM5	7	-1.2282876150007065	0.22858311990351052	0.6255529572749161	MCM5
-0.49636264472265523	22.262674476685476	-1.198256488934279	0.24059362959875658	0.6328034829204847	-5.3204439155513725	MFGM	6	-1.2282292715524519	0.22860470933471239	0.6255529572749161	MFGE8
-0.36795206558600313	26.438697466007145	-1.1913031407516996	0.2432685723310382	0.6340697633761689	-5.328118696679714	KNG1	9	-1.2267544754889157	0.22915094932981941	0.6265994509991115	KNG1
-0.6265826781338397	26.055815003033064	-1.1992590347078638	0.24020975767744554	0.6322856435942006	-5.319334039570865	RL10	4	-1.226218154804531	0.22934983502917095	0.6265994509991115	RPL10
-0.4716867001822074	22.298813614680153	-1.4045156468686608	0.17086831040123612	0.5726514712140407	-5.074857635356941	DDX24	1	-1.2258752898575884	0.22947704834625	0.6265994509991115	DDX24
-0.38633234852017395	23.60932930384745	-1.2293756500488904	0.22888922206696086	0.625447472013601	-5.285605263800246	NDUAA	4	-1.2254512364154624	0.22963445789456077	0.6265994509991115	NDUFA10
-0.4569380677259076	23.422620587736787	-1.1848835284395238	0.2457576645116623	0.6355966941832969	-5.335168664194518	ZO1	9	-1.2235938281079628	0.23032488124460568	0.627515673546013	TJP1
-0.46419114539186523	22.6699677463063	-1.2850022361056885	0.20903913313116368	0.6053656359292452	-5.221347879899532	NDUS7	2	-1.2233756006015293	0.23040610082977345	0.627515673546013	NDUFS7
-0.4140437907607364	24.24578382600213	-1.2068162115381296	0.2373307503402689	0.6291746996871821	-5.310940978878413	NDUB9	5	-1.2229050064956677	0.23058131851720648	0.627515673546013	NDUFB9
0.45673695984450546	24.552604595296316	1.1797445313605455	0.2477637308461904	0.6378037517859441	-5.340787528631921	SFXN3	11	1.2227926131936544	0.2306231809392013	0.627515673546013	SFXN3
-0.6348338457361606	20.086316703983776	-1.284363713014057	0.209259300241092	0.6053656359292452	-5.222099782671747	TAOK3	1	-1.2214262749805351	0.23113254549576284	0.627515673546013	TAOK3
-0.5885349854703676	28.021168911976268	-1.186820170389295	0.24500479274438944	0.6349789541541337	-5.333045473331717	OSTF1	6	-1.2210832395278257	0.23126055909072088	0.627515673546013	OSTF1
-0.47891489264402765	22.96377320004041	-1.1921089641264813	0.24295745051033654	0.6339770386842913	-5.327231325229125	KPRA	6	-1.2209732397161088	0.23130161988462028	0.627515673546013	PRPSAP1
0.3498497579395732	23.185100445579717	1.1717441369142678	0.25091074791034246	0.6390471123510326	-5.349491121250717	ANK1	14	1.2206214676074738	0.2314329660441324	0.627515673546013	ANK1
-0.6092929977966968	21.48282291850538	-1.2937406368480369	0.20604380296788521	0.6036786050335543	-5.211024647586209	HIG1A	1	-1.220441526077992	0.23150017485258437	0.627515673546013	HIGD1A
-0.7261927251022797	22.505453738351893	-1.1957626067732785	0.24155050303628006	0.6328034829204847	-5.323201166753338	TCEA1	3	-1.2201987313022948	0.23159088261809208	0.627515673546013	TCEA1
-0.46100249649426317	25.480682581832223	-1.1875618362253237	0.24471692090560238	0.6349789541541337	-5.332231538661922	EIF3I	7	-1.2190549636858536	0.2320185486312535	0.6277200296712705	EIF3I
-0.49005199417697654	23.146452804233245	-1.173334382159429	0.2502828845741536	0.6390471123510326	-5.347765358098513	MA2B1	13	-1.2189537399335866	0.23205642549921188	0.6277200296712705	MAN2B1
-0.5910866093882454	23.08413979237007	-1.3000647690120448	0.20389658059332888	0.6026622595857782	-5.203515014561541	SC61G	1	-1.2186966258350604	0.2321526556015649	0.6277200296712705	SEC61G
0.4901567204320614	23.038740570616007	1.1936509431288302	0.24236292606213794	0.6339770386842913	-5.325531795180835	LPXN	5	1.2182128049521432	0.23233381580902654	0.6277714827721917	LPXN
-0.5094508733769807	24.72328033409317	-1.1710121317003455	0.25120014811824243	0.6390471123510326	-5.350284796168056	E41L2	13	-1.216454984567633	0.2329928936862154	0.6281667068816471	EPB41L2
-0.4763298576291781	25.44046265492525	-1.172037647739618	0.2507947764566156	0.6390471123510326	-5.3491727570133945	TCPH	12	-1.2163647607401817	0.23302675973688938	0.6281667068816471	CCT7
-0.43985394750176354	22.112283869450106	-1.181197797022369	0.2471952120225835	0.6368196014314327	-5.339200793488992	PDS5A	8	-1.2157968529459813	0.23324001138195033	0.6281667068816471	PDS5A
-0.5096957514924334	23.303691801672354	-1.2551362602523843	0.21952735909846643	0.6165607493378426	-5.256162132850802	ZNT7	2	-1.2152315046180195	0.2334524460809782	0.6281667068816471	SLC30A7
-0.43330193826765395	23.611516161023584	-1.1961801550029558	0.2413900984001932	0.6328034829204847	-5.322739882942412	NDUAD	5	-1.2150611722122688	0.23351647820671964	0.6281667068816471	NDUFA13
-0.6769543823644071	27.41981241359079	-1.1844652721365294	0.2459204861443929	0.6355966941832969	-5.335626799191178	S10AB	4	-1.2140444901497156	0.23389894554907162	0.6281667068816471	S100A11
-0.6681049059935624	19.820600770100658	-1.2634602722032384	0.2165649356950846	0.6120889924469809	-5.24653202067094	RNH2C	1	-1.2139119873136395	0.23394882629560035	0.6281667068816471	RNASEH2C
-0.8423142009748616	20.1530696545285	-1.2258952428024699	0.23017668448454265	0.6257633199856413	-5.289541388067772	ZFPL1	1	-1.2137737140641596	0.234000887747387	0.6281667068816471	ZFPL1
-0.46260094782847716	23.150648887561267	-1.1855258192007263	0.24550778418991065	0.6355966941832969	-5.334464850393672	DTX3L	6	-1.2132750254674616	0.2341887212123732	0.6281667068816471	DTX3L
-0.3970230534415009	24.77082184941112	-1.1624336914226467	0.25460994355476446	0.642941131195075	-5.35955253613321	AP2B1	16	-1.213017318202915	0.2342858318003032	0.6281667068816471	AP2B1
-0.4724716763039609	23.423069408338897	-1.1606302048195971	0.25533109394635584	0.6433511897847559	-5.3614930969425325	UBR4	20	-1.212955981571775	0.23430894939583796	0.6281667068816471	UBR4
0.5771665703486697	22.343953985034847	1.1788827264107522	0.24810132447673366	0.6378037517859441	-5.341727650484666	LRBA	6	1.2126431445413999	0.2344268831208626	0.6281667068816471	LRBA
-0.5470150869842918	21.577155299782802	-1.23855980294157	0.2255177690511717	0.6214462418933456	-5.275170698227537	S30BP	2	-1.211401691162973	0.23489532268522972	0.6289866455305736	SAP30BP
-0.59641320328139	23.328438759391613	-1.2254186329458712	0.23035341186019478	0.6257633199856413	-5.290079627257301	DNJC8	2	-1.210580605892354	0.2352055258275482	0.6293820290285187	DNAJC8
-0.9471793179965076	21.39500676321121	-1.2091651479562435	0.2364411402697545	0.6291333002288604	-5.30832258954766	PP2AB	1	-1.2098352037665967	0.2354873994571184	0.6297011123604713	PPP2CB
-0.43529742069251753	25.10856050868432	-1.1750554725271973	0.2496046631067445	0.6383548583548975	-5.345895218242749	ELAV1	8	-1.2093696949873314	0.23566355864009259	0.6297372664281838	ELAVL1
0.6826887131136559	21.244661635502716	1.2080715855124218	0.23685499469306587	0.6291333002288604	-5.3095421659405035	CD36	2	1.2082163092698117	0.23610044754823079	0.6304696089012066	CD36
-0.5307388484000981	20.06908743945723	-1.3202386208835009	0.19716151701943313	0.5982832240589695	-5.1793439362678555	EH1L1	1	-1.206947353275992	0.23658180702398218	0.6313196118517291	EHBP1L1
-0.4712416630130001	20.328966194296182	-1.3884859896767878	0.17602493739351918	0.5774609833723758	-5.083782629937529	CFA20	1	-1.2048570259913756	0.23767748787642404	0.6332769876651195	CFAP20
-0.6061387626907013	21.381517552844556	-1.215803500723604	0.23394042890382408	0.6285052348861934	-5.300898047846605	ARI1A	2	-1.203745303898908	0.2377996910764234	0.6332769876651195	ARID1A
0.49827374140201997	25.605748875655483	1.1701892364895685	0.25152577459271014	0.6390471123510326	-5.351176483412177	PSME2	7	1.203447894346066	0.23791304467189228	0.6332769876651195	PSME2
-0.7201429601078893	20.247684189921724	-1.2415085625876632	0.22480065167767263	0.6214462418933456	-5.259940716350589	CHDH	1	-1.2038574421724118	0.23805793846167617	0.6332769876651195	CHDH
-0.4333803536479124	24.89905813833039	-1.1648813144350667	0.2536336132099349	0.6422951931647272	-5.356914521811324	PRS10	9	-1.202484657228051	0.238280444078174	0.6332769876651195	PSMC6
-0.58170195912757094	20.53230923893677	-1.2834747407398925	0.2095661183249906	0.6053656359292452	-5.223146055156843	MAGT1	1	-1.2024422334396514	0.2382966350795659	0.6332769876651195	MAGT1
-0.4540283052211649	19.824378464980235	-1.3861117542458443	0.17636107357854527	0.5774609833723758	-5.098154088896461	LIPB1	1	-1.200842378917516	0.23890781288090263	0.633725311616623	PPFIBP1
-0.4954597445408666	22.871657143046217	-1.175088439105468	0.24959168534082377	0.6383548583548975	-5.345859372546668	GLYC	5	-1.200294190195806	0.23911749903561913	0.633725311616623	SHMT1
-0.46925769584555965	23.946753064331514	-1.1491601448766684	0.25995256279348455	0.6468742436609076	-5.373771067147475	HCFC1	19	-1.200061214601794	0.23920665510920108	0.633725311616623	HCFC1
-0.6013942420675669	21.802802167679992	-1.183675738285659	0.24622805818051274	0.6355966941832969	-5.336491213938045	KPCD2	3	-1.1992957274291376	0.23949976809664478	0.633725311616623	PRKD2
-0.5983104766063008	21.938960366777867	-1.2122953251222461	0.23525951291918396	0.6285052348861934	-5.3048262427387884	AS3MT	2	-1.1991691034281247	0.23954827933786266	0.633725311616623	AS3MT
-0.4079908226051252	24.700859430972965	-1.153575267724676	0.2581664720580173	0.6449165031023503	-5.369058036287244	PDLI7	13	-1.198854267286155	0.2396689285070356	0.633725311616623	PDLIM7
-0.7449241116395378	19.17365337013844	-1.2304763057391033	0.2288384221389372	0.625447472013601	-5.272462189044895	UBIP1	1	-1.199541291591811	0.23970589096385414	0.633725311616623	UBP1
-0.42970082244725205	22.363111078713168	-1.2111550179233666	0.23568946308232253	0.6285052348861934	-5.306100882409296	PAXX	3	-1.197845334724423	0.24005586690046288	0.633725311616623	PAXX
-0.630454476894279	21.86538980447723	-1.2046570782520707	0.23815067028310255	0.6298629749564023	-5.313343760901914	SCAF4	2	-1.197711681161626	0.24010715935451601	0.633725311616623	SCAF4
0.3819966808447113	26.62529589970617	1.177323327851298	0.2487130465029458	0.6381038017515362	-5.3434271846996655	CAH2	6	1.1974715342958862	0.24019934127985382	0.633725311616623	CA2
-0.4716857504119254	22.31500823198562	-1.3588699504179023	0.1847446892850605	0.5866309573088017	-5.132148159939571	SAA4	1	-1.1972987248359295	0.2402656914910131	0.633725311616623	SAA4
-0.5217015382665124	23.07454445288469	-1.177282801098614	0.24872895915926546	0.6381038017515362	-5.343471326336815	COASY	4	-1.1968641433984486	0.2404326089508527	0.6337338746478568	COASY
-0.5560064529075888	20.060494938912043	-1.2996791930863005	0.2043948307972868	0.6033077110185879	-5.192284619699777	KC1A	1	-1.1969699139485586	0.24069167875778796	0.6339851565647313	CSNK1A1
0.4272752299097782	22.817051950187327	1.1870982461327517	0.24489683050346528	0.6349789541541337	-5.332740355214765	GIMA1	4	1.194389778370158	0.2413846157895395	0.6344130659568518	GIMAP1
0.5292057874624803	20.979726004284945	1.2240693406429752	0.2308542813836214	0.6257633199856413	-5.291602378053055	RTN1	2	1.1943166434362318	0.2414127965975355	0.6344130659568518	RTN1
-0.5842902090270385	20.540783478515607	-1.2715707581620692	0.21370773283228522	0.6088861968554882	-5.237094573542315	CPSF4	1	-1.1942963973918457	0.24142059835870974	0.6344130659568518	CPSF4
-0.5697572749965829	23.641732314796936	-1.1812859590676894	0.24716075391750464	0.6368196014314327	-5.339104477875223	TIM13	3	-1.1937949954129026	0.241613871722454	0.6344130659568518	TIMM13
-0.5078517381181982	21.748864770031886	-1.1890498741130329	0.24414010442605574	0.634713212954624	-5.330597123440664	KTHY	3	-1.1931310264683306	0.24186998486087175	0.6344130659568518	DTYMK
-0.4182068087537161	23.559237142379363	-1.2738147607677899	0.2129222825782271	0.6071616319354257	-5.234473967918081	NDUA8	2	-1.1929524804690677	0.24193888969036645	0.6344130659568518	NDUFA8
-0.5727949019408172	23.685807709145337	-1.179307578902847	0.24793485528788595	0.6378037517859441	-5.3412642667808345	RFA2	3	-1.192226377979376	0.24221925787700466	0.6344130659568518	RPA2
-0.7427465699703646	19.7893848851057	-1.2185836721355783	0.2328990016269853	0.6285052348861934	-5.297777793969902	IL33	1	-1.1920898317419382	0.24227200891284006	0.6344130659568518	IL33
-0.5234244161816584	25.254015192681404	-1.1720766653256496	0.250779362866833	0.6390471123510326	-5.3491304301394225	PABP1	4	-1.191942978687112	0.24232875117515076	0.6344130659568518	PABPC1
-0.4439497464399338	25.9783702698301	-1.119175616670289	0.2726509500412427	0.6562849049471572	-5.393169597658457	CO6A3	55	-1.1915356928456358	0.24278485657065788	0.6351776788118833	COL6A3
-0.5583800156708278	22.123834604707454	-1.1567331330904518	0.2568944970604371	0.6440184893517572	-5.365677051952449	MYH14	6	-1.189555144027578	0.2432527580824801	0.6354568124768772	MYH14
-0.4261022698895758	27.235073086323496	-1.1816566629284995	0.24701590319173267	0.6368196014314327	-5.338699418956102	1433G	4	-1.1890469330877966	0.24344975239585567	0.6354568124768772	YWHAG
-0.5172786496342638	21.106675031682485	-1.2199210123320625	0.23239928083582534	0.6283733204125787	-5.296274590775084	OVCA2	2	-1.1875389988305478	0.24403495456265922	0.6354568124768772	OVCA2
-0.4596376214003435	24.85956437063555	-1.1437178335793001	0.26216656101790453	0.6491025721948461	-5.379558039654247	NIT2	12	-1.1869707321955696	0.24425575725720125	0.6354568124768772	NIT2
-0.5120641188318658	24.401026417633414	-1.1501125275722017	0.2595665267313958	0.646744910877712	-5.372755808771631	SPSY	8	-1.1867642222449206	0.24433603411824548	0.6354568124768772	SMS
-0.6600589619111012	23.20250828771529	-1.141709833730725	0.2629868937005842	0.6491025721948461	-5.3816869097468505	PYC	15	-1.1867208902394493	0.24435288108675662	0.6354568124768772	PC
0.46387672248014056	25.41439444531521	1.2394958211878981	0.22517626836798577	0.6214462418933456	-5.274103349153893	S10AA	2	1.186499346713767	0.2444390279428141	0.6354568124768772	S100A10
-0.43880445286020375	22.46053479161724	-1.166192672632747	0.2531116568449914	0.6418129242330103	-5.355499093749849	MMS19	5	-1.186435911163507	0.2444636988762988	0.6354568124768772	MMS19
-0.5780570486233678	20.03394242843188	-1.2639192109915158	0.21640248957918312	0.6120889924469809	-5.245999425732995	ICAM2	1	-1.186097830458561	0.24459521390794392	0.6354568124768772	ICAM2
-0.4617145790989987	23.893363853820105	-1.1544728692068116	0.2578044551342977	0.6444279214202716	-5.368097866464357	TR150	7	-1.1858397055249226	0.24469566082169694	0.6354568124768772	THRAP3
-0.4388506887929289	22.43631798367876	-1.165574630431636	0.25335755630392814	0.6420160065502681	-5.3561663634001615	SPS2L	5	-1.1858367136523766	0.24469682525904546	0.6354568124768772	SPATS2L
-0.45464886106675095	24.712615835835038	-1.1573673768662853	0.25663957949521143	0.6440184893517572	-5.364996986270645	CAPR1	6	-1.184676754181661	0.24514858914076051	0.6362033090837967	CAPRIN1
-0.45525317210440974	21.910118440117035	-1.2403512676846635	0.22486450400304825	0.6214462418933456	-5.27312724751045	COMD2	2	-1.183813511844365	0.24548519016588216	0.6366501381930983	COMMD2
-0.45932084690963393	23.006425304191687	-1.147805651200271	0.26050230976181754	0.6474101048766094	-5.375213669928203	RAD50	8	-1.182743491838217	0.24590289105044583	0.6367002789037458	RAD50
-0.34665651307121337	23.891856069337752	-1.1318486366101699	0.2670425852832354	0.6533830617205023	-5.392092363713685	FLII	16	-1.1826533811001756	0.24593809118937554	0.6367002789037458	FLII
-0.5347330469951395	24.37223844719326	-1.150706956962407	0.2593257943488419	0.6465611562902227	-5.372121749069952	PSD10	6	-1.1825004613182284	0.2459978350309927	0.6367002789037458	PSMD10
-0.44236559726244806	24.009683100448605	-1.1341893204915952	0.26607583781027455	0.6528806362492922	-5.389629918574303	GTF2I	16	-1.182060867306536	0.24616963833392305	0.6367193317494657	GTF2I
-0.4091815605525291	25.629563991562872	-1.1570036725728297	0.25678573822553136	0.6440184893517572	-5.365387008218113	SEP11	6	-1.1805220353646397	0.24677174362400564	0.6374309667817503	SEPTIN11
-0.5801615406093035	20.77858406570157	-1.1946435592620963	0.24198078392983663	0.6335020928846027	-5.324436713219814	GLUCM	2	-1.1799341875576788	0.24700203876701385	0.6374309667817503	DGLUCY
-0.48337783762700326	22.58846230195776	-1.2229581306714314	0.2312673840132884	0.6257633199856413	-5.292855312620603	GNPI2	2	-1.1798265998580357	0.24704420439164365	0.6374309667817503	GNPDA2
-0.7392860763341353	19.797776720087306	-1.2094903346176302	0.23666909592759622	0.6291333002288604	-5.2960060646348595	FMO3	1	-1.1804327513533721	0.24710327508765684	0.6374309667817503	FMO3
0.5476992713488045	25.82958520642868	1.1411799646510647	0.26320367305177855	0.6491025721948461	-5.382248107617223	THIL	8	1.178506060072907	0.2475621793793716	0.6381895862562762	ACAT1
-0.648862774782426	22.048602831874888	-1.1550338449056838	0.25757839302704	0.6442999574340639	-5.367497443773189	NCALD	3	-1.1753266135426197	0.24881257154490222	0.6401938127347188	NCALD
-0.4242228324513526	25.129700310274245	-1.1291554909662214	0.2681580495903388	0.6538463274646044	-5.394919881105077	AL1B1	14	-1.1746818636806717	0.24906669858879105	0.6401938127347188	ALDH1B1
-0.40480177591661715	21.942477923031717	-1.1926840144126691	0.24273560840653827	0.6339770386842913	-5.326597750574127	GLYR1	3	-1.1745762214468065	0.24910835543462584	0.6401938127347188	GLYR1
-0.6158346374994927	22.626071377123484	-1.1565320572748194	0.25697535280177297	0.6440184893517572	-5.3658925843210055	NPL	3	-1.1742745460032211	0.24922734022080467	0.6401938127347188	NPL
-0.5325936463960836	23.809035143170018	-1.1300207418167554	0.2677993075801749	0.6533830617205023	-5.394012127507967	BCAM	13	-1.1737281365499177	0.2494429574164146	0.6401938127347188	BCAM
-0.35551003967518824	26.176073163511358	-1.1309846951539915	0.26740005154411783	0.6533830617205023	-5.393000078118387	A1BG	12	-1.1736671181112854	0.24946704422725247	0.6401938127347188	A1BG
-0.47275164274970294	23.852419978202967	-1.14175721046227	0.26296751731462664	0.6491025721948461	-5.381636720321441	UCHL3	7	-1.173591186069778	0.24949702051050895	0.6401938127347188	UCHL3
-0.7428236136570909	21.129729690195564	-1.1961875741662964	0.24138724898064456	0.6328034829204847	-5.322731685358254	RBMS1	1	-1.1725812182293662	0.249895984519151	0.6402854254984756	RBMS1
-0.44423939995781936	24.916820719677027	-1.161364478153748	0.25503730384551476	0.6433253683972854	-5.360703344109906	RBM3	4	-1.1725583697101514	0.24990501569311097	0.6402854254984756	RBM3
-0.65919292865647	22.45499954891108	-1.215826071085216	0.2339319602825527	0.6285052348861934	-5.30087274229215	CH10	1	-1.1722452286867406	0.2500288128496113	0.6402854254984756	HSPE1
-0.4278874150263654	23.14864808618172	-1.1452212842305274	0.26155357236431637	0.6487734991637623	-5.377961867159433	AGFG1	6	-1.1705514453847958	0.2506992119051216	0.6412853138011548	AGFG1
-0.41608872222878546	28.411965176521782	-1.1185691096609096	0.272575432927866	0.6562849049471572	-5.4059750211907485	PDIA3	19	-1.1695885677257931	0.25108090498808855	0.6412853138011548	PDIA3
0.4261358166261253	25.45922303348947	1.1600934673250702	0.25554600462008126	0.6433511897847559	-5.3620701027535835	GLRX1	4	1.1686254286618336	0.2514631270693587	0.6412853138011548	GLRX
0.7575783459367464	21.380535738068545	1.1887936689817225	0.24423934696853644	0.634713212954624	-5.330878662654944	CHCH1	1	1.168520627879555	0.25150474296828157	0.6412853138011548	CHCHD1
-0.48326219066856524	20.52209457522522	-1.3024901587399493	0.20307765452704804	0.6025415159607126	-5.200626399849235	TRMB	1	-1.168159907717493	0.25164802177508444	0.6412853138011548	METTL1
-0.43723973469031563	22.600919063392514	-1.1761496870590331	0.24917417503243322	0.6381038017515362	-5.344704956165606	CTL2	3	-1.1680309542791545	0.25169925683901623	0.6412853138011548	SLC44A2
-0.5656917641522661	19.74897404637195	-1.2642036862893484	0.21666352615082918	0.6120889924469809	-5.208957074967243	MAIP1	1	-1.1680667870887755	0.2519791632006965	0.6412853138011548	MAIP1
-0.6659166698446093	20.94916890850075	-1.212794028128775	0.2354232721113261	0.6285052348861934	-5.292323662378399	REL	1	-1.1672794459916753	0.2522919816613508	0.6412853138011548	REL
-0.5181679468196734	24.174739023872398	-1.1193700376465154	0.2722394069954251	0.6562849049471572	-5.405141945650992	MOGS	17	-1.1659743264022633	0.25251741637987857	0.6412853138011548	MOGS
-0.41222290129828565	23.732066081564746	-1.1328199701956954	0.2666410975422939	0.6533830617205023	-5.39107106328386	PUR8	8	-1.1655454873386366	0.25268826012665835	0.6412853138011548	ADSL
-0.44650563869707227	25.41100282359641	-1.1311184716662042	0.26734467723769795	0.6533830617205023	-5.392859564858809	RD23B	8	-1.1653160725875644	0.2527796905746653	0.6412853138011548	RAD23B
-0.5090907018975841	25.0028305370114	-1.1158675194750407	0.27371107671653916	0.6562849049471572	-5.408781038321774	IPO5	21	-1.1651720142104292	0.2528371156387055	0.6412853138011548	IPO5
-0.47398421963806214	25.05755768569985	-1.140791607395583	0.26336263969992335	0.6491025721948461	-5.382659276483593	SNRPA	5	-1.1647143892224912	0.2530195989884756	0.6412853138011548	SNRPA
-0.4480601122351935	24.948527989168547	-1.152418715960356	0.2586334746268611	0.6452505243268081	-5.370294209129914	AN32E	4	-1.1645312371276368	0.2530926600011819	0.6412853138011548	ANP32E
-0.4436691986439776	22.236736170364264	-1.152793409331563	0.25848211021509815	0.6452505243268081	-5.369893843598064	HCK	4	-1.1642859126682055	0.2531905462768734	0.6412853138011548	HCK
-0.5563386304325384	25.436139268979343	-1.1350173747514285	0.26573444348298775	0.6528085237765889	-5.388757681924446	YBOX1	5	-1.1641453284032959	0.25324665290435483	0.6412853138011548	YBX1
-0.3924349130686835	23.43078691307371	-1.1198087767196354	0.2720554624668913	0.6562849049471572	-5.404685366150426	EVPL	13	-1.163789583789707	0.2533886697520699	0.6412853138011548	EVPL
-0.4419788213486058	24.808765441509088	-1.1703114225723417	0.2514774049574898	0.6390471123510326	-5.351044118669567	CHM4B	3	-1.1637600893857456	0.25340044682741913	0.6412853138011548	CHMP4B
-0.4266578381145223	24.481672202363903	-1.1163323218278118	0.27351544969130714	0.6562849049471572	-5.408298710165384	PSD13	15	-1.16248517605689	0.2539099002059607	0.6417547005339266	PSMD13
-0.4554473033672153	24.451816788556382	-1.127624489274776	0.2687936702020517	0.6545717553599648	-5.39652453829424	AHSA1	8	-1.1621017987536713	0.2540632433280741	0.6417547005339266	AHSA1
0.36543030802303633	26.09941739218648	1.1036333144843287	0.27889646945983776	0.6596744836582114	-5.421410622248252	MVP	24	1.1620520425007053	0.2540831497723423	0.6417547005339266	MVP
-0.5013503678468574	22.330088264294133	-1.1929707469058266	0.24262504917707267	0.6339770386842913	-5.326281733837997	CNRP1	2	-1.1600453670246604	0.2548869281013744	0.6423507277901419	CNRIP1
-0.5386395794865955	22.656009556681493	-1.138045117134297	0.26448885422689483	0.6507196807311718	-5.385563464076278	EI2BA	4	-1.1598856308671635	0.2549509903882525	0.6423507277901419	EIF2B1
0.8270731701493013	19.211106209319205	1.1684019859349988	0.2522340719646974	0.6400067671345402	-5.353111192877874	PLD1	1	1.1598715688536232	0.25495663053006973	0.6423507277901419	PLD1
-0.40031148726977506	25.616760817612946	-1.109212388293085	0.2765231481402131	0.6562849049471572	-5.415667010582286	COPB2	18	-1.1592284398938142	0.255214680799091	0.6423507277901419	COPB2
-0.5603021953202401	19.689419234779447	-1.237376342226305	0.2259501047310719	0.6214462418933456	-5.2765191778374785	MYOME	1	-1.159059933296597	0.2552823241807007	0.6423507277901419	PDE4DIP
-0.8520850527684694	19.8525933996624	-1.1639661356712954	0.2539983464670934	0.6423785744745825	-5.357901476282765	SFXN4	1	-1.1586831962402122	0.2554336045272728	0.6423507277901419	SFXN4
-0.626203651083884	21.08481781478269	-1.1621608944493378	0.25471892955920583	0.642941131195075	-5.359846242061042	PSIP1	2	-1.1581673727570239	0.25564084160962075	0.6423507277901419	PSIP1
-0.5038011794451975	21.238099228925005	-1.1883520370125	0.24441048567028523	0.634713212954624	-5.331363835835259	TENS2	2	-1.1567827342728736	0.2561977395302425	0.6423507277901419	TNS2
-0.4770476666737302	20.839802260403484	-1.290846788637907	0.20703209485093182	0.6045272032107735	-5.214450182996185	PGTB2	1	-1.156551941448291	0.25629064967129006	0.6423507277901419	RABGGTB
-0.3797141351076938	24.64497842051029	-1.1115737530437715	0.27552300820751646	0.6562849049471572	-5.413228041053106	SNAA	13	-1.1553090647733022	0.25679141589517673	0.6423507277901419	NAPA
-0.47571763562705627	23.421394108582977	-1.1233762714048228	0.27056308933549184	0.6559926624339539	-5.400966755379888	UCHL5	7	-1.1551878139831833	0.25684030705177247	0.6423507277901419	UCHL5
-0.5126089438465158	22.674767481034976	-1.1239731001546915	0.27031399871105877	0.6559926624339539	-5.400343593569767	CPIN1	6	-1.1545919381968728	0.257080676621013	0.6423507277901419	CIAPIN1
-0.4295903196340731	23.76072427161044	-1.1211365577814576	0.2714993264238612	0.6562849049471572	-5.403302600316038	THUM1	8	-1.154508695895878	0.2571142686588191	0.6423507277901419	THUMPD1
-0.39968264109013774	22.902780639531986	-1.17129214075345	0.25108941684977854	0.6390471123510326	-5.349981249924196	DBLOH	3	-1.1541243990390346	0.2572693912693762	0.6423507277901419	DIABLO
-0.5237912564919469	25.503777584923977	-1.1332976182728027	0.26644382852827003	0.6533695402542505	-5.390568552104394	RL9	4	-1.154041451315175	0.25730288231043336	0.6423507277901419	RPL9
-0.5587644255692332	21.864076648197184	-1.1247133090493666	0.27000529740273965	0.6559926624339539	-5.399570306750743	PAXI	5	-1.1539376033451916	0.2573448165252556	0.6423507277901419	PXN
-0.5566220195231217	24.230666699436675	-1.116201287227347	0.2735705896309164	0.6562849049471572	-5.408434704085539	RCN3	8	-1.1531380221332792	0.2576678571289484	0.6423507277901419	RCN3
-0.44929099045108956	22.930806454949366	-1.1402919470510422	0.2635672687309552	0.649193679724083	-5.3831880993065155	AP4A	4	-1.153067917402144	0.2576961943616278	0.6423507277901419	NUDT2
-0.4146334670823748	23.36673054457755	-1.169393468109035	0.2521830519326388	0.6400067671345402	-5.339981340595111	PIN1	3	-1.153724133128859	0.2577222941309521	0.6423507277901419	PIN1
-0.6906154125008399	19.820795010976845	-1.1896518059518089	0.24425370550294123	0.634713212954624	-5.317929655381759	GAN	1	-1.1536927330392093	0.25773497128297707	0.6423507277901419	GAN
-0.45088807974434886	27.121061306469002	-1.1304113665979696	0.2676374642926891	0.6533830617205023	-5.393602107260831	HNRPD	5	-1.1525278576590712	0.2579145694634548	0.6423507277901419	HNRNPD
-0.41260242947324954	25.073306045133506	-1.2247431541107812	0.23060405396726688	0.6257633199856413	-5.29084212999491	TM109	2	-1.1523936725139912	0.2579688485830761	0.6423507277901419	TMEM109
-0.4488391572313759	23.41286816114319	-1.2037619974949512	0.23849118931290875	0.6303330273171213	-5.31433871481589	SNG2	2	-1.1516541532037634	0.25826814000391196	0.6424723472512801	SYNGR2
-0.3827639863861485	24.17841207544698	-1.1302315553345774	0.2677119547308224	0.6533830617205023	-5.393790862600873	NDUV2	6	-1.151453113280668	0.25834954666070326	0.6424723472512801	NDUFV2
-0.6795826495116195	20.064114183016468	-1.1841453918798814	0.24604506500827109	0.6355966941832969	-5.335977080097216	FHR2	1	-1.1502092552696401	0.2588536342290202	0.6430860135396499	CFHR2
-0.5094437863623966	21.225368841778007	-1.1785388651220643	0.24823611930305212	0.6378037517859441	-5.34210258735326	CP20A	2	-1.1498724516656478	0.25899025062333503	0.6430860135396499	CYP20A1
-0.3968324992036045	23.636657246879512	-1.1142175434961488	0.27440633518481045	0.6562849049471572	-5.410491748863491	CCD47	9	-1.1496153537133713	0.2590945715707267	0.6430860135396499	CCDC47
-0.5122841382795364	21.8371522785769	-1.176614904072173	0.24899131404433777	0.6381038017515362	-5.344198600595611	MSS4	2	-1.1489507094827283	0.25936440138749034	0.6433226289451364	RABIF
-0.7803004502069832	20.64918899903122	-1.1625324084073352	0.2545705132273105	0.642941131195075	-5.3594462374627145	PEF1	1	-1.1485622606576902	0.2595221969040039	0.6433226289451364	PEF1
0.795951463085629	21.955924611484985	1.158573587375827	0.2561552852756609	0.6440184893517572	-5.363702699934574	CYTC	1	1.1471039803654735	0.2601152011573804	0.6443800760597421	CST3
-0.39784719300629234	23.633692873416315	-1.225292139930633	0.23040033263620815	0.6257633199856413	-5.2902224453565445	ROAA	2	-1.1451296854323685	0.2609196073812919	0.6459503721243322	HNRNPAB
-0.37574826464132727	23.835628395100752	-1.1045413885301654	0.27850918657196877	0.6596744836582114	-5.420477569811454	SNX1	11	-1.1443731116313955	0.26122834343647805	0.6459503721243322	SNX1
0.5544725563999684	24.184128993990164	1.092599014246352	0.28363329787979763	0.6632907775849135	-5.432692368823548	FLNC	33	1.1443211517429863	0.26124955649450005	0.6459503721243322	FLNC
-0.42279364014496323	21.66512064409505	-1.123435442367792	0.27053838652824025	0.6559926624339539	-5.400904987157842	PGFRB	5	-1.1429447092776785	0.26181195556048986	0.6466993446479677	PDGFRB
-0.42942282287810585	27.43786823816653	-1.1133990533814557	0.27475169725008775	0.6562849049471572	-5.411339510311817	MDHC	7	-1.1427623985330817	0.26188651146901176	0.6466993446479677	MDH1
-0.5105805705141151	20.126009209890828	-1.2430543216861163	0.2238815194729485	0.6214462418933456	-5.270038997924557	ACBD5	1	-1.1417920273629019	0.2622836033204333	0.64726712049504	ACBD5
-0.3487705491107498	24.414832967643854	-1.1123932488882156	0.2751765244268291	0.6562849049471572	-5.412380506676996	ASC	8	-1.1410948559293905	0.26256916652820783	0.6475591164313508	PYCARD
0.433162930872502	24.9129087127997	1.1190713767488756	0.2723646739905018	0.6562849049471572	-5.405452657705823	CY24B	5	1.139728955179855	0.26312929567365756	0.6485274556641643	CYBB
-0.5724505875867436	20.10952390575025	-1.2140830675499794	0.23493850473190736	0.6285052348861934	-5.29088442532678	ADPPT	1	-1.139984672181765	0.2633127920481877	0.6485668771059686	AASDHPPT
-0.45784007582484776	21.62042480363669	-1.1239115168009637	0.2703396932900699	0.6559926624339539	-5.4004079080276846	CUL5	4	-1.138371567481369	0.2636867902962885	0.6487792917476484	CUL5
-0.3713153336222774	23.667328359884547	-1.0968322071271237	0.28180932361080124	0.6613125460733469	-5.428376504473893	GLGB	12	-1.138256366660454	0.2637341439077476	0.6487792917476484	GBE1
-0.5443708802593861	25.880335154193656	-1.1090765648480103	0.2765807543814963	0.6562849049471572	-5.415807153790985	RS4X	5	-1.1375755074499176	0.26401413859474193	0.6490557108818037	RPS4X
-0.6114114834965179	20.71265031555052	-1.1411347108864764	0.26322219322931356	0.6491025721948461	-5.382296026071308	RBX2	2	-1.1367090769772652	0.2643707579516717	0.6493946011570628	RNF7
-0.46983327032882016	25.545530041536118	-1.0939488100039603	0.2830507936189351	0.6626195120269145	-5.431317870914266	LA	13	-1.136425824896677	0.2644874189113347	0.6493946011570628	SSB
-0.5164549911793443	21.650442306740587	-1.2416077473768108	0.22476459536411006	0.6214462418933456	-5.259827692463545	MRTFB	1	-1.1364610183143533	0.2647606101159855	0.6495888306147184	MRTFB
-0.520238678039032	24.302374190209772	-1.1146039471404638	0.2742434006095482	0.6562849049471572	-5.410091328971169	IF4H	4	-1.1354198174346093	0.26490205669954553	0.6495888306147184	EIF4H
-0.5035331759112935	19.97360468467244	-1.2381007032201765	0.22568541108521303	0.6214462418933456	-5.275693950288032	PLCE	1	-1.1347827508888408	0.2651648740180891	0.64982176721395	AGPAT5
0.727471339490581	20.554290074462617	1.1552465203293127	0.2574927268960517	0.6442999574340639	-5.3672697442521935	DCLK1	1	1.1341342114137514	0.26543261790563416	0.6500664747189219	DCLK1
-0.8807803534213008	19.529960240084307	-1.1354801060288233	0.26587785175508283	0.6528085237765889	-5.376132246420253	AKAP9	1	-1.1338755876459625	0.26582658615213883	0.6501906248761797	AKAP9
-0.36322226954975534	22.466359466336126	-1.1085941073255905	0.2767854467403687	0.6562849049471572	-5.416304828851781	AAPK1	7	-1.1329973708405008	0.2659024238103678	0.6501906248761797	PRKAA1
-0.48052022078334744	22.91217938004005	-1.0980325308399836	0.28129366245727205	0.6609485923118552	-5.427149960974149	TIM44	8	-1.132792688268839	0.2659870738129826	0.6501906248761797	TIMM44
-0.460671064378694	25.55979999780793	-1.117116263242565	0.27318573074708824	0.6562849049471572	-5.407484794586494	KHDR1	4	-1.1321419338348115	0.26625633379173275	0.6504381857675642	KHDRBS1
-0.4979014170778946	24.05642341124687	-1.0853153913090343	0.2867912916751029	0.6672041681868156	-5.440082466406347	LAMB1	18	-1.1312774730365638	0.2666143224045537	0.6505042466936265	LAMB1
0.5049982224856286	21.178858963178772	1.1575324084323646	0.2565732797322432	0.6440184893517572	-5.364819976406773	NMI	2	1.1305796509775348	0.26690355622111384	0.6505042466936265	NMI
-0.4360481049537519	24.698216493149378	-1.1186082190594453	0.27255901781080444	0.6562849049471572	-5.405934354644604	DAZP1	4	-1.1305184678128302	0.26692892625596976	0.6505042466936265	DAZAP1
-0.40044571916973837	22.1062586242083	-1.1132147900867102	0.2748294902565207	0.6562849049471572	-5.411530284971134	KS6A1	5	-1.1304508956509152	0.2669569475557571	0.6505042466936265	RPS6KA1
-0.4092174974983216	20.25834577940872	-1.3307708234618192	0.19371410444004358	0.5976581772046604	-5.166594981623092	PR38A	1	-1.1300496408788405	0.2671233864263601	0.6505042466936265	PRPF38A
-0.4544736462634482	24.94511342822374	-1.0850428270883417	0.2869099519267222	0.6672041681868156	-5.440358136014211	SYDC	15	-1.1292817884705	0.2674420971699746	0.6505321312981212	DARS1
-0.5417457106439798	21.18746278903585	-1.2068348655158092	0.23732367574591373	0.6291746996871821	-5.310920203052132	DD19B	1	-1.1286177802078623	0.2677179265794408	0.6505321312981212	DDX19B
-0.4117419172145951	22.431750463571923	-1.1039297213382857	0.2787700130520987	0.6596744836582114	-5.421106139210032	PLAP	6	-1.128287024068126	0.26785539936733854	0.6505321312981212	PLAA
-0.45829477631585647	25.5148109365152	-1.0941170334767873	0.2829782566361548	0.6626195120269145	-5.431146459999755	TBB6	8	-1.1281301381887856	0.26792062392599275	0.6505321312981212	TUBB6
-0.39072873006156783	24.81929500118876	-1.1235172852427342	0.2705042212903683	0.6559926624339539	-5.400819546976306	COX41	4	-1.1279996472565441	0.2679748836313283	0.6505321312981212	COX4I1
-0.48442487279007906	23.43963505971783	-1.1601711624073872	0.2555148871769792	0.6433511897847559	-5.361986593609362	ARF5	2	-1.1272544655382402	0.2682848909481147	0.6508766276635966	ARF5
-0.4545280764702504	21.662348251185602	-1.2668944837771496	0.2153516000886606	0.6119780191144584	-5.242542478676655	A4	1	-1.1263633131458874	0.26865596356038646	0.6510688478649179	APP
-0.38739192291660984	24.30818672818571	-1.2079530556126417	0.23689988422873925	0.6291333002288604	-5.30967429485896	H13	2	-1.1262566124770634	0.26870041810127554	0.6510688478649179	H1-3
-0.3481496217753559	27.05750932402411	-1.0778452139831518	0.2900560497912038	0.6690522093314748	-5.4476147772046914	RPN2	15	-1.1238838421472255	0.2696903510719324	0.6530588113511709	RPN2
-0.4865205799324208	22.215918618470536	-1.0980937201247143	0.28126739350535435	0.6609485923118552	-5.427087402207377	NUP50	5	-1.1233200838768682	0.2699259395540289	0.6532207737207498	NUP50
-0.4347589418900881	23.24971633004857	-1.09223679340841	0.2837897596041596	0.6632907775849135	-5.433060954193058	E2AK2	7	-1.1218023960240013	0.27056090062084837	0.6541677142033969	EIF2AK2
-0.3660862222266701	24.826679189706223	-1.1087450096083529	0.2767214117169096	0.6562849049471572	-5.416149188098001	SH3L1	5	-1.1214339804470201	0.27071519797709953	0.6541677142033969	SH3BGRL
0.4479336847162223	24.989538500659993	1.0827028252779844	0.28793010250746603	0.6682511949695715	-5.442722186622641	QOR	10	1.1208698154829608	0.27095160038154625	0.6541677142033969	CRYZ
-0.35086010586362093	22.42246012164575	-1.110303998469308	0.27606048068852446	0.6562849049471572	-5.414540113685097	NOP2	5	-1.1204232559208738	0.27113882770333875	0.6541677142033969	NOP2
-0.6372122619588616	22.199101847691196	-1.0997394901672437	0.28056151139685875	0.6609485923118552	-5.425403602169393	TIAR	3	-1.1203680535631206	0.27116197864061264	0.6541677142033969	TIAL1
-1.1915398357298983	21.651625687957395	-1.0996514356610936	0.2805992464820526	0.6609485923118552	-5.42549374979698	TPA	1	-1.1193239969595412	0.2716001058897501	0.6544238927172036	PLAT
-0.4542526899841448	23.388394017969507	-1.0964209035123333	0.2819861755642015	0.6613267545636513	-5.428796510291798	KPRB	5	-1.1193094898837723	0.2716061972098518	0.6544238927172036	PRPSAP2
-0.6066749133810347	22.38352704042127	-1.1214263092903243	0.2713780741393871	0.6562849049471572	-5.4030006514613484	GGT1	2	-1.1179206051686525	0.27218982516243445	0.6551718918178188	GGT1
-0.5909836950232368	22.16891374177368	-1.0920940121366964	0.2838514510480893	0.6632907775849135	-5.433206213513034	TF65	4	-1.1177655072036599	0.2722550552517744	0.6551718918178188	RELA
-0.46580725267688194	21.689597052460286	-1.2411614877679247	0.22456952169563263	0.6214462418933456	-5.2722021972329465	AAMDC	1	-1.1163606718522772	0.2728464029540952	0.6560761578026595	AAMDC
-0.5000029669515875	20.024797782214367	-1.2141569391631999	0.2345588520870548	0.6285052348861934	-5.302743012491372	ACYP1	1	-1.1158732680644137	0.2730517846171503	0.6560761578026595	ACYP1
-0.5131006641593316	21.343687185942365	-1.1377714098070442	0.2646012807650614	0.6507196807311718	-5.38585253863322	F91A1	2	-1.1153808972416777	0.27325937186835625	0.6560761578026595	FAM91A1
-0.4837647985068756	21.640358288697055	-1.1100099898640388	0.2761850384095521	0.6562849049471572	-5.414843725786851	SNX8	3	-1.1152642083672435	0.27330858536562236	0.6560761578026595	SNX8
-0.4939161022161045	24.72318764574397	-1.085292968770354	0.28680105196243183	0.6672041681868156	-5.440105146805539	ENOG	6	-1.1148093407222794	0.273500486342894	0.6561300391076118	ENO2
-0.4412348896628764	23.487378772554706	-1.1006999151401096	0.2801501642221971	0.6609485923118552	-5.424419918653431	ANM5	4	-1.1139930332606895	0.2738451149240769	0.6565500216631739	PRMT5
-0.43227680038335947	22.939076774588578	-1.0868377058987686	0.28612919678661397	0.6672041681868156	-5.43854164096842	VINEX	6	-1.1128575635042717	0.2743250048978271	0.6572935760918233	SORBS3
-0.6731575819627764	20.696321511063555	-1.1412122260119542	0.26319047061488887	0.6491025721948461	-5.382213945548554	HBS1L	1	-1.1122001728972466	0.27460311687003797	0.6572942275205741	HBS1L
-0.5724913737150246	19.9269237741825	-1.1715192667834982	0.25099962483466487	0.6390471123510326	-5.349734983828512	ADX	1	-1.1120544610145617	0.27466478825627294	0.6572942275205741	FDX1
-0.43357031263625245	25.400349798937896	-1.0710683014257685	0.29304053167031097	0.6713788395112392	-5.454406752852608	MK01	12	-1.1115756632780698	0.2748675054191857	0.6573730580500846	MAPK1
-0.44480987166853936	26.85211641613019	-1.111790299671498	0.2754314215940654	0.6562849049471572	-5.413004140821795	RAB6A	3	-1.1105472340843512	0.27530329208672677	0.6580088561480284	RAB6A
0.7322738848650907	25.47488068334144	1.0986937720959167	0.2810098802253384	0.6609485923118552	-5.426473751505957	AGR2	2	1.1100453940978208	0.2755161212797344	0.6581113026496802	AGR2
-0.42677741137162784	22.337418436364487	-1.1134419883736202	0.274733573059461	0.6562849049471572	-5.411295053975892	EXOC1	3	-1.1085388931023563	0.27615573221250367	0.6592075583868342	EXOC1
-0.4896951897474153	29.546994915600806	-1.101573987885846	0.27977617655302334	0.6605447290325038	-5.423523996292249	IGKC	3	-1.1081445301528694	0.2763233410735637	0.6592075583868342	IGKC
-0.379600679580264	25.914928905065327	-1.0452525327468174	0.3046079473423465	0.6814430559527717	-5.479918820075341	COPA	38	-1.1072904018221084	0.27668660499806014	0.6592075583868342	COPA
0.5940035403021184	21.404763335681587	1.111653803406289	0.27548914901718213	0.6562849049471572	-5.413145276935191	CACP	2	1.1071049360212792	0.2767655293864001	0.6592075583868342	CRAT
0.5164343998375678	24.705468432243354	1.0718602233428451	0.29269066172201347	0.6713788395112392	-5.453615100475004	GNAS1	8	1.106962121675401	0.2768263145498431	0.6592075583868342	GNAS
-0.3763639287964047	27.5332924530527	-1.1027581902160901	0.27927006442441693	0.6599953031188548	-5.422309155059044	HMGB1	4	-1.1057947547369047	0.2773235313724957	0.6593277750100818	HMGB1
-0.460176445287086	23.36718586287027	-1.0779207405581877	0.290022910455327	0.6690522093314748	-5.447538861225369	MSH6	6	-1.1056843185525942	0.2773706024980158	0.6593277750100818	MSH6
-0.3982127872278909	23.36976079029128	-1.0706893363441239	0.2932080624001822	0.6713788395112392	-5.454785398817194	AIP	9	-1.1052483221778353	0.2775564926363448	0.6593277750100818	AIP
-0.3521720079794157	26.817799831228232	-1.0723309062695363	0.29248285464623747	0.6713062318851402	-5.453144323137228	CAZA1	9	-1.105244970917058	0.27755792181467803	0.6593277750100818	CAPZA1
-0.7975849523681582	21.347449920086266	-1.1113659243043452	0.2756109282337295	0.6562849049471572	-5.413442889922312	MZT2B	1	-1.1045294520522895	0.27786318231287493	0.6596482169929195	MZT2B
-0.462837777095082	20.97765265032572	-1.2242547977789289	0.2307853897570188	0.6257633199856413	-5.291393168417855	FCG3A	1	-1.1031522936674776	0.278451391551331	0.6602316652461032	FCGR3A
-0.6049606589215699	19.63411860772501	-1.1481612476895426	0.26035790226528865	0.6474101048766094	-5.374835091434644	BL1S1	1	-1.1025661692686468	0.2787020053335841	0.6602316652461032	BLOC1S1
-0.46968551677235837	24.51913693474632	-1.0843262722210265	0.28722206899605673	0.6672041681868156	-5.4410825520451045	U2AF5	4	-1.1013187662430997	0.2792359028891782	0.6602316652461032	NA
-0.43787449062211437	24.533764644424433	-1.0555245448069344	0.29996760473328876	0.6787644341214022	-5.469836288345078	PUR2	18	-1.101270326109703	0.2792566503230954	0.6602316652461032	GART
0.5577499276540472	21.36572169227512	1.0863292113092495	0.28635023351139127	0.6672041681868156	-5.439056538799723	RBM47	3	1.1012028080803735	0.2792855708608556	0.6602316652461032	RBM47
-0.49740330669578015	21.067551346216682	-1.2061179774842186	0.23794587584456067	0.6297514909570328	-5.299755743965176	TBB2A	1	-1.1018379811842867	0.2792937771779061	0.6602316652461032	TUBB2A
-0.4617954539836191	21.57873554266267	-1.098556004676746	0.28106898843058004	0.6609485923118552	-5.426614668204038	ODB2	3	-1.1011631743953678	0.27930254846929675	0.6602316652461032	DBT
-0.5469490884691801	26.923246833075517	-1.0570630293882128	0.2992768945840293	0.6784544120780804	-5.46831836339036	NAMPT	17	-1.100290730528295	0.27967645768696586	0.6604886323774801	NAMPT
-0.4109264055105406	23.794019008787046	-1.0682485994109188	0.29428867084328125	0.6726598190703571	-5.4572211306942116	RBM14	8	-1.1001135969337086	0.2797524166061641	0.6604886323774801	RBM14
-0.3954182596541216	22.365880992386256	-1.0754898445448784	0.291090878985349	0.6693015934865032	-5.449979840609652	PGTA	6	-1.0987340411281887	0.28034450490000307	0.6612372416903296	RABGGTA
-0.5947268506042285	20.517900527835838	-1.1595329212752596	0.2561103943004791	0.6440184893517572	-5.3252170977855595	SPF30	1	-1.0992302575098687	0.28041104102673586	0.6612372416903296	SMNDC1
-0.4101782595680419	23.080041991300455	-1.0579102183047282	0.29889702232561494	0.6779901994404107	-5.467481626983189	DDX46	12	-1.0979083132007341	0.2806993240055812	0.6615141707544798	DDX46
-0.4763902699232041	22.353810646308567	-1.1279445828281478	0.2686606881134791	0.6545717553599648	-5.396189209056364	TM87A	2	-1.097479460503175	0.28088373014934903	0.6615461089648901	TMEM87A
-0.5495577926073594	26.516093232944993	-1.059090328820189	0.2983684357821502	0.6778072936545068	-5.466315048213897	PHB1	9	-1.0961797824938895	0.2814431170107249	0.6623815154733734	PHB1
-0.8057446528813088	22.53313751871972	-1.0588717735071655	0.2984662798762743	0.6778072936545068	-5.466531187775185	PERE	7	-1.0958607016116149	0.2815805719186913	0.6623815154733734	EPX
0.4220664033333179	23.220079351261624	1.1460152287192942	0.26123028549828053	0.6483869650316296	-5.377118190341441	WAPL	2	1.0943525695975675	0.2822308974801454	0.663482586188455	WAPL
-0.47461768219745437	20.138825226750054	-1.1998811832980212	0.23997176734144254	0.6320889000993642	-5.318644865703944	PKHF2	1	-1.0928975632770124	0.2828593264221245	0.663482586188455	PLEKHF2
0.6367159056392921	24.978692230335593	1.0650479186113042	0.29570999127475167	0.6747136630617787	-5.460407505238392	S10AD	4	1.092813285577373	0.28289575709249576	0.663482586188455	S100A13
-0.457847447439768	23.246462081684893	-1.0593932351825044	0.2982328662164842	0.6778072936545068	-5.466015422084749	TBG1	8	-1.0927630783035243	0.2829174617457312	0.663482586188455	TUBG1
-0.4006338749138081	23.564802565879795	-1.102517189267392	0.27937301183156066	0.6599953031188548	-5.422556488112815	MIC19	3	-1.0927552859735388	0.28292083048366057	0.663482586188455	CHCHD3
-0.49120479073706846	26.31575502442785	-1.1172323856890942	0.2731369149975057	0.6562849049471572	-5.407364187878878	H15	2	-1.0921791360775197	0.28316998748257444	0.663482586188455	H1-5
-0.5692850935415485	19.654444869962443	-1.1472854800321033	0.2607136559995196	0.6475197408788582	-5.375767267885402	RT18A	1	-1.0917432630485602	0.28335858509198514	0.663482586188455	MRPS18A
-0.3904142594832507	22.907233387004254	-1.1040690541361977	0.2787105835258793	0.6596744836582114	-5.4209629842053175	NDUB3	3	-1.0916025885127563	0.2834194725092212	0.663482586188455	NDUFB3
-0.5482078053899713	19.75521820429694	-1.1550128197226757	0.2575868631477094	0.6442999574340639	-5.367519952182245	MIRO1	1	-1.0910401459169687	0.28366300444779013	0.6636514520977905	RHOT1
-0.4371328227835285	27.526096350356863	-1.0756775117961401	0.291008331855797	0.6693015934865032	-5.449791575080064	SET	4	-1.0893909262944061	0.28437795661423937	0.664471943466129	SET
-0.45985064004468157	24.11458602171317	-1.2061976079533876	0.23756544704097626	0.6291746996871821	-5.311629783967865	OSTC	1	-1.0891142515614558	0.28449802289419585	0.664471943466129	OSTC
0.5560067119692391	20.00685591965383	1.149163170894559	0.2599513355738741	0.6468742436609076	-5.373767842561516	MAPK3	1	1.0890439573232285	0.28452853364329594	0.664471943466129	MAPKAPK3
-0.4181965667096712	25.492766585191948	-1.0760953970050164	0.290824580829598	0.6693015934865032	-5.449372249350278	DLDH	4	-1.0873800746401696	0.28525140905197066	0.6656898548417546	DLD
-0.34148563523247333	25.539183353064526	-0.996253734671495	0.3274313445472793	0.701224649384439	-5.526758126196114	DYHC1	123	-1.087052461204085	0.2853938943794712	0.6656898548417546	DYNC1H1
-0.6510291283334695	23.82316454533131	-1.048603139395471	0.3030888398266743	0.6811720993317074	-5.476640006482787	TLN2	9	-1.0862462209302297	0.285744758564847	0.6658083131338588	TLN2
-0.3880060854892129	22.60618991455245	-1.0554644964493265	0.2999945864094009	0.6787644341214022	-5.469895492966082	COPG2	8	-1.0861455537226927	0.2857885889536346	0.6658083131338588	COPG2
-0.4049557167813589	24.417364674455683	-1.1433454680215507	0.26231854364564794	0.6491025721948461	-5.37995307596963	RTN3	2	-1.085055567859192	0.286263472764545	0.6665136299123982	RTN3
-0.36216483501446106	24.916675000605107	-1.0815183098254557	0.28844748636167333	0.6683834034664268	-5.443917091792817	ATPK	4	-1.0830985835264029	0.2871174920690059	0.6677203062626259	ATP5MF
-0.4191926024756967	23.77819724158285	-1.0714657126183404	0.2928649190601832	0.6713788395112392	-5.454009544099288	EIF3K	4	-1.0830776671190792	0.2871266296299773	0.6677203062626259	EIF3K
0.5075982096472629	19.81728293757493	1.164127119820706	0.25393416037113536	0.6423785744745825	-5.357727917303474	PA24A	1	1.0825953570588478	0.2873373891608354	0.6678093462369475	PLA2G4A
-0.4397639259843551	22.482584634380277	-1.0512156022706678	0.3019080784759544	0.6808317296790306	-5.474076809731473	ZO2	7	-1.0807374779568328	0.28815026721922243	0.6692968414354105	TJP2
0.38206830400005387	23.80150506237961	1.0420318768173535	0.3060731453444939	0.6826700568973966	-5.483061344034787	TENS3	11	1.0798814222219386	0.28852536430905157	0.6697663133121389	TNS3
-0.3656026456065611	24.670161355153667	-1.0583666417025475	0.2986925064801619	0.6779234379198047	-5.467030579124871	PSB3	6	-1.0790064548685792	0.28890910452692226	0.6702552742529916	PSMB3
0.5028360768707643	26.50972485752287	1.032583111294847	0.3104000948423825	0.6869691105609271	-5.492229217452625	F13A	23	1.0783798007887524	0.2891841619661905	0.6704916617563411	F13A1
-0.4920116958436225	23.596748080941012	-1.0676335443076506	0.2945614223546119	0.6728860338389718	-5.457834118760145	CNPY3	3	-1.0762729144633347	0.29011029485161677	0.6718654832144639	CNPY3
-0.44916586797831215	21.253438869602054	-1.1960467375890396	0.2414413432287577	0.6328034829204847	-5.3228872907465945	SPP2A	1	-1.0759553511372648	0.29025006890829363	0.6718654832144639	SPPL2A
-0.38809039281339963	23.588664075880498	-1.0330164303947256	0.3102007358578803	0.6869691105609271	-5.49181046771747	OPA1	15	-1.0758481803612359	0.2902972503661669	0.6718654832144639	OPA1
-0.4415003121506871	24.75144743248544	-1.0745651677719987	0.2914978484367459	0.6694422711429895	-5.4509070249205465	HNRH2	3	-1.0754220356342796	0.2904849122508164	0.671898196078352	HNRNPH2
-0.47135151226844485	20.038606815653214	-1.1761427619811147	0.24917689779140567	0.6381038017515362	-5.3447124922544	ICAM3	1	-1.0744690788773446	0.2909048767712167	0.6724678703630752	ICAM3
-0.42745427326998	22.765442941744645	-1.2120727373224818	0.2353433931895943	0.6285052348861934	-5.305075136709911	NPTN	1	-1.072643257485292	0.291710705619773	0.6732812042481732	NPTN
-0.3905807739058744	22.618160981452448	-1.0824390506803196	0.288045259401915	0.6682511949695715	-5.442988378656843	TPMT	3	-1.0721857058397057	0.2919128930451001	0.6732812042481732	TPMT
-0.35988141627218795	22.4287615094665	-1.0912080635084207	0.28423445617294985	0.6637851714726549	-5.43410714965804	DNJB6	3	-1.0714882558070955	0.2922212791241778	0.6732812042481732	DNAJB6
-0.38003651576443787	23.449011243334	-1.0549035379130591	0.300246725582581	0.6787644341214022	-5.4704484196755985	XRN2	5	-1.071305114238768	0.29230229545312364	0.6732812042481732	XRN2
0.60626072361163	19.524559428889603	1.1208187463674846	0.2719627805655497	0.6562849049471572	-5.365927861245656	INP4B	1	1.0716465072247114	0.2924246012896461	0.6732812042481732	INPP4B
-0.432730774490345	21.034651865591393	-1.2032369532729672	0.23869110218897405	0.6304310693558715	-5.31492203443655	DPOD1	1	-1.0704523582398768	0.29267973748124887	0.6732812042481732	POLD1
-0.4292550361147107	26.225345991648368	-1.0442007474958406	0.30508590425913634	0.6814430559527717	-5.480946073102753	TFG	6	-1.0701161074109733	0.2928286612408439	0.6732812042481732	TFG
-0.6151055406867165	21.62954286195591	-1.0685851873141339	0.2941394835114408	0.6726598190703571	-5.45688553662481	EXOS5	2	-1.0701006201857775	0.29283552173836525	0.6732812042481732	EXOSC5
-0.39379811162365996	22.782271415118043	-1.079015885647506	0.2895426873171934	0.6689266911268973	-5.4464375212907274	PRG2	3	-1.0698693296020985	0.2929379918083368	0.6732812042481732	PRG2
0.286709301614934	26.41166385932461	1.0202774524125744	0.31609879233531823	0.6895405768576632	-5.504053291862338	CATA	17	1.0693066628132146	0.2931873789008527	0.6732812042481732	CAT
-0.40161458930028004	23.68812279363469	-1.0593938878556248	0.2982325741511621	0.6778072936545068	-5.466014776394422	ATOX1	4	-1.069084416101966	0.2932859250111587	0.6732812042481732	ATOX1
-0.4338526758497494	22.388513581656355	-1.109694682712673	0.27631866416169626	0.6562849049471572	-5.415169250570841	PSMD7	2	-1.0689549670126115	0.2933433345988296	0.6732812042481732	PSMD7
-0.43889089201027076	25.82790857583255	-1.0336860867872368	0.3098928192401625	0.6869691105609271	-5.491163007697022	FBLN3	9	-1.0684046379302807	0.2935874892313108	0.6734423923599736	EFEMP1
-0.7249163787985324	28.99787337158449	-1.0790089028447254	0.2895457475022417	0.6689266911268973	-5.44644454684286	ACTB	1	-1.0661360314822839	0.2945954707258737	0.6750264786555062	ACTB
-0.7321555637549046	19.399049132300195	-1.077401203522495	0.29025092569590766	0.6690522093314748	-5.448060978228206	THSD4	1	-1.065677354533847	0.2947995642598045	0.6750264786555062	THSD4
-0.45626081167375787	20.317825814413503	-1.1741705704269112	0.24995320300865187	0.6388242917818483	-5.3468570635369765	BRD4	1	-1.0650551735539773	0.29507656958473416	0.6750264786555062	BRD4
0.7812915279135346	19.384191938647056	1.0699801207961803	0.29352177017193026	0.6716999374147247	-5.455493686414044	PVR	1	1.0649059410308082	0.295143037575053	0.6750264786555062	PVR
-0.5582016487780024	21.009018870943443	-1.1178689641879704	0.2728694206339125	0.6562849049471572	-5.406702823802546	PGK2	1	-1.064816729051131	0.2951827775099874	0.6750264786555062	PGK2
0.3671908725213129	28.591343896926155	1.0291688898101847	0.31197400490682015	0.6869691105609271	-5.495522962909964	CAH1	10	1.0644995782336677	0.295324084411784	0.6750264786555062	CA1
-0.44018709460350536	22.791253146580814	-1.0623875104313012	0.29689507074203475	0.6770186772162301	-5.463049331250809	S27A1	3	-1.0638591240491253	0.295609584356524	0.6752804192498295	SLC27A1
-0.47656100381693633	24.670034653434342	-1.025321494309348	0.31375422835290007	0.688694088538792	-5.499222508622469	GARS	11	-1.0631901048691794	0.2959080248804981	0.6755377367914127	GARS1
-0.4405491799406853	25.613072446082484	-1.0477874946048134	0.3034581500591592	0.6811720993317074	-5.477439065474889	1433F	4	-1.0628245978445452	0.2960711620183439	0.6755377367914127	YWHAH
-0.6099066185831781	21.56625071084126	-1.0410318870368214	0.30652907755086733	0.6829002234044639	-5.484035253930923	TBCC	3	-1.0609845126891237	0.2968934081790228	0.67701488602425	TBCC
0.46823501780308163	22.93157010363677	1.0254404416997547	0.31369908514722256	0.688694088538792	-5.499108324202033	SWP70	9	1.0604832531432586	0.29711767449408943	0.6770929301181219	SWAP70
-0.5428291361021635	22.624177334027465	-1.0285526186363865	0.31225868661860323	0.6869691105609271	-5.496116413533069	NU214	6	-1.0593267952489593	0.2976355333707904	0.6770929301181219	NUP214
-0.5194231314655937	22.938936142847943	-1.014945123728752	0.3185904931560498	0.6938033686727924	-5.509136184855083	AGRIN	22	-1.0589183416749235	0.297818588946905	0.6770929301181219	AGRN
-0.4242331820570122	24.67612001353839	-1.045585178526243	0.30445689394991815	0.6814430559527717	-5.479593734509939	KAP0	4	-1.0588346145900513	0.2978561224400865	0.6770929301181219	PRKAR1A
-0.3908589458533491	24.52052384744418	-1.049683480907654	0.3026001637989246	0.6811720993317074	-5.475580750963948	TM165	4	-1.0582282513835333	0.298128044165942	0.6770929301181219	TMEM165
-0.8090925254544175	24.596972501121993	-1.0207757856207784	0.31586662015990585	0.6895405768576632	-5.5035770095273495	PCOC1	9	-1.058224569925104	0.2981296956357756	0.6770929301181219	PCOLCE
-0.49501518773576336	23.43872053569674	-1.028586715623442	0.31224293107064166	0.6869691105609271	-5.496083587748564	H2AY	6	-1.0577134768275098	0.29835902971539896	0.6770929301181219	MACROH2A1
-0.38095897272266654	24.345279751128228	-1.0402468667783902	0.3068873290155597	0.6832875246541085	-5.484799196096993	RAB21	5	-1.0571495300874798	0.2986122232843737	0.6770929301181219	RAB21
-0.4200597750754369	21.741104001810744	-1.0458418085776364	0.30465089861660427	0.6814430559527717	-5.467017759759003	GRAP1	4	-1.0576987583391089	0.29863567524858914	0.6770929301181219	GRIPAP1
0.6768694425738317	23.25466645933073	1.0768953240138714	0.29047306891722785	0.6690730058581239	-5.4485691479336396	CC115	1	1.0570068105738586	0.29867632351284923	0.6770929301181219	CCDC115
-0.47458897988711257	21.67708888966931	-1.08005409124783	0.2890879530510097	0.6689266911268973	-5.445392495633867	SYTL1	2	-1.0557667104105608	0.2992337006469251	0.6777922520016931	SYTL1
-0.4597461522772619	28.03011308077115	-1.0316672027397473	0.31082177379136094	0.6869691105609271	-5.49311379638536	NPM	5	-1.0555417165411118	0.29933490468049984	0.6777922520016931	NPM1
0.420549945237795	23.124418967677094	1.0339390924751963	0.30977653930398225	0.6869691105609271	-5.490918287211029	ARRB1	5	1.05487816139455	0.2996335165588277	0.6780718738257048	ARRB1
-0.6029928893679681	21.809688497464933	-1.0523440356940006	0.30139905562740016	0.6800799203900311	-5.472967838954827	HYES	2	-1.0535018716263962	0.3002535362521328	0.6790780913365995	EPHX2
-0.4073407646342879	20.65491247387687	-1.202625963414655	0.23892389593359348	0.6306157635002548	-5.315600551163095	C4BPB	1	-1.0522707491627095	0.300808917638279	0.679937028076717	C4BPB
-0.3606982656400959	23.508271880553917	-1.0477023076627654	0.3034967394233664	0.6811720993317074	-5.477522487115676	NIF3L	4	-1.0511917640763102	0.3012962571383754	0.6806412529987104	NIF3L1
-0.7782756735500094	20.983079253676163	-1.0614295884959013	0.29797550790107497	0.6778072936545068	-5.414743971556538	FA20A	1	-1.0504911355088822	0.30216798323297467	0.6817918053635051	FAM20A
-0.36796191248884114	23.887815041532	-1.0067067102581475	0.32246671389903026	0.693808736985304	-5.516940682843345	LOX5	15	-1.0486487805636278	0.3024470138684521	0.6817918053635051	ALOX5
-0.40746673511396025	23.17348863756632	-1.0239947823881357	0.3143697381286233	0.6888735857577981	-5.500495264815326	CSRP2	6	-1.0485228757517577	0.30250406817903897	0.6817918053635051	CSRP2
-0.43621730988196816	24.53407752879441	-1.0842637470069394	0.28724931517753655	0.6672041681868156	-5.441145742402595	RL18A	2	-1.0485100136669676	0.3025098971111833	0.6817918053635051	RPL18A
0.36044407086206576	26.908949076736555	0.9984388240048679	0.3263892420488024	0.6995807157464237	-5.524713755452301	AMPL	22	1.0472101800545313	0.3030993692255183	0.6826127362431806	LAP3
-0.3623492332378895	26.06907157120865	-1.0061506147623818	0.3227295222993928	0.693808736985304	-5.517465363415184	PA2G4	14	-1.0469295664945721	0.3032267320088509	0.6826127362431806	PA2G4
0.6273412865837962	24.60947174999054	1.0062972602875637	0.322660203965522	0.693808736985304	-5.517327028295354	CO6A1	16	1.046151936470652	0.30357987186999685	0.6830106123652689	COL6A1
-0.4680527502646399	22.614873911519027	-1.010526472972311	0.3206654829341186	0.693808736985304	-5.513329439255322	PLCG2	9	-1.0451661376421333	0.30402795791606896	0.6835744979274688	PLCG2
-0.45024676622100657	21.42845561208928	-1.074914583364392	0.2913440160728501	0.6694422711429895	-5.4505567478350345	APOM	2	-1.044823980937549	0.3041835898577037	0.6835744979274688	APOM
-0.3976585493170468	23.998818452713923	-1.0170042669699435	0.31762669215106376	0.6920937265103652	-5.507176288156562	SFXN1	7	-1.0441384486415133	0.30449557512123177	0.6836026916813953	SFXN1
-0.36834752994298725	21.993821716113278	-1.0385836571238114	0.3076473148669645	0.683817682643448	-5.486415990450224	MRCKB	4	-1.0440205869162145	0.3045492363508282	0.6836026916813953	CDC42BPB
-0.47683131813264623	24.537764858246263	-1.0348876280747952	0.30934086800304084	0.6867934867590448	-5.490000320839296	ADT2	3	-1.0432508962369256	0.3048998305087528	0.6839931307820921	SLC25A5
-0.3697697567903475	23.627492473819597	-1.0266045606686633	0.313159761846585	0.6885602486484822	-5.4979901729007805	NUP62	5	-1.0425574982160801	0.3052159138332667	0.6842061808151216	NUP62
-0.7745980642438539	22.15564682499987	-1.0256007412440138	0.31362478198358085	0.688694088538792	-5.498954424093912	K1C14	2	-1.04226741953323	0.30534821292575676	0.6842061808151216	KRT14
-0.39078923606676597	24.424563272413785	-1.007983598363373	0.3218638182826185	0.693808736985304	-5.515734910915685	ENOPH	9	-1.0409702971816366	0.3059402926305542	0.6847526957309831	ENOPH1
0.5817141387133908	21.090578948396434	1.041154919557057	0.3064729569434448	0.6829002234044639	-5.483915476670372	PLCD1	2	1.0404242558736603	0.3061897752791169	0.6847526957309831	PLCD1
-0.5783916003774721	20.1132498511071	-1.0808893227144687	0.28872248935327205	0.668620501660209	-5.444551108373915	TBB2B	1	-1.0402499004288819	0.30626946690949386	0.6847526957309831	TUBB2B
-0.5608764657574312	21.95485391615447	-1.0440135242575834	0.3051710379705852	0.6814430559527717	-5.481128829460284	NADAP	2	-1.0401841970909311	0.3062995012928881	0.6847526957309831	SLC4A1AP
-0.3837985345798103	24.479576805433187	-1.0975903860494278	0.281483530145209	0.6609485923118552	-5.427601906687421	IF2G	2	-1.0394220591331071	0.3066480402763312	0.6851363023369615	EIF2S3
-0.5561236961880702	20.089671499193667	-1.0857908337367899	0.2865843923332577	0.6672041681868156	-5.439601455278953	CCNY	1	-1.038324201639925	0.30715059397283595	0.6852700005988153	CCNY
-0.5084364224268292	28.14717096290214	-1.0062950786537064	0.3226612351339613	0.693808736985304	-5.517329086433036	LDHB	7	-1.0376444260771291	0.3074620537084352	0.6852700005988153	LDHB
-0.3990602550299833	26.247273599774736	-1.0102422297348557	0.3207992806231851	0.693808736985304	-5.513598602552309	ALDR	7	-1.0374218549129899	0.30756407906274286	0.6852700005988153	AKR1B1
-0.3858831322153726	24.330268920084503	-1.0101603923331963	0.32083780987353644	0.693808736985304	-5.513676085221432	GET3	7	-1.036578371608872	0.30795094033513687	0.6852700005988153	GET3
0.34780611493164315	26.567415829128908	1.0222141520221757	0.3151971501885459	0.6895405768576632	-5.502201082277856	LEG3	5	1.0354353261800073	0.3084757337022906	0.6852700005988153	LGALS3
-0.34916823252605766	25.79377154660001	-0.994519118070275	0.3282602271103503	0.7014940341429912	-5.528378071021582	AATM	14	-1.0349614466706936	0.308693482398425	0.6852700005988153	GOT2
-0.7401860628978305	20.76448079844469	-1.01986665848205	0.3162902688460138	0.68956977532194	-5.504445746556355	IPP2	2	-1.0346672008426598	0.30882874265235366	0.6852700005988153	PPP1R2
0.8118809730680496	22.91228132164851	1.006075705920836	0.32276493514024285	0.693808736985304	-5.5175360199530346	AGR3	3	1.0341628566641359	0.3090606774530855	0.6852700005988153	AGR3
-0.33221392797370086	23.58094581241023	-1.0066092075523363	0.3225127826400015	0.693808736985304	-5.5170326968754075	OXSR1	8	-1.0337540172980546	0.3092487806777605	0.6852700005988153	OXSR1
-0.46368990141333555	20.037972982756845	-1.1451059311942136	0.2619369490725121	0.6491025721948461	-5.340534210918803	RABE1	1	-1.0343250070488146	0.3092505130036099	0.6852700005988153	RABEP1
-0.3647855354535743	22.87251325987769	-1.0124950826395827	0.3197398817528756	0.693808736985304	-5.511463343419882	PRP4	6	-1.0337102748519946	0.3092689108728633	0.6852700005988153	PRPF4
-0.5107473073728599	20.047909271319476	-1.0975993991953092	0.28147965876802916	0.6609485923118552	-5.42759269541141	FBX22	1	-1.0332299480600242	0.30949001614831884	0.6852700005988153	FBXO22
-0.4022447273455043	23.323918539734017	-1.0796705672500329	0.28925587760798543	0.6689266911268973	-5.445778646406859	NDUA2	2	-1.0328086938200824	0.30968401914394994	0.6852700005988153	NDUFA2
-0.5028342798727508	25.298084147387108	-1.0204735845003412	0.3160074008229852	0.6895405768576632	-5.503865864168601	TADBP	3	-1.0324045220116878	0.30987023424784355	0.6852700005988153	TARDBP
-0.3609703335930021	24.034170766974956	-1.011351918333334	0.3202771506977712	0.693808736985304	-5.512547388231517	STT3A	6	-1.0322257446255725	0.3099526275473799	0.6852700005988153	STT3A
-0.45066673483126607	21.895533505765762	-1.1313978691521362	0.2672290526007636	0.6533830617205023	-5.39256604866058	PHF5A	1	-1.0321682836544193	0.3099791128609122	0.6852700005988153	PHF5A
-0.5252408213183308	19.79698289675326	-1.096593235979769	0.2822362845959757	0.6615126476728922	-5.416396966457296	CDK5	1	-1.032604087323727	0.3100422755827883	0.6852700005988153	CDK5
0.6684152378501658	23.827501789498015	0.994631800304139	0.32820633868433824	0.7014940341429912	-5.528272917646589	CO2	9	1.0306343822497455	0.3106867089718827	0.6852700005988153	C2
-0.4542010902765057	20.123619657955125	-1.1266552677796278	0.26919662104854014	0.6551409910119091	-5.397539364178337	PDK3	1	-1.0306278240349618	0.31068973670664174	0.6852700005988153	PDK3
-0.48087024281763746	19.74829818050025	-1.109385615797652	0.2764496903636909	0.6562849049471572	-5.415488250974318	FRG1	1	-1.0304765322472023	0.3107595893431164	0.6852700005988153	FRG1
-0.8211811690172972	19.037414114401727	-1.0301195918010042	0.3118412586344499	0.6869691105609271	-5.482252542995431	CELF1	1	-1.0307699956682412	0.31088765331578017	0.6852700005988153	CELF1
0.3257435749421269	24.682323398437113	0.9944300039510529	0.3283028487512156	0.7014940341429912	-5.528461223143577	MMSA	11	1.0301445574063004	0.3109129028947068	0.6852700005988153	ALDH6A1
-0.4247068922817405	24.305994637583705	-0.98793326735124265	0.3314202985429695	0.7035413355034966	-5.534504643847911	SYRC	17	-1.0296507374089046	0.31114105706496775	0.6852700005988153	RARS1
-0.37486676151099374	27.236065776764384	-1.0220617605242839	0.315268032421381	0.6895405768576632	-5.502346943431197	OST48	4	-1.0294882298190264	0.3112161639704027	0.6852700005988153	DDOST
-0.3537113739466946	29.465785994183396	-0.9904129022757102	0.3302280790397476	0.7021653608137852	-5.532202374409364	PGK1	13	-1.0292625620211002	0.31132048273224505	0.6852700005988153	PGK1
-0.42520925053163694	27.6382707652066	-1.0073927243734886	0.32214270905561354	0.693808736985304	-5.5162930524699245	LUM	5	-1.029036165138477	0.31142516283137456	0.6852700005988153	LUM
0.89244648537316	22.46361374323037	1.0064249314263722	0.32259986301932686	0.693808736985304	-5.517206577051903	SYUG	2	1.0286373666523783	0.31160961621362754	0.6852700005988153	SNCG
-0.46112081640265146	20.88050195140149	-1.0525375369666565	0.30131182997519335	0.6800799203900311	-5.4727775649957	NUP35	2	-1.0285212331691582	0.3116633447971368	0.6852700005988153	NUP35
0.43986805994796896	24.971952319624886	0.9857908463486692	0.33245274069476327	0.7041887374015993	-5.536489496104884	C163A	18	1.0277877351350864	0.3120028420640677	0.6856271308014019	CD163
-0.38826740992898934	22.946548723291027	-1.0038127722472878	0.32383598525404134	0.6954481058811137	-5.519668193828027	CPT1A	6	-1.0270554280192348	0.3123420430826541	0.6859832052274741	CPT1A
-0.41512070353929076	23.64112182191435	-0.9982419402627899	0.32648304580418064	0.6995807157464237	-5.524898130549199	PLGT3	7	-1.026159780148628	0.31275724908895836	0.6865057077508202	POGLUT3
-0.40009877902740243	23.89654468696793	-0.9926681381863315	0.32914629256003947	0.7014940341429912	-5.530103792739844	MAT2B	9	-1.0255380750070406	0.3130456843543539	0.6867495126459254	MAT2B
-0.4614115500312437	24.094390190539443	-0.9920545153248683	0.3294403941045899	0.7015774129784156	-5.530675231337058	EIF3G	8	-1.0241692101820805	0.31368140594395494	0.687754475546429	EIF3G
0.6573943179043553	23.49474651041452	0.986960712915829	0.3318887060438197	0.7037640031772563	-5.535406166689838	PIGR	9	1.022654835322958	0.31438574214115167	0.688646603866825	PIGR
-0.5150355714684522	19.916134627731246	-1.081824080016067	0.28831386602942577	0.6683834034664268	-5.443608754444465	STX16	1	-1.0224382317543963	0.3144865736292767	0.688646603866825	STX16
-0.40874076906728973	23.822892949657945	-0.9914463591326746	0.3297320523408045	0.7015774129784156	-5.531241254922831	ERF1	8	-1.0220504641555217	0.31466713966945387	0.688646603866825	ETF1
-0.4189688124904478	19.912123659750037	-1.1424260499932672	0.2626940824955326	0.6491025721948461	-5.380927970916371	VP33A	1	-1.0215604767250352	0.3148954071395152	0.688646603866825	VPS33A
-0.5605040268190535	22.641013102948765	-0.9863644108288249	0.33217612327719015	0.7039879306673674	-5.535958508623105	AP3D1	9	-1.021384178650715	0.31497756597317844	0.688646603866825	AP3D1
-0.4422207089685024	21.12259786913577	-1.0491800521762675	0.30282781343512205	0.6811720993317074	-5.4760744789158755	SPG21	2	-1.0205893810038789	0.3153481428609033	0.6888800447723009	SPG21
-0.5047882105749792	21.999296645802275	-1.0324591588653491	0.3104571385450739	0.6869691105609271	-5.492348972401742	ZFR	2	-1.0203921153048678	0.3154401651294653	0.6888800447723009	ZFR
-0.3807561803626527	25.036499596444877	-0.9749925467438625	0.33768975049908756	0.707637225705983	-5.54643252932675	SC31A	20	-1.0195589269785772	0.3158290423766509	0.6889696882669708	SEC31A
-0.30057330912107005	25.192179042215397	-1.005803957138961	0.3228934256321069	0.693808736985304	-5.517792301569139	AT5F1	6	-1.0194016661445573	0.315902478370049	0.6889696882669708	ATP5PB
-0.8270770218611574	20.099934216888485	-1.0217308137419283	0.31605180715393444	0.6895405768576632	-5.453109398915326	RAB7L	1	-1.0199972762969736	0.316164026532741	0.6889696882669708	RAB29
-0.4561730168746152	20.484901414225916	-1.1087288511504594	0.27672826801170136	0.6562849049471572	-5.416165854870975	ALR	1	-1.0187798584534073	0.3161929586907043	0.6889696882669708	GFER
-0.36089704311710946	24.32128195628445	-0.9807860195298255	0.3348731027761084	0.7065128118704301	-5.541110602812426	PSD12	12	-1.017853757233762	0.3166259319652526	0.6895250891841722	PSMD12
-0.44453619492962915	21.20634855515685	-1.1145982289338527	0.27424581129470743	0.6562849049471572	-5.410097255520775	EMC7	1	-1.0171339938993194	0.3169627192889298	0.6895514082855491	EMC7
-0.46242387680379693	22.69458714901429	-0.9925817834008754	0.32918767046431174	0.7014940341429912	-5.530184230820717	TARSH	5	-1.0167764654445208	0.3171301034387394	0.6895514082855491	ABI3BP
-0.5390411501179599	20.887054844665506	-1.0651084073996229	0.2956830853471074	0.6747136630617787	-5.460347368307398	MD2L1	1	-1.0166864033339136	0.3171722774164677	0.6895514082855491	MAD2L1
-0.4509691774763347	26.628410941328276	-1.0087907279736683	0.32148312369112114	0.693808736985304	-5.514972003044684	NDKB	3	-1.0151510839359532	0.3178918250105585	0.6902480440695691	NME2
-0.36937361356139675	23.716652281583052	-0.9832487152579588	0.33368063926204705	0.7061276280395156	-5.538839458405639	PDCD4	9	-1.0150949477952647	0.31791815519718664	0.6902480440695691	PDCD4
-0.7063668366630687	21.23476654053615	-1.024697376018311	0.31404367541089057	0.6887461178685058	-5.4998214347175125	HNRPC	1	-1.0148618412461716	0.3180275079080866	0.6902480440695691	HNRNPC
0.48968101420137344	24.333033513926893	0.977832888170621	0.3363068476741067	0.707248912584033	-5.5438270414735475	GBP1	10	1.0131359904275783	0.31883792667336774	0.6913893583290374	GBP1
-0.5701475760253167	20.784033022707035	-1.0500553232663297	0.30243209426185563	0.6811720993317074	-5.47521593363044	DOK2	1	-1.0126189076465844	0.3190810124128837	0.6913893583290374	DOK2
-0.40739989191077086	26.148506185180707	-0.9767235472197113	0.3368465054194306	0.7074510183945875	-5.544845497151995	IF4A1	11	-1.012559648068216	0.31910887905281926	0.6913893583290374	EIF4A1
-0.40317169700054123	21.103412343076208	-1.053490814894032	0.30088237391143136	0.6797062729201063	-5.4718397158812735	EMC4	2	-1.01175619980667	0.3194868630997593	0.6913893583290374	EMC4
-0.5079268943378992	22.432828096396637	-0.989777864962735	0.33053312905058396	0.7024282522963013	-5.5327924995489175	IGBP1	4	-1.0114809258345174	0.31961643700648856	0.6913893583290374	IGBP1
-0.3893541913273779	25.078821261287768	-1.0595736519246255	0.2981521390112739	0.6778072936545068	-5.465836921643222	ELOB	2	-1.0114577375944076	0.31962735356389765	0.6913893583290374	ELOB
0.4695933623304711	20.829396594161793	1.0302001577289814	0.3114980215955368	0.6869691105609271	-5.494529147778685	MICU2	2	1.0110840987745968	0.31980329048742406	0.6913893583290374	MICU2
-0.6596583258858644	20.786030576790974	-1.0307051169189594	0.31157137732228246	0.6869691105609271	-5.481688981241479	GDAP1	1	-1.0112048177737254	0.3200051431153391	0.6914396842313577	GDAP1
-0.679916501164147	22.64015084597525	-0.981228957393485	0.3346584145869208	0.7065128118704301	-5.540702508332197	HSP72	4	-1.0097491637982077	0.32043241976510844	0.6919767592473507	HSPA2
-0.42930877703525994	25.0245960239913	-1.0398777917780708	0.30705586076915	0.6832875246541085	-5.485158177467207	ATPD	2	-1.008945997824139	0.3208113451181314	0.6921100649157592	ATP5F1D
-0.3124640575441049	28.06505402219029	-0.9705040930788564	0.3398829162569398	0.7094483297826796	-5.550535449737571	CAP1	13	-1.0088606185023457	0.320851644246846	0.6921100649157592	CAP1
-0.40798731554135514	22.21836767732546	-1.0460671549154223	0.3042381229032685	0.6814430559527717	-5.479122543006868	EGLN	2	-1.007324325629624	0.3215773689724072	0.6923627350038326	ENG
-0.3651540933546862	22.615607784210045	-0.9998124954261927	0.3257352799230665	0.6987518026936917	-5.523426417907225	COMD3	4	-1.0068275641148619	0.321812272994278	0.6923627350038326	COMMD3
-0.3248159791533425	24.70113404503015	-1.02987197365331	0.3116494407469653	0.6869691105609271	-5.494845512942268	ATPMK	3	-1.0063350174778212	0.32204529989976244	0.6923627350038326	ATP5MK
-0.6245854933457196	19.42085402944753	-1.0290990525886745	0.31200625662154385	0.6869691105609271	-5.495590230568143	DOC10	1	-1.0062440348886834	0.32208835697012983	0.6923627350038326	DOCK10
-0.33801677525026363	26.35797663164625	-0.9932676123851757	0.3288591453156632	0.7014940341429912	-5.529545212923022	RL30	5	-1.006122848976553	0.32214571373693485	0.6923627350038326	RPL30
-0.36778263843254067	23.86682321501681	-0.9831407829639215	0.3337328407314859	0.7061276280395156	-5.538939106711743	CSK21	6	-1.0049234664116857	0.3227137533068323	0.6923627350038326	CSNK2A1
-0.47069450907905974	24.215809825230572	-0.9650686924501594	0.3425516254656632	0.7102851163437713	-5.555480336328939	EPIPL	16	-1.004311974518993	0.32300362556601137	0.6923627350038326	EPPK1
-0.42239294944401706	23.41586860008649	-0.9624603553774564	0.34383727951693066	0.7104257984469347	-5.557844081205691	MAP1B	19	-1.0042644147599937	0.32302617830559055	0.6923627350038326	MAP1B
-0.40927530811650215	28.139647586617478	-0.9662299950291366	0.3419802596157304	0.7102851163437713	-5.554426011702983	HS90B	13	-1.0037719060791603	0.32325978822553847	0.6923627350038326	HSP90AB1
-0.6027075861880782	19.429434493340118	-1.0307229332899643	0.3112569263756715	0.6869691105609271	-5.494025006532595	TRIP4	1	-1.003475852660825	0.32340026978445946	0.6923627350038326	TRIP4
-0.6532536996002918	22.64153374296162	-0.9939496735306349	0.3285326470123455	0.7014940341429912	-5.52890929877524	RNAS4	2	-1.0034715734562734	0.3234023006338548	0.6923627350038326	RNASE4
0.5197313835758983	20.215520033784014	1.05487134927728	0.3002611982141899	0.6787644341214022	-5.470480139221285	MINP1	1	1.0026620810282487	0.32378663101143457	0.6923627350038326	MINPP1
0.3273525672626505	26.975594175840023	0.9658839930427267	0.34215042691247477	0.7102851163437713	-5.55474026412317	VAT1	12	1.0023629984332167	0.32392870821966047	0.6923627350038326	VAT1
-0.3852232518622074	24.125809332698456	-1.0067998512909822	0.32242271021187996	0.693808736985304	-5.516852777233025	SEP15	3	-1.0022251083766502	0.32399422632430896	0.6923627350038326	SELENOF
-0.396798311848066	26.862035252051374	-0.9717992588905877	0.3392490826011586	0.709238995966112	-5.549353343450737	IF5A1	8	-1.0016645019133126	0.3242606902699571	0.6923627350038326	EIF5A
-0.47084216021827174	22.34047480483017	-0.9822021749871794	0.33418703242849235	0.706316697359783	-5.539805245531866	STABP	4	-1.0015032463832736	0.32433736495138077	0.6923627350038326	STAMBP
-0.359985847490659	23.409406873031603	-0.9602852229551339	0.3449118834354701	0.7104901109250549	-5.559810676437119	EMC1	16	-1.0011568294587838	0.3245021230817762	0.6923627350038326	EMC1
-0.46998680605346266	23.189634701344005	-0.97108310703389	0.33959945726269924	0.709238995966112	-5.550007161643125	PGM2L	7	-1.0007495326862046	0.32469590915577473	0.6923627350038326	PGM2L1
-0.3934213681054821	21.707965792103263	-1.0442418698441107	0.3050672074237977	0.6814430559527717	-5.4809059278263605	EXOC3	2	-1.0005859410539524	0.3247737659902359	0.6923627350038326	EXOC3
0.5310753240403905	23.91097061658032	1.0479526193851783	0.30338335893152046	0.6811720993317074	-5.477277344714085	HG2A	1	1.0005186676449027	0.3248057865745442	0.6923627350038326	CD74
-0.37585088386878596	22.959389551535338	-0.9710908523329922	0.3395956665972609	0.709238995966112	-5.550000092897193	IDE	8	-1.0001526611248956	0.3249800349603118	0.6923627350038326	IDE
-0.42306896911298963	27.792473032950028	-0.9636656764104876	0.3432427719745623	0.7103345874321246	-5.556752529285049	HNRPK	12	-1.000128750726293	0.32499142044296225	0.6923627350038326	HNRNPK
-0.34134657822117376	29.028410658000993	-0.959752169035402	0.3451755774592873	0.7104901109250549	-5.560291990672274	BIP	15	-0.9999396595824115	0.32508147010252264	0.6923627350038326	HSPA5
-0.40819923618613174	28.375047711658052	-0.9685588743918648	0.34083637624262053	0.7102851163437713	-5.552308100708714	MDHM	8	-0.9987489106483441	0.325648924061513	0.6931900131754692	MDH2
-0.42667308143927585	23.735589663417752	-0.975572611852396	0.33740701679466967	0.707637225705983	-5.545901000849765	PDC10	5	-0.9976094715156895	0.3261925585062302	0.6939657068879799	PDCD10
-1.3511360742721088	19.670525732248475	-0.9713970283256654	0.3394458423624749	0.709238995966112	-5.549720619307955	TRAF6	1	-0.9962970020270474	0.3268195133494485	0.694681457209826	TRAF6
-0.3462706119237815	23.486383575582156	-1.0105588423515177	0.32065024860198127	0.693808736985304	-5.513298782714013	DDI2	3	-0.9961541252926145	0.3268878138006981	0.694681457209826	DDI2
0.36019154641553897	22.79332861013576	0.9885266664662818	0.3311347232466755	0.703320706753224	-5.5339541785328565	PI42A	4	0.9953260260851383	0.32728386786788466	0.6948689301607186	PIP4K2A
-0.3260552655737854	23.728070559661393	-0.9647275449148827	0.34271959355176895	0.7102851163437713	-5.555789832818995	CN37	9	-0.9947249238764907	0.32757156096069096	0.6948689301607186	CNP
-0.48107662019200603	23.051769330491307	-0.9742835164786253	0.33803556164130766	0.7076668338654637	-5.5470818316471036	BACH	4	-0.9944278730546655	0.3277137957879708	0.6948689301607186	ACOT7
0.32712465419993464	24.80379094328211	0.9539857872402789	0.34803677064087746	0.7107347433686828	-5.565482708188018	URP2	15	0.9942178109000251	0.32781440379641125	0.6948689301607186	FERMT3
-0.38876381216206113	23.88086611575904	-0.9748977964722528	0.337735948632401	0.707637225705983	-5.546519323424815	UBE2K	5	-0.9939631896593472	0.3279363812949212	0.6948689301607186	UBE2K
-0.4324597930428098	25.340714365767074	-0.9775288913495058	0.33645467380676364	0.707248912584033	-5.5441062398126135	BASP1	4	-0.9937202522844639	0.3280527903754632	0.6948689301607186	BASP1
-0.657139521794921	20.839558709418778	-1.0109683963126888	0.3207580994213598	0.693808736985304	-5.500522417068632	ENY2	1	-0.9934945425297205	0.32841520000839897	0.6952562353376276	ENY2
-0.43945698473103434	22.128137238074267	-0.9753317736232965	0.3375243860367624	0.707637225705983	-5.5461217228428685	TBC15	4	-0.9922139183360039	0.3287752129187821	0.6956380461319804	TBC1D15
-0.3307491234920512	28.94638252681743	-0.9198450299796536	0.36530110211248445	0.7231183497574687	-5.595614720945458	FLNA	85	-0.9909424159252673	0.3293858540297413	0.6965494411814082	FLNA
-0.33746394905481125	24.93793765309062	-0.9514300089628415	0.34930997330335833	0.7107347433686828	-5.567773987350982	SAE2	14	-0.9900675936379825	0.32980643618329564	0.6967849167913157	UBA2
-0.3708474221478113	27.455731518100492	-0.9517483317362999	0.3491512260787897	0.7107347433686828	-5.567488921370999	HS90A	14	-0.9899622297848237	0.32985711582605415	0.6967849167913157	HSP90AA1
0.39780786043302996	22.770936800213143	0.9595369469982208	0.3452820830135407	0.7104901109250549	-5.560486251919211	NRP1	8	0.9892309268143876	0.33020901575584427	0.6971479329370932	NRP1
-0.5279645404204523	20.661508250544003	-1.0449929116178516	0.3050361433597806	0.6814430559527717	-5.442012070553356	S14L2	1	-0.9881118292154046	0.33100086949905005	0.6984388919347803	SEC14L2
-0.43985886637133476	22.297765328414286	-0.9805043158040062	0.335009690752611	0.7065128118704301	-5.541370057247766	OTUL	3	-0.9868927156452626	0.3313358632038639	0.6984939091838273	OTULIN
0.35005848906867243	25.05240779929115	0.9560961364336679	0.3469878098551856	0.7104901109250549	-5.563586429142329	SPB9	9	0.9867852108652037	0.3313877353230089	0.6984939091838273	SERPINB9
-0.3720230667731066	20.184347459831017	-1.137553079413445	0.2646909858346063	0.6507196807311718	-5.3860830818397165	C1QR1	1	-0.9850334356402056	0.33223376027278795	0.6997364211442768	CD93
0.4788015968250683	19.84397147381792	1.049850042801974	0.3025248711753191	0.6811720993317074	-5.475417350561319	RT14	1	0.984701660865532	0.332394156586465	0.6997364211442768	MRPS14
-0.3956473683939521	21.864736505130253	-0.9644587355619628	0.3428519841029206	0.7102851163437713	-5.556033630579172	ARI1	5	-0.9842718973095267	0.3326020035056072	0.6997364211442768	ARIH1
-0.5004022650815187	21.168052606017994	-0.9929730834309626	0.3290002028746235	0.7014940341429912	-5.52981968914564	SELB	2	-0.9840691462494847	0.33270009073517914	0.6997364211442768	EEFSEC
0.3535711062742628	26.6518771955449	0.9556211800028686	0.34722370467734776	0.7105973491071303	-5.564013548365237	ASAH1	8	0.9835070275834071	0.33297213585080754	0.699928398487691	ASAH1
-0.3793096216570433	24.353488221436795	-0.9872593893858694	0.3317448077901486	0.7037640031772563	-5.535129392283605	AIMP2	3	-0.9830976612048046	0.3331703491511302	0.6999650525844688	AIMP2
-0.4064834939806268	23.048709961858364	-0.9576733864013574	0.34620521363079493	0.7104901109250549	-5.5621666155256895	UBXN1	6	-0.9822064287922321	0.3336021559754132	0.7004921626555314	UBXN1
-0.4257680940825921	26.038010161692537	-0.9593866826283761	0.34535645645722224	0.7104901109250549	-5.560621857694372	C1QBP	5	-0.9814729121484834	0.33395783268603885	0.700532601667226	C1QBP
-1.0009879102927854	19.337830902766754	-0.966386333956097	0.34219070270299135	0.7102851163437713	-5.541821853304134	ASB9	1	-0.9817148038704864	0.33409172485628835	0.700532601667226	ASB9
-0.41254942475710976	22.751437207994737	-0.9597729775253764	0.3451652812641326	0.7104901109250549	-5.560273206594084	MEP50	5	-0.9809449990713968	0.3342139724703733	0.700532601667226	WDR77
0.39845584293889047	29.39726157134102	0.9428442816396823	0.35360986145844864	0.7153486852492755	-5.5754290586577495	ANXA1	14	0.9803875319139443	0.33448459588752766	0.700532601667226	ANXA1
-0.3987690691012986	25.046913983001023	-0.9436341904654042	0.35321279528650107	0.7151020865474645	-5.574727485583033	IF2A	13	-0.9803022112656515	0.3345260280172264	0.700532601667226	EIF2S1
-0.28861758818309013	28.152074204080666	-0.9516366661172768	0.34920690810984667	0.7107347433686828	-5.5675889308717075	PPIB	9	-0.9796702552804089	0.33483301700391044	0.7007964550481844	PPIB
0.31377495293117263	26.051983643533692	0.9580608238575831	0.3460131570304349	0.7104901109250549	-5.561817516346435	LSP1	7	0.9791384259780476	0.3350915143679697	0.7009585865114957	LSP1
-0.41005872863111037	26.054195306976034	-1.08595669625081	0.28651223854697544	0.6672041681868156	-5.439433604650731	SRSF3	1	-0.9782438164716252	0.33552664636165586	0.7014898351578464	SRSF3
-0.3740946612049214	20.904100502012472	-1.1221613037317149	0.27107067626639814	0.6562849049471572	-5.402234397944956	TGON2	1	-0.9773106818383694	0.33598092319565553	0.7020605151719257	TGOLN2
-0.3189143020692313	24.219369459624374	-0.9638426170796824	0.34315555672484155	0.7103345874321246	-5.556592182516735	NDUS2	5	-0.9749767200382442	0.33711898044707866	0.7034919725096235	NDUFS2
-0.4380340541167662	22.57159572464692	-1.0780369324208776	0.2902912478504333	0.6690522093314748	-5.40945400003552	QCR9	1	-0.9745611975012093	0.3375712275624664	0.7034919725096235	UQCR10
-0.47173425133296476	22.008347019840297	-0.9627906872637302	0.34367427917247884	0.7104257984469347	-5.557545055920505	DHX36	3	-0.9737705009211283	0.33770815969315016	0.7034919725096235	DHX36
-0.40396978990999344	21.211050104686013	-1.0073676204771704	0.32215456169584905	0.693808736985304	-5.516316758971584	GGYF2	2	-0.9737319159842995	0.33772701800195626	0.7034919725096235	GIGYF2
0.35900247211273495	23.406484429742257	0.9567281116739711	0.3466740956300405	0.7104901109250549	-5.5630177983649345	OXLA	5	0.9732302197775407	0.33797228560019665	0.7034919725096235	IL4I1
-0.3141735964323509	25.621386110232656	-0.9310468137446235	0.3595754626098764	0.72033086939831	-5.585841695491792	AL9A1	17	-0.9728730190302087	0.33814698585585923	0.7034919725096235	ALDH9A1
-0.6618576997102288	21.71723061759174	-0.9613090843118416	0.3444057736263335	0.7104901109250549	-5.5588854937229595	PIN4	2	-0.9728484248854651	0.3381590166336297	0.7034919725096235	PIN4
-0.3719390221004666	23.429168884685826	-0.9549953946175594	0.3475346751308759	0.7107347433686828	-5.564576002310989	STK24	5	-0.9728458561463195	0.3381602732066533	0.7034919725096235	STK24
-0.5085987247254558	19.693861401370487	-1.0214803139913633	0.3155385833597739	0.6895405768576632	-5.502903288654144	SYNM	1	-0.9725579106634266	0.3383011500033365	0.7034919725096235	NARS2
-0.4514236434922765	19.86272085446409	-1.0473810144325029	0.30364231493970223	0.6811720993317074	-5.477837066021894	ASCC3	1	-0.9717779505172719	0.3386829425926414	0.7039078656568478	ASCC3
-0.35515566644636465	25.061936838673812	-0.9308969537369847	0.359651667833908	0.72033086939831	-5.58597317375636	MIC60	17	-0.9712901637251123	0.3389218629318046	0.7040265307252936	IMMT
-0.3944877082682581	24.82682195849565	-1.007002741387347	0.3223268707920821	0.693808736985304	-5.516661265395391	CHSP1	2	-0.9703003234487523	0.33940704011861844	0.7046563320854105	CARHSP1
-0.5019304368458641	24.796041151151208	-0.9542177768022366	0.34792135520591083	0.7107347433686828	-5.5652744428728935	ACBP	3	-0.968340359730031	0.3403691081705925	0.7060155378564715	DBI
-0.38946588437598706	24.775171206104396	-0.9319889051697526	0.3590966448582419	0.72033086939831	-5.585014705866204	PSD11	13	-0.9682237661909481	0.3404263969984588	0.7060155378564715	PSMD11
0.3925192073992356	24.423542468070593	0.9346781803377804	0.3577321436284949	0.7203010193081292	-5.5826496835410016	THIK	10	0.9677008757178672	0.340683401588846	0.7061703056488287	ACAA1
0.3645374945755435	27.973295039865576	0.9454216332100848	0.3523153915795477	0.713848872944013	-5.573137902626037	CAPG	6	0.9672262259631017	0.34091680835866434	0.706276020312867	CAPG
0.4693573965070321	23.235711533870205	0.9797148382826403	0.3353926812399153	0.7065508497067204	-5.54209681103584	FABP4	2	0.9663936783517558	0.3413264691015562	0.7064937629484396	FABP4
-0.42083109346332037	23.130174282186395	-1.0599554192906218	0.29798136842910916	0.6778072936545068	-5.4654591170143085	RAB8A	1	-0.966271051533613	0.3413868363834015	0.7064937629484396	RAB8A
-0.39317061052274127	22.738318778568907	-0.9455841058085819	0.3522338959593596	0.713848872944013	-5.5729932752163	TM214	5	-0.9654366159154598	0.3417978064506598	0.7067061033424878	TMEM214
0.4640800084010088	20.65399016166189	1.0318520810069218	0.31073662487592446	0.6869691105609271	-5.492935300513658	TYOBP	1	0.9653216063755364	0.34185447612615694	0.7067061033424878	TYROBP
-0.347519571177056	22.607412099207195	-0.9741194596942733	0.3381156101888192	0.7076668338654637	-5.547232005738463	CSK22	3	-0.9639025533491745	0.3425542176281412	0.7075379895763311	CSNK2A2
-0.37305768021639807	30.476001556286796	-0.9383883195640141	0.35585531691518246	0.7180155221967621	-5.579376401296133	PPIA	7	-0.9637644916036795	0.3426223477416376	0.7075379895763311	PPIA
-0.40013625596021285	23.050987470789266	-0.9242100027599378	0.3630629135294069	0.7231183497574687	-5.591819693581758	CO5	17	-0.9631805909219002	0.34291058900096616	0.7077557572557255	C5
-0.42096136496882863	24.26012543483954	-0.9293951884151427	0.3604159193571138	0.7208318387142276	-5.587289637121266	MNDA	9	-0.9610990222409194	0.3439394730963604	0.7086015283520184	MNDA
-0.328067159033516	22.987039495886464	-0.9765802877699188	0.3369162391321331	0.7074510183945875	-5.54497694120605	GMPR2	3	-0.9607591704743654	0.34410765219327455	0.7086015283520184	GMPR2
-0.4334114669328635	20.565216733130885	-1.0433816242432565	0.30545849656793433	0.6816918148190443	-5.481745430033243	BI1	1	-0.960704133502248	0.3441348929774791	0.7086015283520184	TMBIM6
-0.5220034947656877	20.408815554574616	-1.001314689687786	0.3250211595268826	0.6976063911796505	-5.52201675358413	H2AV	1	-0.9600650039757903	0.3444513386026591	0.7086015283520184	H2AZ2
-0.36660237748698066	23.719460331474025	-0.9197490446985732	0.36535042136166196	0.7231183497574687	-5.595697983581877	DNM1L	18	-0.9600269672606349	0.3444701774687223	0.7086015283520184	DNM1L
-0.3768270617974778	22.794649362533875	-0.9626534750349837	0.3437419794382903	0.7104257984469347	-5.557669275744507	ERLN1	3	-0.9599967724224655	0.3444851328923544	0.7086015283520184	ERLIN1
-0.3539542702992513	23.737665655982738	-0.9434541359431952	0.35330327778029436	0.7151020865474645	-5.574887452956143	MBOA7	5	-0.959720086264171	0.3446221950525614	0.7086015283520184	MBOAT7
-0.3056314452564841	27.053504111593888	-0.9004414068269232	0.3753600158046341	0.7321884036249587	-5.61228027518514	CLH1	43	-0.959392696662304	0.34478442133657095	0.7086015283520184	CLTC
-0.4703102716805141	21.529406052954247	-0.9460228122268208	0.35201390530015697	0.713848872944013	-5.572602637943461	IPO4	3	-0.9575046304995809	0.34572098232570303	0.7098044540898039	IPO4
-0.43267290304594397	20.34843245496216	-1.0390811402052753	0.30741985794713766	0.6837045893000098	-5.485932641003602	RAB2B	1	-0.9572378367800575	0.3458534603499417	0.7098044540898039	RAB2B
-0.441778399635016	23.722659210747274	-0.9488767075008853	0.350585047232855	0.7122063498875207	-5.570057305335106	TBCB	3	-0.9571045024856472	0.34591968100915804	0.7098044540898039	TBCB
-0.3993235506038708	21.811914849736336	-0.9529413678519874	0.3485566894574774	0.7107347433686828	-5.566419734397737	NUP58	3	-0.9549995929473402	0.3469662099526384	0.7105811184909551	NUP58
0.37651305946595315	26.142103386855062	0.9568847319154548	0.3465963783203958	0.7104901109250549	-5.562876822268832	CRIP2	3	0.9546220548858035	0.347154139466218	0.7105811184909551	CRIP2
0.4121242920087447	23.94163899813946	0.9150831853391583	0.36775311438751557	0.7253515723134634	-5.599735548695226	PYGL	19	0.9545741029651541	0.3471780136596765	0.7105811184909551	PYGL
0.42800686363989016	25.253895093850865	0.928182413799116	0.3610338855766634	0.721349062784629	-5.588351312822523	CATH	6	0.9536808865621372	0.34762292654273186	0.7105811184909551	CTSH
-0.3668669339711279	23.47635402996609	-0.9226585528186053	0.36385739973694675	0.7231183497574687	-5.5931704993376705	MCM6	9	-0.9530885335779683	0.3479181884449307	0.7105811184909551	MCM6
-0.34558182813459126	22.93141769706636	-0.9464484922743233	0.3518005343203092	0.713848872944013	-5.572223437632493	SR140	4	-0.953075776566868	0.34792454909315773	0.7105811184909551	U2SURP
-0.46828353350916174	22.5277198644996	-0.9645216715845691	0.3428209845715384	0.7102851163437713	-5.555976556177928	PHOCN	2	-0.9526221673673779	0.3481507691372705	0.7105811184909551	MOB4
-0.41020276719334703	20.98905229466375	-0.9799915769824004	0.335258396281067	0.7065508497067204	-5.541842121200302	MARH5	2	-0.9524771011269971	0.3482231360082674	0.7105811184909551	MARCHF5
-0.5854470848755149	21.474323184781483	-0.9465628851631256	0.3517432098951404	0.713848872944013	-5.572121508014736	MIX23	2	-0.9523212473802191	0.348300895444991	0.7105811184909551	MIX23
0.4473371424754795	21.82660743494863	0.9338902105193176	0.3581315923917464	0.72033086939831	-5.583343307557967	VPS36	4	0.9522162094924198	0.3483533080743755	0.7105811184909551	VPS36
-0.44757362671265	25.49682367043693	-0.9202268523002642	0.365104957137257	0.7231183497574687	-5.595283427553119	UBC9	9	-0.9520834915504878	0.3484195402331035	0.7105811184909551	UBE2I
0.42856988590536815	25.10063587138937	0.9201397798605605	0.365149680802885	0.7231183497574687	-5.595358988521369	TES	9	0.9517182634957709	0.3486018486183363	0.7105811184909551	TES
-0.46504357895490145	24.23624344726078	-0.9317628619625262	0.3592114927801858	0.72033086939831	-5.5852132033393955	UB2L6	4	-0.9513612746186761	0.348780105742464	0.7105811184909551	UBE2L6
-0.3157697117695939	22.058537724829606	-0.9503110764182028	0.3498683665574861	0.7111235250974206	-5.568775311588901	PDE12	4	-0.9511864290222594	0.34886743446572976	0.7105811184909551	PDE12
-0.575711492170452	21.140640756789015	-0.9782397444333979	0.3363999617931829	0.707248912584033	-5.5310099595861475	WDR18	1	-0.9503309891362443	0.34953791904335474	0.710664894421497	WDR18
-0.3723331192075534	21.96439911045474	-0.9520920091651625	0.3489798886712342	0.7107347433686828	-5.567181049550031	VPS18	3	-0.9493939011966637	0.34976357417412185	0.710664894421497	VPS18
-0.32590712611577644	23.501076388223446	-0.9306183615381605	0.3597933629690939	0.72033086939831	-5.586217541242525	ABI1	6	-0.949218681157055	0.34985125420162544	0.710664894421497	ABI1
-0.29529126461395094	25.536496316805753	-0.9407673696905139	0.35465528663286283	0.7167146502309211	-5.577271083742863	IC1	5	-0.9489892241218141	0.34996609651990773	0.710664894421497	SERPING1
-0.34452992854390274	23.807557497901893	-0.9171364399268257	0.3666945132013866	0.7244667625532816	-5.59796115810197	ATX10	10	-0.9489441599027787	0.3499886539267124	0.710664894421497	ATXN10
-0.6335695655302018	22.179493138237735	-0.9385784850830393	0.3557592954117669	0.7180155221967621	-5.57920829979056	RBM4	2	-0.9489019127814418	0.3500098020820751	0.710664894421497	RBM4
-0.6866473227932843	21.40845344714337	-0.9339734121610751	0.3580894006976716	0.72033086939831	-5.583270093775649	ZNRD2	2	-0.9480664654610946	0.3504281868058853	0.710698819827503	ZNRD2
-0.3316104785744507	23.701008498091095	-0.9212353192526638	0.36458723319678654	0.7231183497574687	-5.594407796364853	HACL2	8	-0.9476678871204104	0.3506279085390782	0.710698819827503	ILVBL
-0.34278297434586946	22.265373627553707	-0.9240781193948225	0.3631304055525617	0.7231183497574687	-5.591934603744409	AFG32	7	-0.9475976133893549	0.350663129519581	0.710698819827503	AFG3L2
-0.5014139657886361	21.07254720052637	-0.9521993757943794	0.34892637349494415	0.7107347433686828	-5.567084847471707	YJ005	2	-0.9471882570636068	0.35086834444093873	0.710698819827503	NA
-0.33147717026609413	22.866761379140925	-0.9331036374046722	0.3585306276554605	0.72033086939831	-5.58403515509382	THOC3	5	-0.9470368794898087	0.3509442519396141	0.710698819827503	THOC3
0.3976848816348131	22.832479488842267	0.9126867420854209	0.36899118577658596	0.7259826581945837	-5.601801789652701	KANK2	11	0.9462687193286843	0.3513296101367369	0.7111072924461292	KANK2
-0.41191259513767164	23.167666300423633	-1.0374928738988127	0.30814644810878666	0.6845341635554917	-5.487475036199277	LAMP2	1	-0.945793727386178	0.3515680370977602	0.7111941912569161	LAMP2
0.40790770295793877	21.81399287898746	0.930197513688667	0.3600074809198647	0.7203870625952021	-5.5865865583473315	ELMO2	4	0.9452621403710243	0.35183499998655743	0.7111941912569161	ELMO2
-0.32890493432624623	26.194255749667906	-0.9586298526975101	0.3457312133479078	0.7104901109250549	-5.561304555706047	S25A3	3	-0.9450858316636603	0.35192357191328805	0.7111941912569161	SLC25A3
-0.42749208601081534	22.36183505239964	-1.0234335844678335	0.3146303496152614	0.6890547023248259	-5.501033180589031	BAF	1	-0.9434472162482019	0.35274746894710485	0.7121817079417377	BANF1
-0.3077415767981435	25.883108925913604	-0.910270645018654	0.37024217069807563	0.7267482007110282	-5.603879818583286	APEX1	11	-0.9430752732421565	0.35293466028558496	0.7121817079417377	APEX1
-0.2632452166556014	25.408490520100468	-0.9415766262300477	0.35424769876913764	0.7162647987645436	-5.576553801850757	VTNC	5	-0.9430169421281184	0.35296402312505026	0.7121817079417377	VTN
-0.34377927690436394	23.251035119375906	-0.9957454964408503	0.327674056742557	0.7013565216734001	-5.527233037601771	NDUB4	2	-0.9409428830854761	0.3540091207072288	0.7139183934262447	NDUFB4
-0.6258931080581931	20.134953577281664	-0.9538574682898433	0.3481006206721533	0.7107347433686828	-5.565597884357436	NDUF4	1	-0.9403494697612595	0.35430851272272035	0.7141502140876487	NDUFAF4
-0.6602918148064241	22.493884242578115	-0.9269169193942135	0.3616794605621375	0.7214955545062322	-5.589457753167194	ARMC1	2	-0.9395716714135336	0.3547011856259139	0.714569714226607	ARMC1
-0.38011581886279444	23.72232135260743	-1.0548069522371224	0.30029015383521745	0.6787644341214022	-5.470543595117826	MGST2	1	-0.9389043450927935	0.3550383161736512	0.7148769423943722	MGST2
-0.3603569641601254	21.34008363955949	-0.9826227313077662	0.33398347367996406	0.7062719880332173	-5.539417255264163	SMHD1	2	-0.9377118874362559	0.355641269019195	0.7153580782781258	SMCHD1
-0.317808126169119	27.90346588415334	-0.9119216895389022	0.3693870080064947	0.7260501872696092	-5.602460353988241	PGAM1	8	-0.9375312429571991	0.35573266893600175	0.7153580782781258	PGAM1
-0.38602234872902486	25.818873242968607	-0.9140321723768454	0.36829576218188764	0.7253515723134634	-5.600642371263536	RS12	6	-0.9373358996556055	0.35583152344103053	0.7153580782781258	RPS12
-0.4237187482370075	20.406285301093714	-1.014309520756084	0.318888399824256	0.693808736985304	-5.5097404096752305	CLU	1	-0.9350538679164656	0.3569877036081397	0.7173100095333248	CLUH
-0.38105601895871644	22.70406539659298	-0.9695990749783697	0.3403262918797446	0.7099910571973983	-5.551360592950445	YIPF3	2	-0.9346732475552134	0.357180784318028	0.7173257245225126	YIPF3
0.4264075331013153	22.19663154593996	0.9525895519045339	0.3487319426738713	0.7107347433686828	-5.566735158525923	SFTPD	2	0.9330892159843123	0.35798507105744504	0.7175920172699743	SFTPD
-0.38245014947747435	21.83152035987569	-0.9322312359781251	0.35897354852901775	0.72033086939831	-5.584801855456762	FHI2A	3	-0.9328767634670501	0.3580930339628431	0.7175920172699743	FHIP2A
-0.394943833325339	23.07890321934497	-0.9064184937140708	0.37224243195714624	0.7280851998603577	-5.607182247354955	EGFR	7	-0.9325634530961867	0.35825228944387966	0.7175920172699743	EGFR
-0.41058262435783277	22.002920063418124	-0.9565682165751427	0.3467534500213031	0.7104901109250549	-5.563161699959756	IL18	2	-0.932529215781596	0.35826969508334783	0.7175920172699743	IL18
-0.38025861309841247	23.2939828700049	-0.8996018948764447	0.37579925259083147	0.7324372602670655	-5.61299377507381	ZCCHV	10	-0.9314156270588665	0.3588361279307689	0.7175920172699743	ZC3HAV1
-0.40234148112051216	22.08821009839199	-0.9269245416152151	0.36167556990938954	0.7214955545062322	-5.589451093187768	CCHL	3	-0.9310740266886891	0.3590100030895814	0.7175920172699743	HCCS
-0.42639708680541233	20.009043308796524	-1.0071558726607763	0.3222545489617621	0.693808736985304	-5.516516698155221	RHDF2	1	-0.9310583086377092	0.3590180049404045	0.7175920172699743	RHBDF2
-0.3569247559146085	27.115310365889307	-0.9094528830106284	0.3706662116669416	0.7267482007110282	-5.604581983174364	VDAC2	6	-0.9308883875374263	0.3591045170209165	0.7175920172699743	VDAC2
-0.4566217690625045	23.10793057481144	-0.8994745324335613	0.37586591842733963	0.7324372602670655	-5.613101965449729	ACOX1	9	-0.9308570603481273	0.359120468160974	0.7175920172699743	ACOX1
-0.45473944814101586	25.097928349671488	-0.894583257923505	0.37843199288888407	0.7341125633595987	-5.61724602779743	BGH3	16	-0.9307663360794194	0.35916666566870104	0.7175920172699743	TGFBI
-0.3297523340052315	23.87609121401718	-0.9228719581163559	0.36374804858990417	0.7231183497574687	-5.592984819474486	ACTY	4	-0.9281282697178473	0.3605117027484619	0.7188803020711545	ACTR1B
0.29912330188489733	24.773493844634917	0.9078111707999797	0.37151846038050584	0.7272595948398982	-5.605989833469801	SEPT6	7	0.9279535104790114	0.360600921967299	0.7188803020711545	SEPTIN6
-0.32644897412788865	23.80040133214921	-0.898939633989253	0.3761459864074833	0.7326143155783579	-5.613556187243655	ABHDA	9	-0.9277081364298461	0.3607262164441398	0.7188803020711545	ABHD10
-0.4767255561967225	21.0434784004139	-0.9350832532157193	0.3575269133134108	0.7202623352494936	-5.582292897739095	STRN4	2	-0.927638327275333	0.36076186807897637	0.7188803020711545	STRN4
-0.34521598999771896	22.751243572433186	-0.9194948635713963	0.3654810460938446	0.7231183497574687	-5.595918434116356	GNL1	4	-0.927409093463907	0.36087895442299367	0.7188803020711545	GNL1
-0.2879090472802588	26.049780751302787	-0.8935861742338244	0.3789564761667775	0.7347618806799011	-5.6180881796121	QCR1	12	-0.9273180949212234	0.3609254409158895	0.7188803020711545	UQCRC1
-0.46341610052887816	22.17081293404513	-0.9816564084299455	0.3344513212935438	0.7064896432343708	-5.54030851972709	RIDA	1	-0.926421368769372	0.36138374307790666	0.7191119916576868	RIDA
-0.5660769806575772	22.78845395673415	-0.9209931992290906	0.3647114880182035	0.7231183497574687	-5.594618106390055	GALNS	2	-0.926243339221198	0.3614747766053521	0.7191119916576868	GALNS
-0.2933675903861719	22.72684594023264	-0.9019659354195175	0.37456322903144423	0.7317400720533562	-5.610982978200971	KS6A3	8	-0.926000591033889	0.36159892762332546	0.7191119916576868	RPS6KA3
-0.38665962522498987	24.228128630197833	-0.8859525085380956	0.3829875074835565	0.7388777423898011	-5.624506338985296	DSRAD	20	-0.9250648495587066	0.36207776512284195	0.7196946132215831	ADAR
-0.8439496996665135	22.69295399218666	-0.9143867485018577	0.36811263259815685	0.7253515723134634	-5.6003365495846005	MTSS1	1	-0.9240812632683891	0.3625815348060518	0.7203261686860095	MTSS1
-0.31101894250355855	26.775111694415568	-0.890106636061051	0.38079046039492914	0.7375791208850253	-5.621020112756991	SEPT7	11	-0.9222925012022299	0.3634988759530109	0.7207004328806383	SEPTIN7
-0.2873365589448085	28.17356466513312	-0.8820130466113474	0.38507855996340057	0.7390728069737091	-5.627798195397942	ATPB	17	-0.9220903628600021	0.3636026354266012	0.7207004328806383	ATP5F1B
0.4245222296822959	26.198972823619652	0.9142993184581368	0.3681577824555965	0.7253515723134634	-5.600411968298172	MGST3	3	0.9220872933519239	0.36360421118316477	0.7207004328806383	MGST3
0.6519075024880152	22.43585682578391	0.9093990515662629	0.3706941364680477	0.7267482007110282	-5.604628184274387	CAH3	2	0.9220817259049024	0.3636070692881317	0.7207004328806383	CA3
-0.3471729511772743	26.31973414157091	-0.8977319675565983	0.376778808183738	0.732854327245733	-5.6145807699559365	PSA4	7	-0.921462234937272	0.363925183287812	0.7207004328806383	PSMA4
-0.30700886394761895	22.633601494838594	-0.9201192012844163	0.36516025125642626	0.7231183497574687	-5.595376845511592	RT22	4	-0.9212335044195242	0.3640426845310023	0.7207004328806383	MRPS22
-0.7953011833841543	22.660764979520607	-0.9176080649003306	0.3667238777387479	0.7244667625532816	-5.558729886631683	PCBP3	1	-0.9216329502792775	0.36407284264321504	0.7207004328806383	PCBP3
-0.46901682540298495	22.437616349520482	-0.9277432481983027	0.3612578337516601	0.721397799013114	-5.588735442244567	CDK1	2	-0.9196813995582103	0.36484067410797294	0.7218513490782172	CDK1
0.3636451144167516	21.142195288371994	0.9582198045362413	0.34593436940817734	0.7104901109250549	-5.561674229180049	MYO1D	2	0.9191404170593264	0.36511908070039134	0.7218850580663552	MYO1D
0.3308281418662702	26.313536828509225	0.8879233222954113	0.38194416007382437	0.73796795798695	-5.622854311036576	PSME1	10	0.918670183663585	0.3653611906197668	0.7218850580663552	PSME1
-0.5162403727551172	20.318838392256414	-0.9573510324228834	0.34664962552728706	0.7104901109250549	-5.549980836268713	AAK1	1	-0.9190174384158696	0.3654170231947459	0.7218850580663552	AAK1
-0.34522941108339467	22.978523247817698	-0.900900138248384	0.3751201463922471	0.732089317959063	-5.6118901352446136	SDCB1	5	-0.9171843647395621	0.3661268877360986	0.7229185667078907	SDCBP
-0.3181420743258414	24.841254629088205	-0.8793633576822024	0.3864891306715469	0.7390728069737091	-5.630004512729523	FERM2	15	-0.9160680399044878	0.36670286136801833	0.7236867885917263	FERMT2
0.3734222007213752	20.22013205534901	1.024503365833527	0.31413368908981953	0.6887461178685058	-5.500007545043129	ABI3	1	0.9146580114623991	0.3674312194324044	0.7247548047082374	ABI3
-0.4521161019900113	22.018338329612	-0.9251288297786517	0.36259292827113276	0.7229453235148435	-5.591018691077599	PROD	2	-0.9142791583235153	0.36762707917161563	0.7247719198332463	PRODH
-0.29109730060296357	24.84734009673255	-0.8726177906719494	0.390095117314184	0.7390728069737091	-5.635593040706922	AP1B1	18	-0.9130415424825695	0.3682673779068478	0.7253613464647297	AP1B1
-0.3390499418764392	22.26328535455479	-0.9053113145805702	0.37281864624085215	0.7286995447978696	-5.608128987864618	SNTB2	4	-0.9129771253407931	0.3683007249869986	0.7253613464647297	SNTB2
-0.34003955722223367	22.29526666226153	-0.9188788184289209	0.36579776157577015	0.7233753487341072	-5.59645249075095	GRWD1	3	-0.912181797445465	0.36871260799896133	0.7255068322617747	GRWD1
-0.3423537948989228	21.387548665217828	-0.9596247460677606	0.3452386317855052	0.7104901109250549	-5.560407008644799	DNJC1	2	-0.9117765364169487	0.36892259944138295	0.7255068322617747	DNAJC1
0.3484577544470646	22.50293972346335	0.9563851176217534	0.3468443352121352	0.7104901109250549	-5.563326456836757	EPCR	2	0.9117493041631912	0.3689367129967548	0.7255068322617747	PROCR
-0.3233349911699577	26.294806641491352	-0.8828940351029853	0.3846102976053869	0.7390728069737091	-5.6270632341272275	HCD2	9	-0.9112359202366613	0.3692028484297295	0.7256616391471638	HSD17B10
-0.3329413336336522	25.12534431793047	-0.8953424825953192	0.37803294327828907	0.7337946864150733	-5.6166041816417565	PIMT	5	-0.9104576082635503	0.3696065598907189	0.7260865549958718	PCMT1
-0.4414152862278087	27.237366375092588	-0.8746948013546861	0.3889825189318459	0.7390728069737091	-5.633876623828487	PTBP1	12	-0.9078134987567017	0.3709802118874791	0.7284155073165919	PTBP1
-0.28883883672669697	24.283353221488667	-0.8728054136169525	0.38999452917284294	0.7390728069737091	-5.635438149807581	SCP2	13	-0.9072267293079357	0.37128549695077784	0.7286454354756269	SCP2
-0.3228581280823377	21.50687286879716	-0.9647894374068599	0.3426891159249116	0.7102851163437713	-5.555733690183896	VPS4A	2	-0.9067078866906936	0.3715555771384277	0.7288060763323161	VPS4A
-0.3031238110574961	24.41115259871427	-0.8649663014306171	0.3942113599920457	0.7421045860556671	-5.6418828481848315	SYQ	20	-0.9061507783829047	0.37184571856702675	0.729005884704571	QARS1
-0.35774387416079634	22.22963735577787	-0.8867147273358941	0.38258377155759393	0.7387668454774704	-5.6238678223920235	NUP54	5	-0.9044214953648458	0.37274726574891404	0.7301184771131396	NUP54
-0.36550071887003455	22.86720742501556	-0.9394436453733416	0.3553226616439443	0.7176887563303873	-5.578443117141503	PFD1	2	-0.9043389252953723	0.3727903484640178	0.7301184771131396	PFDN1
0.3798090672751435	24.36125224512727	0.8885261634884419	0.3816253832849861	0.7379103275508669	-5.622348289783762	PPGB	4	0.9019365053110773	0.3740452793783251	0.7318882089746157	CTSA
-0.506151187479766	20.735221370563227	-0.9355496820440169	0.35729069366459254	0.7201611482921928	-5.581881890485718	STRP1	1	-0.9017505886535	0.3741425091812026	0.7318882089746157	STRIP1
0.33282528669497324	22.658772174348794	0.8816084589255306	0.38529372900158165	0.7390728069737091	-5.628135489008661	ELMO1	6	0.9013877642776184	0.3743323045606677	0.7318882089746157	ELMO1
-0.388751084784559	19.855642487561585	-0.9913664774537044	0.3297703749020445	0.7015774129784156	-5.531315578478979	MA1A2	1	-0.9011627604019005	0.3744500366680562	0.7318882089746157	MAN1A2
-0.4206497013386823	20.33310976383768	-0.9691977479575511	0.340523030028543	0.7100189403718462	-5.551726269917684	SEC62	1	-0.900492138295631	0.3748010786504484	0.7321899644157625	SEC62
-0.3540952094431198	25.390288628029957	-0.8673036483506334	0.3929510198778946	0.7411136624292294	-5.6399670203609755	PFKAL	12	-0.9001065080031759	0.3750030362118236	0.7321899644157625	PFKL
-0.33980198827915586	25.01288397141311	-0.8790024918702617	0.38668149536626284	0.7390728069737091	-5.630304509964275	ITPA	6	-0.8993410343673417	0.3754041296178313	0.7321899644157625	ITPA
-0.4209496443431249	20.071127047011455	-0.9673468287046256	0.34143137843427496	0.7102851163437713	-5.553410943377827	ARL2	1	-0.8992402672514257	0.37545695033933	0.7321899644157625	ARL2
-0.3838889326077428	23.453016847358743	-0.8737310620295595	0.3894985149231589	0.7390728069737091	-5.63467352610799	CHRD1	7	-0.8990629398339797	0.37554991459961373	0.7321899644157625	CHORDC1
-0.28411419385037107	25.514694470345347	-0.8582956209228086	0.3978224549994288	0.7424933740080419	-5.647323620406608	VPS35	17	-0.8970907305100831	0.37658485444502876	0.7338382266789891	VPS35
-0.5240573535904325	19.781234359722784	-0.923704072820787	0.3633218708728595	0.7231183497574687	-5.59226042730163	GSDME	1	-0.8959389534791034	0.3771901157965244	0.7346312150366664	GSDME
-0.29433422046122715	26.638311009581574	-0.8794740577348396	0.38643013274823323	0.7390728069737091	-5.629912461556915	MOES	6	-0.8955944948059829	0.3773712517324198	0.7346312150366664	MSN
-0.4235439314365408	25.400090056586574	-0.8650445669283832	0.39416911617355144	0.7421045860556671	-5.64181877630497	TMM43	9	-0.8950287270150042	0.37766888661052	0.7348411703296147	TMEM43
0.38362579476155645	20.92065351666151	0.9204755524619029	0.3649772352578068	0.7231183497574687	-5.595067569981244	TNG2	2	0.8941532161336955	0.3781297678132485	0.7353683882334998	TANGO2
-0.49191406865346465	21.716378747607664	-0.8954168355473323	0.37799387793243044	0.7337946864150733	-5.616541296300369	ANAG	2	-0.8936680711983348	0.3783853113098319	0.7354187423891319	NAGLU
-0.6379698736122172	22.065363898534255	-0.8709014121212182	0.3910160702761858	0.7403492538432233	-5.637008524608076	BCCIP	3	-0.8933829914642736	0.37853552520184397	0.7354187423891319	BCCIP
-0.3652947340282431	26.234647115931867	-0.8740311963664551	0.38933777291482297	0.7390728069737091	-5.634425438333393	RL6	5	-0.8925295085958915	0.3789854716262555	0.7354512291979034	RPL6
-0.3039408263476169	26.76661850785232	-0.858208161026353	0.39786993940529225	0.7424933740080419	-5.647394689992468	EFTU	13	-0.8918906374408715	0.37932250303700144	0.7354512291979034	TUFM
-0.5729092534483797	19.43481859051581	-0.9081027852108026	0.3713669835629383	0.7272595948398982	-5.605739934323253	SYNRG	1	-0.8916819445045346	0.37943263923309156	0.7354512291979034	SYNRG
0.2735295847557708	27.93189001446088	0.8627838054483129	0.3953905241084228	0.7421045860556671	-5.643667334272552	GDIR2	10	0.8915774640616215	0.37948778578451403	0.7354512291979034	ARHGDIB
-0.3173493392308657	26.208686496520087	-0.8602483561197335	0.3967631974835999	0.7424933740080419	-5.6457350492191765	CLIC4	11	-0.891511887085894	0.3795224010665619	0.7354512291979034	CLIC4
-0.30550859701363464	27.66157394139099	-0.8518365999955763	0.40133890554244434	0.746031801373185	-5.652553739307228	LMNA	19	-0.8911908497466373	0.37969189234674816	0.7354512291979034	LMNA
[truncated: 1,873 more rows]
