# Supplementary material for: Comparative Analysis of Transcriptomic and Proteomic Expression between Two Non-Small Cell Lung Cancer Subtypes
Source: J Proteome Res. 2025 Jan 8;24(2):729–41. doi: 10.1021/acs.jproteome.4c00773 (PMC11811994; doi:10.1021/acs.jproteome.4c00773)
Supplement: Supplementary file 2 — pr4c00773_si_002.zip [file pr4c00773_si_002.zip › Table-S16-gprofiler-LUSC-vs-LUAD.csv]

term_id	p_values	significant	term_size	query_sizes	intersection_sizes	source	term_name	effective_domain_size	source_order	parents	id
GO:0062023	1	FALSE	385	983	24	GO:CC	collagen-containing extracellular matrix	16860	2360		LUSC Genes
GO:0062023	1	FALSE	385	179	6	GO:CC	collagen-containing extracellular matrix	16860	2360		LUAD Genes
GO:0062023	5.777884789562819e-22	TRUE	385	238	41	GO:CC	collagen-containing extracellular matrix	16860	2360		LUSC Proteins
GO:0062023	1	FALSE	385	33	1	GO:CC	collagen-containing extracellular matrix	16860	2360		LUAD Proteins
GO:0005201	1	FALSE	166	1017	13	GO:MF	extracellular matrix structural constituent	17314	1350		LUSC Genes
GO:0005201	1	FALSE	166	185	4	GO:MF	extracellular matrix structural constituent	17314	1350		LUAD Genes
GO:0005201	5.023984107417714e-20	TRUE	166	239	28	GO:MF	extracellular matrix structural constituent	17314	1350		LUSC Proteins
GO:0005201	1	FALSE	166	-1	-1	GO:MF	extracellular matrix structural constituent	17314	1350		LUAD Proteins
GO:0030312	1	FALSE	487	983	30	GO:CC	external encapsulating structure	16860	927		LUSC Genes
GO:0030312	1	FALSE	487	179	9	GO:CC	external encapsulating structure	16860	927		LUAD Genes
GO:0030312	5.536856846221754e-19	TRUE	487	238	42	GO:CC	external encapsulating structure	16860	927		LUSC Proteins
GO:0030312	1	FALSE	487	33	2	GO:CC	external encapsulating structure	16860	927		LUAD Proteins
GO:0031012	1	FALSE	487	983	30	GO:CC	extracellular matrix	16860	1028		LUSC Genes
GO:0031012	1	FALSE	487	179	9	GO:CC	extracellular matrix	16860	1028		LUAD Genes
GO:0031012	5.536856846221754e-19	TRUE	487	238	42	GO:CC	extracellular matrix	16860	1028		LUSC Proteins
GO:0031012	1	FALSE	487	33	2	GO:CC	extracellular matrix	16860	1028		LUAD Proteins
GO:0005615	1	FALSE	3205	983	184	GO:CC	extracellular space	16860	232		LUSC Genes
GO:0005615	0.07337940725618573	FALSE	3205	179	54	GO:CC	extracellular space	16860	232		LUAD Genes
GO:0005615	1.0242984243174609e-16	TRUE	3205	238	105	GO:CC	extracellular space	16860	232		LUSC Proteins
GO:0005615	0.02527784678061075	TRUE	3205	33	16	GO:CC	extracellular space	16860	232		LUAD Proteins
GO:1903561	1	FALSE	2131	983	125	GO:CC	extracellular vesicle	16860	3690		LUSC Genes
GO:1903561	1	FALSE	2131	179	34	GO:CC	extracellular vesicle	16860	3690		LUAD Genes
GO:1903561	1.3476305234436052e-16	TRUE	2131	238	83	GO:CC	extracellular vesicle	16860	3690		LUSC Proteins
GO:1903561	7.451655015059819e-4	TRUE	2131	33	15	GO:CC	extracellular vesicle	16860	3690		LUAD Proteins
GO:0065010	1	FALSE	2132	983	125	GO:CC	extracellular membrane-bounded organelle	16860	2398		LUSC Genes
GO:0065010	1	FALSE	2132	179	34	GO:CC	extracellular membrane-bounded organelle	16860	2398		LUAD Genes
GO:0065010	1.387729542819954e-16	TRUE	2132	238	83	GO:CC	extracellular membrane-bounded organelle	16860	2398		LUSC Proteins
GO:0065010	7.49602869939767e-4	TRUE	2132	33	15	GO:CC	extracellular membrane-bounded organelle	16860	2398		LUAD Proteins
GO:0043230	1	FALSE	2132	983	125	GO:CC	extracellular organelle	16860	1882		LUSC Genes
GO:0043230	1	FALSE	2132	179	34	GO:CC	extracellular organelle	16860	1882		LUAD Genes
GO:0043230	1.387729542819954e-16	TRUE	2132	238	83	GO:CC	extracellular organelle	16860	1882		LUSC Proteins
GO:0043230	7.49602869939767e-4	TRUE	2132	33	15	GO:CC	extracellular organelle	16860	1882		LUAD Proteins
GO:0070062	1	FALSE	2108	983	124	GO:CC	extracellular exosome	16860	2418		LUSC Genes
GO:0070062	1	FALSE	2108	179	34	GO:CC	extracellular exosome	16860	2418		LUAD Genes
GO:0070062	2.6345720946524195e-16	TRUE	2108	238	82	GO:CC	extracellular exosome	16860	2418		LUSC Proteins
GO:0070062	6.494391026484799e-4	TRUE	2108	33	15	GO:CC	extracellular exosome	16860	2418		LUAD Proteins
GO:0005576	1	FALSE	3589	983	206	GO:CC	extracellular region	16860	198		LUSC Genes
GO:0005576	0.008577625167025012	TRUE	3589	179	62	GO:CC	extracellular region	16860	198		LUAD Genes
GO:0005576	4.1993330607205443e-16	TRUE	3589	238	111	GO:CC	extracellular region	16860	198		LUSC Proteins
GO:0005576	0.09979527741782707	FALSE	3589	33	16	GO:CC	extracellular region	16860	198		LUAD Proteins
TF:M00986_1	4.321255630453981e-15	TRUE	10709	1081	716	TF	Factor: Churchill; motif: CGGGNN; match class: 1	20045	851		LUSC Genes
TF:M00986_1	1	FALSE	10709	206	99	TF	Factor: Churchill; motif: CGGGNN; match class: 1	20045	851		LUAD Genes
TF:M00986_1	1	FALSE	10709	246	158	TF	Factor: Churchill; motif: CGGGNN; match class: 1	20045	851		LUSC Proteins
TF:M00986_1	1	FALSE	10709	33	21	TF	Factor: Churchill; motif: CGGGNN; match class: 1	20045	851		LUAD Proteins
REAC:R-HSA-1474244	1	FALSE	297	686	26	REAC	Extracellular matrix organization	10842	858		LUSC Genes
REAC:R-HSA-1474244	1	FALSE	297	104	2	REAC	Extracellular matrix organization	10842	858		LUAD Genes
REAC:R-HSA-1474244	5.30204460327972e-15	TRUE	297	191	33	REAC	Extracellular matrix organization	10842	858		LUSC Proteins
REAC:R-HSA-1474244	1	FALSE	297	-1	-1	REAC	Extracellular matrix organization	10842	858		LUAD Proteins
TF:M13147_1	5.627000732167887e-14	TRUE	6820	1081	499	TF	Factor: ZNF253; motif: SNGNSCGNGGNGCKGNN; match class: 1	20045	9925		LUSC Genes
TF:M13147_1	1	FALSE	6820	206	61	TF	Factor: ZNF253; motif: SNGNSCGNGGNGCKGNN; match class: 1	20045	9925		LUAD Genes
TF:M13147_1	1	FALSE	6820	246	109	TF	Factor: ZNF253; motif: SNGNSCGNGGNGCKGNN; match class: 1	20045	9925		LUSC Proteins
TF:M13147_1	1	FALSE	6820	33	14	TF	Factor: ZNF253; motif: SNGNSCGNGGNGCKGNN; match class: 1	20045	9925		LUAD Proteins
TF:M13144_1	7.727253554696617e-14	TRUE	5699	1081	433	TF	Factor: ZNF138; motif: GCAGCRSCNSGSNCMGSGCS; match class: 1	20045	9647		LUSC Genes
TF:M13144_1	1	FALSE	5699	206	48	TF	Factor: ZNF138; motif: GCAGCRSCNSGSNCMGSGCS; match class: 1	20045	9647		LUAD Genes
TF:M13144_1	1	FALSE	5699	246	91	TF	Factor: ZNF138; motif: GCAGCRSCNSGSNCMGSGCS; match class: 1	20045	9647		LUSC Proteins
TF:M13144_1	1	FALSE	5699	33	13	TF	Factor: ZNF138; motif: GCAGCRSCNSGSNCMGSGCS; match class: 1	20045	9647		LUAD Proteins
TF:M00803_1	1.1862723271614014e-13	TRUE	10535	1081	701	TF	Factor: E2F; motif: GGCGSG; match class: 1	20045	1581		LUSC Genes
TF:M00803_1	1	FALSE	10535	206	90	TF	Factor: E2F; motif: GGCGSG; match class: 1	20045	1581		LUAD Genes
TF:M00803_1	0.14103603832469191	FALSE	10535	246	160	TF	Factor: E2F; motif: GGCGSG; match class: 1	20045	1581		LUSC Proteins
TF:M00803_1	1	FALSE	10535	33	18	TF	Factor: E2F; motif: GGCGSG; match class: 1	20045	1581		LUAD Proteins
TF:M00695_1	1.7447702809577288e-12	TRUE	7249	1081	517	TF	Factor: ETF; motif: GVGGMGG; match class: 1	20045	2203		LUSC Genes
TF:M00695_1	1	FALSE	7249	206	50	TF	Factor: ETF; motif: GVGGMGG; match class: 1	20045	2203		LUAD Genes
TF:M00695_1	1	FALSE	7249	246	114	TF	Factor: ETF; motif: GVGGMGG; match class: 1	20045	2203		LUSC Proteins
TF:M00695_1	1	FALSE	7249	33	11	TF	Factor: ETF; motif: GVGGMGG; match class: 1	20045	2203		LUAD Proteins
TF:M02036	2.705773220557681e-12	TRUE	10058	1081	670	TF	Factor: WT1; motif: CGCCCCCNCN	20045	9120		LUSC Genes
TF:M02036	1	FALSE	10058	206	89	TF	Factor: WT1; motif: CGCCCCCNCN	20045	9120		LUAD Genes
TF:M02036	0.76532425747364	FALSE	10058	246	151	TF	Factor: WT1; motif: CGCCCCCNCN	20045	9120		LUSC Proteins
TF:M02036	1	FALSE	10058	33	21	TF	Factor: WT1; motif: CGCCCCCNCN	20045	9120		LUAD Proteins
TF:M01104	2.0782125461929026e-11	TRUE	10571	1081	693	TF	Factor: MOVO-B; motif: GNGGGGG	20045	5314		LUSC Genes
TF:M01104	1	FALSE	10571	206	94	TF	Factor: MOVO-B; motif: GNGGGGG	20045	5314		LUAD Genes
TF:M01104	1	FALSE	10571	246	153	TF	Factor: MOVO-B; motif: GNGGGGG	20045	5314		LUSC Proteins
TF:M01104	1	FALSE	10571	33	18	TF	Factor: MOVO-B; motif: GNGGGGG	20045	5314		LUAD Proteins
TF:M12227	5.075369272585717e-11	TRUE	11376	1081	733	TF	Factor: ZIC4; motif: NNCCNCCCRYNGYGN	20045	9522		LUSC Genes
TF:M12227	1	FALSE	11376	206	107	TF	Factor: ZIC4; motif: NNCCNCCCRYNGYGN	20045	9522		LUAD Genes
TF:M12227	1	FALSE	11376	246	164	TF	Factor: ZIC4; motif: NNCCNCCCRYNGYGN	20045	9522		LUSC Proteins
TF:M12227	1	FALSE	11376	33	20	TF	Factor: ZIC4; motif: NNCCNCCCRYNGYGN	20045	9522		LUAD Proteins
TF:M04823_1	5.425670614406159e-11	TRUE	8085	1081	557	TF	Factor: E2F-4; motif: NNTTCCCGCCNN; match class: 1	20045	1537		LUSC Genes
TF:M04823_1	1	FALSE	8085	206	63	TF	Factor: E2F-4; motif: NNTTCCCGCCNN; match class: 1	20045	1537		LUAD Genes
TF:M04823_1	0.6405491949709581	FALSE	8085	246	127	TF	Factor: E2F-4; motif: NNTTCCCGCCNN; match class: 1	20045	1537		LUSC Proteins
TF:M04823_1	1	FALSE	8085	33	16	TF	Factor: E2F-4; motif: NNTTCCCGCCNN; match class: 1	20045	1537		LUAD Proteins
TF:M00695	5.91771131688805e-11	TRUE	10745	1081	700	TF	Factor: ETF; motif: GVGGMGG	20045	2202		LUSC Genes
TF:M00695	1	FALSE	10745	206	84	TF	Factor: ETF; motif: GVGGMGG	20045	2202		LUAD Genes
TF:M00695	0.8588417263149145	FALSE	10745	246	159	TF	Factor: ETF; motif: GVGGMGG	20045	2202		LUSC Proteins
TF:M00695	1	FALSE	10745	33	18	TF	Factor: ETF; motif: GVGGMGG	20045	2202		LUAD Proteins
TF:M03876_1	5.966882554315442e-11	TRUE	9369	1081	627	TF	Factor: Kaiso; motif: GCMGGGRGCRGS; match class: 1	20045	4593		LUSC Genes
TF:M03876_1	1	FALSE	9369	206	95	TF	Factor: Kaiso; motif: GCMGGGRGCRGS; match class: 1	20045	4593		LUAD Genes
TF:M03876_1	1	FALSE	9369	246	141	TF	Factor: Kaiso; motif: GCMGGGRGCRGS; match class: 1	20045	4593		LUSC Proteins
TF:M03876_1	1	FALSE	9369	33	14	TF	Factor: Kaiso; motif: GCMGGGRGCRGS; match class: 1	20045	4593		LUAD Proteins
TF:M12351_1	7.625393398352443e-11	TRUE	8478	1081	578	TF	Factor: TIEG1; motif: NCCCNSNCCCCGCCCCC; match class: 1	20045	8909		LUSC Genes
TF:M12351_1	1	FALSE	8478	206	80	TF	Factor: TIEG1; motif: NCCCNSNCCCCGCCCCC; match class: 1	20045	8909		LUAD Genes
TF:M12351_1	1	FALSE	8478	246	126	TF	Factor: TIEG1; motif: NCCCNSNCCCCGCCCCC; match class: 1	20045	8909		LUSC Proteins
TF:M12351_1	1	FALSE	8478	33	16	TF	Factor: TIEG1; motif: NCCCNSNCCCCGCCCCC; match class: 1	20045	8909		LUAD Proteins
TF:M01857_1	1.1669860565883642e-10	TRUE	4757	1081	363	TF	Factor: AP-2alpha; motif: NGCCYSNNGSN; match class: 1	20045	137		LUSC Genes
TF:M01857_1	1	FALSE	4757	206	49	TF	Factor: AP-2alpha; motif: NGCCYSNNGSN; match class: 1	20045	137		LUAD Genes
TF:M01857_1	1	FALSE	4757	246	66	TF	Factor: AP-2alpha; motif: NGCCYSNNGSN; match class: 1	20045	137		LUSC Proteins
TF:M01857_1	1	FALSE	4757	33	12	TF	Factor: AP-2alpha; motif: NGCCYSNNGSN; match class: 1	20045	137		LUAD Proteins
TF:M09723	1.2261381724988287e-10	TRUE	10316	1081	676	TF	Factor: BTEB1; motif: GGGGGCGGGGCNGSGGGNGS	20045	624		LUSC Genes
TF:M09723	1	FALSE	10316	206	94	TF	Factor: BTEB1; motif: GGGGGCGGGGCNGSGGGNGS	20045	624		LUAD Genes
TF:M09723	1	FALSE	10316	246	146	TF	Factor: BTEB1; motif: GGGGGCGGGGCNGSGGGNGS	20045	624		LUSC Proteins
TF:M09723	1	FALSE	10316	33	21	TF	Factor: BTEB1; motif: GGGGGCGGGGCNGSGGGNGS	20045	624		LUAD Proteins
TF:M13142	1.287779594490422e-10	TRUE	8790	1081	594	TF	Factor: ZBTB33; motif: GGYGCTG	20045	9266		LUSC Genes
TF:M13142	1	FALSE	8790	206	82	TF	Factor: ZBTB33; motif: GGYGCTG	20045	9266		LUAD Genes
TF:M13142	1	FALSE	8790	246	130	TF	Factor: ZBTB33; motif: GGYGCTG	20045	9266		LUSC Proteins
TF:M13142	1	FALSE	8790	33	17	TF	Factor: ZBTB33; motif: GGYGCTG	20045	9266		LUAD Proteins
TF:M00800	1.4094769998411302e-10	TRUE	9365	1081	625	TF	Factor: AP-2; motif: GSCCSCRGGCNRNRNN	20045	152		LUSC Genes
TF:M00800	1	FALSE	9365	206	83	TF	Factor: AP-2; motif: GSCCSCRGGCNRNRNN	20045	152		LUAD Genes
TF:M00800	1	FALSE	9365	246	131	TF	Factor: AP-2; motif: GSCCSCRGGCNRNRNN	20045	152		LUSC Proteins
TF:M00800	1	FALSE	9365	33	19	TF	Factor: AP-2; motif: GSCCSCRGGCNRNRNN	20045	152		LUAD Proteins
GO:0031982	1	FALSE	3566	983	201	GO:CC	vesicle	16860	1228		LUSC Genes
GO:0031982	1	FALSE	3566	179	50	GO:CC	vesicle	16860	1228		LUAD Genes
GO:0031982	1.5106402441283454e-10	TRUE	3566	238	99	GO:CC	vesicle	16860	1228		LUSC Proteins
GO:0031982	4.727721741093295e-6	TRUE	3566	33	22	GO:CC	vesicle	16860	1228		LUAD Proteins
TF:M12227_1	1.625808495813946e-10	TRUE	6100	1081	442	TF	Factor: ZIC4; motif: NNCCNCCCRYNGYGN; match class: 1	20045	9523		LUSC Genes
TF:M12227_1	1	FALSE	6100	206	54	TF	Factor: ZIC4; motif: NNCCNCCCRYNGYGN; match class: 1	20045	9523		LUAD Genes
TF:M12227_1	1	FALSE	6100	246	83	TF	Factor: ZIC4; motif: NNCCNCCCRYNGYGN; match class: 1	20045	9523		LUSC Proteins
TF:M12227_1	1	FALSE	6100	33	10	TF	Factor: ZIC4; motif: NNCCNCCCRYNGYGN; match class: 1	20045	9523		LUAD Proteins
GO:0009888	1.7207641603974447e-10	TRUE	1258	956	140	GO:BP	tissue development	16178	3786		LUSC Genes
GO:0009888	1	FALSE	1258	167	18	GO:BP	tissue development	16178	3786		LUAD Genes
GO:0009888	0.08791885823431426	FALSE	1258	232	36	GO:BP	tissue development	16178	3786		LUSC Proteins
GO:0009888	1	FALSE	1258	29	2	GO:BP	tissue development	16178	3786		LUAD Proteins
TF:M13147	2.344425214832417e-10	TRUE	11358	1081	729	TF	Factor: ZNF253; motif: SNGNSCGNGGNGCKGNN	20045	9924		LUSC Genes
TF:M13147	1	FALSE	11358	206	111	TF	Factor: ZNF253; motif: SNGNSCGNGGNGCKGNN	20045	9924		LUAD Genes
TF:M13147	0.06626782563677182	FALSE	11358	246	171	TF	Factor: ZNF253; motif: SNGNSCGNGGNGCKGNN	20045	9924		LUSC Proteins
TF:M13147	1	FALSE	11358	33	25	TF	Factor: ZNF253; motif: SNGNSCGNGGNGCKGNN	20045	9924		LUAD Proteins
TF:M12722	2.6903235896666806e-10	TRUE	10881	1081	704	TF	Factor: ZXDL; motif: GSGSCNNGGGMRGCNCCGGGS	20045	11870		LUSC Genes
TF:M12722	1	FALSE	10881	206	102	TF	Factor: ZXDL; motif: GSGSCNNGGGMRGCNCCGGGS	20045	11870		LUAD Genes
TF:M12722	1	FALSE	10881	246	159	TF	Factor: ZXDL; motif: GSGSCNNGGGMRGCNCCGGGS	20045	11870		LUSC Proteins
TF:M12722	1	FALSE	10881	33	24	TF	Factor: ZXDL; motif: GSGSCNNGGGMRGCNCCGGGS	20045	11870		LUAD Proteins
TF:M02089_1	3.6908481233378303e-10	TRUE	9682	1081	640	TF	Factor: E2F-3; motif: GGCGGGN; match class: 1	20045	1527		LUSC Genes
TF:M02089_1	1	FALSE	9682	206	90	TF	Factor: E2F-3; motif: GGCGGGN; match class: 1	20045	1527		LUAD Genes
TF:M02089_1	0.9444987535968467	FALSE	9682	246	146	TF	Factor: E2F-3; motif: GGCGGGN; match class: 1	20045	1527		LUSC Proteins
TF:M02089_1	1	FALSE	9682	33	21	TF	Factor: E2F-3; motif: GGCGGGN; match class: 1	20045	1527		LUAD Proteins
TF:M09892_1	3.8431810187963e-10	TRUE	9460	1081	628	TF	Factor: E2F-1; motif: NNNNGGCGGGAARN; match class: 1	20045	1471		LUSC Genes
TF:M09892_1	1	FALSE	9460	206	73	TF	Factor: E2F-1; motif: NNNNGGCGGGAARN; match class: 1	20045	1471		LUAD Genes
TF:M09892_1	0.0011826130453649148	TRUE	9460	246	155	TF	Factor: E2F-1; motif: NNNNGGCGGGAARN; match class: 1	20045	1471		LUSC Proteins
TF:M09892_1	1	FALSE	9460	33	18	TF	Factor: E2F-1; motif: NNNNGGCGGGAARN; match class: 1	20045	1471		LUAD Proteins
GO:0005198	1	FALSE	616	1017	44	GO:MF	structural molecule activity	17314	1347		LUSC Genes
GO:0005198	1	FALSE	616	185	6	GO:MF	structural molecule activity	17314	1347		LUAD Genes
GO:0005198	3.864704113168333e-10	TRUE	616	239	35	GO:MF	structural molecule activity	17314	1347		LUSC Proteins
GO:0005198	1	FALSE	616	32	3	GO:MF	structural molecule activity	17314	1347		LUAD Proteins
GO:0060429	4.117140241973743e-10	TRUE	697	956	92	GO:BP	epithelium development	16178	15095		LUSC Genes
GO:0060429	1	FALSE	697	167	13	GO:BP	epithelium development	16178	15095		LUAD Genes
GO:0060429	1	FALSE	697	232	16	GO:BP	epithelium development	16178	15095		LUSC Proteins
GO:0060429	1	FALSE	697	29	2	GO:BP	epithelium development	16178	15095		LUAD Proteins
TF:M11531_1	4.869365696772594e-10	TRUE	12708	1081	796	TF	Factor: E2F-2; motif: GCGCGCGCGYW; match class: 1	20045	1503		LUSC Genes
TF:M11531_1	1	FALSE	12708	206	103	TF	Factor: E2F-2; motif: GCGCGCGCGYW; match class: 1	20045	1503		LUAD Genes
TF:M11531_1	0.14769427855484712	FALSE	12708	246	185	TF	Factor: E2F-2; motif: GCGCGCGCGYW; match class: 1	20045	1503		LUSC Proteins
TF:M11531_1	1	FALSE	12708	33	24	TF	Factor: E2F-2; motif: GCGCGCGCGYW; match class: 1	20045	1503		LUAD Proteins
TF:M00716_1	5.018340274449435e-10	TRUE	14519	1081	884	TF	Factor: ZF5; motif: GSGCGCGR; match class: 1	20045	9365		LUSC Genes
TF:M00716_1	1	FALSE	14519	206	127	TF	Factor: ZF5; motif: GSGCGCGR; match class: 1	20045	9365		LUAD Genes
TF:M00716_1	2.145175626882254e-4	TRUE	14519	246	213	TF	Factor: ZF5; motif: GSGCGCGR; match class: 1	20045	9365		LUSC Proteins
TF:M00716_1	1	FALSE	14519	33	26	TF	Factor: ZF5; motif: GSGCGCGR; match class: 1	20045	9365		LUAD Proteins
TF:M02089	8.121201734498439e-10	TRUE	13559	1081	837	TF	Factor: E2F-3; motif: GGCGGGN	20045	1526		LUSC Genes
TF:M02089	1	FALSE	13559	206	121	TF	Factor: E2F-3; motif: GGCGGGN	20045	1526		LUAD Genes
TF:M02089	0.0014854197806957543	TRUE	13559	246	201	TF	Factor: E2F-3; motif: GGCGGGN	20045	1526		LUSC Proteins
TF:M02089	1	FALSE	13559	33	27	TF	Factor: E2F-3; motif: GGCGGGN	20045	1526		LUAD Proteins
TF:M13129_1	8.130875159147426e-10	TRUE	6157	1081	442	TF	Factor: RERE; motif: CNGCNSCNNGSRCRGSGSS; match class: 1	20045	7253		LUSC Genes
TF:M13129_1	1	FALSE	6157	206	57	TF	Factor: RERE; motif: CNGCNSCNNGSRCRGSGSS; match class: 1	20045	7253		LUAD Genes
TF:M13129_1	1	FALSE	6157	246	92	TF	Factor: RERE; motif: CNGCNSCNNGSRCRGSGSS; match class: 1	20045	7253		LUSC Proteins
TF:M13129_1	1	FALSE	6157	33	15	TF	Factor: RERE; motif: CNGCNSCNNGSRCRGSGSS; match class: 1	20045	7253		LUAD Proteins
TF:M04516	1.075647602642311e-9	TRUE	11711	1081	744	TF	Factor: E2F-1; motif: TTTGGCGCCAAA	20045	1466		LUSC Genes
TF:M04516	1	FALSE	11711	206	108	TF	Factor: E2F-1; motif: TTTGGCGCCAAA	20045	1466		LUAD Genes
TF:M04516	1	FALSE	11711	246	160	TF	Factor: E2F-1; motif: TTTGGCGCCAAA	20045	1466		LUSC Proteins
TF:M04516	1	FALSE	11711	33	26	TF	Factor: E2F-1; motif: TTTGGCGCCAAA	20045	1466		LUAD Proteins
TF:M00189_1	1.1449501915460184e-9	TRUE	6273	1081	448	TF	Factor: AP-2; motif: MKCCCSCNGGCG; match class: 1	20045	157		LUSC Genes
TF:M00189_1	1	FALSE	6273	206	49	TF	Factor: AP-2; motif: MKCCCSCNGGCG; match class: 1	20045	157		LUAD Genes
TF:M00189_1	1	FALSE	6273	246	82	TF	Factor: AP-2; motif: MKCCCSCNGGCG; match class: 1	20045	157		LUSC Proteins
TF:M00189_1	1	FALSE	6273	33	11	TF	Factor: AP-2; motif: MKCCCSCNGGCG; match class: 1	20045	157		LUAD Proteins
REAC:R-HSA-3000178	1	FALSE	75	686	5	REAC	ECM proteoglycans	10842	785		LUSC Genes
REAC:R-HSA-3000178	1	FALSE	75	-1	-1	REAC	ECM proteoglycans	10842	785		LUAD Genes
REAC:R-HSA-3000178	1.1563787951255025e-9	TRUE	75	191	15	REAC	ECM proteoglycans	10842	785		LUSC Proteins
REAC:R-HSA-3000178	1	FALSE	75	-1	-1	REAC	ECM proteoglycans	10842	785		LUAD Proteins
TF:M07084_1	1.2042024153840715e-9	TRUE	5606	1081	409	TF	Factor: E2F-4; motif: NGGCGGGAARN; match class: 1	20045	1539		LUSC Genes
TF:M07084_1	1	FALSE	5606	206	40	TF	Factor: E2F-4; motif: NGGCGGGAARN; match class: 1	20045	1539		LUAD Genes
TF:M07084_1	1	FALSE	5606	246	93	TF	Factor: E2F-4; motif: NGGCGGGAARN; match class: 1	20045	1539		LUSC Proteins
TF:M07084_1	1	FALSE	5606	33	11	TF	Factor: E2F-4; motif: NGGCGGGAARN; match class: 1	20045	1539		LUAD Proteins
GO:0008544	1.976837782797108e-9	TRUE	231	956	45	GO:BP	epidermis development	16178	3228		LUSC Genes
GO:0008544	1	FALSE	231	167	5	GO:BP	epidermis development	16178	3228		LUAD Genes
GO:0008544	1	FALSE	231	232	9	GO:BP	epidermis development	16178	3228		LUSC Proteins
GO:0008544	1	FALSE	231	29	1	GO:BP	epidermis development	16178	3228		LUAD Proteins
TF:M08526_1	2.049608216120725e-9	TRUE	15386	1081	922	TF	Factor: E2F-3:HES-7; motif: NNNSGCGCSNNNNNCRCGYGNN; match class: 1	20045	1513		LUSC Genes
TF:M08526_1	1	FALSE	15386	206	142	TF	Factor: E2F-3:HES-7; motif: NNNSGCGCSNNNNNCRCGYGNN; match class: 1	20045	1513		LUAD Genes
TF:M08526_1	0.22752012934176338	FALSE	15386	246	213	TF	Factor: E2F-3:HES-7; motif: NNNSGCGCSNNNNNCRCGYGNN; match class: 1	20045	1513		LUSC Proteins
TF:M08526_1	1	FALSE	15386	33	29	TF	Factor: E2F-3:HES-7; motif: NNNSGCGCSNNNNNCRCGYGNN; match class: 1	20045	1513		LUAD Proteins
TF:M00982	2.70936802904697e-9	TRUE	8073	1081	548	TF	Factor: KROX; motif: CCCGCCCCCRCCCC	20045	4680		LUSC Genes
TF:M00982	1	FALSE	8073	206	65	TF	Factor: KROX; motif: CCCGCCCCCRCCCC	20045	4680		LUAD Genes
TF:M00982	1	FALSE	8073	246	125	TF	Factor: KROX; motif: CCCGCCCCCRCCCC	20045	4680		LUSC Proteins
TF:M00982	1	FALSE	8073	33	16	TF	Factor: KROX; motif: CCCGCCCCCRCCCC	20045	4680		LUAD Proteins
TF:M01104_1	2.974505928761214e-9	TRUE	5843	1081	421	TF	Factor: MOVO-B; motif: GNGGGGG; match class: 1	20045	5315		LUSC Genes
TF:M01104_1	1	FALSE	5843	206	50	TF	Factor: MOVO-B; motif: GNGGGGG; match class: 1	20045	5315		LUAD Genes
TF:M01104_1	1	FALSE	5843	246	81	TF	Factor: MOVO-B; motif: GNGGGGG; match class: 1	20045	5315		LUSC Proteins
TF:M01104_1	1	FALSE	5843	33	10	TF	Factor: MOVO-B; motif: GNGGGGG; match class: 1	20045	5315		LUAD Proteins
TF:M00986	4.26910816631156e-9	TRUE	14579	1081	883	TF	Factor: Churchill; motif: CGGGNN	20045	850		LUSC Genes
TF:M00986	1	FALSE	14579	206	139	TF	Factor: Churchill; motif: CGGGNN	20045	850		LUAD Genes
TF:M00986	0.18013307731638312	FALSE	14579	246	205	TF	Factor: Churchill; motif: CGGGNN	20045	850		LUSC Proteins
TF:M00986	1	FALSE	14579	33	27	TF	Factor: Churchill; motif: CGGGNN	20045	850		LUAD Proteins
TF:M12722_1	4.9079570379319704e-9	TRUE	6868	1081	479	TF	Factor: ZXDL; motif: GSGSCNNGGGMRGCNCCGGGS; match class: 1	20045	11871		LUSC Genes
TF:M12722_1	1	FALSE	6868	206	57	TF	Factor: ZXDL; motif: GSGSCNNGGGMRGCNCCGGGS; match class: 1	20045	11871		LUAD Genes
TF:M12722_1	1	FALSE	6868	246	101	TF	Factor: ZXDL; motif: GSGSCNNGGGMRGCNCCGGGS; match class: 1	20045	11871		LUSC Proteins
TF:M12722_1	1	FALSE	6868	33	16	TF	Factor: ZXDL; motif: GSGSCNNGGGMRGCNCCGGGS; match class: 1	20045	11871		LUAD Proteins
GO:0005788	1	FALSE	290	983	23	GO:CC	endoplasmic reticulum lumen	16860	353		LUSC Genes
GO:0005788	1	FALSE	290	179	1	GO:CC	endoplasmic reticulum lumen	16860	353		LUAD Genes
GO:0005788	5.984879936166251e-9	TRUE	290	238	23	GO:CC	endoplasmic reticulum lumen	16860	353		LUSC Proteins
GO:0005788	1	FALSE	290	33	1	GO:CC	endoplasmic reticulum lumen	16860	353		LUAD Proteins
TF:M04515_1	6.160674228433368e-9	TRUE	12531	1081	782	TF	Factor: E2F-1; motif: WWTGGCGCCAAA; match class: 1	20045	1465		LUSC Genes
TF:M04515_1	1	FALSE	12531	206	114	TF	Factor: E2F-1; motif: WWTGGCGCCAAA; match class: 1	20045	1465		LUAD Genes
TF:M04515_1	1	FALSE	12531	246	174	TF	Factor: E2F-1; motif: WWTGGCGCCAAA; match class: 1	20045	1465		LUSC Proteins
TF:M04515_1	1	FALSE	12531	33	26	TF	Factor: E2F-1; motif: WWTGGCGCCAAA; match class: 1	20045	1465		LUAD Proteins
TF:M09636_1	6.984903229567485e-9	TRUE	14493	1081	878	TF	Factor: MAZ; motif: GGGMGGGGSSGGGGGGGGGGGG; match class: 1	20045	5061		LUSC Genes
TF:M09636_1	1	FALSE	14493	206	141	TF	Factor: MAZ; motif: GGGMGGGGSSGGGGGGGGGGGG; match class: 1	20045	5061		LUAD Genes
TF:M09636_1	0.005247787075342386	TRUE	14493	246	209	TF	Factor: MAZ; motif: GGGMGGGGSSGGGGGGGGGGGG; match class: 1	20045	5061		LUSC Proteins
TF:M09636_1	1	FALSE	14493	33	30	TF	Factor: MAZ; motif: GGGMGGGGSSGGGGGGGGGGGG; match class: 1	20045	5061		LUAD Proteins
REAC:R-HSA-3000171	1	FALSE	58	686	7	REAC	Non-integrin membrane-ECM interactions	10842	1555		LUSC Genes
REAC:R-HSA-3000171	1	FALSE	58	-1	-1	REAC	Non-integrin membrane-ECM interactions	10842	1555		LUAD Genes
REAC:R-HSA-3000171	7.495771424917881e-9	TRUE	58	191	13	REAC	Non-integrin membrane-ECM interactions	10842	1555		LUSC Proteins
REAC:R-HSA-3000171	1	FALSE	58	-1	-1	REAC	Non-integrin membrane-ECM interactions	10842	1555		LUAD Proteins
TF:M00915	7.576539532302716e-9	TRUE	9880	1081	644	TF	Factor: AP-2; motif: SNNNCCNCAGGCN	20045	158		LUSC Genes
TF:M00915	1	FALSE	9880	206	94	TF	Factor: AP-2; motif: SNNNCCNCAGGCN	20045	158		LUAD Genes
TF:M00915	1	FALSE	9880	246	134	TF	Factor: AP-2; motif: SNNNCCNCAGGCN	20045	158		LUSC Proteins
TF:M00915	1	FALSE	9880	33	20	TF	Factor: AP-2; motif: SNNNCCNCAGGCN	20045	158		LUAD Proteins
TF:M11530_1	1.1295880686975918e-8	TRUE	13807	1081	844	TF	Factor: E2F-2; motif: NWTTTGGCGCCAWWNN; match class: 1	20045	1501		LUSC Genes
TF:M11530_1	1	FALSE	13807	206	127	TF	Factor: E2F-2; motif: NWTTTGGCGCCAWWNN; match class: 1	20045	1501		LUAD Genes
TF:M11530_1	1	FALSE	13807	246	181	TF	Factor: E2F-2; motif: NWTTTGGCGCCAWWNN; match class: 1	20045	1501		LUSC Proteins
TF:M11530_1	1	FALSE	13807	33	28	TF	Factor: E2F-2; motif: NWTTTGGCGCCAWWNN; match class: 1	20045	1501		LUAD Proteins
TF:M09894_1	1.1401347871692851e-8	TRUE	14345	1081	870	TF	Factor: E2F-4; motif: SNGGGCGGGAANN; match class: 1	20045	1541		LUSC Genes
TF:M09894_1	1	FALSE	14345	206	133	TF	Factor: E2F-4; motif: SNGGGCGGGAANN; match class: 1	20045	1541		LUAD Genes
TF:M09894_1	1.1253958966831071e-4	TRUE	14345	246	212	TF	Factor: E2F-4; motif: SNGGGCGGGAANN; match class: 1	20045	1541		LUSC Proteins
TF:M09894_1	1	FALSE	14345	33	28	TF	Factor: E2F-4; motif: SNGGGCGGGAANN; match class: 1	20045	1541		LUAD Proteins
TF:M11530	1.2361395699501947e-8	TRUE	14980	1081	900	TF	Factor: E2F-2; motif: NWTTTGGCGCCAWWNN	20045	1500		LUSC Genes
TF:M11530	1	FALSE	14980	206	137	TF	Factor: E2F-2; motif: NWTTTGGCGCCAWWNN	20045	1500		LUAD Genes
TF:M11530	1	FALSE	14980	246	196	TF	Factor: E2F-2; motif: NWTTTGGCGCCAWWNN	20045	1500		LUSC Proteins
TF:M11530	1	FALSE	14980	33	29	TF	Factor: E2F-2; motif: NWTTTGGCGCCAWWNN	20045	1500		LUAD Proteins
TF:M00931	1.4267358451566467e-8	TRUE	10605	1081	681	TF	Factor: Sp1; motif: GGGGCGGGGC	20045	7968		LUSC Genes
TF:M00931	1	FALSE	10605	206	93	TF	Factor: Sp1; motif: GGGGCGGGGC	20045	7968		LUAD Genes
TF:M00931	1	FALSE	10605	246	155	TF	Factor: Sp1; motif: GGGGCGGGGC	20045	7968		LUSC Proteins
TF:M00931	1	FALSE	10605	33	25	TF	Factor: Sp1; motif: GGGGCGGGGC	20045	7968		LUAD Proteins
TF:M13124_1	1.6379921281556e-8	TRUE	8436	1081	564	TF	Factor: ZNF670; motif: SNGGGCRGRG; match class: 1	20045	11135		LUSC Genes
TF:M13124_1	1	FALSE	8436	206	89	TF	Factor: ZNF670; motif: SNGGGCRGRG; match class: 1	20045	11135		LUAD Genes
TF:M13124_1	0.10139653753464013	FALSE	8436	246	135	TF	Factor: ZNF670; motif: SNGGGCRGRG; match class: 1	20045	11135		LUSC Proteins
TF:M13124_1	1	FALSE	8436	33	20	TF	Factor: ZNF670; motif: SNGGGCRGRG; match class: 1	20045	11135		LUAD Proteins
GO:0030855	1.6442337552923108e-8	TRUE	453	956	66	GO:BP	epithelial cell differentiation	16178	7175		LUSC Genes
GO:0030855	1	FALSE	453	167	7	GO:BP	epithelial cell differentiation	16178	7175		LUAD Genes
GO:0030855	1	FALSE	453	232	13	GO:BP	epithelial cell differentiation	16178	7175		LUSC Proteins
GO:0030855	1	FALSE	453	29	1	GO:BP	epithelial cell differentiation	16178	7175		LUAD Proteins
TF:M08867	1.942381484193123e-8	TRUE	10315	1081	665	TF	Factor: AP2; motif: GCCYGSGGSN	20045	154		LUSC Genes
TF:M08867	1	FALSE	10315	206	106	TF	Factor: AP2; motif: GCCYGSGGSN	20045	154		LUAD Genes
TF:M08867	1	FALSE	10315	246	150	TF	Factor: AP2; motif: GCCYGSGGSN	20045	154		LUSC Proteins
TF:M08867	1	FALSE	10315	33	21	TF	Factor: AP2; motif: GCCYGSGGSN	20045	154		LUAD Proteins
TF:M07395	1.9534074072361977e-8	TRUE	10981	1081	700	TF	Factor: Sp1; motif: NGGGGCGGGGN	20045	7960		LUSC Genes
TF:M07395	1	FALSE	10981	206	95	TF	Factor: Sp1; motif: NGGGGCGGGGN	20045	7960		LUAD Genes
TF:M07395	0.27987162637993646	FALSE	10981	246	164	TF	Factor: Sp1; motif: NGGGGCGGGGN	20045	7960		LUSC Proteins
TF:M07395	1	FALSE	10981	33	24	TF	Factor: Sp1; motif: NGGGGCGGGGN	20045	7960		LUAD Proteins
TF:M12598_1	1.9750890323054323e-8	TRUE	7152	1081	492	TF	Factor: E2F3; motif: NNRGMKGGAR; match class: 1	20045	1525		LUSC Genes
TF:M12598_1	1	FALSE	7152	206	52	TF	Factor: E2F3; motif: NNRGMKGGAR; match class: 1	20045	1525		LUAD Genes
TF:M12598_1	1	FALSE	7152	246	107	TF	Factor: E2F3; motif: NNRGMKGGAR; match class: 1	20045	1525		LUSC Proteins
TF:M12598_1	1	FALSE	7152	33	12	TF	Factor: E2F3; motif: NNRGMKGGAR; match class: 1	20045	1525		LUAD Proteins
TF:M01303	2.1859855305180328e-8	TRUE	8176	1081	549	TF	Factor: SP1; motif: GGGGYGGGGNS	20045	7936		LUSC Genes
TF:M01303	1	FALSE	8176	206	80	TF	Factor: SP1; motif: GGGGYGGGGNS	20045	7936		LUAD Genes
TF:M01303	1	FALSE	8176	246	124	TF	Factor: SP1; motif: GGGGYGGGGNS	20045	7936		LUSC Proteins
TF:M01303	1	FALSE	8176	33	22	TF	Factor: SP1; motif: GGGGYGGGGNS	20045	7936		LUAD Proteins
TF:M07436	2.8723145174900473e-8	TRUE	6709	1081	466	TF	Factor: WT1; motif: NNGGGNGGGSGN	20045	9116		LUSC Genes
TF:M07436	1	FALSE	6709	206	62	TF	Factor: WT1; motif: NNGGGNGGGSGN	20045	9116		LUAD Genes
TF:M07436	1	FALSE	6709	246	94	TF	Factor: WT1; motif: NNGGGNGGGSGN	20045	9116		LUSC Proteins
TF:M07436	1	FALSE	6709	33	11	TF	Factor: WT1; motif: NNGGGNGGGSGN	20045	9116		LUAD Proteins
TF:M04797	2.987458826434098e-8	TRUE	5263	1081	382	TF	Factor: Egr-1; motif: CCGCCCMCG	20045	1638		LUSC Genes
TF:M04797	1	FALSE	5263	206	43	TF	Factor: Egr-1; motif: CCGCCCMCG	20045	1638		LUAD Genes
TF:M04797	1	FALSE	5263	246	79	TF	Factor: Egr-1; motif: CCGCCCMCG	20045	1638		LUSC Proteins
TF:M04797	1	FALSE	5263	33	10	TF	Factor: Egr-1; motif: CCGCCCMCG	20045	1638		LUAD Proteins
TF:M11529_1	3.561121624768051e-8	TRUE	14894	1081	894	TF	Factor: E2F-2; motif: GCGCGCGCNCS; match class: 1	20045	1499		LUSC Genes
TF:M11529_1	1	FALSE	14894	206	142	TF	Factor: E2F-2; motif: GCGCGCGCNCS; match class: 1	20045	1499		LUAD Genes
TF:M11529_1	0.011922201627286225	TRUE	14894	246	212	TF	Factor: E2F-2; motif: GCGCGCGCNCS; match class: 1	20045	1499		LUSC Proteins
TF:M11529_1	1	FALSE	14894	33	28	TF	Factor: E2F-2; motif: GCGCGCGCNCS; match class: 1	20045	1499		LUAD Proteins
TF:M03807	3.694624271395392e-8	TRUE	8689	1081	576	TF	Factor: SP2; motif: GNNGGGGGCGGGGSN	20045	7992		LUSC Genes
TF:M03807	1	FALSE	8689	206	71	TF	Factor: SP2; motif: GNNGGGGGCGGGGSN	20045	7992		LUAD Genes
TF:M03807	1	FALSE	8689	246	129	TF	Factor: SP2; motif: GNNGGGGGCGGGGSN	20045	7992		LUSC Proteins
TF:M03807	1	FALSE	8689	33	24	TF	Factor: SP2; motif: GNNGGGGGCGGGGSN	20045	7992		LUAD Proteins
TF:M03893	3.78300799252299e-8	TRUE	8544	1081	568	TF	Factor: WT1; motif: GNGGGGGCGGGG	20045	9122		LUSC Genes
TF:M03893	1	FALSE	8544	206	67	TF	Factor: WT1; motif: GNGGGGGCGGGG	20045	9122		LUAD Genes
TF:M03893	1	FALSE	8544	246	127	TF	Factor: WT1; motif: GNGGGGGCGGGG	20045	9122		LUSC Proteins
TF:M03893	1	FALSE	8544	33	20	TF	Factor: WT1; motif: GNGGGGGCGGGG	20045	9122		LUAD Proteins
TF:M13144	3.873826805486162e-8	TRUE	9856	1081	639	TF	Factor: ZNF138; motif: GCAGCRSCNSGSNCMGSGCS	20045	9646		LUSC Genes
TF:M13144	1	FALSE	9856	206	80	TF	Factor: ZNF138; motif: GCAGCRSCNSGSNCMGSGCS	20045	9646		LUAD Genes
TF:M13144	0.2229761372108695	FALSE	9856	246	151	TF	Factor: ZNF138; motif: GCAGCRSCNSGSNCMGSGCS	20045	9646		LUSC Proteins
TF:M13144	1	FALSE	9856	33	16	TF	Factor: ZNF138; motif: GCAGCRSCNSGSNCMGSGCS	20045	9646		LUAD Proteins
TF:M01199	4.0709223698416536e-8	TRUE	8748	1081	579	TF	Factor: RNF96; motif: BCCCGCRGCC	20045	7394		LUSC Genes
TF:M01199	1	FALSE	8748	206	81	TF	Factor: RNF96; motif: BCCCGCRGCC	20045	7394		LUAD Genes
TF:M01199	1	FALSE	8748	246	121	TF	Factor: RNF96; motif: BCCCGCRGCC	20045	7394		LUSC Proteins
TF:M01199	1	FALSE	8748	33	14	TF	Factor: RNF96; motif: BCCCGCRGCC	20045	7394		LUAD Proteins
GO:0030198	1	FALSE	235	956	20	GO:BP	extracellular matrix organization	16178	6944		LUSC Genes
GO:0030198	1	FALSE	235	167	2	GO:BP	extracellular matrix organization	16178	6944		LUAD Genes
GO:0030198	4.358170512223044e-8	TRUE	235	232	21	GO:BP	extracellular matrix organization	16178	6944		LUSC Proteins
GO:0030198	1	FALSE	235	-1	-1	GO:BP	extracellular matrix organization	16178	6944		LUAD Proteins
TF:M01857	4.603239985888582e-8	TRUE	9435	1081	616	TF	Factor: AP-2alpha; motif: NGCCYSNNGSN	20045	136		LUSC Genes
TF:M01857	1	FALSE	9435	206	97	TF	Factor: AP-2alpha; motif: NGCCYSNNGSN	20045	136		LUAD Genes
TF:M01857	1	FALSE	9435	246	127	TF	Factor: AP-2alpha; motif: NGCCYSNNGSN	20045	136		LUSC Proteins
TF:M01857	1	FALSE	9435	33	20	TF	Factor: AP-2alpha; motif: NGCCYSNNGSN	20045	136		LUAD Proteins
GO:0043062	1	FALSE	236	956	20	GO:BP	extracellular structure organization	16178	10859		LUSC Genes
GO:0043062	1	FALSE	236	167	2	GO:BP	extracellular structure organization	16178	10859		LUAD Genes
GO:0043062	4.7238404631055254e-8	TRUE	236	232	21	GO:BP	extracellular structure organization	16178	10859		LUSC Proteins
GO:0043062	1	FALSE	236	-1	-1	GO:BP	extracellular structure organization	16178	10859		LUAD Proteins
TF:M04515	5.045614169274632e-8	TRUE	13705	1081	836	TF	Factor: E2F-1; motif: WWTGGCGCCAAA	20045	1464		LUSC Genes
TF:M04515	1	FALSE	13705	206	124	TF	Factor: E2F-1; motif: WWTGGCGCCAAA	20045	1464		LUAD Genes
TF:M04515	1	FALSE	13705	246	186	TF	Factor: E2F-1; motif: WWTGGCGCCAAA	20045	1464		LUSC Proteins
TF:M04515	1	FALSE	13705	33	26	TF	Factor: E2F-1; motif: WWTGGCGCCAAA	20045	1464		LUAD Proteins
GO:0045229	1	FALSE	237	956	20	GO:BP	external encapsulating structure organization	16178	11733		LUSC Genes
GO:0045229	1	FALSE	237	167	2	GO:BP	external encapsulating structure organization	16178	11733		LUAD Genes
GO:0045229	5.118080794773713e-8	TRUE	237	232	21	GO:BP	external encapsulating structure organization	16178	11733		LUSC Proteins
GO:0045229	1	FALSE	237	-1	-1	GO:BP	external encapsulating structure organization	16178	11733		LUAD Proteins
TF:M13127	5.160810630460302e-8	TRUE	12581	1081	780	TF	Factor: HA95; motif: CCSNSSCCNSCNCCWSCCNS	20045	3368		LUSC Genes
TF:M13127	1	FALSE	12581	206	134	TF	Factor: HA95; motif: CCSNSSCCNSCNCCWSCCNS	20045	3368		LUAD Genes
TF:M13127	1	FALSE	12581	246	180	TF	Factor: HA95; motif: CCSNSSCCNSCNCCWSCCNS	20045	3368		LUSC Proteins
TF:M13127	1	FALSE	12581	33	20	TF	Factor: HA95; motif: CCSNSSCCNSCNCCWSCCNS	20045	3368		LUAD Proteins
TF:M00803	5.469900637618669e-8	TRUE	13566	1081	829	TF	Factor: E2F; motif: GGCGSG	20045	1580		LUSC Genes
TF:M00803	1	FALSE	13566	206	111	TF	Factor: E2F; motif: GGCGSG	20045	1580		LUAD Genes
TF:M00803	0.35677960726458796	FALSE	13566	246	193	TF	Factor: E2F; motif: GGCGSG	20045	1580		LUSC Proteins
TF:M00803	1	FALSE	13566	33	25	TF	Factor: E2F; motif: GGCGSG	20045	1580		LUAD Proteins
TF:M00189	5.483695226017667e-8	TRUE	10911	1081	694	TF	Factor: AP-2; motif: MKCCCSCNGGCG	20045	156		LUSC Genes
TF:M00189	1	FALSE	10911	206	97	TF	Factor: AP-2; motif: MKCCCSCNGGCG	20045	156		LUAD Genes
TF:M00189	1	FALSE	10911	246	155	TF	Factor: AP-2; motif: MKCCCSCNGGCG	20045	156		LUSC Proteins
TF:M00189	1	FALSE	10911	33	19	TF	Factor: AP-2; motif: MKCCCSCNGGCG	20045	156		LUAD Proteins
TF:M10435	5.774397202973069e-8	TRUE	7946	1081	534	TF	Factor: Sp2; motif: GGGGCGGGG	20045	7982		LUSC Genes
TF:M10435	1	FALSE	7946	206	70	TF	Factor: Sp2; motif: GGGGCGGGG	20045	7982		LUAD Genes
TF:M10435	1	FALSE	7946	246	112	TF	Factor: Sp2; motif: GGGGCGGGG	20045	7982		LUSC Proteins
TF:M10435	1	FALSE	7946	33	21	TF	Factor: Sp2; motif: GGGGCGGGG	20045	7982		LUAD Proteins
TF:M04516_1	6.528938233194725e-8	TRUE	10538	1081	674	TF	Factor: E2F-1; motif: TTTGGCGCCAAA; match class: 1	20045	1467		LUSC Genes
TF:M04516_1	1	FALSE	10538	206	103	TF	Factor: E2F-1; motif: TTTGGCGCCAAA; match class: 1	20045	1467		LUAD Genes
TF:M04516_1	1	FALSE	10538	246	146	TF	Factor: E2F-1; motif: TTTGGCGCCAAA; match class: 1	20045	1467		LUSC Proteins
TF:M04516_1	1	FALSE	10538	33	23	TF	Factor: E2F-1; motif: TTTGGCGCCAAA; match class: 1	20045	1467		LUAD Proteins
TF:M00932	6.98881231658622e-8	TRUE	10750	1081	685	TF	Factor: Sp1; motif: NNGGGGCGGGGNN	20045	7964		LUSC Genes
TF:M00932	1	FALSE	10750	206	97	TF	Factor: Sp1; motif: NNGGGGCGGGGNN	20045	7964		LUAD Genes
TF:M00932	0.8841170386256506	FALSE	10750	246	159	TF	Factor: Sp1; motif: NNGGGGCGGGGNN	20045	7964		LUSC Proteins
TF:M00932	1	FALSE	10750	33	26	TF	Factor: Sp1; motif: NNGGGGCGGGGNN	20045	7964		LUAD Proteins
TF:M11531	7.223699856131052e-8	TRUE	13659	1081	833	TF	Factor: E2F-2; motif: GCGCGCGCGYW	20045	1502		LUSC Genes
TF:M11531	1	FALSE	13659	206	117	TF	Factor: E2F-2; motif: GCGCGCGCGYW	20045	1502		LUAD Genes
TF:M11531	1	FALSE	13659	246	192	TF	Factor: E2F-2; motif: GCGCGCGCGYW	20045	1502		LUSC Proteins
TF:M11531	1	FALSE	13659	33	26	TF	Factor: E2F-2; motif: GCGCGCGCGYW	20045	1502		LUAD Proteins
TF:M12351	7.444520206052776e-8	TRUE	12696	1081	785	TF	Factor: TIEG1; motif: NCCCNSNCCCCGCCCCC	20045	8908		LUSC Genes
TF:M12351	1	FALSE	12696	206	118	TF	Factor: TIEG1; motif: NCCCNSNCCCCGCCCCC	20045	8908		LUAD Genes
TF:M12351	1	FALSE	12696	246	180	TF	Factor: TIEG1; motif: NCCCNSNCCCCGCCCCC	20045	8908		LUSC Proteins
TF:M12351	1	FALSE	12696	33	24	TF	Factor: TIEG1; motif: NCCCNSNCCCCGCCCCC	20045	8908		LUAD Proteins
TF:M08911	7.485298084821743e-8	TRUE	9382	1081	612	TF	Factor: CTCF; motif: NCCRSTAGGGGGCGC	20045	1158		LUSC Genes
TF:M08911	1	FALSE	9382	206	94	TF	Factor: CTCF; motif: NCCRSTAGGGGGCGC	20045	1158		LUAD Genes
TF:M08911	1	FALSE	9382	246	125	TF	Factor: CTCF; motif: NCCRSTAGGGGGCGC	20045	1158		LUSC Proteins
TF:M08911	1	FALSE	9382	33	21	TF	Factor: CTCF; motif: NCCRSTAGGGGGCGC	20045	1158		LUAD Proteins
TF:M10426_1	7.755750271055314e-8	TRUE	4526	1081	336	TF	Factor: ctcf; motif: CCRSCAGGGGGCGCN; match class: 1	20045	1169		LUSC Genes
TF:M10426_1	1	FALSE	4526	206	42	TF	Factor: ctcf; motif: CCRSCAGGGGGCGCN; match class: 1	20045	1169		LUAD Genes
TF:M10426_1	1	FALSE	4526	246	64	TF	Factor: ctcf; motif: CCRSCAGGGGGCGCN; match class: 1	20045	1169		LUSC Proteins
TF:M10426_1	1	FALSE	4526	33	9	TF	Factor: ctcf; motif: CCRSCAGGGGGCGCN; match class: 1	20045	1169		LUAD Proteins
TF:M10071	7.987291041911404e-8	TRUE	8777	1081	579	TF	Factor: Sp1; motif: NGGGGGCGGGGCCNGGGGGGGG	20045	7948		LUSC Genes
TF:M10071	1	FALSE	8777	206	78	TF	Factor: Sp1; motif: NGGGGGCGGGGCCNGGGGGGGG	20045	7948		LUAD Genes
TF:M10071	1	FALSE	8777	246	134	TF	Factor: Sp1; motif: NGGGGGCGGGGCCNGGGGGGGG	20045	7948		LUSC Proteins
TF:M10071	1	FALSE	8777	33	20	TF	Factor: Sp1; motif: NGGGGGCGGGGCCNGGGGGGGG	20045	7948		LUAD Proteins
TF:M00933	8.939549939981311e-8	TRUE	10005	1081	645	TF	Factor: Sp1; motif: CCCCGCCCCN	20045	7958		LUSC Genes
TF:M00933	1	FALSE	10005	206	92	TF	Factor: Sp1; motif: CCCCGCCCCN	20045	7958		LUAD Genes
TF:M00933	1	FALSE	10005	246	134	TF	Factor: Sp1; motif: CCCCGCCCCN	20045	7958		LUSC Proteins
TF:M00933	1	FALSE	10005	33	24	TF	Factor: Sp1; motif: CCCCGCCCCN	20045	7958		LUAD Proteins
TF:M00196	8.971941223581246e-8	TRUE	10571	1081	675	TF	Factor: Sp1; motif: NGGGGGCGGGGYN	20045	7966		LUSC Genes
TF:M00196	1	FALSE	10571	206	96	TF	Factor: Sp1; motif: NGGGGGCGGGGYN	20045	7966		LUAD Genes
TF:M00196	0.30207051057829604	FALSE	10571	246	159	TF	Factor: Sp1; motif: NGGGGGCGGGGYN	20045	7966		LUSC Proteins
TF:M00196	1	FALSE	10571	33	25	TF	Factor: Sp1; motif: NGGGGGCGGGGYN	20045	7966		LUAD Proteins
TF:M07206_1	9.44563761291619e-8	TRUE	11184	1081	707	TF	Factor: E2F-1; motif: NGGGCGGGARV; match class: 1	20045	1469		LUSC Genes
TF:M07206_1	1	FALSE	11184	206	92	TF	Factor: E2F-1; motif: NGGGCGGGARV; match class: 1	20045	1469		LUAD Genes
TF:M07206_1	0.5747955904553729	FALSE	11184	246	165	TF	Factor: E2F-1; motif: NGGGCGGGARV; match class: 1	20045	1469		LUSC Proteins
TF:M07206_1	1	FALSE	11184	33	18	TF	Factor: E2F-1; motif: NGGGCGGGARV; match class: 1	20045	1469		LUAD Proteins
GO:0043588	9.611602549289301e-8	TRUE	168	956	35	GO:BP	skin development	16178	11149		LUSC Genes
GO:0043588	1	FALSE	168	167	5	GO:BP	skin development	16178	11149		LUAD Genes
GO:0043588	0.009670647306379947	TRUE	168	232	12	GO:BP	skin development	16178	11149		LUSC Proteins
GO:0043588	1	FALSE	168	29	1	GO:BP	skin development	16178	11149		LUAD Proteins
TF:M10438_1	1.1116646733932249e-7	TRUE	15279	1081	910	TF	Factor: ZF5; motif: GGSGCGCGS; match class: 1	20045	9369		LUSC Genes
TF:M10438_1	1	FALSE	15279	206	134	TF	Factor: ZF5; motif: GGSGCGCGS; match class: 1	20045	9369		LUAD Genes
TF:M10438_1	0.01021801415764357	TRUE	15279	246	216	TF	Factor: ZF5; motif: GGSGCGCGS; match class: 1	20045	9369		LUSC Proteins
TF:M10438_1	1	FALSE	15279	33	29	TF	Factor: ZF5; motif: GGSGCGCGS; match class: 1	20045	9369		LUAD Proteins
TF:M00196_1	1.1589843741298557e-7	TRUE	6137	1081	430	TF	Factor: Sp1; motif: NGGGGGCGGGGYN; match class: 1	20045	7967		LUSC Genes
TF:M00196_1	1	FALSE	6137	206	53	TF	Factor: Sp1; motif: NGGGGGCGGGGYN; match class: 1	20045	7967		LUAD Genes
TF:M00196_1	1	FALSE	6137	246	94	TF	Factor: Sp1; motif: NGGGGGCGGGGYN; match class: 1	20045	7967		LUSC Proteins
TF:M00196_1	1	FALSE	6137	33	16	TF	Factor: Sp1; motif: NGGGGGCGGGGYN; match class: 1	20045	7967		LUAD Proteins
TF:M12160	1.3306324785595917e-7	TRUE	13060	1081	802	TF	Factor: KLF15; motif: RCCMCRCCCMCN	20045	4618		LUSC Genes
TF:M12160	1	FALSE	13060	206	122	TF	Factor: KLF15; motif: RCCMCRCCCMCN	20045	4618		LUAD Genes
TF:M12160	0.7706158999900615	FALSE	13060	246	186	TF	Factor: KLF15; motif: RCCMCRCCCMCN	20045	4618		LUSC Proteins
TF:M12160	1	FALSE	13060	33	26	TF	Factor: KLF15; motif: RCCMCRCCCMCN	20045	4618		LUAD Proteins
TF:M10529	1.357873716640406e-7	TRUE	7107	1081	485	TF	Factor: Sp1; motif: RGGGMGGRGSNGGGG	20045	7950		LUSC Genes
TF:M10529	1	FALSE	7107	206	71	TF	Factor: Sp1; motif: RGGGMGGRGSNGGGG	20045	7950		LUAD Genes
TF:M10529	1	FALSE	7107	246	104	TF	Factor: Sp1; motif: RGGGMGGRGSNGGGG	20045	7950		LUSC Proteins
TF:M10529	1	FALSE	7107	33	14	TF	Factor: Sp1; motif: RGGGMGGRGSNGGGG	20045	7950		LUAD Proteins
TF:M12597_1	1.5582146636590812e-7	TRUE	10180	1081	653	TF	Factor: E2F1; motif: GSGCGGGAAN; match class: 1	20045	1475		LUSC Genes
TF:M12597_1	1	FALSE	10180	206	80	TF	Factor: E2F1; motif: GSGCGGGAAN; match class: 1	20045	1475		LUAD Genes
TF:M12597_1	0.040255097185756525	TRUE	10180	246	158	TF	Factor: E2F1; motif: GSGCGGGAAN; match class: 1	20045	1475		LUSC Proteins
TF:M12597_1	1	FALSE	10180	33	19	TF	Factor: E2F1; motif: GSGCGGGAAN; match class: 1	20045	1475		LUAD Proteins
TF:M13149_1	1.5714787317453348e-7	TRUE	6813	1081	468	TF	Factor: ZNF219; motif: SNNCAGCACCNNGGNCAGCGSC; match class: 1	20045	9805		LUSC Genes
TF:M13149_1	1	FALSE	6813	206	67	TF	Factor: ZNF219; motif: SNNCAGCACCNNGGNCAGCGSC; match class: 1	20045	9805		LUAD Genes
TF:M13149_1	1	FALSE	6813	246	102	TF	Factor: ZNF219; motif: SNNCAGCACCNNGGNCAGCGSC; match class: 1	20045	9805		LUSC Proteins
TF:M13149_1	1	FALSE	6813	33	12	TF	Factor: ZNF219; motif: SNNCAGCACCNNGGNCAGCGSC; match class: 1	20045	9805		LUAD Proteins
TF:M10072	1.60030207324333e-7	TRUE	10844	1081	688	TF	Factor: sp4; motif: NNGNARGRGGCGGRGCNNRR	20045	8006		LUSC Genes
TF:M10072	1	FALSE	10844	206	97	TF	Factor: sp4; motif: NNGNARGRGGCGGRGCNNRR	20045	8006		LUAD Genes
TF:M10072	0.11667650939656372	FALSE	10844	246	164	TF	Factor: sp4; motif: NNGNARGRGGCGGRGCNNRR	20045	8006		LUSC Proteins
TF:M10072	1	FALSE	10844	33	26	TF	Factor: sp4; motif: NNGNARGRGGCGGRGCNNRR	20045	8006		LUAD Proteins
TF:M07277	1.9879661598160968e-7	TRUE	8762	1081	576	TF	Factor: BTEB2; motif: RGGGNGKGGN	20045	636		LUSC Genes
TF:M07277	1	FALSE	8762	206	82	TF	Factor: BTEB2; motif: RGGGNGKGGN	20045	636		LUAD Genes
TF:M07277	1	FALSE	8762	246	129	TF	Factor: BTEB2; motif: RGGGNGKGGN	20045	636		LUSC Proteins
TF:M07277	1	FALSE	8762	33	23	TF	Factor: BTEB2; motif: RGGGNGKGGN	20045	636		LUAD Proteins
TF:M13128	2.1032477073038564e-7	TRUE	13100	1081	803	TF	Factor: MED8; motif: CYYNSCYYCCTSCNCC	20045	5084		LUSC Genes
TF:M13128	1	FALSE	13100	206	144	TF	Factor: MED8; motif: CYYNSCYYCCTSCNCC	20045	5084		LUAD Genes
TF:M13128	1	FALSE	13100	246	181	TF	Factor: MED8; motif: CYYNSCYYCCTSCNCC	20045	5084		LUSC Proteins
TF:M13128	1	FALSE	13100	33	23	TF	Factor: MED8; motif: CYYNSCYYCCTSCNCC	20045	5084		LUAD Proteins
TF:M00469	2.270961539876232e-7	TRUE	5305	1081	380	TF	Factor: AP-2alpha; motif: GCCNNNRGS	20045	128		LUSC Genes
TF:M00469	1	FALSE	5305	206	49	TF	Factor: AP-2alpha; motif: GCCNNNRGS	20045	128		LUAD Genes
TF:M00469	1	FALSE	5305	246	80	TF	Factor: AP-2alpha; motif: GCCNNNRGS	20045	128		LUSC Proteins
TF:M00469	1	FALSE	5305	33	12	TF	Factor: AP-2alpha; motif: GCCNNNRGS	20045	128		LUAD Proteins
TF:M07354	2.3137017213321576e-7	TRUE	8150	1081	542	TF	Factor: Egr-1; motif: GCGGGGGCGG	20045	1662		LUSC Genes
TF:M07354	1	FALSE	8150	206	67	TF	Factor: Egr-1; motif: GCGGGGGCGG	20045	1662		LUAD Genes
TF:M07354	1	FALSE	8150	246	122	TF	Factor: Egr-1; motif: GCGGGGGCGG	20045	1662		LUSC Proteins
TF:M07354	1	FALSE	8150	33	17	TF	Factor: Egr-1; motif: GCGGGGGCGG	20045	1662		LUAD Proteins
KEGG:04512	1	FALSE	89	497	11	KEGG	ECM-receptor interaction	8484	314		LUSC Genes
KEGG:04512	1	FALSE	89	87	1	KEGG	ECM-receptor interaction	8484	314		LUAD Genes
KEGG:04512	2.3214799548077818e-7	TRUE	89	143	13	KEGG	ECM-receptor interaction	8484	314		LUSC Proteins
KEGG:04512	1	FALSE	89	-1	-1	KEGG	ECM-receptor interaction	8484	314		LUAD Proteins
TF:M13127_1	2.804383034079611e-7	TRUE	8631	1081	568	TF	Factor: HA95; motif: CCSNSSCCNSCNCCWSCCNS; match class: 1	20045	3369		LUSC Genes
TF:M13127_1	1	FALSE	8631	206	92	TF	Factor: HA95; motif: CCSNSSCCNSCNCCWSCCNS; match class: 1	20045	3369		LUAD Genes
TF:M13127_1	1	FALSE	8631	246	129	TF	Factor: HA95; motif: CCSNSSCCNSCNCCWSCCNS; match class: 1	20045	3369		LUSC Proteins
TF:M13127_1	1	FALSE	8631	33	17	TF	Factor: HA95; motif: CCSNSSCCNSCNCCWSCCNS; match class: 1	20045	3369		LUAD Proteins
TF:M09826	3.1580383755439133e-7	TRUE	11837	1081	738	TF	Factor: BTEB3; motif: CCNNSCCNSCCCCKCCCCC	20045	638		LUSC Genes
TF:M09826	1	FALSE	11837	206	114	TF	Factor: BTEB3; motif: CCNNSCCNSCCCCKCCCCC	20045	638		LUAD Genes
TF:M09826	1	FALSE	11837	246	167	TF	Factor: BTEB3; motif: CCNNSCCNSCCCCKCCCCC	20045	638		LUSC Proteins
TF:M09826	1	FALSE	11837	33	23	TF	Factor: BTEB3; motif: CCNNSCCNSCCCCKCCCCC	20045	638		LUAD Proteins
TF:M01240_1	3.592724590236107e-7	TRUE	13586	1081	826	TF	Factor: BEN; motif: CAGCGRNV; match class: 1	20045	509		LUSC Genes
TF:M01240_1	1	FALSE	13586	206	124	TF	Factor: BEN; motif: CAGCGRNV; match class: 1	20045	509		LUAD Genes
TF:M01240_1	1	FALSE	13586	246	190	TF	Factor: BEN; motif: CAGCGRNV; match class: 1	20045	509		LUSC Proteins
TF:M01240_1	1	FALSE	13586	33	23	TF	Factor: BEN; motif: CAGCGRNV; match class: 1	20045	509		LUAD Proteins
GO:0005604	1	FALSE	50	983	6	GO:CC	basement membrane	16860	223		LUSC Genes
GO:0005604	1	FALSE	50	179	1	GO:CC	basement membrane	16860	223		LUAD Genes
GO:0005604	4.1352127855098883e-7	TRUE	50	238	10	GO:CC	basement membrane	16860	223		LUSC Proteins
GO:0005604	1	FALSE	50	-1	-1	GO:CC	basement membrane	16860	223		LUAD Proteins
TF:M13128_1	4.956600045225592e-7	TRUE	8039	1081	534	TF	Factor: MED8; motif: CYYNSCYYCCTSCNCC; match class: 1	20045	5085		LUSC Genes
TF:M13128_1	1	FALSE	8039	206	92	TF	Factor: MED8; motif: CYYNSCYYCCTSCNCC; match class: 1	20045	5085		LUAD Genes
TF:M13128_1	1	FALSE	8039	246	119	TF	Factor: MED8; motif: CYYNSCYYCCTSCNCC; match class: 1	20045	5085		LUSC Proteins
TF:M13128_1	1	FALSE	8039	33	14	TF	Factor: MED8; motif: CYYNSCYYCCTSCNCC; match class: 1	20045	5085		LUAD Proteins
TF:M09973	5.055903528542843e-7	TRUE	11183	1081	703	TF	Factor: CPBP; motif: GNNRGGGHGGGGNNGGGRN	20045	962		LUSC Genes
TF:M09973	1	FALSE	11183	206	113	TF	Factor: CPBP; motif: GNNRGGGHGGGGNNGGGRN	20045	962		LUAD Genes
TF:M09973	1	FALSE	11183	246	157	TF	Factor: CPBP; motif: GNNRGGGHGGGGNNGGGRN	20045	962		LUSC Proteins
TF:M09973	1	FALSE	11183	33	24	TF	Factor: CPBP; motif: GNNRGGGHGGGGNNGGGRN	20045	962		LUAD Proteins
TF:M09658	5.125906497480428e-7	TRUE	5456	1081	387	TF	Factor: Sp2; motif: GGSNNGGGGGCGGGGCCNGNGS	20045	7980		LUSC Genes
TF:M09658	1	FALSE	5456	206	44	TF	Factor: Sp2; motif: GGSNNGGGGGCGGGGCCNGNGS	20045	7980		LUAD Genes
TF:M09658	1	FALSE	5456	246	86	TF	Factor: Sp2; motif: GGSNNGGGGGCGGGGCCNGNGS	20045	7980		LUSC Proteins
TF:M09658	1	FALSE	5456	33	11	TF	Factor: Sp2; motif: GGSNNGGGGGCGGGGCCNGNGS	20045	7980		LUAD Proteins
GO:0050839	0.21111440846610557	FALSE	534	1017	51	GO:MF	cell adhesion molecule binding	17314	7918		LUSC Genes
GO:0050839	1	FALSE	534	185	5	GO:MF	cell adhesion molecule binding	17314	7918		LUAD Genes
GO:0050839	5.319527210617262e-7	TRUE	534	239	28	GO:MF	cell adhesion molecule binding	17314	7918		LUSC Proteins
GO:0050839	1	FALSE	534	32	3	GO:MF	cell adhesion molecule binding	17314	7918		LUAD Proteins
TF:M12313	5.418949065938758e-7	TRUE	6026	1081	420	TF	Factor: ZNF460; motif: NNACNCCCCCCNN	20045	10532		LUSC Genes
TF:M12313	1	FALSE	6026	206	51	TF	Factor: ZNF460; motif: NNACNCCCCCCNN	20045	10532		LUAD Genes
TF:M12313	1	FALSE	6026	246	81	TF	Factor: ZNF460; motif: NNACNCCCCCCNN	20045	10532		LUSC Proteins
TF:M12313	1	FALSE	6026	33	6	TF	Factor: ZNF460; motif: NNACNCCCCCCNN	20045	10532		LUAD Proteins
HPA:0380201	1	FALSE	405	690	26	HPA	placenta; endothelial cells[≥Low]	11019	524		LUSC Genes
HPA:0380201	1	FALSE	405	117	6	HPA	placenta; endothelial cells[≥Low]	11019	524		LUAD Genes
HPA:0380201	6.91309610782111e-7	TRUE	405	195	27	HPA	placenta; endothelial cells[≥Low]	11019	524		LUSC Proteins
HPA:0380201	1	FALSE	405	30	3	HPA	placenta; endothelial cells[≥Low]	11019	524		LUAD Proteins
TF:M09723_1	7.039721387550356e-7	TRUE	6193	1081	429	TF	Factor: BTEB1; motif: GGGGGCGGGGCNGSGGGNGS; match class: 1	20045	625		LUSC Genes
TF:M09723_1	1	FALSE	6193	206	66	TF	Factor: BTEB1; motif: GGGGGCGGGGCNGSGGGNGS; match class: 1	20045	625		LUAD Genes
TF:M09723_1	1	FALSE	6193	246	99	TF	Factor: BTEB1; motif: GGGGGCGGGGCNGSGGGNGS; match class: 1	20045	625		LUSC Proteins
TF:M09723_1	1	FALSE	6193	33	14	TF	Factor: BTEB1; motif: GGGGGCGGGGCNGSGGGNGS; match class: 1	20045	625		LUAD Proteins
HPA:0471411	7.101087871958722e-7	TRUE	871	690	99	HPA	skin 2; cells in spinous layer[≥Low]	11019	689		LUSC Genes
HPA:0471411	1	FALSE	871	117	4	HPA	skin 2; cells in spinous layer[≥Low]	11019	689		LUAD Genes
HPA:0471411	4.106643071888397e-5	TRUE	871	195	38	HPA	skin 2; cells in spinous layer[≥Low]	11019	689		LUSC Proteins
HPA:0471411	1	FALSE	871	30	1	HPA	skin 2; cells in spinous layer[≥Low]	11019	689		LUAD Proteins
TF:M10072_1	7.99914716588563e-7	TRUE	6460	1081	444	TF	Factor: sp4; motif: NNGNARGRGGCGGRGCNNRR; match class: 1	20045	8007		LUSC Genes
TF:M10072_1	1	FALSE	6460	206	53	TF	Factor: sp4; motif: NNGNARGRGGCGGRGCNNRR; match class: 1	20045	8007		LUAD Genes
TF:M10072_1	1	FALSE	6460	246	96	TF	Factor: sp4; motif: NNGNARGRGGCGGRGCNNRR; match class: 1	20045	8007		LUSC Proteins
TF:M10072_1	1	FALSE	6460	33	18	TF	Factor: sp4; motif: NNGNARGRGGCGGRGCNNRR; match class: 1	20045	8007		LUAD Proteins
TF:M04950	9.252975090211415e-7	TRUE	11211	1081	703	TF	Factor: Egr-1; motif: NGCGTGCGY	20045	1644		LUSC Genes
TF:M04950	1	FALSE	11211	206	94	TF	Factor: Egr-1; motif: NGCGTGCGY	20045	1644		LUAD Genes
TF:M04950	0.4047393526770369	FALSE	11211	246	166	TF	Factor: Egr-1; motif: NGCGTGCGY	20045	1644		LUSC Proteins
TF:M04950	1	FALSE	11211	33	23	TF	Factor: Egr-1; motif: NGCGTGCGY	20045	1644		LUAD Proteins
TF:M12158	1.0852461086324007e-6	TRUE	11372	1081	711	TF	Factor: KLF15; motif: NCCMCGCCCMCN	20045	4614		LUSC Genes
TF:M12158	1	FALSE	11372	206	98	TF	Factor: KLF15; motif: NCCMCGCCCMCN	20045	4614		LUAD Genes
TF:M12158	0.6380397948862325	FALSE	11372	246	167	TF	Factor: KLF15; motif: NCCMCGCCCMCN	20045	4614		LUSC Proteins
TF:M12158	1	FALSE	11372	33	23	TF	Factor: KLF15; motif: NCCMCGCCCMCN	20045	4614		LUAD Proteins
TF:M07395_1	1.1610043421357365e-6	TRUE	6581	1081	450	TF	Factor: Sp1; motif: NGGGGCGGGGN; match class: 1	20045	7961		LUSC Genes
TF:M07395_1	1	FALSE	6581	206	53	TF	Factor: Sp1; motif: NGGGGCGGGGN; match class: 1	20045	7961		LUAD Genes
TF:M07395_1	1	FALSE	6581	246	101	TF	Factor: Sp1; motif: NGGGGCGGGGN; match class: 1	20045	7961		LUSC Proteins
TF:M07395_1	1	FALSE	6581	33	17	TF	Factor: Sp1; motif: NGGGGCGGGGN; match class: 1	20045	7961		LUAD Proteins
TF:M02036_1	1.170877337620432e-6	TRUE	5489	1081	387	TF	Factor: WT1; motif: CGCCCCCNCN; match class: 1	20045	9121		LUSC Genes
TF:M02036_1	1	FALSE	5489	206	43	TF	Factor: WT1; motif: CGCCCCCNCN; match class: 1	20045	9121		LUAD Genes
TF:M02036_1	1	FALSE	5489	246	77	TF	Factor: WT1; motif: CGCCCCCNCN; match class: 1	20045	9121		LUSC Proteins
TF:M02036_1	1	FALSE	5489	33	12	TF	Factor: WT1; motif: CGCCCCCNCN; match class: 1	20045	9121		LUAD Proteins
TF:M13142_1	1.2618649765247614e-6	TRUE	3443	1081	264	TF	Factor: ZBTB33; motif: GGYGCTG; match class: 1	20045	9267		LUSC Genes
TF:M13142_1	1	FALSE	3443	206	37	TF	Factor: ZBTB33; motif: GGYGCTG; match class: 1	20045	9267		LUAD Genes
TF:M13142_1	1	FALSE	3443	246	46	TF	Factor: ZBTB33; motif: GGYGCTG; match class: 1	20045	9267		LUSC Proteins
TF:M13142_1	1	FALSE	3443	33	5	TF	Factor: ZBTB33; motif: GGYGCTG; match class: 1	20045	9267		LUAD Proteins
TF:M00333_1	1.29881741621104e-6	TRUE	12784	1081	783	TF	Factor: ZF5; motif: NRNGNGCGCGCWN; match class: 1	20045	9377		LUSC Genes
TF:M00333_1	1	FALSE	12784	206	108	TF	Factor: ZF5; motif: NRNGNGCGCGCWN; match class: 1	20045	9377		LUAD Genes
TF:M00333_1	1	FALSE	12784	246	174	TF	Factor: ZF5; motif: NRNGNGCGCGCWN; match class: 1	20045	9377		LUSC Proteins
TF:M00333_1	1	FALSE	12784	33	22	TF	Factor: ZF5; motif: NRNGNGCGCGCWN; match class: 1	20045	9377		LUAD Proteins
TF:M00932_1	1.3000270780295005e-6	TRUE	6271	1081	432	TF	Factor: Sp1; motif: NNGGGGCGGGGNN; match class: 1	20045	7965		LUSC Genes
TF:M00932_1	1	FALSE	6271	206	56	TF	Factor: Sp1; motif: NNGGGGCGGGGNN; match class: 1	20045	7965		LUAD Genes
TF:M00932_1	1	FALSE	6271	246	95	TF	Factor: Sp1; motif: NNGGGGCGGGGNN; match class: 1	20045	7965		LUSC Proteins
TF:M00932_1	1	FALSE	6271	33	16	TF	Factor: Sp1; motif: NNGGGGCGGGGNN; match class: 1	20045	7965		LUAD Proteins
TF:M00470	1.3082900702604347e-6	TRUE	9660	1081	620	TF	Factor: AP-2gamma; motif: GCCYNNGGS	20045	140		LUSC Genes
TF:M00470	1	FALSE	9660	206	103	TF	Factor: AP-2gamma; motif: GCCYNNGGS	20045	140		LUAD Genes
TF:M00470	0.06140222898760981	FALSE	9660	246	151	TF	Factor: AP-2gamma; motif: GCCYNNGGS	20045	140		LUSC Proteins
TF:M00470	1	FALSE	9660	33	18	TF	Factor: AP-2gamma; motif: GCCYNNGGS	20045	140		LUAD Proteins
HPA:0380202	1	FALSE	334	690	21	HPA	placenta; endothelial cells[≥Medium]	11019	525		LUSC Genes
HPA:0380202	1	FALSE	334	117	1	HPA	placenta; endothelial cells[≥Medium]	11019	525		LUAD Genes
HPA:0380202	1.3365808456500085e-6	TRUE	334	195	24	HPA	placenta; endothelial cells[≥Medium]	11019	525		LUSC Proteins
HPA:0380202	1	FALSE	334	30	3	HPA	placenta; endothelial cells[≥Medium]	11019	525		LUAD Proteins
GO:0048583	1.3953153422973505e-6	TRUE	3336	956	274	GO:BP	regulation of response to stimulus	16178	13279		LUSC Genes
GO:0048583	1	FALSE	3336	167	42	GO:BP	regulation of response to stimulus	16178	13279		LUAD Genes
GO:0048583	1	FALSE	3336	232	55	GO:BP	regulation of response to stimulus	16178	13279		LUSC Proteins
GO:0048583	1	FALSE	3336	29	9	GO:BP	regulation of response to stimulus	16178	13279		LUAD Proteins
TF:M08525_1	1.5478277273301895e-6	TRUE	15663	1081	923	TF	Factor: E2F-1:HES-7; motif: GGCRCGTGSYNNWNGGCGCSM; match class: 1	20045	1463		LUSC Genes
TF:M08525_1	1	FALSE	15663	206	150	TF	Factor: E2F-1:HES-7; motif: GGCRCGTGSYNNWNGGCGCSM; match class: 1	20045	1463		LUAD Genes
TF:M08525_1	0.04266992594669691	TRUE	15663	246	218	TF	Factor: E2F-1:HES-7; motif: GGCRCGTGSYNNWNGGCGCSM; match class: 1	20045	1463		LUSC Proteins
TF:M08525_1	1	FALSE	15663	33	29	TF	Factor: E2F-1:HES-7; motif: GGCRCGTGSYNNWNGGCGCSM; match class: 1	20045	1463		LUAD Proteins
TF:M08487	1.5861546164288977e-6	TRUE	14303	1081	858	TF	Factor: GCMa:Erg; motif: ATGCGGGCGGAARKG	20045	3100		LUSC Genes
TF:M08487	1	FALSE	14303	206	139	TF	Factor: GCMa:Erg; motif: ATGCGGGCGGAARKG	20045	3100		LUAD Genes
TF:M08487	1	FALSE	14303	246	195	TF	Factor: GCMa:Erg; motif: ATGCGGGCGGAARKG	20045	3100		LUSC Proteins
TF:M08487	1	FALSE	14303	33	25	TF	Factor: GCMa:Erg; motif: ATGCGGGCGGAARKG	20045	3100		LUAD Proteins
TF:M13124	1.5895214527250264e-6	TRUE	13091	1081	798	TF	Factor: ZNF670; motif: SNGGGCRGRG	20045	11134		LUSC Genes
TF:M13124	1	FALSE	13091	206	129	TF	Factor: ZNF670; motif: SNGGGCRGRG	20045	11134		LUAD Genes
TF:M13124	0.050413162729907104	FALSE	13091	246	191	TF	Factor: ZNF670; motif: SNGGGCRGRG	20045	11134		LUSC Proteins
TF:M13124	1	FALSE	13091	33	25	TF	Factor: ZNF670; motif: SNGGGCRGRG	20045	11134		LUAD Proteins
TF:M10426	1.5981730913238418e-6	TRUE	9595	1081	616	TF	Factor: ctcf; motif: CCRSCAGGGGGCGCN	20045	1168		LUSC Genes
TF:M10426	1	FALSE	9595	206	90	TF	Factor: ctcf; motif: CCRSCAGGGGGCGCN	20045	1168		LUAD Genes
TF:M10426	1	FALSE	9595	246	125	TF	Factor: ctcf; motif: CCRSCAGGGGGCGCN	20045	1168		LUSC Proteins
TF:M10426	1	FALSE	9595	33	18	TF	Factor: ctcf; motif: CCRSCAGGGGGCGCN	20045	1168		LUAD Proteins
TF:M01973	1.832650915433015e-6	TRUE	6338	1081	435	TF	Factor: PLAG1; motif: CCCCCKWNNNGGSCCC	20045	6732		LUSC Genes
TF:M01973	1	FALSE	6338	206	56	TF	Factor: PLAG1; motif: CCCCCKWNNNGGSCCC	20045	6732		LUAD Genes
TF:M01973	1	FALSE	6338	246	93	TF	Factor: PLAG1; motif: CCCCCKWNNNGGSCCC	20045	6732		LUSC Proteins
TF:M01973	1	FALSE	6338	33	8	TF	Factor: PLAG1; motif: CCCCCKWNNNGGSCCC	20045	6732		LUAD Proteins
TF:M09636	2.045320675370945e-6	TRUE	16635	1081	967	TF	Factor: MAZ; motif: GGGMGGGGSSGGGGGGGGGGGG	20045	5060		LUSC Genes
TF:M09636	1	FALSE	16635	206	174	TF	Factor: MAZ; motif: GGGMGGGGSSGGGGGGGGGGGG	20045	5060		LUAD Genes
TF:M09636	1	FALSE	16635	246	222	TF	Factor: MAZ; motif: GGGMGGGGSSGGGGGGGGGGGG	20045	5060		LUSC Proteins
TF:M09636	1	FALSE	16635	33	33	TF	Factor: MAZ; motif: GGGMGGGGSSGGGGGGGGGGGG	20045	5060		LUAD Proteins
TF:M01100	2.113743110607461e-6	TRUE	7780	1081	516	TF	Factor: LRF; motif: GGGGKYNNB	20045	4866		LUSC Genes
TF:M01100	1	FALSE	7780	206	79	TF	Factor: LRF; motif: GGGGKYNNB	20045	4866		LUAD Genes
TF:M01100	1	FALSE	7780	246	112	TF	Factor: LRF; motif: GGGGKYNNB	20045	4866		LUSC Proteins
TF:M01100	1	FALSE	7780	33	16	TF	Factor: LRF; motif: GGGGKYNNB	20045	4866		LUAD Proteins
TF:M00933_1	2.115201307342369e-6	TRUE	5359	1081	378	TF	Factor: Sp1; motif: CCCCGCCCCN; match class: 1	20045	7959		LUSC Genes
TF:M00933_1	1	FALSE	5359	206	43	TF	Factor: Sp1; motif: CCCCGCCCCN; match class: 1	20045	7959		LUAD Genes
TF:M00933_1	1	FALSE	5359	246	75	TF	Factor: Sp1; motif: CCCCGCCCCN; match class: 1	20045	7959		LUSC Proteins
TF:M00933_1	1	FALSE	5359	33	16	TF	Factor: Sp1; motif: CCCCGCCCCN; match class: 1	20045	7959		LUAD Proteins
TF:M11601_1	2.138801513571785e-6	TRUE	11404	1081	711	TF	Factor: TCF-1; motif: ACATCGRGRCGCTGW; match class: 1	20045	8527		LUSC Genes
TF:M11601_1	1	FALSE	11404	206	101	TF	Factor: TCF-1; motif: ACATCGRGRCGCTGW; match class: 1	20045	8527		LUAD Genes
TF:M11601_1	1	FALSE	11404	246	162	TF	Factor: TCF-1; motif: ACATCGRGRCGCTGW; match class: 1	20045	8527		LUSC Proteins
TF:M11601_1	1	FALSE	11404	33	22	TF	Factor: TCF-1; motif: ACATCGRGRCGCTGW; match class: 1	20045	8527		LUAD Proteins
TF:M08487_1	2.2383216922035934e-6	TRUE	9056	1081	586	TF	Factor: GCMa:Erg; motif: ATGCGGGCGGAARKG; match class: 1	20045	3101		LUSC Genes
TF:M08487_1	1	FALSE	9056	206	81	TF	Factor: GCMa:Erg; motif: ATGCGGGCGGAARKG; match class: 1	20045	3101		LUAD Genes
TF:M08487_1	1	FALSE	9056	246	124	TF	Factor: GCMa:Erg; motif: ATGCGGGCGGAARKG; match class: 1	20045	3101		LUSC Proteins
TF:M08487_1	1	FALSE	9056	33	14	TF	Factor: GCMa:Erg; motif: ATGCGGGCGGAARKG; match class: 1	20045	3101		LUAD Proteins
TF:M03896_1	2.3647227149824104e-6	TRUE	2189	1081	183	TF	Factor: EGR1; motif: NACGCCCACGCANW; match class: 1	20045	1637		LUSC Genes
TF:M03896_1	1	FALSE	2189	206	17	TF	Factor: EGR1; motif: NACGCCCACGCANW; match class: 1	20045	1637		LUAD Genes
TF:M03896_1	1	FALSE	2189	246	31	TF	Factor: EGR1; motif: NACGCCCACGCANW; match class: 1	20045	1637		LUSC Proteins
TF:M03896_1	1	FALSE	2189	33	2	TF	Factor: EGR1; motif: NACGCCCACGCANW; match class: 1	20045	1637		LUAD Proteins
TF:M09834	2.495946829173307e-6	TRUE	7162	1081	481	TF	Factor: ZNF148; motif: NNNNNNCCNNCCCCTCCCCCACCCN	20045	9664		LUSC Genes
TF:M09834	1	FALSE	7162	206	73	TF	Factor: ZNF148; motif: NNNNNNCCNNCCCCTCCCCCACCCN	20045	9664		LUAD Genes
TF:M09834	1	FALSE	7162	246	108	TF	Factor: ZNF148; motif: NNNNNNCCNNCCCCTCCCCCACCCN	20045	9664		LUSC Proteins
TF:M09834	1	FALSE	7162	33	17	TF	Factor: ZNF148; motif: NNNNNNCCNNCCCCTCCCCCACCCN	20045	9664		LUAD Proteins
TF:M08911_1	2.5956566243022215e-6	TRUE	4089	1081	302	TF	Factor: CTCF; motif: NCCRSTAGGGGGCGC; match class: 1	20045	1159		LUSC Genes
TF:M08911_1	1	FALSE	4089	206	37	TF	Factor: CTCF; motif: NCCRSTAGGGGGCGC; match class: 1	20045	1159		LUAD Genes
TF:M08911_1	1	FALSE	4089	246	62	TF	Factor: CTCF; motif: NCCRSTAGGGGGCGC; match class: 1	20045	1159		LUSC Proteins
TF:M08911_1	1	FALSE	4089	33	10	TF	Factor: CTCF; motif: NCCRSTAGGGGGCGC; match class: 1	20045	1159		LUAD Proteins
GO:1901681	1	FALSE	187	1017	11	GO:MF	sulfur compound binding	17314	10932		LUSC Genes
GO:1901681	1	FALSE	187	185	2	GO:MF	sulfur compound binding	17314	10932		LUAD Genes
GO:1901681	2.652266376662206e-6	TRUE	187	239	16	GO:MF	sulfur compound binding	17314	10932		LUSC Proteins
GO:1901681	1	FALSE	187	-1	-1	GO:MF	sulfur compound binding	17314	10932		LUAD Proteins
TF:M03896	2.7436328754106172e-6	TRUE	6303	1081	432	TF	Factor: EGR1; motif: NACGCCCACGCANW	20045	1636		LUSC Genes
TF:M03896	1	FALSE	6303	206	52	TF	Factor: EGR1; motif: NACGCCCACGCANW	20045	1636		LUAD Genes
TF:M03896	0.38818681670288285	FALSE	6303	246	105	TF	Factor: EGR1; motif: NACGCCCACGCANW	20045	1636		LUSC Proteins
TF:M03896	1	FALSE	6303	33	9	TF	Factor: EGR1; motif: NACGCCCACGCANW	20045	1636		LUAD Proteins
TF:M01303_1	2.885076290387549e-6	TRUE	3666	1081	276	TF	Factor: SP1; motif: GGGGYGGGGNS; match class: 1	20045	7937		LUSC Genes
TF:M01303_1	1	FALSE	3666	206	33	TF	Factor: SP1; motif: GGGGYGGGGNS; match class: 1	20045	7937		LUAD Genes
TF:M01303_1	1	FALSE	3666	246	52	TF	Factor: SP1; motif: GGGGYGGGGNS; match class: 1	20045	7937		LUSC Proteins
TF:M01303_1	1	FALSE	3666	33	7	TF	Factor: SP1; motif: GGGGYGGGGNS; match class: 1	20045	7937		LUAD Proteins
HPA:0380203	1	FALSE	244	690	18	HPA	placenta; endothelial cells[High]	11019	526		LUSC Genes
HPA:0380203	1	FALSE	244	117	1	HPA	placenta; endothelial cells[High]	11019	526		LUAD Genes
HPA:0380203	3.0858459297676467e-6	TRUE	244	195	20	HPA	placenta; endothelial cells[High]	11019	526		LUSC Proteins
HPA:0380203	1	FALSE	244	30	1	HPA	placenta; endothelial cells[High]	11019	526		LUAD Proteins
HPA:0381193	1	FALSE	295	690	23	HPA	placenta; cytotrophoblasts[High]	11019	520		LUSC Genes
HPA:0381193	1	FALSE	295	117	1	HPA	placenta; cytotrophoblasts[High]	11019	520		LUAD Genes
HPA:0381193	3.1270559308987266e-6	TRUE	295	195	22	HPA	placenta; cytotrophoblasts[High]	11019	520		LUSC Proteins
HPA:0381193	1	FALSE	295	30	3	HPA	placenta; cytotrophoblasts[High]	11019	520		LUAD Proteins
TF:M09984_1	3.276424490793721e-6	TRUE	5755	1081	400	TF	Factor: MAZ; motif: GGGGGAGGGGGNGRGRRRGNRG; match class: 1	20045	5063		LUSC Genes
TF:M09984_1	1	FALSE	5755	206	59	TF	Factor: MAZ; motif: GGGGGAGGGGGNGRGRRRGNRG; match class: 1	20045	5063		LUAD Genes
TF:M09984_1	1	FALSE	5755	246	73	TF	Factor: MAZ; motif: GGGGGAGGGGGNGRGRRRGNRG; match class: 1	20045	5063		LUSC Proteins
TF:M09984_1	1	FALSE	5755	33	11	TF	Factor: MAZ; motif: GGGGGAGGGGGNGRGRRRGNRG; match class: 1	20045	5063		LUAD Proteins
WP:WP2911	1	FALSE	38	-1	-1	WP	miRNA targets in ECM and membrane receptors	8286	188		LUSC Genes
WP:WP2911	1	FALSE	38	-1	-1	WP	miRNA targets in ECM and membrane receptors	8286	188		LUAD Genes
WP:WP2911	3.395299105892893e-6	TRUE	38	151	9	WP	miRNA targets in ECM and membrane receptors	8286	188		LUSC Proteins
WP:WP2911	1	FALSE	38	-1	-1	WP	miRNA targets in ECM and membrane receptors	8286	188		LUAD Proteins
TF:M07226	3.5325178084433445e-6	TRUE	8528	1081	556	TF	Factor: SP1; motif: NCCCCKCCCCC	20045	7944		LUSC Genes
TF:M07226	1	FALSE	8528	206	80	TF	Factor: SP1; motif: NCCCCKCCCCC	20045	7944		LUAD Genes
TF:M07226	1	FALSE	8528	246	121	TF	Factor: SP1; motif: NCCCCKCCCCC	20045	7944		LUSC Proteins
TF:M07226	1	FALSE	8528	33	22	TF	Factor: SP1; motif: NCCCCKCCCCC	20045	7944		LUAD Proteins
TF:M08526	4.002779643980284e-6	TRUE	17226	1081	992	TF	Factor: E2F-3:HES-7; motif: NNNSGCGCSNNNNNCRCGYGNN	20045	1512		LUSC Genes
TF:M08526	1	FALSE	17226	206	166	TF	Factor: E2F-3:HES-7; motif: NNNSGCGCSNNNNNCRCGYGNN	20045	1512		LUAD Genes
TF:M08526	0.06553086727965829	FALSE	17226	246	232	TF	Factor: E2F-3:HES-7; motif: NNNSGCGCSNNNNNCRCGYGNN	20045	1512		LUSC Proteins
TF:M08526	1	FALSE	17226	33	31	TF	Factor: E2F-3:HES-7; motif: NNNSGCGCSNNNNNCRCGYGNN	20045	1512		LUAD Proteins
TF:M00982_1	4.24386977989835e-6	TRUE	3647	1081	274	TF	Factor: KROX; motif: CCCGCCCCCRCCCC; match class: 1	20045	4681		LUSC Genes
TF:M00982_1	1	FALSE	3647	206	28	TF	Factor: KROX; motif: CCCGCCCCCRCCCC; match class: 1	20045	4681		LUAD Genes
TF:M00982_1	1	FALSE	3647	246	57	TF	Factor: KROX; motif: CCCGCCCCCRCCCC; match class: 1	20045	4681		LUSC Proteins
TF:M00982_1	1	FALSE	3647	33	9	TF	Factor: KROX; motif: CCCGCCCCCRCCCC; match class: 1	20045	4681		LUAD Proteins
REAC:R-HSA-3000170	1	FALSE	26	686	4	REAC	Syndecan interactions	10842	2295		LUSC Genes
REAC:R-HSA-3000170	1	FALSE	26	-1	-1	REAC	Syndecan interactions	10842	2295		LUAD Genes
REAC:R-HSA-3000170	4.336920454135891e-6	TRUE	26	191	8	REAC	Syndecan interactions	10842	2295		LUSC Proteins
REAC:R-HSA-3000170	1	FALSE	26	-1	-1	REAC	Syndecan interactions	10842	2295		LUAD Proteins
HPA:0471432	1	FALSE	51	690	3	HPA	skin 2; extracellular matrix[≥Medium]	11019	702		LUSC Genes
HPA:0471432	1	FALSE	51	117	1	HPA	skin 2; extracellular matrix[≥Medium]	11019	702		LUAD Genes
HPA:0471432	4.494831392053678e-6	TRUE	51	195	10	HPA	skin 2; extracellular matrix[≥Medium]	11019	702		LUSC Proteins
HPA:0471432	1	FALSE	51	-1	-1	HPA	skin 2; extracellular matrix[≥Medium]	11019	702		LUAD Proteins
TF:M08441_1	4.617717859087196e-6	TRUE	13081	1081	795	TF	Factor: AP-2gamma:Elk-1; motif: NGCCKNRGGSGRCGGAAGTG; match class: 1	20045	8711		LUSC Genes
TF:M08441_1	1	FALSE	13081	206	117	TF	Factor: AP-2gamma:Elk-1; motif: NGCCKNRGGSGRCGGAAGTG; match class: 1	20045	8711		LUAD Genes
TF:M08441_1	1	FALSE	13081	246	184	TF	Factor: AP-2gamma:Elk-1; motif: NGCCKNRGGSGRCGGAAGTG; match class: 1	20045	8711		LUSC Proteins
TF:M08441_1	1	FALSE	13081	33	25	TF	Factor: AP-2gamma:Elk-1; motif: NGCCKNRGGSGRCGGAAGTG; match class: 1	20045	8711		LUAD Proteins
TF:M12703_1	4.94479338267169e-6	TRUE	4496	1081	325	TF	Factor: ZNF383; motif: SSNGGGMGGNGSNGGS; match class: 1	20045	10291		LUSC Genes
TF:M12703_1	1	FALSE	4496	206	39	TF	Factor: ZNF383; motif: SSNGGGMGGNGSNGGS; match class: 1	20045	10291		LUAD Genes
TF:M12703_1	1	FALSE	4496	246	67	TF	Factor: ZNF383; motif: SSNGGGMGGNGSNGGS; match class: 1	20045	10291		LUSC Proteins
TF:M12703_1	1	FALSE	4496	33	10	TF	Factor: ZNF383; motif: SSNGGGMGGNGSNGGS; match class: 1	20045	10291		LUAD Proteins
TF:M11603_1	5.019246394861454e-6	TRUE	13544	1081	818	TF	Factor: TCF-1; motif: ACATCGRGRCGCTGW; match class: 1	20045	8531		LUSC Genes
TF:M11603_1	1	FALSE	13544	206	126	TF	Factor: TCF-1; motif: ACATCGRGRCGCTGW; match class: 1	20045	8531		LUAD Genes
TF:M11603_1	0.30986647081577323	FALSE	13544	246	193	TF	Factor: TCF-1; motif: ACATCGRGRCGCTGW; match class: 1	20045	8531		LUSC Proteins
TF:M11603_1	1	FALSE	13544	33	25	TF	Factor: TCF-1; motif: ACATCGRGRCGCTGW; match class: 1	20045	8531		LUAD Proteins
TF:M00470_1	5.039450218441514e-6	TRUE	5756	1081	399	TF	Factor: AP-2gamma; motif: GCCYNNGGS; match class: 1	20045	141		LUSC Genes
TF:M00470_1	1	FALSE	5756	206	52	TF	Factor: AP-2gamma; motif: GCCYNNGGS; match class: 1	20045	141		LUAD Genes
TF:M00470_1	1	FALSE	5756	246	91	TF	Factor: AP-2gamma; motif: GCCYNNGGS; match class: 1	20045	141		LUSC Proteins
TF:M00470_1	1	FALSE	5756	33	11	TF	Factor: AP-2gamma; motif: GCCYNNGGS; match class: 1	20045	141		LUAD Proteins
TF:M11018	5.249389024978381e-6	TRUE	17328	1081	996	TF	Factor: IRX-1; motif: NACRYNNNNNNNNRYGNN	20045	4442		LUSC Genes
TF:M11018	1	FALSE	17328	206	169	TF	Factor: IRX-1; motif: NACRYNNNNNNNNRYGNN	20045	4442		LUAD Genes
TF:M11018	1	FALSE	17328	246	224	TF	Factor: IRX-1; motif: NACRYNNNNNNNNRYGNN	20045	4442		LUSC Proteins
TF:M11018	1	FALSE	17328	33	29	TF	Factor: IRX-1; motif: NACRYNNNNNNNNRYGNN	20045	4442		LUAD Proteins
TF:M11058	6.320643639851896e-6	TRUE	13615	1081	821	TF	Factor: Hey1; motif: NGCRCGYGYN	20045	3442		LUSC Genes
TF:M11058	1	FALSE	13615	206	123	TF	Factor: Hey1; motif: NGCRCGYGYN	20045	3442		LUAD Genes
TF:M11058	1	FALSE	13615	246	185	TF	Factor: Hey1; motif: NGCRCGYGYN	20045	3442		LUSC Proteins
TF:M11058	1	FALSE	13615	33	25	TF	Factor: Hey1; motif: NGCRCGYGYN	20045	3442		LUAD Proteins
HPA:0471431	1	FALSE	68	690	6	HPA	skin 2; extracellular matrix[≥Low]	11019	701		LUSC Genes
HPA:0471431	1	FALSE	68	117	1	HPA	skin 2; extracellular matrix[≥Low]	11019	701		LUAD Genes
HPA:0471431	7.0659748578247775e-6	TRUE	68	195	11	HPA	skin 2; extracellular matrix[≥Low]	11019	701		LUSC Proteins
HPA:0471431	1	FALSE	68	-1	-1	HPA	skin 2; extracellular matrix[≥Low]	11019	701		LUAD Proteins
GO:0009913	7.150819048847808e-6	TRUE	142	956	29	GO:BP	epidermal cell differentiation	16178	3807		LUSC Genes
GO:0009913	1	FALSE	142	167	4	GO:BP	epidermal cell differentiation	16178	3807		LUAD Genes
GO:0009913	1	FALSE	142	232	6	GO:BP	epidermal cell differentiation	16178	3807		LUSC Proteins
GO:0009913	1	FALSE	142	29	1	GO:BP	epidermal cell differentiation	16178	3807		LUAD Proteins
TF:M13149	7.407072445809336e-6	TRUE	11695	1081	723	TF	Factor: ZNF219; motif: SNNCAGCACCNNGGNCAGCGSC	20045	9804		LUSC Genes
TF:M13149	1	FALSE	11695	206	112	TF	Factor: ZNF219; motif: SNNCAGCACCNNGGNCAGCGSC	20045	9804		LUAD Genes
TF:M13149	0.566188548733077	FALSE	11695	246	171	TF	Factor: ZNF219; motif: SNNCAGCACCNNGGNCAGCGSC	20045	9804		LUSC Proteins
TF:M13149	1	FALSE	11695	33	24	TF	Factor: ZNF219; motif: SNNCAGCACCNNGGNCAGCGSC	20045	9804		LUAD Proteins
TF:M09826_1	7.85510995504492e-6	TRUE	7769	1081	512	TF	Factor: BTEB3; motif: CCNNSCCNSCCCCKCCCCC; match class: 1	20045	639		LUSC Genes
TF:M09826_1	1	FALSE	7769	206	69	TF	Factor: BTEB3; motif: CCNNSCCNSCCCCKCCCCC; match class: 1	20045	639		LUAD Genes
TF:M09826_1	1	FALSE	7769	246	111	TF	Factor: BTEB3; motif: CCNNSCCNSCCCCKCCCCC; match class: 1	20045	639		LUSC Proteins
TF:M09826_1	1	FALSE	7769	33	19	TF	Factor: BTEB3; motif: CCNNSCCNSCCCCKCCCCC; match class: 1	20045	639		LUAD Proteins
TF:M01199_1	7.939720052889326e-6	TRUE	4481	1081	323	TF	Factor: RNF96; motif: BCCCGCRGCC; match class: 1	20045	7395		LUSC Genes
TF:M01199_1	1	FALSE	4481	206	30	TF	Factor: RNF96; motif: BCCCGCRGCC; match class: 1	20045	7395		LUAD Genes
TF:M01199_1	1	FALSE	4481	246	67	TF	Factor: RNF96; motif: BCCCGCRGCC; match class: 1	20045	7395		LUSC Proteins
TF:M01199_1	1	FALSE	4481	33	8	TF	Factor: RNF96; motif: BCCCGCRGCC; match class: 1	20045	7395		LUAD Proteins
HPA:0471412	8.060086205044226e-6	TRUE	683	690	80	HPA	skin 2; cells in spinous layer[≥Medium]	11019	690		LUSC Genes
HPA:0471412	1	FALSE	683	117	3	HPA	skin 2; cells in spinous layer[≥Medium]	11019	690		LUAD Genes
HPA:0471412	3.0367685791247343e-5	TRUE	683	195	33	HPA	skin 2; cells in spinous layer[≥Medium]	11019	690		LUSC Proteins
HPA:0471412	1	FALSE	683	30	1	HPA	skin 2; cells in spinous layer[≥Medium]	11019	690		LUAD Proteins
TF:M02090	8.37485323245587e-6	TRUE	12283	1081	753	TF	Factor: E2F-4; motif: GCGGGAAANA	20045	1548		LUSC Genes
TF:M02090	1	FALSE	12283	206	118	TF	Factor: E2F-4; motif: GCGGGAAANA	20045	1548		LUAD Genes
TF:M02090	1	FALSE	12283	246	164	TF	Factor: E2F-4; motif: GCGGGAAANA	20045	1548		LUSC Proteins
TF:M02090	1	FALSE	12283	33	20	TF	Factor: E2F-4; motif: GCGGGAAANA	20045	1548		LUAD Proteins
TF:M07039_1	8.903758410499596e-6	TRUE	13994	1081	839	TF	Factor: ETF; motif: CCCCGCCCCYN; match class: 1	20045	2205		LUSC Genes
TF:M07039_1	1	FALSE	13994	206	138	TF	Factor: ETF; motif: CCCCGCCCCYN; match class: 1	20045	2205		LUAD Genes
TF:M07039_1	9.877992173978915e-4	TRUE	13994	246	206	TF	Factor: ETF; motif: CCCCGCCCCYN; match class: 1	20045	2205		LUSC Proteins
TF:M07039_1	1	FALSE	13994	33	24	TF	Factor: ETF; motif: CCCCGCCCCYN; match class: 1	20045	2205		LUAD Proteins
TF:M07039	1.0288105838404427e-5	TRUE	16764	1081	970	TF	Factor: ETF; motif: CCCCGCCCCYN	20045	2204		LUSC Genes
TF:M07039	1	FALSE	16764	206	168	TF	Factor: ETF; motif: CCCCGCCCCYN	20045	2204		LUAD Genes
TF:M07039	0.14598132265055255	FALSE	16764	246	227	TF	Factor: ETF; motif: CCCCGCCCCYN	20045	2204		LUSC Proteins
TF:M07039	1	FALSE	16764	33	32	TF	Factor: ETF; motif: CCCCGCCCCYN	20045	2204		LUAD Proteins
TF:M04953	1.0296340182891941e-5	TRUE	8927	1081	575	TF	Factor: Sp1; motif: GGNDGGRGGCGGGG	20045	7942		LUSC Genes
TF:M04953	1	FALSE	8927	206	87	TF	Factor: Sp1; motif: GGNDGGRGGCGGGG	20045	7942		LUAD Genes
TF:M04953	1	FALSE	8927	246	126	TF	Factor: Sp1; motif: GGNDGGRGGCGGGG	20045	7942		LUSC Proteins
TF:M04953	1	FALSE	8927	33	19	TF	Factor: Sp1; motif: GGNDGGRGGCGGGG	20045	7942		LUAD Proteins
GO:0007155	0.032177094299983805	TRUE	1199	956	106	GO:BP	cell adhesion	16178	2750		LUSC Genes
GO:0007155	1	FALSE	1199	167	19	GO:BP	cell adhesion	16178	2750		LUAD Genes
GO:0007155	1.0504186625509688e-5	TRUE	1199	232	44	GO:BP	cell adhesion	16178	2750		LUSC Proteins
GO:0007155	1	FALSE	1199	29	3	GO:BP	cell adhesion	16178	2750		LUAD Proteins
REAC:R-HSA-216083	1	FALSE	84	686	6	REAC	Integrin cell surface interactions	10842	1182		LUSC Genes
REAC:R-HSA-216083	1	FALSE	84	104	1	REAC	Integrin cell surface interactions	10842	1182		LUAD Genes
REAC:R-HSA-216083	1.0731006449011802e-5	TRUE	84	191	12	REAC	Integrin cell surface interactions	10842	1182		LUSC Proteins
REAC:R-HSA-216083	1	FALSE	84	-1	-1	REAC	Integrin cell surface interactions	10842	1182		LUAD Proteins
TF:M00800_1	1.0903716249227758e-5	TRUE	4393	1081	317	TF	Factor: AP-2; motif: GSCCSCRGGCNRNRNN; match class: 1	20045	153		LUSC Genes
TF:M00800_1	1	FALSE	4393	206	36	TF	Factor: AP-2; motif: GSCCSCRGGCNRNRNN; match class: 1	20045	153		LUAD Genes
TF:M00800_1	1	FALSE	4393	246	56	TF	Factor: AP-2; motif: GSCCSCRGGCNRNRNN; match class: 1	20045	153		LUSC Proteins
TF:M00800_1	1	FALSE	4393	33	8	TF	Factor: AP-2; motif: GSCCSCRGGCNRNRNN; match class: 1	20045	153		LUAD Proteins
TF:M03567	1.1915169983766314e-5	TRUE	7951	1081	521	TF	Factor: Sp2; motif: NYSGCCCCGCCCCCY	20045	7990		LUSC Genes
TF:M03567	1	FALSE	7951	206	66	TF	Factor: Sp2; motif: NYSGCCCCGCCCCCY	20045	7990		LUAD Genes
TF:M03567	1	FALSE	7951	246	119	TF	Factor: Sp2; motif: NYSGCCCCGCCCCCY	20045	7990		LUSC Proteins
TF:M03567	1	FALSE	7951	33	20	TF	Factor: Sp2; motif: NYSGCCCCGCCCCCY	20045	7990		LUAD Proteins
TF:M12590	1.2187778423241205e-5	TRUE	11316	1081	702	TF	Factor: CP2; motif: NRRRCCGGCYNRARCCGGNN	20045	8784		LUSC Genes
TF:M12590	1	FALSE	11316	206	114	TF	Factor: CP2; motif: NRRRCCGGCYNRARCCGGNN	20045	8784		LUAD Genes
TF:M12590	1	FALSE	11316	246	154	TF	Factor: CP2; motif: NRRRCCGGCYNRARCCGGNN	20045	8784		LUSC Proteins
TF:M12590	1	FALSE	11316	33	22	TF	Factor: CP2; motif: NRRRCCGGCYNRARCCGGNN	20045	8784		LUAD Proteins
TF:M11490	1.2331458751500245e-5	TRUE	6951	1081	465	TF	Factor: LBP-1; motif: NRCCGGTNNNNACCGGYN	20045	4684		LUSC Genes
TF:M11490	1	FALSE	6951	206	67	TF	Factor: LBP-1; motif: NRCCGGTNNNNACCGGYN	20045	4684		LUAD Genes
TF:M11490	1	FALSE	6951	246	88	TF	Factor: LBP-1; motif: NRCCGGTNNNNACCGGYN	20045	4684		LUSC Proteins
TF:M11490	1	FALSE	6951	33	12	TF	Factor: LBP-1; motif: NRCCGGTNNNNACCGGYN	20045	4684		LUAD Proteins
TF:M07084	1.3192180598429308e-5	TRUE	11167	1081	694	TF	Factor: E2F-4; motif: NGGCGGGAARN	20045	1538		LUSC Genes
TF:M07084	1	FALSE	11167	206	92	TF	Factor: E2F-4; motif: NGGCGGGAARN	20045	1538		LUAD Genes
TF:M07084	0.3088141405919361	FALSE	11167	246	166	TF	Factor: E2F-4; motif: NGGCGGGAARN	20045	1538		LUSC Proteins
TF:M07084	1	FALSE	11167	33	22	TF	Factor: E2F-4; motif: NGGCGGGAARN	20045	1538		LUAD Proteins
TF:M08878	1.3839237290977707e-5	TRUE	7724	1081	508	TF	Factor: EGR; motif: CGCCCCCGCNN	20045	1702		LUSC Genes
TF:M08878	1	FALSE	7724	206	66	TF	Factor: EGR; motif: CGCCCCCGCNN	20045	1702		LUAD Genes
TF:M08878	1	FALSE	7724	246	116	TF	Factor: EGR; motif: CGCCCCCGCNN	20045	1702		LUSC Proteins
TF:M08878	1	FALSE	7724	33	14	TF	Factor: EGR; motif: CGCCCCCGCNN	20045	1702		LUAD Proteins
TF:M07289	1.4166573594661278e-5	TRUE	15020	1081	888	TF	Factor: GKLF; motif: NNNRGGNGNGGSN	20045	3226		LUSC Genes
TF:M07289	1	FALSE	15020	206	151	TF	Factor: GKLF; motif: NNNRGGNGNGGSN	20045	3226		LUAD Genes
TF:M07289	0.13590614750488192	FALSE	15020	246	210	TF	Factor: GKLF; motif: NNNRGGNGNGGSN	20045	3226		LUSC Proteins
TF:M07289	1	FALSE	15020	33	25	TF	Factor: GKLF; motif: NNNRGGNGNGGSN	20045	3226		LUAD Proteins
TF:M07040	1.4228303920968914e-5	TRUE	13016	1081	789	TF	Factor: GKLF; motif: NNRRGRRNGNSNNN	20045	3224		LUSC Genes
TF:M07040	1	FALSE	13016	206	136	TF	Factor: GKLF; motif: NNRRGRRNGNSNNN	20045	3224		LUAD Genes
TF:M07040	0.05638495409849423	FALSE	13016	246	190	TF	Factor: GKLF; motif: NNRRGRRNGNSNNN	20045	3224		LUSC Proteins
TF:M07040	1	FALSE	13016	33	26	TF	Factor: GKLF; motif: NNRRGRRNGNSNNN	20045	3224		LUAD Proteins
TF:M07615	1.4974152188028196e-5	TRUE	7031	1081	469	TF	Factor: Sp3; motif: GGGGCGGGGSNN	20045	8002		LUSC Genes
TF:M07615	1	FALSE	7031	206	58	TF	Factor: Sp3; motif: GGGGCGGGGSNN	20045	8002		LUAD Genes
TF:M07615	1	FALSE	7031	246	100	TF	Factor: Sp3; motif: GGGGCGGGGSNN	20045	8002		LUSC Proteins
TF:M07615	1	FALSE	7031	33	17	TF	Factor: Sp3; motif: GGGGCGGGGSNN	20045	8002		LUAD Proteins
HPA:0470000	1.504792011048434e-5	TRUE	7036	690	505	HPA	skin 2	11019	676		LUSC Genes
HPA:0470000	1	FALSE	7036	117	35	HPA	skin 2	11019	676		LUAD Genes
HPA:0470000	8.079084401854659e-4	TRUE	7036	195	154	HPA	skin 2	11019	676		LUSC Proteins
HPA:0470000	1	FALSE	7036	30	17	HPA	skin 2	11019	676		LUAD Proteins
REAC:R-HSA-3000157	1	FALSE	30	686	4	REAC	Laminin interactions	10842	1268		LUSC Genes
REAC:R-HSA-3000157	1	FALSE	30	104	1	REAC	Laminin interactions	10842	1268		LUAD Genes
REAC:R-HSA-3000157	1.5295882189824374e-5	TRUE	30	191	8	REAC	Laminin interactions	10842	1268		LUSC Proteins
REAC:R-HSA-3000157	1	FALSE	30	-1	-1	REAC	Laminin interactions	10842	1268		LUAD Proteins
TF:M04148_1	1.5654326420700893e-5	TRUE	9836	1081	623	TF	Factor: TFAP2A; motif: NGCCCYNNGGGCN; match class: 1	20045	8679		LUSC Genes
TF:M04148_1	1	FALSE	9836	206	97	TF	Factor: TFAP2A; motif: NGCCCYNNGGGCN; match class: 1	20045	8679		LUAD Genes
TF:M04148_1	1	FALSE	9836	246	132	TF	Factor: TFAP2A; motif: NGCCCYNNGGGCN; match class: 1	20045	8679		LUSC Proteins
TF:M04148_1	1	FALSE	9836	33	20	TF	Factor: TFAP2A; motif: NGCCCYNNGGGCN; match class: 1	20045	8679		LUAD Proteins
GO:0009966	1.5952021499159243e-5	TRUE	2537	956	215	GO:BP	regulation of signal transduction	16178	3842		LUSC Genes
GO:0009966	1	FALSE	2537	167	29	GO:BP	regulation of signal transduction	16178	3842		LUAD Genes
GO:0009966	1	FALSE	2537	232	48	GO:BP	regulation of signal transduction	16178	3842		LUSC Proteins
GO:0009966	1	FALSE	2537	29	8	GO:BP	regulation of signal transduction	16178	3842		LUAD Proteins
TF:M01973_1	1.6099940988335073e-5	TRUE	2492	1081	199	TF	Factor: PLAG1; motif: CCCCCKWNNNGGSCCC; match class: 1	20045	6733		LUSC Genes
TF:M01973_1	1	FALSE	2492	206	20	TF	Factor: PLAG1; motif: CCCCCKWNNNGGSCCC; match class: 1	20045	6733		LUAD Genes
TF:M01973_1	1	FALSE	2492	246	42	TF	Factor: PLAG1; motif: CCCCCKWNNNGGSCCC; match class: 1	20045	6733		LUSC Proteins
TF:M01973_1	1	FALSE	2492	33	4	TF	Factor: PLAG1; motif: CCCCCKWNNNGGSCCC; match class: 1	20045	6733		LUAD Proteins
HP:0000703	1	FALSE	22	-1	-1	HP	Dentinogenesis imperfecta	4958	546		LUSC Genes
HP:0000703	1	FALSE	22	-1	-1	HP	Dentinogenesis imperfecta	4958	546		LUAD Genes
HP:0000703	1.631589763187287e-5	TRUE	22	109	8	HP	Dentinogenesis imperfecta	4958	546		LUSC Proteins
HP:0000703	1	FALSE	22	-1	-1	HP	Dentinogenesis imperfecta	4958	546		LUAD Proteins
HPA:0471393	3.9471110338641885e-4	TRUE	296	690	41	HPA	skin 2; cells in basal layer[High]	11019	682		LUSC Genes
HPA:0471393	1	FALSE	296	117	2	HPA	skin 2; cells in basal layer[High]	11019	682		LUAD Genes
HPA:0471393	1.6347611295674956e-5	TRUE	296	195	21	HPA	skin 2; cells in basal layer[High]	11019	682		LUSC Proteins
HPA:0471393	1	FALSE	296	-1	-1	HPA	skin 2; cells in basal layer[High]	11019	682		LUAD Proteins
TF:M11490_1	1.6585583374113358e-5	TRUE	6173	1081	420	TF	Factor: LBP-1; motif: NRCCGGTNNNNACCGGYN; match class: 1	20045	4685		LUSC Genes
TF:M11490_1	1	FALSE	6173	206	56	TF	Factor: LBP-1; motif: NRCCGGTNNNNACCGGYN; match class: 1	20045	4685		LUAD Genes
TF:M11490_1	1	FALSE	6173	246	77	TF	Factor: LBP-1; motif: NRCCGGTNNNNACCGGYN; match class: 1	20045	4685		LUSC Proteins
TF:M11490_1	1	FALSE	6173	33	11	TF	Factor: LBP-1; motif: NRCCGGTNNNNACCGGYN; match class: 1	20045	4685		LUAD Proteins
TF:M00931_1	1.6714326502678555e-5	TRUE	6121	1081	417	TF	Factor: Sp1; motif: GGGGCGGGGC; match class: 1	20045	7969		LUSC Genes
TF:M00931_1	1	FALSE	6121	206	53	TF	Factor: Sp1; motif: GGGGCGGGGC; match class: 1	20045	7969		LUAD Genes
TF:M00931_1	1	FALSE	6121	246	93	TF	Factor: Sp1; motif: GGGGCGGGGC; match class: 1	20045	7969		LUSC Proteins
TF:M00931_1	1	FALSE	6121	33	16	TF	Factor: Sp1; motif: GGGGCGGGGC; match class: 1	20045	7969		LUAD Proteins
GO:0043227	1	FALSE	11983	983	717	GO:CC	membrane-bounded organelle	16860	1879		LUSC Genes
GO:0043227	1	FALSE	11983	179	122	GO:CC	membrane-bounded organelle	16860	1879		LUAD Genes
GO:0043227	1.7301580629512578e-5	TRUE	11983	238	204	GO:CC	membrane-bounded organelle	16860	1879		LUSC Proteins
GO:0043227	0.27240465052085444	FALSE	11983	33	31	GO:CC	membrane-bounded organelle	16860	1879		LUAD Proteins
WP:WP306	1	FALSE	198	543	16	WP	Focal adhesion	8286	195		LUSC Genes
WP:WP306	1	FALSE	198	92	1	WP	Focal adhesion	8286	195		LUAD Genes
WP:WP306	1.863354139912465e-5	TRUE	198	151	17	WP	Focal adhesion	8286	195		LUSC Proteins
WP:WP306	1	FALSE	198	-1	-1	WP	Focal adhesion	8286	195		LUAD Proteins
TF:M10071_1	1.9603910326611105e-5	TRUE	4787	1081	339	TF	Factor: Sp1; motif: NGGGGGCGGGGCCNGGGGGGGG; match class: 1	20045	7949		LUSC Genes
TF:M10071_1	1	FALSE	4787	206	42	TF	Factor: Sp1; motif: NGGGGGCGGGGCCNGGGGGGGG; match class: 1	20045	7949		LUAD Genes
TF:M10071_1	1	FALSE	4787	246	69	TF	Factor: Sp1; motif: NGGGGGCGGGGCCNGGGGGGGG; match class: 1	20045	7949		LUSC Proteins
TF:M10071_1	1	FALSE	4787	33	9	TF	Factor: Sp1; motif: NGGGGGCGGGGCCNGGGGGGGG; match class: 1	20045	7949		LUAD Proteins
GO:0005539	1	FALSE	162	1017	7	GO:MF	glycosaminoglycan binding	17314	1507		LUSC Genes
GO:0005539	1	FALSE	162	185	2	GO:MF	glycosaminoglycan binding	17314	1507		LUAD Genes
GO:0005539	2.0865898513704667e-5	TRUE	162	239	14	GO:MF	glycosaminoglycan binding	17314	1507		LUSC Proteins
GO:0005539	1	FALSE	162	-1	-1	GO:MF	glycosaminoglycan binding	17314	1507		LUAD Proteins
KEGG:04510	1	FALSE	202	497	18	KEGG	Focal adhesion	8484	313		LUSC Genes
KEGG:04510	1	FALSE	202	87	1	KEGG	Focal adhesion	8484	313		LUAD Genes
KEGG:04510	2.4319107725323628e-5	TRUE	202	143	16	KEGG	Focal adhesion	8484	313		LUSC Proteins
KEGG:04510	1	FALSE	202	-1	-1	KEGG	Focal adhesion	8484	313		LUAD Proteins
TF:M07289_1	2.519678582983188e-5	TRUE	10876	1081	677	TF	Factor: GKLF; motif: NNNRGGNGNGGSN; match class: 1	20045	3227		LUSC Genes
TF:M07289_1	1	FALSE	10876	206	116	TF	Factor: GKLF; motif: NNNRGGNGNGGSN; match class: 1	20045	3227		LUAD Genes
TF:M07289_1	1	FALSE	10876	246	153	TF	Factor: GKLF; motif: NNNRGGNGNGGSN; match class: 1	20045	3227		LUSC Proteins
TF:M07289_1	1	FALSE	10876	33	15	TF	Factor: GKLF; motif: NNNRGGNGNGGSN; match class: 1	20045	3227		LUAD Proteins
TF:M07380_1	2.631085260486958e-5	TRUE	8243	1081	535	TF	Factor: E2F-4; motif: NTTTCSCGCC; match class: 1	20045	1547		LUSC Genes
TF:M07380_1	1	FALSE	8243	206	68	TF	Factor: E2F-4; motif: NTTTCSCGCC; match class: 1	20045	1547		LUAD Genes
TF:M07380_1	0.6379300852492776	FALSE	8243	246	129	TF	Factor: E2F-4; motif: NTTTCSCGCC; match class: 1	20045	1547		LUSC Proteins
TF:M07380_1	1	FALSE	8243	33	17	TF	Factor: E2F-4; motif: NTTTCSCGCC; match class: 1	20045	1547		LUAD Proteins
GO:0005737	1	FALSE	10755	983	658	GO:CC	cytoplasm	16860	309		LUSC Genes
GO:0005737	1	FALSE	10755	179	104	GO:CC	cytoplasm	16860	309		LUAD Genes
GO:0005737	2.6420732251710575e-5	TRUE	10755	238	189	GO:CC	cytoplasm	16860	309		LUSC Proteins
GO:0005737	0.08941887315437765	FALSE	10755	33	30	GO:CC	cytoplasm	16860	309		LUAD Proteins
TF:M09973_1	2.7563302135679377e-5	TRUE	6847	1081	457	TF	Factor: CPBP; motif: GNNRGGGHGGGGNNGGGRN; match class: 1	20045	963		LUSC Genes
TF:M09973_1	1	FALSE	6847	206	65	TF	Factor: CPBP; motif: GNNRGGGHGGGGNNGGGRN; match class: 1	20045	963		LUAD Genes
TF:M09973_1	1	FALSE	6847	246	96	TF	Factor: CPBP; motif: GNNRGGGHGGGGNNGGGRN; match class: 1	20045	963		LUSC Proteins
TF:M09973_1	1	FALSE	6847	33	15	TF	Factor: CPBP; motif: GNNRGGGHGGGGNNGGGRN; match class: 1	20045	963		LUAD Proteins
TF:M04869	2.811453778976029e-5	TRUE	11569	1081	713	TF	Factor: Egr-1; motif: GCGCATGCG	20045	1640		LUSC Genes
TF:M04869	1	FALSE	11569	206	83	TF	Factor: Egr-1; motif: GCGCATGCG	20045	1640		LUAD Genes
TF:M04869	1	FALSE	11569	246	165	TF	Factor: Egr-1; motif: GCGCATGCG	20045	1640		LUSC Proteins
TF:M04869	1	FALSE	11569	33	22	TF	Factor: Egr-1; motif: GCGCATGCG	20045	1640		LUAD Proteins
TF:M08878_1	2.9799086375389768e-5	TRUE	3326	1081	250	TF	Factor: EGR; motif: CGCCCCCGCNN; match class: 1	20045	1703		LUSC Genes
TF:M08878_1	1	FALSE	3326	206	24	TF	Factor: EGR; motif: CGCCCCCGCNN; match class: 1	20045	1703		LUAD Genes
TF:M08878_1	1	FALSE	3326	246	51	TF	Factor: EGR; motif: CGCCCCCGCNN; match class: 1	20045	1703		LUSC Proteins
TF:M08878_1	1	FALSE	3326	33	7	TF	Factor: EGR; motif: CGCCCCCGCNN; match class: 1	20045	1703		LUAD Proteins
TF:M10026	3.0309490697511562e-5	TRUE	8669	1081	558	TF	Factor: PATZ; motif: GGGGNGGGGGMKGGRRNGGNRN	20045	6408		LUSC Genes
TF:M10026	1	FALSE	8669	206	72	TF	Factor: PATZ; motif: GGGGNGGGGGMKGGRRNGGNRN	20045	6408		LUAD Genes
TF:M10026	1	FALSE	8669	246	128	TF	Factor: PATZ; motif: GGGGNGGGGGMKGGRRNGGNRN	20045	6408		LUSC Proteins
TF:M10026	1	FALSE	8669	33	19	TF	Factor: PATZ; motif: GGGGNGGGGGMKGGRRNGGNRN	20045	6408		LUAD Proteins
TF:M10432	3.052366894983591e-5	TRUE	9572	1081	607	TF	Factor: MAZ; motif: GGGMGGGGS	20045	5064		LUSC Genes
TF:M10432	1	FALSE	9572	206	100	TF	Factor: MAZ; motif: GGGMGGGGS	20045	5064		LUAD Genes
TF:M10432	1	FALSE	9572	246	136	TF	Factor: MAZ; motif: GGGMGGGGS	20045	5064		LUSC Proteins
TF:M10432	1	FALSE	9572	33	18	TF	Factor: MAZ; motif: GGGMGGGGS	20045	5064		LUAD Proteins
HPA:0381192	1	FALSE	424	690	32	HPA	placenta; cytotrophoblasts[≥Medium]	11019	519		LUSC Genes
HPA:0381192	1	FALSE	424	117	3	HPA	placenta; cytotrophoblasts[≥Medium]	11019	519		LUAD Genes
HPA:0381192	3.1961797320875096e-5	TRUE	424	195	25	HPA	placenta; cytotrophoblasts[≥Medium]	11019	519		LUSC Proteins
HPA:0381192	1	FALSE	424	30	4	HPA	placenta; cytotrophoblasts[≥Medium]	11019	519		LUAD Proteins
TF:M01072	3.262536242561857e-5	TRUE	4286	1081	308	TF	Factor: HIC1; motif: NSNNNNTGCCCSSNN	20045	3466		LUSC Genes
TF:M01072	1	FALSE	4286	206	40	TF	Factor: HIC1; motif: NSNNNNTGCCCSSNN	20045	3466		LUAD Genes
TF:M01072	1	FALSE	4286	246	57	TF	Factor: HIC1; motif: NSNNNNTGCCCSSNN	20045	3466		LUSC Proteins
TF:M01072	1	FALSE	4286	33	11	TF	Factor: HIC1; motif: NSNNNNTGCCCSSNN	20045	3466		LUAD Proteins
TF:M12703	3.456968618049123e-5	TRUE	9356	1081	595	TF	Factor: ZNF383; motif: SSNGGGMGGNGSNGGS	20045	10290		LUSC Genes
TF:M12703	1	FALSE	9356	206	91	TF	Factor: ZNF383; motif: SSNGGGMGGNGSNGGS	20045	10290		LUAD Genes
TF:M12703	1	FALSE	9356	246	131	TF	Factor: ZNF383; motif: SSNGGGMGGNGSNGGS	20045	10290		LUSC Proteins
TF:M12703	1	FALSE	9356	33	20	TF	Factor: ZNF383; motif: SSNGGGMGGNGSNGGS	20045	10290		LUAD Proteins
TF:M12590_1	3.557074637015076e-5	TRUE	6930	1081	461	TF	Factor: CP2; motif: NRRRCCGGCYNRARCCGGNN; match class: 1	20045	8785		LUSC Genes
TF:M12590_1	1	FALSE	6930	206	63	TF	Factor: CP2; motif: NRRRCCGGCYNRARCCGGNN; match class: 1	20045	8785		LUAD Genes
TF:M12590_1	1	FALSE	6930	246	103	TF	Factor: CP2; motif: NRRRCCGGCYNRARCCGGNN; match class: 1	20045	8785		LUSC Proteins
TF:M12590_1	1	FALSE	6930	33	14	TF	Factor: CP2; motif: NRRRCCGGCYNRARCCGGNN; match class: 1	20045	8785		LUAD Proteins
MIRNA:hsa-miR-29c-3p	1	FALSE	254	952	29	MIRNA	hsa-miR-29c-3p	14819	504		LUSC Genes
MIRNA:hsa-miR-29c-3p	1	FALSE	254	148	1	MIRNA	hsa-miR-29c-3p	14819	504		LUAD Genes
MIRNA:hsa-miR-29c-3p	3.633179599368953e-5	TRUE	254	222	18	MIRNA	hsa-miR-29c-3p	14819	504		LUSC Proteins
MIRNA:hsa-miR-29c-3p	1	FALSE	254	-1	-1	MIRNA	hsa-miR-29c-3p	14819	504		LUAD Proteins
TF:M12648	3.760935155828534e-5	TRUE	4510	1081	321	TF	Factor: PATZ1; motif: SCNCCNCNSCCCCCASCCN	20045	6410		LUSC Genes
TF:M12648	1	FALSE	4510	206	36	TF	Factor: PATZ1; motif: SCNCCNCNSCCCCCASCCN	20045	6410		LUAD Genes
TF:M12648	1	FALSE	4510	246	60	TF	Factor: PATZ1; motif: SCNCCNCNSCCCCCASCCN	20045	6410		LUSC Proteins
TF:M12648	1	FALSE	4510	33	8	TF	Factor: PATZ1; motif: SCNCCNCNSCCCCCASCCN	20045	6410		LUAD Proteins
TF:M04148	3.8734787486120596e-5	TRUE	10275	1081	644	TF	Factor: TFAP2A; motif: NGCCCYNNGGGCN	20045	8678		LUSC Genes
TF:M04148	1	FALSE	10275	206	102	TF	Factor: TFAP2A; motif: NGCCCYNNGGGCN	20045	8678		LUAD Genes
TF:M04148	1	FALSE	10275	246	138	TF	Factor: TFAP2A; motif: NGCCCYNNGGGCN	20045	8678		LUSC Proteins
TF:M04148	1	FALSE	10275	33	20	TF	Factor: TFAP2A; motif: NGCCCYNNGGGCN	20045	8678		LUAD Proteins
TF:M12354	3.913013809485171e-5	TRUE	11203	1081	693	TF	Factor: ZNF37A; motif: CCYYGGCTCCNTSCCMN	20045	10276		LUSC Genes
TF:M12354	1	FALSE	11203	206	117	TF	Factor: ZNF37A; motif: CCYYGGCTCCNTSCCMN	20045	10276		LUAD Genes
TF:M12354	1	FALSE	11203	246	158	TF	Factor: ZNF37A; motif: CCYYGGCTCCNTSCCMN	20045	10276		LUSC Proteins
TF:M12354	1	FALSE	11203	33	24	TF	Factor: ZNF37A; motif: CCYYGGCTCCNTSCCMN	20045	10276		LUAD Proteins
HPA:0620000	4.077568608111128e-5	TRUE	6000	690	441	HPA	vagina	11019	856		LUSC Genes
HPA:0620000	1	FALSE	6000	117	27	HPA	vagina	11019	856		LUAD Genes
HPA:0620000	1	FALSE	6000	195	121	HPA	vagina	11019	856		LUSC Proteins
HPA:0620000	1	FALSE	6000	30	11	HPA	vagina	11019	856		LUAD Proteins
HPA:0620221	4.077568608111128e-5	TRUE	6000	690	441	HPA	vagina; squamous epithelial cells[≥Low]	11019	857		LUSC Genes
HPA:0620221	1	FALSE	6000	117	27	HPA	vagina; squamous epithelial cells[≥Low]	11019	857		LUAD Genes
HPA:0620221	1	FALSE	6000	195	121	HPA	vagina; squamous epithelial cells[≥Low]	11019	857		LUSC Proteins
HPA:0620221	1	FALSE	6000	30	11	HPA	vagina; squamous epithelial cells[≥Low]	11019	857		LUAD Proteins
TF:M06948_1	4.086181767735904e-5	TRUE	6372	1081	429	TF	Factor: Sp2; motif: TGGGCGCGCCCA; match class: 1	20045	7977		LUSC Genes
TF:M06948_1	1	FALSE	6372	206	48	TF	Factor: Sp2; motif: TGGGCGCGCCCA; match class: 1	20045	7977		LUAD Genes
TF:M06948_1	1	FALSE	6372	246	97	TF	Factor: Sp2; motif: TGGGCGCGCCCA; match class: 1	20045	7977		LUSC Proteins
TF:M06948_1	1	FALSE	6372	33	8	TF	Factor: Sp2; motif: TGGGCGCGCCCA; match class: 1	20045	7977		LUAD Proteins
HPA:0600000	4.32463870143484e-5	TRUE	7788	690	546	HPA	tonsil	11019	842		LUSC Genes
HPA:0600000	1	FALSE	7788	117	48	HPA	tonsil	11019	842		LUAD Genes
HPA:0600000	0.1653348113969811	FALSE	7788	195	158	HPA	tonsil	11019	842		LUSC Proteins
HPA:0600000	1	FALSE	7788	30	21	HPA	tonsil	11019	842		LUAD Proteins
GO:0008283	4.486775881478011e-5	TRUE	1391	956	132	GO:BP	cell population proliferation	16178	3185		LUSC Genes
GO:0008283	1	FALSE	1391	167	23	GO:BP	cell population proliferation	16178	3185		LUAD Genes
GO:0008283	1	FALSE	1391	232	34	GO:BP	cell population proliferation	16178	3185		LUSC Proteins
GO:0008283	1	FALSE	1391	29	2	GO:BP	cell population proliferation	16178	3185		LUAD Proteins
TF:M12593	4.520706697120805e-5	TRUE	8854	1081	567	TF	Factor: CTCF; motif: NNRSYGCCMCCTGSTGGCCN	20045	1170		LUSC Genes
TF:M12593	1	FALSE	8854	206	100	TF	Factor: CTCF; motif: NNRSYGCCMCCTGSTGGCCN	20045	1170		LUAD Genes
TF:M12593	1	FALSE	8854	246	118	TF	Factor: CTCF; motif: NNRSYGCCMCCTGSTGGCCN	20045	1170		LUSC Proteins
TF:M12593	1	FALSE	8854	33	19	TF	Factor: CTCF; motif: NNRSYGCCMCCTGSTGGCCN	20045	1170		LUAD Proteins
TF:M07354_1	4.935856051637062e-5	TRUE	3787	1081	277	TF	Factor: Egr-1; motif: GCGGGGGCGG; match class: 1	20045	1663		LUSC Genes
TF:M07354_1	1	FALSE	3787	206	25	TF	Factor: Egr-1; motif: GCGGGGGCGG; match class: 1	20045	1663		LUAD Genes
TF:M07354_1	1	FALSE	3787	246	53	TF	Factor: Egr-1; motif: GCGGGGGCGG; match class: 1	20045	1663		LUSC Proteins
TF:M07354_1	1	FALSE	3787	33	9	TF	Factor: Egr-1; motif: GCGGGGGCGG; match class: 1	20045	1663		LUAD Proteins
TF:M01873_1	5.1252568936050645e-5	TRUE	2766	1081	214	TF	Factor: Egr-1; motif: GCGGGGGCGG; match class: 1	20045	1665		LUSC Genes
TF:M01873_1	1	FALSE	2766	206	20	TF	Factor: Egr-1; motif: GCGGGGGCGG; match class: 1	20045	1665		LUAD Genes
TF:M01873_1	1	FALSE	2766	246	35	TF	Factor: Egr-1; motif: GCGGGGGCGG; match class: 1	20045	1665		LUSC Proteins
TF:M01873_1	1	FALSE	2766	33	5	TF	Factor: Egr-1; motif: GCGGGGGCGG; match class: 1	20045	1665		LUAD Proteins
TF:M03895	5.199100435570492e-5	TRUE	9488	1081	601	TF	Factor: CTCF; motif: WGCGCCMYCTAGYGGYN	20045	1150		LUSC Genes
TF:M03895	1	FALSE	9488	206	93	TF	Factor: CTCF; motif: WGCGCCMYCTAGYGGYN	20045	1150		LUAD Genes
TF:M03895	1	FALSE	9488	246	134	TF	Factor: CTCF; motif: WGCGCCMYCTAGYGGYN	20045	1150		LUSC Proteins
TF:M03895	1	FALSE	9488	33	19	TF	Factor: CTCF; motif: WGCGCCMYCTAGYGGYN	20045	1150		LUAD Proteins
HP:0010299	1	FALSE	25	-1	-1	HP	Abnormal dentin morphology	4958	6757		LUSC Genes
HP:0010299	1	FALSE	25	-1	-1	HP	Abnormal dentin morphology	4958	6757		LUAD Genes
HP:0010299	5.223994490440929e-5	TRUE	25	109	8	HP	Abnormal dentin morphology	4958	6757		LUSC Proteins
HP:0010299	1	FALSE	25	-1	-1	HP	Abnormal dentin morphology	4958	6757		LUAD Proteins
GO:0048856	5.4241261675736775e-5	TRUE	4214	956	323	GO:BP	anatomical structure development	16178	13525		LUSC Genes
GO:0048856	1	FALSE	4214	167	54	GO:BP	anatomical structure development	16178	13525		LUAD Genes
GO:0048856	1	FALSE	4214	232	83	GO:BP	anatomical structure development	16178	13525		LUSC Proteins
GO:0048856	1	FALSE	4214	29	8	GO:BP	anatomical structure development	16178	13525		LUAD Proteins
HPA:0461391	0.0032744569311390585	TRUE	881	690	87	HPA	skin 1; cells in basal layer[≥Low]	11019	628		LUSC Genes
HPA:0461391	1	FALSE	881	117	4	HPA	skin 1; cells in basal layer[≥Low]	11019	628		LUAD Genes
HPA:0461391	5.507712817086672e-5	TRUE	881	195	38	HPA	skin 1; cells in basal layer[≥Low]	11019	628		LUSC Proteins
HPA:0461391	1	FALSE	881	30	3	HPA	skin 1; cells in basal layer[≥Low]	11019	628		LUAD Proteins
GO:0010646	5.602776683269063e-5	TRUE	2812	956	231	GO:BP	regulation of cell communication	16178	4342		LUSC Genes
GO:0010646	1	FALSE	2812	167	29	GO:BP	regulation of cell communication	16178	4342		LUAD Genes
GO:0010646	1	FALSE	2812	232	50	GO:BP	regulation of cell communication	16178	4342		LUSC Proteins
GO:0010646	1	FALSE	2812	29	8	GO:BP	regulation of cell communication	16178	4342		LUAD Proteins
HPA:0471391	5.825445869485563e-5	TRUE	962	690	100	HPA	skin 2; cells in basal layer[≥Low]	11019	680		LUSC Genes
HPA:0471391	1	FALSE	962	117	5	HPA	skin 2; cells in basal layer[≥Low]	11019	680		LUAD Genes
HPA:0471391	6.522389633759972e-5	TRUE	962	195	40	HPA	skin 2; cells in basal layer[≥Low]	11019	680		LUSC Proteins
HPA:0471391	1	FALSE	962	30	7	HPA	skin 2; cells in basal layer[≥Low]	11019	680		LUAD Proteins
GO:0043226	1	FALSE	12730	983	758	GO:CC	organelle	16860	1878		LUSC Genes
GO:0043226	1	FALSE	12730	179	130	GO:CC	organelle	16860	1878		LUAD Genes
GO:0043226	5.8417877477018685e-5	TRUE	12730	238	211	GO:CC	organelle	16860	1878		LUSC Proteins
GO:0043226	1	FALSE	12730	33	31	GO:CC	organelle	16860	1878		LUAD Proteins
TF:M01858	5.897940997065904e-5	TRUE	7651	1081	500	TF	Factor: AP-2beta; motif: GCNNNGGSCNGVGGGN	20045	138		LUSC Genes
TF:M01858	1	FALSE	7651	206	70	TF	Factor: AP-2beta; motif: GCNNNGGSCNGVGGGN	20045	138		LUAD Genes
TF:M01858	1	FALSE	7651	246	104	TF	Factor: AP-2beta; motif: GCNNNGGSCNGVGGGN	20045	138		LUSC Proteins
TF:M01858	1	FALSE	7651	33	22	TF	Factor: AP-2beta; motif: GCNNNGGSCNGVGGGN	20045	138		LUAD Proteins
TF:M12599_1	6.26840059929903e-5	TRUE	16076	1081	935	TF	Factor: E2F4; motif: YCCCGCCNCNNSSNNSNN; match class: 1	20045	1545		LUSC Genes
TF:M12599_1	1	FALSE	16076	206	149	TF	Factor: E2F4; motif: YCCCGCCNCNNSSNNSNN; match class: 1	20045	1545		LUAD Genes
TF:M12599_1	9.700839960700015e-4	TRUE	16076	246	226	TF	Factor: E2F4; motif: YCCCGCCNCNNSSNNSNN; match class: 1	20045	1545		LUSC Proteins
TF:M12599_1	1	FALSE	16076	33	30	TF	Factor: E2F4; motif: YCCCGCCNCNNSSNNSNN; match class: 1	20045	1545		LUAD Proteins
TF:M13132_1	6.294516167447997e-5	TRUE	5487	1081	377	TF	Factor: ZNF609; motif: GNSNGGGNGCTGN; match class: 1	20045	10979		LUSC Genes
TF:M13132_1	1	FALSE	5487	206	60	TF	Factor: ZNF609; motif: GNSNGGGNGCTGN; match class: 1	20045	10979		LUAD Genes
TF:M13132_1	1	FALSE	5487	246	87	TF	Factor: ZNF609; motif: GNSNGGGNGCTGN; match class: 1	20045	10979		LUSC Proteins
TF:M13132_1	1	FALSE	5487	33	10	TF	Factor: ZNF609; motif: GNSNGGGNGCTGN; match class: 1	20045	10979		LUAD Proteins
GO:0048584	6.305239424080121e-5	TRUE	1928	956	170	GO:BP	positive regulation of response to stimulus	16178	13280		LUSC Genes
GO:0048584	1	FALSE	1928	167	25	GO:BP	positive regulation of response to stimulus	16178	13280		LUAD Genes
GO:0048584	1	FALSE	1928	232	32	GO:BP	positive regulation of response to stimulus	16178	13280		LUSC Proteins
GO:0048584	1	FALSE	1928	29	5	GO:BP	positive regulation of response to stimulus	16178	13280		LUAD Proteins
GO:0048513	6.412567536840892e-5	TRUE	1745	956	157	GO:BP	animal organ development	16178	13223		LUSC Genes
GO:0048513	1	FALSE	1745	167	23	GO:BP	animal organ development	16178	13223		LUAD Genes
GO:0048513	1	FALSE	1745	232	39	GO:BP	animal organ development	16178	13223		LUSC Proteins
GO:0048513	1	FALSE	1745	29	3	GO:BP	animal organ development	16178	13223		LUAD Proteins
HPA:0470201	0.9226166795814099	FALSE	888	690	76	HPA	skin 2; endothelial cells[≥Low]	11019	695		LUSC Genes
HPA:0470201	1	FALSE	888	117	5	HPA	skin 2; endothelial cells[≥Low]	11019	695		LUAD Genes
HPA:0470201	6.743087694732773e-5	TRUE	888	195	38	HPA	skin 2; endothelial cells[≥Low]	11019	695		LUSC Proteins
HPA:0470201	1	FALSE	888	30	3	HPA	skin 2; endothelial cells[≥Low]	11019	695		LUAD Proteins
REAC:R-HSA-1442490	1	FALSE	64	686	7	REAC	Collagen degradation	10842	373		LUSC Genes
REAC:R-HSA-1442490	1	FALSE	64	-1	-1	REAC	Collagen degradation	10842	373		LUAD Genes
REAC:R-HSA-1442490	6.86102517381315e-5	TRUE	64	191	10	REAC	Collagen degradation	10842	373		LUSC Proteins
REAC:R-HSA-1442490	1	FALSE	64	-1	-1	REAC	Collagen degradation	10842	373		LUAD Proteins
GO:0023051	6.914485309988159e-5	TRUE	2804	956	230	GO:BP	regulation of signaling	16178	6876		LUSC Genes
GO:0023051	1	FALSE	2804	167	29	GO:BP	regulation of signaling	16178	6876		LUAD Genes
GO:0023051	1	FALSE	2804	232	50	GO:BP	regulation of signaling	16178	6876		LUSC Proteins
GO:0023051	1	FALSE	2804	29	8	GO:BP	regulation of signaling	16178	6876		LUAD Proteins
TF:M11533	7.308673247316271e-5	TRUE	13454	1081	807	TF	Factor: E2F-1; motif: NTTTTGGCGCCAWWWN	20045	1472		LUSC Genes
TF:M11533	1	FALSE	13454	206	122	TF	Factor: E2F-1; motif: NTTTTGGCGCCAWWWN	20045	1472		LUAD Genes
TF:M11533	1	FALSE	13454	246	184	TF	Factor: E2F-1; motif: NTTTTGGCGCCAWWWN	20045	1472		LUSC Proteins
TF:M11533	1	FALSE	13454	33	26	TF	Factor: E2F-1; motif: NTTTTGGCGCCAWWWN	20045	1472		LUAD Proteins
TF:M07063	7.335138468756243e-5	TRUE	6470	1081	433	TF	Factor: Sp1; motif: GGGGCGGGGC	20045	7962		LUSC Genes
TF:M07063	1	FALSE	6470	206	51	TF	Factor: Sp1; motif: GGGGCGGGGC	20045	7962		LUAD Genes
TF:M07063	1	FALSE	6470	246	92	TF	Factor: Sp1; motif: GGGGCGGGGC	20045	7962		LUSC Proteins
TF:M07063	1	FALSE	6470	33	17	TF	Factor: Sp1; motif: GGGGCGGGGC	20045	7962		LUAD Proteins
TF:M01100_1	7.548717570616738e-5	TRUE	2843	1081	218	TF	Factor: LRF; motif: GGGGKYNNB; match class: 1	20045	4867		LUSC Genes
TF:M01100_1	1	FALSE	2843	206	30	TF	Factor: LRF; motif: GGGGKYNNB; match class: 1	20045	4867		LUAD Genes
TF:M01100_1	1	FALSE	2843	246	36	TF	Factor: LRF; motif: GGGGKYNNB; match class: 1	20045	4867		LUSC Proteins
TF:M01100_1	1	FALSE	2843	33	5	TF	Factor: LRF; motif: GGGGKYNNB; match class: 1	20045	4867		LUAD Proteins
TF:M08867_1	7.726995493598536e-5	TRUE	5324	1081	367	TF	Factor: AP2; motif: GCCYGSGGSN; match class: 1	20045	155		LUSC Genes
TF:M08867_1	1	FALSE	5324	206	43	TF	Factor: AP2; motif: GCCYGSGGSN; match class: 1	20045	155		LUAD Genes
TF:M08867_1	1	FALSE	5324	246	71	TF	Factor: AP2; motif: GCCYGSGGSN; match class: 1	20045	155		LUSC Proteins
TF:M08867_1	1	FALSE	5324	33	12	TF	Factor: AP2; motif: GCCYGSGGSN; match class: 1	20045	155		LUAD Proteins
HPA:0381191	1	FALSE	476	690	35	HPA	placenta; cytotrophoblasts[≥Low]	11019	518		LUSC Genes
HPA:0381191	1	FALSE	476	117	4	HPA	placenta; cytotrophoblasts[≥Low]	11019	518		LUAD Genes
HPA:0381191	7.854376003998803e-5	TRUE	476	195	26	HPA	placenta; cytotrophoblasts[≥Low]	11019	518		LUSC Proteins
HPA:0381191	1	FALSE	476	30	4	HPA	placenta; cytotrophoblasts[≥Low]	11019	518		LUAD Proteins
GO:0005581	1	FALSE	33	983	5	GO:CC	collagen trimer	16860	201		LUSC Genes
GO:0005581	1	FALSE	33	-1	-1	GO:CC	collagen trimer	16860	201		LUAD Genes
GO:0005581	8.110448056631786e-5	TRUE	33	238	7	GO:CC	collagen trimer	16860	201		LUSC Proteins
GO:0005581	1	FALSE	33	-1	-1	GO:CC	collagen trimer	16860	201		LUAD Proteins
TF:M00649	8.539333387971739e-5	TRUE	9588	1081	605	TF	Factor: MAZ; motif: GGGGAGGG	20045	5070		LUSC Genes
TF:M00649	1	FALSE	9588	206	102	TF	Factor: MAZ; motif: GGGGAGGG	20045	5070		LUAD Genes
TF:M00649	1	FALSE	9588	246	138	TF	Factor: MAZ; motif: GGGGAGGG	20045	5070		LUSC Proteins
TF:M00649	1	FALSE	9588	33	16	TF	Factor: MAZ; motif: GGGGAGGG	20045	5070		LUAD Proteins
GO:0048522	8.76523857248092e-5	TRUE	4752	956	356	GO:BP	positive regulation of cellular process	16178	13230		LUSC Genes
GO:0048522	1	FALSE	4752	167	57	GO:BP	positive regulation of cellular process	16178	13230		LUAD Genes
GO:0048522	1	FALSE	4752	232	82	GO:BP	positive regulation of cellular process	16178	13230		LUSC Proteins
GO:0048522	1	FALSE	4752	29	9	GO:BP	positive regulation of cellular process	16178	13230		LUAD Proteins
KEGG:05146	1	FALSE	101	497	10	KEGG	Amoebiasis	8484	438		LUSC Genes
KEGG:05146	1	FALSE	101	87	1	KEGG	Amoebiasis	8484	438		LUAD Genes
KEGG:05146	8.89784626143077e-5	TRUE	101	143	11	KEGG	Amoebiasis	8484	438		LUSC Proteins
KEGG:05146	1	FALSE	101	-1	-1	KEGG	Amoebiasis	8484	438		LUAD Proteins
TF:M09896_1	9.03927196049644e-5	TRUE	4903	1081	342	TF	Factor: E2F-7; motif: GRGGCGGGAANNN; match class: 1	20045	1561		LUSC Genes
TF:M09896_1	1	FALSE	4903	206	32	TF	Factor: E2F-7; motif: GRGGCGGGAANNN; match class: 1	20045	1561		LUAD Genes
TF:M09896_1	1	FALSE	4903	246	75	TF	Factor: E2F-7; motif: GRGGCGGGAANNN; match class: 1	20045	1561		LUSC Proteins
TF:M09896_1	1	FALSE	4903	33	13	TF	Factor: E2F-7; motif: GRGGCGGGAANNN; match class: 1	20045	1561		LUAD Proteins
KEGG:05200	9.160167785508102e-5	TRUE	527	497	59	KEGG	Pathways in cancer	8484	453		LUSC Genes
KEGG:05200	1	FALSE	527	87	3	KEGG	Pathways in cancer	8484	453		LUAD Genes
KEGG:05200	0.12603931732448845	FALSE	527	143	19	KEGG	Pathways in cancer	8484	453		LUSC Proteins
KEGG:05200	1	FALSE	527	21	2	KEGG	Pathways in cancer	8484	453		LUAD Proteins
TF:M11058_1	9.540159213492192e-5	TRUE	11364	1081	699	TF	Factor: Hey1; motif: NGCRCGYGYN; match class: 1	20045	3443		LUSC Genes
TF:M11058_1	1	FALSE	11364	206	107	TF	Factor: Hey1; motif: NGCRCGYGYN; match class: 1	20045	3443		LUAD Genes
TF:M11058_1	1	FALSE	11364	246	162	TF	Factor: Hey1; motif: NGCRCGYGYN; match class: 1	20045	3443		LUSC Proteins
TF:M11058_1	1	FALSE	11364	33	20	TF	Factor: Hey1; motif: NGCRCGYGYN; match class: 1	20045	3443		LUAD Proteins
GO:0048598	9.687114336057683e-5	TRUE	308	956	44	GO:BP	embryonic morphogenesis	16178	13290		LUSC Genes
GO:0048598	1	FALSE	308	167	4	GO:BP	embryonic morphogenesis	16178	13290		LUAD Genes
GO:0048598	1	FALSE	308	232	10	GO:BP	embryonic morphogenesis	16178	13290		LUSC Proteins
GO:0048598	1	FALSE	308	-1	-1	GO:BP	embryonic morphogenesis	16178	13290		LUAD Proteins
HPA:0461412	9.688998207225891e-5	TRUE	592	690	69	HPA	skin 1; cells in spinous layer[≥Medium]	11019	638		LUSC Genes
HPA:0461412	1	FALSE	592	117	3	HPA	skin 1; cells in spinous layer[≥Medium]	11019	638		LUAD Genes
HPA:0461412	0.012453123294328657	TRUE	592	195	25	HPA	skin 1; cells in spinous layer[≥Medium]	11019	638		LUSC Proteins
HPA:0461412	1	FALSE	592	30	1	HPA	skin 1; cells in spinous layer[≥Medium]	11019	638		LUAD Proteins
TF:M00008	1.0367919941638206e-4	TRUE	10364	1081	646	TF	Factor: Sp1; motif: GGGGCGGGGT	20045	7934		LUSC Genes
TF:M00008	1	FALSE	10364	206	92	TF	Factor: Sp1; motif: GGGGCGGGGT	20045	7934		LUAD Genes
TF:M00008	1	FALSE	10364	246	152	TF	Factor: Sp1; motif: GGGGCGGGGT	20045	7934		LUSC Proteins
TF:M00008	1	FALSE	10364	33	21	TF	Factor: Sp1; motif: GGGGCGGGGT	20045	7934		LUAD Proteins
REAC:R-HSA-1650814	1	FALSE	67	686	7	REAC	Collagen biosynthesis and modifying enzymes	10842	371		LUSC Genes
REAC:R-HSA-1650814	1	FALSE	67	-1	-1	REAC	Collagen biosynthesis and modifying enzymes	10842	371		LUAD Genes
REAC:R-HSA-1650814	1.0730272646013278e-4	TRUE	67	191	10	REAC	Collagen biosynthesis and modifying enzymes	10842	371		LUSC Proteins
REAC:R-HSA-1650814	1	FALSE	67	-1	-1	REAC	Collagen biosynthesis and modifying enzymes	10842	371		LUAD Proteins
HPA:0471413	0.055835632294774944	FALSE	248	690	31	HPA	skin 2; cells in spinous layer[High]	11019	691		LUSC Genes
HPA:0471413	1	FALSE	248	117	1	HPA	skin 2; cells in spinous layer[High]	11019	691		LUAD Genes
HPA:0471413	1.087388264659625e-4	TRUE	248	195	18	HPA	skin 2; cells in spinous layer[High]	11019	691		LUSC Proteins
HPA:0471413	1	FALSE	248	-1	-1	HPA	skin 2; cells in spinous layer[High]	11019	691		LUAD Proteins
TF:M12354_1	1.1078331485655306e-4	TRUE	5790	1081	393	TF	Factor: ZNF37A; motif: CCYYGGCTCCNTSCCMN; match class: 1	20045	10277		LUSC Genes
TF:M12354_1	1	FALSE	5790	206	63	TF	Factor: ZNF37A; motif: CCYYGGCTCCNTSCCMN; match class: 1	20045	10277		LUAD Genes
TF:M12354_1	1	FALSE	5790	246	82	TF	Factor: ZNF37A; motif: CCYYGGCTCCNTSCCMN; match class: 1	20045	10277		LUSC Proteins
TF:M12354_1	1	FALSE	5790	33	12	TF	Factor: ZNF37A; motif: CCYYGGCTCCNTSCCMN; match class: 1	20045	10277		LUAD Proteins
TF:M13129	1.1309238737314264e-4	TRUE	10538	1081	655	TF	Factor: RERE; motif: CNGCNSCNNGSRCRGSGSS	20045	7252		LUSC Genes
TF:M13129	1	FALSE	10538	206	94	TF	Factor: RERE; motif: CNGCNSCNNGSRCRGSGSS	20045	7252		LUAD Genes
TF:M13129	0.24583271903192605	FALSE	10538	246	159	TF	Factor: RERE; motif: CNGCNSCNNGSRCRGSGSS	20045	7252		LUSC Proteins
TF:M13129	1	FALSE	10538	33	22	TF	Factor: RERE; motif: CNGCNSCNNGSRCRGSGSS	20045	7252		LUAD Proteins
TF:M04869_1	1.1341249842252698e-4	TRUE	10557	1081	656	TF	Factor: Egr-1; motif: GCGCATGCG; match class: 1	20045	1641		LUSC Genes
TF:M04869_1	1	FALSE	10557	206	75	TF	Factor: Egr-1; motif: GCGCATGCG; match class: 1	20045	1641		LUAD Genes
TF:M04869_1	1	FALSE	10557	246	144	TF	Factor: Egr-1; motif: GCGCATGCG; match class: 1	20045	1641		LUSC Proteins
TF:M04869_1	1	FALSE	10557	33	18	TF	Factor: Egr-1; motif: GCGCATGCG; match class: 1	20045	1641		LUAD Proteins
HP:0001597	1.153431474897721e-4	TRUE	509	335	66	HP	Abnormality of the nail	4958	1162		LUSC Genes
HP:0001597	1	FALSE	509	60	3	HP	Abnormality of the nail	4958	1162		LUAD Genes
HP:0001597	1	FALSE	509	109	18	HP	Abnormality of the nail	4958	1162		LUSC Proteins
HP:0001597	1	FALSE	509	-1	-1	HP	Abnormality of the nail	4958	1162		LUAD Proteins
HPA:0471433	1	FALSE	28	-1	-1	HPA	skin 2; extracellular matrix[High]	11019	703		LUSC Genes
HPA:0471433	1	FALSE	28	117	1	HPA	skin 2; extracellular matrix[High]	11019	703		LUAD Genes
HPA:0471433	1.1651838709615126e-4	TRUE	28	195	7	HPA	skin 2; extracellular matrix[High]	11019	703		LUSC Proteins
HPA:0471433	1	FALSE	28	-1	-1	HPA	skin 2; extracellular matrix[High]	11019	703		LUAD Proteins
TF:M09765	1.2048526566801495e-4	TRUE	7705	1081	501	TF	Factor: SP1; motif: NRGKGGGCGGGGCN	20045	7946		LUSC Genes
TF:M09765	1	FALSE	7705	206	69	TF	Factor: SP1; motif: NRGKGGGCGGGGCN	20045	7946		LUAD Genes
TF:M09765	1	FALSE	7705	246	116	TF	Factor: SP1; motif: NRGKGGGCGGGGCN	20045	7946		LUSC Proteins
TF:M09765	1	FALSE	7705	33	22	TF	Factor: SP1; motif: NRGKGGGCGGGGCN	20045	7946		LUAD Proteins
GO:0008201	1	FALSE	110	1017	7	GO:MF	heparin binding	17314	1610		LUSC Genes
GO:0008201	1	FALSE	110	185	2	GO:MF	heparin binding	17314	1610		LUAD Genes
GO:0008201	1.308621974323406e-4	TRUE	110	239	11	GO:MF	heparin binding	17314	1610		LUSC Proteins
GO:0008201	1	FALSE	110	-1	-1	GO:MF	heparin binding	17314	1610		LUAD Proteins
TF:M09970	1.314903044001175e-4	TRUE	7962	1081	515	TF	Factor: KLF3; motif: NNNNNNGGGCGGGGCNNGN	20045	4638		LUSC Genes
TF:M09970	1	FALSE	7962	206	72	TF	Factor: KLF3; motif: NNNNNNGGGCGGGGCNNGN	20045	4638		LUAD Genes
TF:M09970	1	FALSE	7962	246	118	TF	Factor: KLF3; motif: NNNNNNGGGCGGGGCNNGN	20045	4638		LUSC Proteins
TF:M09970	1	FALSE	7962	33	20	TF	Factor: KLF3; motif: NNNNNNGGGCGGGGCNNGN	20045	4638		LUAD Proteins
TF:M11529	1.4814223083666636e-4	TRUE	16674	1081	961	TF	Factor: E2F-2; motif: GCGCGCGCNCS	20045	1498		LUSC Genes
TF:M11529	1	FALSE	16674	206	160	TF	Factor: E2F-2; motif: GCGCGCGCNCS	20045	1498		LUAD Genes
TF:M11529	0.16798280746112831	FALSE	16674	246	226	TF	Factor: E2F-2; motif: GCGCGCGCNCS	20045	1498		LUSC Proteins
TF:M11529	1	FALSE	16674	33	29	TF	Factor: E2F-2; motif: GCGCGCGCNCS	20045	1498		LUAD Proteins
TF:M00976	1.505315857885769e-4	TRUE	4014	1081	288	TF	Factor: AhR,; motif: NRCGTGNGN	20045	16		LUSC Genes
TF:M00976	1	FALSE	4014	206	24	TF	Factor: AhR,; motif: NRCGTGNGN	20045	16		LUAD Genes
TF:M00976	0.05339853616081362	FALSE	4014	246	77	TF	Factor: AhR,; motif: NRCGTGNGN	20045	16		LUSC Proteins
TF:M00976	1	FALSE	4014	33	7	TF	Factor: AhR,; motif: NRCGTGNGN	20045	16		LUAD Proteins
GO:0034774	1	FALSE	317	983	16	GO:CC	secretory granule lumen	16860	1567		LUSC Genes
GO:0034774	1	FALSE	317	179	3	GO:CC	secretory granule lumen	16860	1567		LUAD Genes
GO:0034774	1.5677278863556534e-4	TRUE	317	238	18	GO:CC	secretory granule lumen	16860	1567		LUSC Proteins
GO:0034774	1	FALSE	317	33	1	GO:CC	secretory granule lumen	16860	1567		LUAD Proteins
TF:M09892	1.7048545635964452e-4	TRUE	13916	1081	828	TF	Factor: E2F-1; motif: NNNNGGCGGGAARN	20045	1470		LUSC Genes
TF:M09892	1	FALSE	13916	206	120	TF	Factor: E2F-1; motif: NNNNGGCGGGAARN	20045	1470		LUAD Genes
TF:M09892	0.02386580966578998	TRUE	13916	246	201	TF	Factor: E2F-1; motif: NNNNGGCGGGAARN	20045	1470		LUSC Proteins
TF:M09892	1	FALSE	13916	33	26	TF	Factor: E2F-1; motif: NNNNGGCGGGAARN	20045	1470		LUAD Proteins
GO:0060205	1	FALSE	319	983	16	GO:CC	cytoplasmic vesicle lumen	16860	2286		LUSC Genes
GO:0060205	1	FALSE	319	179	3	GO:CC	cytoplasmic vesicle lumen	16860	2286		LUAD Genes
GO:0060205	1.7176744414790262e-4	TRUE	319	238	18	GO:CC	cytoplasmic vesicle lumen	16860	2286		LUSC Proteins
GO:0060205	1	FALSE	319	33	1	GO:CC	cytoplasmic vesicle lumen	16860	2286		LUAD Proteins
REAC:R-HSA-8875878	1	FALSE	40	686	4	REAC	MET promotes cell motility	10842	1330		LUSC Genes
REAC:R-HSA-8875878	1	FALSE	40	104	1	REAC	MET promotes cell motility	10842	1330		LUAD Genes
REAC:R-HSA-8875878	1.728439286280395e-4	TRUE	40	191	8	REAC	MET promotes cell motility	10842	1330		LUSC Proteins
REAC:R-HSA-8875878	1	FALSE	40	-1	-1	REAC	MET promotes cell motility	10842	1330		LUAD Proteins
TF:M08525	1.7449405546157592e-4	TRUE	17481	1081	997	TF	Factor: E2F-1:HES-7; motif: GGCRCGTGSYNNWNGGCGCSM	20045	1462		LUSC Genes
TF:M08525	1	FALSE	17481	206	175	TF	Factor: E2F-1:HES-7; motif: GGCRCGTGSYNNWNGGCGCSM	20045	1462		LUAD Genes
TF:M08525	0.22097474189255095	FALSE	17481	246	233	TF	Factor: E2F-1:HES-7; motif: GGCRCGTGSYNNWNGGCGCSM	20045	1462		LUSC Proteins
TF:M08525	1	FALSE	17481	33	31	TF	Factor: E2F-1:HES-7; motif: GGCRCGTGSYNNWNGGCGCSM	20045	1462		LUAD Proteins
TF:M11601	1.7500744997376035e-4	TRUE	15178	1081	890	TF	Factor: TCF-1; motif: ACATCGRGRCGCTGW	20045	8526		LUSC Genes
TF:M11601	1	FALSE	15178	206	147	TF	Factor: TCF-1; motif: ACATCGRGRCGCTGW	20045	8526		LUAD Genes
TF:M11601	1	FALSE	15178	246	205	TF	Factor: TCF-1; motif: ACATCGRGRCGCTGW	20045	8526		LUSC Proteins
TF:M11601	1	FALSE	15178	33	29	TF	Factor: TCF-1; motif: ACATCGRGRCGCTGW	20045	8526		LUAD Proteins
GO:0031983	1	FALSE	320	983	16	GO:CC	vesicle lumen	16860	1229		LUSC Genes
GO:0031983	1	FALSE	320	179	3	GO:CC	vesicle lumen	16860	1229		LUAD Genes
GO:0031983	1.797437997230304e-4	TRUE	320	238	18	GO:CC	vesicle lumen	16860	1229		LUSC Proteins
GO:0031983	1	FALSE	320	33	1	GO:CC	vesicle lumen	16860	1229		LUAD Proteins
TF:M12508	1.8163963723582966e-4	TRUE	6620	1081	439	TF	Factor: EGR1; motif: NNMCGCCCACGCNN	20045	1660		LUSC Genes
TF:M12508	1	FALSE	6620	206	53	TF	Factor: EGR1; motif: NNMCGCCCACGCNN	20045	1660		LUAD Genes
TF:M12508	1	FALSE	6620	246	96	TF	Factor: EGR1; motif: NNMCGCCCACGCNN	20045	1660		LUSC Proteins
TF:M12508	1	FALSE	6620	33	11	TF	Factor: EGR1; motif: NNMCGCCCACGCNN	20045	1660		LUAD Proteins
REAC:R-HSA-1474290	1	FALSE	89	686	10	REAC	Collagen formation	10842	374		LUSC Genes
REAC:R-HSA-1474290	1	FALSE	89	-1	-1	REAC	Collagen formation	10842	374		LUAD Genes
REAC:R-HSA-1474290	1.9082491884081209e-4	TRUE	89	191	11	REAC	Collagen formation	10842	374		LUSC Proteins
REAC:R-HSA-1474290	1	FALSE	89	-1	-1	REAC	Collagen formation	10842	374		LUAD Proteins
TF:M01253	1.9123632751137797e-4	TRUE	4074	1081	291	TF	Factor: CNOT3; motif: GGCCGCGSSS	20045	930		LUSC Genes
TF:M01253	1	FALSE	4074	206	30	TF	Factor: CNOT3; motif: GGCCGCGSSS	20045	930		LUAD Genes
TF:M01253	1	FALSE	4074	246	63	TF	Factor: CNOT3; motif: GGCCGCGSSS	20045	930		LUSC Proteins
TF:M01253	1	FALSE	4074	33	8	TF	Factor: CNOT3; motif: GGCCGCGSSS	20045	930		LUAD Proteins
TF:M11882_1	1.9126503097706223e-4	TRUE	11746	1081	717	TF	Factor: pax-6; motif: NYACGCNYSANYGMNCN; match class: 1	20045	6505		LUSC Genes
TF:M11882_1	1	FALSE	11746	206	99	TF	Factor: pax-6; motif: NYACGCNYSANYGMNCN; match class: 1	20045	6505		LUAD Genes
TF:M11882_1	1	FALSE	11746	246	168	TF	Factor: pax-6; motif: NYACGCNYSANYGMNCN; match class: 1	20045	6505		LUSC Proteins
TF:M11882_1	1	FALSE	11746	33	15	TF	Factor: pax-6; motif: NYACGCNYSANYGMNCN; match class: 1	20045	6505		LUAD Proteins
HPA:0630221	1.9537704410851694e-4	TRUE	5460	690	404	HPA	cervix; squamous epithelial cells[≥Low]	11019	205		LUSC Genes
HPA:0630221	1	FALSE	5460	117	23	HPA	cervix; squamous epithelial cells[≥Low]	11019	205		LUAD Genes
HPA:0630221	0.2095516530444055	FALSE	5460	195	119	HPA	cervix; squamous epithelial cells[≥Low]	11019	205		LUSC Proteins
HPA:0630221	1	FALSE	5460	30	12	HPA	cervix; squamous epithelial cells[≥Low]	11019	205		LUAD Proteins
TF:M00469_1	1.986012112446145e-4	TRUE	3413	1081	251	TF	Factor: AP-2alpha; motif: GCCNNNRGS; match class: 1	20045	129		LUSC Genes
TF:M00469_1	1	FALSE	3413	206	24	TF	Factor: AP-2alpha; motif: GCCNNNRGS; match class: 1	20045	129		LUAD Genes
TF:M00469_1	1	FALSE	3413	246	59	TF	Factor: AP-2alpha; motif: GCCNNNRGS; match class: 1	20045	129		LUSC Proteins
TF:M00469_1	1	FALSE	3413	33	8	TF	Factor: AP-2alpha; motif: GCCNNNRGS; match class: 1	20045	129		LUAD Proteins
GO:0030216	1.992432107560825e-4	TRUE	102	956	22	GO:BP	keratinocyte differentiation	16178	6961		LUSC Genes
GO:0030216	1	FALSE	102	167	3	GO:BP	keratinocyte differentiation	16178	6961		LUAD Genes
GO:0030216	1	FALSE	102	232	4	GO:BP	keratinocyte differentiation	16178	6961		LUSC Proteins
GO:0030216	1	FALSE	102	29	1	GO:BP	keratinocyte differentiation	16178	6961		LUAD Proteins
GO:0051716	1.993912502987643e-4	TRUE	5913	956	426	GO:BP	cellular response to stimulus	16178	14364		LUSC Genes
GO:0051716	1	FALSE	5913	167	69	GO:BP	cellular response to stimulus	16178	14364		LUAD Genes
GO:0051716	1	FALSE	5913	232	103	GO:BP	cellular response to stimulus	16178	14364		LUSC Proteins
GO:0051716	1	FALSE	5913	29	12	GO:BP	cellular response to stimulus	16178	14364		LUAD Proteins
GO:0048518	2.0270220838915e-4	TRUE	5250	956	385	GO:BP	positive regulation of biological process	16178	13226		LUSC Genes
GO:0048518	1	FALSE	5250	167	62	GO:BP	positive regulation of biological process	16178	13226		LUAD Genes
GO:0048518	1	FALSE	5250	232	88	GO:BP	positive regulation of biological process	16178	13226		LUSC Proteins
GO:0048518	1	FALSE	5250	29	9	GO:BP	positive regulation of biological process	16178	13226		LUAD Proteins
GO:0032502	2.1142160343353688e-4	TRUE	4614	956	345	GO:BP	developmental process	16178	7884		LUSC Genes
GO:0032502	1	FALSE	4614	167	60	GO:BP	developmental process	16178	7884		LUAD Genes
GO:0032502	1	FALSE	4614	232	86	GO:BP	developmental process	16178	7884		LUSC Proteins
GO:0032502	1	FALSE	4614	29	8	GO:BP	developmental process	16178	7884		LUAD Proteins
HPA:0190000	2.1190692371092376e-4	TRUE	6679	690	478	HPA	esophagus	11019	324		LUSC Genes
HPA:0190000	1	FALSE	6679	117	33	HPA	esophagus	11019	324		LUAD Genes
HPA:0190000	1	FALSE	6679	195	133	HPA	esophagus	11019	324		LUSC Proteins
HPA:0190000	1	FALSE	6679	30	16	HPA	esophagus	11019	324		LUAD Proteins
HPA:0190221	2.1190692371092376e-4	TRUE	6679	690	478	HPA	esophagus; squamous epithelial cells[≥Low]	11019	325		LUSC Genes
HPA:0190221	1	FALSE	6679	117	33	HPA	esophagus; squamous epithelial cells[≥Low]	11019	325		LUAD Genes
HPA:0190221	1	FALSE	6679	195	133	HPA	esophagus; squamous epithelial cells[≥Low]	11019	325		LUSC Proteins
HPA:0190221	1	FALSE	6679	30	16	HPA	esophagus; squamous epithelial cells[≥Low]	11019	325		LUAD Proteins
TF:M11595	2.2521748926125108e-4	TRUE	12373	1081	749	TF	Factor: GCMa; motif: RTGCGGGTN	20045	3140		LUSC Genes
TF:M11595	1	FALSE	12373	206	118	TF	Factor: GCMa; motif: RTGCGGGTN	20045	3140		LUAD Genes
TF:M11595	1	FALSE	12373	246	171	TF	Factor: GCMa; motif: RTGCGGGTN	20045	3140		LUSC Proteins
TF:M11595	1	FALSE	12373	33	23	TF	Factor: GCMa; motif: RTGCGGGTN	20045	3140		LUAD Proteins
TF:M04953_1	2.255524825519454e-4	TRUE	4215	1081	299	TF	Factor: Sp1; motif: GGNDGGRGGCGGGG; match class: 1	20045	7943		LUSC Genes
TF:M04953_1	1	FALSE	4215	206	33	TF	Factor: Sp1; motif: GGNDGGRGGCGGGG; match class: 1	20045	7943		LUAD Genes
TF:M04953_1	1	FALSE	4215	246	65	TF	Factor: Sp1; motif: GGNDGGRGGCGGGG; match class: 1	20045	7943		LUSC Proteins
TF:M04953_1	1	FALSE	4215	33	9	TF	Factor: Sp1; motif: GGNDGGRGGCGGGG; match class: 1	20045	7943		LUAD Proteins
TF:M11018_1	2.2830585147331735e-4	TRUE	16304	1081	943	TF	Factor: IRX-1; motif: NACRYNNNNNNNNRYGNN; match class: 1	20045	4443		LUSC Genes
TF:M11018_1	1	FALSE	16304	206	155	TF	Factor: IRX-1; motif: NACRYNNNNNNNNRYGNN; match class: 1	20045	4443		LUAD Genes
TF:M11018_1	1	FALSE	16304	246	209	TF	Factor: IRX-1; motif: NACRYNNNNNNNNRYGNN; match class: 1	20045	4443		LUSC Proteins
TF:M11018_1	1	FALSE	16304	33	28	TF	Factor: IRX-1; motif: NACRYNNNNNNNNRYGNN; match class: 1	20045	4443		LUAD Proteins
TF:M01175	2.3181430499407448e-4	TRUE	7505	1081	488	TF	Factor: CKROX; motif: SCCCTCCCC	20045	868		LUSC Genes
TF:M01175	1	FALSE	7505	206	83	TF	Factor: CKROX; motif: SCCCTCCCC	20045	868		LUAD Genes
TF:M01175	1	FALSE	7505	246	114	TF	Factor: CKROX; motif: SCCCTCCCC	20045	868		LUSC Proteins
TF:M01175	1	FALSE	7505	33	14	TF	Factor: CKROX; motif: SCCCTCCCC	20045	868		LUAD Proteins
TF:M06948	2.3468108395713328e-4	TRUE	9124	1081	577	TF	Factor: Sp2; motif: TGGGCGCGCCCA	20045	7976		LUSC Genes
TF:M06948	1	FALSE	9124	206	74	TF	Factor: Sp2; motif: TGGGCGCGCCCA	20045	7976		LUAD Genes
TF:M06948	1	FALSE	9124	246	132	TF	Factor: Sp2; motif: TGGGCGCGCCCA	20045	7976		LUSC Proteins
TF:M06948	1	FALSE	9124	33	16	TF	Factor: Sp2; motif: TGGGCGCGCCCA	20045	7976		LUAD Proteins
KEGG:05165	0.024401902825248116	TRUE	330	497	36	KEGG	Human papillomavirus infection	8484	446		LUSC Genes
KEGG:05165	1	FALSE	330	87	2	KEGG	Human papillomavirus infection	8484	446		LUAD Genes
KEGG:05165	2.4066282972418887e-4	TRUE	330	143	19	KEGG	Human papillomavirus infection	8484	446		LUSC Proteins
KEGG:05165	1	FALSE	330	21	1	KEGG	Human papillomavirus infection	8484	446		LUAD Proteins
GO:0048869	2.42108152008399e-4	TRUE	2921	956	235	GO:BP	cellular developmental process	16178	13537		LUSC Genes
GO:0048869	1	FALSE	2921	167	36	GO:BP	cellular developmental process	16178	13537		LUAD Genes
GO:0048869	1	FALSE	2921	232	56	GO:BP	cellular developmental process	16178	13537		LUSC Proteins
GO:0048869	1	FALSE	2921	29	5	GO:BP	cellular developmental process	16178	13537		LUAD Proteins
GO:0030154	2.42108152008399e-4	TRUE	2921	956	235	GO:BP	cell differentiation	16178	6924		LUSC Genes
GO:0030154	1	FALSE	2921	167	36	GO:BP	cell differentiation	16178	6924		LUAD Genes
GO:0030154	1	FALSE	2921	232	56	GO:BP	cell differentiation	16178	6924		LUSC Proteins
GO:0030154	1	FALSE	2921	29	5	GO:BP	cell differentiation	16178	6924		LUAD Proteins
GO:0009790	2.4412115332564935e-4	TRUE	511	956	61	GO:BP	embryo development	16178	3715		LUSC Genes
GO:0009790	1	FALSE	511	167	8	GO:BP	embryo development	16178	3715		LUAD Genes
GO:0009790	1	FALSE	511	232	11	GO:BP	embryo development	16178	3715		LUSC Proteins
GO:0009790	1	FALSE	511	-1	-1	GO:BP	embryo development	16178	3715		LUAD Proteins
TF:M13146_1	2.5115502100115175e-4	TRUE	2297	1081	181	TF	Factor: ZNF232; motif: NCAGCASCNNGGNCAGCGCC; match class: 1	20045	9869		LUSC Genes
TF:M13146_1	1	FALSE	2297	206	17	TF	Factor: ZNF232; motif: NCAGCASCNNGGNCAGCGCC; match class: 1	20045	9869		LUAD Genes
TF:M13146_1	1	FALSE	2297	246	40	TF	Factor: ZNF232; motif: NCAGCASCNNGGNCAGCGCC; match class: 1	20045	9869		LUSC Proteins
TF:M13146_1	1	FALSE	2297	33	4	TF	Factor: ZNF232; motif: NCAGCASCNNGGNCAGCGCC; match class: 1	20045	9869		LUAD Proteins
TF:M05439	2.5146698496633375e-4	TRUE	8852	1081	562	TF	Factor: RREB-1; motif: GGGWCSA	20045	7446		LUSC Genes
TF:M05439	1	FALSE	8852	206	98	TF	Factor: RREB-1; motif: GGGWCSA	20045	7446		LUAD Genes
TF:M05439	1	FALSE	8852	246	126	TF	Factor: RREB-1; motif: GGGWCSA	20045	7446		LUSC Proteins
TF:M05439	1	FALSE	8852	33	17	TF	Factor: RREB-1; motif: GGGWCSA	20045	7446		LUAD Proteins
HPA:0210863	1	FALSE	160	690	6	HPA	fallopian tube; ciliated cells (cilia axoneme)[High]	11019	347		LUSC Genes
HPA:0210863	2.535624931648005e-4	TRUE	160	117	11	HPA	fallopian tube; ciliated cells (cilia axoneme)[High]	11019	347		LUAD Genes
HPA:0210863	1	FALSE	160	195	1	HPA	fallopian tube; ciliated cells (cilia axoneme)[High]	11019	347		LUSC Proteins
HPA:0210863	1	FALSE	160	30	1	HPA	fallopian tube; ciliated cells (cilia axoneme)[High]	11019	347		LUAD Proteins
HPA:0461431	1	FALSE	60	690	5	HPA	skin 1; extracellular matrix[≥Low]	11019	646		LUSC Genes
HPA:0461431	1	FALSE	60	117	1	HPA	skin 1; extracellular matrix[≥Low]	11019	646		LUAD Genes
HPA:0461431	2.651437054776531e-4	TRUE	60	195	9	HPA	skin 1; extracellular matrix[≥Low]	11019	646		LUSC Proteins
HPA:0461431	1	FALSE	60	-1	-1	HPA	skin 1; extracellular matrix[≥Low]	11019	646		LUAD Proteins
HPA:0330221	2.7724215195677477e-4	TRUE	6257	690	452	HPA	oral mucosa; squamous epithelial cells[≥Low]	11019	489		LUSC Genes
HPA:0330221	1	FALSE	6257	117	28	HPA	oral mucosa; squamous epithelial cells[≥Low]	11019	489		LUAD Genes
HPA:0330221	0.03316242760374395	TRUE	6257	195	136	HPA	oral mucosa; squamous epithelial cells[≥Low]	11019	489		LUSC Proteins
HPA:0330221	1	FALSE	6257	30	12	HPA	oral mucosa; squamous epithelial cells[≥Low]	11019	489		LUAD Proteins
HPA:0330000	2.7724215195677477e-4	TRUE	6257	690	452	HPA	oral mucosa	11019	488		LUSC Genes
HPA:0330000	1	FALSE	6257	117	28	HPA	oral mucosa	11019	488		LUAD Genes
HPA:0330000	0.03316242760374395	TRUE	6257	195	136	HPA	oral mucosa	11019	488		LUSC Proteins
HPA:0330000	1	FALSE	6257	30	12	HPA	oral mucosa	11019	488		LUAD Proteins
HP:0025092	2.8109259501520284e-4	TRUE	52	335	16	HP	Epidermal acanthosis	4958	9543		LUSC Genes
HP:0025092	1	FALSE	52	-1	-1	HP	Epidermal acanthosis	4958	9543		LUAD Genes
HP:0025092	1	FALSE	52	109	6	HP	Epidermal acanthosis	4958	9543		LUSC Proteins
HP:0025092	1	FALSE	52	-1	-1	HP	Epidermal acanthosis	4958	9543		LUAD Proteins
MIRNA:hsa-miR-29b-3p	1	FALSE	261	952	26	MIRNA	hsa-miR-29b-3p	14819	503		LUSC Genes
MIRNA:hsa-miR-29b-3p	1	FALSE	261	148	2	MIRNA	hsa-miR-29b-3p	14819	503		LUAD Genes
MIRNA:hsa-miR-29b-3p	2.87865040209652e-4	TRUE	261	222	17	MIRNA	hsa-miR-29b-3p	14819	503		LUSC Proteins
MIRNA:hsa-miR-29b-3p	1	FALSE	261	-1	-1	MIRNA	hsa-miR-29b-3p	14819	503		LUAD Proteins
TF:M10026_1	2.8794745754411527e-4	TRUE	5109	1081	351	TF	Factor: PATZ; motif: GGGGNGGGGGMKGGRRNGGNRN; match class: 1	20045	6409		LUSC Genes
TF:M10026_1	1	FALSE	5109	206	40	TF	Factor: PATZ; motif: GGGGNGGGGGMKGGRRNGGNRN; match class: 1	20045	6409		LUAD Genes
TF:M10026_1	1	FALSE	5109	246	70	TF	Factor: PATZ; motif: GGGGNGGGGGMKGGRRNGGNRN; match class: 1	20045	6409		LUSC Proteins
TF:M10026_1	1	FALSE	5109	33	8	TF	Factor: PATZ; motif: GGGGNGGGGGMKGGRRNGGNRN; match class: 1	20045	6409		LUAD Proteins
REAC:R-HSA-8874081	1	FALSE	30	686	3	REAC	MET activates PTK2 signaling	10842	1324		LUSC Genes
REAC:R-HSA-8874081	1	FALSE	30	104	1	REAC	MET activates PTK2 signaling	10842	1324		LUAD Genes
REAC:R-HSA-8874081	3.097782000737077e-4	TRUE	30	191	7	REAC	MET activates PTK2 signaling	10842	1324		LUSC Proteins
REAC:R-HSA-8874081	1	FALSE	30	-1	-1	REAC	MET activates PTK2 signaling	10842	1324		LUAD Proteins
TF:M00693	1	FALSE	2608	1081	154	TF	Factor: E12; motif: RRCAGGTGNCV	20045	1440		LUSC Genes
TF:M00693	3.110016742422898e-4	TRUE	2608	206	55	TF	Factor: E12; motif: RRCAGGTGNCV	20045	1440		LUAD Genes
TF:M00693	1	FALSE	2608	246	35	TF	Factor: E12; motif: RRCAGGTGNCV	20045	1440		LUSC Proteins
TF:M00693	1	FALSE	2608	33	7	TF	Factor: E12; motif: RRCAGGTGNCV	20045	1440		LUAD Proteins
TF:M00716	3.15158163460339e-4	TRUE	16490	1081	951	TF	Factor: ZF5; motif: GSGCGCGR	20045	9364		LUSC Genes
TF:M00716	1	FALSE	16490	206	156	TF	Factor: ZF5; motif: GSGCGCGR	20045	9364		LUAD Genes
TF:M00716	0.005443560567282287	TRUE	16490	246	228	TF	Factor: ZF5; motif: GSGCGCGR	20045	9364		LUSC Proteins
TF:M00716	1	FALSE	16490	33	31	TF	Factor: ZF5; motif: GSGCGCGR	20045	9364		LUAD Proteins
GO:0012505	1	FALSE	4051	983	247	GO:CC	endomembrane system	16860	687		LUSC Genes
GO:0012505	1	FALSE	4051	179	42	GO:CC	endomembrane system	16860	687		LUAD Genes
GO:0012505	3.1967677147892775e-4	TRUE	4051	238	90	GO:CC	endomembrane system	16860	687		LUSC Proteins
GO:0012505	0.1216365298883003	FALSE	4051	33	17	GO:CC	endomembrane system	16860	687		LUAD Proteins
TF:M10438	3.261826011222944e-4	TRUE	16621	1081	957	TF	Factor: ZF5; motif: GGSGCGCGS	20045	9368		LUSC Genes
TF:M10438	1	FALSE	16621	206	152	TF	Factor: ZF5; motif: GGSGCGCGS	20045	9368		LUAD Genes
TF:M10438	0.5630215988260097	FALSE	16621	246	224	TF	Factor: ZF5; motif: GGSGCGCGS	20045	9368		LUSC Proteins
TF:M10438	1	FALSE	16621	33	30	TF	Factor: ZF5; motif: GGSGCGCGS	20045	9368		LUAD Proteins
TF:M01873	3.317972913936914e-4	TRUE	6934	1081	455	TF	Factor: Egr-1; motif: GCGGGGGCGG	20045	1664		LUSC Genes
TF:M01873	1	FALSE	6934	206	56	TF	Factor: Egr-1; motif: GCGGGGGCGG	20045	1664		LUAD Genes
TF:M01873	1	FALSE	6934	246	102	TF	Factor: Egr-1; motif: GCGGGGGCGG	20045	1664		LUSC Proteins
TF:M01873	1	FALSE	6934	33	14	TF	Factor: Egr-1; motif: GCGGGGGCGG	20045	1664		LUAD Proteins
TF:M03876	3.3708859675477606e-4	TRUE	13971	1081	829	TF	Factor: Kaiso; motif: GCMGGGRGCRGS	20045	4592		LUSC Genes
TF:M03876	1	FALSE	13971	206	142	TF	Factor: Kaiso; motif: GCMGGGRGCRGS	20045	4592		LUAD Genes
TF:M03876	0.13438820589900388	FALSE	13971	246	199	TF	Factor: Kaiso; motif: GCMGGGRGCRGS	20045	4592		LUSC Proteins
TF:M03876	1	FALSE	13971	33	24	TF	Factor: Kaiso; motif: GCMGGGRGCRGS	20045	4592		LUAD Proteins
HP:0025509	1	FALSE	4	-1	-1	HP	Piezogenic pedal papules	4958	9932		LUSC Genes
HP:0025509	1	FALSE	4	-1	-1	HP	Piezogenic pedal papules	4958	9932		LUAD Genes
HP:0025509	3.4566827672073626e-4	TRUE	4	109	4	HP	Piezogenic pedal papules	4958	9932		LUSC Proteins
HP:0025509	1	FALSE	4	-1	-1	HP	Piezogenic pedal papules	4958	9932		LUAD Proteins
TF:M12345	3.4740157906269813e-4	TRUE	5862	1081	394	TF	Factor: Zbtb37; motif: NYACCGCRNTCACCGCR	20045	9272		LUSC Genes
TF:M12345	1	FALSE	5862	206	43	TF	Factor: Zbtb37; motif: NYACCGCRNTCACCGCR	20045	9272		LUAD Genes
TF:M12345	1	FALSE	5862	246	84	TF	Factor: Zbtb37; motif: NYACCGCRNTCACCGCR	20045	9272		LUSC Proteins
TF:M12345	1	FALSE	5862	33	11	TF	Factor: Zbtb37; motif: NYACCGCRNTCACCGCR	20045	9272		LUAD Proteins
TF:M10112	3.6405817863008485e-4	TRUE	8762	1081	556	TF	Factor: Miz-1; motif: NNRGGWGGGGGAGGGGMRR	20045	5274		LUSC Genes
TF:M10112	1	FALSE	8762	206	91	TF	Factor: Miz-1; motif: NNRGGWGGGGGAGGGGMRR	20045	5274		LUAD Genes
TF:M10112	1	FALSE	8762	246	117	TF	Factor: Miz-1; motif: NNRGGWGGGGGAGGGGMRR	20045	5274		LUSC Proteins
TF:M10112	1	FALSE	8762	33	15	TF	Factor: Miz-1; motif: NNRGGWGGGGGAGGGGMRR	20045	5274		LUAD Proteins
HPA:0461411	3.6819383955867356e-4	TRUE	760	690	81	HPA	skin 1; cells in spinous layer[≥Low]	11019	637		LUSC Genes
HPA:0461411	1	FALSE	760	117	3	HPA	skin 1; cells in spinous layer[≥Low]	11019	637		LUAD Genes
HPA:0461411	9.965750252162024e-4	TRUE	760	195	32	HPA	skin 1; cells in spinous layer[≥Low]	11019	637		LUSC Proteins
HPA:0461411	1	FALSE	760	30	2	HPA	skin 1; cells in spinous layer[≥Low]	11019	637		LUAD Proteins
TF:M09894	3.7957275462318025e-4	TRUE	16606	1081	956	TF	Factor: E2F-4; motif: SNGGGCGGGAANN	20045	1540		LUSC Genes
TF:M09894	1	FALSE	16606	206	160	TF	Factor: E2F-4; motif: SNGGGCGGGAANN	20045	1540		LUAD Genes
TF:M09894	0.0019050287126646521	TRUE	16606	246	230	TF	Factor: E2F-4; motif: SNGGGCGGGAANN	20045	1540		LUSC Proteins
TF:M09894	1	FALSE	16606	33	31	TF	Factor: E2F-4; motif: SNGGGCGGGAANN	20045	1540		LUAD Proteins
HP:0100798	3.8073863071978655e-4	TRUE	16	335	9	HP	Fingernail dysplasia	4958	16303		LUSC Genes
HP:0100798	1	FALSE	16	-1	-1	HP	Fingernail dysplasia	4958	16303		LUAD Genes
HP:0100798	1	FALSE	16	109	2	HP	Fingernail dysplasia	4958	16303		LUSC Proteins
HP:0100798	1	FALSE	16	-1	-1	HP	Fingernail dysplasia	4958	16303		LUAD Proteins
TF:M12694	3.80983116437269e-4	TRUE	10944	1081	673	TF	Factor: ZFP14; motif: SCNNYCCNGNNSCTSCNC	20045	9388		LUSC Genes
TF:M12694	1	FALSE	10944	206	108	TF	Factor: ZFP14; motif: SCNNYCCNGNNSCTSCNC	20045	9388		LUAD Genes
TF:M12694	1	FALSE	10944	246	151	TF	Factor: ZFP14; motif: SCNNYCCNGNNSCTSCNC	20045	9388		LUSC Proteins
TF:M12694	1	FALSE	10944	33	24	TF	Factor: ZFP14; motif: SCNNYCCNGNNSCTSCNC	20045	9388		LUAD Proteins
TF:M03893_1	3.822852567491778e-4	TRUE	4120	1081	292	TF	Factor: WT1; motif: GNGGGGGCGGGG; match class: 1	20045	9123		LUSC Genes
TF:M03893_1	1	FALSE	4120	206	31	TF	Factor: WT1; motif: GNGGGGGCGGGG; match class: 1	20045	9123		LUAD Genes
TF:M03893_1	1	FALSE	4120	246	61	TF	Factor: WT1; motif: GNGGGGGCGGGG; match class: 1	20045	9123		LUSC Proteins
TF:M03893_1	1	FALSE	4120	33	10	TF	Factor: WT1; motif: GNGGGGGCGGGG; match class: 1	20045	9123		LUAD Proteins
TF:M07206	3.963678416649876e-4	TRUE	14971	1081	878	TF	Factor: E2F-1; motif: NGGGCGGGARV	20045	1468		LUSC Genes
TF:M07206	1	FALSE	14971	206	138	TF	Factor: E2F-1; motif: NGGGCGGGARV	20045	1468		LUAD Genes
TF:M07206	0.009909645836317454	TRUE	14971	246	213	TF	Factor: E2F-1; motif: NGGGCGGGARV	20045	1468		LUSC Proteins
TF:M07206	1	FALSE	14971	33	28	TF	Factor: E2F-1; motif: NGGGCGGGARV	20045	1468		LUAD Proteins
WP:WP4787	3.979155690167424e-4	TRUE	118	543	23	WP	Osteoblast differentiation and related diseases	8286	521		LUSC Genes
WP:WP4787	1	FALSE	118	-1	-1	WP	Osteoblast differentiation and related diseases	8286	521		LUAD Genes
WP:WP4787	1	FALSE	118	151	1	WP	Osteoblast differentiation and related diseases	8286	521		LUSC Proteins
WP:WP4787	1	FALSE	118	-1	-1	WP	Osteoblast differentiation and related diseases	8286	521		LUAD Proteins
GO:0044877	1	FALSE	1341	1017	86	GO:MF	protein-containing complex binding	17314	6047		LUSC Genes
GO:0044877	1	FALSE	1341	185	6	GO:MF	protein-containing complex binding	17314	6047		LUAD Genes
GO:0044877	4.162400188027099e-4	TRUE	1341	239	41	GO:MF	protein-containing complex binding	17314	6047		LUSC Proteins
GO:0044877	1	FALSE	1341	-1	-1	GO:MF	protein-containing complex binding	17314	6047		LUAD Proteins
TF:M07348	4.1961979068578023e-4	TRUE	8277	1081	529	TF	Factor: AP-2alpha; motif: NSCCNCRGGSN	20045	134		LUSC Genes
TF:M07348	1	FALSE	8277	206	81	TF	Factor: AP-2alpha; motif: NSCCNCRGGSN	20045	134		LUAD Genes
TF:M07348	1	FALSE	8277	246	123	TF	Factor: AP-2alpha; motif: NSCCNCRGGSN	20045	134		LUSC Proteins
TF:M07348	1	FALSE	8277	33	17	TF	Factor: AP-2alpha; motif: NSCCNCRGGSN	20045	134		LUAD Proteins
HPA:0481292	1	FALSE	464	690	26	HPA	small intestine; endocrine cells[≥Medium]	11019	727		LUSC Genes
HPA:0481292	4.473779439228579e-4	TRUE	464	117	18	HPA	small intestine; endocrine cells[≥Medium]	11019	727		LUAD Genes
HPA:0481292	1	FALSE	464	195	8	HPA	small intestine; endocrine cells[≥Medium]	11019	727		LUSC Proteins
HPA:0481292	0.2642557440081103	FALSE	464	30	6	HPA	small intestine; endocrine cells[≥Medium]	11019	727		LUAD Proteins
TF:M12183	4.53761127396314e-4	TRUE	7057	1081	461	TF	Factor: KLF14; motif: NRCCACRCCCMCN	20045	4606		LUSC Genes
TF:M12183	1	FALSE	7057	206	53	TF	Factor: KLF14; motif: NRCCACRCCCMCN	20045	4606		LUAD Genes
TF:M12183	1	FALSE	7057	246	108	TF	Factor: KLF14; motif: NRCCACRCCCMCN	20045	4606		LUSC Proteins
TF:M12183	1	FALSE	7057	33	17	TF	Factor: KLF14; motif: NRCCACRCCCMCN	20045	4606		LUAD Proteins
GO:0005518	1	FALSE	58	-1	-1	GO:MF	collagen binding	17314	1494		LUSC Genes
GO:0005518	1	FALSE	58	-1	-1	GO:MF	collagen binding	17314	1494		LUAD Genes
GO:0005518	4.5917324059397633e-4	TRUE	58	239	8	GO:MF	collagen binding	17314	1494		LUSC Proteins
GO:0005518	1	FALSE	58	-1	-1	GO:MF	collagen binding	17314	1494		LUAD Proteins
TF:M12666	4.6976862856828875e-4	TRUE	8941	1081	565	TF	Factor: SP1; motif: GGCCCCGCCCCCN	20045	7956		LUSC Genes
TF:M12666	1	FALSE	8941	206	73	TF	Factor: SP1; motif: GGCCCCGCCCCCN	20045	7956		LUAD Genes
TF:M12666	1	FALSE	8941	246	136	TF	Factor: SP1; motif: GGCCCCGCCCCCN	20045	7956		LUSC Proteins
TF:M12666	1	FALSE	8941	33	23	TF	Factor: SP1; motif: GGCCCCGCCCCCN	20045	7956		LUAD Proteins
HPA:0461432	1	FALSE	48	690	2	HPA	skin 1; extracellular matrix[≥Medium]	11019	647		LUSC Genes
HPA:0461432	1	FALSE	48	117	1	HPA	skin 1; extracellular matrix[≥Medium]	11019	647		LUAD Genes
HPA:0461432	4.736591180010106e-4	TRUE	48	195	8	HPA	skin 1; extracellular matrix[≥Medium]	11019	647		LUSC Proteins
HPA:0461432	1	FALSE	48	-1	-1	HPA	skin 1; extracellular matrix[≥Medium]	11019	647		LUAD Proteins
TF:M05327	4.7989145753556914e-4	TRUE	5721	1081	385	TF	Factor: WT1; motif: NGCGGGGGGGTSMMCYN	20045	9112		LUSC Genes
TF:M05327	1	FALSE	5721	206	61	TF	Factor: WT1; motif: NGCGGGGGGGTSMMCYN	20045	9112		LUAD Genes
TF:M05327	1	FALSE	5721	246	85	TF	Factor: WT1; motif: NGCGGGGGGGTSMMCYN	20045	9112		LUSC Proteins
TF:M05327	1	FALSE	5721	33	8	TF	Factor: WT1; motif: NGCGGGGGGGTSMMCYN	20045	9112		LUAD Proteins
TF:M12697	4.802642026211553e-4	TRUE	3218	1081	237	TF	Factor: ZNF142; motif: SNSCGCCCGCCCGCSCSS	20045	9660		LUSC Genes
TF:M12697	1	FALSE	3218	206	22	TF	Factor: ZNF142; motif: SNSCGCCCGCCCGCSCSS	20045	9660		LUAD Genes
TF:M12697	1	FALSE	3218	246	47	TF	Factor: ZNF142; motif: SNSCGCCCGCCCGCSCSS	20045	9660		LUSC Proteins
TF:M12697	1	FALSE	3218	33	6	TF	Factor: ZNF142; motif: SNSCGCCCGCCCGCSCSS	20045	9660		LUAD Proteins
HP:0002164	4.8113139289875735e-4	TRUE	162	335	30	HP	Nail dysplasia	4958	1589		LUSC Genes
HP:0002164	1	FALSE	162	60	1	HP	Nail dysplasia	4958	1589		LUAD Genes
HP:0002164	1	FALSE	162	109	7	HP	Nail dysplasia	4958	1589		LUSC Proteins
HP:0002164	1	FALSE	162	-1	-1	HP	Nail dysplasia	4958	1589		LUAD Proteins
TF:M11022	4.813231909987754e-4	TRUE	9737	1081	608	TF	Factor: IRX2a; motif: ACRYGNNNNACRYGT	20045	4452		LUSC Genes
TF:M11022	1	FALSE	9737	206	78	TF	Factor: IRX2a; motif: ACRYGNNNNACRYGT	20045	4452		LUAD Genes
TF:M11022	1	FALSE	9737	246	141	TF	Factor: IRX2a; motif: ACRYGNNNNACRYGT	20045	4452		LUSC Proteins
TF:M11022	1	FALSE	9737	33	16	TF	Factor: IRX2a; motif: ACRYGNNNNACRYGT	20045	4452		LUAD Proteins
REAC:R-HSA-1474228	1	FALSE	140	686	12	REAC	Degradation of the extracellular matrix	10842	703		LUSC Genes
REAC:R-HSA-1474228	1	FALSE	140	-1	-1	REAC	Degradation of the extracellular matrix	10842	703		LUAD Genes
REAC:R-HSA-1474228	4.8300085405627197e-4	TRUE	140	191	13	REAC	Degradation of the extracellular matrix	10842	703		LUSC Proteins
REAC:R-HSA-1474228	1	FALSE	140	-1	-1	REAC	Degradation of the extracellular matrix	10842	703		LUAD Proteins
HP:0001231	4.923039362300746e-4	TRUE	198	335	34	HP	Abnormal fingernail morphology	4958	941		LUSC Genes
HP:0001231	1	FALSE	198	60	1	HP	Abnormal fingernail morphology	4958	941		LUAD Genes
HP:0001231	1	FALSE	198	109	6	HP	Abnormal fingernail morphology	4958	941		LUSC Proteins
HP:0001231	1	FALSE	198	-1	-1	HP	Abnormal fingernail morphology	4958	941		LUAD Proteins
TF:M12593_1	5.27381558417526e-4	TRUE	3435	1081	250	TF	Factor: CTCF; motif: NNRSYGCCMCCTGSTGGCCN; match class: 1	20045	1171		LUSC Genes
TF:M12593_1	1	FALSE	3435	206	39	TF	Factor: CTCF; motif: NNRSYGCCMCCTGSTGGCCN; match class: 1	20045	1171		LUAD Genes
TF:M12593_1	1	FALSE	3435	246	48	TF	Factor: CTCF; motif: NNRSYGCCMCCTGSTGGCCN; match class: 1	20045	1171		LUSC Proteins
TF:M12593_1	1	FALSE	3435	33	7	TF	Factor: CTCF; motif: NNRSYGCCMCCTGSTGGCCN; match class: 1	20045	1171		LUAD Proteins
TF:M03811	5.600262064771464e-4	TRUE	9061	1081	571	TF	Factor: AP-2gamma; motif: GCCYNCRGSN	20045	146		LUSC Genes
TF:M03811	1	FALSE	9061	206	80	TF	Factor: AP-2gamma; motif: GCCYNCRGSN	20045	146		LUAD Genes
TF:M03811	1	FALSE	9061	246	117	TF	Factor: AP-2gamma; motif: GCCYNCRGSN	20045	146		LUSC Proteins
TF:M03811	1	FALSE	9061	33	13	TF	Factor: AP-2gamma; motif: GCCYNCRGSN	20045	146		LUAD Proteins
HPA:0600221	5.634931967616273e-4	TRUE	6652	690	474	HPA	tonsil; squamous epithelial cells[≥Low]	11019	849		LUSC Genes
HPA:0600221	1	FALSE	6652	117	32	HPA	tonsil; squamous epithelial cells[≥Low]	11019	849		LUAD Genes
HPA:0600221	0.04557795154749886	TRUE	6652	195	142	HPA	tonsil; squamous epithelial cells[≥Low]	11019	849		LUSC Proteins
HPA:0600221	1	FALSE	6652	30	17	HPA	tonsil; squamous epithelial cells[≥Low]	11019	849		LUAD Proteins
TF:M12160_1	6.063521264714326e-4	TRUE	8297	1081	529	TF	Factor: KLF15; motif: RCCMCRCCCMCN; match class: 1	20045	4619		LUSC Genes
TF:M12160_1	1	FALSE	8297	206	80	TF	Factor: KLF15; motif: RCCMCRCCCMCN; match class: 1	20045	4619		LUAD Genes
TF:M12160_1	1	FALSE	8297	246	126	TF	Factor: KLF15; motif: RCCMCRCCCMCN; match class: 1	20045	4619		LUSC Proteins
TF:M12160_1	1	FALSE	8297	33	16	TF	Factor: KLF15; motif: RCCMCRCCCMCN; match class: 1	20045	4619		LUAD Proteins
TF:M07380	6.402773651141071e-4	TRUE	13369	1081	797	TF	Factor: E2F-4; motif: NTTTCSCGCC	20045	1546		LUSC Genes
TF:M07380	1	FALSE	13369	206	121	TF	Factor: E2F-4; motif: NTTTCSCGCC	20045	1546		LUAD Genes
TF:M07380	0.9840712370786399	FALSE	13369	246	189	TF	Factor: E2F-4; motif: NTTTCSCGCC	20045	1546		LUSC Proteins
TF:M07380	1	FALSE	13369	33	26	TF	Factor: E2F-4; motif: NTTTCSCGCC	20045	1546		LUAD Proteins
TF:M09603	6.487179873686877e-4	TRUE	4787	1081	330	TF	Factor: Egr-1; motif: NNNNNGYGKGGGNGGGNN	20045	1650		LUSC Genes
TF:M09603	1	FALSE	4787	206	46	TF	Factor: Egr-1; motif: NNNNNGYGKGGGNGGGNN	20045	1650		LUAD Genes
TF:M09603	1	FALSE	4787	246	74	TF	Factor: Egr-1; motif: NNNNNGYGKGGGNGGGNN	20045	1650		LUSC Proteins
TF:M09603	1	FALSE	4787	33	9	TF	Factor: Egr-1; motif: NNNNNGYGKGGGNGGGNN	20045	1650		LUAD Proteins
WP:WP5213	0.11731900732474507	FALSE	7	543	4	WP	Amino acid metabolism in triple negative breast cancer cells	8286	702		LUSC Genes
WP:WP5213	1	FALSE	7	-1	-1	WP	Amino acid metabolism in triple negative breast cancer cells	8286	702		LUAD Genes
WP:WP5213	6.658161459351744e-4	TRUE	7	151	4	WP	Amino acid metabolism in triple negative breast cancer cells	8286	702		LUSC Proteins
WP:WP5213	1	FALSE	7	-1	-1	WP	Amino acid metabolism in triple negative breast cancer cells	8286	702		LUAD Proteins
TF:M07397	6.758552181286092e-4	TRUE	7364	1081	477	TF	Factor: ZBP89; motif: CCCCKCCCCCNN	20045	9208		LUSC Genes
TF:M07397	1	FALSE	7364	206	72	TF	Factor: ZBP89; motif: CCCCKCCCCCNN	20045	9208		LUAD Genes
TF:M07397	1	FALSE	7364	246	105	TF	Factor: ZBP89; motif: CCCCKCCCCCNN	20045	9208		LUSC Proteins
TF:M07397	1	FALSE	7364	33	19	TF	Factor: ZBP89; motif: CCCCKCCCCCNN	20045	9208		LUAD Proteins
TF:M01240	6.800274937892537e-4	TRUE	16870	1081	967	TF	Factor: BEN; motif: CAGCGRNV	20045	508		LUSC Genes
TF:M01240	1	FALSE	16870	206	166	TF	Factor: BEN; motif: CAGCGRNV	20045	508		LUAD Genes
TF:M01240	1	FALSE	16870	246	224	TF	Factor: BEN; motif: CAGCGRNV	20045	508		LUSC Proteins
TF:M01240	1	FALSE	16870	33	27	TF	Factor: BEN; motif: CAGCGRNV	20045	508		LUAD Proteins
TF:M07249	6.915306573978251e-4	TRUE	6901	1081	451	TF	Factor: ctcf; motif: CCNCNAGRKGGCRSTN	20045	1176		LUSC Genes
TF:M07249	1	FALSE	6901	206	77	TF	Factor: ctcf; motif: CCNCNAGRKGGCRSTN	20045	1176		LUAD Genes
TF:M07249	1	FALSE	6901	246	82	TF	Factor: ctcf; motif: CCNCNAGRKGGCRSTN	20045	1176		LUSC Proteins
TF:M07249	1	FALSE	6901	33	14	TF	Factor: ctcf; motif: CCNCNAGRKGGCRSTN	20045	1176		LUAD Proteins
REAC:R-HSA-6809371	7.145124071895644e-4	TRUE	128	686	24	REAC	Formation of the cornified envelope	10842	938		LUSC Genes
REAC:R-HSA-6809371	1	FALSE	128	-1	-1	REAC	Formation of the cornified envelope	10842	938		LUAD Genes
REAC:R-HSA-6809371	0.19327204864657105	FALSE	128	191	9	REAC	Formation of the cornified envelope	10842	938		LUSC Proteins
REAC:R-HSA-6809371	1	FALSE	128	26	3	REAC	Formation of the cornified envelope	10842	938		LUAD Proteins
TF:M12598	7.5203959262955e-4	TRUE	12789	1081	767	TF	Factor: E2F3; motif: NNRGMKGGAR	20045	1524		LUSC Genes
TF:M12598	1	FALSE	12789	206	112	TF	Factor: E2F3; motif: NNRGMKGGAR	20045	1524		LUAD Genes
TF:M12598	0.07650282142741874	FALSE	12789	246	187	TF	Factor: E2F3; motif: NNRGMKGGAR	20045	1524		LUSC Proteins
TF:M12598	1	FALSE	12789	33	24	TF	Factor: E2F3; motif: NNRGMKGGAR	20045	1524		LUAD Proteins
GO:0043408	7.713665357180742e-4	TRUE	528	956	61	GO:BP	regulation of MAPK cascade	16178	11031		LUSC Genes
GO:0043408	1	FALSE	528	167	8	GO:BP	regulation of MAPK cascade	16178	11031		LUAD Genes
GO:0043408	1	FALSE	528	232	13	GO:BP	regulation of MAPK cascade	16178	11031		LUSC Proteins
GO:0043408	1	FALSE	528	29	1	GO:BP	regulation of MAPK cascade	16178	11031		LUAD Proteins
HPA:0471441	1	FALSE	1021	690	84	HPA	skin 2; fibrohistiocytic cells[≥Low]	11019	704		LUSC Genes
HPA:0471441	1	FALSE	1021	117	6	HPA	skin 2; fibrohistiocytic cells[≥Low]	11019	704		LUAD Genes
HPA:0471441	8.023644107211816e-4	TRUE	1021	195	39	HPA	skin 2; fibrohistiocytic cells[≥Low]	11019	704		LUSC Proteins
HPA:0471441	1	FALSE	1021	30	5	HPA	skin 2; fibrohistiocytic cells[≥Low]	11019	704		LUAD Proteins
TF:M09984	8.158885993837398e-4	TRUE	9841	1081	612	TF	Factor: MAZ; motif: GGGGGAGGGGGNGRGRRRGNRG	20045	5062		LUSC Genes
TF:M09984	1	FALSE	9841	206	102	TF	Factor: MAZ; motif: GGGGGAGGGGGNGRGRRRGNRG	20045	5062		LUAD Genes
TF:M09984	1	FALSE	9841	246	127	TF	Factor: MAZ; motif: GGGGGAGGGGGNGRGRRRGNRG	20045	5062		LUSC Proteins
TF:M09984	1	FALSE	9841	33	18	TF	Factor: MAZ; motif: GGGGGAGGGGGNGRGRRRGNRG	20045	5062		LUAD Proteins
REAC:R-HSA-381426	1	FALSE	124	686	9	REAC	Regulation of Insulin-like Growth Factor (IGF) transport and uptake by Insulin-like Growth Factor Binding Proteins (IGFBPs)	10842	1930		LUSC Genes
REAC:R-HSA-381426	1	FALSE	124	-1	-1	REAC	Regulation of Insulin-like Growth Factor (IGF) transport and uptake by Insulin-like Growth Factor Binding Proteins (IGFBPs)	10842	1930		LUAD Genes
REAC:R-HSA-381426	8.184559279941061e-4	TRUE	124	191	12	REAC	Regulation of Insulin-like Growth Factor (IGF) transport and uptake by Insulin-like Growth Factor Binding Proteins (IGFBPs)	10842	1930		LUSC Proteins
REAC:R-HSA-381426	1	FALSE	124	26	1	REAC	Regulation of Insulin-like Growth Factor (IGF) transport and uptake by Insulin-like Growth Factor Binding Proteins (IGFBPs)	10842	1930		LUAD Proteins
TF:M09834_1	9.375198496410562e-4	TRUE	2983	1081	221	TF	Factor: ZNF148; motif: NNNNNNCCNNCCCCTCCCCCACCCN; match class: 1	20045	9665		LUSC Genes
TF:M09834_1	1	FALSE	2983	206	27	TF	Factor: ZNF148; motif: NNNNNNCCNNCCCCTCCCCCACCCN; match class: 1	20045	9665		LUAD Genes
TF:M09834_1	1	FALSE	2983	246	45	TF	Factor: ZNF148; motif: NNNNNNCCNNCCCCTCCCCCACCCN; match class: 1	20045	9665		LUSC Proteins
TF:M09834_1	1	FALSE	2983	33	8	TF	Factor: ZNF148; motif: NNNNNNCCNNCCCCTCCCCCACCCN; match class: 1	20045	9665		LUAD Proteins
GO:0030020	1	FALSE	45	1017	6	GO:MF	extracellular matrix structural constituent conferring tensile strength	17314	3825		LUSC Genes
GO:0030020	1	FALSE	45	-1	-1	GO:MF	extracellular matrix structural constituent conferring tensile strength	17314	3825		LUAD Genes
GO:0030020	9.404089632887893e-4	TRUE	45	239	7	GO:MF	extracellular matrix structural constituent conferring tensile strength	17314	3825		LUSC Proteins
GO:0030020	1	FALSE	45	-1	-1	GO:MF	extracellular matrix structural constituent conferring tensile strength	17314	3825		LUAD Proteins
HP:0001030	1	FALSE	35	335	8	HP	Fragile skin	4958	805		LUSC Genes
HP:0001030	1	FALSE	35	60	1	HP	Fragile skin	4958	805		LUAD Genes
HP:0001030	9.468596516201018e-4	TRUE	35	109	8	HP	Fragile skin	4958	805		LUSC Proteins
HP:0001030	1	FALSE	35	-1	-1	HP	Fragile skin	4958	805		LUAD Proteins
TF:M12597	9.574250496920806e-4	TRUE	14407	1081	848	TF	Factor: E2F1; motif: GSGCGGGAAN	20045	1474		LUSC Genes
TF:M12597	1	FALSE	14407	206	122	TF	Factor: E2F1; motif: GSGCGGGAAN	20045	1474		LUAD Genes
TF:M12597	0.0262205414108172	TRUE	14407	246	206	TF	Factor: E2F1; motif: GSGCGGGAAN	20045	1474		LUSC Proteins
TF:M12597	1	FALSE	14407	33	28	TF	Factor: E2F1; motif: GSGCGGGAAN	20045	1474		LUAD Proteins
TF:M04950_1	9.694144856735917e-4	TRUE	5721	1081	383	TF	Factor: Egr-1; motif: NGCGTGCGY; match class: 1	20045	1645		LUSC Genes
TF:M04950_1	1	FALSE	5721	206	39	TF	Factor: Egr-1; motif: NGCGTGCGY; match class: 1	20045	1645		LUAD Genes
TF:M04950_1	0.0010794762530864825	TRUE	5721	246	107	TF	Factor: Egr-1; motif: NGCGTGCGY; match class: 1	20045	1645		LUSC Proteins
TF:M04950_1	1	FALSE	5721	33	12	TF	Factor: Egr-1; motif: NGCGTGCGY; match class: 1	20045	1645		LUAD Proteins
TF:M12158_1	9.772393046149606e-4	TRUE	6194	1081	410	TF	Factor: KLF15; motif: NCCMCGCCCMCN; match class: 1	20045	4615		LUSC Genes
TF:M12158_1	1	FALSE	6194	206	54	TF	Factor: KLF15; motif: NCCMCGCCCMCN; match class: 1	20045	4615		LUAD Genes
TF:M12158_1	1	FALSE	6194	246	92	TF	Factor: KLF15; motif: NCCMCGCCCMCN; match class: 1	20045	4615		LUSC Proteins
TF:M12158_1	1	FALSE	6194	33	9	TF	Factor: KLF15; motif: NCCMCGCCCMCN; match class: 1	20045	4615		LUAD Proteins
TF:M00244	0.0010071500200684415	TRUE	6354	1081	419	TF	Factor: NGFI-C; motif: WTGCGTGGGYGG	20045	5848		LUSC Genes
TF:M00244	1	FALSE	6354	206	69	TF	Factor: NGFI-C; motif: WTGCGTGGGYGG	20045	5848		LUAD Genes
TF:M00244	1	FALSE	6354	246	90	TF	Factor: NGFI-C; motif: WTGCGTGGGYGG	20045	5848		LUSC Proteins
TF:M00244	1	FALSE	6354	33	11	TF	Factor: NGFI-C; motif: WTGCGTGGGYGG	20045	5848		LUAD Proteins
TF:M13146	0.001021561730370728	TRUE	6549	1081	430	TF	Factor: ZNF232; motif: NCAGCASCNNGGNCAGCGCC	20045	9868		LUSC Genes
TF:M13146	1	FALSE	6549	206	64	TF	Factor: ZNF232; motif: NCAGCASCNNGGNCAGCGCC	20045	9868		LUAD Genes
TF:M13146	1	FALSE	6549	246	97	TF	Factor: ZNF232; motif: NCAGCASCNNGGNCAGCGCC	20045	9868		LUSC Proteins
TF:M13146	1	FALSE	6549	33	15	TF	Factor: ZNF232; motif: NCAGCASCNNGGNCAGCGCC	20045	9868		LUAD Proteins
HP:0006101	0.0010253836995795964	TRUE	204	335	34	HP	Finger syndactyly	4958	4015		LUSC Genes
HP:0006101	1	FALSE	204	-1	-1	HP	Finger syndactyly	4958	4015		LUAD Genes
HP:0006101	1	FALSE	204	109	7	HP	Finger syndactyly	4958	4015		LUSC Proteins
HP:0006101	1	FALSE	204	-1	-1	HP	Finger syndactyly	4958	4015		LUAD Proteins
TF:M07486	0.0010397430564442435	TRUE	13022	1081	778	TF	Factor: ZNF300; motif: SWGGGGGSN	20045	10076		LUSC Genes
TF:M07486	1	FALSE	13022	206	133	TF	Factor: ZNF300; motif: SWGGGGGSN	20045	10076		LUAD Genes
TF:M07486	1	FALSE	13022	246	177	TF	Factor: ZNF300; motif: SWGGGGGSN	20045	10076		LUSC Proteins
TF:M07486	1	FALSE	13022	33	23	TF	Factor: ZNF300; motif: SWGGGGGSN	20045	10076		LUAD Proteins
HPA:0630000	0.0010490959597837062	TRUE	6930	690	489	HPA	cervix	11019	201		LUSC Genes
HPA:0630000	1	FALSE	6930	117	42	HPA	cervix	11019	201		LUAD Genes
HPA:0630000	0.06246130517716752	FALSE	6930	195	146	HPA	cervix	11019	201		LUSC Proteins
HPA:0630000	1	FALSE	6930	30	21	HPA	cervix	11019	201		LUAD Proteins
TF:M07129	0.001096650041930824	TRUE	6482	1081	426	TF	Factor: Sp2; motif: GYCCCGCCYCYNNNN	20045	7978		LUSC Genes
TF:M07129	1	FALSE	6482	206	45	TF	Factor: Sp2; motif: GYCCCGCCYCYNNNN	20045	7978		LUAD Genes
TF:M07129	1	FALSE	6482	246	104	TF	Factor: Sp2; motif: GYCCCGCCYCYNNNN	20045	7978		LUSC Proteins
TF:M07129	1	FALSE	6482	33	18	TF	Factor: Sp2; motif: GYCCCGCCYCYNNNN	20045	7978		LUAD Proteins
GO:0042132	1	FALSE	2	-1	-1	GO:MF	fructose 1,6-bisphosphate 1-phosphatase activity	17314	5572		LUSC Genes
GO:0042132	1	FALSE	2	185	1	GO:MF	fructose 1,6-bisphosphate 1-phosphatase activity	17314	5572		LUAD Genes
GO:0042132	1	FALSE	2	-1	-1	GO:MF	fructose 1,6-bisphosphate 1-phosphatase activity	17314	5572		LUSC Proteins
GO:0042132	0.0011180216637243707	TRUE	2	32	2	GO:MF	fructose 1,6-bisphosphate 1-phosphatase activity	17314	5572		LUAD Proteins
TF:M08208	0.0012099494137621037	TRUE	12874	1081	770	TF	Factor: E2F-3:FOXI1; motif: NGACACCGCGCCCAC	20045	1508		LUSC Genes
TF:M08208	1	FALSE	12874	206	115	TF	Factor: E2F-3:FOXI1; motif: NGACACCGCGCCCAC	20045	1508		LUAD Genes
TF:M08208	1	FALSE	12874	246	173	TF	Factor: E2F-3:FOXI1; motif: NGACACCGCGCCCAC	20045	1508		LUSC Proteins
TF:M08208	1	FALSE	12874	33	22	TF	Factor: E2F-3:FOXI1; motif: NGACACCGCGCCCAC	20045	1508		LUAD Proteins
HPA:0481291	1	FALSE	498	690	27	HPA	small intestine; endocrine cells[≥Low]	11019	726		LUSC Genes
HPA:0481291	0.0012125883474069698	TRUE	498	117	18	HPA	small intestine; endocrine cells[≥Low]	11019	726		LUAD Genes
HPA:0481291	1	FALSE	498	195	9	HPA	small intestine; endocrine cells[≥Low]	11019	726		LUSC Proteins
HPA:0481291	0.3794758301756426	FALSE	498	30	6	HPA	small intestine; endocrine cells[≥Low]	11019	726		LUAD Proteins
TF:M08205	0.0012158555254480716	TRUE	14824	1081	868	TF	Factor: E2F-1:Elk-1; motif: SGCGCSNNAMCGGAAGT	20045	1458		LUSC Genes
TF:M08205	1	FALSE	14824	206	128	TF	Factor: E2F-1:Elk-1; motif: SGCGCSNNAMCGGAAGT	20045	1458		LUAD Genes
TF:M08205	1	FALSE	14824	246	201	TF	Factor: E2F-1:Elk-1; motif: SGCGCSNNAMCGGAAGT	20045	1458		LUSC Proteins
TF:M08205	1	FALSE	14824	33	26	TF	Factor: E2F-1:Elk-1; motif: SGCGCSNNAMCGGAAGT	20045	1458		LUAD Proteins
GO:0001533	0.0013094767048798762	TRUE	43	983	12	GO:CC	cornified envelope	16860	144		LUSC Genes
GO:0001533	1	FALSE	43	179	1	GO:CC	cornified envelope	16860	144		LUAD Genes
GO:0001533	0.007424770765227544	TRUE	43	238	6	GO:CC	cornified envelope	16860	144		LUSC Proteins
GO:0001533	1	FALSE	43	-1	-1	GO:CC	cornified envelope	16860	144		LUAD Proteins
TF:M04823	0.0013279611550541122	TRUE	13114	1081	782	TF	Factor: E2F-4; motif: NNTTCCCGCCNN	20045	1536		LUSC Genes
TF:M04823	1	FALSE	13114	206	111	TF	Factor: E2F-4; motif: NNTTCCCGCCNN	20045	1536		LUAD Genes
TF:M04823	0.003913900895418553	TRUE	13114	246	195	TF	Factor: E2F-4; motif: NNTTCCCGCCNN	20045	1536		LUSC Proteins
TF:M04823	1	FALSE	13114	33	23	TF	Factor: E2F-4; motif: NNTTCCCGCCNN	20045	1536		LUAD Proteins
TF:M00143_1	0.00134363579101352	TRUE	5165	1081	350	TF	Factor: Pax-5; motif: BCNNNRNGCANBGNTGNRTAGCSGCHNB; match class: 1	20045	6477		LUSC Genes
TF:M00143_1	1	FALSE	5165	206	58	TF	Factor: Pax-5; motif: BCNNNRNGCANBGNTGNRTAGCSGCHNB; match class: 1	20045	6477		LUAD Genes
TF:M00143_1	1	FALSE	5165	246	80	TF	Factor: Pax-5; motif: BCNNNRNGCANBGNTGNRTAGCSGCHNB; match class: 1	20045	6477		LUSC Proteins
TF:M00143_1	1	FALSE	5165	33	15	TF	Factor: Pax-5; motif: BCNNNRNGCANBGNTGNRTAGCSGCHNB; match class: 1	20045	6477		LUAD Proteins
MIRNA:hsa-miR-335-5p	1	FALSE	2562	952	168	MIRNA	hsa-miR-335-5p	14819	688		LUSC Genes
MIRNA:hsa-miR-335-5p	0.0013509975862019384	TRUE	2562	148	49	MIRNA	hsa-miR-335-5p	14819	688		LUAD Genes
MIRNA:hsa-miR-335-5p	1	FALSE	2562	222	36	MIRNA	hsa-miR-335-5p	14819	688		LUSC Proteins
MIRNA:hsa-miR-335-5p	1	FALSE	2562	29	9	MIRNA	hsa-miR-335-5p	14819	688		LUAD Proteins
TF:M07329	0.0013606982887669522	TRUE	7044	1081	457	TF	Factor: Osx; motif: CCNCCCCCNNN	20045	6308		LUSC Genes
TF:M07329	1	FALSE	7044	206	59	TF	Factor: Osx; motif: CCNCCCCCNNN	20045	6308		LUAD Genes
TF:M07329	1	FALSE	7044	246	107	TF	Factor: Osx; motif: CCNCCCCCNNN	20045	6308		LUSC Proteins
TF:M07329	1	FALSE	7044	33	15	TF	Factor: Osx; motif: CCNCCCCCNNN	20045	6308		LUAD Proteins
TF:M12725_1	0.0013722667714108818	TRUE	4515	1081	312	TF	Factor: PHB; motif: NCCCAGCCCCY; match class: 1	20045	6633		LUSC Genes
TF:M12725_1	1	FALSE	4515	206	49	TF	Factor: PHB; motif: NCCCAGCCCCY; match class: 1	20045	6633		LUAD Genes
TF:M12725_1	1	FALSE	4515	246	66	TF	Factor: PHB; motif: NCCCAGCCCCY; match class: 1	20045	6633		LUSC Proteins
TF:M12725_1	1	FALSE	4515	33	12	TF	Factor: PHB; motif: NCCCAGCCCCY; match class: 1	20045	6633		LUAD Proteins
TF:M02281	0.0013750831354001098	TRUE	6671	1081	436	TF	Factor: SP1; motif: CCCCKCCCCC	20045	7938		LUSC Genes
TF:M02281	1	FALSE	6671	206	59	TF	Factor: SP1; motif: CCCCKCCCCC	20045	7938		LUAD Genes
TF:M02281	1	FALSE	6671	246	97	TF	Factor: SP1; motif: CCCCKCCCCC	20045	7938		LUSC Proteins
TF:M02281	1	FALSE	6671	33	19	TF	Factor: SP1; motif: CCCCKCCCCC	20045	7938		LUAD Proteins
GO:0009967	0.0013924312138964138	TRUE	1296	956	119	GO:BP	positive regulation of signal transduction	16178	3843		LUSC Genes
GO:0009967	1	FALSE	1296	167	14	GO:BP	positive regulation of signal transduction	16178	3843		LUAD Genes
GO:0009967	1	FALSE	1296	232	28	GO:BP	positive regulation of signal transduction	16178	3843		LUSC Proteins
GO:0009967	1	FALSE	1296	29	4	GO:BP	positive regulation of signal transduction	16178	3843		LUAD Proteins
GO:0043410	0.0014107469223288134	TRUE	372	956	47	GO:BP	positive regulation of MAPK cascade	16178	11033		LUSC Genes
GO:0043410	1	FALSE	372	167	4	GO:BP	positive regulation of MAPK cascade	16178	11033		LUAD Genes
GO:0043410	1	FALSE	372	232	7	GO:BP	positive regulation of MAPK cascade	16178	11033		LUSC Proteins
GO:0043410	1	FALSE	372	29	1	GO:BP	positive regulation of MAPK cascade	16178	11033		LUAD Proteins
TF:M10432_1	0.0014319616660156901	TRUE	4534	1081	313	TF	Factor: MAZ; motif: GGGMGGGGS; match class: 1	20045	5065		LUSC Genes
TF:M10432_1	1	FALSE	4534	206	47	TF	Factor: MAZ; motif: GGGMGGGGS; match class: 1	20045	5065		LUAD Genes
TF:M10432_1	1	FALSE	4534	246	62	TF	Factor: MAZ; motif: GGGMGGGGS; match class: 1	20045	5065		LUSC Proteins
TF:M10432_1	1	FALSE	4534	33	11	TF	Factor: MAZ; motif: GGGMGGGGS; match class: 1	20045	5065		LUAD Proteins
GO:0002009	0.0014572095022843095	TRUE	251	956	36	GO:BP	morphogenesis of an epithelium	16178	618		LUSC Genes
GO:0002009	1	FALSE	251	167	4	GO:BP	morphogenesis of an epithelium	16178	618		LUAD Genes
GO:0002009	1	FALSE	251	232	6	GO:BP	morphogenesis of an epithelium	16178	618		LUSC Proteins
GO:0002009	1	FALSE	251	29	1	GO:BP	morphogenesis of an epithelium	16178	618		LUAD Proteins
HPA:0190223	0.0014667187061973251	TRUE	1652	690	146	HPA	esophagus; squamous epithelial cells[High]	11019	327		LUSC Genes
HPA:0190223	1	FALSE	1652	117	9	HPA	esophagus; squamous epithelial cells[High]	11019	327		LUAD Genes
HPA:0190223	1	FALSE	1652	195	43	HPA	esophagus; squamous epithelial cells[High]	11019	327		LUSC Proteins
HPA:0190223	1	FALSE	1652	30	3	HPA	esophagus; squamous epithelial cells[High]	11019	327		LUAD Proteins
WP:WP5055	1	FALSE	75	543	8	WP	Burn wound healing	8286	615		LUSC Genes
WP:WP5055	1	FALSE	75	92	1	WP	Burn wound healing	8286	615		LUAD Genes
WP:WP5055	0.0014733278582990195	TRUE	75	151	9	WP	Burn wound healing	8286	615		LUSC Proteins
WP:WP5055	1	FALSE	75	21	1	WP	Burn wound healing	8286	615		LUAD Proteins
HP:0001075	1	FALSE	37	335	6	HP	Atrophic scars	4958	844		LUSC Genes
HP:0001075	1	FALSE	37	-1	-1	HP	Atrophic scars	4958	844		LUAD Genes
HP:0001075	0.0014974853938904912	TRUE	37	109	8	HP	Atrophic scars	4958	844		LUSC Proteins
HP:0001075	1	FALSE	37	-1	-1	HP	Atrophic scars	4958	844		LUAD Proteins
GO:0010647	0.0015205081443349928	TRUE	1423	956	128	GO:BP	positive regulation of cell communication	16178	4343		LUSC Genes
GO:0010647	1	FALSE	1423	167	14	GO:BP	positive regulation of cell communication	16178	4343		LUAD Genes
GO:0010647	1	FALSE	1423	232	29	GO:BP	positive regulation of cell communication	16178	4343		LUSC Proteins
GO:0010647	1	FALSE	1423	29	4	GO:BP	positive regulation of cell communication	16178	4343		LUAD Proteins
GO:0048729	0.0015540277138008215	TRUE	328	956	43	GO:BP	tissue morphogenesis	16178	13411		LUSC Genes
GO:0048729	1	FALSE	328	167	5	GO:BP	tissue morphogenesis	16178	13411		LUAD Genes
GO:0048729	1	FALSE	328	232	7	GO:BP	tissue morphogenesis	16178	13411		LUSC Proteins
GO:0048729	1	FALSE	328	29	1	GO:BP	tissue morphogenesis	16178	13411		LUAD Proteins
HP:0003834	1	FALSE	17	335	1	HP	Shoulder dislocation	4958	2698		LUSC Genes
HP:0003834	1	FALSE	17	-1	-1	HP	Shoulder dislocation	4958	2698		LUAD Genes
HP:0003834	0.0015623896686733738	TRUE	17	109	6	HP	Shoulder dislocation	4958	2698		LUSC Proteins
HP:0003834	1	FALSE	17	-1	-1	HP	Shoulder dislocation	4958	2698		LUAD Proteins
TF:M08207_1	0.0016049949238166055	TRUE	15846	1081	917	TF	Factor: E2F-3:TBR2; motif: ANGTGYKANGGCGCSTTNNCRNNT; match class: 1	20045	1507		LUSC Genes
TF:M08207_1	1	FALSE	15846	206	146	TF	Factor: E2F-3:TBR2; motif: ANGTGYKANGGCGCSTTNNCRNNT; match class: 1	20045	1507		LUAD Genes
TF:M08207_1	1	FALSE	15846	246	208	TF	Factor: E2F-3:TBR2; motif: ANGTGYKANGGCGCSTTNNCRNNT; match class: 1	20045	1507		LUSC Proteins
TF:M08207_1	1	FALSE	15846	33	30	TF	Factor: E2F-3:TBR2; motif: ANGTGYKANGGCGCSTTNNCRNNT; match class: 1	20045	1507		LUAD Proteins
TF:M00430_1	1	FALSE	2574	1081	158	TF	Factor: E2F-1; motif: NTTSGCGG; match class: 1	20045	1481		LUSC Genes
TF:M00430_1	1	FALSE	2574	206	18	TF	Factor: E2F-1; motif: NTTSGCGG; match class: 1	20045	1481		LUAD Genes
TF:M00430_1	0.0016099091421496834	TRUE	2574	246	60	TF	Factor: E2F-1; motif: NTTSGCGG; match class: 1	20045	1481		LUSC Proteins
TF:M00430_1	1	FALSE	2574	33	7	TF	Factor: E2F-1; motif: NTTSGCGG; match class: 1	20045	1481		LUAD Proteins
GO:0023056	0.001701749993950405	TRUE	1426	956	128	GO:BP	positive regulation of signaling	16178	6878		LUSC Genes
GO:0023056	1	FALSE	1426	167	14	GO:BP	positive regulation of signaling	16178	6878		LUAD Genes
GO:0023056	1	FALSE	1426	232	29	GO:BP	positive regulation of signaling	16178	6878		LUSC Proteins
GO:0023056	1	FALSE	1426	29	4	GO:BP	positive regulation of signaling	16178	6878		LUAD Proteins
HPA:0461433	1	FALSE	27	-1	-1	HPA	skin 1; extracellular matrix[High]	11019	648		LUSC Genes
HPA:0461433	1	FALSE	27	117	1	HPA	skin 1; extracellular matrix[High]	11019	648		LUAD Genes
HPA:0461433	0.001706037534254664	TRUE	27	195	6	HPA	skin 1; extracellular matrix[High]	11019	648		LUSC Proteins
HPA:0461433	1	FALSE	27	-1	-1	HPA	skin 1; extracellular matrix[High]	11019	648		LUAD Proteins
TF:M12742	0.0017268129765032779	TRUE	2618	1081	197	TF	Factor: ZNF93; motif: GGYAGCRGCAGCGGYG	20045	11792		LUSC Genes
TF:M12742	1	FALSE	2618	206	11	TF	Factor: ZNF93; motif: GGYAGCRGCAGCGGYG	20045	11792		LUAD Genes
TF:M12742	1	FALSE	2618	246	36	TF	Factor: ZNF93; motif: GGYAGCRGCAGCGGYG	20045	11792		LUSC Proteins
TF:M12742	1	FALSE	2618	33	4	TF	Factor: ZNF93; motif: GGYAGCRGCAGCGGYG	20045	11792		LUAD Proteins
HPA:0470182	0.32633860259152747	FALSE	562	690	54	HPA	skin 2; cells in granular layer[≥Medium]	11019	687		LUSC Genes
HPA:0470182	1	FALSE	562	117	5	HPA	skin 2; cells in granular layer[≥Medium]	11019	687		LUAD Genes
HPA:0470182	0.0017524819324185364	TRUE	562	195	26	HPA	skin 2; cells in granular layer[≥Medium]	11019	687		LUSC Proteins
HPA:0470182	1	FALSE	562	30	2	HPA	skin 2; cells in granular layer[≥Medium]	11019	687		LUAD Proteins
GO:0098644	1	FALSE	20	983	2	GO:CC	complex of collagen trimers	16860	3228		LUSC Genes
GO:0098644	1	FALSE	20	-1	-1	GO:CC	complex of collagen trimers	16860	3228		LUAD Genes
GO:0098644	0.001778728837902705	TRUE	20	238	5	GO:CC	complex of collagen trimers	16860	3228		LUSC Proteins
GO:0098644	1	FALSE	20	-1	-1	GO:CC	complex of collagen trimers	16860	3228		LUAD Proteins
GO:0005882	0.0018110857029564982	TRUE	84	983	17	GO:CC	intermediate filament	16860	418		LUSC Genes
GO:0005882	1	FALSE	84	179	1	GO:CC	intermediate filament	16860	418		LUAD Genes
GO:0005882	1	FALSE	84	238	4	GO:CC	intermediate filament	16860	418		LUSC Proteins
GO:0005882	0.12327274370415414	FALSE	84	33	3	GO:CC	intermediate filament	16860	418		LUAD Proteins
TF:M10435_1	0.0018146878809356093	TRUE	3652	1081	260	TF	Factor: Sp2; motif: GGGGCGGGG; match class: 1	20045	7983		LUSC Genes
TF:M10435_1	1	FALSE	3652	206	28	TF	Factor: Sp2; motif: GGGGCGGGG; match class: 1	20045	7983		LUAD Genes
TF:M10435_1	1	FALSE	3652	246	48	TF	Factor: Sp2; motif: GGGGCGGGG; match class: 1	20045	7983		LUSC Proteins
TF:M10435_1	1	FALSE	3652	33	12	TF	Factor: Sp2; motif: GGGGCGGGG; match class: 1	20045	7983		LUAD Proteins
TF:M11022_1	0.0018390882808518218	TRUE	6421	1081	421	TF	Factor: IRX2a; motif: ACRYGNNNNACRYGT; match class: 1	20045	4453		LUSC Genes
TF:M11022_1	1	FALSE	6421	206	49	TF	Factor: IRX2a; motif: ACRYGNNNNACRYGT; match class: 1	20045	4453		LUAD Genes
TF:M11022_1	1	FALSE	6421	246	94	TF	Factor: IRX2a; motif: ACRYGNNNNACRYGT; match class: 1	20045	4453		LUSC Proteins
TF:M11022_1	1	FALSE	6421	33	12	TF	Factor: IRX2a; motif: ACRYGNNNNACRYGT; match class: 1	20045	4453		LUAD Proteins
GO:0000165	0.0018613884626288292	TRUE	591	956	65	GO:BP	MAPK cascade	16178	56		LUSC Genes
GO:0000165	1	FALSE	591	167	8	GO:BP	MAPK cascade	16178	56		LUAD Genes
GO:0000165	1	FALSE	591	232	14	GO:BP	MAPK cascade	16178	56		LUSC Proteins
GO:0000165	1	FALSE	591	29	1	GO:BP	MAPK cascade	16178	56		LUAD Proteins
TF:M04826_1	0.0018936913610475715	TRUE	15605	1081	905	TF	Factor: p300; motif: ACNTCCG; match class: 1	20045	1977		LUSC Genes
TF:M04826_1	1	FALSE	15605	206	147	TF	Factor: p300; motif: ACNTCCG; match class: 1	20045	1977		LUAD Genes
TF:M04826_1	1	FALSE	15605	246	212	TF	Factor: p300; motif: ACNTCCG; match class: 1	20045	1977		LUSC Proteins
TF:M04826_1	1	FALSE	15605	33	30	TF	Factor: p300; motif: ACNTCCG; match class: 1	20045	1977		LUAD Proteins
TF:M07436_1	0.0019294252080120779	TRUE	2735	1081	204	TF	Factor: WT1; motif: NNGGGNGGGSGN; match class: 1	20045	9117		LUSC Genes
TF:M07436_1	1	FALSE	2735	206	19	TF	Factor: WT1; motif: NNGGGNGGGSGN; match class: 1	20045	9117		LUAD Genes
TF:M07436_1	1	FALSE	2735	246	35	TF	Factor: WT1; motif: NNGGGNGGGSGN; match class: 1	20045	9117		LUSC Proteins
TF:M07436_1	1	FALSE	2735	33	5	TF	Factor: WT1; motif: NNGGGNGGGSGN; match class: 1	20045	9117		LUAD Proteins
HPA:0461392	0.009650644038744433	TRUE	637	690	66	HPA	skin 1; cells in basal layer[≥Medium]	11019	629		LUSC Genes
HPA:0461392	1	FALSE	637	117	4	HPA	skin 1; cells in basal layer[≥Medium]	11019	629		LUAD Genes
HPA:0461392	0.001969788535760821	TRUE	637	195	28	HPA	skin 1; cells in basal layer[≥Medium]	11019	629		LUSC Proteins
HPA:0461392	1	FALSE	637	30	1	HPA	skin 1; cells in basal layer[≥Medium]	11019	629		LUAD Proteins
TF:M00333	0.002029489238606353	TRUE	15464	1081	898	TF	Factor: ZF5; motif: NRNGNGCGCGCWN	20045	9376		LUSC Genes
TF:M00333	1	FALSE	15464	206	136	TF	Factor: ZF5; motif: NRNGNGCGCGCWN	20045	9376		LUAD Genes
TF:M00333	0.759537172638193	FALSE	15464	246	212	TF	Factor: ZF5; motif: NRNGNGCGCGCWN	20045	9376		LUSC Proteins
TF:M00333	1	FALSE	15464	33	27	TF	Factor: ZF5; motif: NRNGNGCGCGCWN	20045	9376		LUAD Proteins
GO:0016477	1	FALSE	1201	956	95	GO:BP	cell migration	16178	5292		LUSC Genes
GO:0016477	1	FALSE	1201	167	16	GO:BP	cell migration	16178	5292		LUAD Genes
GO:0016477	0.0020586177933307292	TRUE	1201	232	39	GO:BP	cell migration	16178	5292		LUSC Proteins
GO:0016477	1	FALSE	1201	29	3	GO:BP	cell migration	16178	5292		LUAD Proteins
TF:M10529_1	0.002100613811863421	TRUE	2933	1081	216	TF	Factor: Sp1; motif: RGGGMGGRGSNGGGG; match class: 1	20045	7951		LUSC Genes
TF:M10529_1	1	FALSE	2933	206	28	TF	Factor: Sp1; motif: RGGGMGGRGSNGGGG; match class: 1	20045	7951		LUAD Genes
TF:M10529_1	1	FALSE	2933	246	37	TF	Factor: Sp1; motif: RGGGMGGRGSNGGGG; match class: 1	20045	7951		LUSC Proteins
TF:M10529_1	1	FALSE	2933	33	8	TF	Factor: Sp1; motif: RGGGMGGRGSNGGGG; match class: 1	20045	7951		LUAD Proteins
HPA:0461451	1	FALSE	367	690	36	HPA	skin 1; hair follicles[≥Low]	11019	655		LUSC Genes
HPA:0461451	1	FALSE	367	117	2	HPA	skin 1; hair follicles[≥Low]	11019	655		LUAD Genes
HPA:0461451	0.002127435792553706	TRUE	367	195	20	HPA	skin 1; hair follicles[≥Low]	11019	655		LUSC Proteins
HPA:0461451	1	FALSE	367	30	1	HPA	skin 1; hair follicles[≥Low]	11019	655		LUAD Proteins
HPA:0210862	1	FALSE	239	690	10	HPA	fallopian tube; ciliated cells (cilia axoneme)[≥Medium]	11019	346		LUSC Genes
HPA:0210862	0.002161136827569659	TRUE	239	117	12	HPA	fallopian tube; ciliated cells (cilia axoneme)[≥Medium]	11019	346		LUAD Genes
HPA:0210862	1	FALSE	239	195	2	HPA	fallopian tube; ciliated cells (cilia axoneme)[≥Medium]	11019	346		LUSC Proteins
HPA:0210862	1	FALSE	239	30	1	HPA	fallopian tube; ciliated cells (cilia axoneme)[≥Medium]	11019	346		LUAD Proteins
HPA:0471461	0.016594499462729142	TRUE	789	690	77	HPA	skin 2; langerhans cells[≥Low]	11019	710		LUSC Genes
HPA:0471461	1	FALSE	789	117	3	HPA	skin 2; langerhans cells[≥Low]	11019	710		LUAD Genes
HPA:0471461	0.002175103107398013	TRUE	789	195	32	HPA	skin 2; langerhans cells[≥Low]	11019	710		LUSC Proteins
HPA:0471461	1	FALSE	789	30	1	HPA	skin 2; langerhans cells[≥Low]	11019	710		LUAD Proteins
HPA:0470183	1	FALSE	248	690	27	HPA	skin 2; cells in granular layer[High]	11019	688		LUSC Genes
HPA:0470183	1	FALSE	248	117	3	HPA	skin 2; cells in granular layer[High]	11019	688		LUAD Genes
HPA:0470183	0.0022633914867636476	TRUE	248	195	16	HPA	skin 2; cells in granular layer[High]	11019	688		LUSC Proteins
HPA:0470183	1	FALSE	248	30	1	HPA	skin 2; cells in granular layer[High]	11019	688		LUAD Proteins
GO:0002934	1	FALSE	7	956	2	GO:BP	desmosome organization	16178	1449		LUSC Genes
GO:0002934	1	FALSE	7	-1	-1	GO:BP	desmosome organization	16178	1449		LUAD Genes
GO:0002934	0.002404334195955088	TRUE	7	232	4	GO:BP	desmosome organization	16178	1449		LUSC Proteins
GO:0002934	1	FALSE	7	-1	-1	GO:BP	desmosome organization	16178	1449		LUAD Proteins
TF:M10098	0.0024920224851226087	TRUE	7274	1081	468	TF	Factor: DP-1; motif: NRNNGGCGGGAANN	20045	8788		LUSC Genes
TF:M10098	1	FALSE	7274	206	56	TF	Factor: DP-1; motif: NRNNGGCGGGAANN	20045	8788		LUAD Genes
TF:M10098	0.32770848307247735	FALSE	7274	246	118	TF	Factor: DP-1; motif: NRNNGGCGGGAANN	20045	8788		LUSC Proteins
TF:M10098	1	FALSE	7274	33	17	TF	Factor: DP-1; motif: NRNNGGCGGGAANN	20045	8788		LUAD Proteins
TF:M03807_1	0.0024940844902807476	TRUE	4356	1081	301	TF	Factor: SP2; motif: GNNGGGGGCGGGGSN; match class: 1	20045	7993		LUSC Genes
TF:M03807_1	1	FALSE	4356	206	36	TF	Factor: SP2; motif: GNNGGGGGCGGGGSN; match class: 1	20045	7993		LUAD Genes
TF:M03807_1	1	FALSE	4356	246	55	TF	Factor: SP2; motif: GNNGGGGGCGGGGSN; match class: 1	20045	7993		LUSC Proteins
TF:M03807_1	1	FALSE	4356	33	14	TF	Factor: SP2; motif: GNNGGGGGCGGGGSN; match class: 1	20045	7993		LUAD Proteins
HPA:0470181	0.022891798317082625	TRUE	719	690	71	HPA	skin 2; cells in granular layer[≥Low]	11019	686		LUSC Genes
HPA:0470181	1	FALSE	719	117	5	HPA	skin 2; cells in granular layer[≥Low]	11019	686		LUAD Genes
HPA:0470181	0.0025080036052311165	TRUE	719	195	30	HPA	skin 2; cells in granular layer[≥Low]	11019	686		LUSC Proteins
HPA:0470181	1	FALSE	719	30	2	HPA	skin 2; cells in granular layer[≥Low]	11019	686		LUAD Proteins
TF:M09968	0.0025407208622022243	TRUE	3285	1081	237	TF	Factor: KLF15; motif: RGGGMGGRGNNGGGGGNGG	20045	4610		LUSC Genes
TF:M09968	1	FALSE	3285	206	41	TF	Factor: KLF15; motif: RGGGMGGRGNNGGGGGNGG	20045	4610		LUAD Genes
TF:M09968	1	FALSE	3285	246	47	TF	Factor: KLF15; motif: RGGGMGGRGNNGGGGGNGG	20045	4610		LUSC Proteins
TF:M09968	1	FALSE	3285	33	11	TF	Factor: KLF15; motif: RGGGMGGRGNNGGGGGNGG	20045	4610		LUAD Proteins
TF:M02018	1	FALSE	8893	1081	486	TF	Factor: HTF4; motif: CASCTGB	20045	4278		LUSC Genes
TF:M02018	0.002567184564232257	TRUE	8893	206	126	TF	Factor: HTF4; motif: CASCTGB	20045	4278		LUAD Genes
TF:M02018	1	FALSE	8893	246	119	TF	Factor: HTF4; motif: CASCTGB	20045	4278		LUSC Proteins
TF:M02018	1	FALSE	8893	33	20	TF	Factor: HTF4; motif: CASCTGB	20045	4278		LUAD Proteins
TF:M03831	1	FALSE	8893	1081	486	TF	Factor: MRF4; motif: CASCTGC	20045	5318		LUSC Genes
TF:M03831	0.002567184564232257	TRUE	8893	206	126	TF	Factor: MRF4; motif: CASCTGC	20045	5318		LUAD Genes
TF:M03831	1	FALSE	8893	246	119	TF	Factor: MRF4; motif: CASCTGC	20045	5318		LUSC Proteins
TF:M03831	1	FALSE	8893	33	20	TF	Factor: MRF4; motif: CASCTGC	20045	5318		LUAD Proteins
TF:M07277_1	0.002599710820047286	TRUE	4324	1081	299	TF	Factor: BTEB2; motif: RGGGNGKGGN; match class: 1	20045	637		LUSC Genes
TF:M07277_1	1	FALSE	4324	206	38	TF	Factor: BTEB2; motif: RGGGNGKGGN; match class: 1	20045	637		LUAD Genes
TF:M07277_1	1	FALSE	4324	246	60	TF	Factor: BTEB2; motif: RGGGNGKGGN; match class: 1	20045	637		LUSC Proteins
TF:M07277_1	1	FALSE	4324	33	14	TF	Factor: BTEB2; motif: RGGGNGKGGN; match class: 1	20045	637		LUAD Proteins
GO:0031974	1	FALSE	5468	983	351	GO:CC	membrane-enclosed lumen	16860	1221		LUSC Genes
GO:0031974	1	FALSE	5468	179	33	GO:CC	membrane-enclosed lumen	16860	1221		LUAD Genes
GO:0031974	0.0026242804223881692	TRUE	5468	238	109	GO:CC	membrane-enclosed lumen	16860	1221		LUSC Proteins
GO:0031974	1	FALSE	5468	33	11	GO:CC	membrane-enclosed lumen	16860	1221		LUAD Proteins
GO:0043233	1	FALSE	5468	983	351	GO:CC	organelle lumen	16860	1885		LUSC Genes
GO:0043233	1	FALSE	5468	179	33	GO:CC	organelle lumen	16860	1885		LUAD Genes
GO:0043233	0.0026242804223881692	TRUE	5468	238	109	GO:CC	organelle lumen	16860	1885		LUSC Proteins
GO:0043233	1	FALSE	5468	33	11	GO:CC	organelle lumen	16860	1885		LUAD Proteins
GO:0070013	1	FALSE	5468	983	351	GO:CC	intracellular organelle lumen	16860	2399		LUSC Genes
GO:0070013	1	FALSE	5468	179	33	GO:CC	intracellular organelle lumen	16860	2399		LUAD Genes
GO:0070013	0.0026242804223881692	TRUE	5468	238	109	GO:CC	intracellular organelle lumen	16860	2399		LUSC Proteins
GO:0070013	1	FALSE	5468	33	11	GO:CC	intracellular organelle lumen	16860	2399		LUAD Proteins
HPA:0460181	0.002632039544238714	TRUE	711	690	74	HPA	skin 1; cells in granular layer[≥Low]	11019	634		LUSC Genes
HPA:0460181	1	FALSE	711	117	6	HPA	skin 1; cells in granular layer[≥Low]	11019	634		LUAD Genes
HPA:0460181	0.08993760807243387	FALSE	711	195	26	HPA	skin 1; cells in granular layer[≥Low]	11019	634		LUSC Proteins
HPA:0460181	1	FALSE	711	30	2	HPA	skin 1; cells in granular layer[≥Low]	11019	634		LUAD Proteins
GO:0098643	1	FALSE	11	-1	-1	GO:CC	banded collagen fibril	16860	3227		LUSC Genes
GO:0098643	1	FALSE	11	-1	-1	GO:CC	banded collagen fibril	16860	3227		LUAD Genes
GO:0098643	0.0030001222436623386	TRUE	11	238	4	GO:CC	banded collagen fibril	16860	3227		LUSC Proteins
GO:0098643	1	FALSE	11	-1	-1	GO:CC	banded collagen fibril	16860	3227		LUAD Proteins
GO:0005583	1	FALSE	11	-1	-1	GO:CC	fibrillar collagen trimer	16860	203		LUSC Genes
GO:0005583	1	FALSE	11	-1	-1	GO:CC	fibrillar collagen trimer	16860	203		LUAD Genes
GO:0005583	0.0030001222436623386	TRUE	11	238	4	GO:CC	fibrillar collagen trimer	16860	203		LUSC Proteins
GO:0005583	1	FALSE	11	-1	-1	GO:CC	fibrillar collagen trimer	16860	203		LUAD Proteins
HP:0001233	0.0030304587481609097	TRUE	11	335	7	HP	2-3 finger syndactyly	4958	943		LUSC Genes
HP:0001233	1	FALSE	11	-1	-1	HP	2-3 finger syndactyly	4958	943		LUAD Genes
HP:0001233	1	FALSE	11	109	1	HP	2-3 finger syndactyly	4958	943		LUSC Proteins
HP:0001233	1	FALSE	11	-1	-1	HP	2-3 finger syndactyly	4958	943		LUAD Proteins
HP:0000972	0.0030470619753623224	TRUE	123	335	24	HP	Palmoplantar hyperkeratosis	4958	761		LUSC Genes
HP:0000972	1	FALSE	123	60	2	HP	Palmoplantar hyperkeratosis	4958	761		LUAD Genes
HP:0000972	0.5116666184894807	FALSE	123	109	10	HP	Palmoplantar hyperkeratosis	4958	761		LUSC Proteins
HP:0000972	1	FALSE	123	-1	-1	HP	Palmoplantar hyperkeratosis	4958	761		LUAD Proteins
HPA:0460201	1	FALSE	841	690	67	HPA	skin 1; endothelial cells[≥Low]	11019	643		LUSC Genes
HPA:0460201	1	FALSE	841	117	5	HPA	skin 1; endothelial cells[≥Low]	11019	643		LUAD Genes
HPA:0460201	0.0030740282868817383	TRUE	841	195	33	HPA	skin 1; endothelial cells[≥Low]	11019	643		LUSC Proteins
HPA:0460201	1	FALSE	841	30	4	HPA	skin 1; endothelial cells[≥Low]	11019	643		LUAD Proteins
TF:M00915_1	0.003142103700640946	TRUE	4691	1081	320	TF	Factor: AP-2; motif: SNNNCCNCAGGCN; match class: 1	20045	159		LUSC Genes
TF:M00915_1	1	FALSE	4691	206	38	TF	Factor: AP-2; motif: SNNNCCNCAGGCN; match class: 1	20045	159		LUAD Genes
TF:M00915_1	1	FALSE	4691	246	78	TF	Factor: AP-2; motif: SNNNCCNCAGGCN; match class: 1	20045	159		LUSC Proteins
TF:M00915_1	1	FALSE	4691	33	10	TF	Factor: AP-2; motif: SNNNCCNCAGGCN; match class: 1	20045	159		LUAD Proteins
HPA:0481293	1	FALSE	291	690	17	HPA	small intestine; endocrine cells[High]	11019	728		LUSC Genes
HPA:0481293	0.003157464269891947	TRUE	291	117	13	HPA	small intestine; endocrine cells[High]	11019	728		LUAD Genes
HPA:0481293	1	FALSE	291	195	5	HPA	small intestine; endocrine cells[High]	11019	728		LUSC Proteins
HPA:0481293	1	FALSE	291	30	4	HPA	small intestine; endocrine cells[High]	11019	728		LUAD Proteins
TF:M09896	0.0032202773554595846	TRUE	10463	1081	641	TF	Factor: E2F-7; motif: GRGGCGGGAANNN	20045	1560		LUSC Genes
TF:M09896	1	FALSE	10463	206	88	TF	Factor: E2F-7; motif: GRGGCGGGAANNN	20045	1560		LUAD Genes
TF:M09896	0.008165831090567816	TRUE	10463	246	164	TF	Factor: E2F-7; motif: GRGGCGGGAANNN	20045	1560		LUSC Proteins
TF:M09896	1	FALSE	10463	33	24	TF	Factor: E2F-7; motif: GRGGCGGGAANNN	20045	1560		LUAD Proteins
TF:M07250	0.0033049826751136687	TRUE	11049	1081	672	TF	Factor: E2F-1; motif: NNNSSCGCSAANN	20045	1482		LUSC Genes
TF:M07250	1	FALSE	11049	206	101	TF	Factor: E2F-1; motif: NNNSSCGCSAANN	20045	1482		LUAD Genes
TF:M07250	1	FALSE	11049	246	160	TF	Factor: E2F-1; motif: NNNSSCGCSAANN	20045	1482		LUSC Proteins
TF:M07250	1	FALSE	11049	33	20	TF	Factor: E2F-1; motif: NNNSSCGCSAANN	20045	1482		LUAD Proteins
TF:M11478	0.003309651630147658	TRUE	10221	1081	628	TF	Factor: AP-2beta; motif: NSCCNNNGGSN	20045	8700		LUSC Genes
TF:M11478	1	FALSE	10221	206	99	TF	Factor: AP-2beta; motif: NSCCNNNGGSN	20045	8700		LUAD Genes
TF:M11478	1	FALSE	10221	246	140	TF	Factor: AP-2beta; motif: NSCCNNNGGSN	20045	8700		LUSC Proteins
TF:M11478	1	FALSE	10221	33	21	TF	Factor: AP-2beta; motif: NSCCNNNGGSN	20045	8700		LUAD Proteins
TF:M07615_1	0.003351788544291811	TRUE	3017	1081	220	TF	Factor: Sp3; motif: GGGGCGGGGSNN; match class: 1	20045	8003		LUSC Genes
TF:M07615_1	1	FALSE	3017	206	25	TF	Factor: Sp3; motif: GGGGCGGGGSNN; match class: 1	20045	8003		LUAD Genes
TF:M07615_1	1	FALSE	3017	246	41	TF	Factor: Sp3; motif: GGGGCGGGGSNN; match class: 1	20045	8003		LUSC Proteins
TF:M07615_1	1	FALSE	3017	33	11	TF	Factor: Sp3; motif: GGGGCGGGGSNN; match class: 1	20045	8003		LUAD Proteins
TF:M12464	0.0033610947424042572	TRUE	7076	1081	456	TF	Factor: ZNF148; motif: NNCCCCTCCCCC	20045	9666		LUSC Genes
TF:M12464	1	FALSE	7076	206	75	TF	Factor: ZNF148; motif: NNCCCCTCCCCC	20045	9666		LUAD Genes
TF:M12464	1	FALSE	7076	246	94	TF	Factor: ZNF148; motif: NNCCCCTCCCCC	20045	9666		LUSC Proteins
TF:M12464	1	FALSE	7076	33	13	TF	Factor: ZNF148; motif: NNCCCCTCCCCC	20045	9666		LUAD Proteins
HPA:0471392	0.003402193840657022	TRUE	754	690	77	HPA	skin 2; cells in basal layer[≥Medium]	11019	681		LUSC Genes
HPA:0471392	1	FALSE	754	117	4	HPA	skin 2; cells in basal layer[≥Medium]	11019	681		LUAD Genes
HPA:0471392	0.00628107262728526	TRUE	754	195	30	HPA	skin 2; cells in basal layer[≥Medium]	11019	681		LUSC Proteins
HPA:0471392	1	FALSE	754	30	5	HPA	skin 2; cells in basal layer[≥Medium]	11019	681		LUAD Proteins
HPA:0461441	1	FALSE	885	690	73	HPA	skin 1; fibrohistiocytic cells[≥Low]	11019	652		LUSC Genes
HPA:0461441	1	FALSE	885	117	6	HPA	skin 1; fibrohistiocytic cells[≥Low]	11019	652		LUAD Genes
HPA:0461441	0.00347064299204319	TRUE	885	195	34	HPA	skin 1; fibrohistiocytic cells[≥Low]	11019	652		LUSC Proteins
HPA:0461441	1	FALSE	885	30	2	HPA	skin 1; fibrohistiocytic cells[≥Low]	11019	652		LUAD Proteins
HP:0000966	0.0035440009354344645	TRUE	76	335	18	HP	Hypohidrosis	4958	755		LUSC Genes
HP:0000966	1	FALSE	76	60	2	HP	Hypohidrosis	4958	755		LUAD Genes
HP:0000966	1	FALSE	76	109	2	HP	Hypohidrosis	4958	755		LUSC Proteins
HP:0000966	1	FALSE	76	-1	-1	HP	Hypohidrosis	4958	755		LUAD Proteins
HPA:0210861	1	FALSE	251	690	11	HPA	fallopian tube; ciliated cells (cilia axoneme)[≥Low]	11019	345		LUSC Genes
HPA:0210861	0.0035447001388772387	TRUE	251	117	12	HPA	fallopian tube; ciliated cells (cilia axoneme)[≥Low]	11019	345		LUAD Genes
HPA:0210861	1	FALSE	251	195	2	HPA	fallopian tube; ciliated cells (cilia axoneme)[≥Low]	11019	345		LUSC Proteins
HPA:0210861	1	FALSE	251	30	1	HPA	fallopian tube; ciliated cells (cilia axoneme)[≥Low]	11019	345		LUAD Proteins
HPA:0060861	1	FALSE	340	690	14	HPA	bronchus; ciliated cells (cilia axoneme)[≥Low]	11019	71		LUSC Genes
HPA:0060861	0.003611295856450488	TRUE	340	117	14	HPA	bronchus; ciliated cells (cilia axoneme)[≥Low]	11019	71		LUAD Genes
HPA:0060861	1	FALSE	340	195	3	HPA	bronchus; ciliated cells (cilia axoneme)[≥Low]	11019	71		LUSC Proteins
HPA:0060861	1	FALSE	340	30	1	HPA	bronchus; ciliated cells (cilia axoneme)[≥Low]	11019	71		LUAD Proteins
GO:0002020	1	FALSE	126	1017	9	GO:MF	protease binding	17314	288		LUSC Genes
GO:0002020	1	FALSE	126	185	2	GO:MF	protease binding	17314	288		LUAD Genes
GO:0002020	0.0036635691044836004	TRUE	126	239	10	GO:MF	protease binding	17314	288		LUSC Proteins
GO:0002020	1	FALSE	126	32	1	GO:MF	protease binding	17314	288		LUAD Proteins
HPA:0600223	0.0036773470976910545	TRUE	1472	690	131	HPA	tonsil; squamous epithelial cells[High]	11019	851		LUSC Genes
HPA:0600223	1	FALSE	1472	117	7	HPA	tonsil; squamous epithelial cells[High]	11019	851		LUAD Genes
HPA:0600223	1	FALSE	1472	195	37	HPA	tonsil; squamous epithelial cells[High]	11019	851		LUSC Proteins
HPA:0600223	1	FALSE	1472	30	2	HPA	tonsil; squamous epithelial cells[High]	11019	851		LUAD Proteins
GO:0035082	1	FALSE	83	-1	-1	GO:BP	axoneme assembly	16178	9103		LUSC Genes
GO:0035082	0.003712423111152704	TRUE	83	167	8	GO:BP	axoneme assembly	16178	9103		LUAD Genes
GO:0035082	1	FALSE	83	-1	-1	GO:BP	axoneme assembly	16178	9103		LUSC Proteins
GO:0035082	1	FALSE	83	-1	-1	GO:BP	axoneme assembly	16178	9103		LUAD Proteins
KEGG:04150	0.003752694008479216	TRUE	155	497	23	KEGG	mTOR signaling pathway	8484	284		LUSC Genes
KEGG:04150	1	FALSE	155	-1	-1	KEGG	mTOR signaling pathway	8484	284		LUAD Genes
KEGG:04150	1	FALSE	155	143	3	KEGG	mTOR signaling pathway	8484	284		LUSC Proteins
KEGG:04150	1	FALSE	155	21	1	KEGG	mTOR signaling pathway	8484	284		LUAD Proteins
WP:WP5312	1	FALSE	32	543	5	WP	Metabolic pathways of fibroblasts	8286	745		LUSC Genes
WP:WP5312	1	FALSE	32	-1	-1	WP	Metabolic pathways of fibroblasts	8286	745		LUAD Genes
WP:WP5312	0.0038043459691874406	TRUE	32	151	6	WP	Metabolic pathways of fibroblasts	8286	745		LUSC Proteins
WP:WP5312	1	FALSE	32	-1	-1	WP	Metabolic pathways of fibroblasts	8286	745		LUAD Proteins
TF:M12694_1	0.003824814788182395	TRUE	5252	1081	352	TF	Factor: ZFP14; motif: SCNNYCCNGNNSCTSCNC; match class: 1	20045	9389		LUSC Genes
TF:M12694_1	1	FALSE	5252	206	48	TF	Factor: ZFP14; motif: SCNNYCCNGNNSCTSCNC; match class: 1	20045	9389		LUAD Genes
TF:M12694_1	1	FALSE	5252	246	80	TF	Factor: ZFP14; motif: SCNNYCCNGNNSCTSCNC; match class: 1	20045	9389		LUSC Proteins
TF:M12694_1	1	FALSE	5252	33	14	TF	Factor: ZFP14; motif: SCNNYCCNGNNSCTSCNC; match class: 1	20045	9389		LUAD Proteins
GO:0007399	0.0038551641255744605	TRUE	1661	956	143	GO:BP	nervous system development	16178	2932		LUSC Genes
GO:0007399	1	FALSE	1661	167	18	GO:BP	nervous system development	16178	2932		LUAD Genes
GO:0007399	1	FALSE	1661	232	23	GO:BP	nervous system development	16178	2932		LUSC Proteins
GO:0007399	1	FALSE	1661	29	2	GO:BP	nervous system development	16178	2932		LUAD Proteins
TF:M07226_1	0.003883000399298694	TRUE	4055	1081	282	TF	Factor: SP1; motif: NCCCCKCCCCC; match class: 1	20045	7945		LUSC Genes
TF:M07226_1	1	FALSE	4055	206	29	TF	Factor: SP1; motif: NCCCCKCCCCC; match class: 1	20045	7945		LUAD Genes
TF:M07226_1	1	FALSE	4055	246	56	TF	Factor: SP1; motif: NCCCCKCCCCC; match class: 1	20045	7945		LUSC Proteins
TF:M07226_1	1	FALSE	4055	33	11	TF	Factor: SP1; motif: NCCCCKCCCCC; match class: 1	20045	7945		LUAD Proteins
TF:M04110	0.004106595243854579	TRUE	9508	1081	589	TF	Factor: RUNX3; motif: NRACCGCANWAACCRCAN	20045	7472		LUSC Genes
TF:M04110	1	FALSE	9508	206	85	TF	Factor: RUNX3; motif: NRACCGCANWAACCRCAN	20045	7472		LUAD Genes
TF:M04110	1	FALSE	9508	246	128	TF	Factor: RUNX3; motif: NRACCGCANWAACCRCAN	20045	7472		LUSC Proteins
TF:M04110	1	FALSE	9508	33	16	TF	Factor: RUNX3; motif: NRACCGCANWAACCRCAN	20045	7472		LUAD Proteins
HP:0007556	0.004124344607215212	TRUE	125	335	24	HP	Plantar hyperkeratosis	4958	4840		LUSC Genes
HP:0007556	1	FALSE	125	60	2	HP	Plantar hyperkeratosis	4958	4840		LUAD Genes
HP:0007556	0.5831427114525249	FALSE	125	109	10	HP	Plantar hyperkeratosis	4958	4840		LUSC Proteins
HP:0007556	1	FALSE	125	-1	-1	HP	Plantar hyperkeratosis	4958	4840		LUAD Proteins
HP:0010765	0.004124344607215212	TRUE	125	335	24	HP	Palmar hyperkeratosis	4958	7194		LUSC Genes
HP:0010765	1	FALSE	125	60	2	HP	Palmar hyperkeratosis	4958	7194		LUAD Genes
HP:0010765	0.5831427114525249	FALSE	125	109	10	HP	Palmar hyperkeratosis	4958	7194		LUSC Proteins
HP:0010765	1	FALSE	125	-1	-1	HP	Palmar hyperkeratosis	4958	7194		LUAD Proteins
REAC:R-HSA-2022090	1	FALSE	60	686	9	REAC	Assembly of collagen fibrils and other multimeric structures	10842	172		LUSC Genes
REAC:R-HSA-2022090	1	FALSE	60	-1	-1	REAC	Assembly of collagen fibrils and other multimeric structures	10842	172		LUAD Genes
REAC:R-HSA-2022090	0.004255581941190206	TRUE	60	191	8	REAC	Assembly of collagen fibrils and other multimeric structures	10842	172		LUSC Proteins
REAC:R-HSA-2022090	1	FALSE	60	-1	-1	REAC	Assembly of collagen fibrils and other multimeric structures	10842	172		LUAD Proteins
TF:M12140	0.004509247472950491	TRUE	5556	1081	369	TF	Factor: Egr-1; motif: NNCRCCCMCGCNN	20045	1658		LUSC Genes
TF:M12140	1	FALSE	5556	206	47	TF	Factor: Egr-1; motif: NNCRCCCMCGCNN	20045	1658		LUAD Genes
TF:M12140	1	FALSE	5556	246	78	TF	Factor: Egr-1; motif: NNCRCCCMCGCNN	20045	1658		LUSC Proteins
TF:M12140	1	FALSE	5556	33	8	TF	Factor: Egr-1; motif: NNCRCCCMCGCNN	20045	1658		LUAD Proteins
TF:M00736	0.0045549760086410805	TRUE	10653	1081	650	TF	Factor: E2F-1:DP-1; motif: TTTCSCGC	20045	1454		LUSC Genes
TF:M00736	1	FALSE	10653	206	86	TF	Factor: E2F-1:DP-1; motif: TTTCSCGC	20045	1454		LUAD Genes
TF:M00736	1	FALSE	10653	246	148	TF	Factor: E2F-1:DP-1; motif: TTTCSCGC	20045	1454		LUSC Proteins
TF:M00736	1	FALSE	10653	33	16	TF	Factor: E2F-1:DP-1; motif: TTTCSCGC	20045	1454		LUAD Proteins
WP:WP4786	1	FALSE	33	543	1	WP	Type I collagen synthesis in the context of osteogenesis imperfecta	8286	520		LUSC Genes
WP:WP4786	1	FALSE	33	-1	-1	WP	Type I collagen synthesis in the context of osteogenesis imperfecta	8286	520		LUAD Genes
WP:WP4786	0.0045803709921763	TRUE	33	151	6	WP	Type I collagen synthesis in the context of osteogenesis imperfecta	8286	520		LUSC Proteins
WP:WP4786	1	FALSE	33	-1	-1	WP	Type I collagen synthesis in the context of osteogenesis imperfecta	8286	520		LUAD Proteins
HPA:0401322	1	FALSE	177	690	14	HPA	rectum; enterocytes - Microvilli[≥Medium]	11019	557		LUSC Genes
HPA:0401322	0.004603887120837346	TRUE	177	117	10	HPA	rectum; enterocytes - Microvilli[≥Medium]	11019	557		LUAD Genes
HPA:0401322	1	FALSE	177	195	2	HPA	rectum; enterocytes - Microvilli[≥Medium]	11019	557		LUSC Proteins
HPA:0401322	1	FALSE	177	30	3	HPA	rectum; enterocytes - Microvilli[≥Medium]	11019	557		LUAD Proteins
KEGG:04390	0.004620085677780965	TRUE	157	497	23	KEGG	Hippo signaling pathway	8484	310		LUSC Genes
KEGG:04390	1	FALSE	157	87	1	KEGG	Hippo signaling pathway	8484	310		LUAD Genes
KEGG:04390	1	FALSE	157	143	2	KEGG	Hippo signaling pathway	8484	310		LUSC Proteins
KEGG:04390	1	FALSE	157	-1	-1	KEGG	Hippo signaling pathway	8484	310		LUAD Proteins
HPA:0151291	1	FALSE	497	690	29	HPA	duodenum; endocrine cells[≥Low]	11019	257		LUSC Genes
HPA:0151291	0.004704168625142396	TRUE	497	117	17	HPA	duodenum; endocrine cells[≥Low]	11019	257		LUAD Genes
HPA:0151291	1	FALSE	497	195	10	HPA	duodenum; endocrine cells[≥Low]	11019	257		LUSC Proteins
HPA:0151291	0.37561765479643167	FALSE	497	30	6	HPA	duodenum; endocrine cells[≥Low]	11019	257		LUAD Proteins
REAC:R-HSA-8948216	1	FALSE	44	686	6	REAC	Collagen chain trimerization	10842	372		LUSC Genes
REAC:R-HSA-8948216	1	FALSE	44	-1	-1	REAC	Collagen chain trimerization	10842	372		LUAD Genes
REAC:R-HSA-8948216	0.004733459200734382	TRUE	44	191	7	REAC	Collagen chain trimerization	10842	372		LUSC Proteins
REAC:R-HSA-8948216	1	FALSE	44	-1	-1	REAC	Collagen chain trimerization	10842	372		LUAD Proteins
HP:0011124	0.00481205254959536	TRUE	93	335	20	HP	Abnormal epidermal morphology	4958	7538		LUSC Genes
HP:0011124	1	FALSE	93	60	1	HP	Abnormal epidermal morphology	4958	7538		LUAD Genes
HP:0011124	0.27729996000234003	FALSE	93	109	9	HP	Abnormal epidermal morphology	4958	7538		LUSC Proteins
HP:0011124	1	FALSE	93	-1	-1	HP	Abnormal epidermal morphology	4958	7538		LUAD Proteins
GO:0098609	0.00649222050260846	TRUE	741	956	75	GO:BP	cell-cell adhesion	16178	19347		LUSC Genes
GO:0098609	1	FALSE	741	167	12	GO:BP	cell-cell adhesion	16178	19347		LUAD Genes
GO:0098609	0.004818483918791243	TRUE	741	232	28	GO:BP	cell-cell adhesion	16178	19347		LUSC Proteins
GO:0098609	1	FALSE	741	29	1	GO:BP	cell-cell adhesion	16178	19347		LUAD Proteins
GO:0060070	0.00484423631323457	TRUE	253	956	35	GO:BP	canonical Wnt signaling pathway	16178	14797		LUSC Genes
GO:0060070	1	FALSE	253	167	1	GO:BP	canonical Wnt signaling pathway	16178	14797		LUAD Genes
GO:0060070	1	FALSE	253	232	7	GO:BP	canonical Wnt signaling pathway	16178	14797		LUSC Proteins
GO:0060070	1	FALSE	253	-1	-1	GO:BP	canonical Wnt signaling pathway	16178	14797		LUAD Proteins
KEGG:00983	1	FALSE	79	497	10	KEGG	Drug metabolism - other enzymes	8484	157		LUSC Genes
KEGG:00983	1	FALSE	79	87	1	KEGG	Drug metabolism - other enzymes	8484	157		LUAD Genes
KEGG:00983	0.004914765178497362	TRUE	79	143	8	KEGG	Drug metabolism - other enzymes	8484	157		LUSC Proteins
KEGG:00983	1	FALSE	79	21	1	KEGG	Drug metabolism - other enzymes	8484	157		LUAD Proteins
GO:0045095	0.0049928591605514225	TRUE	41	983	11	GO:CC	keratin filament	16860	2126		LUSC Genes
GO:0045095	1	FALSE	41	-1	-1	GO:CC	keratin filament	16860	2126		LUAD Genes
GO:0045095	1	FALSE	41	238	3	GO:CC	keratin filament	16860	2126		LUSC Proteins
GO:0045095	0.014604402455524601	TRUE	41	33	3	GO:CC	keratin filament	16860	2126		LUAD Proteins
HPA:0461413	0.16915449704547916	FALSE	207	690	26	HPA	skin 1; cells in spinous layer[High]	11019	639		LUSC Genes
HPA:0461413	1	FALSE	207	-1	-1	HPA	skin 1; cells in spinous layer[High]	11019	639		LUAD Genes
HPA:0461413	0.004994472055052131	TRUE	207	195	14	HPA	skin 1; cells in spinous layer[High]	11019	639		LUSC Proteins
HPA:0461413	1	FALSE	207	-1	-1	HPA	skin 1; cells in spinous layer[High]	11019	639		LUAD Proteins
GO:1902531	0.005001281048278435	TRUE	1498	956	131	GO:BP	regulation of intracellular signal transduction	16178	22895		LUSC Genes
GO:1902531	1	FALSE	1498	167	18	GO:BP	regulation of intracellular signal transduction	16178	22895		LUAD Genes
GO:1902531	1	FALSE	1498	232	28	GO:BP	regulation of intracellular signal transduction	16178	22895		LUSC Proteins
GO:1902531	1	FALSE	1498	29	6	GO:BP	regulation of intracellular signal transduction	16178	22895		LUAD Proteins
GO:0005986	1	FALSE	2	-1	-1	GO:BP	sucrose biosynthetic process	16178	1874		LUSC Genes
GO:0005986	1	FALSE	2	167	1	GO:BP	sucrose biosynthetic process	16178	1874		LUAD Genes
GO:0005986	1	FALSE	2	-1	-1	GO:BP	sucrose biosynthetic process	16178	1874		LUSC Proteins
GO:0005986	0.005004279098660789	TRUE	2	29	2	GO:BP	sucrose biosynthetic process	16178	1874		LUAD Proteins
HP:0003179	1	FALSE	12	-1	-1	HP	Protrusio acetabuli	4958	2290		LUSC Genes
HP:0003179	1	FALSE	12	-1	-1	HP	Protrusio acetabuli	4958	2290		LUAD Genes
HP:0003179	0.005128707349631634	TRUE	12	109	5	HP	Protrusio acetabuli	4958	2290		LUSC Proteins
HP:0003179	1	FALSE	12	-1	-1	HP	Protrusio acetabuli	4958	2290		LUAD Proteins
HPA:0131291	1	FALSE	449	690	25	HPA	colon; endocrine cells[≥Low]	11019	213		LUSC Genes
HPA:0131291	0.005153388510248519	TRUE	449	117	16	HPA	colon; endocrine cells[≥Low]	11019	213		LUAD Genes
HPA:0131291	1	FALSE	449	195	10	HPA	colon; endocrine cells[≥Low]	11019	213		LUSC Proteins
HPA:0131291	0.2229967343892948	FALSE	449	30	6	HPA	colon; endocrine cells[≥Low]	11019	213		LUAD Proteins
TF:M13125	0.005174831146315542	TRUE	3715	1081	261	TF	Factor: ARID4B; motif: NNYCAGCACCNNGGNCAGCGSC	20045	198		LUSC Genes
TF:M13125	1	FALSE	3715	206	35	TF	Factor: ARID4B; motif: NNYCAGCACCNNGGNCAGCGSC	20045	198		LUAD Genes
TF:M13125	1	FALSE	3715	246	52	TF	Factor: ARID4B; motif: NNYCAGCACCNNGGNCAGCGSC	20045	198		LUSC Proteins
TF:M13125	1	FALSE	3715	33	9	TF	Factor: ARID4B; motif: NNYCAGCACCNNGGNCAGCGSC	20045	198		LUAD Proteins
TF:M02023	0.005323232564183554	TRUE	7353	1081	470	TF	Factor: MAZ; motif: NKGGGAGGGGRGGR	20045	5072		LUSC Genes
TF:M02023	1	FALSE	7353	206	82	TF	Factor: MAZ; motif: NKGGGAGGGGRGGR	20045	5072		LUAD Genes
TF:M02023	1	FALSE	7353	246	101	TF	Factor: MAZ; motif: NKGGGAGGGGRGGR	20045	5072		LUSC Proteins
TF:M02023	1	FALSE	7353	33	11	TF	Factor: MAZ; motif: NKGGGAGGGGRGGR	20045	5072		LUAD Proteins
HPA:0060862	1	FALSE	306	690	11	HPA	bronchus; ciliated cells (cilia axoneme)[≥Medium]	11019	72		LUSC Genes
HPA:0060862	0.005383594925026646	TRUE	306	117	13	HPA	bronchus; ciliated cells (cilia axoneme)[≥Medium]	11019	72		LUAD Genes
HPA:0060862	1	FALSE	306	195	3	HPA	bronchus; ciliated cells (cilia axoneme)[≥Medium]	11019	72		LUSC Proteins
HPA:0060862	1	FALSE	306	30	1	HPA	bronchus; ciliated cells (cilia axoneme)[≥Medium]	11019	72		LUAD Proteins
KEGG:04974	1	FALSE	103	497	11	KEGG	Protein digestion and absorption	8484	405		LUSC Genes
KEGG:04974	1	FALSE	103	87	3	KEGG	Protein digestion and absorption	8484	405		LUAD Genes
KEGG:04974	0.005388419909823323	TRUE	103	143	9	KEGG	Protein digestion and absorption	8484	405		LUSC Proteins
KEGG:04974	1	FALSE	103	-1	-1	KEGG	Protein digestion and absorption	8484	405		LUAD Proteins
TF:M12704_1	0.00570792160853916	TRUE	4858	1081	328	TF	Factor: ZNF432; motif: NCAGNRCCNSRGRCAGC; match class: 1	20045	10419		LUSC Genes
TF:M12704_1	1	FALSE	4858	206	43	TF	Factor: ZNF432; motif: NCAGNRCCNSRGRCAGC; match class: 1	20045	10419		LUAD Genes
TF:M12704_1	1	FALSE	4858	246	76	TF	Factor: ZNF432; motif: NCAGNRCCNSRGRCAGC; match class: 1	20045	10419		LUSC Proteins
TF:M12704_1	1	FALSE	4858	33	11	TF	Factor: ZNF432; motif: NCAGNRCCNSRGRCAGC; match class: 1	20045	10419		LUAD Proteins
WP:WP3932	1	FALSE	301	543	17	WP	Focal adhesion PI3K Akt mTOR signaling pathway	8286	300		LUSC Genes
WP:WP3932	1	FALSE	301	92	1	WP	Focal adhesion PI3K Akt mTOR signaling pathway	8286	300		LUAD Genes
WP:WP3932	0.00590065242484887	TRUE	301	151	17	WP	Focal adhesion PI3K Akt mTOR signaling pathway	8286	300		LUSC Proteins
WP:WP3932	1	FALSE	301	21	1	WP	Focal adhesion PI3K Akt mTOR signaling pathway	8286	300		LUAD Proteins
KEGG:04360	0.005902812594274769	TRUE	181	497	25	KEGG	Axon guidance	8484	305		LUSC Genes
KEGG:04360	1	FALSE	181	87	1	KEGG	Axon guidance	8484	305		LUAD Genes
KEGG:04360	1	FALSE	181	143	1	KEGG	Axon guidance	8484	305		LUSC Proteins
KEGG:04360	1	FALSE	181	-1	-1	KEGG	Axon guidance	8484	305		LUAD Proteins
HPA:0401291	1	FALSE	454	690	26	HPA	rectum; endocrine cells[≥Low]	11019	544		LUSC Genes
HPA:0401291	0.00590363181937942	TRUE	454	117	16	HPA	rectum; endocrine cells[≥Low]	11019	544		LUAD Genes
HPA:0401291	1	FALSE	454	195	9	HPA	rectum; endocrine cells[≥Low]	11019	544		LUSC Proteins
HPA:0401291	0.23615204685193175	FALSE	454	30	6	HPA	rectum; endocrine cells[≥Low]	11019	544		LUAD Proteins
REAC:R-HSA-5083625	1	FALSE	16	-1	-1	REAC	Defective GALNT3 causes HFTC	10842	539		LUSC Genes
REAC:R-HSA-5083625	0.005994488204783286	TRUE	16	104	4	REAC	Defective GALNT3 causes HFTC	10842	539		LUAD Genes
REAC:R-HSA-5083625	1	FALSE	16	-1	-1	REAC	Defective GALNT3 causes HFTC	10842	539		LUSC Proteins
REAC:R-HSA-5083625	0.21105271244498408	FALSE	16	26	2	REAC	Defective GALNT3 causes HFTC	10842	539		LUAD Proteins
REAC:R-HSA-5083636	1	FALSE	16	686	1	REAC	Defective GALNT12 causes CRCS1	10842	538		LUSC Genes
REAC:R-HSA-5083636	0.005994488204783286	TRUE	16	104	4	REAC	Defective GALNT12 causes CRCS1	10842	538		LUAD Genes
REAC:R-HSA-5083636	1	FALSE	16	-1	-1	REAC	Defective GALNT12 causes CRCS1	10842	538		LUSC Proteins
REAC:R-HSA-5083636	0.21105271244498408	FALSE	16	26	2	REAC	Defective GALNT12 causes CRCS1	10842	538		LUAD Proteins
GO:0005764	1	FALSE	653	983	25	GO:CC	lysosome	16860	332		LUSC Genes
GO:0005764	1	FALSE	653	179	7	GO:CC	lysosome	16860	332		LUAD Genes
GO:0005764	1	FALSE	653	238	15	GO:CC	lysosome	16860	332		LUSC Proteins
GO:0005764	0.006015448462912644	TRUE	653	33	8	GO:CC	lysosome	16860	332		LUAD Proteins
GO:0000323	1	FALSE	653	983	25	GO:CC	lytic vacuole	16860	53		LUSC Genes
GO:0000323	1	FALSE	653	179	7	GO:CC	lytic vacuole	16860	53		LUAD Genes
GO:0000323	1	FALSE	653	238	15	GO:CC	lytic vacuole	16860	53		LUSC Proteins
GO:0000323	0.006015448462912644	TRUE	653	33	8	GO:CC	lytic vacuole	16860	53		LUAD Proteins
HPA:0131292	1	FALSE	405	690	24	HPA	colon; endocrine cells[≥Medium]	11019	214		LUSC Genes
HPA:0131292	0.006118399758890913	TRUE	405	117	15	HPA	colon; endocrine cells[≥Medium]	11019	214		LUAD Genes
HPA:0131292	1	FALSE	405	195	9	HPA	colon; endocrine cells[≥Medium]	11019	214		LUSC Proteins
HPA:0131292	0.13008672234120927	FALSE	405	30	6	HPA	colon; endocrine cells[≥Medium]	11019	214		LUAD Proteins
HPA:0330222	0.006162598446977967	TRUE	4358	690	325	HPA	oral mucosa; squamous epithelial cells[≥Medium]	11019	490		LUSC Genes
HPA:0330222	1	FALSE	4358	117	14	HPA	oral mucosa; squamous epithelial cells[≥Medium]	11019	490		LUAD Genes
HPA:0330222	1	FALSE	4358	195	95	HPA	oral mucosa; squamous epithelial cells[≥Medium]	11019	490		LUSC Proteins
HPA:0330222	1	FALSE	4358	30	10	HPA	oral mucosa; squamous epithelial cells[≥Medium]	11019	490		LUAD Proteins
TF:M03811_1	0.006337616903414435	TRUE	3926	1081	273	TF	Factor: AP-2gamma; motif: GCCYNCRGSN; match class: 1	20045	147		LUSC Genes
TF:M03811_1	1	FALSE	3926	206	26	TF	Factor: AP-2gamma; motif: GCCYNCRGSN; match class: 1	20045	147		LUAD Genes
TF:M03811_1	1	FALSE	3926	246	52	TF	Factor: AP-2gamma; motif: GCCYNCRGSN; match class: 1	20045	147		LUSC Proteins
TF:M03811_1	1	FALSE	3926	33	5	TF	Factor: AP-2gamma; motif: GCCYNCRGSN; match class: 1	20045	147		LUAD Proteins
HP:0001596	0.006371335696727823	TRUE	250	335	37	HP	Alopecia	4958	1161		LUSC Genes
HP:0001596	1	FALSE	250	60	1	HP	Alopecia	4958	1161		LUAD Genes
HP:0001596	1	FALSE	250	109	9	HP	Alopecia	4958	1161		LUSC Proteins
HP:0001596	1	FALSE	250	-1	-1	HP	Alopecia	4958	1161		LUAD Proteins
HPA:0460000	0.006407281029159078	TRUE	7246	690	503	HPA	skin 1	11019	621		LUSC Genes
HPA:0460000	1	FALSE	7246	117	38	HPA	skin 1	11019	621		LUAD Genes
HPA:0460000	1	FALSE	7246	195	146	HPA	skin 1	11019	621		LUSC Proteins
HPA:0460000	1	FALSE	7246	30	21	HPA	skin 1	11019	621		LUAD Proteins
TF:M10111	0.00655996313284202	TRUE	2734	1081	201	TF	Factor: ZF5; motif: NGAGCGCGC	20045	9366		LUSC Genes
TF:M10111	1	FALSE	2734	206	30	TF	Factor: ZF5; motif: NGAGCGCGC	20045	9366		LUAD Genes
TF:M10111	1	FALSE	2734	246	46	TF	Factor: ZF5; motif: NGAGCGCGC	20045	9366		LUSC Proteins
TF:M10111	1	FALSE	2734	33	3	TF	Factor: ZF5; motif: NGAGCGCGC	20045	9366		LUAD Proteins
GO:0007154	0.006568785825739334	TRUE	5217	956	373	GO:BP	cell communication	16178	2749		LUSC Genes
GO:0007154	1	FALSE	5217	167	63	GO:BP	cell communication	16178	2749		LUAD Genes
GO:0007154	1	FALSE	5217	232	82	GO:BP	cell communication	16178	2749		LUSC Proteins
GO:0007154	1	FALSE	5217	29	10	GO:BP	cell communication	16178	2749		LUAD Proteins
KEGG:05217	0.006731610862072485	TRUE	63	497	13	KEGG	Basal cell carcinoma	8484	468		LUSC Genes
KEGG:05217	1	FALSE	63	-1	-1	KEGG	Basal cell carcinoma	8484	468		LUAD Genes
KEGG:05217	1	FALSE	63	-1	-1	KEGG	Basal cell carcinoma	8484	468		LUSC Proteins
KEGG:05217	1	FALSE	63	-1	-1	KEGG	Basal cell carcinoma	8484	468		LUAD Proteins
TF:M01972	0.006806950337495586	TRUE	5543	1081	367	TF	Factor: EGR-1; motif: TGCGTGGGCGK	20045	1634		LUSC Genes
TF:M01972	1	FALSE	5543	206	45	TF	Factor: EGR-1; motif: TGCGTGGGCGK	20045	1634		LUAD Genes
TF:M01972	1	FALSE	5543	246	88	TF	Factor: EGR-1; motif: TGCGTGGGCGK	20045	1634		LUSC Proteins
TF:M01972	1	FALSE	5543	33	9	TF	Factor: EGR-1; motif: TGCGTGGGCGK	20045	1634		LUAD Proteins
TF:M10108	0.006853807237794157	TRUE	6724	1081	434	TF	Factor: WT1; motif: RGGNGGGGGAGGRGGNGGRG	20045	9114		LUSC Genes
TF:M10108	1	FALSE	6724	206	64	TF	Factor: WT1; motif: RGGNGGGGGAGGRGGNGGRG	20045	9114		LUAD Genes
TF:M10108	1	FALSE	6724	246	89	TF	Factor: WT1; motif: RGGNGGGGGAGGRGGNGGRG	20045	9114		LUSC Proteins
TF:M10108	1	FALSE	6724	33	13	TF	Factor: WT1; motif: RGGNGGGGGAGGRGGNGGRG	20045	9114		LUAD Proteins
TF:M04863_1	0.007033448577622863	TRUE	8785	1081	548	TF	Factor: TF3C-beta; motif: CCNGGAGGGCTTCCTGGAGGAG; match class: 1	20045	3363		LUSC Genes
TF:M04863_1	1	FALSE	8785	206	84	TF	Factor: TF3C-beta; motif: CCNGGAGGGCTTCCTGGAGGAG; match class: 1	20045	3363		LUAD Genes
TF:M04863_1	1	FALSE	8785	246	121	TF	Factor: TF3C-beta; motif: CCNGGAGGGCTTCCTGGAGGAG; match class: 1	20045	3363		LUSC Proteins
TF:M04863_1	1	FALSE	8785	33	16	TF	Factor: TF3C-beta; motif: CCNGGAGGGCTTCCTGGAGGAG; match class: 1	20045	3363		LUAD Proteins
HPA:0401301	1	FALSE	513	690	37	HPA	rectum; enterocytes[≥Low]	11019	550		LUSC Genes
HPA:0401301	0.007059519933436676	TRUE	513	117	17	HPA	rectum; enterocytes[≥Low]	11019	550		LUAD Genes
HPA:0401301	1	FALSE	513	195	11	HPA	rectum; enterocytes[≥Low]	11019	550		LUSC Proteins
HPA:0401301	1	FALSE	513	30	5	HPA	rectum; enterocytes[≥Low]	11019	550		LUAD Proteins
MIRNA:hsa-miR-29a-3p	1	FALSE	263	952	25	MIRNA	hsa-miR-29a-3p	14819	499		LUSC Genes
MIRNA:hsa-miR-29a-3p	1	FALSE	263	148	3	MIRNA	hsa-miR-29a-3p	14819	499		LUAD Genes
MIRNA:hsa-miR-29a-3p	0.007112220223147733	TRUE	263	222	15	MIRNA	hsa-miR-29a-3p	14819	499		LUSC Proteins
MIRNA:hsa-miR-29a-3p	1	FALSE	263	29	1	MIRNA	hsa-miR-29a-3p	14819	499		LUAD Proteins
GO:0048585	0.0073727834876917125	TRUE	1340	956	119	GO:BP	negative regulation of response to stimulus	16178	13281		LUSC Genes
GO:0048585	1	FALSE	1340	167	22	GO:BP	negative regulation of response to stimulus	16178	13281		LUAD Genes
GO:0048585	1	FALSE	1340	232	26	GO:BP	negative regulation of response to stimulus	16178	13281		LUSC Proteins
GO:0048585	1	FALSE	1340	29	4	GO:BP	negative regulation of response to stimulus	16178	13281		LUAD Proteins
TF:M01073	0.007698705818030467	TRUE	4223	1081	290	TF	Factor: HIC1; motif: NNNGGKTGCCCSNNNNNN	20045	3468		LUSC Genes
TF:M01073	1	FALSE	4223	206	33	TF	Factor: HIC1; motif: NNNGGKTGCCCSNNNNNN	20045	3468		LUAD Genes
TF:M01073	1	FALSE	4223	246	59	TF	Factor: HIC1; motif: NNNGGKTGCCCSNNNNNN	20045	3468		LUSC Proteins
TF:M01073	1	FALSE	4223	33	15	TF	Factor: HIC1; motif: NNNGGKTGCCCSNNNNNN	20045	3468		LUAD Proteins
REAC:R-HSA-5083632	1	FALSE	17	686	1	REAC	Defective C1GALT1C1 causes TNPS	10842	488		LUSC Genes
REAC:R-HSA-5083632	0.007781247600416823	TRUE	17	104	4	REAC	Defective C1GALT1C1 causes TNPS	10842	488		LUAD Genes
REAC:R-HSA-5083632	1	FALSE	17	-1	-1	REAC	Defective C1GALT1C1 causes TNPS	10842	488		LUSC Proteins
REAC:R-HSA-5083632	0.2388405965290289	FALSE	17	26	2	REAC	Defective C1GALT1C1 causes TNPS	10842	488		LUAD Proteins
HPA:0471402	0.1390645962601513	FALSE	90	690	15	HPA	skin 2; cells in corneal layer[≥Medium]	11019	684		LUSC Genes
HPA:0471402	1	FALSE	90	-1	-1	HPA	skin 2; cells in corneal layer[≥Medium]	11019	684		LUAD Genes
HPA:0471402	0.008020810206444103	TRUE	90	195	9	HPA	skin 2; cells in corneal layer[≥Medium]	11019	684		LUSC Proteins
HPA:0471402	1	FALSE	90	30	1	HPA	skin 2; cells in corneal layer[≥Medium]	11019	684		LUAD Proteins
TF:M09890	0.008054376839773995	TRUE	8665	1081	541	TF	Factor: ctcf; motif: YGGCCACCAGRKGGCRSYN	20045	1166		LUSC Genes
TF:M09890	1	FALSE	8665	206	93	TF	Factor: ctcf; motif: YGGCCACCAGRKGGCRSYN	20045	1166		LUAD Genes
TF:M09890	1	FALSE	8665	246	115	TF	Factor: ctcf; motif: YGGCCACCAGRKGGCRSYN	20045	1166		LUSC Proteins
TF:M09890	1	FALSE	8665	33	19	TF	Factor: ctcf; motif: YGGCCACCAGRKGGCRSYN	20045	1166		LUAD Proteins
HPA:0381201	1	FALSE	436	690	29	HPA	placenta; hofbauer cells[≥Low]	11019	527		LUSC Genes
HPA:0381201	1	FALSE	436	117	5	HPA	placenta; hofbauer cells[≥Low]	11019	527		LUAD Genes
HPA:0381201	0.008102830146255836	TRUE	436	195	21	HPA	placenta; hofbauer cells[≥Low]	11019	527		LUSC Proteins
HPA:0381201	1	FALSE	436	30	1	HPA	placenta; hofbauer cells[≥Low]	11019	527		LUAD Proteins
TF:M11603	0.008186770141724885	TRUE	16683	1081	953	TF	Factor: TCF-1; motif: ACATCGRGRCGCTGW	20045	8530		LUSC Genes
TF:M11603	1	FALSE	16683	206	164	TF	Factor: TCF-1; motif: ACATCGRGRCGCTGW	20045	8530		LUAD Genes
TF:M11603	1	FALSE	16683	246	222	TF	Factor: TCF-1; motif: ACATCGRGRCGCTGW	20045	8530		LUSC Proteins
TF:M11603	1	FALSE	16683	33	28	TF	Factor: TCF-1; motif: ACATCGRGRCGCTGW	20045	8530		LUAD Proteins
GO:0035556	0.008255488994155354	TRUE	2210	956	179	GO:BP	intracellular signal transduction	16178	9405		LUSC Genes
GO:0035556	1	FALSE	2210	167	22	GO:BP	intracellular signal transduction	16178	9405		LUAD Genes
GO:0035556	1	FALSE	2210	232	37	GO:BP	intracellular signal transduction	16178	9405		LUSC Proteins
GO:0035556	1	FALSE	2210	29	7	GO:BP	intracellular signal transduction	16178	9405		LUAD Proteins
HPA:0060882	1	FALSE	467	690	29	HPA	bronchus; ciliated cells (tip of cilia)[≥Medium]	11019	78		LUSC Genes
HPA:0060882	0.008327980611126143	TRUE	467	117	16	HPA	bronchus; ciliated cells (tip of cilia)[≥Medium]	11019	78		LUAD Genes
HPA:0060882	1	FALSE	467	195	4	HPA	bronchus; ciliated cells (tip of cilia)[≥Medium]	11019	78		LUSC Proteins
HPA:0060882	1	FALSE	467	30	1	HPA	bronchus; ciliated cells (tip of cilia)[≥Medium]	11019	78		LUAD Proteins
TF:M07129_1	0.008649087928357377	TRUE	2518	1081	187	TF	Factor: Sp2; motif: GYCCCGCCYCYNNNN; match class: 1	20045	7979		LUSC Genes
TF:M07129_1	1	FALSE	2518	206	15	TF	Factor: Sp2; motif: GYCCCGCCYCYNNNN; match class: 1	20045	7979		LUAD Genes
TF:M07129_1	1	FALSE	2518	246	32	TF	Factor: Sp2; motif: GYCCCGCCYCYNNNN; match class: 1	20045	7979		LUSC Proteins
TF:M07129_1	1	FALSE	2518	33	6	TF	Factor: Sp2; motif: GYCCCGCCYCYNNNN; match class: 1	20045	7979		LUAD Proteins
GO:0001708	0.008923819912703785	TRUE	65	956	15	GO:BP	cell fate specification	16178	405		LUSC Genes
GO:0001708	1	FALSE	65	-1	-1	GO:BP	cell fate specification	16178	405		LUAD Genes
GO:0001708	1	FALSE	65	232	3	GO:BP	cell fate specification	16178	405		LUSC Proteins
GO:0001708	1	FALSE	65	-1	-1	GO:BP	cell fate specification	16178	405		LUAD Proteins
HPA:0461393	1	FALSE	191	690	21	HPA	skin 1; cells in basal layer[High]	11019	630		LUSC Genes
HPA:0461393	1	FALSE	191	117	2	HPA	skin 1; cells in basal layer[High]	11019	630		LUAD Genes
HPA:0461393	0.009368362947330122	TRUE	191	195	13	HPA	skin 1; cells in basal layer[High]	11019	630		LUSC Proteins
HPA:0461393	1	FALSE	191	-1	-1	HPA	skin 1; cells in basal layer[High]	11019	630		LUAD Proteins
GO:0086083	1	FALSE	5	1017	2	GO:MF	cell adhesive protein binding involved in bundle of His cell-Purkinje myocyte communication	17314	8957		LUSC Genes
GO:0086083	1	FALSE	5	-1	-1	GO:MF	cell adhesive protein binding involved in bundle of His cell-Purkinje myocyte communication	17314	8957		LUAD Genes
GO:0086083	0.0094258071447301	TRUE	5	239	3	GO:MF	cell adhesive protein binding involved in bundle of His cell-Purkinje myocyte communication	17314	8957		LUSC Proteins
GO:0086083	1	FALSE	5	-1	-1	GO:MF	cell adhesive protein binding involved in bundle of His cell-Purkinje myocyte communication	17314	8957		LUAD Proteins
KEGG:04550	0.009604599465571895	TRUE	143	497	21	KEGG	Signaling pathways regulating pluripotency of stem cells	8484	319		LUSC Genes
KEGG:04550	1	FALSE	143	-1	-1	KEGG	Signaling pathways regulating pluripotency of stem cells	8484	319		LUAD Genes
KEGG:04550	1	FALSE	143	143	1	KEGG	Signaling pathways regulating pluripotency of stem cells	8484	319		LUSC Proteins
KEGG:04550	1	FALSE	143	-1	-1	KEGG	Signaling pathways regulating pluripotency of stem cells	8484	319		LUAD Proteins
KEGG:04115	0.009639150733479167	TRUE	74	497	14	KEGG	p53 signaling pathway	8484	269		LUSC Genes
KEGG:04115	1	FALSE	74	-1	-1	KEGG	p53 signaling pathway	8484	269		LUAD Genes
KEGG:04115	1	FALSE	74	143	4	KEGG	p53 signaling pathway	8484	269		LUSC Proteins
KEGG:04115	1	FALSE	74	-1	-1	KEGG	p53 signaling pathway	8484	269		LUAD Proteins
TF:M09895_1	0.00968310508121951	TRUE	2815	1081	205	TF	Factor: E2F-6; motif: NGGGCGGGARRNN; match class: 1	20045	1555		LUSC Genes
TF:M09895_1	1	FALSE	2815	206	11	TF	Factor: E2F-6; motif: NGGGCGGGARRNN; match class: 1	20045	1555		LUAD Genes
TF:M09895_1	1	FALSE	2815	246	45	TF	Factor: E2F-6; motif: NGGGCGGGARRNN; match class: 1	20045	1555		LUSC Proteins
TF:M09895_1	1	FALSE	2815	33	6	TF	Factor: E2F-6; motif: NGGGCGGGARRNN; match class: 1	20045	1555		LUAD Proteins
HPA:0461482	1	FALSE	165	690	15	HPA	skin 1; sebaceous glands[≥Medium]	11019	671		LUSC Genes
HPA:0461482	1	FALSE	165	117	1	HPA	skin 1; sebaceous glands[≥Medium]	11019	671		LUAD Genes
HPA:0461482	0.009865682855864012	TRUE	165	195	12	HPA	skin 1; sebaceous glands[≥Medium]	11019	671		LUSC Proteins
HPA:0461482	1	FALSE	165	30	1	HPA	skin 1; sebaceous glands[≥Medium]	11019	671		LUAD Proteins
GO:0048519	0.00992426076445445	TRUE	4420	956	322	GO:BP	negative regulation of biological process	16178	13227		LUSC Genes
GO:0048519	1	FALSE	4420	167	52	GO:BP	negative regulation of biological process	16178	13227		LUAD Genes
GO:0048519	1	FALSE	4420	232	83	GO:BP	negative regulation of biological process	16178	13227		LUSC Proteins
GO:0048519	1	FALSE	4420	29	8	GO:BP	negative regulation of biological process	16178	13227		LUAD Proteins
HP:0001717	1	FALSE	4	-1	-1	HP	Coronary artery calcification	4958	1253		LUSC Genes
HP:0001717	0.01012808587047756	TRUE	4	60	3	HP	Coronary artery calcification	4958	1253		LUAD Genes
HP:0001717	1	FALSE	4	-1	-1	HP	Coronary artery calcification	4958	1253		LUSC Proteins
HP:0001717	1	FALSE	4	-1	-1	HP	Coronary artery calcification	4958	1253		LUAD Proteins
HPA:0481322	1	FALSE	236	690	14	HPA	small intestine; enterocytes - Microvilli[≥Medium]	11019	736		LUSC Genes
HPA:0481322	0.010409002595183318	TRUE	236	117	11	HPA	small intestine; enterocytes - Microvilli[≥Medium]	11019	736		LUAD Genes
HPA:0481322	1	FALSE	236	195	2	HPA	small intestine; enterocytes - Microvilli[≥Medium]	11019	736		LUSC Proteins
HPA:0481322	1	FALSE	236	30	3	HPA	small intestine; enterocytes - Microvilli[≥Medium]	11019	736		LUAD Proteins
GO:0019899	1	FALSE	1802	1017	129	GO:MF	enzyme binding	17314	3728		LUSC Genes
GO:0019899	1	FALSE	1802	185	11	GO:MF	enzyme binding	17314	3728		LUAD Genes
GO:0019899	0.010482706078470728	TRUE	1802	239	46	GO:MF	enzyme binding	17314	3728		LUSC Proteins
[truncated: 745 more rows]
