# Supplementary material for: Comparative Analysis of Transcriptomic and Proteomic Expression between Two Non-Small Cell Lung Cancer Subtypes
Source: J Proteome Res. 2025 Jan 8;24(2):729–41. doi: 10.1021/acs.jproteome.4c00773 (PMC11811994; doi:10.1021/acs.jproteome.4c00773)
Supplement: Supplementary file 2 — pr4c00773_si_002.zip [file pr4c00773_si_002.zip › Table-S17-gprofiler-NSCLC-vs-NORM.csv]

term_id	p_values	significant	term_size	query_sizes	intersection_sizes	source	term_name	effective_domain_size	source_order	parents	id
GO:0071944	1.8940448879335884e-66	TRUE	5156	3187	1395	GO:CC	cell periphery	16860	2793		LUSC Genes
GO:0071944	5.473980939456289e-83	TRUE	5156	3051	1396	GO:CC	cell periphery	16860	2793		LUAD Genes
GO:0071944	1	FALSE	5156	368	66	GO:CC	cell periphery	16860	2793		LUSC Proteins
GO:0071944	1	FALSE	5156	151	22	GO:CC	cell periphery	16860	2793		LUAD Proteins
GO:0048731	6.765150077589704e-63	TRUE	2636	3083	836	GO:BP	system development	16178	13413		LUSC Genes
GO:0048731	1.2654184544015925e-55	TRUE	2636	2963	792	GO:BP	system development	16178	13413		LUAD Genes
GO:0048731	1	FALSE	2636	359	41	GO:BP	system development	16178	13413		LUSC Proteins
GO:0048731	1	FALSE	2636	146	14	GO:BP	system development	16178	13413		LUAD Proteins
GO:0030312	1.336848075185886e-53	TRUE	487	3187	244	GO:CC	external encapsulating structure	16860	927		LUSC Genes
GO:0030312	2.7728316969918047e-62	TRUE	487	3051	251	GO:CC	external encapsulating structure	16860	927		LUAD Genes
GO:0030312	1	FALSE	487	368	10	GO:CC	external encapsulating structure	16860	927		LUSC Proteins
GO:0030312	1	FALSE	487	-1	-1	GO:CC	external encapsulating structure	16860	927		LUAD Proteins
GO:0031012	1.336848075185886e-53	TRUE	487	3187	244	GO:CC	extracellular matrix	16860	1028		LUSC Genes
GO:0031012	2.7728316969918047e-62	TRUE	487	3051	251	GO:CC	extracellular matrix	16860	1028		LUAD Genes
GO:0031012	1	FALSE	487	368	10	GO:CC	extracellular matrix	16860	1028		LUSC Proteins
GO:0031012	1	FALSE	487	-1	-1	GO:CC	extracellular matrix	16860	1028		LUAD Proteins
GO:0009653	3.2265623269297975e-56	TRUE	1821	3083	621	GO:BP	anatomical structure morphogenesis	16178	3608		LUSC Genes
GO:0009653	3.046743803027735e-58	TRUE	1821	2963	609	GO:BP	anatomical structure morphogenesis	16178	3608		LUAD Genes
GO:0009653	1	FALSE	1821	359	15	GO:BP	anatomical structure morphogenesis	16178	3608		LUSC Proteins
GO:0009653	1	FALSE	1821	146	11	GO:BP	anatomical structure morphogenesis	16178	3608		LUAD Proteins
GO:0048856	1.8420753372643058e-57	TRUE	4214	3083	1174	GO:BP	anatomical structure development	16178	13525		LUSC Genes
GO:0048856	2.0863780298684045e-52	TRUE	4214	2963	1121	GO:BP	anatomical structure development	16178	13525		LUAD Genes
GO:0048856	1	FALSE	4214	359	74	GO:BP	anatomical structure development	16178	13525		LUSC Proteins
GO:0048856	1	FALSE	4214	146	26	GO:BP	anatomical structure development	16178	13525		LUAD Proteins
GO:0007275	3.104881458796808e-57	TRUE	3134	3083	935	GO:BP	multicellular organism development	16178	2835		LUSC Genes
GO:0007275	3.5528616123798045e-54	TRUE	3134	2963	898	GO:BP	multicellular organism development	16178	2835		LUAD Genes
GO:0007275	1	FALSE	3134	359	53	GO:BP	multicellular organism development	16178	2835		LUSC Proteins
GO:0007275	1	FALSE	3134	146	18	GO:BP	multicellular organism development	16178	2835		LUAD Proteins
GO:0062023	5.6234210937461335e-46	TRUE	385	3187	199	GO:CC	collagen-containing extracellular matrix	16860	2360		LUSC Genes
GO:0062023	2.027153961093108e-56	TRUE	385	3051	209	GO:CC	collagen-containing extracellular matrix	16860	2360		LUAD Genes
GO:0062023	1	FALSE	385	368	9	GO:CC	collagen-containing extracellular matrix	16860	2360		LUSC Proteins
GO:0062023	1	FALSE	385	-1	-1	GO:CC	collagen-containing extracellular matrix	16860	2360		LUAD Proteins
GO:0009888	4.263886076497669e-54	TRUE	1258	3083	471	GO:BP	tissue development	16178	3786		LUSC Genes
GO:0009888	2.7387797387797824e-43	TRUE	1258	2963	434	GO:BP	tissue development	16178	3786		LUAD Genes
GO:0009888	1	FALSE	1258	359	20	GO:BP	tissue development	16178	3786		LUSC Proteins
GO:0009888	1	FALSE	1258	146	11	GO:BP	tissue development	16178	3786		LUAD Proteins
TF:M13127_1	2.7667088468185576e-48	TRUE	8631	3465	1895	TF	Factor: HA95; motif: CCSNSSCCNSCNCCWSCCNS; match class: 1	20045	3369		LUSC Genes
TF:M13127_1	1.9394427226582597e-53	TRUE	8631	3329	1850	TF	Factor: HA95; motif: CCSNSSCCNSCNCCWSCCNS; match class: 1	20045	3369		LUAD Genes
TF:M13127_1	1	FALSE	8631	372	180	TF	Factor: HA95; motif: CCSNSSCCNSCNCCWSCCNS; match class: 1	20045	3369		LUSC Proteins
TF:M13127_1	1	FALSE	8631	153	81	TF	Factor: HA95; motif: CCSNSSCCNSCNCCWSCCNS; match class: 1	20045	3369		LUAD Proteins
REAC:R-HSA-1474244	2.9726495761182234e-44	TRUE	297	2053	166	REAC	Extracellular matrix organization	10842	858		LUSC Genes
REAC:R-HSA-1474244	2.8793961246158464e-51	TRUE	297	1909	169	REAC	Extracellular matrix organization	10842	858		LUAD Genes
REAC:R-HSA-1474244	1	FALSE	297	303	9	REAC	Extracellular matrix organization	10842	858		LUSC Proteins
REAC:R-HSA-1474244	1	FALSE	297	120	2	REAC	Extracellular matrix organization	10842	858		LUAD Proteins
GO:0032502	4.849488533479698e-50	TRUE	4614	3083	1234	GO:BP	developmental process	16178	7884		LUSC Genes
GO:0032502	1.8421630998020296e-46	TRUE	4614	2963	1182	GO:BP	developmental process	16178	7884		LUAD Genes
GO:0032502	1	FALSE	4614	359	82	GO:BP	developmental process	16178	7884		LUSC Proteins
GO:0032502	1	FALSE	4614	146	28	GO:BP	developmental process	16178	7884		LUAD Proteins
GO:0016477	8.670951479974774e-39	TRUE	1201	3083	420	GO:BP	cell migration	16178	5292		LUSC Genes
GO:0016477	3.633834269911614e-48	TRUE	1201	2963	431	GO:BP	cell migration	16178	5292		LUAD Genes
GO:0016477	1	FALSE	1201	359	28	GO:BP	cell migration	16178	5292		LUSC Proteins
GO:0016477	1	FALSE	1201	146	13	GO:BP	cell migration	16178	5292		LUAD Proteins
GO:0048870	3.4328585265902053e-35	TRUE	1365	3083	452	GO:BP	cell motility	16178	13538		LUSC Genes
GO:0048870	2.6530546328714115e-46	TRUE	1365	2963	468	GO:BP	cell motility	16178	13538		LUAD Genes
GO:0048870	1	FALSE	1365	359	30	GO:BP	cell motility	16178	13538		LUSC Proteins
GO:0048870	1	FALSE	1365	146	13	GO:BP	cell motility	16178	13538		LUAD Proteins
GO:0005576	1.521838238728319e-39	TRUE	3589	3187	970	GO:CC	extracellular region	16860	198		LUSC Genes
GO:0005576	7.302197741361752e-46	TRUE	3589	3051	959	GO:CC	extracellular region	16860	198		LUAD Genes
GO:0005576	1.237515960859777e-6	TRUE	3589	368	126	GO:CC	extracellular region	16860	198		LUSC Proteins
GO:0005576	0.008002119004173615	TRUE	3589	151	54	GO:CC	extracellular region	16860	198		LUAD Proteins
TF:M13147_1	1.491960835774622e-44	TRUE	6820	3465	1554	TF	Factor: ZNF253; motif: SNGNSCGNGGNGCKGNN; match class: 1	20045	9925		LUSC Genes
TF:M13147_1	2.4300350186530177e-44	TRUE	6820	3329	1501	TF	Factor: ZNF253; motif: SNGNSCGNGGNGCKGNN; match class: 1	20045	9925		LUAD Genes
TF:M13147_1	1	FALSE	6820	372	141	TF	Factor: ZNF253; motif: SNGNSCGNGGNGCKGNN; match class: 1	20045	9925		LUSC Proteins
TF:M13147_1	1	FALSE	6820	153	53	TF	Factor: ZNF253; motif: SNGNSCGNGGNGCKGNN; match class: 1	20045	9925		LUAD Proteins
TF:M13128_1	2.419456086208729e-41	TRUE	8039	3465	1761	TF	Factor: MED8; motif: CYYNSCYYCCTSCNCC; match class: 1	20045	5085		LUSC Genes
TF:M13128_1	7.985289550076426e-44	TRUE	8039	3329	1711	TF	Factor: MED8; motif: CYYNSCYYCCTSCNCC; match class: 1	20045	5085		LUAD Genes
TF:M13128_1	1	FALSE	8039	372	146	TF	Factor: MED8; motif: CYYNSCYYCCTSCNCC; match class: 1	20045	5085		LUSC Proteins
TF:M13128_1	1	FALSE	8039	153	55	TF	Factor: MED8; motif: CYYNSCYYCCTSCNCC; match class: 1	20045	5085		LUAD Proteins
GO:0035295	1.270482392982027e-43	TRUE	623	3083	272	GO:BP	tube development	16178	9257		LUSC Genes
GO:0035295	1.8094052976740373e-39	TRUE	623	2963	258	GO:BP	tube development	16178	9257		LUAD Genes
GO:0035295	1	FALSE	623	359	6	GO:BP	tube development	16178	9257		LUSC Proteins
GO:0035295	1	FALSE	623	146	3	GO:BP	tube development	16178	9257		LUAD Proteins
GO:0072359	7.102470854005271e-42	TRUE	741	3083	303	GO:BP	circulatory system development	16178	17886		LUSC Genes
GO:0072359	4.6402684150455644e-43	TRUE	741	2963	298	GO:BP	circulatory system development	16178	17886		LUAD Genes
GO:0072359	1	FALSE	741	359	13	GO:BP	circulatory system development	16178	17886		LUSC Proteins
GO:0072359	1	FALSE	741	146	3	GO:BP	circulatory system development	16178	17886		LUAD Proteins
GO:0005201	4.5300693190074445e-38	TRUE	166	3217	109	GO:MF	extracellular matrix structural constituent	17314	1350		LUSC Genes
GO:0005201	4.697421088715134e-43	TRUE	166	3067	112	GO:MF	extracellular matrix structural constituent	17314	1350		LUAD Genes
GO:0005201	1	FALSE	166	366	4	GO:MF	extracellular matrix structural constituent	17314	1350		LUSC Proteins
GO:0005201	1	FALSE	166	-1	-1	GO:MF	extracellular matrix structural constituent	17314	1350		LUAD Proteins
GO:0005886	1.3941777938345854e-33	TRUE	4716	3187	1183	GO:CC	plasma membrane	16860	422		LUSC Genes
GO:0005886	6.097437126603707e-43	TRUE	4716	3051	1178	GO:CC	plasma membrane	16860	422		LUAD Genes
GO:0005886	1	FALSE	4716	368	56	GO:CC	plasma membrane	16860	422		LUSC Proteins
GO:0005886	1	FALSE	4716	151	21	GO:CC	plasma membrane	16860	422		LUAD Proteins
GO:0070161	2.0907886968225365e-34	TRUE	714	3187	277	GO:CC	anchoring junction	16860	2440		LUSC Genes
GO:0070161	1.63726603539239e-42	TRUE	714	3051	286	GO:CC	anchoring junction	16860	2440		LUAD Genes
GO:0070161	7.466244193866852e-4	TRUE	714	368	36	GO:CC	anchoring junction	16860	2440		LUSC Proteins
GO:0070161	1.1083793223862105e-4	TRUE	714	151	22	GO:CC	anchoring junction	16860	2440		LUAD Proteins
GO:0003723	1	FALSE	1506	3217	110	GO:MF	RNA binding	17314	346		LUSC Genes
GO:0003723	1	FALSE	1506	3067	96	GO:MF	RNA binding	17314	346		LUAD Genes
GO:0003723	2.900869146301082e-42	TRUE	1506	366	127	GO:MF	RNA binding	17314	346		LUSC Proteins
GO:0003723	1.4974957402874177e-18	TRUE	1506	150	55	GO:MF	RNA binding	17314	346		LUAD Proteins
GO:0007155	5.930539781078759e-30	TRUE	1199	3083	396	GO:BP	cell adhesion	16178	2750		LUSC Genes
GO:0007155	5.783595494047086e-42	TRUE	1199	2963	416	GO:BP	cell adhesion	16178	2750		LUAD Genes
GO:0007155	1	FALSE	1199	359	21	GO:BP	cell adhesion	16178	2750		LUSC Proteins
GO:0007155	1	FALSE	1199	146	6	GO:BP	cell adhesion	16178	2750		LUAD Proteins
TF:M07040_1	2.013917602546193e-41	TRUE	8420	3465	1829	TF	Factor: GKLF; motif: NNRRGRRNGNSNNN; match class: 1	20045	3225		LUSC Genes
TF:M07040_1	2.2537326549855225e-39	TRUE	8420	3329	1757	TF	Factor: GKLF; motif: NNRRGRRNGNSNNN; match class: 1	20045	3225		LUAD Genes
TF:M07040_1	1	FALSE	8420	372	148	TF	Factor: GKLF; motif: NNRRGRRNGNSNNN; match class: 1	20045	3225		LUSC Proteins
TF:M07040_1	1	FALSE	8420	153	67	TF	Factor: GKLF; motif: NNRRGRRNGNSNNN; match class: 1	20045	3225		LUAD Proteins
GO:0048513	4.405386540122623e-41	TRUE	1745	3083	562	GO:BP	animal organ development	16178	13223		LUSC Genes
GO:0048513	1.5296442312132135e-36	TRUE	1745	2963	533	GO:BP	animal organ development	16178	13223		LUAD Genes
GO:0048513	1	FALSE	1745	359	27	GO:BP	animal organ development	16178	13223		LUSC Proteins
GO:0048513	1	FALSE	1745	146	8	GO:BP	animal organ development	16178	13223		LUAD Proteins
TF:M09984	1.2019204383858573e-40	TRUE	9841	3465	2073	TF	Factor: MAZ; motif: GGGGGAGGGGGNGRGRRRGNRG	20045	5062		LUSC Genes
TF:M09984	1.0962273372139867e-39	TRUE	9841	3329	1996	TF	Factor: MAZ; motif: GGGGGAGGGGGNGRGRRRGNRG	20045	5062		LUAD Genes
TF:M09984	1	FALSE	9841	372	189	TF	Factor: MAZ; motif: GGGGGAGGGGGNGRGRRRGNRG	20045	5062		LUSC Proteins
TF:M09984	1	FALSE	9841	153	83	TF	Factor: MAZ; motif: GGGGGAGGGGGNGRGRRRGNRG	20045	5062		LUAD Proteins
TF:M13144_1	2.2902179944532213e-40	TRUE	5699	3465	1328	TF	Factor: ZNF138; motif: GCAGCRSCNSGSNCMGSGCS; match class: 1	20045	9647		LUSC Genes
TF:M13144_1	5.951469950030084e-38	TRUE	5699	3329	1274	TF	Factor: ZNF138; motif: GCAGCRSCNSGSNCMGSGCS; match class: 1	20045	9647		LUAD Genes
TF:M13144_1	1	FALSE	5699	372	113	TF	Factor: ZNF138; motif: GCAGCRSCNSGSNCMGSGCS; match class: 1	20045	9647		LUSC Proteins
TF:M13144_1	1	FALSE	5699	153	42	TF	Factor: ZNF138; motif: GCAGCRSCNSGSNCMGSGCS; match class: 1	20045	9647		LUAD Proteins
GO:0035239	7.53496661619885e-40	TRUE	549	3083	243	GO:BP	tube morphogenesis	16178	9225		LUSC Genes
GO:0035239	3.6067065033721986e-33	TRUE	549	2963	225	GO:BP	tube morphogenesis	16178	9225		LUAD Genes
GO:0035239	1	FALSE	549	359	4	GO:BP	tube morphogenesis	16178	9225		LUSC Proteins
GO:0035239	1	FALSE	549	146	2	GO:BP	tube morphogenesis	16178	9225		LUAD Proteins
GO:0005615	4.2601528957501156e-35	TRUE	3205	3187	870	GO:CC	extracellular space	16860	232		LUSC Genes
GO:0005615	1.88579419083621e-39	TRUE	3205	3051	856	GO:CC	extracellular space	16860	232		LUAD Genes
GO:0005615	1.4220486339312487e-8	TRUE	3205	368	122	GO:CC	extracellular space	16860	232		LUSC Proteins
GO:0005615	0.007036343198642176	TRUE	3205	151	50	GO:CC	extracellular space	16860	232		LUAD Proteins
TF:M13128	1.2141061508280652e-29	TRUE	13100	3465	2564	TF	Factor: MED8; motif: CYYNSCYYCCTSCNCC	20045	5084		LUSC Genes
TF:M13128	3.1474640941333975e-39	TRUE	13100	3329	2511	TF	Factor: MED8; motif: CYYNSCYYCCTSCNCC	20045	5084		LUAD Genes
TF:M13128	1	FALSE	13100	372	245	TF	Factor: MED8; motif: CYYNSCYYCCTSCNCC	20045	5084		LUSC Proteins
TF:M13128	1	FALSE	13100	153	105	TF	Factor: MED8; motif: CYYNSCYYCCTSCNCC	20045	5084		LUAD Proteins
TF:M01857_1	1.1103578892381715e-36	TRUE	4757	3465	1133	TF	Factor: AP-2alpha; motif: NGCCYSNNGSN; match class: 1	20045	137		LUSC Genes
TF:M01857_1	6.537033106925651e-39	TRUE	4757	3329	1105	TF	Factor: AP-2alpha; motif: NGCCYSNNGSN; match class: 1	20045	137		LUAD Genes
TF:M01857_1	1	FALSE	4757	372	97	TF	Factor: AP-2alpha; motif: NGCCYSNNGSN; match class: 1	20045	137		LUSC Proteins
TF:M01857_1	1	FALSE	4757	153	41	TF	Factor: AP-2alpha; motif: NGCCYSNNGSN; match class: 1	20045	137		LUAD Proteins
TF:M09984_1	1.4221562841665786e-38	TRUE	5755	3465	1331	TF	Factor: MAZ; motif: GGGGGAGGGGGNGRGRRRGNRG; match class: 1	20045	5063		LUSC Genes
TF:M09984_1	1.8943385616318114e-37	TRUE	5755	3329	1282	TF	Factor: MAZ; motif: GGGGGAGGGGGNGRGRRRGNRG; match class: 1	20045	5063		LUAD Genes
TF:M09984_1	1	FALSE	5755	372	106	TF	Factor: MAZ; motif: GGGGGAGGGGGNGRGRRRGNRG; match class: 1	20045	5063		LUSC Proteins
TF:M09984_1	1	FALSE	5755	153	39	TF	Factor: MAZ; motif: GGGGGAGGGGGNGRGRRRGNRG; match class: 1	20045	5063		LUAD Proteins
GO:0005911	6.000138263987481e-33	TRUE	380	3187	177	GO:CC	cell-cell junction	16860	439		LUSC Genes
GO:0005911	4.7009978911124363e-38	TRUE	380	3051	181	GO:CC	cell-cell junction	16860	439		LUAD Genes
GO:0005911	1	FALSE	380	368	10	GO:CC	cell-cell junction	16860	439		LUSC Proteins
GO:0005911	1	FALSE	380	151	4	GO:CC	cell-cell junction	16860	439		LUAD Proteins
TF:M07289_1	1.4115403498232198e-28	TRUE	10876	3465	2192	TF	Factor: GKLF; motif: NNNRGGNGNGGSN; match class: 1	20045	3227		LUSC Genes
TF:M07289_1	5.727120464395078e-38	TRUE	10876	3329	2157	TF	Factor: GKLF; motif: NNNRGGNGNGGSN; match class: 1	20045	3227		LUAD Genes
TF:M07289_1	1	FALSE	10876	372	213	TF	Factor: GKLF; motif: NNNRGGNGNGGSN; match class: 1	20045	3227		LUSC Proteins
TF:M07289_1	1	FALSE	10876	153	98	TF	Factor: GKLF; motif: NNNRGGNGNGGSN; match class: 1	20045	3227		LUAD Proteins
TF:M08867	8.988217824108497e-31	TRUE	10315	3465	2108	TF	Factor: AP2; motif: GCCYGSGGSN	20045	154		LUSC Genes
TF:M08867	1.0177932770103152e-37	TRUE	10315	3329	2065	TF	Factor: AP2; motif: GCCYGSGGSN	20045	154		LUAD Genes
TF:M08867	1	FALSE	10315	372	212	TF	Factor: AP2; motif: GCCYGSGGSN	20045	154		LUSC Proteins
TF:M08867	1	FALSE	10315	153	86	TF	Factor: AP2; motif: GCCYGSGGSN	20045	154		LUAD Proteins
TF:M09636_1	1.0524746317224343e-37	TRUE	14493	3465	2817	TF	Factor: MAZ; motif: GGGMGGGGSSGGGGGGGGGGGG; match class: 1	20045	5061		LUSC Genes
TF:M09636_1	5.069552076879382e-35	TRUE	14493	3329	2703	TF	Factor: MAZ; motif: GGGMGGGGSSGGGGGGGGGGGG; match class: 1	20045	5061		LUAD Genes
TF:M09636_1	0.044990372849530814	TRUE	14493	372	304	TF	Factor: MAZ; motif: GGGMGGGGSSGGGGGGGGGGGG; match class: 1	20045	5061		LUSC Proteins
TF:M09636_1	1	FALSE	14493	153	128	TF	Factor: MAZ; motif: GGGMGGGGSSGGGGGGGGGGGG; match class: 1	20045	5061		LUAD Proteins
GO:0045229	1.4594133813005982e-32	TRUE	237	3083	131	GO:BP	external encapsulating structure organization	16178	11733		LUSC Genes
GO:0045229	8.836668244940233e-37	TRUE	237	2963	134	GO:BP	external encapsulating structure organization	16178	11733		LUAD Genes
GO:0045229	1	FALSE	237	359	6	GO:BP	external encapsulating structure organization	16178	11733		LUSC Proteins
GO:0045229	1	FALSE	237	-1	-1	GO:BP	external encapsulating structure organization	16178	11733		LUAD Proteins
GO:0030198	2.3998141604359602e-32	TRUE	235	3083	130	GO:BP	extracellular matrix organization	16178	6944		LUSC Genes
GO:0030198	1.4928592319456229e-36	TRUE	235	2963	133	GO:BP	extracellular matrix organization	16178	6944		LUAD Genes
GO:0030198	1	FALSE	235	359	6	GO:BP	extracellular matrix organization	16178	6944		LUSC Proteins
GO:0030198	1	FALSE	235	-1	-1	GO:BP	extracellular matrix organization	16178	6944		LUAD Proteins
TF:M12722	1.628838268471753e-36	TRUE	10881	3465	2231	TF	Factor: ZXDL; motif: GSGSCNNGGGMRGCNCCGGGS	20045	11870		LUSC Genes
TF:M12722	6.162703639087233e-33	TRUE	10881	3329	2135	TF	Factor: ZXDL; motif: GSGSCNNGGGMRGCNCCGGGS	20045	11870		LUAD Genes
TF:M12722	0.01709980039807614	TRUE	10881	372	244	TF	Factor: ZXDL; motif: GSGSCNNGGGMRGCNCCGGGS	20045	11870		LUSC Proteins
TF:M12722	1	FALSE	10881	153	103	TF	Factor: ZXDL; motif: GSGSCNNGGGMRGCNCCGGGS	20045	11870		LUAD Proteins
GO:0043062	4.3626066227768375e-32	TRUE	236	3083	130	GO:BP	extracellular structure organization	16178	10859		LUSC Genes
GO:0043062	2.8188022967694198e-36	TRUE	236	2963	133	GO:BP	extracellular structure organization	16178	10859		LUAD Genes
GO:0043062	1	FALSE	236	359	6	GO:BP	extracellular structure organization	16178	10859		LUSC Proteins
GO:0043062	1	FALSE	236	-1	-1	GO:BP	extracellular structure organization	16178	10859		LUAD Proteins
REAC:R-HSA-173623	9.305580021820274e-31	TRUE	61	2053	55	REAC	Classical antibody-mediated complement activation	10842	363		LUSC Genes
REAC:R-HSA-173623	6.892709198041717e-36	TRUE	61	1909	57	REAC	Classical antibody-mediated complement activation	10842	363		LUAD Genes
REAC:R-HSA-173623	1	FALSE	61	303	1	REAC	Classical antibody-mediated complement activation	10842	363		LUSC Proteins
REAC:R-HSA-173623	1	FALSE	61	-1	-1	REAC	Classical antibody-mediated complement activation	10842	363		LUAD Proteins
TF:M10432	4.0384087889976867e-28	TRUE	9572	3465	1967	TF	Factor: MAZ; motif: GGGMGGGGS	20045	5064		LUSC Genes
TF:M10432	1.5349059495739476e-35	TRUE	9572	3329	1933	TF	Factor: MAZ; motif: GGGMGGGGS	20045	5064		LUAD Genes
TF:M10432	1	FALSE	9572	372	199	TF	Factor: MAZ; motif: GGGMGGGGS	20045	5064		LUSC Proteins
TF:M10432	1	FALSE	9572	153	92	TF	Factor: MAZ; motif: GGGMGGGGS	20045	5064		LUAD Proteins
REAC:R-HSA-166663	8.616993112221986e-31	TRUE	76	2053	63	REAC	Initial triggering of complement	10842	1166		LUSC Genes
REAC:R-HSA-166663	1.553131816308951e-35	TRUE	76	1909	65	REAC	Initial triggering of complement	10842	1166		LUAD Genes
REAC:R-HSA-166663	1	FALSE	76	303	1	REAC	Initial triggering of complement	10842	1166		LUSC Proteins
REAC:R-HSA-166663	1	FALSE	76	-1	-1	REAC	Initial triggering of complement	10842	1166		LUAD Proteins
TF:M12722_1	2.2380609711072649e-35	TRUE	6868	3465	1523	TF	Factor: ZXDL; motif: GSGSCNNGGGMRGCNCCGGGS; match class: 1	20045	11871		LUSC Genes
TF:M12722_1	5.231471756751541e-29	TRUE	6868	3329	1441	TF	Factor: ZXDL; motif: GSGSCNNGGGMRGCNCCGGGS; match class: 1	20045	11871		LUAD Genes
TF:M12722_1	1	FALSE	6868	372	148	TF	Factor: ZXDL; motif: GSGSCNNGGGMRGCNCCGGGS; match class: 1	20045	11871		LUSC Proteins
TF:M12722_1	1	FALSE	6868	153	57	TF	Factor: ZXDL; motif: GSGSCNNGGGMRGCNCCGGGS; match class: 1	20045	11871		LUAD Proteins
TF:M03876_1	1.5622665170564167e-33	TRUE	9369	3465	1959	TF	Factor: Kaiso; motif: GCMGGGRGCRGS; match class: 1	20045	4593		LUSC Genes
TF:M03876_1	2.91245581371815e-35	TRUE	9369	3329	1898	TF	Factor: Kaiso; motif: GCMGGGRGCRGS; match class: 1	20045	4593		LUAD Genes
TF:M03876_1	0.709746651714766	FALSE	9369	372	208	TF	Factor: Kaiso; motif: GCMGGGRGCRGS; match class: 1	20045	4593		LUSC Proteins
TF:M03876_1	1	FALSE	9369	153	92	TF	Factor: Kaiso; motif: GCMGGGRGCRGS; match class: 1	20045	4593		LUAD Proteins
TF:M01104_1	3.051226200294719e-35	TRUE	5843	3465	1333	TF	Factor: MOVO-B; motif: GNGGGGG; match class: 1	20045	5315		LUSC Genes
TF:M01104_1	1.0528967024409874e-32	TRUE	5843	3329	1277	TF	Factor: MOVO-B; motif: GNGGGGG; match class: 1	20045	5315		LUAD Genes
TF:M01104_1	1	FALSE	5843	372	118	TF	Factor: MOVO-B; motif: GNGGGGG; match class: 1	20045	5315		LUSC Proteins
TF:M01104_1	1	FALSE	5843	153	55	TF	Factor: MOVO-B; motif: GNGGGGG; match class: 1	20045	5315		LUAD Proteins
GO:0030054	2.096208549228719e-32	TRUE	1411	3187	451	GO:CC	cell junction	16860	868		LUSC Genes
GO:0030054	3.2208350806920037e-35	TRUE	1411	3051	445	GO:CC	cell junction	16860	868		LUAD Genes
GO:0030054	1	FALSE	1411	368	46	GO:CC	cell junction	16860	868		LUSC Proteins
GO:0030054	0.4658113214260153	FALSE	1411	151	24	GO:CC	cell junction	16860	868		LUAD Proteins
GO:0048646	1.4175724614373272e-33	TRUE	768	3083	293	GO:BP	anatomical structure formation involved in morphogenesis	16178	13329		LUSC Genes
GO:0048646	3.866608067405627e-35	TRUE	768	2963	289	GO:BP	anatomical structure formation involved in morphogenesis	16178	13329		LUAD Genes
GO:0048646	1	FALSE	768	359	4	GO:BP	anatomical structure formation involved in morphogenesis	16178	13329		LUSC Proteins
GO:0048646	1	FALSE	768	146	2	GO:BP	anatomical structure formation involved in morphogenesis	16178	13329		LUAD Proteins
TF:M13144	5.27111322573828e-35	TRUE	9856	3465	2050	TF	Factor: ZNF138; motif: GCAGCRSCNSGSNCMGSGCS	20045	9646		LUSC Genes
TF:M13144	3.997695117740241e-31	TRUE	9856	3329	1959	TF	Factor: ZNF138; motif: GCAGCRSCNSGSNCMGSGCS	20045	9646		LUAD Genes
TF:M13144	1	FALSE	9856	372	206	TF	Factor: ZNF138; motif: GCAGCRSCNSGSNCMGSGCS	20045	9646		LUSC Proteins
TF:M13144	1	FALSE	9856	153	83	TF	Factor: ZNF138; motif: GCAGCRSCNSGSNCMGSGCS	20045	9646		LUAD Proteins
TF:M13127	8.942876161910384e-32	TRUE	12581	3465	2490	TF	Factor: HA95; motif: CCSNSSCCNSCNCCWSCCNS	20045	3368		LUSC Genes
TF:M13127	7.339156740024133e-35	TRUE	12581	3329	2413	TF	Factor: HA95; motif: CCSNSSCCNSCNCCWSCCNS	20045	3368		LUAD Genes
TF:M13127	0.45549844470446343	FALSE	12581	372	267	TF	Factor: HA95; motif: CCSNSSCCNSCNCCWSCCNS	20045	3368		LUSC Proteins
TF:M13127	1	FALSE	12581	153	112	TF	Factor: HA95; motif: CCSNSSCCNSCNCCWSCCNS	20045	3368		LUAD Proteins
TF:M00470_1	1.1962510241069199e-32	TRUE	5756	3465	1305	TF	Factor: AP-2gamma; motif: GCCYNNGGS; match class: 1	20045	141		LUSC Genes
TF:M00470_1	1.2297293662308214e-34	TRUE	5756	3329	1270	TF	Factor: AP-2gamma; motif: GCCYNNGGS; match class: 1	20045	141		LUAD Genes
TF:M00470_1	1	FALSE	5756	372	101	TF	Factor: AP-2gamma; motif: GCCYNNGGS; match class: 1	20045	141		LUSC Proteins
TF:M00470_1	1	FALSE	5756	153	44	TF	Factor: AP-2gamma; motif: GCCYNNGGS; match class: 1	20045	141		LUAD Proteins
TF:M13129_1	1.813198099534579e-34	TRUE	6157	3465	1388	TF	Factor: RERE; motif: CNGCNSCNNGSRCRGSGSS; match class: 1	20045	7253		LUSC Genes
TF:M13129_1	1.516652154799933e-33	TRUE	6157	3329	1337	TF	Factor: RERE; motif: CNGCNSCNNGSRCRGSGSS; match class: 1	20045	7253		LUAD Genes
TF:M13129_1	1	FALSE	6157	372	131	TF	Factor: RERE; motif: CNGCNSCNNGSRCRGSGSS; match class: 1	20045	7253		LUSC Proteins
TF:M13129_1	1	FALSE	6157	153	42	TF	Factor: RERE; motif: CNGCNSCNNGSRCRGSGSS; match class: 1	20045	7253		LUAD Proteins
TF:M13147	2.173943231607703e-34	TRUE	11358	3465	2301	TF	Factor: ZNF253; motif: SNGNSCGNGGNGCKGNN	20045	9924		LUSC Genes
TF:M13147	2.542977382815691e-34	TRUE	11358	3329	2218	TF	Factor: ZNF253; motif: SNGNSCGNGGNGCKGNN	20045	9924		LUAD Genes
TF:M13147	1	FALSE	11358	372	238	TF	Factor: ZNF253; motif: SNGNSCGNGGNGCKGNN	20045	9924		LUSC Proteins
TF:M13147	1	FALSE	11358	153	95	TF	Factor: ZNF253; motif: SNGNSCGNGGNGCKGNN	20045	9924		LUAD Proteins
REAC:R-HSA-166786	1.3858846843087913e-29	TRUE	68	2053	58	REAC	Creation of C4 and C2 activators	10842	399		LUSC Genes
REAC:R-HSA-166786	2.358610077318762e-34	TRUE	68	1909	60	REAC	Creation of C4 and C2 activators	10842	399		LUAD Genes
REAC:R-HSA-166786	1	FALSE	68	303	1	REAC	Creation of C4 and C2 activators	10842	399		LUSC Proteins
REAC:R-HSA-166786	1	FALSE	68	-1	-1	REAC	Creation of C4 and C2 activators	10842	399		LUAD Proteins
GO:0001944	4.82719515487073e-34	TRUE	501	3083	218	GO:BP	vasculature development	16178	560		LUSC Genes
GO:0001944	1.5589081868500098e-33	TRUE	501	2963	212	GO:BP	vasculature development	16178	560		LUAD Genes
GO:0001944	1	FALSE	501	359	5	GO:BP	vasculature development	16178	560		LUSC Proteins
GO:0001944	1	FALSE	501	146	1	GO:BP	vasculature development	16178	560		LUAD Proteins
GO:0002181	1	FALSE	154	3083	2	GO:BP	cytoplasmic translation	16178	736		LUSC Genes
GO:0002181	1	FALSE	154	2963	1	GO:BP	cytoplasmic translation	16178	736		LUAD Genes
GO:0002181	1.8701212133400367e-33	TRUE	154	359	44	GO:BP	cytoplasmic translation	16178	736		LUSC Proteins
GO:0002181	6.02171693353735e-20	TRUE	154	146	24	GO:BP	cytoplasmic translation	16178	736		LUAD Proteins
GO:0032501	3.268883733804111e-29	TRUE	5600	3083	1352	GO:BP	multicellular organismal process	16178	7883		LUSC Genes
GO:0032501	3.6523180738062795e-33	TRUE	5600	2963	1324	GO:BP	multicellular organismal process	16178	7883		LUAD Genes
GO:0032501	1	FALSE	5600	359	95	GO:BP	multicellular organismal process	16178	7883		LUSC Proteins
GO:0032501	1	FALSE	5600	146	30	GO:BP	multicellular organismal process	16178	7883		LUAD Proteins
TF:M01857	8.395475575216675e-32	TRUE	9435	3465	1962	TF	Factor: AP-2alpha; motif: NGCCYSNNGSN	20045	136		LUSC Genes
TF:M01857	6.29982892369983e-33	TRUE	9435	3329	1898	TF	Factor: AP-2alpha; motif: NGCCYSNNGSN	20045	136		LUAD Genes
TF:M01857	1	FALSE	9435	372	199	TF	Factor: AP-2alpha; motif: NGCCYSNNGSN	20045	136		LUSC Proteins
TF:M01857	1	FALSE	9435	153	82	TF	Factor: AP-2alpha; motif: NGCCYSNNGSN	20045	136		LUAD Proteins
TF:M13149_1	8.209004133920741e-33	TRUE	6813	3465	1501	TF	Factor: ZNF219; motif: SNNCAGCACCNNGGNCAGCGSC; match class: 1	20045	9805		LUSC Genes
TF:M13149_1	8.030409107934223e-32	TRUE	6813	3329	1445	TF	Factor: ZNF219; motif: SNNCAGCACCNNGGNCAGCGSC; match class: 1	20045	9805		LUAD Genes
TF:M13149_1	1	FALSE	6813	372	135	TF	Factor: ZNF219; motif: SNNCAGCACCNNGGNCAGCGSC; match class: 1	20045	9805		LUSC Proteins
TF:M13149_1	1	FALSE	6813	153	48	TF	Factor: ZNF219; motif: SNNCAGCACCNNGGNCAGCGSC; match class: 1	20045	9805		LUAD Proteins
GO:0001568	1.1227595877180251e-32	TRUE	476	3083	208	GO:BP	blood vessel development	16178	358		LUSC Genes
GO:0001568	4.948938808310038e-32	TRUE	476	2963	202	GO:BP	blood vessel development	16178	358		LUAD Genes
GO:0001568	1	FALSE	476	359	4	GO:BP	blood vessel development	16178	358		LUSC Proteins
GO:0001568	1	FALSE	476	146	1	GO:BP	blood vessel development	16178	358		LUAD Proteins
GO:0048514	4.296450804826621e-32	TRUE	443	3083	197	GO:BP	blood vessel morphogenesis	16178	13224		LUSC Genes
GO:0048514	1.0291921350847223e-30	TRUE	443	2963	190	GO:BP	blood vessel morphogenesis	16178	13224		LUAD Genes
GO:0048514	1	FALSE	443	359	3	GO:BP	blood vessel morphogenesis	16178	13224		LUSC Proteins
GO:0048514	1	FALSE	443	146	1	GO:BP	blood vessel morphogenesis	16178	13224		LUAD Proteins
TF:M12464	5.260967460957203e-32	TRUE	7076	3465	1545	TF	Factor: ZNF148; motif: NNCCCCTCCCCC	20045	9666		LUSC Genes
TF:M12464	3.7680854315461547e-28	TRUE	7076	3329	1473	TF	Factor: ZNF148; motif: NNCCCCTCCCCC	20045	9666		LUAD Genes
TF:M12464	1	FALSE	7076	372	141	TF	Factor: ZNF148; motif: NNCCCCTCCCCC	20045	9666		LUSC Proteins
TF:M12464	1	FALSE	7076	153	63	TF	Factor: ZNF148; motif: NNCCCCTCCCCC	20045	9666		LUAD Proteins
TF:M12354_1	1.344751134530129e-29	TRUE	5790	3465	1297	TF	Factor: ZNF37A; motif: CCYYGGCTCCNTSCCMN; match class: 1	20045	10277		LUSC Genes
TF:M12354_1	6.103917036460876e-32	TRUE	5790	3329	1264	TF	Factor: ZNF37A; motif: CCYYGGCTCCNTSCCMN; match class: 1	20045	10277		LUAD Genes
TF:M12354_1	1	FALSE	5790	372	99	TF	Factor: ZNF37A; motif: CCYYGGCTCCNTSCCMN; match class: 1	20045	10277		LUSC Proteins
TF:M12354_1	1	FALSE	5790	153	41	TF	Factor: ZNF37A; motif: CCYYGGCTCCNTSCCMN; match class: 1	20045	10277		LUAD Proteins
REAC:R-HSA-2173782	2.06154426053708e-23	TRUE	97	2053	66	REAC	Binding and Uptake of Ligands by Scavenger Receptors	10842	216		LUSC Genes
REAC:R-HSA-2173782	8.872081649250432e-32	TRUE	97	1909	72	REAC	Binding and Uptake of Ligands by Scavenger Receptors	10842	216		LUAD Genes
REAC:R-HSA-2173782	1	FALSE	97	303	4	REAC	Binding and Uptake of Ligands by Scavenger Receptors	10842	216		LUSC Proteins
REAC:R-HSA-2173782	1	FALSE	97	-1	-1	REAC	Binding and Uptake of Ligands by Scavenger Receptors	10842	216		LUAD Proteins
GO:0009887	1.4566950264312767e-31	TRUE	541	3083	225	GO:BP	animal organ morphogenesis	16178	3785		LUSC Genes
GO:0009887	3.022685529833774e-30	TRUE	541	2963	217	GO:BP	animal organ morphogenesis	16178	3785		LUAD Genes
GO:0009887	1	FALSE	541	359	5	GO:BP	animal organ morphogenesis	16178	3785		LUSC Proteins
GO:0009887	1	FALSE	541	146	1	GO:BP	animal organ morphogenesis	16178	3785		LUAD Proteins
TF:M00470	8.041596680024281e-31	TRUE	9660	3465	1996	TF	Factor: AP-2gamma; motif: GCCYNNGGS	20045	140		LUSC Genes
TF:M00470	2.076079022110245e-31	TRUE	9660	3329	1928	TF	Factor: AP-2gamma; motif: GCCYNNGGS	20045	140		LUAD Genes
TF:M00470	1	FALSE	9660	372	193	TF	Factor: AP-2gamma; motif: GCCYNNGGS	20045	140		LUSC Proteins
TF:M00470	1	FALSE	9660	153	86	TF	Factor: AP-2gamma; motif: GCCYNNGGS	20045	140		LUAD Proteins
TF:M07039_1	2.1933753531035304e-31	TRUE	13994	3465	2714	TF	Factor: ETF; motif: CCCCGCCCCYN; match class: 1	20045	2205		LUSC Genes
TF:M07039_1	9.044272128123103e-30	TRUE	13994	3329	2607	TF	Factor: ETF; motif: CCCCGCCCCYN; match class: 1	20045	2205		LUAD Genes
TF:M07039_1	2.988591640188046e-4	TRUE	13994	372	304	TF	Factor: ETF; motif: CCCCGCCCCYN; match class: 1	20045	2205		LUSC Proteins
TF:M07039_1	1	FALSE	13994	153	120	TF	Factor: ETF; motif: CCCCGCCCCYN; match class: 1	20045	2205		LUAD Proteins
TF:M00800_1	3.2209285873908505e-30	TRUE	4393	3465	1035	TF	Factor: AP-2; motif: GSCCSCRGGCNRNRNN; match class: 1	20045	153		LUSC Genes
TF:M00800_1	2.230121043622205e-31	TRUE	4393	3329	1006	TF	Factor: AP-2; motif: GSCCSCRGGCNRNRNN; match class: 1	20045	153		LUAD Genes
TF:M00800_1	1	FALSE	4393	372	76	TF	Factor: AP-2; motif: GSCCSCRGGCNRNRNN; match class: 1	20045	153		LUSC Proteins
TF:M00800_1	1	FALSE	4393	153	37	TF	Factor: AP-2; motif: GSCCSCRGGCNRNRNN; match class: 1	20045	153		LUAD Proteins
TF:M00986_1	3.2795047280131466e-31	TRUE	10709	3465	2177	TF	Factor: Churchill; motif: CGGGNN; match class: 1	20045	851		LUSC Genes
TF:M00986_1	7.098648534466438e-26	TRUE	10709	3329	2072	TF	Factor: Churchill; motif: CGGGNN; match class: 1	20045	851		LUAD Genes
TF:M00986_1	0.906988344954671	FALSE	10709	372	232	TF	Factor: Churchill; motif: CGGGNN; match class: 1	20045	851		LUSC Proteins
TF:M00986_1	0.9308473505442583	FALSE	10709	153	103	TF	Factor: Churchill; motif: CGGGNN; match class: 1	20045	851		LUAD Proteins
TF:M09826_1	5.052953187687209e-31	TRUE	7769	3465	1665	TF	Factor: BTEB3; motif: CCNNSCCNSCCCCKCCCCC; match class: 1	20045	639		LUSC Genes
TF:M09826_1	5.557249230636296e-30	TRUE	7769	3329	1602	TF	Factor: BTEB3; motif: CCNNSCCNSCCCCKCCCCC; match class: 1	20045	639		LUAD Genes
TF:M09826_1	1	FALSE	7769	372	155	TF	Factor: BTEB3; motif: CCNNSCCNSCCCCKCCCCC; match class: 1	20045	639		LUSC Proteins
TF:M09826_1	1	FALSE	7769	153	69	TF	Factor: BTEB3; motif: CCNNSCCNSCCCCKCCCCC; match class: 1	20045	639		LUAD Proteins
TF:M06948	8.448354843548486e-31	TRUE	9124	3465	1903	TF	Factor: Sp2; motif: TGGGCGCGCCCA	20045	7976		LUSC Genes
TF:M06948	1.7311764010118463e-27	TRUE	9124	3329	1819	TF	Factor: Sp2; motif: TGGGCGCGCCCA	20045	7976		LUAD Genes
TF:M06948	1	FALSE	9124	372	188	TF	Factor: Sp2; motif: TGGGCGCGCCCA	20045	7976		LUSC Proteins
TF:M06948	1	FALSE	9124	153	84	TF	Factor: Sp2; motif: TGGGCGCGCCCA	20045	7976		LUAD Proteins
TF:M12354	8.952793707204713e-30	TRUE	11203	3465	2253	TF	Factor: ZNF37A; motif: CCYYGGCTCCNTSCCMN	20045	10276		LUSC Genes
TF:M12354	1.1760259197242901e-30	TRUE	11203	3329	2176	TF	Factor: ZNF37A; motif: CCYYGGCTCCNTSCCMN	20045	10276		LUAD Genes
TF:M12354	1	FALSE	11203	372	214	TF	Factor: ZNF37A; motif: CCYYGGCTCCNTSCCMN	20045	10276		LUSC Proteins
TF:M12354	1	FALSE	11203	153	86	TF	Factor: ZNF37A; motif: CCYYGGCTCCNTSCCMN	20045	10276		LUAD Proteins
TF:M13124_1	5.917386737911458e-29	TRUE	8436	3465	1773	TF	Factor: ZNF670; motif: SNGGGCRGRG; match class: 1	20045	11135		LUSC Genes
TF:M13124_1	1.2834353375552182e-30	TRUE	8436	3329	1719	TF	Factor: ZNF670; motif: SNGGGCRGRG; match class: 1	20045	11135		LUAD Genes
TF:M13124_1	1	FALSE	8436	372	177	TF	Factor: ZNF670; motif: SNGGGCRGRG; match class: 1	20045	11135		LUSC Proteins
TF:M13124_1	1	FALSE	8436	153	71	TF	Factor: ZNF670; motif: SNGGGCRGRG; match class: 1	20045	11135		LUAD Proteins
TF:M10107	1.6551557580209616e-30	TRUE	6014	3465	1343	TF	Factor: DB1; motif: GGRRRRGRRGGAGGGGGNGRRR	20045	1220		LUSC Genes
TF:M10107	9.985150689661851e-26	TRUE	6014	3329	1274	TF	Factor: DB1; motif: GGRRRRGRRGGAGGGGGNGRRR	20045	1220		LUAD Genes
TF:M10107	1	FALSE	6014	372	119	TF	Factor: DB1; motif: GGRRRRGRRGGAGGGGGNGRRR	20045	1220		LUSC Proteins
TF:M10107	1	FALSE	6014	153	40	TF	Factor: DB1; motif: GGRRRRGRRGGAGGGGGNGRRR	20045	1220		LUAD Proteins
TF:M13129	2.160127840303496e-30	TRUE	10538	3465	2144	TF	Factor: RERE; motif: CNGCNSCNNGSRCRGSGSS	20045	7252		LUSC Genes
TF:M13129	2.0395752386759218e-26	TRUE	10538	3329	2047	TF	Factor: RERE; motif: CNGCNSCNNGSRCRGSGSS	20045	7252		LUAD Genes
TF:M13129	1	FALSE	10538	372	207	TF	Factor: RERE; motif: CNGCNSCNNGSRCRGSGSS	20045	7252		LUSC Proteins
TF:M13129	1	FALSE	10538	153	79	TF	Factor: RERE; motif: CNGCNSCNNGSRCRGSGSS	20045	7252		LUAD Proteins
TF:M09723	3.870252395339877e-30	TRUE	10316	3465	2105	TF	Factor: BTEB1; motif: GGGGGCGGGGCNGSGGGNGS	20045	624		LUSC Genes
TF:M09723	1.0247366761624752e-25	TRUE	10316	3329	2007	TF	Factor: BTEB1; motif: GGGGGCGGGGCNGSGGGNGS	20045	624		LUAD Genes
TF:M09723	1	FALSE	10316	372	211	TF	Factor: BTEB1; motif: GGGGGCGGGGCNGSGGGNGS	20045	624		LUSC Proteins
TF:M09723	1	FALSE	10316	153	89	TF	Factor: BTEB1; motif: GGGGGCGGGGCNGSGGGNGS	20045	624		LUAD Proteins
REAC:R-HSA-1799339	1	FALSE	113	2053	2	REAC	SRP-dependent cotranslational protein targeting to membrane	10842	2089		LUSC Genes
REAC:R-HSA-1799339	1	FALSE	113	1909	1	REAC	SRP-dependent cotranslational protein targeting to membrane	10842	2089		LUAD Genes
REAC:R-HSA-1799339	5.7434123499542386e-30	TRUE	113	303	39	REAC	SRP-dependent cotranslational protein targeting to membrane	10842	2089		LUSC Proteins
REAC:R-HSA-1799339	3.3287705797784995e-19	TRUE	113	120	22	REAC	SRP-dependent cotranslational protein targeting to membrane	10842	2089		LUAD Proteins
TF:M10026	6.2952138932513415e-30	TRUE	8669	3465	1819	TF	Factor: PATZ; motif: GGGGNGGGGGMKGGRRNGGNRN	20045	6408		LUSC Genes
TF:M10026	6.135082957757544e-29	TRUE	8669	3329	1750	TF	Factor: PATZ; motif: GGGGNGGGGGMKGGRRNGGNRN	20045	6408		LUAD Genes
TF:M10026	1	FALSE	8669	372	185	TF	Factor: PATZ; motif: GGGGNGGGGGMKGGRRNGGNRN	20045	6408		LUSC Proteins
TF:M10026	1	FALSE	8669	153	70	TF	Factor: PATZ; motif: GGGGNGGGGGMKGGRRNGGNRN	20045	6408		LUAD Proteins
TF:M08867_1	2.1457560790719628e-28	TRUE	5324	3465	1204	TF	Factor: AP2; motif: GCCYGSGGSN; match class: 1	20045	155		LUSC Genes
TF:M08867_1	8.601438457244923e-30	TRUE	5324	3329	1170	TF	Factor: AP2; motif: GCCYGSGGSN; match class: 1	20045	155		LUAD Genes
TF:M08867_1	1	FALSE	5324	372	101	TF	Factor: AP2; motif: GCCYGSGGSN; match class: 1	20045	155		LUSC Proteins
TF:M08867_1	1	FALSE	5324	153	50	TF	Factor: AP2; motif: GCCYGSGGSN; match class: 1	20045	155		LUAD Proteins
GO:0060429	2.5866911976691915e-29	TRUE	697	3083	264	GO:BP	epithelium development	16178	15095		LUSC Genes
GO:0060429	6.503355939454098e-25	TRUE	697	2963	247	GO:BP	epithelium development	16178	15095		LUAD Genes
GO:0060429	1	FALSE	697	359	11	GO:BP	epithelium development	16178	15095		LUSC Proteins
GO:0060429	1	FALSE	697	146	6	GO:BP	epithelium development	16178	15095		LUAD Proteins
TF:M12351_1	4.5391424215950163e-29	TRUE	8478	3465	1781	TF	Factor: TIEG1; motif: NCCCNSNCCCCGCCCCC; match class: 1	20045	8909		LUSC Genes
TF:M12351_1	6.363530342008849e-26	TRUE	8478	3329	1702	TF	Factor: TIEG1; motif: NCCCNSNCCCCGCCCCC; match class: 1	20045	8909		LUAD Genes
TF:M12351_1	1	FALSE	8478	372	184	TF	Factor: TIEG1; motif: NCCCNSNCCCCGCCCCC; match class: 1	20045	8909		LUSC Proteins
TF:M12351_1	1	FALSE	8478	153	78	TF	Factor: TIEG1; motif: NCCCNSNCCCCGCCCCC; match class: 1	20045	8909		LUAD Proteins
TF:M01199	5.623644514529456e-29	TRUE	8748	3465	1828	TF	Factor: RNF96; motif: BCCCGCRGCC	20045	7394		LUSC Genes
TF:M01199	1.9386528651628548e-23	TRUE	8748	3329	1734	TF	Factor: RNF96; motif: BCCCGCRGCC	20045	7394		LUAD Genes
TF:M01199	1	FALSE	8748	372	192	TF	Factor: RNF96; motif: BCCCGCRGCC	20045	7394		LUSC Proteins
TF:M01199	1	FALSE	8748	153	80	TF	Factor: RNF96; motif: BCCCGCRGCC	20045	7394		LUAD Proteins
TF:M00649	6.171360854156801e-29	TRUE	9588	3465	1974	TF	Factor: MAZ; motif: GGGGAGGG	20045	5070		LUSC Genes
TF:M00649	2.7544778004212424e-26	TRUE	9588	3329	1890	TF	Factor: MAZ; motif: GGGGAGGG	20045	5070		LUAD Genes
TF:M00649	1	FALSE	9588	372	192	TF	Factor: MAZ; motif: GGGGAGGG	20045	5070		LUSC Proteins
TF:M00649	1	FALSE	9588	153	82	TF	Factor: MAZ; motif: GGGGAGGG	20045	5070		LUAD Proteins
REAC:R-HSA-72766	1	FALSE	292	2053	14	REAC	Translation	10842	2488		LUSC Genes
REAC:R-HSA-72766	1	FALSE	292	1909	5	REAC	Translation	10842	2488		LUAD Genes
REAC:R-HSA-72766	6.216844404577254e-29	TRUE	292	303	56	REAC	Translation	10842	2488		LUSC Proteins
REAC:R-HSA-72766	3.289551752747333e-14	TRUE	292	120	26	REAC	Translation	10842	2488		LUAD Proteins
TF:M00915	7.324509197125562e-24	TRUE	9880	3465	1997	TF	Factor: AP-2; motif: SNNNCCNCAGGCN	20045	158		LUSC Genes
TF:M00915	6.345117015902236e-29	TRUE	9880	3329	1952	TF	Factor: AP-2; motif: SNNNCCNCAGGCN	20045	158		LUAD Genes
TF:M00915	1	FALSE	9880	372	200	TF	Factor: AP-2; motif: SNNNCCNCAGGCN	20045	158		LUSC Proteins
TF:M00915	1	FALSE	9880	153	77	TF	Factor: AP-2; motif: SNNNCCNCAGGCN	20045	158		LUAD Proteins
REAC:R-HSA-156827	1	FALSE	112	2053	1	REAC	L13a-mediated translational silencing of Ceruloplasmin expression	10842	1258		LUSC Genes
REAC:R-HSA-156827	1	FALSE	112	1909	1	REAC	L13a-mediated translational silencing of Ceruloplasmin expression	10842	1258		LUAD Genes
REAC:R-HSA-156827	8.037756133696044e-29	TRUE	112	303	38	REAC	L13a-mediated translational silencing of Ceruloplasmin expression	10842	1258		LUSC Proteins
REAC:R-HSA-156827	7.03899110324718e-18	TRUE	112	120	21	REAC	L13a-mediated translational silencing of Ceruloplasmin expression	10842	1258		LUAD Proteins
GO:0030334	5.259045976256244e-25	TRUE	777	3083	275	GO:BP	regulation of cell migration	16178	7017		LUSC Genes
GO:0030334	8.144395626271588e-29	TRUE	777	2963	277	GO:BP	regulation of cell migration	16178	7017		LUAD Genes
GO:0030334	1	FALSE	777	359	20	GO:BP	regulation of cell migration	16178	7017		LUSC Proteins
GO:0030334	1	FALSE	777	146	10	GO:BP	regulation of cell migration	16178	7017		LUAD Proteins
REAC:R-HSA-977606	8.490338756190253e-23	TRUE	101	2053	67	REAC	Regulation of Complement cascade	10842	1920		LUSC Genes
REAC:R-HSA-977606	8.515670797785325e-29	TRUE	101	1909	71	REAC	Regulation of Complement cascade	10842	1920		LUAD Genes
REAC:R-HSA-977606	1	FALSE	101	303	1	REAC	Regulation of Complement cascade	10842	1920		LUSC Proteins
REAC:R-HSA-977606	1	FALSE	101	-1	-1	REAC	Regulation of Complement cascade	10842	1920		LUAD Proteins
REAC:R-HSA-72706	1	FALSE	113	2053	1	REAC	GTP hydrolysis and joining of the 60S ribosomal subunit	10842	995		LUSC Genes
REAC:R-HSA-72706	1	FALSE	113	1909	1	REAC	GTP hydrolysis and joining of the 60S ribosomal subunit	10842	995		LUAD Genes
REAC:R-HSA-72706	1.1819219682370966e-28	TRUE	113	303	38	REAC	GTP hydrolysis and joining of the 60S ribosomal subunit	10842	995		LUSC Proteins
REAC:R-HSA-72706	3.3287705797784995e-19	TRUE	113	120	22	REAC	GTP hydrolysis and joining of the 60S ribosomal subunit	10842	995		LUAD Proteins
TF:M10432_1	1.326021878127738e-23	TRUE	4534	3465	1031	TF	Factor: MAZ; motif: GGGMGGGGS; match class: 1	20045	5065		LUSC Genes
TF:M10432_1	1.2939876782090782e-28	TRUE	4534	3329	1020	TF	Factor: MAZ; motif: GGGMGGGGS; match class: 1	20045	5065		LUAD Genes
TF:M10432_1	1	FALSE	4534	372	88	TF	Factor: MAZ; motif: GGGMGGGGS; match class: 1	20045	5065		LUSC Proteins
TF:M10432_1	1	FALSE	4534	153	39	TF	Factor: MAZ; motif: GGGMGGGGS; match class: 1	20045	5065		LUAD Proteins
GO:0007399	1.3046348311948482e-28	TRUE	1661	3083	504	GO:BP	nervous system development	16178	2932		LUSC Genes
GO:0007399	7.893356500605711e-22	TRUE	1661	2963	466	GO:BP	nervous system development	16178	2932		LUAD Genes
GO:0007399	1	FALSE	1661	359	26	GO:BP	nervous system development	16178	2932		LUSC Proteins
GO:0007399	1	FALSE	1661	146	9	GO:BP	nervous system development	16178	2932		LUAD Proteins
TF:M13146	2.324549154064998e-28	TRUE	6549	3465	1431	TF	Factor: ZNF232; motif: NCAGCASCNNGGNCAGCGCC	20045	9868		LUSC Genes
TF:M13146	1.3467831722506373e-28	TRUE	6549	3329	1383	TF	Factor: ZNF232; motif: NCAGCASCNNGGNCAGCGCC	20045	9868		LUAD Genes
TF:M13146	1	FALSE	6549	372	134	TF	Factor: ZNF232; motif: NCAGCASCNNGGNCAGCGCC	20045	9868		LUSC Proteins
TF:M13146	1	FALSE	6549	153	52	TF	Factor: ZNF232; motif: NCAGCASCNNGGNCAGCGCC	20045	9868		LUAD Proteins
TF:M09826	1.8607604593347647e-28	TRUE	11837	3465	2352	TF	Factor: BTEB3; motif: CCNNSCCNSCCCCKCCCCC	20045	638		LUSC Genes
TF:M09826	7.278873623308415e-24	TRUE	11837	3329	2243	TF	Factor: BTEB3; motif: CCNNSCCNSCCCCKCCCCC	20045	638		LUAD Genes
TF:M09826	1	FALSE	11837	372	241	TF	Factor: BTEB3; motif: CCNNSCCNSCCCCKCCCCC	20045	638		LUSC Proteins
TF:M09826	1	FALSE	11837	153	102	TF	Factor: BTEB3; motif: CCNNSCCNSCCCCKCCCCC	20045	638		LUAD Proteins
TF:M00803_1	2.5262415588930863e-28	TRUE	10535	3465	2133	TF	Factor: E2F; motif: GGCGSG; match class: 1	20045	1581		LUSC Genes
TF:M00803_1	3.0044836211896576e-21	TRUE	10535	3329	2018	TF	Factor: E2F; motif: GGCGSG; match class: 1	20045	1581		LUAD Genes
TF:M00803_1	3.3627028992680755e-8	TRUE	10535	372	259	TF	Factor: E2F; motif: GGCGSG; match class: 1	20045	1581		LUSC Proteins
TF:M00803_1	0.02451116440753173	TRUE	10535	153	107	TF	Factor: E2F; motif: GGCGSG; match class: 1	20045	1581		LUAD Proteins
TF:M13124	2.9423424119496164e-28	TRUE	13091	3465	2556	TF	Factor: ZNF670; motif: SNGGGCRGRG	20045	11134		LUSC Genes
TF:M13124	3.902474180217765e-26	TRUE	13091	3329	2452	TF	Factor: ZNF670; motif: SNGGGCRGRG	20045	11134		LUAD Genes
TF:M13124	1	FALSE	13091	372	270	TF	Factor: ZNF670; motif: SNGGGCRGRG	20045	11134		LUSC Proteins
TF:M13124	1	FALSE	13091	153	113	TF	Factor: ZNF670; motif: SNGGGCRGRG	20045	11134		LUAD Proteins
TF:M02036	3.393122961133816e-28	TRUE	10058	3465	2051	TF	Factor: WT1; motif: CGCCCCCNCN	20045	9120		LUSC Genes
TF:M02036	3.1699984534339176e-25	TRUE	10058	3329	1962	TF	Factor: WT1; motif: CGCCCCCNCN	20045	9120		LUAD Genes
TF:M02036	1	FALSE	10058	372	218	TF	Factor: WT1; motif: CGCCCCCNCN	20045	9120		LUSC Proteins
TF:M02036	1	FALSE	10058	153	90	TF	Factor: WT1; motif: CGCCCCCNCN	20045	9120		LUAD Proteins
REAC:R-HSA-2168880	1.7221983223600047e-21	TRUE	69	2053	52	REAC	Scavenging of heme from plasma	10842	2116		LUSC Genes
REAC:R-HSA-2168880	5.62597213801483e-28	TRUE	69	1909	56	REAC	Scavenging of heme from plasma	10842	2116		LUAD Genes
REAC:R-HSA-2168880	1	FALSE	69	303	1	REAC	Scavenging of heme from plasma	10842	2116		LUSC Proteins
REAC:R-HSA-2168880	1	FALSE	69	-1	-1	REAC	Scavenging of heme from plasma	10842	2116		LUAD Proteins
TF:M07436	6.387959059812942e-28	TRUE	6709	3465	1458	TF	Factor: WT1; motif: NNGGGNGGGSGN	20045	9116		LUSC Genes
TF:M07436	5.664475847219721e-28	TRUE	6709	3329	1408	TF	Factor: WT1; motif: NNGGGNGGGSGN	20045	9116		LUAD Genes
TF:M07436	1	FALSE	6709	372	137	TF	Factor: WT1; motif: NNGGGNGGGSGN	20045	9116		LUSC Proteins
TF:M07436	1	FALSE	6709	153	60	TF	Factor: WT1; motif: NNGGGNGGGSGN	20045	9116		LUAD Proteins
REAC:R-HSA-2029481	9.573403217320123e-24	TRUE	67	2053	53	REAC	FCGR activation	10842	866		LUSC Genes
REAC:R-HSA-2029481	6.108761522514584e-28	TRUE	67	1909	55	REAC	FCGR activation	10842	866		LUAD Genes
REAC:R-HSA-2029481	1	FALSE	67	303	1	REAC	FCGR activation	10842	866		LUSC Proteins
REAC:R-HSA-2029481	1	FALSE	67	-1	-1	REAC	FCGR activation	10842	866		LUAD Proteins
TF:M12704	1.2197584967628642e-22	TRUE	10288	3465	2060	TF	Factor: ZNF432; motif: NCAGNRCCNSRGRCAGC	20045	10418		LUSC Genes
TF:M12704	6.235065853667998e-28	TRUE	10288	3329	2014	TF	Factor: ZNF432; motif: NCAGNRCCNSRGRCAGC	20045	10418		LUAD Genes
TF:M12704	1	FALSE	10288	372	197	TF	Factor: ZNF432; motif: NCAGNRCCNSRGRCAGC	20045	10418		LUSC Proteins
TF:M12704	1	FALSE	10288	153	89	TF	Factor: ZNF432; motif: NCAGNRCCNSRGRCAGC	20045	10418		LUAD Proteins
TF:M01104	6.458351324346923e-28	TRUE	10571	3465	2137	TF	Factor: MOVO-B; motif: GNGGGGG	20045	5314		LUSC Genes
TF:M01104	1.691265158813853e-27	TRUE	10571	3329	2058	TF	Factor: MOVO-B; motif: GNGGGGG	20045	5314		LUAD Genes
TF:M01104	1	FALSE	10571	372	222	TF	Factor: MOVO-B; motif: GNGGGGG	20045	5314		LUSC Proteins
TF:M01104	1	FALSE	10571	153	94	TF	Factor: MOVO-B; motif: GNGGGGG	20045	5314		LUAD Proteins
TF:M12694	9.452194517599323e-27	TRUE	10944	3465	2194	TF	Factor: ZFP14; motif: SCNNYCCNGNNSCTSCNC	20045	9388		LUSC Genes
TF:M12694	8.829243230569581e-28	TRUE	10944	3329	2120	TF	Factor: ZFP14; motif: SCNNYCCNGNNSCTSCNC	20045	9388		LUAD Genes
TF:M12694	1	FALSE	10944	372	215	TF	Factor: ZFP14; motif: SCNNYCCNGNNSCTSCNC	20045	9388		LUSC Proteins
TF:M12694	1	FALSE	10944	153	91	TF	Factor: ZFP14; motif: SCNNYCCNGNNSCTSCNC	20045	9388		LUAD Proteins
TF:M00915_1	1.0759618979199527e-26	TRUE	4691	3465	1076	TF	Factor: AP-2; motif: SNNNCCNCAGGCN; match class: 1	20045	159		LUSC Genes
TF:M00915_1	9.417457396384467e-28	TRUE	4691	3329	1045	TF	Factor: AP-2; motif: SNNNCCNCAGGCN; match class: 1	20045	159		LUAD Genes
TF:M00915_1	1	FALSE	4691	372	92	TF	Factor: AP-2; motif: SNNNCCNCAGGCN; match class: 1	20045	159		LUSC Proteins
TF:M00915_1	1	FALSE	4691	153	35	TF	Factor: AP-2; motif: SNNNCCNCAGGCN; match class: 1	20045	159		LUAD Proteins
TF:M07040	1.1690752558230366e-27	TRUE	13016	3465	2541	TF	Factor: GKLF; motif: NNRRGRRNGNSNNN	20045	3224		LUSC Genes
TF:M07040	1.026868528633725e-27	TRUE	13016	3329	2448	TF	Factor: GKLF; motif: NNRRGRRNGNSNNN	20045	3224		LUAD Genes
TF:M07040	1	FALSE	13016	372	248	TF	Factor: GKLF; motif: NNRRGRRNGNSNNN	20045	3224		LUSC Proteins
TF:M07040	1	FALSE	13016	153	108	TF	Factor: GKLF; motif: NNRRGRRNGNSNNN	20045	3224		LUAD Proteins
REAC:R-HSA-166658	6.578203595367882e-22	TRUE	111	2053	70	REAC	Complement cascade	10842	377		LUSC Genes
REAC:R-HSA-166658	1.0816869798750941e-27	TRUE	111	1909	74	REAC	Complement cascade	10842	377		LUAD Genes
REAC:R-HSA-166658	1	FALSE	111	303	1	REAC	Complement cascade	10842	377		LUSC Proteins
REAC:R-HSA-166658	1	FALSE	111	-1	-1	REAC	Complement cascade	10842	377		LUAD Proteins
TF:M01858	8.200035681845476e-26	TRUE	7651	3465	1617	TF	Factor: AP-2beta; motif: GCNNNGGSCNGVGGGN	20045	138		LUSC Genes
TF:M01858	1.1605222716602983e-27	TRUE	7651	3329	1570	TF	Factor: AP-2beta; motif: GCNNNGGSCNGVGGGN	20045	138		LUAD Genes
TF:M01858	1	FALSE	7651	372	161	TF	Factor: AP-2beta; motif: GCNNNGGSCNGVGGGN	20045	138		LUSC Proteins
TF:M01858	1	FALSE	7651	153	58	TF	Factor: AP-2beta; motif: GCNNNGGSCNGVGGGN	20045	138		LUAD Proteins
REAC:R-HSA-72613	1	FALSE	120	2053	2	REAC	Eukaryotic Translation Initiation	10842	841		LUSC Genes
REAC:R-HSA-72613	1	FALSE	120	1909	1	REAC	Eukaryotic Translation Initiation	10842	841		LUAD Genes
REAC:R-HSA-72613	1.5597914082765576e-27	TRUE	120	303	38	REAC	Eukaryotic Translation Initiation	10842	841		LUSC Proteins
REAC:R-HSA-72613	1.346225249766181e-18	TRUE	120	120	22	REAC	Eukaryotic Translation Initiation	10842	841		LUAD Proteins
REAC:R-HSA-72737	1	FALSE	120	2053	2	REAC	Cap-dependent Translation Initiation	10842	297		LUSC Genes
REAC:R-HSA-72737	1	FALSE	120	1909	1	REAC	Cap-dependent Translation Initiation	10842	297		LUAD Genes
REAC:R-HSA-72737	1.5597914082765576e-27	TRUE	120	303	38	REAC	Cap-dependent Translation Initiation	10842	297		LUSC Proteins
REAC:R-HSA-72737	1.346225249766181e-18	TRUE	120	120	22	REAC	Cap-dependent Translation Initiation	10842	297		LUAD Proteins
TF:M10108	2.1852183589649134e-27	TRUE	6724	3465	1458	TF	Factor: WT1; motif: RGGNGGGGGAGGRGGNGGRG	20045	9114		LUSC Genes
TF:M10108	2.8080408739727157e-26	TRUE	6724	3329	1402	TF	Factor: WT1; motif: RGGNGGGGGAGGRGGNGGRG	20045	9114		LUAD Genes
TF:M10108	1	FALSE	6724	372	146	TF	Factor: WT1; motif: RGGNGGGGGAGGRGGNGGRG	20045	9114		LUSC Proteins
TF:M10108	1	FALSE	6724	153	57	TF	Factor: WT1; motif: RGGNGGGGGAGGRGGNGGRG	20045	9114		LUAD Proteins
TF:M13132	2.74582862113233e-27	TRUE	11356	3465	2266	TF	Factor: ZNF609; motif: GNSNGGGNGCTGN	20045	10978		LUSC Genes
TF:M13132	5.339976798158841e-25	TRUE	11356	3329	2172	TF	Factor: ZNF609; motif: GNSNGGGNGCTGN	20045	10978		LUAD Genes
TF:M13132	1	FALSE	11356	372	219	TF	Factor: ZNF609; motif: GNSNGGGNGCTGN	20045	10978		LUSC Proteins
TF:M13132	1	FALSE	11356	153	83	TF	Factor: ZNF609; motif: GNSNGGGNGCTGN	20045	10978		LUAD Proteins
TF:M06948_1	2.916077576188628e-27	TRUE	6372	3465	1393	TF	Factor: Sp2; motif: TGGGCGCGCCCA; match class: 1	20045	7977		LUSC Genes
TF:M06948_1	5.101403299145544e-23	TRUE	6372	3329	1323	TF	Factor: Sp2; motif: TGGGCGCGCCCA; match class: 1	20045	7977		LUAD Genes
TF:M06948_1	1	FALSE	6372	372	134	TF	Factor: Sp2; motif: TGGGCGCGCCCA; match class: 1	20045	7977		LUSC Proteins
TF:M06948_1	1	FALSE	6372	153	60	TF	Factor: Sp2; motif: TGGGCGCGCCCA; match class: 1	20045	7977		LUAD Proteins
REAC:R-HSA-5690714	5.164550251294306e-23	TRUE	60	2053	49	REAC	CD22 mediated BCR regulation	10842	257		LUSC Genes
REAC:R-HSA-5690714	2.990174006584254e-27	TRUE	60	1909	51	REAC	CD22 mediated BCR regulation	10842	257		LUAD Genes
REAC:R-HSA-5690714	1	FALSE	60	303	1	REAC	CD22 mediated BCR regulation	10842	257		LUSC Proteins
REAC:R-HSA-5690714	1	FALSE	60	-1	-1	REAC	CD22 mediated BCR regulation	10842	257		LUAD Proteins
TF:M01175	3.707965444974283e-27	TRUE	7505	3465	1598	TF	Factor: CKROX; motif: SCCCTCCCC	20045	868		LUSC Genes
TF:M01175	2.6629671845188937e-22	TRUE	7505	3329	1516	TF	Factor: CKROX; motif: SCCCTCCCC	20045	868		LUAD Genes
TF:M01175	1	FALSE	7505	372	147	TF	Factor: CKROX; motif: SCCCTCCCC	20045	868		LUSC Proteins
TF:M01175	1	FALSE	7505	153	65	TF	Factor: CKROX; motif: SCCCTCCCC	20045	868		LUAD Proteins
TF:M11531_1	4.80081782978945e-27	TRUE	12708	3465	2488	TF	Factor: E2F-2; motif: GCGCGCGCGYW; match class: 1	20045	1503		LUSC Genes
TF:M11531_1	3.8233791084198736e-19	TRUE	12708	3329	2355	TF	Factor: E2F-2; motif: GCGCGCGCGYW; match class: 1	20045	1503		LUAD Genes
TF:M11531_1	4.0902854793027995e-5	TRUE	12708	372	286	TF	Factor: E2F-2; motif: GCGCGCGCGYW; match class: 1	20045	1503		LUSC Proteins
TF:M11531_1	0.004229897599858709	TRUE	12708	153	124	TF	Factor: E2F-2; motif: GCGCGCGCGYW; match class: 1	20045	1503		LUAD Proteins
TF:M07289	2.3625615663681908e-23	TRUE	15020	3465	2838	TF	Factor: GKLF; motif: NNNRGGNGNGGSN	20045	3226		LUSC Genes
TF:M07289	5.205495180343054e-27	TRUE	15020	3329	2748	TF	Factor: GKLF; motif: NNNRGGNGNGGSN	20045	3226		LUAD Genes
TF:M07289	1	FALSE	15020	372	301	TF	Factor: GKLF; motif: NNNRGGNGNGGSN	20045	3226		LUSC Proteins
TF:M07289	1	FALSE	15020	153	130	TF	Factor: GKLF; motif: NNNRGGNGNGGSN	20045	3226		LUAD Proteins
TF:M13132_1	1.2067511470091275e-26	TRUE	5487	3465	1226	TF	Factor: ZNF609; motif: GNSNGGGNGCTGN; match class: 1	20045	10979		LUSC Genes
TF:M13132_1	5.737689659170901e-27	TRUE	5487	3329	1186	TF	Factor: ZNF609; motif: GNSNGGGNGCTGN; match class: 1	20045	10979		LUAD Genes
TF:M13132_1	1	FALSE	5487	372	105	TF	Factor: ZNF609; motif: GNSNGGGNGCTGN; match class: 1	20045	10979		LUSC Proteins
TF:M13132_1	1	FALSE	5487	153	39	TF	Factor: ZNF609; motif: GNSNGGGNGCTGN; match class: 1	20045	10979		LUAD Proteins
REAC:R-HSA-8953854	1	FALSE	701	2053	22	REAC	Metabolism of RNA	10842	1374		LUSC Genes
REAC:R-HSA-8953854	1	FALSE	701	1909	17	REAC	Metabolism of RNA	10842	1374		LUAD Genes
REAC:R-HSA-8953854	6.3318138627982436e-27	TRUE	701	303	81	REAC	Metabolism of RNA	10842	1374		LUSC Proteins
REAC:R-HSA-8953854	1.7003354796004128e-14	TRUE	701	120	38	REAC	Metabolism of RNA	10842	1374		LUAD Proteins
TF:M09727_1	1.7865572912334917e-20	TRUE	3309	3465	779	TF	Factor: GEMIN3; motif: NCWGGRARRGRGNGNG; match class: 1	20045	3195		LUSC Genes
TF:M09727_1	6.584200259910021e-27	TRUE	3309	3329	782	TF	Factor: GEMIN3; motif: NCWGGRARRGRGNGNG; match class: 1	20045	3195		LUAD Genes
TF:M09727_1	1	FALSE	3309	372	51	TF	Factor: GEMIN3; motif: NCWGGRARRGRGNGNG; match class: 1	20045	3195		LUSC Proteins
TF:M09727_1	1	FALSE	3309	153	25	TF	Factor: GEMIN3; motif: NCWGGRARRGRGNGNG; match class: 1	20045	3195		LUAD Proteins
TF:M02036_1	5.686303410874671e-26	TRUE	5489	3465	1223	TF	Factor: WT1; motif: CGCCCCCNCN; match class: 1	20045	9121		LUSC Genes
TF:M02036_1	6.79728583928026e-27	TRUE	5489	3329	1186	TF	Factor: WT1; motif: CGCCCCCNCN; match class: 1	20045	9121		LUAD Genes
TF:M02036_1	1	FALSE	5489	372	112	TF	Factor: WT1; motif: CGCCCCCNCN; match class: 1	20045	9121		LUSC Proteins
TF:M02036_1	1	FALSE	5489	153	58	TF	Factor: WT1; motif: CGCCCCCNCN; match class: 1	20045	9121		LUAD Proteins
TF:M07486_1	7.116022417112272e-27	TRUE	7597	3465	1613	TF	Factor: ZNF300; motif: SWGGGGGSN; match class: 1	20045	10077		LUSC Genes
TF:M07486_1	2.5844374987308473e-24	TRUE	7597	3329	1543	TF	Factor: ZNF300; motif: SWGGGGGSN; match class: 1	20045	10077		LUAD Genes
TF:M07486_1	1	FALSE	7597	372	133	TF	Factor: ZNF300; motif: SWGGGGGSN; match class: 1	20045	10077		LUSC Proteins
TF:M07486_1	1	FALSE	7597	153	61	TF	Factor: ZNF300; motif: SWGGGGGSN; match class: 1	20045	10077		LUAD Proteins
GO:0007167	3.915675967848287e-23	TRUE	788	3083	273	GO:BP	enzyme-linked receptor protein signaling pathway	16178	2762		LUSC Genes
GO:0007167	8.00346726153672e-27	TRUE	788	2963	275	GO:BP	enzyme-linked receptor protein signaling pathway	16178	2762		LUAD Genes
GO:0007167	1	FALSE	788	359	9	GO:BP	enzyme-linked receptor protein signaling pathway	16178	2762		LUSC Proteins
GO:0007167	1	FALSE	788	146	3	GO:BP	enzyme-linked receptor protein signaling pathway	16178	2762		LUAD Proteins
TF:M00333_1	9.054369459647728e-27	TRUE	12784	3465	2499	TF	Factor: ZF5; motif: NRNGNGCGCGCWN; match class: 1	20045	9377		LUSC Genes
TF:M00333_1	5.048347491288267e-22	TRUE	12784	3329	2383	TF	Factor: ZF5; motif: NRNGNGCGCGCWN; match class: 1	20045	9377		LUAD Genes
TF:M00333_1	2.465341589006934e-5	TRUE	12784	372	288	TF	Factor: ZF5; motif: NRNGNGCGCGCWN; match class: 1	20045	9377		LUSC Proteins
TF:M00333_1	0.37918600153667614	FALSE	12784	153	119	TF	Factor: ZF5; motif: NRNGNGCGCGCWN; match class: 1	20045	9377		LUAD Proteins
GO:0048869	1.0414668131776913e-26	TRUE	2921	3083	782	GO:BP	cellular developmental process	16178	13537		LUSC Genes
GO:0048869	1.8460521636904026e-25	TRUE	2921	2963	752	GO:BP	cellular developmental process	16178	13537		LUAD Genes
GO:0048869	1	FALSE	2921	359	46	GO:BP	cellular developmental process	16178	13537		LUSC Proteins
GO:0048869	1	FALSE	2921	146	15	GO:BP	cellular developmental process	16178	13537		LUAD Proteins
GO:0030154	1.0414668131776913e-26	TRUE	2921	3083	782	GO:BP	cell differentiation	16178	6924		LUSC Genes
GO:0030154	1.8460521636904026e-25	TRUE	2921	2963	752	GO:BP	cell differentiation	16178	6924		LUAD Genes
GO:0030154	1	FALSE	2921	359	46	GO:BP	cell differentiation	16178	6924		LUSC Proteins
GO:0030154	1	FALSE	2921	146	15	GO:BP	cell differentiation	16178	6924		LUAD Proteins
TF:M10112	1.310361297209079e-26	TRUE	8762	3465	1818	TF	Factor: Miz-1; motif: NNRGGWGGGGGAGGGGMRR	20045	5274		LUSC Genes
TF:M10112	3.4551804304184163e-25	TRUE	8762	3329	1746	TF	Factor: Miz-1; motif: NNRGGWGGGGGAGGGGMRR	20045	5274		LUAD Genes
TF:M10112	1	FALSE	8762	372	187	TF	Factor: Miz-1; motif: NNRGGWGGGGGAGGGGMRR	20045	5274		LUSC Proteins
TF:M10112	1	FALSE	8762	153	68	TF	Factor: Miz-1; motif: NNRGGWGGGGGAGGGGMRR	20045	5274		LUAD Proteins
TF:M13149	1.3258327169719777e-26	TRUE	11695	3465	2319	TF	Factor: ZNF219; motif: SNNCAGCACCNNGGNCAGCGSC	20045	9804		LUSC Genes
TF:M13149	4.0078151230607457e-25	TRUE	11695	3329	2227	TF	Factor: ZNF219; motif: SNNCAGCACCNNGGNCAGCGSC	20045	9804		LUAD Genes
TF:M13149	1	FALSE	11695	372	231	TF	Factor: ZNF219; motif: SNNCAGCACCNNGGNCAGCGSC	20045	9804		LUSC Proteins
TF:M13149	1	FALSE	11695	153	94	TF	Factor: ZNF219; motif: SNNCAGCACCNNGGNCAGCGSC	20045	9804		LUAD Proteins
REAC:R-HSA-72689	1	FALSE	102	2053	1	REAC	Formation of a pool of free 40S subunits	10842	922		LUSC Genes
REAC:R-HSA-72689	1	FALSE	102	1909	1	REAC	Formation of a pool of free 40S subunits	10842	922		LUAD Genes
REAC:R-HSA-72689	1.392053119456453e-26	TRUE	102	303	35	REAC	Formation of a pool of free 40S subunits	10842	922		LUSC Proteins
REAC:R-HSA-72689	8.730988792579254e-19	TRUE	102	120	21	REAC	Formation of a pool of free 40S subunits	10842	922		LUAD Proteins
GO:0040012	1.5978138802744637e-23	TRUE	850	3083	290	GO:BP	regulation of locomotion	16178	10241		LUSC Genes
GO:0040012	1.520880109111319e-26	TRUE	850	2963	290	GO:BP	regulation of locomotion	16178	10241		LUAD Genes
GO:0040012	1	FALSE	850	359	21	GO:BP	regulation of locomotion	16178	10241		LUSC Proteins
GO:0040012	1	FALSE	850	146	10	GO:BP	regulation of locomotion	16178	10241		LUAD Proteins
GO:2000145	4.0813128995646027e-23	TRUE	827	3083	283	GO:BP	regulation of cell motility	16178	26166		LUSC Genes
GO:2000145	1.830362643585793e-26	TRUE	827	2963	284	GO:BP	regulation of cell motility	16178	26166		LUAD Genes
GO:2000145	1	FALSE	827	359	21	GO:BP	regulation of cell motility	16178	26166		LUSC Proteins
GO:2000145	1	FALSE	827	146	10	GO:BP	regulation of cell motility	16178	26166		LUAD Proteins
TF:M12227_1	2.728209127440167e-26	TRUE	6100	3465	1338	TF	Factor: ZIC4; motif: NNCCNCCCRYNGYGN; match class: 1	20045	9523		LUSC Genes
TF:M12227_1	4.291063453802056e-25	TRUE	6100	3329	1286	TF	Factor: ZIC4; motif: NNCCNCCCRYNGYGN; match class: 1	20045	9523		LUAD Genes
TF:M12227_1	1	FALSE	6100	372	134	TF	Factor: ZIC4; motif: NNCCNCCCRYNGYGN; match class: 1	20045	9523		LUSC Proteins
TF:M12227_1	1	FALSE	6100	153	55	TF	Factor: ZIC4; motif: NNCCNCCCRYNGYGN; match class: 1	20045	9523		LUAD Proteins
TF:M12351	7.638251695415097e-26	TRUE	12696	3465	2480	TF	Factor: TIEG1; motif: NCCCNSNCCCCGCCCCC	20045	8908		LUSC Genes
TF:M12351	1.7015934862919494e-23	TRUE	12696	3329	2377	TF	Factor: TIEG1; motif: NCCCNSNCCCCGCCCCC	20045	8908		LUAD Genes
TF:M12351	0.7042247098109325	FALSE	12696	372	268	TF	Factor: TIEG1; motif: NCCCNSNCCCCGCCCCC	20045	8908		LUSC Proteins
TF:M12351	1	FALSE	12696	153	108	TF	Factor: TIEG1; motif: NCCCNSNCCCCGCCCCC	20045	8908		LUAD Proteins
GO:0007166	9.878855482113667e-21	TRUE	2230	3083	605	GO:BP	cell surface receptor signaling pathway	16178	2761		LUSC Genes
GO:0007166	8.208433964598304e-26	TRUE	2230	2963	606	GO:BP	cell surface receptor signaling pathway	16178	2761		LUAD Genes
GO:0007166	1	FALSE	2230	359	34	GO:BP	cell surface receptor signaling pathway	16178	2761		LUSC Proteins
GO:0007166	1	FALSE	2230	146	11	GO:BP	cell surface receptor signaling pathway	16178	2761		LUAD Proteins
TF:M00189_1	9.602506325021701e-26	TRUE	6273	3465	1367	TF	Factor: AP-2; motif: MKCCCSCNGGCG; match class: 1	20045	157		LUSC Genes
TF:M00189_1	1.1794447604029994e-23	TRUE	6273	3329	1309	TF	Factor: AP-2; motif: MKCCCSCNGGCG; match class: 1	20045	157		LUAD Genes
TF:M00189_1	1	FALSE	6273	372	127	TF	Factor: AP-2; motif: MKCCCSCNGGCG; match class: 1	20045	157		LUSC Proteins
TF:M00189_1	1	FALSE	6273	153	50	TF	Factor: AP-2; motif: MKCCCSCNGGCG; match class: 1	20045	157		LUAD Proteins
TF:M04863_1	1.1143226732678009e-25	TRUE	8785	3465	1817	TF	Factor: TF3C-beta; motif: CCNGGAGGGCTTCCTGGAGGAG; match class: 1	20045	3363		LUSC Genes
TF:M04863_1	1.163125442024666e-24	TRUE	8785	3329	1747	TF	Factor: TF3C-beta; motif: CCNGGAGGGCTTCCTGGAGGAG; match class: 1	20045	3363		LUAD Genes
TF:M04863_1	1	FALSE	8785	372	177	TF	Factor: TF3C-beta; motif: CCNGGAGGGCTTCCTGGAGGAG; match class: 1	20045	3363		LUSC Proteins
TF:M04863_1	1	FALSE	8785	153	74	TF	Factor: TF3C-beta; motif: CCNGGAGGGCTTCCTGGAGGAG; match class: 1	20045	3363		LUAD Proteins
GO:0040011	1.0619244525840829e-20	TRUE	1002	3083	320	GO:BP	locomotion	16178	10240		LUSC Genes
GO:0040011	1.4436733110344526e-25	TRUE	1002	2963	325	GO:BP	locomotion	16178	10240		LUAD Genes
GO:0040011	1	FALSE	1002	359	26	GO:BP	locomotion	16178	10240		LUSC Proteins
GO:0040011	1	FALSE	1002	146	12	GO:BP	locomotion	16178	10240		LUAD Proteins
TF:M12648	1.4691968560545495e-25	TRUE	4510	3465	1036	TF	Factor: PATZ1; motif: SCNCCNCNSCCCCCASCCN	20045	6410		LUSC Genes
TF:M12648	2.117728714509241e-22	TRUE	4510	3329	986	TF	Factor: PATZ1; motif: SCNCCNCNSCCCCCASCCN	20045	6410		LUAD Genes
TF:M12648	1	FALSE	4510	372	79	TF	Factor: PATZ1; motif: SCNCCNCNSCCCCCASCCN	20045	6410		LUSC Proteins
TF:M12648	1	FALSE	4510	153	32	TF	Factor: PATZ1; motif: SCNCCNCNSCCCCCASCCN	20045	6410		LUAD Proteins
HPA:0630000	1	FALSE	6930	2066	1212	HPA	cervix	11019	201		LUSC Genes
HPA:0630000	1	FALSE	6930	1969	1105	HPA	cervix	11019	201		LUAD Genes
HPA:0630000	1.6410424911272976e-25	TRUE	6930	309	278	HPA	cervix	11019	201		LUSC Proteins
HPA:0630000	2.3214369920945655e-9	TRUE	6930	130	116	HPA	cervix	11019	201		LUAD Proteins
TF:M10112_1	2.632755006762499e-25	TRUE	4064	3465	949	TF	Factor: Miz-1; motif: NNRGGWGGGGGAGGGGMRR; match class: 1	20045	5275		LUSC Genes
TF:M10112_1	1.591041009810036e-24	TRUE	4064	3329	914	TF	Factor: Miz-1; motif: NNRGGWGGGGGAGGGGMRR; match class: 1	20045	5275		LUAD Genes
TF:M10112_1	1	FALSE	4064	372	80	TF	Factor: Miz-1; motif: NNRGGWGGGGGAGGGGMRR; match class: 1	20045	5275		LUSC Proteins
TF:M10112_1	1	FALSE	4064	153	30	TF	Factor: Miz-1; motif: NNRGGWGGGGGAGGGGMRR; match class: 1	20045	5275		LUAD Proteins
TF:M01858_1	2.8878459599675386e-25	TRUE	3254	3465	790	TF	Factor: AP-2beta; motif: GCNNNGGSCNGVGGGN; match class: 1	20045	139		LUSC Genes
TF:M01858_1	8.891514986097175e-24	TRUE	3254	3329	758	TF	Factor: AP-2beta; motif: GCNNNGGSCNGVGGGN; match class: 1	20045	139		LUAD Genes
TF:M01858_1	1	FALSE	3254	372	58	TF	Factor: AP-2beta; motif: GCNNNGGSCNGVGGGN; match class: 1	20045	139		LUSC Proteins
TF:M01858_1	1	FALSE	3254	153	21	TF	Factor: AP-2beta; motif: GCNNNGGSCNGVGGGN; match class: 1	20045	139		LUAD Proteins
GO:0007154	3.903642947528013e-23	TRUE	5217	3083	1245	GO:BP	cell communication	16178	2749		LUSC Genes
GO:0007154	3.1768933014844287e-25	TRUE	5217	2963	1213	GO:BP	cell communication	16178	2749		LUAD Genes
GO:0007154	1	FALSE	5217	359	91	GO:BP	cell communication	16178	2749		LUSC Proteins
GO:0007154	1	FALSE	5217	146	37	GO:BP	cell communication	16178	2749		LUAD Proteins
GO:0023052	6.957083991376905e-23	TRUE	5159	3083	1232	GO:BP	signaling	16178	6877		LUSC Genes
GO:0023052	4.453987274415793e-25	TRUE	5159	2963	1201	GO:BP	signaling	16178	6877		LUAD Genes
GO:0023052	1	FALSE	5159	359	87	GO:BP	signaling	16178	6877		LUSC Proteins
GO:0023052	1	FALSE	5159	146	36	GO:BP	signaling	16178	6877		LUAD Proteins
TF:M01865_1	4.709211170717998e-25	TRUE	4340	3465	1001	TF	Factor: BTEB3; motif: BNRNGGGAGGNGT; match class: 1	20045	649		LUSC Genes
TF:M01865_1	7.441210120483608e-21	TRUE	4340	3329	947	TF	Factor: BTEB3; motif: BNRNGGGAGGNGT; match class: 1	20045	649		LUAD Genes
TF:M01865_1	1	FALSE	4340	372	93	TF	Factor: BTEB3; motif: BNRNGGGAGGNGT; match class: 1	20045	649		LUSC Proteins
TF:M01865_1	1	FALSE	4340	153	32	TF	Factor: BTEB3; motif: BNRNGGGAGGNGT; match class: 1	20045	649		LUAD Proteins
GO:1990904	1	FALSE	618	3187	25	GO:CC	ribonucleoprotein complex	16860	4043		LUSC Genes
GO:1990904	1	FALSE	618	3051	18	GO:CC	ribonucleoprotein complex	16860	4043		LUAD Genes
GO:1990904	5.2662818720455025e-25	TRUE	618	368	66	GO:CC	ribonucleoprotein complex	16860	4043		LUSC Proteins
GO:1990904	1.0310671072529037e-12	TRUE	618	151	31	GO:CC	ribonucleoprotein complex	16860	4043		LUAD Proteins
GO:0001525	5.576216273183722e-25	TRUE	397	3083	170	GO:BP	angiogenesis	16178	335		LUSC Genes
GO:0001525	5.631388760760699e-25	TRUE	397	2963	166	GO:BP	angiogenesis	16178	335		LUAD Genes
GO:0001525	1	FALSE	397	359	3	GO:BP	angiogenesis	16178	335		LUSC Proteins
GO:0001525	1	FALSE	397	146	1	GO:BP	angiogenesis	16178	335		LUAD Proteins
TF:M01100_1	2.1252834555199022e-24	TRUE	2843	3465	704	TF	Factor: LRF; motif: GGGGKYNNB; match class: 1	20045	4867		LUSC Genes
TF:M01100_1	1.6267645833449098e-24	TRUE	2843	3329	682	TF	Factor: LRF; motif: GGGGKYNNB; match class: 1	20045	4867		LUAD Genes
TF:M01100_1	1	FALSE	2843	372	56	TF	Factor: LRF; motif: GGGGKYNNB; match class: 1	20045	4867		LUSC Proteins
TF:M01100_1	1	FALSE	2843	153	22	TF	Factor: LRF; motif: GGGGKYNNB; match class: 1	20045	4867		LUAD Proteins
REAC:R-HSA-168273	1	FALSE	133	2053	4	REAC	Influenza Viral RNA Transcription and Replication	10842	1152		LUSC Genes
REAC:R-HSA-168273	1	FALSE	133	1909	1	REAC	Influenza Viral RNA Transcription and Replication	10842	1152		LUAD Genes
REAC:R-HSA-168273	1.812154861294779e-24	TRUE	133	303	37	REAC	Influenza Viral RNA Transcription and Replication	10842	1152		LUSC Proteins
REAC:R-HSA-168273	1.4280642740887404e-17	TRUE	133	120	22	REAC	Influenza Viral RNA Transcription and Replication	10842	1152		LUAD Proteins
REAC:R-HSA-168255	1	FALSE	152	2053	5	REAC	Influenza Infection	10842	1151		LUSC Genes
REAC:R-HSA-168255	1	FALSE	152	1909	3	REAC	Influenza Infection	10842	1151		LUAD Genes
REAC:R-HSA-168255	1.941089663496341e-24	TRUE	152	303	39	REAC	Influenza Infection	10842	1151		LUSC Proteins
REAC:R-HSA-168255	2.9053560374442225e-16	TRUE	152	120	22	REAC	Influenza Infection	10842	1151		LUAD Proteins
TF:M10108_1	2.5439445388291018e-24	TRUE	2954	3465	726	TF	Factor: WT1; motif: RGGNGGGGGAGGRGGNGGRG; match class: 1	20045	9115		LUSC Genes
TF:M10108_1	6.045757045114402e-21	TRUE	2954	3329	688	TF	Factor: WT1; motif: RGGNGGGGGAGGRGGNGGRG; match class: 1	20045	9115		LUAD Genes
TF:M10108_1	1	FALSE	2954	372	57	TF	Factor: WT1; motif: RGGNGGGGGAGGRGGNGGRG; match class: 1	20045	9115		LUSC Proteins
TF:M10108_1	1	FALSE	2954	153	24	TF	Factor: WT1; motif: RGGNGGGGGAGGRGGNGGRG; match class: 1	20045	9115		LUAD Proteins
GO:0022626	1	FALSE	115	3187	3	GO:CC	cytosolic ribosome	16860	857		LUSC Genes
GO:0022626	1	FALSE	115	3051	3	GO:CC	cytosolic ribosome	16860	857		LUAD Genes
GO:0022626	2.727585427571534e-24	TRUE	115	368	32	GO:CC	cytosolic ribosome	16860	857		LUSC Proteins
GO:0022626	1.6949736514273172e-19	TRUE	115	151	21	GO:CC	cytosolic ribosome	16860	857		LUAD Proteins
GO:0006412	1	FALSE	569	3083	43	GO:BP	translation	16178	2194		LUSC Genes
GO:0006412	1	FALSE	569	2963	30	GO:BP	translation	16178	2194		LUAD Genes
GO:0006412	2.8619430770791438e-24	TRUE	569	359	64	GO:BP	translation	16178	2194		LUSC Proteins
GO:0006412	5.694209598497659e-12	TRUE	569	146	30	GO:BP	translation	16178	2194		LUAD Proteins
GO:0043043	1	FALSE	590	3083	52	GO:BP	peptide biosynthetic process	16178	10843		LUSC Genes
GO:0043043	1	FALSE	590	2963	34	GO:BP	peptide biosynthetic process	16178	10843		LUAD Genes
GO:0043043	3.499729393409491e-24	TRUE	590	359	65	GO:BP	peptide biosynthetic process	16178	10843		LUSC Proteins
GO:0043043	2.010632805380792e-12	TRUE	590	146	31	GO:BP	peptide biosynthetic process	16178	10843		LUAD Proteins
GO:0050793	4.068716890810153e-24	TRUE	1787	3083	518	GO:BP	regulation of developmental process	16178	13690		LUSC Genes
GO:0050793	2.242406583137813e-22	TRUE	1787	2963	496	GO:BP	regulation of developmental process	16178	13690		LUAD Genes
GO:0050793	1	FALSE	1787	359	31	GO:BP	regulation of developmental process	16178	13690		LUSC Proteins
GO:0050793	1	FALSE	1787	146	10	GO:BP	regulation of developmental process	16178	13690		LUAD Proteins
TF:M01118	4.331311728670019e-24	TRUE	7030	3465	1496	TF	Factor: WT1; motif: SMCNCCNSC	20045	9118		LUSC Genes
TF:M01118	7.07997206916347e-20	TRUE	7030	3329	1420	TF	Factor: WT1; motif: SMCNCCNSC	20045	9118		LUAD Genes
TF:M01118	1	FALSE	7030	372	134	TF	Factor: WT1; motif: SMCNCCNSC	20045	9118		LUSC Proteins
TF:M01118	1	FALSE	7030	153	55	TF	Factor: WT1; motif: SMCNCCNSC	20045	9118		LUAD Proteins
TF:M00189	4.4552813188539906e-24	TRUE	10911	3465	2174	TF	Factor: AP-2; motif: MKCCCSCNGGCG	20045	156		LUSC Genes
TF:M00189	2.010095677079291e-22	TRUE	10911	3329	2086	TF	Factor: AP-2; motif: MKCCCSCNGGCG	20045	156		LUAD Genes
TF:M00189	0.22616350540222052	FALSE	10911	372	239	TF	Factor: AP-2; motif: MKCCCSCNGGCG	20045	156		LUSC Proteins
TF:M00189	1	FALSE	10911	153	103	TF	Factor: AP-2; motif: MKCCCSCNGGCG	20045	156		LUAD Proteins
REAC:R-HSA-156842	1	FALSE	94	2053	2	REAC	Eukaryotic Translation Elongation	10842	840		LUSC Genes
REAC:R-HSA-156842	1	FALSE	94	1909	2	REAC	Eukaryotic Translation Elongation	10842	840		LUAD Genes
REAC:R-HSA-156842	5.132033045165393e-24	TRUE	94	303	32	REAC	Eukaryotic Translation Elongation	10842	840		LUSC Proteins
REAC:R-HSA-156842	4.16241106283713e-18	TRUE	94	120	20	REAC	Eukaryotic Translation Elongation	10842	840		LUAD Proteins
HPA:0160052	1	FALSE	5155	2066	811	HPA	endometrium 1; glandular cells[≥Medium]	11019	311		LUSC Genes
HPA:0160052	1	FALSE	5155	1969	739	HPA	endometrium 1; glandular cells[≥Medium]	11019	311		LUAD Genes
HPA:0160052	5.50964909919942e-24	TRUE	5155	309	235	HPA	endometrium 1; glandular cells[≥Medium]	11019	311		LUSC Proteins
HPA:0160052	6.824584091151163e-7	TRUE	5155	130	94	HPA	endometrium 1; glandular cells[≥Medium]	11019	311		LUAD Proteins
GO:0034330	2.9344232932958974e-23	TRUE	532	3083	205	GO:BP	cell junction organization	16178	8863		LUSC Genes
GO:0034330	8.678380310341203e-24	TRUE	532	2963	201	GO:BP	cell junction organization	16178	8863		LUAD Genes
GO:0034330	1	FALSE	532	359	12	GO:BP	cell junction organization	16178	8863		LUSC Proteins
GO:0034330	1	FALSE	532	146	8	GO:BP	cell junction organization	16178	8863		LUAD Proteins
HPA:0160000	1	FALSE	7055	2066	1248	HPA	endometrium 1	11019	306		LUSC Genes
HPA:0160000	1	FALSE	7055	1969	1182	HPA	endometrium 1	11019	306		LUAD Genes
HPA:0160000	1.0062231425903764e-23	TRUE	7055	309	278	HPA	endometrium 1	11019	306		LUSC Proteins
HPA:0160000	5.530643914082433e-8	TRUE	7055	130	115	HPA	endometrium 1	11019	306		LUAD Proteins
TF:M02089_1	1.0509312285097604e-23	TRUE	9682	3465	1962	TF	Factor: E2F-3; motif: GGCGGGN; match class: 1	20045	1527		LUSC Genes
TF:M02089_1	5.537766544556549e-20	TRUE	9682	3329	1870	TF	Factor: E2F-3; motif: GGCGGGN; match class: 1	20045	1527		LUAD Genes
TF:M02089_1	0.12229234805605228	FALSE	9682	372	218	TF	Factor: E2F-3; motif: GGCGGGN; match class: 1	20045	1527		LUSC Proteins
TF:M02089_1	1	FALSE	9682	153	86	TF	Factor: E2F-3; motif: GGCGGGN; match class: 1	20045	1527		LUAD Proteins
TF:M01199_1	1.2647138859871836e-23	TRUE	4481	3465	1021	TF	Factor: RNF96; motif: BCCCGCRGCC; match class: 1	20045	7395		LUSC Genes
TF:M01199_1	3.4810587966905407e-17	TRUE	4481	3329	953	TF	Factor: RNF96; motif: BCCCGCRGCC; match class: 1	20045	7395		LUAD Genes
TF:M01199_1	1	FALSE	4481	372	90	TF	Factor: RNF96; motif: BCCCGCRGCC; match class: 1	20045	7395		LUSC Proteins
TF:M01199_1	1	FALSE	4481	153	39	TF	Factor: RNF96; motif: BCCCGCRGCC; match class: 1	20045	7395		LUAD Proteins
TF:M00649_1	1.7972404151171365e-23	TRUE	4281	3465	982	TF	Factor: MAZ; motif: GGGGAGGG; match class: 1	20045	5071		LUSC Genes
TF:M00649_1	5.1239535613815954e-21	TRUE	4281	3329	937	TF	Factor: MAZ; motif: GGGGAGGG; match class: 1	20045	5071		LUAD Genes
TF:M00649_1	1	FALSE	4281	372	80	TF	Factor: MAZ; motif: GGGGAGGG; match class: 1	20045	5071		LUSC Proteins
TF:M00649_1	1	FALSE	4281	153	32	TF	Factor: MAZ; motif: GGGGAGGG; match class: 1	20045	5071		LUAD Proteins
TF:M09973	2.2115791558477056e-23	TRUE	11183	3465	2216	TF	Factor: CPBP; motif: GNNRGGGHGGGGNNGGGRN	20045	962		LUSC Genes
TF:M09973	3.115803355668386e-22	TRUE	11183	3329	2129	TF	Factor: CPBP; motif: GNNRGGGHGGGGNNGGGRN	20045	962		LUAD Genes
TF:M09973	1	FALSE	11183	372	226	TF	Factor: CPBP; motif: GNNRGGGHGGGGNNGGGRN	20045	962		LUSC Proteins
TF:M09973	1	FALSE	11183	153	101	TF	Factor: CPBP; motif: GNNRGGGHGGGGNNGGGRN	20045	962		LUAD Proteins
TF:M12598_1	2.297482737309467e-23	TRUE	7152	3465	1514	TF	Factor: E2F3; motif: NNRGMKGGAR; match class: 1	20045	1525		LUSC Genes
TF:M12598_1	7.4057103894440595e-19	TRUE	7152	3329	1435	TF	Factor: E2F3; motif: NNRGMKGGAR; match class: 1	20045	1525		LUAD Genes
TF:M12598_1	1	FALSE	7152	372	162	TF	Factor: E2F3; motif: NNRGMKGGAR; match class: 1	20045	1525		LUSC Proteins
TF:M12598_1	0.10758684864926057	FALSE	7152	153	79	TF	Factor: E2F3; motif: NNRGMKGGAR; match class: 1	20045	1525		LUAD Proteins
HPA:0600000	1	FALSE	7788	2066	1328	HPA	tonsil	11019	842		LUSC Genes
HPA:0600000	1	FALSE	7788	1969	1226	HPA	tonsil	11019	842		LUAD Genes
HPA:0600000	2.3574234332829797e-23	TRUE	7788	309	291	HPA	tonsil	11019	842		LUSC Proteins
HPA:0600000	9.256269793708486e-9	TRUE	7788	130	122	HPA	tonsil	11019	842		LUAD Proteins
GO:0030030	3.4355444274237304e-15	TRUE	1201	3083	349	GO:BP	cell projection organization	16178	6891		LUSC Genes
GO:0030030	2.4585786708898554e-23	TRUE	1201	2963	366	GO:BP	cell projection organization	16178	6891		LUAD Genes
GO:0030030	1	FALSE	1201	359	17	GO:BP	cell projection organization	16178	6891		LUSC Proteins
GO:0030030	1	FALSE	1201	146	6	GO:BP	cell projection organization	16178	6891		LUAD Proteins
HPA:0530000	1	FALSE	5893	2066	828	HPA	spleen	11019	775		LUSC Genes
HPA:0530000	1	FALSE	5893	1969	762	HPA	spleen	11019	775		LUAD Genes
HPA:0530000	2.9819455305570447e-23	TRUE	5893	309	252	HPA	spleen	11019	775		LUSC Proteins
HPA:0530000	1.0228236862627586e-9	TRUE	5893	130	107	HPA	spleen	11019	775		LUAD Proteins
GO:0006518	1	FALSE	734	3083	84	GO:BP	peptide metabolic process	16178	2266		LUSC Genes
GO:0006518	1	FALSE	734	2963	67	GO:BP	peptide metabolic process	16178	2266		LUAD Genes
GO:0006518	3.0187923909567485e-23	TRUE	734	359	71	GO:BP	peptide metabolic process	16178	2266		LUSC Proteins
GO:0006518	1.1987468084064547e-10	TRUE	734	146	32	GO:BP	peptide metabolic process	16178	2266		LUAD Proteins
GO:0009790	3.4953689875717317e-23	TRUE	511	3083	199	GO:BP	embryo development	16178	3715		LUSC Genes
GO:0009790	2.251812461144573e-18	TRUE	511	2963	183	GO:BP	embryo development	16178	3715		LUAD Genes
GO:0009790	1	FALSE	511	359	9	GO:BP	embryo development	16178	3715		LUSC Proteins
GO:0009790	1	FALSE	511	146	5	GO:BP	embryo development	16178	3715		LUAD Proteins
TF:M09734_1	1.9419320841765534e-19	TRUE	6498	3465	1373	TF	Factor: ZNF692; motif: SYNGGSCCCASCCNC; match class: 1	20045	11221		LUSC Genes
TF:M09734_1	3.5167576588813315e-23	TRUE	6498	3329	1346	TF	Factor: ZNF692; motif: SYNGGSCCCASCCNC; match class: 1	20045	11221		LUAD Genes
TF:M09734_1	1	FALSE	6498	372	124	TF	Factor: ZNF692; motif: SYNGGSCCCASCCNC; match class: 1	20045	11221		LUSC Proteins
TF:M09734_1	1	FALSE	6498	153	57	TF	Factor: ZNF692; motif: SYNGGSCCCASCCNC; match class: 1	20045	11221		LUAD Proteins
HPA:0380000	1	FALSE	7517	2066	1328	HPA	placenta	11019	517		LUSC Genes
HPA:0380000	1	FALSE	7517	1969	1240	HPA	placenta	11019	517		LUAD Genes
HPA:0380000	3.666829928309208e-23	TRUE	7517	309	286	HPA	placenta	11019	517		LUSC Proteins
HPA:0380000	2.222245435030438e-10	TRUE	7517	130	122	HPA	placenta	11019	517		LUAD Proteins
TF:M11529_1	4.7235642513742296e-23	TRUE	14894	3465	2817	TF	Factor: E2F-2; motif: GCGCGCGCNCS; match class: 1	20045	1499		LUSC Genes
TF:M11529_1	2.914111932243792e-22	TRUE	14894	3329	2708	TF	Factor: E2F-2; motif: GCGCGCGCNCS; match class: 1	20045	1499		LUAD Genes
TF:M11529_1	1.1493844968453962e-9	TRUE	14894	372	332	TF	Factor: E2F-2; motif: GCGCGCGCNCS; match class: 1	20045	1499		LUSC Proteins
TF:M11529_1	0.0019230049706030945	TRUE	14894	153	138	TF	Factor: E2F-2; motif: GCGCGCGCNCS; match class: 1	20045	1499		LUAD Proteins
REAC:R-HSA-2730905	2.5953448642773244e-19	TRUE	69	2053	50	REAC	Role of LAT2/NTAL/LAB on calcium mobilization	10842	2041		LUSC Genes
REAC:R-HSA-2730905	4.7296773832746995e-23	TRUE	69	1909	52	REAC	Role of LAT2/NTAL/LAB on calcium mobilization	10842	2041		LUAD Genes
REAC:R-HSA-2730905	1	FALSE	69	303	1	REAC	Role of LAT2/NTAL/LAB on calcium mobilization	10842	2041		LUSC Proteins
REAC:R-HSA-2730905	1	FALSE	69	-1	-1	REAC	Role of LAT2/NTAL/LAB on calcium mobilization	10842	2041		LUAD Proteins
HPA:0160051	1	FALSE	6818	2066	1148	HPA	endometrium 1; glandular cells[≥Low]	11019	310		LUSC Genes
HPA:0160051	1	FALSE	6818	1969	1086	HPA	endometrium 1; glandular cells[≥Low]	11019	310		LUAD Genes
HPA:0160051	6.764022846313116e-23	TRUE	6818	309	272	HPA	endometrium 1; glandular cells[≥Low]	11019	310		LUSC Proteins
HPA:0160051	1.920107351925918e-7	TRUE	6818	130	112	HPA	endometrium 1; glandular cells[≥Low]	11019	310		LUAD Proteins
REAC:R-HSA-1474290	8.853679998262181e-23	TRUE	89	2053	62	REAC	Collagen formation	10842	374		LUSC Genes
REAC:R-HSA-1474290	1.1530567989135293e-19	TRUE	89	1909	57	REAC	Collagen formation	10842	374		LUAD Genes
REAC:R-HSA-1474290	1	FALSE	89	303	6	REAC	Collagen formation	10842	374		LUSC Proteins
REAC:R-HSA-1474290	1	FALSE	89	120	1	REAC	Collagen formation	10842	374		LUAD Proteins
GO:0005912	1.7058125017216342e-16	TRUE	151	3187	77	GO:CC	adherens junction	16860	440		LUSC Genes
GO:0005912	9.422911389842604e-23	TRUE	151	3051	84	GO:CC	adherens junction	16860	440		LUAD Genes
GO:0005912	1	FALSE	151	368	6	GO:CC	adherens junction	16860	440		LUSC Proteins
GO:0005912	1	FALSE	151	151	2	GO:CC	adherens junction	16860	440		LUAD Proteins
WP:WP477	1	FALSE	88	1710	2	WP	Cytoplasmic ribosomal proteins	8286	517		LUSC Genes
WP:WP477	1	FALSE	88	1621	2	WP	Cytoplasmic ribosomal proteins	8286	517		LUAD Genes
WP:WP477	9.49422707931826e-23	TRUE	88	236	30	WP	Cytoplasmic ribosomal proteins	8286	517		LUSC Proteins
WP:WP477	1.5015645535459236e-18	TRUE	88	100	20	WP	Cytoplasmic ribosomal proteins	8286	517		LUAD Proteins
TF:M10107_1	9.787104152178764e-23	TRUE	2764	3465	681	TF	Factor: DB1; motif: GGRRRRGRRGGAGGGGGNGRRR; match class: 1	20045	1221		LUSC Genes
TF:M10107_1	2.6752263348260258e-21	TRUE	2764	3329	653	TF	Factor: DB1; motif: GGRRRRGRRGGAGGGGGNGRRR; match class: 1	20045	1221		LUAD Genes
TF:M10107_1	1	FALSE	2764	372	44	TF	Factor: DB1; motif: GGRRRRGRRGGAGGGGGNGRRR; match class: 1	20045	1221		LUSC Proteins
TF:M10107_1	1	FALSE	2764	153	20	TF	Factor: DB1; motif: GGRRRRGRRGGAGGGGGNGRRR; match class: 1	20045	1221		LUAD Proteins
TF:M12725_1	9.863003084962915e-23	TRUE	4515	3465	1023	TF	Factor: PHB; motif: NCCCAGCCCCY; match class: 1	20045	6633		LUSC Genes
TF:M12725_1	7.978823981651777e-22	TRUE	4515	3329	984	TF	Factor: PHB; motif: NCCCAGCCCCY; match class: 1	20045	6633		LUAD Genes
TF:M12725_1	1	FALSE	4515	372	83	TF	Factor: PHB; motif: NCCCAGCCCCY; match class: 1	20045	6633		LUSC Proteins
TF:M12725_1	1	FALSE	4515	153	37	TF	Factor: PHB; motif: NCCCAGCCCCY; match class: 1	20045	6633		LUAD Proteins
REAC:R-HSA-72764	1	FALSE	94	2053	2	REAC	Eukaryotic Translation Termination	10842	842		LUSC Genes
REAC:R-HSA-72764	1	FALSE	94	1909	2	REAC	Eukaryotic Translation Termination	10842	842		LUAD Genes
REAC:R-HSA-72764	1.0067268918705799e-22	TRUE	94	303	31	REAC	Eukaryotic Translation Termination	10842	842		LUSC Proteins
REAC:R-HSA-72764	4.16241106283713e-18	TRUE	94	120	20	REAC	Eukaryotic Translation Termination	10842	842		LUAD Proteins
TF:M09892_1	1.0078435392810577e-22	TRUE	9460	3465	1918	TF	Factor: E2F-1; motif: NNNNGGCGGGAARN; match class: 1	20045	1471		LUSC Genes
TF:M09892_1	6.270220285133801e-17	TRUE	9460	3329	1814	TF	Factor: E2F-1; motif: NNNNGGCGGGAARN; match class: 1	20045	1471		LUAD Genes
TF:M09892_1	4.954978442015597e-7	TRUE	9460	372	236	TF	Factor: E2F-1; motif: NNNNGGCGGGAARN; match class: 1	20045	1471		LUSC Proteins
TF:M09892_1	0.0025001366279441954	TRUE	9460	153	102	TF	Factor: E2F-1; motif: NNNNGGCGGGAARN; match class: 1	20045	1471		LUAD Proteins
TF:M09636	1.3357059020097292e-22	TRUE	16635	3465	3079	TF	Factor: MAZ; motif: GGGMGGGGSSGGGGGGGGGGGG	20045	5060		LUSC Genes
TF:M09636	1.6114412580122452e-19	TRUE	16635	3329	2950	TF	Factor: MAZ; motif: GGGMGGGGSSGGGGGGGGGGGG	20045	5060		LUAD Genes
TF:M09636	1.0275100255109309e-6	TRUE	16635	372	349	TF	Factor: MAZ; motif: GGGMGGGGSSGGGGGGGGGGGG	20045	5060		LUSC Proteins
TF:M09636	0.31709349212796284	FALSE	16635	153	143	TF	Factor: MAZ; motif: GGGMGGGGSSGGGGGGGGGGGG	20045	5060		LUAD Proteins
TF:M00695_1	1.421253227356568e-22	TRUE	7249	3465	1527	TF	Factor: ETF; motif: GVGGMGG; match class: 1	20045	2203		LUSC Genes
TF:M00695_1	1.923091555994985e-17	TRUE	7249	3329	1443	TF	Factor: ETF; motif: GVGGMGG; match class: 1	20045	2203		LUAD Genes
TF:M00695_1	1	FALSE	7249	372	166	TF	Factor: ETF; motif: GVGGMGG; match class: 1	20045	2203		LUSC Proteins
TF:M00695_1	1	FALSE	7249	153	66	TF	Factor: ETF; motif: GVGGMGG; match class: 1	20045	2203		LUAD Proteins
TF:M12590_1	1.7325159066187655e-22	TRUE	6930	3465	1469	TF	Factor: CP2; motif: NRRRCCGGCYNRARCCGGNN; match class: 1	20045	8785		LUSC Genes
TF:M12590_1	6.217130780144316e-20	TRUE	6930	3329	1403	TF	Factor: CP2; motif: NRRRCCGGCYNRARCCGGNN; match class: 1	20045	8785		LUAD Genes
TF:M12590_1	1	FALSE	6930	372	154	TF	Factor: CP2; motif: NRRRCCGGCYNRARCCGGNN; match class: 1	20045	8785		LUSC Proteins
TF:M12590_1	1	FALSE	6930	153	69	TF	Factor: CP2; motif: NRRRCCGGCYNRARCCGGNN; match class: 1	20045	8785		LUAD Proteins
TF:M01100	1.0489040458607534e-21	TRUE	7780	3465	1617	TF	Factor: LRF; motif: GGGGKYNNB	20045	4866		LUSC Genes
TF:M01100	1.9195518548486878e-22	TRUE	7780	3329	1564	TF	Factor: LRF; motif: GGGGKYNNB	20045	4866		LUAD Genes
TF:M01100	1	FALSE	7780	372	155	TF	Factor: LRF; motif: GGGGKYNNB	20045	4866		LUSC Proteins
TF:M01100	1	FALSE	7780	153	62	TF	Factor: LRF; motif: GGGGKYNNB	20045	4866		LUAD Proteins
TF:M12590	1.9827877999851955e-22	TRUE	11316	3465	2233	TF	Factor: CP2; motif: NRRRCCGGCYNRARCCGGNN	20045	8784		LUSC Genes
TF:M12590	6.838269046239377e-20	TRUE	11316	3329	2137	TF	Factor: CP2; motif: NRRRCCGGCYNRARCCGGNN	20045	8784		LUAD Genes
TF:M12590	1	FALSE	11316	372	239	TF	Factor: CP2; motif: NRRRCCGGCYNRARCCGGNN	20045	8784		LUSC Proteins
TF:M12590	0.6345839135774161	FALSE	11316	153	108	TF	Factor: CP2; motif: NRRRCCGGCYNRARCCGGNN	20045	8784		LUAD Proteins
TF:M08487_1	2.0421607494553838e-22	TRUE	9056	3465	1846	TF	Factor: GCMa:Erg; motif: ATGCGGGCGGAARKG; match class: 1	20045	3101		LUSC Genes
TF:M08487_1	3.211330130241007e-19	TRUE	9056	3329	1761	TF	Factor: GCMa:Erg; motif: ATGCGGGCGGAARKG; match class: 1	20045	3101		LUAD Genes
TF:M08487_1	1	FALSE	9056	372	187	TF	Factor: GCMa:Erg; motif: ATGCGGGCGGAARKG; match class: 1	20045	3101		LUSC Proteins
TF:M08487_1	1	FALSE	9056	153	79	TF	Factor: GCMa:Erg; motif: ATGCGGGCGGAARKG; match class: 1	20045	3101		LUAD Proteins
REAC:R-HSA-9010553	1	FALSE	171	2053	8	REAC	Regulation of expression of SLITs and ROBOs	10842	1965		LUSC Genes
REAC:R-HSA-9010553	1	FALSE	171	1909	8	REAC	Regulation of expression of SLITs and ROBOs	10842	1965		LUAD Genes
REAC:R-HSA-9010553	2.3083071099011545e-22	TRUE	171	303	39	REAC	Regulation of expression of SLITs and ROBOs	10842	1965		LUSC Proteins
REAC:R-HSA-9010553	1.332234513894204e-17	TRUE	171	120	24	REAC	Regulation of expression of SLITs and ROBOs	10842	1965		LUAD Proteins
GO:0022603	1.4965551112555778e-21	TRUE	628	3083	227	GO:BP	regulation of anatomical structure morphogenesis	16178	6848		LUSC Genes
GO:0022603	2.3299920269996865e-22	TRUE	628	2963	223	GO:BP	regulation of anatomical structure morphogenesis	16178	6848		LUAD Genes
GO:0022603	1	FALSE	628	359	7	GO:BP	regulation of anatomical structure morphogenesis	16178	6848		LUSC Proteins
GO:0022603	1	FALSE	628	146	3	GO:BP	regulation of anatomical structure morphogenesis	16178	6848		LUAD Proteins
HPA:0170052	1	FALSE	4887	2066	729	HPA	endometrium 2; glandular cells[≥Medium]	11019	318		LUSC Genes
HPA:0170052	1	FALSE	4887	1969	692	HPA	endometrium 2; glandular cells[≥Medium]	11019	318		LUAD Genes
HPA:0170052	2.4111025703431744e-22	TRUE	4887	309	225	HPA	endometrium 2; glandular cells[≥Medium]	11019	318		LUSC Proteins
HPA:0170052	6.07288876714293e-9	TRUE	4887	130	95	HPA	endometrium 2; glandular cells[≥Medium]	11019	318		LUAD Proteins
HPA:0310000	1	FALSE	6530	2066	941	HPA	lymph node	11019	459		LUSC Genes
HPA:0310000	1	FALSE	6530	1969	864	HPA	lymph node	11019	459		LUAD Genes
HPA:0310000	2.4528945324756907e-22	TRUE	6530	309	265	HPA	lymph node	11019	459		LUSC Proteins
HPA:0310000	4.690033527108529e-9	TRUE	6530	130	112	HPA	lymph node	11019	459		LUAD Proteins
TF:M13142	2.4998543244006357e-22	TRUE	8790	3465	1799	TF	Factor: ZBTB33; motif: GGYGCTG	20045	9266		LUSC Genes
TF:M13142	2.513522888900609e-19	TRUE	8790	3329	1717	TF	Factor: ZBTB33; motif: GGYGCTG	20045	9266		LUAD Genes
TF:M13142	1	FALSE	8790	372	191	TF	Factor: ZBTB33; motif: GGYGCTG	20045	9266		LUSC Proteins
TF:M13142	1	FALSE	8790	153	74	TF	Factor: ZBTB33; motif: GGYGCTG	20045	9266		LUAD Proteins
TF:M12694_1	2.4603479899201318e-20	TRUE	5252	3465	1149	TF	Factor: ZFP14; motif: SCNNYCCNGNNSCTSCNC; match class: 1	20045	9389		LUSC Genes
TF:M12694_1	2.7651209735771657e-22	TRUE	5252	3329	1120	TF	Factor: ZFP14; motif: SCNNYCCNGNNSCTSCNC; match class: 1	20045	9389		LUAD Genes
TF:M12694_1	1	FALSE	5252	372	77	TF	Factor: ZFP14; motif: SCNNYCCNGNNSCTSCNC; match class: 1	20045	9389		LUSC Proteins
TF:M12694_1	1	FALSE	5252	153	35	TF	Factor: ZFP14; motif: SCNNYCCNGNNSCTSCNC; match class: 1	20045	9389		LUAD Proteins
TF:M09727	1.1132707302010198e-14	TRUE	8771	3465	1747	TF	Factor: GEMIN3; motif: NCWGGRARRGRGNGNG	20045	3194		LUSC Genes
TF:M09727	3.1531948769354767e-22	TRUE	8771	3329	1731	TF	Factor: GEMIN3; motif: NCWGGRARRGRGNGNG	20045	3194		LUAD Genes
TF:M09727	1	FALSE	8771	372	161	TF	Factor: GEMIN3; motif: NCWGGRARRGRGNGNG	20045	3194		LUSC Proteins
TF:M09727	1	FALSE	8771	153	76	TF	Factor: GEMIN3; motif: NCWGGRARRGRGNGNG	20045	3194		LUAD Proteins
HPA:0190221	1	FALSE	6679	2066	1150	HPA	esophagus; squamous epithelial cells[≥Low]	11019	325		LUSC Genes
HPA:0190221	1	FALSE	6679	1969	1017	HPA	esophagus; squamous epithelial cells[≥Low]	11019	325		LUAD Genes
HPA:0190221	3.389112019870841e-22	TRUE	6679	309	268	HPA	esophagus; squamous epithelial cells[≥Low]	11019	325		LUSC Proteins
HPA:0190221	3.626863858488692e-10	TRUE	6679	130	115	HPA	esophagus; squamous epithelial cells[≥Low]	11019	325		LUAD Proteins
HPA:0190000	1	FALSE	6679	2066	1150	HPA	esophagus	11019	324		LUSC Genes
HPA:0190000	1	FALSE	6679	1969	1017	HPA	esophagus	11019	324		LUAD Genes
HPA:0190000	3.389112019870841e-22	TRUE	6679	309	268	HPA	esophagus	11019	324		LUSC Proteins
HPA:0190000	3.626863858488692e-10	TRUE	6679	130	115	HPA	esophagus	11019	324		LUAD Proteins
TF:M00469	3.4403490083305675e-22	TRUE	5305	3465	1169	TF	Factor: AP-2alpha; motif: GCCNNNRGS	20045	128		LUSC Genes
TF:M00469	6.762823355146277e-19	TRUE	5305	3329	1111	TF	Factor: AP-2alpha; motif: GCCNNNRGS	20045	128		LUAD Genes
TF:M00469	1	FALSE	5305	372	114	TF	Factor: AP-2alpha; motif: GCCNNNRGS	20045	128		LUSC Proteins
TF:M00469	1	FALSE	5305	153	46	TF	Factor: AP-2alpha; motif: GCCNNNRGS	20045	128		LUAD Proteins
TF:M10026_1	3.9942398327075923e-22	TRUE	5109	3465	1132	TF	Factor: PATZ; motif: GGGGNGGGGGMKGGRRNGGNRN; match class: 1	20045	6409		LUSC Genes
TF:M10026_1	1.1467733565858821e-21	TRUE	5109	3329	1091	TF	Factor: PATZ; motif: GGGGNGGGGGMKGGRRNGGNRN; match class: 1	20045	6409		LUAD Genes
TF:M10026_1	1	FALSE	5109	372	94	TF	Factor: PATZ; motif: GGGGNGGGGGMKGGRRNGGNRN; match class: 1	20045	6409		LUSC Proteins
TF:M10026_1	1	FALSE	5109	153	38	TF	Factor: PATZ; motif: GGGGNGGGGGMKGGRRNGGNRN; match class: 1	20045	6409		LUAD Proteins
TF:M13146_1	2.5216652050878893e-20	TRUE	2297	3465	576	TF	Factor: ZNF232; motif: NCAGCASCNNGGNCAGCGCC; match class: 1	20045	9869		LUSC Genes
TF:M13146_1	4.1723542584822462e-22	TRUE	2297	3329	565	TF	Factor: ZNF232; motif: NCAGCASCNNGGNCAGCGCC; match class: 1	20045	9869		LUAD Genes
TF:M13146_1	1	FALSE	2297	372	42	TF	Factor: ZNF232; motif: NCAGCASCNNGGNCAGCGCC; match class: 1	20045	9869		LUSC Proteins
TF:M13146_1	1	FALSE	2297	153	18	TF	Factor: ZNF232; motif: NCAGCASCNNGGNCAGCGCC; match class: 1	20045	9869		LUAD Proteins
REAC:R-HSA-156902	1	FALSE	90	2053	1	REAC	Peptide chain elongation	10842	1673		LUSC Genes
REAC:R-HSA-156902	1	FALSE	90	1909	1	REAC	Peptide chain elongation	10842	1673		LUAD Genes
REAC:R-HSA-156902	4.318120233510255e-22	TRUE	90	303	30	REAC	Peptide chain elongation	10842	1673		LUSC Proteins
REAC:R-HSA-156902	1.6273482943749254e-18	TRUE	90	120	20	REAC	Peptide chain elongation	10842	1673		LUAD Proteins
REAC:R-HSA-192823	1	FALSE	90	2053	1	REAC	Viral mRNA Translation	10842	2572		LUSC Genes
REAC:R-HSA-192823	1	FALSE	90	1909	1	REAC	Viral mRNA Translation	10842	2572		LUAD Genes
REAC:R-HSA-192823	4.318120233510255e-22	TRUE	90	303	30	REAC	Viral mRNA Translation	10842	2572		LUSC Proteins
REAC:R-HSA-192823	1.6273482943749254e-18	TRUE	90	120	20	REAC	Viral mRNA Translation	10842	2572		LUAD Proteins
HPA:0310431	1	FALSE	5061	2066	688	HPA	lymph node; germinal center cells[≥Low]	11019	460		LUSC Genes
HPA:0310431	1	FALSE	5061	1969	633	HPA	lymph node; germinal center cells[≥Low]	11019	460		LUAD Genes
HPA:0310431	5.261947732778214e-22	TRUE	5061	309	229	HPA	lymph node; germinal center cells[≥Low]	11019	460		LUSC Proteins
HPA:0310431	6.503477735448006e-8	TRUE	5061	130	95	HPA	lymph node; germinal center cells[≥Low]	11019	460		LUAD Proteins
TF:M11482	9.085754651535146e-18	TRUE	6886	3465	1433	TF	Factor: AP-2gamma; motif: NSCCYNNRGSN	20045	8734		LUSC Genes
TF:M11482	5.870095458697097e-22	TRUE	6886	3329	1407	TF	Factor: AP-2gamma; motif: NSCCYNNRGSN	20045	8734		LUAD Genes
TF:M11482	1	FALSE	6886	372	129	TF	Factor: AP-2gamma; motif: NSCCYNNRGSN	20045	8734		LUSC Proteins
TF:M11482	1	FALSE	6886	153	63	TF	Factor: AP-2gamma; motif: NSCCYNNRGSN	20045	8734		LUAD Proteins
HPA:0471392	1	FALSE	754	2066	162	HPA	skin 2; cells in basal layer[≥Medium]	11019	681		LUSC Genes
HPA:0471392	1	FALSE	754	1969	124	HPA	skin 2; cells in basal layer[≥Medium]	11019	681		LUAD Genes
HPA:0471392	6.425511488722548e-22	TRUE	754	309	77	HPA	skin 2; cells in basal layer[≥Medium]	11019	681		LUSC Proteins
HPA:0471392	6.242925959754799e-7	TRUE	754	130	30	HPA	skin 2; cells in basal layer[≥Medium]	11019	681		LUAD Proteins
TF:M00986	6.90504378577102e-22	TRUE	14579	3465	2762	TF	Factor: Churchill; motif: CGGGNN	20045	850		LUSC Genes
TF:M00986	1.6708176678286785e-20	TRUE	14579	3329	2652	TF	Factor: Churchill; motif: CGGGNN	20045	850		LUAD Genes
TF:M00986	3.5235145591191465e-4	TRUE	14579	372	313	TF	Factor: Churchill; motif: CGGGNN	20045	850		LUSC Proteins
TF:M00986	0.007240258670175542	TRUE	14579	153	135	TF	Factor: Churchill; motif: CGGGNN	20045	850		LUAD Proteins
HPA:0350471	1	FALSE	6942	2066	1162	HPA	pancreas; exocrine glandular cells[≥Low]	11019	500		LUSC Genes
HPA:0350471	1	FALSE	6942	1969	1080	HPA	pancreas; exocrine glandular cells[≥Low]	11019	500		LUAD Genes
HPA:0350471	7.422186895575898e-22	TRUE	6942	309	273	HPA	pancreas; exocrine glandular cells[≥Low]	11019	500		LUSC Proteins
HPA:0350471	5.383231271088504e-10	TRUE	6942	130	117	HPA	pancreas; exocrine glandular cells[≥Low]	11019	500		LUAD Proteins
HPA:0350000	1	FALSE	7409	2066	1274	HPA	pancreas	11019	499		LUSC Genes
HPA:0350000	1	FALSE	7409	1969	1193	HPA	pancreas	11019	499		LUAD Genes
HPA:0350000	1.1137383269378113e-21	TRUE	7409	309	282	HPA	pancreas	11019	499		LUSC Proteins
HPA:0350000	1.0901735491956286e-8	TRUE	7409	130	119	HPA	pancreas	11019	499		LUAD Proteins
TF:M10529	4.2627520586985403e-19	TRUE	7107	3465	1481	TF	Factor: Sp1; motif: RGGGMGGRGSNGGGG	20045	7950		LUSC Genes
TF:M10529	1.5262429834537992e-21	TRUE	7107	3329	1443	TF	Factor: Sp1; motif: RGGGMGGRGSNGGGG	20045	7950		LUAD Genes
TF:M10529	1	FALSE	7107	372	145	TF	Factor: Sp1; motif: RGGGMGGRGSNGGGG	20045	7950		LUSC Proteins
TF:M10529	1	FALSE	7107	153	51	TF	Factor: Sp1; motif: RGGGMGGRGSNGGGG	20045	7950		LUAD Proteins
TF:M12227	1.5281200080975853e-21	TRUE	11376	3465	2238	TF	Factor: ZIC4; motif: NNCCNCCCRYNGYGN	20045	9522		LUSC Genes
TF:M12227	8.549880402734784e-18	TRUE	11376	3329	2134	TF	Factor: ZIC4; motif: NNCCNCCCRYNGYGN	20045	9522		LUAD Genes
TF:M12227	0.919929138787822	FALSE	11376	372	244	TF	Factor: ZIC4; motif: NNCCNCCCRYNGYGN	20045	9522		LUSC Proteins
TF:M12227	1	FALSE	11376	153	101	TF	Factor: ZIC4; motif: NNCCNCCCRYNGYGN	20045	9522		LUAD Proteins
HPA:0471391	0.5044610493857108	FALSE	962	2066	216	HPA	skin 2; cells in basal layer[≥Low]	11019	680		LUSC Genes
HPA:0471391	1	FALSE	962	1969	174	HPA	skin 2; cells in basal layer[≥Low]	11019	680		LUAD Genes
HPA:0471391	1.5792480349428283e-21	TRUE	962	309	87	HPA	skin 2; cells in basal layer[≥Low]	11019	680		LUSC Proteins
HPA:0471391	1.2882402409773548e-8	TRUE	962	130	37	HPA	skin 2; cells in basal layer[≥Low]	11019	680		LUAD Proteins
REAC:R-HSA-9633012	1	FALSE	102	2053	1	REAC	Response of EIF2AK4 (GCN2) to amino acid deficiency	10842	2021		LUSC Genes
REAC:R-HSA-9633012	1	FALSE	102	1909	1	REAC	Response of EIF2AK4 (GCN2) to amino acid deficiency	10842	2021		LUAD Genes
REAC:R-HSA-9633012	1.7018996687452587e-21	TRUE	102	303	31	REAC	Response of EIF2AK4 (GCN2) to amino acid deficiency	10842	2021		LUSC Proteins
REAC:R-HSA-9633012	2.3853136766967873e-17	TRUE	102	120	20	REAC	Response of EIF2AK4 (GCN2) to amino acid deficiency	10842	2021		LUAD Proteins
REAC:R-HSA-2408557	1	FALSE	94	2053	1	REAC	Selenocysteine synthesis	10842	2120		LUSC Genes
REAC:R-HSA-2408557	1	FALSE	94	1909	1	REAC	Selenocysteine synthesis	10842	2120		LUAD Genes
REAC:R-HSA-2408557	1.8765083877914927e-21	TRUE	94	303	30	REAC	Selenocysteine synthesis	10842	2120		LUSC Proteins
REAC:R-HSA-2408557	4.16241106283713e-18	TRUE	94	120	20	REAC	Selenocysteine synthesis	10842	2120		LUAD Proteins
HPA:0600431	1	FALSE	5987	2066	836	HPA	tonsil; germinal center cells[≥Low]	11019	843		LUSC Genes
HPA:0600431	1	FALSE	5987	1969	765	HPA	tonsil; germinal center cells[≥Low]	11019	843		LUAD Genes
HPA:0600431	2.3334896345382674e-21	TRUE	5987	309	251	HPA	tonsil; germinal center cells[≥Low]	11019	843		LUSC Proteins
HPA:0600431	5.2922694937685343e-8	TRUE	5987	130	105	HPA	tonsil; germinal center cells[≥Low]	11019	843		LUAD Proteins
GO:0120036	1.4877706597385638e-13	TRUE	1185	3083	339	GO:BP	plasma membrane bounded cell projection organization	16178	20035		LUSC Genes
GO:0120036	2.3662678372757367e-21	TRUE	1185	2963	356	GO:BP	plasma membrane bounded cell projection organization	16178	20035		LUAD Genes
GO:0120036	1	FALSE	1185	359	17	GO:BP	plasma membrane bounded cell projection organization	16178	20035		LUSC Proteins
GO:0120036	1	FALSE	1185	146	6	GO:BP	plasma membrane bounded cell projection organization	16178	20035		LUAD Proteins
GO:0043604	1	FALSE	708	3083	71	GO:BP	amide biosynthetic process	16178	11153		LUSC Genes
GO:0043604	1	FALSE	708	2963	51	GO:BP	amide biosynthetic process	16178	11153		LUAD Genes
GO:0043604	3.488110457404886e-21	TRUE	708	359	67	GO:BP	amide biosynthetic process	16178	11153		LUSC Proteins
GO:0043604	4.435145741580288e-11	TRUE	708	146	32	GO:BP	amide biosynthetic process	16178	11153		LUAD Proteins
TF:M03893	3.615318252982116e-21	TRUE	8544	3465	1749	TF	Factor: WT1; motif: GNGGGGGCGGGG	20045	9122		LUSC Genes
TF:M03893	2.5257210204824116e-17	TRUE	8544	3329	1663	TF	Factor: WT1; motif: GNGGGGGCGGGG	20045	9122		LUAD Genes
TF:M03893	1	FALSE	8544	372	190	TF	Factor: WT1; motif: GNGGGGGCGGGG	20045	9122		LUSC Proteins
TF:M03893	1	FALSE	8544	153	78	TF	Factor: WT1; motif: GNGGGGGCGGGG	20045	9122		LUAD Proteins
REAC:R-HSA-975956	1	FALSE	96	2053	1	REAC	Nonsense Mediated Decay (NMD) independent of the Exon Junction Complex (EJC)	10842	1559		LUSC Genes
REAC:R-HSA-975956	1	FALSE	96	1909	1	REAC	Nonsense Mediated Decay (NMD) independent of the Exon Junction Complex (EJC)	10842	1559		LUAD Genes
REAC:R-HSA-975956	3.795884422447239e-21	TRUE	96	303	30	REAC	Nonsense Mediated Decay (NMD) independent of the Exon Junction Complex (EJC)	10842	1559		LUSC Proteins
REAC:R-HSA-975956	6.542569173429539e-18	TRUE	96	120	20	REAC	Nonsense Mediated Decay (NMD) independent of the Exon Junction Complex (EJC)	10842	1559		LUAD Proteins
TF:M01303	1.6976580266663664e-19	TRUE	8176	3465	1674	TF	Factor: SP1; motif: GGGGYGGGGNS	20045	7936		LUSC Genes
TF:M01303	3.9264830055835426e-21	TRUE	8176	3329	1624	TF	Factor: SP1; motif: GGGGYGGGGNS	20045	7936		LUAD Genes
TF:M01303	1	FALSE	8176	372	162	TF	Factor: SP1; motif: GGGGYGGGGNS	20045	7936		LUSC Proteins
TF:M01303	1	FALSE	8176	153	70	TF	Factor: SP1; motif: GGGGYGGGGNS	20045	7936		LUAD Proteins
TF:M01072	4.267742836479865e-21	TRUE	4286	3465	971	TF	Factor: HIC1; motif: NSNNNNTGCCCSSNN	20045	3466		LUSC Genes
TF:M01072	2.6835133516016093e-19	TRUE	4286	3329	929	TF	Factor: HIC1; motif: NSNNNNTGCCCSSNN	20045	3466		LUAD Genes
TF:M01072	1	FALSE	4286	372	82	TF	Factor: HIC1; motif: NSNNNNTGCCCSSNN	20045	3466		LUSC Proteins
TF:M01072	1	FALSE	4286	153	34	TF	Factor: HIC1; motif: NSNNNNTGCCCSSNN	20045	3466		LUAD Proteins
TF:M01240_1	5.908361520528262e-18	TRUE	13586	3465	2582	TF	Factor: BEN; motif: CAGCGRNV; match class: 1	20045	509		LUSC Genes
TF:M01240_1	4.368347461823925e-21	TRUE	13586	3329	2503	TF	Factor: BEN; motif: CAGCGRNV; match class: 1	20045	509		LUAD Genes
TF:M01240_1	2.042191123821155e-4	TRUE	13586	372	298	TF	Factor: BEN; motif: CAGCGRNV; match class: 1	20045	509		LUSC Proteins
TF:M01240_1	0.23126357473670314	FALSE	13586	153	125	TF	Factor: BEN; motif: CAGCGRNV; match class: 1	20045	509		LUAD Proteins
TF:M07206_1	4.441079012776389e-21	TRUE	11184	3465	2203	TF	Factor: E2F-1; motif: NGGGCGGGARV; match class: 1	20045	1469		LUSC Genes
TF:M07206_1	1.055633161884996e-16	TRUE	11184	3329	2096	TF	Factor: E2F-1; motif: NGGGCGGGARV; match class: 1	20045	1469		LUAD Genes
TF:M07206_1	1.8592780628729762e-8	TRUE	11184	372	271	TF	Factor: E2F-1; motif: NGGGCGGGARV; match class: 1	20045	1469		LUSC Proteins
TF:M07206_1	3.037035673959024e-5	TRUE	11184	153	119	TF	Factor: E2F-1; motif: NGGGCGGGARV; match class: 1	20045	1469		LUAD Proteins
GO:0050839	5.046622805373042e-14	TRUE	534	3217	178	GO:MF	cell adhesion molecule binding	17314	7918		LUSC Genes
GO:0050839	4.542727409079735e-21	TRUE	534	3067	190	GO:MF	cell adhesion molecule binding	17314	7918		LUAD Genes
GO:0050839	2.0962037992729626e-5	TRUE	534	366	33	GO:MF	cell adhesion molecule binding	17314	7918		LUSC Proteins
GO:0050839	0.0026050898373074236	TRUE	534	150	17	GO:MF	cell adhesion molecule binding	17314	7918		LUAD Proteins
TF:M03876	6.76568197913317e-20	TRUE	13971	3465	2655	TF	Factor: Kaiso; motif: GCMGGGRGCRGS	20045	4592		LUSC Genes
TF:M03876	5.017325075173139e-21	TRUE	13971	3329	2562	TF	Factor: Kaiso; motif: GCMGGGRGCRGS	20045	4592		LUAD Genes
TF:M03876	0.010524212160812361	TRUE	13971	372	298	TF	Factor: Kaiso; motif: GCMGGGRGCRGS	20045	4592		LUSC Proteins
TF:M03876	1	FALSE	13971	153	125	TF	Factor: Kaiso; motif: GCMGGGRGCRGS	20045	4592		LUAD Proteins
TF:M10071	5.09167253348868e-21	TRUE	8777	3465	1789	TF	Factor: Sp1; motif: NGGGGGCGGGGCCNGGGGGGGG	20045	7948		LUSC Genes
TF:M10071	9.40653513104772e-18	TRUE	8777	3329	1705	TF	Factor: Sp1; motif: NGGGGGCGGGGCCNGGGGGGGG	20045	7948		LUAD Genes
TF:M10071	1	FALSE	8777	372	193	TF	Factor: Sp1; motif: NGGGGGCGGGGCCNGGGGGGGG	20045	7948		LUSC Proteins
TF:M10071	1	FALSE	8777	153	79	TF	Factor: Sp1; motif: NGGGGGCGGGGCCNGGGGGGGG	20045	7948		LUAD Proteins
TF:M07395	5.901873563063639e-21	TRUE	10981	3465	2168	TF	Factor: Sp1; motif: NGGGGCGGGGN	20045	7960		LUSC Genes
TF:M07395	2.7407615792570605e-18	TRUE	10981	3329	2073	TF	Factor: Sp1; motif: NGGGGCGGGGN	20045	7960		LUAD Genes
TF:M07395	0.015375927808330482	TRUE	10981	372	246	TF	Factor: Sp1; motif: NGGGGCGGGGN	20045	7960		LUSC Proteins
TF:M07395	1	FALSE	10981	153	103	TF	Factor: Sp1; motif: NGGGGCGGGGN	20045	7960		LUAD Proteins
TF:M09894_1	6.684965292827653e-21	TRUE	14345	3465	2720	TF	Factor: E2F-4; motif: SNGGGCGGGAANN; match class: 1	20045	1541		LUSC Genes
TF:M09894_1	4.50844249351173e-19	TRUE	14345	3329	2609	TF	Factor: E2F-4; motif: SNGGGCGGGAANN; match class: 1	20045	1541		LUAD Genes
TF:M09894_1	6.156803521050563e-14	TRUE	14345	372	333	TF	Factor: E2F-4; motif: SNGGGCGGGAANN; match class: 1	20045	1541		LUSC Proteins
TF:M09894_1	1.6207629173278911e-4	TRUE	14345	153	137	TF	Factor: E2F-4; motif: SNGGGCGGGAANN; match class: 1	20045	1541		LUAD Proteins
HPA:0170000	1	FALSE	6917	2066	1190	HPA	endometrium 2	11019	313		LUSC Genes
HPA:0170000	1	FALSE	6917	1969	1138	HPA	endometrium 2	11019	313		LUAD Genes
HPA:0170000	6.799495859769082e-21	TRUE	6917	309	271	HPA	endometrium 2	11019	313		LUSC Proteins
HPA:0170000	4.065496346901419e-8	TRUE	6917	130	114	HPA	endometrium 2	11019	313		LUAD Proteins
TF:M12597_1	7.590155634944815e-21	TRUE	10180	3465	2031	TF	Factor: E2F1; motif: GSGCGGGAAN; match class: 1	20045	1475		LUSC Genes
TF:M12597_1	1.3933410269646326e-16	TRUE	10180	3329	1931	TF	Factor: E2F1; motif: GSGCGGGAAN; match class: 1	20045	1475		LUAD Genes
TF:M12597_1	9.86405426167304e-7	TRUE	10180	372	248	TF	Factor: E2F1; motif: GSGCGGGAAN; match class: 1	20045	1475		LUSC Proteins
TF:M12597_1	0.001346465715170008	TRUE	10180	153	108	TF	Factor: E2F1; motif: GSGCGGGAAN; match class: 1	20045	1475		LUAD Proteins
TF:M12725	1.4608311821375908e-19	TRUE	10004	3465	1993	TF	Factor: PHB; motif: NCCCAGCCCCY	20045	6632		LUSC Genes
TF:M12725	8.929933372422259e-21	TRUE	10004	3329	1928	TF	Factor: PHB; motif: NCCCAGCCCCY	20045	6632		LUAD Genes
TF:M12725	1	FALSE	10004	372	193	TF	Factor: PHB; motif: NCCCAGCCCCY	20045	6632		LUSC Proteins
TF:M12725	1	FALSE	10004	153	84	TF	Factor: PHB; motif: NCCCAGCCCCY	20045	6632		LUAD Proteins
TF:M01865	2.1259143084628815e-19	TRUE	10138	3465	2015	TF	Factor: BTEB3; motif: BNRNGGGAGGNGT	20045	648		LUSC Genes
TF:M01865	9.232084135540855e-21	TRUE	10138	3329	1950	TF	Factor: BTEB3; motif: BNRNGGGAGGNGT	20045	648		LUAD Genes
TF:M01865	1	FALSE	10138	372	211	TF	Factor: BTEB3; motif: BNRNGGGAGGNGT	20045	648		LUSC Proteins
TF:M01865	1	FALSE	10138	153	81	TF	Factor: BTEB3; motif: BNRNGGGAGGNGT	20045	648		LUAD Proteins
TF:M12598	9.460710071190447e-21	TRUE	12789	3465	2468	TF	Factor: E2F3; motif: NNRGMKGGAR	20045	1524		LUSC Genes
TF:M12598	1.7712673636523063e-17	TRUE	12789	3329	2358	TF	Factor: E2F3; motif: NNRGMKGGAR	20045	1524		LUAD Genes
TF:M12598	5.1503781958300674e-5	TRUE	12789	372	287	TF	Factor: E2F3; motif: NNRGMKGGAR	20045	1524		LUSC Proteins
TF:M12598	0.0027056028575037075	TRUE	12789	153	125	TF	Factor: E2F3; motif: NNRGMKGGAR	20045	1524		LUAD Proteins
HPA:0350472	1	FALSE	5304	2066	799	HPA	pancreas; exocrine glandular cells[≥Medium]	11019	501		LUSC Genes
HPA:0350472	1	FALSE	5304	1969	715	HPA	pancreas; exocrine glandular cells[≥Medium]	11019	501		LUAD Genes
HPA:0350472	9.462415274542911e-21	TRUE	5304	309	233	HPA	pancreas; exocrine glandular cells[≥Medium]	11019	501		LUSC Proteins
HPA:0350472	1.287077371773257e-8	TRUE	5304	130	99	HPA	pancreas; exocrine glandular cells[≥Medium]	11019	501		LUAD Proteins
TF:M09973_1	9.48666466609587e-21	TRUE	6847	3465	1444	TF	Factor: CPBP; motif: GNNRGGGHGGGGNNGGGRN; match class: 1	20045	963		LUSC Genes
TF:M09973_1	3.57068450633809e-20	TRUE	6847	3329	1390	TF	Factor: CPBP; motif: GNNRGGGHGGGGNNGGGRN; match class: 1	20045	963		LUAD Genes
TF:M09973_1	1	FALSE	6847	372	136	TF	Factor: CPBP; motif: GNNRGGGHGGGGNNGGGRN; match class: 1	20045	963		LUSC Proteins
TF:M09973_1	1	FALSE	6847	153	57	TF	Factor: CPBP; motif: GNNRGGGHGGGGNNGGGRN; match class: 1	20045	963		LUAD Proteins
TF:M07354	9.52706651525391e-21	TRUE	8150	3465	1677	TF	Factor: Egr-1; motif: GCGGGGGCGG	20045	1662		LUSC Genes
TF:M07354	1.0448556541281718e-18	TRUE	8150	3329	1605	TF	Factor: Egr-1; motif: GCGGGGGCGG	20045	1662		LUAD Genes
TF:M07354	1	FALSE	8150	372	175	TF	Factor: Egr-1; motif: GCGGGGGCGG	20045	1662		LUSC Proteins
TF:M07354	1	FALSE	8150	153	75	TF	Factor: Egr-1; motif: GCGGGGGCGG	20045	1662		LUAD Proteins
TF:M12703	1.0754228688966756e-20	TRUE	9356	3465	1888	TF	Factor: ZNF383; motif: SSNGGGMGGNGSNGGS	20045	10290		LUSC Genes
TF:M12703	2.7368533288271242e-17	TRUE	9356	3329	1799	TF	Factor: ZNF383; motif: SSNGGGMGGNGSNGGS	20045	10290		LUAD Genes
TF:M12703	1	FALSE	9356	372	186	TF	Factor: ZNF383; motif: SSNGGGMGGNGSNGGS	20045	10290		LUSC Proteins
TF:M12703	1	FALSE	9356	153	90	TF	Factor: ZNF383; motif: SSNGGGMGGNGSNGGS	20045	10290		LUAD Proteins
REAC:R-HSA-2408522	1	FALSE	117	2053	8	REAC	Selenoamino acid metabolism	10842	2119		LUSC Genes
REAC:R-HSA-2408522	1	FALSE	117	1909	7	REAC	Selenoamino acid metabolism	10842	2119		LUAD Genes
REAC:R-HSA-2408522	1.1851467779479958e-20	TRUE	117	303	32	REAC	Selenoamino acid metabolism	10842	2119		LUSC Proteins
REAC:R-HSA-2408522	1.8461668942962727e-17	TRUE	117	120	21	REAC	Selenoamino acid metabolism	10842	2119		LUAD Proteins
GO:1901566	1	FALSE	1452	3083	233	GO:BP	organonitrogen compound biosynthetic process	16178	22100		LUSC Genes
GO:1901566	1	FALSE	1452	2963	189	GO:BP	organonitrogen compound biosynthetic process	16178	22100		LUAD Genes
GO:1901566	1.1987711383329175e-20	TRUE	1452	359	97	GO:BP	organonitrogen compound biosynthetic process	16178	22100		LUSC Proteins
GO:1901566	3.3824046509689933e-8	TRUE	1452	146	41	GO:BP	organonitrogen compound biosynthetic process	16178	22100		LUAD Proteins
GO:0007507	2.3190569534902957e-19	TRUE	346	3083	144	GO:BP	heart development	16178	3027		LUSC Genes
GO:0007507	1.3163445064233504e-20	TRUE	346	2963	143	GO:BP	heart development	16178	3027		LUAD Genes
GO:0007507	1	FALSE	346	359	8	GO:BP	heart development	16178	3027		LUSC Proteins
GO:0007507	1	FALSE	346	146	3	GO:BP	heart development	16178	3027		LUAD Proteins
HPA:0470000	1	FALSE	7036	2066	1279	HPA	skin 2	11019	676		LUSC Genes
HPA:0470000	1	FALSE	7036	1969	1155	HPA	skin 2	11019	676		LUAD Genes
HPA:0470000	1.3654592967710664e-20	TRUE	7036	309	273	HPA	skin 2	11019	676		LUSC Proteins
HPA:0470000	9.579698655159643e-9	TRUE	7036	130	116	HPA	skin 2	11019	676		LUAD Proteins
REAC:R-HSA-2022090	1.5099651060760968e-20	TRUE	60	2053	47	REAC	Assembly of collagen fibrils and other multimeric structures	10842	172		LUSC Genes
REAC:R-HSA-2022090	2.612962310608833e-16	TRUE	60	1909	42	REAC	Assembly of collagen fibrils and other multimeric structures	10842	172		LUAD Genes
REAC:R-HSA-2022090	1	FALSE	60	303	2	REAC	Assembly of collagen fibrils and other multimeric structures	10842	172		LUSC Proteins
REAC:R-HSA-2022090	1	FALSE	60	-1	-1	REAC	Assembly of collagen fibrils and other multimeric structures	10842	172		LUAD Proteins
GO:0048729	1.5591758186808515e-20	TRUE	328	3083	141	GO:BP	tissue morphogenesis	16178	13411		LUSC Genes
GO:0048729	3.876212235786129e-17	TRUE	328	2963	131	GO:BP	tissue morphogenesis	16178	13411		LUAD Genes
GO:0048729	1	FALSE	328	359	2	GO:BP	tissue morphogenesis	16178	13411		LUSC Proteins
GO:0048729	1	FALSE	328	146	2	GO:BP	tissue morphogenesis	16178	13411		LUAD Proteins
REAC:R-HSA-3000171	1.7140079585828515e-20	TRUE	58	2053	46	REAC	Non-integrin membrane-ECM interactions	10842	1555		LUSC Genes
REAC:R-HSA-3000171	2.5286479590793245e-18	TRUE	58	1909	43	REAC	Non-integrin membrane-ECM interactions	10842	1555		LUAD Genes
REAC:R-HSA-3000171	1	FALSE	58	303	3	REAC	Non-integrin membrane-ECM interactions	10842	1555		LUSC Proteins
REAC:R-HSA-3000171	1	FALSE	58	-1	-1	REAC	Non-integrin membrane-ECM interactions	10842	1555		LUAD Proteins
TF:M09723_1	7.08617811595435e-20	TRUE	6193	3465	1320	TF	Factor: BTEB1; motif: GGGGGCGGGGCNGSGGGNGS; match class: 1	20045	625		LUSC Genes
TF:M09723_1	2.0957690486575516e-20	TRUE	6193	3329	1277	TF	Factor: BTEB1; motif: GGGGGCGGGGCNGSGGGNGS; match class: 1	20045	625		LUAD Genes
TF:M09723_1	1	FALSE	6193	372	124	TF	Factor: BTEB1; motif: GGGGGCGGGGCNGSGGGNGS; match class: 1	20045	625		LUSC Proteins
TF:M09723_1	1	FALSE	6193	153	55	TF	Factor: BTEB1; motif: GGGGGCGGGGCNGSGGGNGS; match class: 1	20045	625		LUAD Proteins
KEGG:04512	2.503726707566894e-16	TRUE	89	1526	53	KEGG	ECM-receptor interaction	8484	314		LUSC Genes
KEGG:04512	2.2172304061935153e-20	TRUE	89	1430	56	KEGG	ECM-receptor interaction	8484	314		LUAD Genes
KEGG:04512	1	FALSE	89	226	2	KEGG	ECM-receptor interaction	8484	314		LUSC Proteins
KEGG:04512	1	FALSE	89	-1	-1	KEGG	ECM-receptor interaction	8484	314		LUAD Proteins
HPA:0170051	1	FALSE	6723	2066	1113	HPA	endometrium 2; glandular cells[≥Low]	11019	317		LUSC Genes
HPA:0170051	1	FALSE	6723	1969	1067	HPA	endometrium 2; glandular cells[≥Low]	11019	317		LUAD Genes
HPA:0170051	2.3601019381898346e-20	TRUE	6723	309	266	HPA	endometrium 2; glandular cells[≥Low]	11019	317		LUSC Proteins
HPA:0170051	1.4050383854605455e-8	TRUE	6723	130	113	HPA	endometrium 2; glandular cells[≥Low]	11019	317		LUAD Proteins
HPA:0550052	1	FALSE	6284	2066	1006	HPA	stomach 2; glandular cells[≥Medium]	11019	788		LUSC Genes
HPA:0550052	1	FALSE	6284	1969	925	HPA	stomach 2; glandular cells[≥Medium]	11019	788		LUAD Genes
HPA:0550052	3.032027258538174e-20	TRUE	6284	309	256	HPA	stomach 2; glandular cells[≥Medium]	11019	788		LUSC Proteins
HPA:0550052	1.5633349370830197e-10	TRUE	6284	130	112	HPA	stomach 2; glandular cells[≥Medium]	11019	788		LUAD Proteins
REAC:R-HSA-3000178	8.843693483611257e-17	TRUE	75	2053	50	REAC	ECM proteoglycans	10842	785		LUSC Genes
REAC:R-HSA-3000178	3.10909700817341e-20	TRUE	75	1909	52	REAC	ECM proteoglycans	10842	785		LUAD Genes
REAC:R-HSA-3000178	1	FALSE	75	303	2	REAC	ECM proteoglycans	10842	785		LUSC Proteins
REAC:R-HSA-3000178	1	FALSE	75	-1	-1	REAC	ECM proteoglycans	10842	785		LUAD Proteins
REAC:R-HSA-1474228	3.2676075241154968e-18	TRUE	140	2053	76	REAC	Degradation of the extracellular matrix	10842	703		LUSC Genes
REAC:R-HSA-1474228	3.1432147004573506e-20	TRUE	140	1909	76	REAC	Degradation of the extracellular matrix	10842	703		LUAD Genes
REAC:R-HSA-1474228	1	FALSE	140	303	3	REAC	Degradation of the extracellular matrix	10842	703		LUSC Proteins
REAC:R-HSA-1474228	1	FALSE	140	120	1	REAC	Degradation of the extracellular matrix	10842	703		LUAD Proteins
HPA:0461391	1	FALSE	881	2066	182	HPA	skin 1; cells in basal layer[≥Low]	11019	628		LUSC Genes
HPA:0461391	1	FALSE	881	1969	147	HPA	skin 1; cells in basal layer[≥Low]	11019	628		LUAD Genes
HPA:0461391	3.163280506968136e-20	TRUE	881	309	81	HPA	skin 1; cells in basal layer[≥Low]	11019	628		LUSC Proteins
HPA:0461391	5.9166437237019935e-6	TRUE	881	130	31	HPA	skin 1; cells in basal layer[≥Low]	11019	628		LUAD Proteins
TF:M00982	3.4562550112453834e-20	TRUE	8073	3465	1660	TF	Factor: KROX; motif: CCCGCCCCCRCCCC	20045	4680		LUSC Genes
TF:M00982	5.603299077138804e-17	TRUE	8073	3329	1581	TF	Factor: KROX; motif: CCCGCCCCCRCCCC	20045	4680		LUAD Genes
TF:M00982	1	FALSE	8073	372	175	TF	Factor: KROX; motif: CCCGCCCCCRCCCC	20045	4680		LUSC Proteins
TF:M00982	1	FALSE	8073	153	73	TF	Factor: KROX; motif: CCCGCCCCCRCCCC	20045	4680		LUAD Proteins
TF:M07039	6.743056753655995e-20	TRUE	16764	3465	3087	TF	Factor: ETF; motif: CCCCGCCCCYN	20045	2204		LUSC Genes
TF:M07039	3.502543926769888e-20	TRUE	16764	3329	2971	TF	Factor: ETF; motif: CCCCGCCCCYN	20045	2204		LUAD Genes
TF:M07039	0.005427690706207593	TRUE	16764	372	342	TF	Factor: ETF; motif: CCCCGCCCCYN	20045	2204		LUSC Proteins
TF:M07039	1	FALSE	16764	153	137	TF	Factor: ETF; motif: CCCCGCCCCYN	20045	2204		LUAD Proteins
REAC:R-HSA-2029485	3.5936274245300926e-20	TRUE	81	2053	56	REAC	Role of phospholipids in phagocytosis	10842	2042		LUSC Genes
REAC:R-HSA-2029485	8.518287898872182e-20	TRUE	81	1909	54	REAC	Role of phospholipids in phagocytosis	10842	2042		LUAD Genes
REAC:R-HSA-2029485	1	FALSE	81	303	1	REAC	Role of phospholipids in phagocytosis	10842	2042		LUSC Proteins
REAC:R-HSA-2029485	1	FALSE	81	-1	-1	REAC	Role of phospholipids in phagocytosis	10842	2042		LUAD Proteins
TF:M07486	1.8514464494663266e-18	TRUE	13022	3465	2493	TF	Factor: ZNF300; motif: SWGGGGGSN	20045	10076		LUSC Genes
TF:M07486	3.9144468310044606e-20	TRUE	13022	3329	2410	TF	Factor: ZNF300; motif: SWGGGGGSN	20045	10076		LUAD Genes
TF:M07486	1	FALSE	13022	372	249	TF	Factor: ZNF300; motif: SWGGGGGSN	20045	10076		LUSC Proteins
TF:M07486	1	FALSE	13022	153	110	TF	Factor: ZNF300; motif: SWGGGGGSN	20045	10076		LUAD Proteins
GO:0005604	9.415793297457443e-16	TRUE	50	3187	38	GO:CC	basement membrane	16860	223		LUSC Genes
GO:0005604	4.007847082769772e-20	TRUE	50	3051	41	GO:CC	basement membrane	16860	223		LUAD Genes
GO:0005604	1	FALSE	50	-1	-1	GO:CC	basement membrane	16860	223		LUSC Proteins
GO:0005604	1	FALSE	50	-1	-1	GO:CC	basement membrane	16860	223		LUAD Proteins
REAC:R-HSA-9664323	7.255794932674597e-16	TRUE	93	2053	56	REAC	FCGR3A-mediated IL10 synthesis	10842	867		LUSC Genes
REAC:R-HSA-9664323	4.2914845034438373e-20	TRUE	93	1909	59	REAC	FCGR3A-mediated IL10 synthesis	10842	867		LUAD Genes
REAC:R-HSA-9664323	1	FALSE	93	303	1	REAC	FCGR3A-mediated IL10 synthesis	10842	867		LUSC Proteins
REAC:R-HSA-9664323	1	FALSE	93	-1	-1	REAC	FCGR3A-mediated IL10 synthesis	10842	867		LUAD Proteins
REAC:R-HSA-202733	8.954988489150804e-18	TRUE	190	2053	92	REAC	Cell surface interactions at the vascular wall	10842	320		LUSC Genes
REAC:R-HSA-202733	4.4338277384561494e-20	TRUE	190	1909	92	REAC	Cell surface interactions at the vascular wall	10842	320		LUAD Genes
REAC:R-HSA-202733	1	FALSE	190	303	7	REAC	Cell surface interactions at the vascular wall	10842	320		LUSC Proteins
REAC:R-HSA-202733	1	FALSE	190	120	1	REAC	Cell surface interactions at the vascular wall	10842	320		LUAD Proteins
GO:0030029	3.3671326228053564e-14	TRUE	707	3083	227	GO:BP	actin filament-based process	16178	6890		LUSC Genes
GO:0030029	5.723669496385685e-20	TRUE	707	2963	237	GO:BP	actin filament-based process	16178	6890		LUAD Genes
GO:0030029	1	FALSE	707	359	17	GO:BP	actin filament-based process	16178	6890		LUSC Proteins
GO:0030029	1	FALSE	707	146	8	GO:BP	actin filament-based process	16178	6890		LUAD Proteins
GO:0005178	1.1579737806638496e-12	TRUE	143	3217	68	GO:MF	integrin binding	17314	1341		LUSC Genes
GO:0005178	5.738801772765009e-20	TRUE	143	3067	77	GO:MF	integrin binding	17314	1341		LUAD Genes
GO:0005178	1	FALSE	143	366	3	GO:MF	integrin binding	17314	1341		LUSC Proteins
GO:0005178	1	FALSE	143	-1	-1	GO:MF	integrin binding	17314	1341		LUAD Proteins
TF:M00800	2.687928122848975e-19	TRUE	9365	3465	1881	TF	Factor: AP-2; motif: GSCCSCRGGCNRNRNN	20045	152		LUSC Genes
TF:M00800	6.17483367949306e-20	TRUE	9365	3329	1817	TF	Factor: AP-2; motif: GSCCSCRGGCNRNRNN	20045	152		LUAD Genes
TF:M00800	1	FALSE	9365	372	196	TF	Factor: AP-2; motif: GSCCSCRGGCNRNRNN	20045	152		LUSC Proteins
TF:M00800	1	FALSE	9365	153	84	TF	Factor: AP-2; motif: GSCCSCRGGCNRNRNN	20045	152		LUAD Proteins
GO:0005737	1	FALSE	10755	3187	1993	GO:CC	cytoplasm	16860	309		LUSC Genes
GO:0005737	1	FALSE	10755	3051	1902	GO:CC	cytoplasm	16860	309		LUAD Genes
GO:0005737	7.721772528279469e-20	TRUE	10755	368	317	GO:CC	cytoplasm	16860	309		LUSC Proteins
GO:0005737	3.3978170496571217e-9	TRUE	10755	151	133	GO:CC	cytoplasm	16860	309		LUAD Proteins
HPA:0310441	1	FALSE	6061	2066	854	HPA	lymph node; non-germinal center cells[≥Low]	11019	463		LUSC Genes
HPA:0310441	1	FALSE	6061	1969	772	HPA	lymph node; non-germinal center cells[≥Low]	11019	463		LUAD Genes
HPA:0310441	8.374583868495618e-20	TRUE	6061	309	250	HPA	lymph node; non-germinal center cells[≥Low]	11019	463		LUSC Proteins
HPA:0310441	4.6197445401477375e-7	TRUE	6061	130	104	HPA	lymph node; non-germinal center cells[≥Low]	11019	463		LUAD Proteins
HPA:0180052	1	FALSE	5693	2066	891	HPA	epididymis; glandular cells[≥Medium]	11019	322		LUSC Genes
HPA:0180052	1	FALSE	5693	1969	840	HPA	epididymis; glandular cells[≥Medium]	11019	322		LUAD Genes
HPA:0180052	9.060436502931087e-20	TRUE	5693	309	241	HPA	epididymis; glandular cells[≥Medium]	11019	322		LUSC Proteins
HPA:0180052	7.076231230626085e-4	TRUE	5693	130	93	HPA	epididymis; glandular cells[≥Medium]	11019	322		LUAD Proteins
HPA:0390051	1	FALSE	6677	2066	1139	HPA	prostate; glandular cells[≥Low]	11019	540		LUSC Genes
HPA:0390051	1	FALSE	6677	1969	1056	HPA	prostate; glandular cells[≥Low]	11019	540		LUAD Genes
HPA:0390051	9.390283744377568e-20	TRUE	6677	309	264	HPA	prostate; glandular cells[≥Low]	11019	540		LUSC Proteins
HPA:0390051	1.7019629759792908e-9	TRUE	6677	130	114	HPA	prostate; glandular cells[≥Low]	11019	540		LUAD Proteins
HPA:0390000	1	FALSE	6677	2066	1139	HPA	prostate	11019	539		LUSC Genes
HPA:0390000	1	FALSE	6677	1969	1056	HPA	prostate	11019	539		LUAD Genes
HPA:0390000	9.390283744377568e-20	TRUE	6677	309	264	HPA	prostate	11019	539		LUSC Proteins
HPA:0390000	1.7019629759792908e-9	TRUE	6677	130	114	HPA	prostate	11019	539		LUAD Proteins
GO:0003735	1	FALSE	146	3217	5	GO:MF	structural constituent of ribosome	17314	353		LUSC Genes
GO:0003735	1	FALSE	146	3067	2	GO:MF	structural constituent of ribosome	17314	353		LUAD Genes
GO:0003735	1.0036291302242907e-19	TRUE	146	366	31	GO:MF	structural constituent of ribosome	17314	353		LUSC Proteins
GO:0003735	1.6347858579857705e-18	TRUE	146	150	22	GO:MF	structural constituent of ribosome	17314	353		LUAD Proteins
TF:M08878	1.0890656880247276e-19	TRUE	7724	3465	1595	TF	Factor: EGR; motif: CGCCCCCGCNN	20045	1702		LUSC Genes
TF:M08878	1.1089182842247049e-17	TRUE	7724	3329	1526	TF	Factor: EGR; motif: CGCCCCCGCNN	20045	1702		LUAD Genes
TF:M08878	1	FALSE	7724	372	167	TF	Factor: EGR; motif: CGCCCCCGCNN	20045	1702		LUSC Proteins
TF:M08878	1	FALSE	7724	153	71	TF	Factor: EGR; motif: CGCCCCCGCNN	20045	1702		LUAD Proteins
TF:M07329	1.7604788858643974e-19	TRUE	7044	3465	1472	TF	Factor: Osx; motif: CCNCCCCCNNN	20045	6308		LUSC Genes
TF:M07329	1.2319718173186483e-19	TRUE	7044	3329	1421	TF	Factor: Osx; motif: CCNCCCCCNNN	20045	6308		LUAD Genes
TF:M07329	1	FALSE	7044	372	152	TF	Factor: Osx; motif: CCNCCCCCNNN	20045	6308		LUSC Proteins
TF:M07329	1	FALSE	7044	153	69	TF	Factor: Osx; motif: CCNCCCCCNNN	20045	6308		LUAD Proteins
GO:0007165	1.5351613423540014e-17	TRUE	4759	3083	1122	GO:BP	signal transduction	16178	2760		LUSC Genes
GO:0007165	1.2544760196659376e-19	TRUE	4759	2963	1095	GO:BP	signal transduction	16178	2760		LUAD Genes
GO:0007165	1	FALSE	4759	359	85	GO:BP	signal transduction	16178	2760		LUSC Proteins
GO:0007165	1	FALSE	4759	146	36	GO:BP	signal transduction	16178	2760		LUAD Proteins
TF:M00695	1.2681951119191735e-19	TRUE	10745	3465	2120	TF	Factor: ETF; motif: GVGGMGG	20045	2202		LUSC Genes
TF:M00695	4.311946080162405e-17	TRUE	10745	3329	2027	TF	Factor: ETF; motif: GVGGMGG	20045	2202		LUAD Genes
TF:M00695	5.0675926423612126e-5	TRUE	10745	372	252	TF	Factor: ETF; motif: GVGGMGG	20045	2202		LUSC Proteins
TF:M00695	0.07575711366138839	FALSE	10745	153	107	TF	Factor: ETF; motif: GVGGMGG	20045	2202		LUAD Proteins
REAC:R-HSA-927802	1	FALSE	116	2053	1	REAC	Nonsense-Mediated Decay (NMD)	10842	1560		LUSC Genes
REAC:R-HSA-927802	1	FALSE	116	1909	1	REAC	Nonsense-Mediated Decay (NMD)	10842	1560		LUAD Genes
REAC:R-HSA-927802	1.281404403552804e-19	TRUE	116	303	31	REAC	Nonsense-Mediated Decay (NMD)	10842	1560		LUSC Proteins
REAC:R-HSA-927802	1.5282382188790125e-17	TRUE	116	120	21	REAC	Nonsense-Mediated Decay (NMD)	10842	1560		LUAD Proteins
REAC:R-HSA-975957	1	FALSE	116	2053	1	REAC	Nonsense Mediated Decay (NMD) enhanced by the Exon Junction Complex (EJC)	10842	1558		LUSC Genes
REAC:R-HSA-975957	1	FALSE	116	1909	1	REAC	Nonsense Mediated Decay (NMD) enhanced by the Exon Junction Complex (EJC)	10842	1558		LUAD Genes
REAC:R-HSA-975957	1.281404403552804e-19	TRUE	116	303	31	REAC	Nonsense Mediated Decay (NMD) enhanced by the Exon Junction Complex (EJC)	10842	1558		LUSC Proteins
REAC:R-HSA-975957	1.5282382188790125e-17	TRUE	116	120	21	REAC	Nonsense Mediated Decay (NMD) enhanced by the Exon Junction Complex (EJC)	10842	1558		LUAD Proteins
TF:M02089	1.331413373881734e-19	TRUE	13559	3465	2587	TF	Factor: E2F-3; motif: GGCGGGN	20045	1526		LUSC Genes
TF:M02089	2.5152016498802715e-15	TRUE	13559	3329	2466	TF	Factor: E2F-3; motif: GGCGGGN	20045	1526		LUAD Genes
TF:M02089	7.263336246554818e-8	TRUE	13559	372	308	TF	Factor: E2F-3; motif: GGCGGGN	20045	1526		LUSC Proteins
TF:M02089	1	FALSE	13559	153	118	TF	Factor: E2F-3; motif: GGCGGGN	20045	1526		LUAD Proteins
GO:0044391	1	FALSE	184	3187	6	GO:CC	ribosomal subunit	16860	2076		LUSC Genes
GO:0044391	1	FALSE	184	3051	2	GO:CC	ribosomal subunit	16860	2076		LUAD Genes
GO:0044391	1.379570582999371e-19	TRUE	184	368	34	GO:CC	ribosomal subunit	16860	2076		LUSC Proteins
GO:0044391	1.3314716626953788e-17	TRUE	184	151	23	GO:CC	ribosomal subunit	16860	2076		LUAD Proteins
TF:M07208	1.622265138191453e-19	TRUE	6380	3465	1352	TF	Factor: EGR1; motif: NCNCCGCCCCCGCN	20045	1646		LUSC Genes
TF:M07208	1.715125172461353e-15	TRUE	6380	3329	1280	TF	Factor: EGR1; motif: NCNCCGCCCCCGCN	20045	1646		LUAD Genes
TF:M07208	1	FALSE	6380	372	123	TF	Factor: EGR1; motif: NCNCCGCCCCCGCN	20045	1646		LUSC Proteins
TF:M07208	1	FALSE	6380	153	51	TF	Factor: EGR1; motif: NCNCCGCCCCCGCN	20045	1646		LUAD Proteins
TF:M12158_1	1.0329012674249166e-16	TRUE	6194	3465	1301	TF	Factor: KLF15; motif: NCCMCGCCCMCN; match class: 1	20045	4615		LUSC Genes
TF:M12158_1	1.6655171029562153e-19	TRUE	6194	3329	1272	TF	Factor: KLF15; motif: NCCMCGCCCMCN; match class: 1	20045	4615		LUAD Genes
TF:M12158_1	1	FALSE	6194	372	114	TF	Factor: KLF15; motif: NCCMCGCCCMCN; match class: 1	20045	4615		LUSC Proteins
TF:M12158_1	1	FALSE	6194	153	50	TF	Factor: KLF15; motif: NCCMCGCCCMCN; match class: 1	20045	4615		LUAD Proteins
TF:M07354_1	1.419079465497334e-17	TRUE	3787	3465	857	TF	Factor: Egr-1; motif: GCGGGGGCGG; match class: 1	20045	1663		LUSC Genes
TF:M07354_1	1.7480627368583613e-19	TRUE	3787	3329	838	TF	Factor: Egr-1; motif: GCGGGGGCGG; match class: 1	20045	1663		LUAD Genes
TF:M07354_1	1	FALSE	3787	372	77	TF	Factor: Egr-1; motif: GCGGGGGCGG; match class: 1	20045	1663		LUSC Proteins
TF:M07354_1	1	FALSE	3787	153	37	TF	Factor: Egr-1; motif: GCGGGGGCGG; match class: 1	20045	1663		LUAD Proteins
TF:M07395_1	1.995303031626295e-19	TRUE	6581	3465	1388	TF	Factor: Sp1; motif: NGGGGCGGGGN; match class: 1	20045	7961		LUSC Genes
TF:M07395_1	3.4461327082781404e-15	TRUE	6581	3329	1313	TF	Factor: Sp1; motif: NGGGGCGGGGN; match class: 1	20045	7961		LUAD Genes
TF:M07395_1	1	FALSE	6581	372	144	TF	Factor: Sp1; motif: NGGGGCGGGGN; match class: 1	20045	7961		LUSC Proteins
TF:M07395_1	1	FALSE	6581	153	57	TF	Factor: Sp1; motif: NGGGGCGGGGN; match class: 1	20045	7961		LUAD Proteins
TF:M10529_1	8.948590525001484e-16	TRUE	2933	3465	682	TF	Factor: Sp1; motif: RGGGMGGRGSNGGGG; match class: 1	20045	7951		LUSC Genes
TF:M10529_1	2.0397338929666763e-19	TRUE	2933	3329	677	TF	Factor: Sp1; motif: RGGGMGGRGSNGGGG; match class: 1	20045	7951		LUAD Genes
TF:M10529_1	1	FALSE	2933	372	45	TF	Factor: Sp1; motif: RGGGMGGRGSNGGGG; match class: 1	20045	7951		LUSC Proteins
TF:M10529_1	1	FALSE	2933	153	18	TF	Factor: Sp1; motif: RGGGMGGRGSNGGGG; match class: 1	20045	7951		LUAD Proteins
TF:M04823_1	2.3794778777863816e-19	TRUE	8085	3465	1657	TF	Factor: E2F-4; motif: NNTTCCCGCCNN; match class: 1	20045	1537		LUSC Genes
TF:M04823_1	1.994767937417897e-14	TRUE	8085	3329	1566	TF	Factor: E2F-4; motif: NNTTCCCGCCNN; match class: 1	20045	1537		LUAD Genes
TF:M04823_1	9.095000762442973e-4	TRUE	8085	372	198	TF	Factor: E2F-4; motif: NNTTCCCGCCNN; match class: 1	20045	1537		LUSC Proteins
TF:M04823_1	0.01749426059483495	TRUE	8085	153	89	TF	Factor: E2F-4; motif: NNTTCCCGCCNN; match class: 1	20045	1537		LUAD Proteins
TF:M04953	2.192006537269919e-18	TRUE	8927	3465	1799	TF	Factor: Sp1; motif: GGNDGGRGGCGGGG	20045	7942		LUSC Genes
TF:M04953	2.533404723914802e-19	TRUE	8927	3329	1740	TF	Factor: Sp1; motif: GGNDGGRGGCGGGG	20045	7942		LUAD Genes
TF:M04953	1	FALSE	8927	372	184	TF	Factor: Sp1; motif: GGNDGGRGGCGGGG	20045	7942		LUSC Proteins
TF:M04953	1	FALSE	8927	153	71	TF	Factor: Sp1; motif: GGNDGGRGGCGGGG	20045	7942		LUAD Proteins
TF:M07261	2.9412187163386712e-15	TRUE	10039	3465	1971	TF	Factor: LKLF; motif: GGGGTGGKSN	20045	4838		LUSC Genes
TF:M07261	2.581865476358861e-19	TRUE	10039	3329	1925	TF	Factor: LKLF; motif: GGGGTGGKSN	20045	4838		LUAD Genes
TF:M07261	1	FALSE	10039	372	201	TF	Factor: LKLF; motif: GGGGTGGKSN	20045	4838		LUSC Proteins
TF:M07261	1	FALSE	10039	153	87	TF	Factor: LKLF; motif: GGGGTGGKSN	20045	4838		LUAD Proteins
REAC:R-HSA-376176	1	FALSE	217	2053	22	REAC	Signaling by ROBO receptors	10842	2231		LUSC Genes
REAC:R-HSA-376176	1	FALSE	217	1909	23	REAC	Signaling by ROBO receptors	10842	2231		LUAD Genes
REAC:R-HSA-376176	2.666167674282071e-19	TRUE	217	303	40	REAC	Signaling by ROBO receptors	10842	2231		LUSC Proteins
REAC:R-HSA-376176	2.7691042647024934e-16	TRUE	217	120	25	REAC	Signaling by ROBO receptors	10842	2231		LUAD Proteins
GO:0051094	2.872675081264435e-19	TRUE	959	3083	305	GO:BP	positive regulation of developmental process	16178	13928		LUSC Genes
GO:0051094	2.85017228061575e-14	TRUE	959	2963	280	GO:BP	positive regulation of developmental process	16178	13928		LUAD Genes
GO:0051094	1	FALSE	959	359	19	GO:BP	positive regulation of developmental process	16178	13928		LUSC Proteins
GO:0051094	1	FALSE	959	146	5	GO:BP	positive regulation of developmental process	16178	13928		LUAD Proteins
HPA:0630051	1	FALSE	5692	2066	926	HPA	cervix; glandular cells[≥Low]	11019	202		LUSC Genes
HPA:0630051	1	FALSE	5692	1969	863	HPA	cervix; glandular cells[≥Low]	11019	202		LUAD Genes
HPA:0630051	2.9839376685032114e-19	TRUE	5692	309	240	HPA	cervix; glandular cells[≥Low]	11019	202		LUSC Proteins
HPA:0630051	5.166179407234925e-8	TRUE	5692	130	102	HPA	cervix; glandular cells[≥Low]	11019	202		LUAD Proteins
TF:M12703_1	3.1486417211540954e-19	TRUE	4496	3465	1001	TF	Factor: ZNF383; motif: SSNGGGMGGNGSNGGS; match class: 1	20045	10291		LUSC Genes
TF:M12703_1	1.1125642593668064e-18	TRUE	4496	3329	964	TF	Factor: ZNF383; motif: SSNGGGMGGNGSNGGS; match class: 1	20045	10291		LUAD Genes
TF:M12703_1	1	FALSE	4496	372	80	TF	Factor: ZNF383; motif: SSNGGGMGGNGSNGGS; match class: 1	20045	10291		LUSC Proteins
TF:M12703_1	1	FALSE	4496	153	42	TF	Factor: ZNF383; motif: SSNGGGMGGNGSNGGS; match class: 1	20045	10291		LUAD Proteins
TF:M04863	3.2162108566482678e-19	TRUE	13938	3465	2646	TF	Factor: TF3C-beta; motif: CCNGGAGGGCTTCCTGGAGGAG	20045	3362		LUSC Genes
TF:M04863	6.8772456188578174e-18	TRUE	13938	3329	2540	TF	Factor: TF3C-beta; motif: CCNGGAGGGCTTCCTGGAGGAG	20045	3362		LUAD Genes
TF:M04863	1	FALSE	13938	372	282	TF	Factor: TF3C-beta; motif: CCNGGAGGGCTTCCTGGAGGAG	20045	3362		LUSC Proteins
TF:M04863	0.2882179939860996	FALSE	13938	153	127	TF	Factor: TF3C-beta; motif: CCNGGAGGGCTTCCTGGAGGAG	20045	3362		LUAD Proteins
TF:M08526_1	3.831035584192851e-12	TRUE	15386	3465	2836	TF	Factor: E2F-3:HES-7; motif: NNNSGCGCSNNNNNCRCGYGNN; match class: 1	20045	1513		LUSC Genes
TF:M08526_1	7.428948997340679e-10	TRUE	15386	3329	2714	TF	Factor: E2F-3:HES-7; motif: NNNSGCGCSNNNNNCRCGYGNN; match class: 1	20045	1513		LUAD Genes
TF:M08526_1	3.3122239504994595e-19	TRUE	15386	372	354	TF	Factor: E2F-3:HES-7; motif: NNNSGCGCSNNNNNCRCGYGNN; match class: 1	20045	1513		LUSC Proteins
TF:M08526_1	3.716247276193914e-6	TRUE	15386	153	145	TF	Factor: E2F-3:HES-7; motif: NNNSGCGCSNNNNNCRCGYGNN; match class: 1	20045	1513		LUAD Proteins
TF:M12158	1.1124316194529702e-15	TRUE	11372	3465	2201	TF	Factor: KLF15; motif: NCCMCGCCCMCN	20045	4614		LUSC Genes
TF:M12158	4.800955912632648e-19	TRUE	11372	3329	2141	TF	Factor: KLF15; motif: NCCMCGCCCMCN	20045	4614		LUAD Genes
TF:M12158	1	FALSE	11372	372	226	TF	Factor: KLF15; motif: NCCMCGCCCMCN	20045	4614		LUSC Proteins
TF:M12158	1	FALSE	11372	153	88	TF	Factor: KLF15; motif: NCCMCGCCCMCN	20045	4614		LUAD Proteins
HPA:0380512	1	FALSE	3591	2066	516	HPA	placenta; decidual cells[≥Medium]	11019	522		LUSC Genes
HPA:0380512	1	FALSE	3591	1969	475	HPA	placenta; decidual cells[≥Medium]	11019	522		LUAD Genes
HPA:0380512	4.956607199733873e-19	TRUE	3591	309	181	HPA	placenta; decidual cells[≥Medium]	11019	522		LUSC Proteins
HPA:0380512	0.006915829273376281	TRUE	3591	130	65	HPA	placenta; decidual cells[≥Medium]	11019	522		LUAD Proteins
TF:M07261_1	1.0241024779597862e-14	TRUE	4251	3465	929	TF	Factor: LKLF; motif: GGGGTGGKSN; match class: 1	20045	4839		LUSC Genes
TF:M07261_1	5.363261929205356e-19	TRUE	4251	3329	921	TF	Factor: LKLF; motif: GGGGTGGKSN; match class: 1	20045	4839		LUAD Genes
TF:M07261_1	1	FALSE	4251	372	69	TF	Factor: LKLF; motif: GGGGTGGKSN; match class: 1	20045	4839		LUSC Proteins
TF:M07261_1	1	FALSE	4251	153	35	TF	Factor: LKLF; motif: GGGGTGGKSN; match class: 1	20045	4839		LUAD Proteins
GO:0003013	8.320179344463193e-14	TRUE	438	3083	157	GO:BP	circulatory system process	16178	1471		LUSC Genes
GO:0003013	6.041251824726154e-19	TRUE	438	2963	165	GO:BP	circulatory system process	16178	1471		LUAD Genes
GO:0003013	1	FALSE	438	359	14	GO:BP	circulatory system process	16178	1471		LUSC Proteins
GO:0003013	1	FALSE	438	-1	-1	GO:BP	circulatory system process	16178	1471		LUAD Proteins
TF:M04953_1	6.449855909495971e-19	TRUE	4215	3465	946	TF	Factor: Sp1; motif: GGNDGGRGGCGGGG; match class: 1	20045	7943		LUSC Genes
TF:M04953_1	2.9526823069959444e-17	TRUE	4215	3329	905	TF	Factor: Sp1; motif: GGNDGGRGGCGGGG; match class: 1	20045	7943		LUAD Genes
TF:M04953_1	1	FALSE	4215	372	89	TF	Factor: Sp1; motif: GGNDGGRGGCGGGG; match class: 1	20045	7943		LUSC Proteins
TF:M04953_1	1	FALSE	4215	153	32	TF	Factor: Sp1; motif: GGNDGGRGGCGGGG; match class: 1	20045	7943		LUAD Proteins
HPA:0330000	1	FALSE	6257	2066	1059	HPA	oral mucosa	11019	488		LUSC Genes
HPA:0330000	1	FALSE	6257	1969	931	HPA	oral mucosa	11019	488		LUAD Genes
HPA:0330000	6.545525965318918e-19	TRUE	6257	309	253	HPA	oral mucosa	11019	488		LUSC Proteins
HPA:0330000	3.02718343266749e-4	TRUE	6257	130	100	HPA	oral mucosa	11019	488		LUAD Proteins
HPA:0330221	1	FALSE	6257	2066	1059	HPA	oral mucosa; squamous epithelial cells[≥Low]	11019	489		LUSC Genes
HPA:0330221	1	FALSE	6257	1969	931	HPA	oral mucosa; squamous epithelial cells[≥Low]	11019	489		LUAD Genes
HPA:0330221	6.545525965318918e-19	TRUE	6257	309	253	HPA	oral mucosa; squamous epithelial cells[≥Low]	11019	489		LUSC Proteins
HPA:0330221	3.02718343266749e-4	TRUE	6257	130	100	HPA	oral mucosa; squamous epithelial cells[≥Low]	11019	489		LUAD Proteins
TF:M01219	7.30287902610989e-19	TRUE	7026	3465	1465	TF	Factor: SP1:SP3; motif: CCSCCCCCYCC	20045	7932		LUSC Genes
TF:M01219	1.0042121574966066e-16	TRUE	7026	3329	1400	TF	Factor: SP1:SP3; motif: CCSCCCCCYCC	20045	7932		LUAD Genes
TF:M01219	1	FALSE	7026	372	143	TF	Factor: SP1:SP3; motif: CCSCCCCCYCC	20045	7932		LUSC Proteins
TF:M01219	1	FALSE	7026	153	61	TF	Factor: SP1:SP3; motif: CCSCCCCCYCC	20045	7932		LUAD Proteins
HPA:0540052	1	FALSE	6351	2066	1049	HPA	stomach 1; glandular cells[≥Medium]	11019	784		LUSC Genes
HPA:0540052	1	FALSE	6351	1969	954	HPA	stomach 1; glandular cells[≥Medium]	11019	784		LUAD Genes
HPA:0540052	8.282001008902421e-19	TRUE	6351	309	255	HPA	stomach 1; glandular cells[≥Medium]	11019	784		LUSC Proteins
HPA:0540052	7.589018739792955e-9	TRUE	6351	130	110	HPA	stomach 1; glandular cells[≥Medium]	11019	784		LUAD Proteins
TF:M12160_1	8.551408300020914e-19	TRUE	8297	3465	1691	TF	Factor: KLF15; motif: RCCMCRCCCMCN; match class: 1	20045	4619		LUSC Genes
TF:M12160_1	1.3356671876940439e-17	TRUE	8297	3329	1623	TF	Factor: KLF15; motif: RCCMCRCCCMCN; match class: 1	20045	4619		LUAD Genes
TF:M12160_1	1	FALSE	8297	372	169	TF	Factor: KLF15; motif: RCCMCRCCCMCN; match class: 1	20045	4619		LUSC Proteins
TF:M12160_1	1	FALSE	8297	153	69	TF	Factor: KLF15; motif: RCCMCRCCCMCN; match class: 1	20045	4619		LUAD Proteins
TF:M01303_1	1.0889200397074702e-16	TRUE	3666	3465	829	TF	Factor: SP1; motif: GGGGYGGGGNS; match class: 1	20045	7937		LUSC Genes
TF:M01303_1	8.6384258158511285e-19	TRUE	3666	3329	812	TF	Factor: SP1; motif: GGGGYGGGGNS; match class: 1	20045	7937		LUAD Genes
TF:M01303_1	1	FALSE	3666	372	73	TF	Factor: SP1; motif: GGGGYGGGGNS; match class: 1	20045	7937		LUSC Proteins
TF:M01303_1	1	FALSE	3666	153	27	TF	Factor: SP1; motif: GGGGYGGGGNS; match class: 1	20045	7937		LUAD Proteins
TF:M07397	9.351242801485257e-19	TRUE	7364	3465	1525	TF	Factor: ZBP89; motif: CCCCKCCCCCNN	20045	9208		LUSC Genes
TF:M07397	4.066752051751806e-18	TRUE	7364	3329	1467	TF	Factor: ZBP89; motif: CCCCKCCCCCNN	20045	9208		LUAD Genes
TF:M07397	1	FALSE	7364	372	151	TF	Factor: ZBP89; motif: CCCCKCCCCCNN	20045	9208		LUSC Proteins
TF:M07397	1	FALSE	7364	153	60	TF	Factor: ZBP89; motif: CCCCKCCCCCNN	20045	9208		LUAD Proteins
TF:M00931	5.448188863299469e-18	TRUE	10605	3465	2086	TF	Factor: Sp1; motif: GGGGCGGGGC	20045	7968		LUSC Genes
TF:M00931	1.1489427102796854e-18	TRUE	10605	3329	2014	TF	Factor: Sp1; motif: GGGGCGGGGC	20045	7968		LUAD Genes
TF:M00931	0.07316190696845025	FALSE	10605	372	236	TF	Factor: Sp1; motif: GGGGCGGGGC	20045	7968		LUSC Proteins
TF:M00931	1	FALSE	10605	153	95	TF	Factor: Sp1; motif: GGGGCGGGGC	20045	7968		LUAD Proteins
TF:M03896	2.2358918961124633e-17	TRUE	6303	3465	1325	TF	Factor: EGR1; motif: NACGCCCACGCANW	20045	1636		LUSC Genes
TF:M03896	1.2403996088983243e-18	TRUE	6303	3329	1286	TF	Factor: EGR1; motif: NACGCCCACGCANW	20045	1636		LUAD Genes
TF:M03896	1	FALSE	6303	372	127	TF	Factor: EGR1; motif: NACGCCCACGCANW	20045	1636		LUSC Proteins
TF:M03896	1	FALSE	6303	153	59	TF	Factor: EGR1; motif: NACGCCCACGCANW	20045	1636		LUAD Proteins
HPA:0471411	1	FALSE	871	2066	194	HPA	skin 2; cells in spinous layer[≥Low]	11019	689		LUSC Genes
HPA:0471411	1	FALSE	871	1969	148	HPA	skin 2; cells in spinous layer[≥Low]	11019	689		LUAD Genes
HPA:0471411	1.2594759441990854e-18	TRUE	871	309	78	HPA	skin 2; cells in spinous layer[≥Low]	11019	689		LUSC Proteins
HPA:0471411	1.15617672470418e-6	TRUE	871	130	32	HPA	skin 2; cells in spinous layer[≥Low]	11019	689		LUAD Proteins
GO:0022008	1.2772551856208988e-18	TRUE	1120	3083	342	GO:BP	neurogenesis	16178	6799		LUSC Genes
GO:0022008	1.9466178932148547e-17	TRUE	1120	2963	328	GO:BP	neurogenesis	16178	6799		LUAD Genes
GO:0022008	1	FALSE	1120	359	14	GO:BP	neurogenesis	16178	6799		LUSC Proteins
GO:0022008	1	FALSE	1120	146	8	GO:BP	neurogenesis	16178	6799		LUAD Proteins
TF:M09658	1.3382177379712586e-18	TRUE	5456	3465	1177	TF	Factor: Sp2; motif: GGSNNGGGGGCGGGGCCNGNGS	20045	7980		LUSC Genes
TF:M09658	8.030608009409904e-14	TRUE	5456	3329	1107	TF	Factor: Sp2; motif: GGSNNGGGGGCGGGGCCNGNGS	20045	7980		LUAD Genes
TF:M09658	1	FALSE	5456	372	124	TF	Factor: Sp2; motif: GGSNNGGGGGCGGGGCCNGNGS	20045	7980		LUSC Proteins
TF:M09658	1	FALSE	5456	153	52	TF	Factor: Sp2; motif: GGSNNGGGGGCGGGGCCNGNGS	20045	7980		LUAD Proteins
HPA:0180051	1	FALSE	7337	2066	1268	HPA	epididymis; glandular cells[≥Low]	11019	321		LUSC Genes
HPA:0180051	1	FALSE	7337	1969	1177	HPA	epididymis; glandular cells[≥Low]	11019	321		LUAD Genes
HPA:0180051	1.3857212958709687e-18	TRUE	7337	309	276	HPA	epididymis; glandular cells[≥Low]	11019	321		LUSC Proteins
HPA:0180051	1.7745531302910322e-6	TRUE	7337	130	115	HPA	epididymis; glandular cells[≥Low]	11019	321		LUAD Proteins
HPA:0180000	1	FALSE	7337	2066	1268	HPA	epididymis	11019	320		LUSC Genes
HPA:0180000	1	FALSE	7337	1969	1177	HPA	epididymis	11019	320		LUAD Genes
HPA:0180000	1.3857212958709687e-18	TRUE	7337	309	276	HPA	epididymis	11019	320		LUSC Proteins
HPA:0180000	1.7745531302910322e-6	TRUE	7337	130	115	HPA	epididymis	11019	320		LUAD Proteins
TF:M03893_1	1.457073164064002e-18	TRUE	4120	3465	926	TF	Factor: WT1; motif: GNGGGGGCGGGG; match class: 1	20045	9123		LUSC Genes
TF:M03893_1	1.6862622348671818e-13	TRUE	4120	3329	866	TF	Factor: WT1; motif: GNGGGGGCGGGG; match class: 1	20045	9123		LUAD Genes
TF:M03893_1	1	FALSE	4120	372	87	TF	Factor: WT1; motif: GNGGGGGCGGGG; match class: 1	20045	9123		LUSC Proteins
TF:M03893_1	1	FALSE	4120	153	41	TF	Factor: WT1; motif: GNGGGGGCGGGG; match class: 1	20045	9123		LUAD Proteins
HPA:0600441	1	FALSE	6117	2066	859	HPA	tonsil; non-germinal center cells[≥Low]	11019	846		LUSC Genes
HPA:0600441	1	FALSE	6117	1969	793	HPA	tonsil; non-germinal center cells[≥Low]	11019	846		LUAD Genes
HPA:0600441	1.5606051311381872e-18	TRUE	6117	309	249	HPA	tonsil; non-germinal center cells[≥Low]	11019	846		LUSC Proteins
HPA:0600441	2.7210222961178336e-7	TRUE	6117	130	105	HPA	tonsil; non-germinal center cells[≥Low]	11019	846		LUAD Proteins
GO:0043603	1	FALSE	977	3083	119	GO:BP	amide metabolic process	16178	11152		LUSC Genes
GO:0043603	1	FALSE	977	2963	96	GO:BP	amide metabolic process	16178	11152		LUAD Genes
GO:0043603	1.6036714411800353e-18	TRUE	977	359	75	GO:BP	amide metabolic process	16178	11152		LUSC Proteins
GO:0043603	2.049715816585184e-9	TRUE	977	146	35	GO:BP	amide metabolic process	16178	11152		LUAD Proteins
TF:M11478	1.8219588176583433e-17	TRUE	10221	3465	2017	TF	Factor: AP-2beta; motif: NSCCNNNGGSN	20045	8700		LUSC Genes
TF:M11478	1.6653640175789322e-18	TRUE	10221	3329	1950	TF	Factor: AP-2beta; motif: NSCCNNNGGSN	20045	8700		LUAD Genes
TF:M11478	1	FALSE	10221	372	211	TF	Factor: AP-2beta; motif: NSCCNNNGGSN	20045	8700		LUSC Proteins
TF:M11478	1	FALSE	10221	153	91	TF	Factor: AP-2beta; motif: NSCCNNNGGSN	20045	8700		LUAD Proteins
TF:M00196	1.9715094851597405e-18	TRUE	10571	3465	2083	TF	Factor: Sp1; motif: NGGGGGCGGGGYN	20045	7966		LUSC Genes
TF:M00196	8.563905545070459e-18	TRUE	10571	3329	2003	TF	Factor: Sp1; motif: NGGGGGCGGGGYN	20045	7966		LUAD Genes
TF:M00196	0.03430003611493381	TRUE	10571	372	237	TF	Factor: Sp1; motif: NGGGGGCGGGGYN	20045	7966		LUSC Proteins
TF:M00196	1	FALSE	10571	153	96	TF	Factor: Sp1; motif: NGGGGGCGGGGYN	20045	7966		LUAD Proteins
HPA:0471412	1	FALSE	683	2066	144	HPA	skin 2; cells in spinous layer[≥Medium]	11019	690		LUSC Genes
HPA:0471412	1	FALSE	683	1969	107	HPA	skin 2; cells in spinous layer[≥Medium]	11019	690		LUAD Genes
HPA:0471412	2.4008261083088204e-18	TRUE	683	309	68	HPA	skin 2; cells in spinous layer[≥Medium]	11019	690		LUSC Proteins
HPA:0471412	5.327938135125249e-6	TRUE	683	130	27	HPA	skin 2; cells in spinous layer[≥Medium]	11019	690		LUAD Proteins
HPA:0600221	1	FALSE	6652	2066	1147	HPA	tonsil; squamous epithelial cells[≥Low]	11019	849		LUSC Genes
HPA:0600221	1	FALSE	6652	1969	1032	HPA	tonsil; squamous epithelial cells[≥Low]	11019	849		LUAD Genes
HPA:0600221	2.459677623897707e-18	TRUE	6652	309	261	HPA	tonsil; squamous epithelial cells[≥Low]	11019	849		LUSC Proteins
HPA:0600221	1.2533492661824438e-6	TRUE	6652	130	109	HPA	tonsil; squamous epithelial cells[≥Low]	11019	849		LUAD Proteins
GO:0007169	2.66862126906817e-13	TRUE	508	3083	174	GO:BP	transmembrane receptor protein tyrosine kinase signaling pathway	16178	2764		LUSC Genes
GO:0007169	2.7738520114950757e-18	TRUE	508	2963	182	GO:BP	transmembrane receptor protein tyrosine kinase signaling pathway	16178	2764		LUAD Genes
GO:0007169	1	FALSE	508	359	2	GO:BP	transmembrane receptor protein tyrosine kinase signaling pathway	16178	2764		LUSC Proteins
GO:0007169	1	FALSE	508	146	3	GO:BP	transmembrane receptor protein tyrosine kinase signaling pathway	16178	2764		LUAD Proteins
GO:0005788	3.835734110702512e-15	TRUE	290	3187	117	GO:CC	endoplasmic reticulum lumen	16860	353		LUSC Genes
GO:0005788	3.256409287451909e-18	TRUE	290	3051	120	GO:CC	endoplasmic reticulum lumen	16860	353		LUAD Genes
GO:0005788	1	FALSE	290	368	14	GO:CC	endoplasmic reticulum lumen	16860	353		LUSC Proteins
GO:0005788	1	FALSE	290	151	5	GO:CC	endoplasmic reticulum lumen	16860	353		LUAD Proteins
GO:0050896	4.475250574505216e-16	TRUE	7202	3083	1595	GO:BP	response to stimulus	16178	13774		LUSC Genes
GO:0050896	3.4326248656145984e-18	TRUE	7202	2963	1551	GO:BP	response to stimulus	16178	13774		LUAD Genes
GO:0050896	1	FALSE	7202	359	145	GO:BP	response to stimulus	16178	13774		LUSC Proteins
GO:0050896	1	FALSE	7202	146	57	GO:BP	response to stimulus	16178	13774		LUAD Proteins
TF:M09898	3.7574153771548904e-18	TRUE	6690	3465	1400	TF	Factor: Egr-2; motif: GNGRRNGWGKGGGNGGRG	20045	1672		LUSC Genes
TF:M09898	1.3481270805386952e-16	TRUE	6690	3329	1341	TF	Factor: Egr-2; motif: GNGRRNGWGKGGGNGGRG	20045	1672		LUAD Genes
TF:M09898	1	FALSE	6690	372	129	TF	Factor: Egr-2; motif: GNGRRNGWGKGGGNGGRG	20045	1672		LUSC Proteins
TF:M09898	1	FALSE	6690	153	50	TF	Factor: Egr-2; motif: GNGRRNGWGKGGGNGGRG	20045	1672		LUAD Proteins
TF:M09834	3.8116041808414716e-18	TRUE	7162	3465	1485	TF	Factor: ZNF148; motif: NNNNNNCCNNCCCCTCCCCCACCCN	20045	9664		LUSC Genes
TF:M09834	3.4688067058022934e-16	TRUE	7162	3329	1420	TF	Factor: ZNF148; motif: NNNNNNCCNNCCCCTCCCCCACCCN	20045	9664		LUAD Genes
TF:M09834	1	FALSE	7162	372	149	TF	Factor: ZNF148; motif: NNNNNNCCNNCCCCTCCCCCACCCN	20045	9664		LUSC Proteins
TF:M09834	1	FALSE	7162	153	54	TF	Factor: ZNF148; motif: NNNNNNCCNNCCCCTCCCCCACCCN	20045	9664		LUAD Proteins
GO:0007267	4.111409702674103e-18	TRUE	1262	3083	374	GO:BP	cell-cell signaling	16178	2828		LUSC Genes
GO:0007267	1.2621500984252137e-14	TRUE	1262	2963	350	GO:BP	cell-cell signaling	16178	2828		LUAD Genes
GO:0007267	1	FALSE	1262	359	17	GO:BP	cell-cell signaling	16178	2828		LUSC Proteins
GO:0007267	1	FALSE	1262	146	4	GO:BP	cell-cell signaling	16178	2828		LUAD Proteins
REAC:R-HSA-2871796	1.0321608322000726e-15	TRUE	83	2053	52	REAC	FCERI mediated MAPK activation	10842	864		LUSC Genes
REAC:R-HSA-2871796	4.2870533552510455e-18	TRUE	83	1909	53	REAC	FCERI mediated MAPK activation	10842	864		LUAD Genes
REAC:R-HSA-2871796	1	FALSE	83	303	1	REAC	FCERI mediated MAPK activation	10842	864		LUSC Proteins
REAC:R-HSA-2871796	1	FALSE	83	-1	-1	REAC	FCERI mediated MAPK activation	10842	864		LUAD Proteins
GO:0008283	4.679796128566389e-18	TRUE	1391	3083	404	GO:BP	cell population proliferation	16178	3185		LUSC Genes
GO:0008283	1.6543172237866562e-16	TRUE	1391	2963	386	GO:BP	cell population proliferation	16178	3185		LUAD Genes
GO:0008283	1	FALSE	1391	359	28	GO:BP	cell population proliferation	16178	3185		LUSC Proteins
GO:0008283	1	FALSE	1391	146	10	GO:BP	cell population proliferation	16178	3185		LUAD Proteins
GO:1901564	1	FALSE	4941	3083	880	GO:BP	organonitrogen compound metabolic process	16178	22098		LUSC Genes
GO:1901564	1	FALSE	4941	2963	787	GO:BP	organonitrogen compound metabolic process	16178	22098		LUAD Genes
GO:1901564	5.047023378368403e-18	TRUE	4941	359	195	GO:BP	organonitrogen compound metabolic process	16178	22098		LUSC Proteins
GO:1901564	0.0010916062806657033	TRUE	4941	146	73	GO:BP	organonitrogen compound metabolic process	16178	22098		LUAD Proteins
TF:M11531	5.532907522297873e-18	TRUE	13659	3465	2594	TF	Factor: E2F-2; motif: GCGCGCGCGYW	20045	1502		LUSC Genes
TF:M11531	2.5143442356213406e-13	TRUE	13659	3329	2469	TF	Factor: E2F-2; motif: GCGCGCGCGYW	20045	1502		LUAD Genes
TF:M11531	6.452491372426252e-6	TRUE	13659	372	304	TF	Factor: E2F-2; motif: GCGCGCGCGYW	20045	1502		LUSC Proteins
TF:M11531	0.011169099901013214	TRUE	13659	153	129	TF	Factor: E2F-2; motif: GCGCGCGCGYW	20045	1502		LUAD Proteins
TF:M02023	5.9708700891486335e-18	TRUE	7353	3465	1518	TF	Factor: MAZ; motif: NKGGGAGGGGRGGR	20045	5072		LUSC Genes
TF:M02023	1.6175513936290906e-16	TRUE	7353	3329	1455	TF	Factor: MAZ; motif: NKGGGAGGGGRGGR	20045	5072		LUAD Genes
TF:M02023	1	FALSE	7353	372	138	TF	Factor: MAZ; motif: NKGGGAGGGGRGGR	20045	5072		LUSC Proteins
TF:M02023	1	FALSE	7353	153	54	TF	Factor: MAZ; motif: NKGGGAGGGGRGGR	20045	5072		LUAD Proteins
HPA:0600432	1	FALSE	4100	2066	495	HPA	tonsil; germinal center cells[≥Medium]	11019	844		LUSC Genes
HPA:0600432	1	FALSE	4100	1969	429	HPA	tonsil; germinal center cells[≥Medium]	11019	844		LUAD Genes
HPA:0600432	6.7810693031220344e-18	TRUE	4100	309	194	HPA	tonsil; germinal center cells[≥Medium]	11019	844		LUSC Proteins
HPA:0600432	1.4381216660823085e-8	TRUE	4100	130	85	HPA	tonsil; germinal center cells[≥Medium]	11019	844		LUAD Proteins
TF:M07436_1	5.271215831069541e-14	TRUE	2735	3465	634	TF	Factor: WT1; motif: NNGGGNGGGSGN; match class: 1	20045	9117		LUSC Genes
TF:M07436_1	6.933498099509241e-18	TRUE	2735	3329	632	TF	Factor: WT1; motif: NNGGGNGGGSGN; match class: 1	20045	9117		LUAD Genes
TF:M07436_1	1	FALSE	2735	372	45	TF	Factor: WT1; motif: NNGGGNGGGSGN; match class: 1	20045	9117		LUSC Proteins
TF:M07436_1	1	FALSE	2735	153	19	TF	Factor: WT1; motif: NNGGGNGGGSGN; match class: 1	20045	9117		LUAD Proteins
TF:M05327	2.616764172460439e-16	TRUE	5721	3465	1212	TF	Factor: WT1; motif: NGCGGGGGGGTSMMCYN	20045	9112		LUSC Genes
TF:M05327	7.20316098257768e-18	TRUE	5721	3329	1179	TF	Factor: WT1; motif: NGCGGGGGGGTSMMCYN	20045	9112		LUAD Genes
TF:M05327	1	FALSE	5721	372	135	TF	Factor: WT1; motif: NGCGGGGGGGTSMMCYN	20045	9112		LUSC Proteins
TF:M05327	1	FALSE	5721	153	59	TF	Factor: WT1; motif: NGCGGGGGGGTSMMCYN	20045	9112		LUAD Proteins
TF:M12660	2.2908086124133793e-13	TRUE	5547	3465	1161	TF	Factor: SATB2; motif: GSCGCTGTCCNNGGTGCTGN	20045	7554		LUSC Genes
TF:M12660	7.680269225874217e-18	TRUE	5547	3329	1148	TF	Factor: SATB2; motif: GSCGCTGTCCNNGGTGCTGN	20045	7554		LUAD Genes
TF:M12660	1	FALSE	5547	372	99	TF	Factor: SATB2; motif: GSCGCTGTCCNNGGTGCTGN	20045	7554		LUSC Proteins
TF:M12660	1	FALSE	5547	153	38	TF	Factor: SATB2; motif: GSCGCTGTCCNNGGTGCTGN	20045	7554		LUAD Proteins
GO:2000026	8.29252795883473e-18	TRUE	1015	3083	314	GO:BP	regulation of multicellular organismal development	16178	26054		LUSC Genes
GO:2000026	9.603089862851465e-16	TRUE	1015	2963	298	GO:BP	regulation of multicellular organismal development	16178	26054		LUAD Genes
GO:2000026	1	FALSE	1015	359	16	GO:BP	regulation of multicellular organismal development	16178	26054		LUSC Proteins
GO:2000026	1	FALSE	1015	146	5	GO:BP	regulation of multicellular organismal development	16178	26054		LUAD Proteins
TF:M03811	5.12049982562208e-15	TRUE	9061	3465	1800	TF	Factor: AP-2gamma; motif: GCCYNCRGSN	20045	146		LUSC Genes
TF:M03811	8.343946030043028e-18	TRUE	9061	3329	1753	TF	Factor: AP-2gamma; motif: GCCYNCRGSN	20045	146		LUAD Genes
TF:M03811	1	FALSE	9061	372	181	TF	Factor: AP-2gamma; motif: GCCYNCRGSN	20045	146		LUSC Proteins
TF:M03811	1	FALSE	9061	153	78	TF	Factor: AP-2gamma; motif: GCCYNCRGSN	20045	146		LUAD Proteins
TF:M01175_1	8.783815819478182e-18	TRUE	2766	3465	659	TF	Factor: CKROX; motif: SCCCTCCCC; match class: 1	20045	869		LUSC Genes
TF:M01175_1	1.2432741941358143e-14	TRUE	2766	3329	622	TF	Factor: CKROX; motif: SCCCTCCCC; match class: 1	20045	869		LUAD Genes
TF:M01175_1	1	FALSE	2766	372	57	TF	Factor: CKROX; motif: SCCCTCCCC; match class: 1	20045	869		LUSC Proteins
TF:M01175_1	1	FALSE	2766	153	20	TF	Factor: CKROX; motif: SCCCTCCCC; match class: 1	20045	869		LUAD Proteins
HPA:0380511	1	FALSE	4850	2066	805	HPA	placenta; decidual cells[≥Low]	11019	521		LUSC Genes
HPA:0380511	1	FALSE	4850	1969	744	HPA	placenta; decidual cells[≥Low]	11019	521		LUAD Genes
HPA:0380511	9.37322914175038e-18	TRUE	4850	309	215	HPA	placenta; decidual cells[≥Low]	11019	521		LUSC Proteins
HPA:0380511	1.7122502196386636e-4	TRUE	4850	130	85	HPA	placenta; decidual cells[≥Low]	11019	521		LUAD Proteins
REAC:R-HSA-216083	2.2000838938778018e-11	TRUE	84	2053	47	REAC	Integrin cell surface interactions	10842	1182		LUSC Genes
REAC:R-HSA-216083	9.654439562615716e-18	TRUE	84	1909	53	REAC	Integrin cell surface interactions	10842	1182		LUAD Genes
REAC:R-HSA-216083	1	FALSE	84	303	3	REAC	Integrin cell surface interactions	10842	1182		LUSC Proteins
REAC:R-HSA-216083	1	FALSE	84	120	1	REAC	Integrin cell surface interactions	10842	1182		LUAD Proteins
TF:M00982_1	1.0319393223092413e-15	TRUE	3647	3465	820	TF	Factor: KROX; motif: CCCGCCCCCRCCCC; match class: 1	20045	4681		LUSC Genes
TF:M00982_1	1.0004173030621436e-17	TRUE	3647	3329	803	TF	Factor: KROX; motif: CCCGCCCCCRCCCC; match class: 1	20045	4681		LUAD Genes
TF:M00982_1	1	FALSE	3647	372	74	TF	Factor: KROX; motif: CCCGCCCCCRCCCC; match class: 1	20045	4681		LUSC Proteins
TF:M00982_1	1	FALSE	3647	153	28	TF	Factor: KROX; motif: CCCGCCCCCRCCCC; match class: 1	20045	4681		LUAD Proteins
HPA:0461411	1	FALSE	760	2066	150	HPA	skin 1; cells in spinous layer[≥Low]	11019	637		LUSC Genes
HPA:0461411	1	FALSE	760	1969	114	HPA	skin 1; cells in spinous layer[≥Low]	11019	637		LUAD Genes
HPA:0461411	1.0691468076284719e-17	TRUE	760	309	71	HPA	skin 1; cells in spinous layer[≥Low]	11019	637		LUSC Proteins
HPA:0461411	1.2590911781489175e-5	TRUE	760	130	28	HPA	skin 1; cells in spinous layer[≥Low]	11019	637		LUAD Proteins
TF:M12704_1	1.8484427149191386e-14	TRUE	4858	3465	1041	TF	Factor: ZNF432; motif: NCAGNRCCNSRGRCAGC; match class: 1	20045	10419		LUSC Genes
TF:M12704_1	1.0778600902846635e-17	TRUE	4858	3329	1024	TF	Factor: ZNF432; motif: NCAGNRCCNSRGRCAGC; match class: 1	20045	10419		LUAD Genes
TF:M12704_1	1	FALSE	4858	372	83	TF	Factor: ZNF432; motif: NCAGNRCCNSRGRCAGC; match class: 1	20045	10419		LUSC Proteins
TF:M12704_1	1	FALSE	4858	153	43	TF	Factor: ZNF432; motif: NCAGNRCCNSRGRCAGC; match class: 1	20045	10419		LUAD Proteins
TF:M13148	3.817397105873466e-12	TRUE	7520	3465	1508	TF	Factor: ZSCAN21; motif: NSNGNSCNNGGTGCTG	20045	9552		LUSC Genes
TF:M13148	1.138767613224673e-17	TRUE	7520	3329	1491	TF	Factor: ZSCAN21; motif: NSNGNSCNNGGTGCTG	20045	9552		LUAD Genes
TF:M13148	1	FALSE	7520	372	143	TF	Factor: ZSCAN21; motif: NSNGNSCNNGGTGCTG	20045	9552		LUSC Proteins
TF:M13148	1	FALSE	7520	153	57	TF	Factor: ZSCAN21; motif: NSNGNSCNNGGTGCTG	20045	9552		LUAD Proteins
TF:M01873	1.1516709743067396e-17	TRUE	6934	3465	1441	TF	Factor: Egr-1; motif: GCGGGGGCGG	20045	1664		LUSC Genes
TF:M01873	1.0406025509051567e-16	TRUE	6934	3329	1384	TF	Factor: Egr-1; motif: GCGGGGGCGG	20045	1664		LUAD Genes
TF:M01873	1	FALSE	6934	372	142	TF	Factor: Egr-1; motif: GCGGGGGCGG	20045	1664		LUSC Proteins
TF:M01873	1	FALSE	6934	153	62	TF	Factor: Egr-1; motif: GCGGGGGCGG	20045	1664		LUAD Proteins
TF:M07348	1.0617646800342426e-16	TRUE	8277	3465	1674	TF	Factor: AP-2alpha; motif: NSCCNCRGGSN	20045	134		LUSC Genes
TF:M07348	1.1600650283743683e-17	TRUE	8277	3329	1620	TF	Factor: AP-2alpha; motif: NSCCNCRGGSN	20045	134		LUAD Genes
TF:M07348	1	FALSE	8277	372	163	TF	Factor: AP-2alpha; motif: NSCCNCRGGSN	20045	134		LUSC Proteins
TF:M07348	1	FALSE	8277	153	74	TF	Factor: AP-2alpha; motif: NSCCNCRGGSN	20045	134		LUAD Proteins
TF:M01973	1.2191111857556084e-17	TRUE	6338	3465	1333	TF	Factor: PLAG1; motif: CCCCCKWNNNGGSCCC	20045	6732		LUSC Genes
TF:M01973	3.8152115238008037e-13	TRUE	6338	3329	1257	TF	Factor: PLAG1; motif: CCCCCKWNNNGGSCCC	20045	6732		LUAD Genes
TF:M01973	1	FALSE	6338	372	135	TF	Factor: PLAG1; motif: CCCCCKWNNNGGSCCC	20045	6732		LUSC Proteins
TF:M01973	1	FALSE	6338	153	58	TF	Factor: PLAG1; motif: CCCCCKWNNNGGSCCC	20045	6732		LUAD Proteins
GO:0005622	1	FALSE	13667	3187	2411	GO:CC	intracellular anatomical structure	16860	237		LUSC Genes
GO:0005622	1	FALSE	13667	3051	2262	GO:CC	intracellular anatomical structure	16860	237		LUAD Genes
GO:0005622	1.3007350668549376e-17	TRUE	13667	368	356	GO:CC	intracellular anatomical structure	16860	237		LUSC Proteins
GO:0005622	3.260828875555066e-8	TRUE	13667	151	148	GO:CC	intracellular anatomical structure	16860	237		LUAD Proteins
REAC:R-HSA-71291	1	FALSE	370	2053	56	REAC	Metabolism of amino acids and derivatives	10842	1376		LUSC Genes
REAC:R-HSA-71291	1	FALSE	370	1909	54	REAC	Metabolism of amino acids and derivatives	10842	1376		LUAD Genes
REAC:R-HSA-71291	1.3849820430860628e-17	TRUE	370	303	49	REAC	Metabolism of amino acids and derivatives	10842	1376		LUSC Proteins
REAC:R-HSA-71291	1.2701708528746027e-13	TRUE	370	120	28	REAC	Metabolism of amino acids and derivatives	10842	1376		LUAD Proteins
HPA:0340000	1	FALSE	5429	2066	871	HPA	ovary	11019	492		LUSC Genes
HPA:0340000	1	FALSE	5429	1969	797	HPA	ovary	11019	492		LUAD Genes
HPA:0340000	1.4670346164699853e-17	TRUE	5429	309	230	HPA	ovary	11019	492		LUSC Proteins
HPA:0340000	0.008571599443122841	TRUE	5429	130	87	HPA	ovary	11019	492		LUAD Proteins
TF:M01587	1.4787159584826292e-17	TRUE	3337	3465	770	TF	Factor: FPM315; motif: SRGGGAGGAGGN	20045	2874		LUSC Genes
TF:M01587	3.311640766815636e-13	TRUE	3337	3329	721	TF	Factor: FPM315; motif: SRGGGAGGAGGN	20045	2874		LUAD Genes
TF:M01587	1	FALSE	3337	372	53	TF	Factor: FPM315; motif: SRGGGAGGAGGN	20045	2874		LUSC Proteins
TF:M01587	1	FALSE	3337	153	19	TF	Factor: FPM315; motif: SRGGGAGGAGGN	20045	2874		LUAD Proteins
TF:M09862	3.877925415969379e-14	TRUE	9615	3465	1890	TF	Factor: ZNF614; motif: NCYCWGCCYYNNN	20045	10998		LUSC Genes
TF:M09862	1.987685180145641e-17	TRUE	9615	3329	1843	TF	Factor: ZNF614; motif: NCYCWGCCYYNNN	20045	10998		LUAD Genes
TF:M09862	1	FALSE	9615	372	195	TF	Factor: ZNF614; motif: NCYCWGCCYYNNN	20045	10998		LUSC Proteins
TF:M09862	1	FALSE	9615	153	75	TF	Factor: ZNF614; motif: NCYCWGCCYYNNN	20045	10998		LUAD Proteins
GO:0060485	2.0267555370779136e-17	TRUE	238	3083	108	GO:BP	mesenchyme development	16178	15147		LUSC Genes
GO:0060485	6.393297867587299e-15	TRUE	238	2963	101	GO:BP	mesenchyme development	16178	15147		LUAD Genes
GO:0060485	1	FALSE	238	359	2	GO:BP	mesenchyme development	16178	15147		LUSC Proteins
GO:0060485	1	FALSE	238	-1	-1	GO:BP	mesenchyme development	16178	15147		LUAD Proteins
TF:M12732_1	2.4871187660884625e-17	TRUE	3591	3465	818	TF	Factor: ZNF532; motif: NGGRGCTGGG; match class: 1	20045	10701		LUSC Genes
TF:M12732_1	2.0329175536832523e-17	TRUE	3591	3329	791	TF	Factor: ZNF532; motif: NGGRGCTGGG; match class: 1	20045	10701		LUAD Genes
TF:M12732_1	1	FALSE	3591	372	60	TF	Factor: ZNF532; motif: NGGRGCTGGG; match class: 1	20045	10701		LUSC Proteins
TF:M12732_1	1	FALSE	3591	153	27	TF	Factor: ZNF532; motif: NGGRGCTGGG; match class: 1	20045	10701		LUAD Proteins
TF:M12599_1	7.26678420956253e-12	TRUE	16076	3465	2943	TF	Factor: E2F4; motif: YCCCGCCNCNNSSNNSNN; match class: 1	20045	1545		LUSC Genes
TF:M12599_1	1.6682315802482656e-10	TRUE	16076	3329	2823	TF	Factor: E2F4; motif: YCCCGCCNCNNSSNNSNN; match class: 1	20045	1545		LUAD Genes
TF:M12599_1	2.0948362670663542e-17	TRUE	16076	372	359	TF	Factor: E2F4; motif: YCCCGCCNCNNSSNNSNN; match class: 1	20045	1545		LUSC Proteins
TF:M12599_1	4.004294436084994e-6	TRUE	16076	153	148	TF	Factor: E2F4; motif: YCCCGCCNCNNSSNNSNN; match class: 1	20045	1545		LUAD Proteins
GO:0005840	1	FALSE	214	3187	9	GO:CC	ribosome	16860	389		LUSC Genes
GO:0005840	1	FALSE	214	3051	5	GO:CC	ribosome	16860	389		LUAD Genes
GO:0005840	2.110005551814629e-17	TRUE	214	368	34	GO:CC	ribosome	16860	389		LUSC Proteins
GO:0005840	2.6076817217319524e-17	TRUE	214	151	24	GO:CC	ribosome	16860	389		LUAD Proteins
GO:1903561	1.2287437288358586e-13	TRUE	2131	3187	544	GO:CC	extracellular vesicle	16860	3690		LUSC Genes
GO:1903561	2.2556228661185504e-15	TRUE	2131	3051	533	GO:CC	extracellular vesicle	16860	3690		LUAD Genes
GO:1903561	2.1262319320286926e-17	TRUE	2131	368	112	GO:CC	extracellular vesicle	16860	3690		LUSC Proteins
GO:1903561	1.535400282457522e-7	TRUE	2131	151	48	GO:CC	extracellular vesicle	16860	3690		LUAD Proteins
GO:0042127	2.158276513919387e-17	TRUE	1222	3083	362	GO:BP	regulation of cell population proliferation	16178	10326		LUSC Genes
GO:0042127	4.672582761624587e-17	TRUE	1222	2963	350	GO:BP	regulation of cell population proliferation	16178	10326		LUAD Genes
GO:0042127	1	FALSE	1222	359	25	GO:BP	regulation of cell population proliferation	16178	10326		LUSC Proteins
GO:0042127	1	FALSE	1222	146	10	GO:BP	regulation of cell population proliferation	16178	10326		LUAD Proteins
GO:0043230	1.3553033649390985e-13	TRUE	2132	3187	544	GO:CC	extracellular organelle	16860	1882		LUSC Genes
GO:0043230	2.496131124784131e-15	TRUE	2132	3051	533	GO:CC	extracellular organelle	16860	1882		LUAD Genes
GO:0043230	2.2056831202284486e-17	TRUE	2132	368	112	GO:CC	extracellular organelle	16860	1882		LUSC Proteins
GO:0043230	1.5601335354888915e-7	TRUE	2132	151	48	GO:CC	extracellular organelle	16860	1882		LUAD Proteins
GO:0065010	1.3553033649390985e-13	TRUE	2132	3187	544	GO:CC	extracellular membrane-bounded organelle	16860	2398		LUSC Genes
GO:0065010	2.496131124784131e-15	TRUE	2132	3051	533	GO:CC	extracellular membrane-bounded organelle	16860	2398		LUAD Genes
GO:0065010	2.2056831202284486e-17	TRUE	2132	368	112	GO:CC	extracellular membrane-bounded organelle	16860	2398		LUSC Proteins
GO:0065010	1.5601335354888915e-7	TRUE	2132	151	48	GO:CC	extracellular membrane-bounded organelle	16860	2398		LUAD Proteins
HPA:0390052	1	FALSE	4809	2066	755	HPA	prostate; glandular cells[≥Medium]	11019	541		LUSC Genes
HPA:0390052	1	FALSE	4809	1969	688	HPA	prostate; glandular cells[≥Medium]	11019	541		LUAD Genes
HPA:0390052	2.4431549589949314e-17	TRUE	4809	309	213	HPA	prostate; glandular cells[≥Medium]	11019	541		LUSC Proteins
HPA:0390052	1.6454219813179196e-5	TRUE	4809	130	87	HPA	prostate; glandular cells[≥Medium]	11019	541		LUAD Proteins
HPA:0471441	1	FALSE	1021	2066	207	HPA	skin 2; fibrohistiocytic cells[≥Low]	11019	704		LUSC Genes
HPA:0471441	1	FALSE	1021	1969	188	HPA	skin 2; fibrohistiocytic cells[≥Low]	11019	704		LUAD Genes
HPA:0471441	2.4762899899234124e-17	TRUE	1021	309	83	HPA	skin 2; fibrohistiocytic cells[≥Low]	11019	704		LUSC Proteins
HPA:0471441	2.8651429824513834e-7	TRUE	1021	130	36	HPA	skin 2; fibrohistiocytic cells[≥Low]	11019	704		LUAD Proteins
REAC:R-HSA-9664407	1.2402306600512354e-15	TRUE	113	2053	63	REAC	Parasite infection	10842	1666		LUSC Genes
REAC:R-HSA-9664407	2.5307639581009113e-17	TRUE	113	1909	63	REAC	Parasite infection	10842	1666		LUAD Genes
REAC:R-HSA-9664407	1	FALSE	113	303	2	REAC	Parasite infection	10842	1666		LUSC Proteins
REAC:R-HSA-9664407	1	FALSE	113	-1	-1	REAC	Parasite infection	10842	1666		LUAD Proteins
REAC:R-HSA-9664422	1.2402306600512354e-15	TRUE	113	2053	63	REAC	FCGR3A-mediated phagocytosis	10842	868		LUSC Genes
REAC:R-HSA-9664422	2.5307639581009113e-17	TRUE	113	1909	63	REAC	FCGR3A-mediated phagocytosis	10842	868		LUAD Genes
REAC:R-HSA-9664422	1	FALSE	113	303	2	REAC	FCGR3A-mediated phagocytosis	10842	868		LUSC Proteins
REAC:R-HSA-9664422	1	FALSE	113	-1	-1	REAC	FCGR3A-mediated phagocytosis	10842	868		LUAD Proteins
REAC:R-HSA-9664417	1.2402306600512354e-15	TRUE	113	2053	63	REAC	Leishmania phagocytosis	10842	1277		LUSC Genes
REAC:R-HSA-9664417	2.5307639581009113e-17	TRUE	113	1909	63	REAC	Leishmania phagocytosis	10842	1277		LUAD Genes
REAC:R-HSA-9664417	1	FALSE	113	303	2	REAC	Leishmania phagocytosis	10842	1277		LUSC Proteins
REAC:R-HSA-9664417	1	FALSE	113	-1	-1	REAC	Leishmania phagocytosis	10842	1277		LUAD Proteins
HPA:0530711	1	FALSE	5333	2066	751	HPA	spleen; cells in red pulp[≥Low]	11019	776		LUSC Genes
HPA:0530711	1	FALSE	5333	1969	684	HPA	spleen; cells in red pulp[≥Low]	11019	776		LUAD Genes
HPA:0530711	2.5875719130440826e-17	TRUE	5333	309	227	HPA	spleen; cells in red pulp[≥Low]	11019	776		LUSC Proteins
HPA:0530711	6.616789874681352e-7	TRUE	5333	130	96	HPA	spleen; cells in red pulp[≥Low]	11019	776		LUAD Proteins
HPA:0461392	1	FALSE	637	2066	135	HPA	skin 1; cells in basal layer[≥Medium]	11019	629		LUSC Genes
HPA:0461392	1	FALSE	637	1969	108	HPA	skin 1; cells in basal layer[≥Medium]	11019	629		LUAD Genes
HPA:0461392	2.6322563160396237e-17	TRUE	637	309	64	HPA	skin 1; cells in basal layer[≥Medium]	11019	629		LUSC Proteins
HPA:0461392	9.069128958565782e-5	TRUE	637	130	24	HPA	skin 1; cells in basal layer[≥Medium]	11019	629		LUAD Proteins
TF:M10426	2.784270102935866e-17	TRUE	9595	3465	1908	TF	Factor: ctcf; motif: CCRSCAGGGGGCGCN	20045	1168		LUSC Genes
TF:M10426	1.1475549196534901e-12	TRUE	9595	3329	1807	TF	Factor: ctcf; motif: CCRSCAGGGGGCGCN	20045	1168		LUAD Genes
TF:M10426	1	FALSE	9595	372	199	TF	Factor: ctcf; motif: CCRSCAGGGGGCGCN	20045	1168		LUSC Proteins
TF:M10426	1	FALSE	9595	153	89	TF	Factor: ctcf; motif: CCRSCAGGGGGCGCN	20045	1168		LUAD Proteins
GO:0070062	1.9698941658240458e-13	TRUE	2108	3187	538	GO:CC	extracellular exosome	16860	2418		LUSC Genes
GO:0070062	6.549189852771672e-15	TRUE	2108	3051	526	GO:CC	extracellular exosome	16860	2418		LUAD Genes
GO:0070062	2.888355052161384e-17	TRUE	2108	368	111	GO:CC	extracellular exosome	16860	2418		LUSC Proteins
GO:0070062	1.0598521476277918e-7	TRUE	2108	151	48	GO:CC	extracellular exosome	16860	2418		LUAD Proteins
HPA:0430051	1	FALSE	6828	2066	1137	HPA	seminal vesicle; glandular cells[≥Low]	11019	604		LUSC Genes
HPA:0430051	1	FALSE	6828	1969	1066	HPA	seminal vesicle; glandular cells[≥Low]	11019	604		LUAD Genes
HPA:0430051	2.916532082862366e-17	TRUE	6828	309	263	HPA	seminal vesicle; glandular cells[≥Low]	11019	604		LUSC Proteins
HPA:0430051	0.004371732299126079	TRUE	6828	130	103	HPA	seminal vesicle; glandular cells[≥Low]	11019	604		LUAD Proteins
HPA:0430000	1	FALSE	6828	2066	1137	HPA	seminal vesicle	11019	603		LUSC Genes
HPA:0430000	1	FALSE	6828	1969	1066	HPA	seminal vesicle	11019	603		LUAD Genes
HPA:0430000	2.916532082862366e-17	TRUE	6828	309	263	HPA	seminal vesicle	11019	603		LUSC Proteins
HPA:0430000	0.004371732299126079	TRUE	6828	130	103	HPA	seminal vesicle	11019	603		LUAD Proteins
TF:M00444_1	1.614117503273018e-14	TRUE	4711	3465	1014	TF	Factor: VDR; motif: GGGKNARNRRGGWSA; match class: 1	20045	9069		LUSC Genes
TF:M00444_1	2.966560304513758e-17	TRUE	4711	3329	995	TF	Factor: VDR; motif: GGGKNARNRRGGWSA; match class: 1	20045	9069		LUAD Genes
TF:M00444_1	1	FALSE	4711	372	91	TF	Factor: VDR; motif: GGGKNARNRRGGWSA; match class: 1	20045	9069		LUSC Proteins
TF:M00444_1	1	FALSE	4711	153	38	TF	Factor: VDR; motif: GGGKNARNRRGGWSA; match class: 1	20045	9069		LUAD Proteins
GO:0040017	2.986096559688195e-17	TRUE	477	3083	176	GO:BP	positive regulation of locomotion	16178	10246		LUSC Genes
GO:0040017	7.594928768081025e-16	TRUE	477	2963	168	GO:BP	positive regulation of locomotion	16178	10246		LUAD Genes
GO:0040017	1	FALSE	477	359	11	GO:BP	positive regulation of locomotion	16178	10246		LUSC Proteins
GO:0040017	1	FALSE	477	146	7	GO:BP	positive regulation of locomotion	16178	10246		LUAD Proteins
REAC:R-HSA-2871809	5.039893413858829e-14	TRUE	83	2053	50	REAC	FCERI mediated Ca+2 mobilization	10842	863		LUSC Genes
REAC:R-HSA-2871809	3.538436525887869e-17	TRUE	83	1909	52	REAC	FCERI mediated Ca+2 mobilization	10842	863		LUAD Genes
REAC:R-HSA-2871809	1	FALSE	83	303	1	REAC	FCERI mediated Ca+2 mobilization	10842	863		LUSC Proteins
REAC:R-HSA-2871809	1	FALSE	83	-1	-1	REAC	FCERI mediated Ca+2 mobilization	10842	863		LUAD Proteins
REAC:R-HSA-1650814	4.154136738831724e-17	TRUE	67	2053	47	REAC	Collagen biosynthesis and modifying enzymes	10842	371		LUSC Genes
REAC:R-HSA-1650814	1.7748515078569195e-15	TRUE	67	1909	44	REAC	Collagen biosynthesis and modifying enzymes	10842	371		LUAD Genes
REAC:R-HSA-1650814	1	FALSE	67	303	6	REAC	Collagen biosynthesis and modifying enzymes	10842	371		LUSC Proteins
REAC:R-HSA-1650814	1	FALSE	67	120	1	REAC	Collagen biosynthesis and modifying enzymes	10842	371		LUAD Proteins
HPA:0430052	1	FALSE	5238	2066	798	HPA	seminal vesicle; glandular cells[≥Medium]	11019	605		LUSC Genes
HPA:0430052	1	FALSE	5238	1969	730	HPA	seminal vesicle; glandular cells[≥Medium]	11019	605		LUAD Genes
HPA:0430052	4.526078345915694e-17	TRUE	5238	309	224	HPA	seminal vesicle; glandular cells[≥Medium]	11019	605		LUSC Proteins
HPA:0430052	2.6489585204522573e-4	TRUE	5238	130	89	HPA	seminal vesicle; glandular cells[≥Medium]	11019	605		LUAD Proteins
TF:M00706	2.0030073847939013e-15	TRUE	5828	3465	1226	TF	Factor: TFII-I; motif: RGAGGKAGG	20045	8828		LUSC Genes
TF:M00706	4.7254838216092026e-17	TRUE	5828	3329	1193	TF	Factor: TFII-I; motif: RGAGGKAGG	20045	8828		LUAD Genes
TF:M00706	1	FALSE	5828	372	101	TF	Factor: TFII-I; motif: RGAGGKAGG	20045	8828		LUSC Proteins
TF:M00706	1	FALSE	5828	153	51	TF	Factor: TFII-I; motif: RGAGGKAGG	20045	8828		LUAD Proteins
GO:0007010	1.9786940635606424e-11	TRUE	1324	3083	362	GO:BP	cytoskeleton organization	16178	2653		LUSC Genes
GO:0007010	4.838334030819617e-17	TRUE	1324	2963	373	GO:BP	cytoskeleton organization	16178	2653		LUAD Genes
GO:0007010	1	FALSE	1324	359	25	GO:BP	cytoskeleton organization	16178	2653		LUSC Proteins
GO:0007010	1	FALSE	1324	146	10	GO:BP	cytoskeleton organization	16178	2653		LUAD Proteins
TF:M12464_1	5.967289509267892e-17	TRUE	2630	3465	628	TF	Factor: ZNF148; motif: NNCCCCTCCCCC; match class: 1	20045	9667		LUSC Genes
TF:M12464_1	1.3125454199541516e-13	TRUE	2630	3329	591	TF	Factor: ZNF148; motif: NNCCCCTCCCCC; match class: 1	20045	9667		LUAD Genes
TF:M12464_1	1	FALSE	2630	372	56	TF	Factor: ZNF148; motif: NNCCCCTCCCCC; match class: 1	20045	9667		LUSC Proteins
TF:M12464_1	1	FALSE	2630	153	24	TF	Factor: ZNF148; motif: NNCCCCTCCCCC; match class: 1	20045	9667		LUAD Proteins
TF:M02281	6.048491394144027e-17	TRUE	6671	3465	1389	TF	Factor: SP1; motif: CCCCKCCCCC	20045	7938		LUSC Genes
TF:M02281	5.126975743480045e-16	TRUE	6671	3329	1334	TF	Factor: SP1; motif: CCCCKCCCCC	20045	7938		LUAD Genes
TF:M02281	1	FALSE	6671	372	137	TF	Factor: SP1; motif: CCCCKCCCCC	20045	7938		LUSC Proteins
TF:M02281	1	FALSE	6671	153	54	TF	Factor: SP1; motif: CCCCKCCCCC	20045	7938		LUAD Proteins
GO:0034329	6.151099859255195e-17	TRUE	346	3083	139	GO:BP	cell junction assembly	16178	8862		LUSC Genes
GO:0034329	3.4283297596229897e-16	TRUE	346	2963	134	GO:BP	cell junction assembly	16178	8862		LUAD Genes
GO:0034329	1	FALSE	346	359	7	GO:BP	cell junction assembly	16178	8862		LUSC Proteins
GO:0034329	1	FALSE	346	146	5	GO:BP	cell junction assembly	16178	8862		LUAD Proteins
TF:M04869_1	6.198494054205541e-17	TRUE	10557	3465	2071	TF	Factor: Egr-1; motif: GCGCATGCG; match class: 1	20045	1641		LUSC Genes
TF:M04869_1	3.189886044076796e-13	TRUE	10557	3329	1970	TF	Factor: Egr-1; motif: GCGCATGCG; match class: 1	20045	1641		LUAD Genes
TF:M04869_1	0.04887097283286813	TRUE	10557	372	236	TF	Factor: Egr-1; motif: GCGCATGCG; match class: 1	20045	1641		LUSC Proteins
TF:M04869_1	1	FALSE	10557	153	96	TF	Factor: Egr-1; motif: GCGCATGCG; match class: 1	20045	1641		LUAD Proteins
HPA:0540053	1	FALSE	2453	2066	337	HPA	stomach 1; glandular cells[High]	11019	785		LUSC Genes
HPA:0540053	1	FALSE	2453	1969	294	HPA	stomach 1; glandular cells[High]	11019	785		LUAD Genes
HPA:0540053	6.232266552266161e-17	TRUE	2453	309	139	HPA	stomach 1; glandular cells[High]	11019	785		LUSC Proteins
HPA:0540053	9.846090854369735e-8	TRUE	2453	130	61	HPA	stomach 1; glandular cells[High]	11019	785		LUAD Proteins
GO:0048598	6.504439259391391e-17	TRUE	308	3083	128	GO:BP	embryonic morphogenesis	16178	13290		LUSC Genes
GO:0048598	1.3402621234953123e-13	TRUE	308	2963	118	GO:BP	embryonic morphogenesis	16178	13290		LUAD Genes
GO:0048598	1	FALSE	308	359	3	GO:BP	embryonic morphogenesis	16178	13290		LUSC Proteins
GO:0048598	1	FALSE	308	146	2	GO:BP	embryonic morphogenesis	16178	13290		LUAD Proteins
HPA:0350473	1	FALSE	1960	2066	260	HPA	pancreas; exocrine glandular cells[High]	11019	502		LUSC Genes
HPA:0350473	1	FALSE	1960	1969	226	HPA	pancreas; exocrine glandular cells[High]	11019	502		LUAD Genes
HPA:0350473	6.554729867778346e-17	TRUE	1960	309	121	HPA	pancreas; exocrine glandular cells[High]	11019	502		LUSC Proteins
HPA:0350473	4.925393888510548e-7	TRUE	1960	130	52	HPA	pancreas; exocrine glandular cells[High]	11019	502		LUAD Proteins
REAC:R-HSA-983695	6.414825648023945e-13	TRUE	84	2053	49	REAC	Antigen activates B Cell Receptor (BCR) leading to generation of second messengers	10842	147		LUSC Genes
REAC:R-HSA-983695	7.719549451530675e-17	TRUE	84	1909	52	REAC	Antigen activates B Cell Receptor (BCR) leading to generation of second messengers	10842	147		LUAD Genes
REAC:R-HSA-983695	1	FALSE	84	303	1	REAC	Antigen activates B Cell Receptor (BCR) leading to generation of second messengers	10842	147		LUSC Proteins
REAC:R-HSA-983695	1	FALSE	84	-1	-1	REAC	Antigen activates B Cell Receptor (BCR) leading to generation of second messengers	10842	147		LUAD Proteins
TF:M00469_1	7.760372251034841e-17	TRUE	3413	3465	781	TF	Factor: AP-2alpha; motif: GCCNNNRGS; match class: 1	20045	129		LUSC Genes
TF:M00469_1	2.918020355949616e-14	TRUE	3413	3329	741	TF	Factor: AP-2alpha; motif: GCCNNNRGS; match class: 1	20045	129		LUAD Genes
TF:M00469_1	1	FALSE	3413	372	70	TF	Factor: AP-2alpha; motif: GCCNNNRGS; match class: 1	20045	129		LUSC Proteins
TF:M00469_1	1	FALSE	3413	153	28	TF	Factor: AP-2alpha; motif: GCCNNNRGS; match class: 1	20045	129		LUAD Proteins
GO:0005102	6.278941649516614e-14	TRUE	1292	3217	356	GO:MF	signaling receptor binding	17314	1277		LUSC Genes
GO:0005102	8.320190537856066e-17	TRUE	1292	3067	354	GO:MF	signaling receptor binding	17314	1277		LUAD Genes
GO:0005102	1	FALSE	1292	366	17	GO:MF	signaling receptor binding	17314	1277		LUSC Proteins
GO:0005102	1	FALSE	1292	150	2	GO:MF	signaling receptor binding	17314	1277		LUAD Proteins
TF:M00932	8.463110297382912e-17	TRUE	10750	3465	2103	TF	Factor: Sp1; motif: NNGGGGCGGGGNN	20045	7964		LUSC Genes
TF:M00932	1.180967134226912e-16	TRUE	10750	3329	2025	TF	Factor: Sp1; motif: NNGGGGCGGGGNN	20045	7964		LUAD Genes
TF:M00932	0.1520938287281557	FALSE	10750	372	237	TF	Factor: Sp1; motif: NNGGGGCGGGGNN	20045	7964		LUSC Proteins
TF:M00932	1	FALSE	10750	153	97	TF	Factor: Sp1; motif: NNGGGGCGGGGNN	20045	7964		LUAD Proteins
TF:M10426_1	8.571639047728507e-17	TRUE	4526	3465	993	TF	Factor: ctcf; motif: CCRSCAGGGGGCGCN; match class: 1	20045	1169		LUSC Genes
TF:M10426_1	9.109821943805001e-16	TRUE	4526	3329	953	TF	Factor: ctcf; motif: CCRSCAGGGGGCGCN; match class: 1	20045	1169		LUAD Genes
TF:M10426_1	1	FALSE	4526	372	81	TF	Factor: ctcf; motif: CCRSCAGGGGGCGCN; match class: 1	20045	1169		LUSC Proteins
TF:M10426_1	1	FALSE	4526	153	43	TF	Factor: ctcf; motif: CCRSCAGGGGGCGCN; match class: 1	20045	1169		LUAD Proteins
TF:M08487	8.8668887719858e-15	TRUE	14303	3465	2679	TF	Factor: GCMa:Erg; motif: ATGCGGGCGGAARKG	20045	3100		LUSC Genes
TF:M08487	8.850187291644971e-17	TRUE	14303	3329	2590	TF	Factor: GCMa:Erg; motif: ATGCGGGCGGAARKG	20045	3100		LUAD Genes
TF:M08487	0.8947398406743008	FALSE	14303	372	295	TF	Factor: GCMa:Erg; motif: ATGCGGGCGGAARKG	20045	3100		LUSC Proteins
TF:M08487	1	FALSE	14303	153	117	TF	Factor: GCMa:Erg; motif: ATGCGGGCGGAARKG	20045	3100		LUAD Proteins
TF:M04595_1	3.863092111170465e-14	TRUE	7613	3465	1539	TF	Factor: SALL2; motif: GGGTGGG; match class: 1	20045	7533		LUSC Genes
TF:M04595_1	9.744388095603736e-17	TRUE	7613	3329	1501	TF	Factor: SALL2; motif: GGGTGGG; match class: 1	20045	7533		LUAD Genes
TF:M04595_1	1	FALSE	7613	372	141	TF	Factor: SALL2; motif: GGGTGGG; match class: 1	20045	7533		LUSC Proteins
TF:M04595_1	1	FALSE	7613	153	68	TF	Factor: SALL2; motif: GGGTGGG; match class: 1	20045	7533		LUAD Proteins
TF:M00933	1.0240556433500245e-16	TRUE	10005	3465	1975	TF	Factor: Sp1; motif: CCCCGCCCCN	20045	7958		LUSC Genes
TF:M00933	1.2472297021390072e-14	TRUE	10005	3329	1889	TF	Factor: Sp1; motif: CCCCGCCCCN	20045	7958		LUAD Genes
TF:M00933	0.9567608629816685	FALSE	10005	372	219	TF	Factor: Sp1; motif: CCCCGCCCCN	20045	7958		LUSC Proteins
TF:M00933	1	FALSE	10005	153	88	TF	Factor: Sp1; motif: CCCCGCCCCN	20045	7958		LUAD Proteins
GO:0009986	3.5979262641360793e-9	TRUE	724	3187	210	GO:CC	cell surface	16860	661		LUSC Genes
GO:0009986	1.0546518844345264e-16	TRUE	724	3051	228	GO:CC	cell surface	16860	661		LUAD Genes
GO:0009986	1	FALSE	724	368	11	GO:CC	cell surface	16860	661		LUSC Proteins
GO:0009986	1	FALSE	724	-1	-1	GO:CC	cell surface	16860	661		LUAD Proteins
TF:M12160	8.557967981385836e-16	TRUE	13060	3465	2483	TF	Factor: KLF15; motif: RCCMCRCCCMCN	20045	4618		LUSC Genes
TF:M12160	1.0881545626746861e-16	TRUE	13060	3329	2396	TF	Factor: KLF15; motif: RCCMCRCCCMCN	20045	4618		LUAD Genes
TF:M12160	1	FALSE	13060	372	265	TF	Factor: KLF15; motif: RCCMCRCCCMCN	20045	4618		LUSC Proteins
TF:M12160	1	FALSE	13060	153	108	TF	Factor: KLF15; motif: RCCMCRCCCMCN	20045	4618		LUAD Proteins
TF:M07084	1.0995223861777351e-16	TRUE	11167	3465	2173	TF	Factor: E2F-4; motif: NGGCGGGAARN	20045	1538		LUSC Genes
TF:M07084	3.720914033241289e-12	TRUE	11167	3329	2062	TF	Factor: E2F-4; motif: NGGCGGGAARN	20045	1538		LUAD Genes
TF:M07084	2.499413971047096e-6	TRUE	11167	372	264	TF	Factor: E2F-4; motif: NGGCGGGAARN	20045	1538		LUSC Proteins
TF:M07084	0.016502509449583758	TRUE	11167	153	112	TF	Factor: E2F-4; motif: NGGCGGGAARN	20045	1538		LUAD Proteins
TF:M07084_1	1.1868868516146957e-16	TRUE	5606	3465	1193	TF	Factor: E2F-4; motif: NGGCGGGAARN; match class: 1	20045	1539		LUSC Genes
TF:M07084_1	3.9817477727854844e-12	TRUE	5606	3329	1122	TF	Factor: E2F-4; motif: NGGCGGGAARN; match class: 1	20045	1539		LUAD Genes
TF:M07084_1	0.09499896127096039	FALSE	5606	372	140	TF	Factor: E2F-4; motif: NGGCGGGAARN; match class: 1	20045	1539		LUSC Proteins
TF:M07084_1	0.44414073659748515	FALSE	5606	153	64	TF	Factor: E2F-4; motif: NGGCGGGAARN; match class: 1	20045	1539		LUAD Proteins
TF:M12697	1.2881351317646442e-16	TRUE	3218	3465	742	TF	Factor: ZNF142; motif: SNSCGCCCGCCCGCSCSS	20045	9660		LUSC Genes
TF:M12697	1.7712549084593846e-14	TRUE	3218	3329	706	TF	Factor: ZNF142; motif: SNSCGCCCGCCCGCSCSS	20045	9660		LUAD Genes
TF:M12697	1	FALSE	3218	372	57	TF	Factor: ZNF142; motif: SNSCGCCCGCCCGCSCSS	20045	9660		LUSC Proteins
TF:M12697	1	FALSE	3218	153	24	TF	Factor: ZNF142; motif: SNSCGCCCGCCCGCSCSS	20045	9660		LUAD Proteins
GO:2000147	1.3260181004065917e-16	TRUE	468	3083	172	GO:BP	positive regulation of cell motility	16178	26168		LUSC Genes
GO:2000147	5.580809954791837e-16	TRUE	468	2963	166	GO:BP	positive regulation of cell motility	16178	26168		LUAD Genes
GO:2000147	1	FALSE	468	359	11	GO:BP	positive regulation of cell motility	16178	26168		LUSC Proteins
GO:2000147	1	FALSE	468	146	7	GO:BP	positive regulation of cell motility	16178	26168		LUAD Proteins
TF:M00716_1	1.5588017088469508e-16	TRUE	14519	3465	2724	TF	Factor: ZF5; motif: GSGCGCGR; match class: 1	20045	9365		LUSC Genes
TF:M00716_1	1.1232767757171402e-13	TRUE	14519	3329	2605	TF	Factor: ZF5; motif: GSGCGCGR; match class: 1	20045	9365		LUAD Genes
TF:M00716_1	4.853790522025477e-16	TRUE	14519	372	339	TF	Factor: ZF5; motif: GSGCGCGR; match class: 1	20045	9365		LUSC Proteins
TF:M00716_1	1.0804120272084323e-5	TRUE	14519	153	140	TF	Factor: ZF5; motif: GSGCGCGR; match class: 1	20045	9365		LUAD Proteins
HPA:0190222	1	FALSE	5058	2066	810	HPA	esophagus; squamous epithelial cells[≥Medium]	11019	326		LUSC Genes
HPA:0190222	1	FALSE	5058	1969	703	HPA	esophagus; squamous epithelial cells[≥Medium]	11019	326		LUAD Genes
HPA:0190222	1.6642499585994796e-16	TRUE	5058	309	218	HPA	esophagus; squamous epithelial cells[≥Medium]	11019	326		LUSC Proteins
HPA:0190222	6.179734949472893e-7	TRUE	5058	130	93	HPA	esophagus; squamous epithelial cells[≥Medium]	11019	326		LUAD Proteins
TF:M00333	1.767015966501487e-16	TRUE	15464	3465	2873	TF	Factor: ZF5; motif: NRNGNGCGCGCWN	20045	9376		LUSC Genes
TF:M00333	8.333033736204753e-16	TRUE	15464	3329	2761	TF	Factor: ZF5; motif: NRNGNGCGCGCWN	20045	9376		LUAD Genes
TF:M00333	8.045261219783574e-9	TRUE	15464	372	338	TF	Factor: ZF5; motif: NRNGNGCGCGCWN	20045	9376		LUSC Proteins
TF:M00333	1	FALSE	15464	153	133	TF	Factor: ZF5; motif: NRNGNGCGCGCWN	20045	9376		LUAD Proteins
HPA:0040000	1	FALSE	6496	2066	958	HPA	bone marrow	11019	50		LUSC Genes
HPA:0040000	1	FALSE	6496	1969	868	HPA	bone marrow	11019	50		LUAD Genes
HPA:0040000	1.816189731723189e-16	TRUE	6496	309	254	HPA	bone marrow	11019	50		LUSC Proteins
HPA:0040000	2.2356178239746937e-5	TRUE	6496	130	105	HPA	bone marrow	11019	50		LUAD Proteins
HPA:0040081	1	FALSE	6496	2066	958	HPA	bone marrow; hematopoietic cells[≥Low]	11019	51		LUSC Genes
HPA:0040081	1	FALSE	6496	1969	868	HPA	bone marrow; hematopoietic cells[≥Low]	11019	51		LUAD Genes
HPA:0040081	1.816189731723189e-16	TRUE	6496	309	254	HPA	bone marrow; hematopoietic cells[≥Low]	11019	51		LUSC Proteins
HPA:0040081	2.2356178239746937e-5	TRUE	6496	130	105	HPA	bone marrow; hematopoietic cells[≥Low]	11019	51		LUAD Proteins
TF:M00931_1	1.9199060439026128e-16	TRUE	6121	3465	1286	TF	Factor: Sp1; motif: GGGGCGGGGC; match class: 1	20045	7969		LUSC Genes
TF:M00931_1	1.3238023870865693e-14	TRUE	6121	3329	1229	TF	Factor: Sp1; motif: GGGGCGGGGC; match class: 1	20045	7969		LUAD Genes
TF:M00931_1	1	FALSE	6121	372	124	TF	Factor: Sp1; motif: GGGGCGGGGC; match class: 1	20045	7969		LUSC Proteins
TF:M00931_1	1	FALSE	6121	153	49	TF	Factor: Sp1; motif: GGGGCGGGGC; match class: 1	20045	7969		LUAD Proteins
REAC:R-HSA-9711097	1	FALSE	157	2053	4	REAC	Cellular response to starvation	10842	330		LUSC Genes
REAC:R-HSA-9711097	1	FALSE	157	1909	3	REAC	Cellular response to starvation	10842	330		LUAD Genes
REAC:R-HSA-9711097	1.944591711918953e-16	TRUE	157	303	32	REAC	Cellular response to starvation	10842	330		LUSC Proteins
REAC:R-HSA-9711097	1.0379253329144139e-14	TRUE	157	120	21	REAC	Cellular response to starvation	10842	330		LUAD Proteins
TF:M09968	2.0224705242725257e-16	TRUE	3285	3465	754	TF	Factor: KLF15; motif: RGGGMGGRGNNGGGGGNGG	20045	4610		LUSC Genes
TF:M09968	1.6602564453438019e-15	TRUE	3285	3329	724	TF	Factor: KLF15; motif: RGGGMGGRGNNGGGGGNGG	20045	4610		LUAD Genes
TF:M09968	1	FALSE	3285	372	58	TF	Factor: KLF15; motif: RGGGMGGRGNNGGGGGNGG	20045	4610		LUSC Proteins
TF:M09968	1	FALSE	3285	153	29	TF	Factor: KLF15; motif: RGGGMGGRGNNGGGGGNGG	20045	4610		LUAD Proteins
GO:0001667	2.1394667989634758e-16	TRUE	336	3083	135	GO:BP	ameboidal-type cell migration	16178	383		LUSC Genes
GO:0001667	1.3226949413282293e-15	TRUE	336	2963	130	GO:BP	ameboidal-type cell migration	16178	383		LUAD Genes
GO:0001667	1	FALSE	336	359	8	GO:BP	ameboidal-type cell migration	16178	383		LUSC Proteins
GO:0001667	1	FALSE	336	146	5	GO:BP	ameboidal-type cell migration	16178	383		LUAD Proteins
HPA:0620000	1	FALSE	6000	2066	1012	HPA	vagina	11019	856		LUSC Genes
HPA:0620000	1	FALSE	6000	1969	878	HPA	vagina	11019	856		LUAD Genes
HPA:0620000	2.1766640300370842e-16	TRUE	6000	309	242	HPA	vagina	11019	856		LUSC Proteins
HPA:0620000	4.443535384697986e-9	TRUE	6000	130	107	HPA	vagina	11019	856		LUAD Proteins
HPA:0620221	1	FALSE	6000	2066	1012	HPA	vagina; squamous epithelial cells[≥Low]	11019	857		LUSC Genes
HPA:0620221	1	FALSE	6000	1969	878	HPA	vagina; squamous epithelial cells[≥Low]	11019	857		LUAD Genes
HPA:0620221	2.1766640300370842e-16	TRUE	6000	309	242	HPA	vagina; squamous epithelial cells[≥Low]	11019	857		LUSC Proteins
HPA:0620221	4.443535384697986e-9	TRUE	6000	130	107	HPA	vagina; squamous epithelial cells[≥Low]	11019	857		LUAD Proteins
HPA:0471471	1	FALSE	802	2066	94	HPA	skin 2; lymphocytes[≥Low]	11019	713		LUSC Genes
HPA:0471471	1	FALSE	802	1969	76	HPA	skin 2; lymphocytes[≥Low]	11019	713		LUAD Genes
HPA:0471471	2.2188277192660352e-16	TRUE	802	309	71	HPA	skin 2; lymphocytes[≥Low]	11019	713		LUSC Proteins
HPA:0471471	1.4855140742160876e-7	TRUE	802	130	32	HPA	skin 2; lymphocytes[≥Low]	11019	713		LUAD Proteins
HPA:0540000	1	FALSE	7664	2066	1361	HPA	stomach 1	11019	782		LUSC Genes
HPA:0540000	1	FALSE	7664	1969	1268	HPA	stomach 1	11019	782		LUAD Genes
HPA:0540000	2.263736393487662e-16	TRUE	7664	309	279	HPA	stomach 1	11019	782		LUSC Proteins
HPA:0540000	1.0602467882171516e-8	TRUE	7664	130	121	HPA	stomach 1	11019	782		LUAD Proteins
HPA:0540051	1	FALSE	7664	2066	1361	HPA	stomach 1; glandular cells[≥Low]	11019	783		LUSC Genes
HPA:0540051	1	FALSE	7664	1969	1268	HPA	stomach 1; glandular cells[≥Low]	11019	783		LUAD Genes
HPA:0540051	2.263736393487662e-16	TRUE	7664	309	279	HPA	stomach 1; glandular cells[≥Low]	11019	783		LUSC Proteins
HPA:0540051	1.0602467882171516e-8	TRUE	7664	130	121	HPA	stomach 1; glandular cells[≥Low]	11019	783		LUAD Proteins
HPA:0160251	1	FALSE	4077	2066	628	HPA	endometrium 1; cells in endometrial stroma[≥Low]	11019	307		LUSC Genes
HPA:0160251	1	FALSE	4077	1969	573	HPA	endometrium 1; cells in endometrial stroma[≥Low]	11019	307		LUAD Genes
HPA:0160251	2.2905778173811816e-16	TRUE	4077	309	190	HPA	endometrium 1; cells in endometrial stroma[≥Low]	11019	307		LUSC Proteins
HPA:0160251	3.0405949589389216e-4	TRUE	4077	130	75	HPA	endometrium 1; cells in endometrial stroma[≥Low]	11019	307		LUAD Proteins
GO:0000902	1.2915362224660837e-13	TRUE	650	3083	211	GO:BP	cell morphogenesis	16178	242		LUSC Genes
GO:0000902	2.3154175066303817e-16	TRUE	650	2963	213	GO:BP	cell morphogenesis	16178	242		LUAD Genes
GO:0000902	1	FALSE	650	359	5	GO:BP	cell morphogenesis	16178	242		LUSC Proteins
GO:0000902	1	FALSE	650	146	3	GO:BP	cell morphogenesis	16178	242		LUAD Proteins
GO:0030335	2.3356468477550304e-16	TRUE	448	3083	166	GO:BP	positive regulation of cell migration	16178	7018		LUSC Genes
GO:0030335	4.571197980514676e-16	TRUE	448	2963	161	GO:BP	positive regulation of cell migration	16178	7018		LUAD Genes
GO:0030335	1	FALSE	448	359	11	GO:BP	positive regulation of cell migration	16178	7018		LUSC Proteins
GO:0030335	1	FALSE	448	146	7	GO:BP	positive regulation of cell migration	16178	7018		LUAD Proteins
GO:0002009	2.425361573459246e-16	TRUE	251	3083	110	GO:BP	morphogenesis of an epithelium	16178	618		LUSC Genes
GO:0002009	5.093689848508906e-13	TRUE	251	2963	101	GO:BP	morphogenesis of an epithelium	16178	618		LUAD Genes
GO:0002009	1	FALSE	251	359	1	GO:BP	morphogenesis of an epithelium	16178	618		LUSC Proteins
GO:0002009	1	FALSE	251	146	2	GO:BP	morphogenesis of an epithelium	16178	618		LUAD Proteins
HPA:0470201	1	FALSE	888	2066	182	HPA	skin 2; endothelial cells[≥Low]	11019	695		LUSC Genes
HPA:0470201	1	FALSE	888	1969	162	HPA	skin 2; endothelial cells[≥Low]	11019	695		LUAD Genes
HPA:0470201	2.764049151535462e-16	TRUE	888	309	75	HPA	skin 2; endothelial cells[≥Low]	11019	695		LUSC Proteins
HPA:0470201	2.6171796090876245e-5	TRUE	888	130	30	HPA	skin 2; endothelial cells[≥Low]	11019	695		LUAD Proteins
GO:0001501	3.217201330099294e-16	TRUE	282	3083	119	GO:BP	skeletal system development	16178	323		LUSC Genes
GO:0001501	9.944331520539668e-13	TRUE	282	2963	109	GO:BP	skeletal system development	16178	323		LUAD Genes
GO:0001501	1	FALSE	282	359	5	GO:BP	skeletal system development	16178	323		LUSC Proteins
GO:0001501	1	FALSE	282	146	3	GO:BP	skeletal system development	16178	323		LUAD Proteins
KEGG:03010	1	FALSE	153	1526	4	KEGG	Ribosome	8484	208		LUSC Genes
KEGG:03010	1	FALSE	153	1430	1	KEGG	Ribosome	8484	208		LUAD Genes
KEGG:03010	3.2455464585878294e-16	TRUE	153	226	30	KEGG	Ribosome	8484	208		LUSC Proteins
KEGG:03010	6.058082053815891e-16	TRUE	153	93	21	KEGG	Ribosome	8484	208		LUAD Proteins
TF:M04148	3.266574276970874e-16	TRUE	10275	3465	2018	TF	Factor: TFAP2A; motif: NGCCCYNNGGGCN	20045	8678		LUSC Genes
TF:M04148	5.603092704038036e-14	TRUE	10275	3329	1929	TF	Factor: TFAP2A; motif: NGCCCYNNGGGCN	20045	8678		LUAD Genes
TF:M04148	1	FALSE	10275	372	207	TF	Factor: TFAP2A; motif: NGCCCYNNGGGCN	20045	8678		LUSC Proteins
TF:M04148	1	FALSE	10275	153	95	TF	Factor: TFAP2A; motif: NGCCCYNNGGGCN	20045	8678		LUAD Proteins
TF:M12732	3.483156234622586e-13	TRUE	9424	3465	1850	TF	Factor: ZNF532; motif: NGGRGCTGGG	20045	10700		LUSC Genes
TF:M12732	3.624415664286102e-16	TRUE	9424	3329	1803	TF	Factor: ZNF532; motif: NGGRGCTGGG	20045	10700		LUAD Genes
TF:M12732	1	FALSE	9424	372	171	TF	Factor: ZNF532; motif: NGGRGCTGGG	20045	10700		LUSC Proteins
TF:M12732	1	FALSE	9424	153	78	TF	Factor: ZNF532; motif: NGGRGCTGGG	20045	10700		LUAD Proteins
MIRNA:hsa-miR-335-5p	1.826686885428131e-8	TRUE	2562	2946	634	MIRNA	hsa-miR-335-5p	14819	688		LUSC Genes
MIRNA:hsa-miR-335-5p	4.285714566288973e-16	TRUE	2562	2775	644	MIRNA	hsa-miR-335-5p	14819	688		LUAD Genes
MIRNA:hsa-miR-335-5p	1	FALSE	2562	355	18	MIRNA	hsa-miR-335-5p	14819	688		LUSC Proteins
MIRNA:hsa-miR-335-5p	1	FALSE	2562	145	8	MIRNA	hsa-miR-335-5p	14819	688		LUAD Proteins
TF:M09862_1	1.0992156619924182e-12	TRUE	4302	3465	926	TF	Factor: ZNF614; motif: NCYCWGCCYYNNN; match class: 1	20045	10999		LUSC Genes
TF:M09862_1	4.871292876568292e-16	TRUE	4302	3329	914	TF	Factor: ZNF614; motif: NCYCWGCCYYNNN; match class: 1	20045	10999		LUAD Genes
TF:M09862_1	1	FALSE	4302	372	80	TF	Factor: ZNF614; motif: NCYCWGCCYYNNN; match class: 1	20045	10999		LUSC Proteins
TF:M09862_1	1	FALSE	4302	153	28	TF	Factor: ZNF614; motif: NCYCWGCCYYNNN; match class: 1	20045	10999		LUAD Proteins
HPA:0600222	1	FALSE	4949	2066	791	HPA	tonsil; squamous epithelial cells[≥Medium]	11019	850		LUSC Genes
HPA:0600222	1	FALSE	4949	1969	675	HPA	tonsil; squamous epithelial cells[≥Medium]	11019	850		LUAD Genes
HPA:0600222	5.047581875606531e-16	TRUE	4949	309	214	HPA	tonsil; squamous epithelial cells[≥Medium]	11019	850		LUSC Proteins
HPA:0600222	4.756573002840447e-7	TRUE	4949	130	92	HPA	tonsil; squamous epithelial cells[≥Medium]	11019	850		LUAD Proteins
GO:0003676	1	FALSE	3391	3217	414	GO:MF	nucleic acid binding	17314	323		LUSC Genes
GO:0003676	1	FALSE	3391	3067	336	GO:MF	nucleic acid binding	17314	323		LUAD Genes
GO:0003676	5.086741542316581e-16	TRUE	3391	366	144	GO:MF	nucleic acid binding	17314	323		LUSC Proteins
GO:0003676	2.0119038293778136e-4	TRUE	3391	150	56	GO:MF	nucleic acid binding	17314	323		LUAD Proteins
HPA:0150000	1	FALSE	7899	2066	1387	HPA	duodenum	11019	256		LUSC Genes
HPA:0150000	1	FALSE	7899	1969	1305	HPA	duodenum	11019	256		LUAD Genes
HPA:0150000	5.131103913810468e-16	TRUE	7899	309	283	HPA	duodenum	11019	256		LUSC Proteins
HPA:0150000	6.375614678307575e-9	TRUE	7899	130	123	HPA	duodenum	11019	256		LUAD Proteins
HPA:0170252	1	FALSE	1801	2066	243	HPA	endometrium 2; cells in endometrial stroma[≥Medium]	11019	315		LUSC Genes
HPA:0170252	1	FALSE	1801	1969	222	HPA	endometrium 2; cells in endometrial stroma[≥Medium]	11019	315		LUAD Genes
HPA:0170252	5.968489691018031e-16	TRUE	1801	309	113	HPA	endometrium 2; cells in endometrial stroma[≥Medium]	11019	315		LUSC Proteins
HPA:0170252	0.04101641560015367	TRUE	1801	130	38	HPA	endometrium 2; cells in endometrial stroma[≥Medium]	11019	315		LUAD Proteins
GO:0098609	2.4132888094654237e-11	TRUE	741	3083	226	GO:BP	cell-cell adhesion	16178	19347		LUSC Genes
GO:0098609	6.117403330664839e-16	TRUE	741	2963	234	GO:BP	cell-cell adhesion	16178	19347		LUAD Genes
GO:0098609	1	FALSE	741	359	13	GO:BP	cell-cell adhesion	16178	19347		LUSC Proteins
GO:0098609	1	FALSE	741	146	4	GO:BP	cell-cell adhesion	16178	19347		LUAD Proteins
HPA:0170251	1	FALSE	3517	2066	526	HPA	endometrium 2; cells in endometrial stroma[≥Low]	11019	314		LUSC Genes
HPA:0170251	1	FALSE	3517	1969	480	HPA	endometrium 2; cells in endometrial stroma[≥Low]	11019	314		LUAD Genes
HPA:0170251	6.327586252703706e-16	TRUE	3517	309	172	HPA	endometrium 2; cells in endometrial stroma[≥Low]	11019	314		LUSC Proteins
HPA:0170251	0.7189100838654492	FALSE	3517	130	57	HPA	endometrium 2; cells in endometrial stroma[≥Low]	11019	314		LUAD Proteins
HPA:0210052	1	FALSE	4704	2066	680	HPA	fallopian tube; glandular cells[≥Medium]	11019	355		LUSC Genes
HPA:0210052	1	FALSE	4704	1969	628	HPA	fallopian tube; glandular cells[≥Medium]	11019	355		LUAD Genes
HPA:0210052	6.500101761483957e-16	TRUE	4704	309	207	HPA	fallopian tube; glandular cells[≥Medium]	11019	355		LUSC Proteins
HPA:0210052	8.864506132195023e-5	TRUE	4704	130	84	HPA	fallopian tube; glandular cells[≥Medium]	11019	355		LUAD Proteins
HPA:0550053	1	FALSE	2431	2066	349	HPA	stomach 2; glandular cells[High]	11019	789		LUSC Genes
HPA:0550053	1	FALSE	2431	1969	314	HPA	stomach 2; glandular cells[High]	11019	789		LUAD Genes
HPA:0550053	6.903724119533869e-16	TRUE	2431	309	136	HPA	stomach 2; glandular cells[High]	11019	789		LUSC Proteins
HPA:0550053	1.9572281056851017e-6	TRUE	2431	130	58	HPA	stomach 2; glandular cells[High]	11019	789		LUAD Proteins
GO:0071363	8.087605968389875e-15	TRUE	500	3083	176	GO:BP	cellular response to growth factor stimulus	16178	17115		LUSC Genes
GO:0071363	7.055021238790672e-16	TRUE	500	2963	174	GO:BP	cellular response to growth factor stimulus	16178	17115		LUAD Genes
GO:0071363	1	FALSE	500	359	9	GO:BP	cellular response to growth factor stimulus	16178	17115		LUSC Proteins
GO:0071363	1	FALSE	500	146	1	GO:BP	cellular response to growth factor stimulus	16178	17115		LUAD Proteins
HPA:0190223	1	FALSE	1652	2066	218	HPA	esophagus; squamous epithelial cells[High]	11019	327		LUSC Genes
HPA:0190223	1	FALSE	1652	1969	168	HPA	esophagus; squamous epithelial cells[High]	11019	327		LUAD Genes
HPA:0190223	7.484720234916026e-16	TRUE	1652	309	107	HPA	esophagus; squamous epithelial cells[High]	11019	327		LUSC Proteins
HPA:0190223	9.448223796698327e-4	TRUE	1652	130	40	HPA	esophagus; squamous epithelial cells[High]	11019	327		LUAD Proteins
HPA:0330222	1	FALSE	4358	2066	644	HPA	oral mucosa; squamous epithelial cells[≥Medium]	11019	490		LUSC Genes
HPA:0330222	1	FALSE	4358	1969	550	HPA	oral mucosa; squamous epithelial cells[≥Medium]	11019	490		LUAD Genes
HPA:0330222	7.895615739064197e-16	TRUE	4358	309	197	HPA	oral mucosa; squamous epithelial cells[≥Medium]	11019	490		LUSC Proteins
HPA:0330222	1.899740268644275e-4	TRUE	4358	130	79	HPA	oral mucosa; squamous epithelial cells[≥Medium]	11019	490		LUAD Proteins
HPA:0310432	1	FALSE	3302	2066	400	HPA	lymph node; germinal center cells[≥Medium]	11019	461		LUSC Genes
HPA:0310432	1	FALSE	3302	1969	343	HPA	lymph node; germinal center cells[≥Medium]	11019	461		LUAD Genes
HPA:0310432	7.899984254288907e-16	TRUE	3302	309	165	HPA	lymph node; germinal center cells[≥Medium]	11019	461		LUSC Proteins
HPA:0310432	7.185200313878136e-6	TRUE	3302	130	69	HPA	lymph node; germinal center cells[≥Medium]	11019	461		LUAD Proteins
HPA:0420051	1	FALSE	6902	2066	1168	HPA	salivary gland; glandular cells[≥Low]	11019	600		LUSC Genes
HPA:0420051	1	FALSE	6902	1969	1086	HPA	salivary gland; glandular cells[≥Low]	11019	600		LUAD Genes
HPA:0420051	8.071842383178828e-16	TRUE	6902	309	262	HPA	salivary gland; glandular cells[≥Low]	11019	600		LUSC Proteins
HPA:0420051	1.3870713676176928e-7	TRUE	6902	130	113	HPA	salivary gland; glandular cells[≥Low]	11019	600		LUAD Proteins
HPA:0420000	1	FALSE	6902	2066	1168	HPA	salivary gland	11019	599		LUSC Genes
HPA:0420000	1	FALSE	6902	1969	1086	HPA	salivary gland	11019	599		LUAD Genes
HPA:0420000	8.071842383178828e-16	TRUE	6902	309	262	HPA	salivary gland	11019	599		LUSC Proteins
HPA:0420000	1.3870713676176928e-7	TRUE	6902	130	113	HPA	salivary gland	11019	599		LUAD Proteins
HPA:0471462	1	FALSE	662	2066	108	HPA	skin 2; langerhans cells[≥Medium]	11019	711		LUSC Genes
HPA:0471462	1	FALSE	662	1969	83	HPA	skin 2; langerhans cells[≥Medium]	11019	711		LUAD Genes
HPA:0471462	8.64919570060992e-16	TRUE	662	309	63	HPA	skin 2; langerhans cells[≥Medium]	11019	711		LUSC Proteins
HPA:0471462	2.7539252796316675e-6	TRUE	662	130	27	HPA	skin 2; langerhans cells[≥Medium]	11019	711		LUAD Proteins
GO:0048699	8.740343897954757e-16	TRUE	985	3083	300	GO:BP	generation of neurons	16178	13381		LUSC Genes
GO:0048699	1.967386852901469e-15	TRUE	985	2963	290	GO:BP	generation of neurons	16178	13381		LUAD Genes
GO:0048699	1	FALSE	985	359	12	GO:BP	generation of neurons	16178	13381		LUSC Proteins
GO:0048699	1	FALSE	985	146	8	GO:BP	generation of neurons	16178	13381		LUAD Proteins
HPA:0550000	1	FALSE	7612	2066	1353	HPA	stomach 2	11019	786		LUSC Genes
HPA:0550000	1	FALSE	7612	1969	1266	HPA	stomach 2	11019	786		LUAD Genes
HPA:0550000	8.749537296656839e-16	TRUE	7612	309	277	HPA	stomach 2	11019	786		LUSC Proteins
HPA:0550000	1.5035557741634274e-7	TRUE	7612	130	119	HPA	stomach 2	11019	786		LUAD Proteins
HPA:0550051	1	FALSE	7612	2066	1353	HPA	stomach 2; glandular cells[≥Low]	11019	787		LUSC Genes
HPA:0550051	1	FALSE	7612	1969	1266	HPA	stomach 2; glandular cells[≥Low]	11019	787		LUAD Genes
HPA:0550051	8.749537296656839e-16	TRUE	7612	309	277	HPA	stomach 2; glandular cells[≥Low]	11019	787		LUSC Proteins
HPA:0550051	1.5035557741634274e-7	TRUE	7612	130	119	HPA	stomach 2; glandular cells[≥Low]	11019	787		LUAD Proteins
TF:M10438_1	8.011724376158923e-12	TRUE	15279	3465	2817	TF	Factor: ZF5; motif: GGSGCGCGS; match class: 1	20045	9369		LUSC Genes
TF:M10438_1	3.4990360684894892e-9	TRUE	15279	3329	2693	TF	Factor: ZF5; motif: GGSGCGCGS; match class: 1	20045	9369		LUAD Genes
TF:M10438_1	8.766503907618055e-16	TRUE	15279	372	348	TF	Factor: ZF5; motif: GGSGCGCGS; match class: 1	20045	9369		LUSC Proteins
TF:M10438_1	8.343363761222109e-6	TRUE	15279	153	144	TF	Factor: ZF5; motif: GGSGCGCGS; match class: 1	20045	9369		LUAD Proteins
TF:M07226	8.836563283591173e-16	TRUE	8528	3465	1712	TF	Factor: SP1; motif: NCCCCKCCCCC	20045	7944		LUSC Genes
TF:M07226	7.299995869252907e-14	TRUE	8528	3329	1637	TF	Factor: SP1; motif: NCCCCKCCCCC	20045	7944		LUAD Genes
TF:M07226	1	FALSE	8528	372	188	TF	Factor: SP1; motif: NCCCCKCCCCC	20045	7944		LUSC Proteins
TF:M07226	1	FALSE	8528	153	75	TF	Factor: SP1; motif: NCCCCKCCCCC	20045	7944		LUAD Proteins
REAC:R-HSA-2029482	3.7910403590831716e-14	TRUE	116	2053	62	REAC	Regulation of actin dynamics for phagocytic cup formation	10842	1958		LUSC Genes
REAC:R-HSA-2029482	8.883025680636184e-16	TRUE	116	1909	62	REAC	Regulation of actin dynamics for phagocytic cup formation	10842	1958		LUAD Genes
REAC:R-HSA-2029482	1	FALSE	116	303	2	REAC	Regulation of actin dynamics for phagocytic cup formation	10842	1958		LUSC Proteins
REAC:R-HSA-2029482	1	FALSE	116	120	1	REAC	Regulation of actin dynamics for phagocytic cup formation	10842	1958		LUAD Proteins
HPA:0630221	1	FALSE	5460	2066	914	HPA	cervix; squamous epithelial cells[≥Low]	11019	205		LUSC Genes
HPA:0630221	1	FALSE	5460	1969	793	HPA	cervix; squamous epithelial cells[≥Low]	11019	205		LUAD Genes
HPA:0630221	9.614794530209335e-16	TRUE	5460	309	227	HPA	cervix; squamous epithelial cells[≥Low]	11019	205		LUSC Proteins
HPA:0630221	1.021010829166668e-6	TRUE	5460	130	97	HPA	cervix; squamous epithelial cells[≥Low]	11019	205		LUAD Proteins
GO:0070848	5.036619246896775e-15	TRUE	517	3083	181	GO:BP	response to growth factor	16178	16836		LUSC Genes
GO:0070848	9.630172515214834e-16	TRUE	517	2963	178	GO:BP	response to growth factor	16178	16836		LUAD Genes
GO:0070848	1	FALSE	517	359	9	GO:BP	response to growth factor	16178	16836		LUSC Proteins
GO:0070848	1	FALSE	517	146	1	GO:BP	response to growth factor	16178	16836		LUAD Proteins
TF:M12726	9.158474332603833e-14	TRUE	7893	3465	1586	TF	Factor: PURBETA; motif: NCWGRGGCTGGGG	20045	7140		LUSC Genes
TF:M12726	1.0640256947477233e-15	TRUE	7893	3329	1542	TF	Factor: PURBETA; motif: NCWGRGGCTGGGG	20045	7140		LUAD Genes
TF:M12726	1	FALSE	7893	372	138	TF	Factor: PURBETA; motif: NCWGRGGCTGGGG	20045	7140		LUSC Proteins
TF:M12726	1	FALSE	7893	153	64	TF	Factor: PURBETA; motif: NCWGRGGCTGGGG	20045	7140		LUAD Proteins
HPA:0420052	1	FALSE	4872	2066	720	HPA	salivary gland; glandular cells[≥Medium]	11019	601		LUSC Genes
HPA:0420052	1	FALSE	4872	1969	659	HPA	salivary gland; glandular cells[≥Medium]	11019	601		LUAD Genes
HPA:0420052	1.2777277925341965e-15	TRUE	4872	309	211	HPA	salivary gland; glandular cells[≥Medium]	11019	601		LUSC Proteins
HPA:0420052	4.583431991222304e-6	TRUE	4872	130	89	HPA	salivary gland; glandular cells[≥Medium]	11019	601		LUAD Proteins
KEGG:04510	1.0418427857088296e-11	TRUE	202	1526	81	KEGG	Focal adhesion	8484	313		LUSC Genes
KEGG:04510	1.3285859064957638e-15	TRUE	202	1430	85	KEGG	Focal adhesion	8484	313		LUAD Genes
KEGG:04510	1	FALSE	202	226	2	KEGG	Focal adhesion	8484	313		LUSC Proteins
KEGG:04510	1	FALSE	202	93	2	KEGG	Focal adhesion	8484	313		LUAD Proteins
TF:M12313	1.4848457779753885e-15	TRUE	6026	3465	1263	TF	Factor: ZNF460; motif: NNACNCCCCCCNN	20045	10532		LUSC Genes
TF:M12313	3.659719211457854e-15	TRUE	6026	3329	1216	TF	Factor: ZNF460; motif: NNACNCCCCCCNN	20045	10532		LUAD Genes
TF:M12313	1	FALSE	6026	372	129	TF	Factor: ZNF460; motif: NNACNCCCCCCNN	20045	10532		LUSC Proteins
TF:M12313	1	FALSE	6026	153	53	TF	Factor: ZNF460; motif: NNACNCCCCCCNN	20045	10532		LUAD Proteins
REAC:R-HSA-8868773	1	FALSE	192	2053	4	REAC	rRNA processing in the nucleus and cytosol	10842	2656		LUSC Genes
REAC:R-HSA-8868773	1	FALSE	192	1909	5	REAC	rRNA processing in the nucleus and cytosol	10842	2656		LUAD Genes
REAC:R-HSA-8868773	1.5006283929349735e-15	TRUE	192	303	34	REAC	rRNA processing in the nucleus and cytosol	10842	2656		LUSC Proteins
REAC:R-HSA-8868773	6.791186022659621e-13	TRUE	192	120	21	REAC	rRNA processing in the nucleus and cytosol	10842	2656		LUAD Proteins
HPA:0471461	1	FALSE	789	2066	133	HPA	skin 2; langerhans cells[≥Low]	11019	710		LUSC Genes
HPA:0471461	1	FALSE	789	1969	102	HPA	skin 2; langerhans cells[≥Low]	11019	710		LUAD Genes
HPA:0471461	1.5043619902702516e-15	TRUE	789	309	69	HPA	skin 2; langerhans cells[≥Low]	11019	710		LUSC Proteins
HPA:0471461	7.229691167808272e-6	TRUE	789	130	29	HPA	skin 2; langerhans cells[≥Low]	11019	710		LUAD Proteins
TF:M02065_1	1	FALSE	7184	3465	935	TF	Factor: ER81; motif: RCCGGAARYN; match class: 1	20045	1987		LUSC Genes
TF:M02065_1	1	FALSE	7184	3329	893	TF	Factor: ER81; motif: RCCGGAARYN; match class: 1	20045	1987		LUAD Genes
TF:M02065_1	1.5070733987345967e-15	TRUE	7184	372	217	TF	Factor: ER81; motif: RCCGGAARYN; match class: 1	20045	1987		LUSC Proteins
TF:M02065_1	2.757440796955066e-7	TRUE	7184	153	94	TF	Factor: ER81; motif: RCCGGAARYN; match class: 1	20045	1987		LUAD Proteins
TF:M04148_1	1.5242365206908214e-15	TRUE	9836	3465	1938	TF	Factor: TFAP2A; motif: NGCCCYNNGGGCN; match class: 1	20045	8679		LUSC Genes
TF:M04148_1	1.7210448321772086e-13	TRUE	9836	3329	1853	TF	Factor: TFAP2A; motif: NGCCCYNNGGGCN; match class: 1	20045	8679		LUAD Genes
TF:M04148_1	1	FALSE	9836	372	199	TF	Factor: TFAP2A; motif: NGCCCYNNGGGCN; match class: 1	20045	8679		LUSC Proteins
TF:M04148_1	1	FALSE	9836	153	92	TF	Factor: TFAP2A; motif: NGCCCYNNGGGCN; match class: 1	20045	8679		LUAD Proteins
GO:0098590	7.536200198824473e-13	TRUE	790	3187	239	GO:CC	plasma membrane region	16860	3217		LUSC Genes
GO:0098590	1.6855077931240078e-15	TRUE	790	3051	240	GO:CC	plasma membrane region	16860	3217		LUAD Genes
GO:0098590	1	FALSE	790	368	12	GO:CC	plasma membrane region	16860	3217		LUSC Proteins
GO:0098590	1	FALSE	790	151	1	GO:CC	plasma membrane region	16860	3217		LUAD Proteins
HPA:0610832	1	FALSE	5958	2066	934	HPA	urinary bladder; urothelial cells[≥Medium]	11019	854		LUSC Genes
HPA:0610832	1	FALSE	5958	1969	848	HPA	urinary bladder; urothelial cells[≥Medium]	11019	854		LUAD Genes
HPA:0610832	1.9491999675782856e-15	TRUE	5958	309	239	HPA	urinary bladder; urothelial cells[≥Medium]	11019	854		LUSC Proteins
HPA:0610832	4.3494861099943466e-7	TRUE	5958	130	103	HPA	urinary bladder; urothelial cells[≥Medium]	11019	854		LUAD Proteins
TF:M10072_1	2.0027543243963562e-15	TRUE	6460	3465	1341	TF	Factor: sp4; motif: NNGNARGRGGCGGRGCNNRR; match class: 1	20045	8007		LUSC Genes
TF:M10072_1	2.886605636921918e-12	TRUE	6460	3329	1272	TF	Factor: sp4; motif: NNGNARGRGGCGGRGCNNRR; match class: 1	20045	8007		LUAD Genes
TF:M10072_1	1	FALSE	6460	372	144	TF	Factor: sp4; motif: NNGNARGRGGCGGRGCNNRR; match class: 1	20045	8007		LUSC Proteins
TF:M10072_1	1	FALSE	6460	153	60	TF	Factor: sp4; motif: NNGNARGRGGCGGRGCNNRR; match class: 1	20045	8007		LUAD Proteins
HPA:0610831	1	FALSE	7304	2066	1270	HPA	urinary bladder; urothelial cells[≥Low]	11019	853		LUSC Genes
HPA:0610831	1	FALSE	7304	1969	1181	HPA	urinary bladder; urothelial cells[≥Low]	11019	853		LUAD Genes
HPA:0610831	2.03312471118659e-15	TRUE	7304	309	270	HPA	urinary bladder; urothelial cells[≥Low]	11019	853		LUSC Proteins
HPA:0610831	2.938866715678838e-7	TRUE	7304	130	116	HPA	urinary bladder; urothelial cells[≥Low]	11019	853		LUAD Proteins
HPA:0610000	1	FALSE	7304	2066	1270	HPA	urinary bladder	11019	852		LUSC Genes
HPA:0610000	1	FALSE	7304	1969	1181	HPA	urinary bladder	11019	852		LUAD Genes
HPA:0610000	2.03312471118659e-15	TRUE	7304	309	270	HPA	urinary bladder	11019	852		LUSC Proteins
HPA:0610000	2.938866715678838e-7	TRUE	7304	130	116	HPA	urinary bladder	11019	852		LUAD Proteins
GO:0003007	5.4765613892324606e-12	TRUE	169	3083	77	GO:BP	heart morphogenesis	16178	1465		LUSC Genes
GO:0003007	2.0658920589868523e-15	TRUE	169	2963	81	GO:BP	heart morphogenesis	16178	1465		LUAD Genes
GO:0003007	1	FALSE	169	359	1	GO:BP	heart morphogenesis	16178	1465		LUSC Proteins
GO:0003007	1	FALSE	169	-1	-1	GO:BP	heart morphogenesis	16178	1465		LUAD Proteins
TF:M12636_1	3.0590522929882352e-9	TRUE	3603	3465	772	TF	Factor: MLLT10; motif: CYNNCCNNGGNGCTG; match class: 1	20045	5285		LUSC Genes
TF:M12636_1	2.5266250831730477e-15	TRUE	3603	3329	782	TF	Factor: MLLT10; motif: CYNNCCNNGGNGCTG; match class: 1	20045	5285		LUAD Genes
TF:M12636_1	1	FALSE	3603	372	66	TF	Factor: MLLT10; motif: CYNNCCNNGGNGCTG; match class: 1	20045	5285		LUSC Proteins
TF:M12636_1	1	FALSE	3603	153	28	TF	Factor: MLLT10; motif: CYNNCCNNGGNGCTG; match class: 1	20045	5285		LUAD Proteins
HPA:0461461	1	FALSE	716	2066	109	HPA	skin 1; langerhans cells[≥Low]	11019	661		LUSC Genes
HPA:0461461	1	FALSE	716	1969	87	HPA	skin 1; langerhans cells[≥Low]	11019	661		LUAD Genes
HPA:0461461	2.5804702506846215e-15	TRUE	716	309	65	HPA	skin 1; langerhans cells[≥Low]	11019	661		LUSC Proteins
HPA:0461461	1.4244692880347814e-5	TRUE	716	130	27	HPA	skin 1; langerhans cells[≥Low]	11019	661		LUAD Proteins
HPA:0310442	1	FALSE	3989	2066	468	HPA	lymph node; non-germinal center cells[≥Medium]	11019	464		LUSC Genes
HPA:0310442	1	FALSE	3989	1969	408	HPA	lymph node; non-germinal center cells[≥Medium]	11019	464		LUAD Genes
HPA:0310442	2.610091512034079e-15	TRUE	3989	309	185	HPA	lymph node; non-germinal center cells[≥Medium]	11019	464		LUSC Proteins
HPA:0310442	1.7539103697229595e-5	TRUE	3989	130	77	HPA	lymph node; non-germinal center cells[≥Medium]	11019	464		LUAD Proteins
GO:0008015	4.0394675764234426e-10	TRUE	357	3083	126	GO:BP	blood circulation	16178	3130		LUSC Genes
GO:0008015	2.8082418497267616e-15	TRUE	357	2963	135	GO:BP	blood circulation	16178	3130		LUAD Genes
GO:0008015	1	FALSE	357	359	10	GO:BP	blood circulation	16178	3130		LUSC Proteins
GO:0008015	1	FALSE	357	-1	-1	GO:BP	blood circulation	16178	3130		LUAD Proteins
HPA:0250132	1	FALSE	4230	2066	617	HPA	hippocampus; neuronal cells[≥Medium]	11019	386		LUSC Genes
HPA:0250132	1	FALSE	4230	1969	556	HPA	hippocampus; neuronal cells[≥Medium]	11019	386		LUAD Genes
HPA:0250132	2.915208955719019e-15	TRUE	4230	309	192	HPA	hippocampus; neuronal cells[≥Medium]	11019	386		LUSC Proteins
HPA:0250132	8.222817484333634e-7	TRUE	4230	130	83	HPA	hippocampus; neuronal cells[≥Medium]	11019	386		LUAD Proteins
TF:M10435	1.054397257941257e-14	TRUE	7946	3465	1602	TF	Factor: Sp2; motif: GGGGCGGGG	20045	7982		LUSC Genes
TF:M10435	3.004513350611166e-15	TRUE	7946	3329	1548	TF	Factor: Sp2; motif: GGGGCGGGG	20045	7982		LUAD Genes
TF:M10435	1	FALSE	7946	372	171	TF	Factor: Sp2; motif: GGGGCGGGG	20045	7982		LUSC Proteins
TF:M10435	1	FALSE	7946	153	71	TF	Factor: Sp2; motif: GGGGCGGGG	20045	7982		LUAD Proteins
HPA:0600442	1	FALSE	4200	2066	483	HPA	tonsil; non-germinal center cells[≥Medium]	11019	847		LUSC Genes
HPA:0600442	1	FALSE	4200	1969	429	HPA	tonsil; non-germinal center cells[≥Medium]	11019	847		LUAD Genes
HPA:0600442	3.299230824947935e-15	TRUE	4200	309	191	HPA	tonsil; non-germinal center cells[≥Medium]	11019	847		LUSC Proteins
HPA:0600442	8.131236815477663e-5	TRUE	4200	130	78	HPA	tonsil; non-germinal center cells[≥Medium]	11019	847		LUAD Proteins
CORUM:306	1	FALSE	74	-1	-1	CORUM	Ribosome, cytoplasmic	3383	183		LUSC Genes
CORUM:306	1	FALSE	74	-1	-1	CORUM	Ribosome, cytoplasmic	3383	183		LUAD Genes
CORUM:306	3.3586571220930197e-15	TRUE	74	165	27	CORUM	Ribosome, cytoplasmic	3383	183		LUSC Proteins
CORUM:306	1.683279044454828e-14	TRUE	74	72	19	CORUM	Ribosome, cytoplasmic	3383	183		LUAD Proteins
GO:0031589	1.9669409463511644e-12	TRUE	278	3083	110	GO:BP	cell-substrate adhesion	16178	7495		LUSC Genes
GO:0031589	3.4233431821337334e-15	TRUE	278	2963	113	GO:BP	cell-substrate adhesion	16178	7495		LUAD Genes
GO:0031589	1	FALSE	278	359	6	GO:BP	cell-substrate adhesion	16178	7495		LUSC Proteins
GO:0031589	1	FALSE	278	146	4	GO:BP	cell-substrate adhesion	16178	7495		LUAD Proteins
HPA:0461441	1	FALSE	885	2066	163	HPA	skin 1; fibrohistiocytic cells[≥Low]	11019	652		LUSC Genes
HPA:0461441	1	FALSE	885	1969	147	HPA	skin 1; fibrohistiocytic cells[≥Low]	11019	652		LUAD Genes
HPA:0461441	3.4263862991585417e-15	TRUE	885	309	73	HPA	skin 1; fibrohistiocytic cells[≥Low]	11019	652		LUSC Proteins
HPA:0461441	8.59469668900375e-5	TRUE	885	130	29	HPA	skin 1; fibrohistiocytic cells[≥Low]	11019	652		LUAD Proteins
HPA:0530721	1	FALSE	4339	2066	533	HPA	spleen; cells in white pulp[≥Low]	11019	779		LUSC Genes
HPA:0530721	1	FALSE	4339	1969	476	HPA	spleen; cells in white pulp[≥Low]	11019	779		LUAD Genes
HPA:0530721	3.439721424201974e-15	TRUE	4339	309	195	HPA	spleen; cells in white pulp[≥Low]	11019	779		LUSC Proteins
HPA:0530721	1.1650852597913514e-6	TRUE	4339	130	84	HPA	spleen; cells in white pulp[≥Low]	11019	779		LUAD Proteins
TF:M00706_1	3.487493003454262e-15	TRUE	1635	3465	418	TF	Factor: TFII-I; motif: RGAGGKAGG; match class: 1	20045	8829		LUSC Genes
TF:M00706_1	3.517145577762878e-12	TRUE	1635	3329	392	TF	Factor: TFII-I; motif: RGAGGKAGG; match class: 1	20045	8829		LUAD Genes
TF:M00706_1	1	FALSE	1635	372	34	TF	Factor: TFII-I; motif: RGAGGKAGG; match class: 1	20045	8829		LUSC Proteins
TF:M00706_1	1	FALSE	1635	153	16	TF	Factor: TFII-I; motif: RGAGGKAGG; match class: 1	20045	8829		LUAD Proteins
TF:M03807	3.671547094613941e-15	TRUE	8689	3465	1736	TF	Factor: SP2; motif: GNNGGGGGCGGGGSN	20045	7992		LUSC Genes
TF:M03807	1.450132163285518e-13	TRUE	8689	3329	1662	TF	Factor: SP2; motif: GNNGGGGGCGGGGSN	20045	7992		LUAD Genes
TF:M03807	1	FALSE	8689	372	191	TF	Factor: SP2; motif: GNNGGGGGCGGGGSN	20045	7992		LUSC Proteins
TF:M03807	1	FALSE	8689	153	78	TF	Factor: SP2; motif: GNNGGGGGCGGGGSN	20045	7992		LUAD Proteins
HPA:0351181	1	FALSE	5628	2066	853	HPA	pancreas; pancreatic endocrine cells[≥Low]	11019	503		LUSC Genes
HPA:0351181	1	FALSE	5628	1969	785	HPA	pancreas; pancreatic endocrine cells[≥Low]	11019	503		LUAD Genes
HPA:0351181	4.001406497936998e-15	TRUE	5628	309	230	HPA	pancreas; pancreatic endocrine cells[≥Low]	11019	503		LUSC Proteins
HPA:0351181	2.5167929153451985e-6	TRUE	5628	130	98	HPA	pancreas; pancreatic endocrine cells[≥Low]	11019	503		LUAD Proteins
REAC:R-HSA-3000157	9.999262505915878e-13	TRUE	30	2053	26	REAC	Laminin interactions	10842	1268		LUSC Genes
REAC:R-HSA-3000157	4.751511928493671e-15	TRUE	30	1909	27	REAC	Laminin interactions	10842	1268		LUAD Genes
REAC:R-HSA-3000157	1	FALSE	30	-1	-1	REAC	Laminin interactions	10842	1268		LUSC Proteins
REAC:R-HSA-3000157	1	FALSE	30	-1	-1	REAC	Laminin interactions	10842	1268		LUAD Proteins
HPA:0610833	1	FALSE	2038	2066	279	HPA	urinary bladder; urothelial cells[High]	11019	855		LUSC Genes
HPA:0610833	1	FALSE	2038	1969	257	HPA	urinary bladder; urothelial cells[High]	11019	855		LUAD Genes
HPA:0610833	5.001645815070589e-15	TRUE	2038	309	120	HPA	urinary bladder; urothelial cells[High]	11019	855		LUSC Proteins
HPA:0610833	0.12281165941183392	FALSE	2038	130	40	HPA	urinary bladder; urothelial cells[High]	11019	855		LUAD Proteins
TF:M00932_1	5.2146162192910564e-15	TRUE	6271	3465	1304	TF	Factor: Sp1; motif: NNGGGGCGGGGNN; match class: 1	20045	7965		LUSC Genes
TF:M00932_1	5.641756298763686e-14	TRUE	6271	3329	1251	TF	Factor: Sp1; motif: NNGGGGCGGGGNN; match class: 1	20045	7965		LUAD Genes
TF:M00932_1	1	FALSE	6271	372	128	TF	Factor: Sp1; motif: NNGGGGCGGGGNN; match class: 1	20045	7965		LUSC Proteins
TF:M00932_1	1	FALSE	6271	153	50	TF	Factor: Sp1; motif: NNGGGGCGGGGNN; match class: 1	20045	7965		LUAD Proteins
GO:0030855	5.3939463762711995e-15	TRUE	453	3083	164	GO:BP	epithelial cell differentiation	16178	7175		LUSC Genes
GO:0030855	3.7270574233741447e-13	TRUE	453	2963	155	GO:BP	epithelial cell differentiation	16178	7175		LUAD Genes
GO:0030855	1	FALSE	453	359	8	GO:BP	epithelial cell differentiation	16178	7175		LUSC Proteins
GO:0030855	1	FALSE	453	146	4	GO:BP	epithelial cell differentiation	16178	7175		LUAD Proteins
TF:M00444	2.325707679210313e-11	TRUE	10555	3465	2031	TF	Factor: VDR; motif: GGGKNARNRRGGWSA	20045	9068		LUSC Genes
TF:M00444	5.5071465857952225e-15	TRUE	10555	3329	1982	TF	Factor: VDR; motif: GGGKNARNRRGGWSA	20045	9068		LUAD Genes
TF:M00444	1	FALSE	10555	372	217	TF	Factor: VDR; motif: GGGKNARNRRGGWSA	20045	9068		LUSC Proteins
TF:M00444	1	FALSE	10555	153	86	TF	Factor: VDR; motif: GGGKNARNRRGGWSA	20045	9068		LUAD Proteins
TF:M09603	5.637444771776151e-15	TRUE	4787	3465	1031	TF	Factor: Egr-1; motif: NNNNNGYGKGGGNGGGNN	20045	1650		LUSC Genes
TF:M09603	8.313450327506225e-14	TRUE	4787	3329	988	TF	Factor: Egr-1; motif: NNNNNGYGKGGGNGGGNN	20045	1650		LUAD Genes
TF:M09603	1	FALSE	4787	372	91	TF	Factor: Egr-1; motif: NNNNNGYGKGGGNGGGNN	20045	1650		LUSC Proteins
TF:M09603	1	FALSE	4787	153	37	TF	Factor: Egr-1; motif: NNNNNGYGKGGGNGGGNN	20045	1650		LUAD Proteins
GO:0032989	4.356927812502143e-11	TRUE	545	3083	177	GO:BP	cellular anatomical entity morphogenesis	16178	8249		LUSC Genes
GO:0032989	5.9419839412860425e-15	TRUE	545	2963	183	GO:BP	cellular anatomical entity morphogenesis	16178	8249		LUAD Genes
GO:0032989	1	FALSE	545	359	3	GO:BP	cellular anatomical entity morphogenesis	16178	8249		LUSC Proteins
GO:0032989	1	FALSE	545	146	4	GO:BP	cellular anatomical entity morphogenesis	16178	8249		LUAD Proteins
HPA:0340461	1	FALSE	3986	2066	605	HPA	ovary; ovarian stroma cells[≥Low]	11019	496		LUSC Genes
HPA:0340461	1	FALSE	3986	1969	548	HPA	ovary; ovarian stroma cells[≥Low]	11019	496		LUAD Genes
HPA:0340461	6.467697719029652e-15	TRUE	3986	309	184	HPA	ovary; ovarian stroma cells[≥Low]	11019	496		LUSC Proteins
HPA:0340461	0.0070341928816994685	TRUE	3986	130	70	HPA	ovary; ovarian stroma cells[≥Low]	11019	496		LUAD Proteins
TF:M04869	6.596464599009925e-15	TRUE	11569	3465	2229	TF	Factor: Egr-1; motif: GCGCATGCG	20045	1640		LUSC Genes
TF:M04869	1.1671933934121768e-12	TRUE	11569	3329	2131	TF	Factor: Egr-1; motif: GCGCATGCG	20045	1640		LUAD Genes
TF:M04869	0.13033924739999414	FALSE	11569	372	252	TF	Factor: Egr-1; motif: GCGCATGCG	20045	1640		LUSC Proteins
TF:M04869	1	FALSE	11569	153	102	TF	Factor: Egr-1; motif: GCGCATGCG	20045	1640		LUAD Proteins
REAC:R-HSA-9662851	2.4309061875648998e-11	TRUE	132	2053	63	REAC	Anti-inflammatory response favouring Leishmania parasite infection	10842	145		LUSC Genes
REAC:R-HSA-9662851	6.752486539710252e-15	TRUE	132	1909	66	REAC	Anti-inflammatory response favouring Leishmania parasite infection	10842	145		LUAD Genes
REAC:R-HSA-9662851	1	FALSE	132	303	2	REAC	Anti-inflammatory response favouring Leishmania parasite infection	10842	145		LUSC Proteins
REAC:R-HSA-9662851	1	FALSE	132	120	1	REAC	Anti-inflammatory response favouring Leishmania parasite infection	10842	145		LUAD Proteins
REAC:R-HSA-9664433	2.4309061875648998e-11	TRUE	132	2053	63	REAC	Leishmania parasite growth and survival	10842	1276		LUSC Genes
REAC:R-HSA-9664433	6.752486539710252e-15	TRUE	132	1909	66	REAC	Leishmania parasite growth and survival	10842	1276		LUAD Genes
REAC:R-HSA-9664433	1	FALSE	132	303	2	REAC	Leishmania parasite growth and survival	10842	1276		LUSC Proteins
REAC:R-HSA-9664433	1	FALSE	132	120	1	REAC	Leishmania parasite growth and survival	10842	1276		LUAD Proteins
GO:0019838	3.6975045569207463e-13	TRUE	116	3217	60	GO:MF	growth factor binding	17314	3710		LUSC Genes
GO:0019838	6.9933734748902675e-15	TRUE	116	3067	61	GO:MF	growth factor binding	17314	3710		LUAD Genes
GO:0019838	1	FALSE	116	366	3	GO:MF	growth factor binding	17314	3710		LUSC Proteins
GO:0019838	1	FALSE	116	150	1	GO:MF	growth factor binding	17314	3710		LUAD Proteins
TF:M12636	3.800043680907728e-13	TRUE	9645	3465	1888	TF	Factor: MLLT10; motif: CYNNCCNNGGNGCTG	20045	5284		LUSC Genes
TF:M12636	7.184374750756551e-15	TRUE	9645	3329	1831	TF	Factor: MLLT10; motif: CYNNCCNNGGNGCTG	20045	5284		LUAD Genes
TF:M12636	1	FALSE	9645	372	197	TF	Factor: MLLT10; motif: CYNNCCNNGGNGCTG	20045	5284		LUSC Proteins
TF:M12636	1	FALSE	9645	153	81	TF	Factor: MLLT10; motif: CYNNCCNNGGNGCTG	20045	5284		LUAD Proteins
HPA:0460181	1	FALSE	711	2066	129	HPA	skin 1; cells in granular layer[≥Low]	11019	634		LUSC Genes
HPA:0460181	1	FALSE	711	1969	99	HPA	skin 1; cells in granular layer[≥Low]	11019	634		LUAD Genes
HPA:0460181	7.478205940910175e-15	TRUE	711	309	64	HPA	skin 1; cells in granular layer[≥Low]	11019	634		LUSC Proteins
HPA:0460181	2.995225806052908e-6	TRUE	711	130	28	HPA	skin 1; cells in granular layer[≥Low]	11019	634		LUAD Proteins
TF:M01240	6.369752631180632e-10	TRUE	16870	3465	3055	TF	Factor: BEN; motif: CAGCGRNV	20045	508		LUSC Genes
TF:M01240	7.587439289538535e-15	TRUE	16870	3329	2963	TF	Factor: BEN; motif: CAGCGRNV	20045	508		LUAD Genes
TF:M01240	2.8977429317987137e-5	TRUE	16870	372	349	TF	Factor: BEN; motif: CAGCGRNV	20045	508		LUSC Proteins
TF:M01240	0.03615991767221221	TRUE	16870	153	146	TF	Factor: BEN; motif: CAGCGRNV	20045	508		LUAD Proteins
REAC:R-HSA-72312	1	FALSE	202	2053	4	REAC	rRNA processing	10842	2654		LUSC Genes
REAC:R-HSA-72312	1	FALSE	202	1909	5	REAC	rRNA processing	10842	2654		LUAD Genes
REAC:R-HSA-72312	7.753579512408491e-15	TRUE	202	303	34	REAC	rRNA processing	10842	2654		LUSC Proteins
REAC:R-HSA-72312	1.9130466213227434e-12	TRUE	202	120	21	REAC	rRNA processing	10842	2654		LUAD Proteins
GO:0030036	4.463133637936482e-10	TRUE	631	3083	195	GO:BP	actin cytoskeleton organization	16178	6897		LUSC Genes
GO:0030036	7.795598002289684e-15	TRUE	631	2963	204	GO:BP	actin cytoskeleton organization	16178	6897		LUAD Genes
GO:0030036	1	FALSE	631	359	12	GO:BP	actin cytoskeleton organization	16178	6897		LUSC Proteins
GO:0030036	1	FALSE	631	146	8	GO:BP	actin cytoskeleton organization	16178	6897		LUAD Proteins
GO:0003823	2.6915008562967585e-10	TRUE	170	3217	72	GO:MF	antigen binding	17314	367		LUSC Genes
GO:0003823	7.922962806390613e-15	TRUE	170	3067	78	GO:MF	antigen binding	17314	367		LUAD Genes
GO:0003823	1	FALSE	170	366	2	GO:MF	antigen binding	17314	367		LUSC Proteins
GO:0003823	1	FALSE	170	150	2	GO:MF	antigen binding	17314	367		LUAD Proteins
GO:0030182	1.1184629158730286e-14	TRUE	930	3083	283	GO:BP	neuron differentiation	16178	6936		LUSC Genes
GO:0030182	9.037678914163136e-15	TRUE	930	2963	275	GO:BP	neuron differentiation	16178	6936		LUAD Genes
GO:0030182	1	FALSE	930	359	11	GO:BP	neuron differentiation	16178	6936		LUSC Proteins
GO:0030182	1	FALSE	930	146	8	GO:BP	neuron differentiation	16178	6936		LUAD Proteins
GO:0051239	1.1627748318893971e-14	TRUE	2310	3083	595	GO:BP	regulation of multicellular organismal process	16178	14037		LUSC Genes
GO:0051239	9.788468094291823e-15	TRUE	2310	2963	576	GO:BP	regulation of multicellular organismal process	16178	14037		LUAD Genes
GO:0051239	1	FALSE	2310	359	43	GO:BP	regulation of multicellular organismal process	16178	14037		LUSC Proteins
GO:0051239	1	FALSE	2310	146	14	GO:BP	regulation of multicellular organismal process	16178	14037		LUAD Proteins
TF:M00803	1.0487081120787504e-14	TRUE	13566	3465	2559	TF	Factor: E2F; motif: GGCGSG	20045	1580		LUSC Genes
TF:M00803	2.375956367054521e-11	TRUE	13566	3329	2441	TF	Factor: E2F; motif: GGCGSG	20045	1580		LUAD Genes
TF:M00803	2.2572239279319092e-9	TRUE	13566	372	312	TF	Factor: E2F; motif: GGCGSG	20045	1580		LUSC Proteins
TF:M00803	2.889794122944245e-4	TRUE	13566	153	132	TF	Factor: E2F; motif: GGCGSG	20045	1580		LUAD Proteins
GO:0043231	1	FALSE	10872	3187	1770	GO:CC	intracellular membrane-bounded organelle	16860	1883		LUSC Genes
GO:0043231	1	FALSE	10872	3051	1628	GO:CC	intracellular membrane-bounded organelle	16860	1883		LUAD Genes
GO:0043231	1.0552046252667239e-14	TRUE	10872	368	309	GO:CC	intracellular membrane-bounded organelle	16860	1883		LUSC Proteins
GO:0043231	1.7539371794466568e-5	TRUE	10872	151	127	GO:CC	intracellular membrane-bounded organelle	16860	1883		LUAD Proteins
HPA:0020051	1	FALSE	7415	2066	1260	HPA	adrenal gland; glandular cells[≥Low]	11019	16		LUSC Genes
HPA:0020051	1	FALSE	7415	1969	1183	HPA	adrenal gland; glandular cells[≥Low]	11019	16		LUAD Genes
HPA:0020051	1.1374530142538406e-14	TRUE	7415	309	271	HPA	adrenal gland; glandular cells[≥Low]	11019	16		LUSC Proteins
HPA:0020051	1.1801704713964393e-8	TRUE	7415	130	119	HPA	adrenal gland; glandular cells[≥Low]	11019	16		LUAD Proteins
TF:M00244	2.6420931961146554e-11	TRUE	6354	3465	1293	TF	Factor: NGFI-C; motif: WTGCGTGGGYGG	20045	5848		LUSC Genes
TF:M00244	1.1777187527341688e-14	TRUE	6354	3329	1270	TF	Factor: NGFI-C; motif: WTGCGTGGGYGG	20045	5848		LUAD Genes
TF:M00244	1	FALSE	6354	372	124	TF	Factor: NGFI-C; motif: WTGCGTGGGYGG	20045	5848		LUSC Proteins
TF:M00244	1	FALSE	6354	153	60	TF	Factor: NGFI-C; motif: WTGCGTGGGYGG	20045	5848		LUAD Proteins
HPA:0020000	1	FALSE	7422	2066	1260	HPA	adrenal gland	11019	6		LUSC Genes
HPA:0020000	1	FALSE	7422	1969	1184	HPA	adrenal gland	11019	6		LUAD Genes
HPA:0020000	1.3717989773056414e-14	TRUE	7422	309	271	HPA	adrenal gland	11019	6		LUSC Proteins
HPA:0020000	1.2944230346827651e-8	TRUE	7422	130	119	HPA	adrenal gland	11019	6		LUAD Proteins
HPA:0100132	1	FALSE	4996	2066	718	HPA	cerebral cortex; neuronal cells[≥Medium]	11019	190		LUSC Genes
HPA:0100132	1	FALSE	4996	1969	649	HPA	cerebral cortex; neuronal cells[≥Medium]	11019	190		LUAD Genes
HPA:0100132	1.463045020652961e-14	TRUE	4996	309	212	HPA	cerebral cortex; neuronal cells[≥Medium]	11019	190		LUSC Proteins
HPA:0100132	2.51465884981498e-6	TRUE	4996	130	91	HPA	cerebral cortex; neuronal cells[≥Medium]	11019	190		LUAD Proteins
HPA:0270000	1	FALSE	8237	2066	1510	HPA	kidney	11019	407		LUSC Genes
HPA:0270000	1	FALSE	8237	1969	1448	HPA	kidney	11019	407		LUAD Genes
HPA:0270000	1.6615864217954855e-14	TRUE	8237	309	287	HPA	kidney	11019	407		LUSC Proteins
HPA:0270000	0.0025292816810529536	TRUE	8237	130	117	HPA	kidney	11019	407		LUAD Proteins
TF:M10008	1.9613855821774094e-13	TRUE	10388	3465	2018	TF	Factor: CSX; motif: NKRAGWGS	20045	5896		LUSC Genes
TF:M10008	1.82527747965523e-14	TRUE	10388	3329	1951	TF	Factor: CSX; motif: NKRAGWGS	20045	5896		LUAD Genes
TF:M10008	1	FALSE	10388	372	200	TF	Factor: CSX; motif: NKRAGWGS	20045	5896		LUSC Proteins
TF:M10008	1	FALSE	10388	153	81	TF	Factor: CSX; motif: NKRAGWGS	20045	5896		LUAD Proteins
TF:M07297	4.0486283794832167e-13	TRUE	3042	3465	689	TF	Factor: MAZ; motif: CCCTCCCYCYN	20045	5068		LUSC Genes
TF:M07297	1.8793052853113147e-14	TRUE	3042	3329	673	TF	Factor: MAZ; motif: CCCTCCCYCYN	20045	5068		LUAD Genes
TF:M07297	1	FALSE	3042	372	52	TF	Factor: MAZ; motif: CCCTCCCYCYN	20045	5068		LUSC Proteins
TF:M07297	1	FALSE	3042	153	30	TF	Factor: MAZ; motif: CCCTCCCYCYN	20045	5068		LUAD Proteins
REAC:R-HSA-6791226	1	FALSE	182	2053	4	REAC	Major pathway of rRNA processing in the nucleolus and cytosol	10842	1348		LUSC Genes
REAC:R-HSA-6791226	1	FALSE	182	1909	5	REAC	Major pathway of rRNA processing in the nucleolus and cytosol	10842	1348		LUAD Genes
REAC:R-HSA-6791226	1.9433681176477987e-14	TRUE	182	303	32	REAC	Major pathway of rRNA processing in the nucleolus and cytosol	10842	1348		LUSC Proteins
REAC:R-HSA-6791226	2.2618933633366116e-13	TRUE	182	120	21	REAC	Major pathway of rRNA processing in the nucleolus and cytosol	10842	1348		LUAD Proteins
TF:M02105	3.5368030253218934e-12	TRUE	2724	3465	622	TF	Factor: NF-E4; motif: CHCCCTCKCCWG	20045	5758		LUSC Genes
TF:M02105	1.997451769617165e-14	TRUE	2724	3329	613	TF	Factor: NF-E4; motif: CHCCCTCKCCWG	20045	5758		LUAD Genes
TF:M02105	1	FALSE	2724	372	42	TF	Factor: NF-E4; motif: CHCCCTCKCCWG	20045	5758		LUSC Proteins
TF:M02105	1	FALSE	2724	153	21	TF	Factor: NF-E4; motif: CHCCCTCKCCWG	20045	5758		LUAD Proteins
TF:M12057	2.0926897651942937e-14	TRUE	5368	3465	1135	TF	Factor: ZBP99; motif: GCCCMTCCCCCR	20045	9418		LUSC Genes
TF:M12057	4.134067014894884e-12	TRUE	5368	3329	1080	TF	Factor: ZBP99; motif: GCCCMTCCCCCR	20045	9418		LUAD Genes
TF:M12057	1	FALSE	5368	372	107	TF	Factor: ZBP99; motif: GCCCMTCCCCCR	20045	9418		LUSC Proteins
[truncated: 8,761 more rows]
