# Supplementary material for: Comparative Analysis of Transcriptomic and Proteomic Expression between Two Non-Small Cell Lung Cancer Subtypes
Source: J Proteome Res. 2025 Jan 8;24(2):729–41. doi: 10.1021/acs.jproteome.4c00773 (PMC11811994; doi:10.1021/acs.jproteome.4c00773)
Supplement: Supplementary file 2 — pr4c00773_si_002.zip [file pr4c00773_si_002.zip › Table-S1-Hisat-LUAD-vs-PBMC-counts.csv]

name	gene	A136_T	A137_T	A139_T	A141_T	A142_T	A143_T	A146_T	A147_T	A148_T	A153_T	A136_N	A137_N	A139_N	A141_N	A142_N	A143_N	A146_N	A147_N	A148_N	A153_N
ENSG00000223972	DDX11L1	0	0	0	0	1	0	0	0	0	0	0	0	0	0	0	2	0	2	3	0
ENSG00000227232	WASH7P	136	110	103	122	48	31	99	84	97	53	143	244	164	139	131	121	198	72	137	147
ENSG00000278267	MIR6859-1	155	72	63	90	48	11	77	34	35	56	79	101	75	55	50	28	111	27	46	68
ENSG00000243485	MIR1302-2HG	0	0	1	0	0	0	0	0	1	0	0	0	0	0	0	0	0	0	0	0
ENSG00000284332	MIR1302-2	0	0	0	0	0	0	0	0	0	0	0	0	0	0	0	0	0	0	0	0
ENSG00000237613	FAM138A	0	0	0	0	0	0	0	0	0	0	0	0	0	0	0	0	0	0	0	0
ENSG00000268020	OR4G4P	0	0	0	0	0	0	0	0	0	0	0	0	0	0	0	0	0	0	0	0
ENSG00000240361	OR4G11P	0	0	1	0	0	0	0	0	0	0	0	0	0	0	0	0	0	0	0	0
ENSG00000186092	OR4F5	0	0	0	0	0	0	0	0	0	0	0	0	0	0	0	0	0	0	0	0
ENSG00000238009	ENSG00000238009	2	0	0	0	1	1	1	0	3	0	1	1	0	0	1	0	4	0	5	1
ENSG00000239945	ENSG00000239945	0	0	0	0	0	0	0	0	0	0	0	0	0	0	0	0	0	0	0	0
ENSG00000233750	CICP27	9	5	5	3	3	9	1	7	9	2	30	5	7	8	7	16	21	10	13	9
ENSG00000268903	ENSG00000268903	517	80	82	288	91	206	26	98	188	67	1124	153	139	315	136	409	291	244	485	418
ENSG00000269981	ENSG00000269981	474	120	89	327	93	207	45	97	215	63	1453	285	192	499	193	528	396	298	594	449
ENSG00000239906	ENSG00000239906	13	8	3	6	3	7	2	4	11	0	34	5	3	15	3	10	8	7	28	9
ENSG00000241860	ENSG00000241860	51	7	24	7	9	23	7	13	10	12	232	67	27	91	23	71	87	38	79	71
ENSG00000222623	RNU6-1100P	0	0	0	0	0	0	0	0	0	0	0	1	0	0	0	1	0	0	2	3
ENSG00000241599	ENSG00000241599	0	0	0	0	0	1	0	0	0	0	0	0	0	0	0	0	0	0	0	0
ENSG00000279928	DDX11L17	0	0	1	3	4	2	6	0	3	7	1	56	1	13	16	17	16	9	35	37
ENSG00000279457	WASH9P	724	410	525	554	334	173	483	340	272	340	575	735	509	544	374	320	645	465	367	622
ENSG00000273874	MIR6859-2	0	0	0	0	0	0	0	0	0	0	0	0	0	0	0	0	0	0	0	0
ENSG00000228463	ENSG00000228463	72	33	42	16	20	46	43	90	13	14	30	27	11	11	15	29	30	68	18	22
ENSG00000236679	RPL23AP24	0	0	1	0	0	0	0	1	0	1	0	0	0	0	0	0	0	0	0	0
ENSG00000236601	ENSG00000236601	0	0	0	1	0	0	0	0	0	1	0	0	0	0	0	0	0	0	0	0
ENSG00000237094	ENSG00000237094	178	28	63	47	38	71	46	62	69	22	606	161	99	287	124	234	188	142	253	244
ENSG00000269732	WBP1LP7	0	0	0	0	0	0	0	0	0	0	0	0	0	0	0	0	0	0	0	0
ENSG00000284733	OR4F29	0	0	0	0	0	0	0	0	0	0	1	0	0	0	0	0	0	0	0	0
ENSG00000233653	CICP7	0	0	0	0	0	0	0	0	0	0	1	0	0	0	0	0	0	0	0	0
ENSG00000250575	ENSG00000250575	6	0	3	2	1	5	1	1	5	0	31	8	2	1	2	2	4	0	6	0
ENSG00000278757	U6	0	0	0	0	0	0	1	0	0	0	6	0	1	1	2	0	0	2	0	0
ENSG00000230021	ENSG00000230021	44	15	13	16	20	12	16	11	7	4	18	23	11	15	21	30	24	17	15	15
ENSG00000235146	ENSG00000235146	0	0	0	0	0	0	0	0	0	0	0	0	0	0	0	0	0	0	0	0
ENSG00000225972	MTND1P23	31	40	26	375	2	10	11	25	2	10	11	9	8	13	10	10	10	4	8	12
ENSG00000225630	MTND2P28	12727	6615	10405	4407	3761	9992	3677	10195	12551	4784	3956	4243	2927	5280	3727	4921	5880	3980	18938	6511
ENSG00000237973	MTCO1P12	1235	1127	715	821	266	827	344	620	307	332	501	537	376	664	378	661	553	302	497	503
ENSG00000278791	ENSG00000278791	0	0	0	0	0	0	0	0	0	0	0	0	0	0	0	0	0	0	0	0
ENSG00000229344	MTCO2P12	16	28	15	22	2	22	4	8	5	4	10	12	5	5	7	5	14	2	6	5
ENSG00000240409	MTATP8P1	0	0	0	0	1	0	0	0	0	0	0	0	0	0	0	0	1	0	0	0
ENSG00000248527	MTATP6P1	50319	34363	18645	28441	10351	26795	12187	26359	11698	11067	13495	15006	11016	16049	11409	18613	16231	9714	16020	14169
ENSG00000198744	MTCO3P12	158	34	12	27	13	28	7	25	27	11	18	9	13	21	4	14	16	8	9	14
ENSG00000268663	WBP1LP6	0	0	0	0	0	0	1	1	0	0	0	0	0	0	0	0	0	0	0	0
ENSG00000284662	OR4F16	0	0	0	0	0	0	0	0	0	0	0	0	0	0	0	0	0	0	0	0
ENSG00000229376	CICP3	4	0	2	0	4	11	6	3	0	4	3	2	3	3	1	0	3	4	4	1
ENSG00000228327	ENSG00000228327	686	156	168	240	144	227	203	161	131	88	489	406	277	364	194	317	370	234	333	384
ENSG00000223181	RNU6-1199P	0	0	0	0	1	0	0	0	0	0	0	3	0	0	1	0	0	0	0	0
ENSG00000229905	ENSG00000229905	0	0	0	0	0	0	0	0	0	0	0	0	0	1	0	0	0	0	0	0
ENSG00000237491	LINC01409	222	24	191	51	74	65	62	90	52	38	94	124	121	75	119	117	92	103	75	116
ENSG00000285268	ENSG00000285268	0	0	0	0	0	0	0	0	0	0	0	0	0	0	0	0	0	0	0	0
ENSG00000230092	ENSG00000230092	30	9	18	3	6	15	15	9	16	6	41	74	51	36	32	42	40	27	35	52
ENSG00000177757	FAM87B	38	29	24	13	20	8	17	8	14	5	16	38	29	25	26	20	28	25	19	32
ENSG00000228794	LINC01128	847	1026	367	569	294	296	622	368	334	206	266	563	328	235	383	429	339	449	246	464
ENSG00000225880	LINC00115	209	51	139	84	84	77	55	84	68	46	48	49	59	52	41	41	36	48	38	47
ENSG00000230368	FAM41C	4	3	220	0	2	4	22	5	0	0	2	0	1	1	1	2	1	1	0	1
ENSG00000234711	TUBB8P11	8	0	171	6	3	1	4	0	0	0	7	1	2	5	0	5	0	0	0	0
ENSG00000283040	ENSG00000283040	2	0	15	0	0	0	0	0	0	0	0	0	0	0	0	0	0	0	0	2
ENSG00000272438	ENSG00000272438	138	14	36	7	2	11	11	6	6	0	0	1	0	0	0	0	0	1	0	0
ENSG00000230699	ENSG00000230699	533	36	144	9	28	19	15	24	4	7	7	8	0	1	3	2	1	1	0	4
ENSG00000241180	ENSG00000241180	6	0	1	0	0	0	0	0	0	1	0	0	0	0	1	0	0	0	0	0
ENSG00000223764	LINC02593	491	461	129	428	174	66	743	275	94	8	4	10	2	0	2	0	1	1	3	2
ENSG00000187634	SAMD11	281	589	60	501	247	91	460	297	110	26	3	1	2	2	0	2	0	2	5	5
ENSG00000188976	NOC2L	5399	2403	3010	2426	1662	2829	1429	1846	1505	1537	2081	2463	1800	1661	1751	2069	2063	2038	2038	1746
ENSG00000187961	KLHL17	1839	519	460	707	843	1289	394	859	895	541	847	753	736	529	776	1011	769	894	798	932
ENSG00000187583	PLEKHN1	1267	175	418	444	471	492	128	651	501	141	143	93	35	70	103	106	93	104	115	67
ENSG00000187642	PERM1	400	39	120	139	156	111	54	157	140	53	44	18	12	11	23	11	10	30	40	4
ENSG00000272512	ENSG00000272512	202	364	87	167	224	360	292	166	29	121	6	59	19	11	8	75	41	22	17	61
ENSG00000188290	HES4	866	537	171	609	285	408	304	362	160	105	17	94	36	51	18	248	149	88	55	148
ENSG00000187608	ISG15	2909	598	908	1131	1232	1041	306	763	1455	1643	341	549	1116	471	542	686	941	859	1567	641
ENSG00000231702	ENSG00000231702	5	0	3	2	0	3	1	0	0	1	0	0	0	0	0	0	0	0	0	0
ENSG00000224969	ENSG00000224969	15	11	1	10	10	0	6	4	6	4	0	1	2	0	0	1	3	2	3	1
ENSG00000188157	AGRN	18605	5064	5920	10597	14732	20628	3866	11023	10298	4156	382	319	311	233	397	338	380	418	449	341
ENSG00000242590	ENSG00000242590	0	0	0	0	0	0	0	0	0	0	0	0	0	0	0	0	0	0	0	0
ENSG00000217801	ENSG00000217801	501	174	344	220	227	422	97	218	157	58	68	157	134	84	149	100	106	166	122	206
ENSG00000273443	ENSG00000273443	40	15	6	13	31	108	4	44	27	2	2	6	7	3	5	2	4	5	1	20
ENSG00000237330	RNF223	52	16	30	50	12	88	11	24	12	2	0	2	0	0	1	0	1	1	0	1
ENSG00000131591	C1orf159	1804	709	615	889	641	596	648	839	503	393	674	758	906	593	726	920	804	861	741	1103
ENSG00000285812	ENSG00000285812	50	6	14	6	6	7	8	8	8	2	4	6	3	3	5	5	5	6	0	7
ENSG00000223823	LINC01342	22	5	116	8	9	1	21	3	7	0	2	4	0	0	8	5	10	6	1	2
ENSG00000207730	MIR200B	40	0	16	10	1	2	14	2	0	0	2	0	0	1	0	0	0	0	0	0
ENSG00000207607	MIR200A	53	7	22	9	0	3	15	4	2	0	1	0	0	0	0	0	1	0	0	0
ENSG00000198976	MIR429	97	2	47	50	3	10	33	6	2	5	1	1	1	1	0	0	0	0	0	0
ENSG00000272141	ENSG00000272141	741	59	305	514	37	140	197	64	62	50	1	2	3	2	2	2	4	0	2	3
ENSG00000205231	TTLL10-AS1	12	11	0	9	1	10	214	32	2	0	0	4	1	2	6	4	1	1	2	4
ENSG00000162571	TTLL10	67	56	1	65	12	46	847	108	19	7	8	21	3	2	4	20	13	14	3	7
ENSG00000186891	TNFRSF18	822	397	328	458	440	1075	324	381	219	170	105	472	130	144	194	784	429	388	186	246
ENSG00000186827	TNFRSF4	712	727	156	556	285	502	314	556	302	264	314	864	257	254	256	887	368	623	311	300
ENSG00000078808	SDF4	7800	4999	3302	6525	4645	4958	3733	3350	3480	2694	4708	4570	3213	3479	3502	4087	4464	4372	3873	4116
ENSG00000176022	B3GALT6	898	487	494	552	520	989	313	445	492	309	383	430	268	286	450	437	548	733	465	359
ENSG00000184163	C1QTNF12	84	59	26	219	21	386	40	44	471	29	77	33	46	49	32	37	46	45	52	54
ENSG00000260179	ENSG00000260179	29	14	9	30	14	11	15	8	10	4	35	27	27	19	21	17	35	27	26	32
ENSG00000160087	UBE2J2	2626	1271	1049	1551	955	1316	879	1004	1009	739	1703	1516	1127	1189	1191	1406	1636	1502	1366	1156
ENSG00000230415	LINC01786	84	46	39	62	31	88	74	41	25	9	35	80	29	26	43	50	52	71	25	45
ENSG00000162572	SCNN1D	742	440	434	641	272	774	560	371	303	128	300	515	313	245	349	460	379	435	285	412
ENSG00000131584	ACAP3	6293	2958	3049	5098	3435	3485	3327	3594	2951	2586	5771	4528	3081	3911	3934	4828	4027	3872	4121	4481
ENSG00000278073	MIR6726	0	0	0	0	0	0	0	0	0	0	0	0	0	0	0	0	0	0	0	0
ENSG00000169972	PUSL1	520	190	428	362	237	185	194	323	274	270	283	278	229	211	217	257	309	361	267	279
ENSG00000127054	INTS11	7338	4184	3079	4595	2874	3823	3434	3561	2788	2063	3592	4626	3426	2881	3493	4139	4064	3811	3458	3796
ENSG00000283712	MIR6727	0	0	0	0	0	0	0	0	0	0	0	0	0	0	0	0	0	0	0	0
ENSG00000240731	ENSG00000240731	305	158	107	145	120	138	151	142	109	62	114	153	124	70	132	156	140	116	115	144
ENSG00000224051	CPTP	1399	546	560	723	555	1102	571	680	660	532	486	506	443	367	502	534	560	813	594	404
ENSG00000169962	TAS1R3	104	143	191	605	97	56	290	137	206	228	63	138	98	35	58	77	69	129	56	63
ENSG00000107404	DVL1	7315	1848	2970	2614	2514	4294	1490	1681	3727	1780	1306	1600	1226	986	1288	1575	1357	1875	1185	1460
ENSG00000284372	MIR6808	0	0	0	0	0	0	0	0	0	0	0	0	0	0	0	0	0	0	0	0
ENSG00000162576	MXRA8	5952	5949	2258	7219	8524	3272	6703	2729	4084	2572	461	779	241	237	341	392	450	388	412	456
ENSG00000175756	AURKAIP1	3035	1342	1057	1569	902	1805	657	1081	1169	1039	1405	1272	1077	1131	979	1178	1389	1509	1420	1211
ENSG00000223663	NDUFB4P8	2	3	2	1	3	2	0	0	0	0	0	7	0	3	11	0	2	0	0	1
ENSG00000221978	CCNL2	25922	11114	8765	13499	8477	9835	8485	8546	7948	4734	6350	8825	6346	5260	7714	8719	7475	7033	5617	8062
ENSG00000224870	MRPL20-AS1	1015	475	748	601	402	493	378	426	495	401	475	490	446	354	458	636	587	633	473	478
ENSG00000242485	MRPL20	2899	1307	1212	1689	956	1595	952	1025	1011	891	1574	1361	1002	970	968	1159	1352	1188	1235	1165
ENSG00000264293	RN7SL657P	0	0	0	0	0	0	0	0	0	0	0	0	0	0	0	0	0	0	0	0
ENSG00000272455	MRPL20-DT	517	48	358	177	105	102	49	67	95	86	50	41	21	24	58	92	50	50	34	75
ENSG00000235098	ANKRD65	3927	593	1555	378	187	1292	778	269	330	101	1	5	2	2	5	3	9	7	1	2
ENSG00000225905	ANKRD65-AS1	27	6	13	6	12	27	15	5	1	7	0	1	0	0	0	0	0	0	0	0
ENSG00000205116	TMEM88B	56	5	30	1	5	59	2	2	13	14	0	0	0	0	0	0	0	0	0	0
ENSG00000225285	LINC01770	179	68	113	71	36	135	66	46	39	96	0	0	0	0	0	0	0	1	0	0
ENSG00000179403	VWA1	8304	4659	3811	3466	1778	2350	1307	1486	2097	1769	4	0	0	1	0	0	1	4	0	4
ENSG00000215915	ATAD3C	596	242	800	341	138	247	88	185	109	157	13	24	5	12	24	23	19	43	22	43
ENSG00000160072	ATAD3B	3691	1859	1586	2291	1605	1297	1246	1912	1617	1225	1152	1726	713	999	1360	1762	1535	1444	1235	1653
ENSG00000284740	ENSG00000284740	55	15	19	22	14	13	23	11	8	7	7	5	6	7	6	1	7	4	1	5
ENSG00000197785	ATAD3A	1761	703	753	868	693	1110	448	829	802	600	551	411	419	442	443	487	476	509	492	458
ENSG00000205090	TMEM240	65	44	17	56	48	55	43	48	23	25	4	8	7	7	8	15	9	7	5	7
ENSG00000160075	SSU72	4455	2822	2479	3013	1605	3008	1572	1733	1707	1502	3030	3159	2205	2258	2646	2440	2706	3262	2524	2638
ENSG00000215014	ENSG00000215014	26	23	16	16	21	8	17	8	6	11	26	47	28	45	48	12	12	27	17	27
ENSG00000274481	ENSG00000274481	0	0	0	0	0	0	0	0	0	0	0	0	0	0	0	0	0	0	0	0
ENSG00000228594	FNDC10	648	150	322	271	424	362	77	104	184	207	196	287	93	230	156	214	232	250	180	143
ENSG00000272106	ENSG00000272106	464	128	180	210	109	123	217	106	108	110	199	250	178	205	192	213	226	218	184	231
ENSG00000197530	MIB2	4919	2878	1562	3372	1755	2476	4496	2306	1547	1447	3072	3557	4026	2851	3636	6479	4088	4292	4510	4759
ENSG00000189409	MMP23B	21	46	5	44	12	16	78	30	17	6	32	37	28	13	32	73	48	50	62	76
ENSG00000248333	CDK11B	1732	1420	545	1258	749	1038	831	887	701	504	1540	1691	1235	1242	1277	1385	1333	1190	1325	1795
ENSG00000272004	ENSG00000272004	5	1	1	1	0	2	0	0	1	0	0	1	1	0	2	4	0	2	2	4
ENSG00000189339	SLC35E2B	5558	1906	1881	1312	1609	1945	2900	1641	959	1029	2901	3917	2757	1854	3274	3645	4451	3756	1978	2981
ENSG00000269737	ENSG00000269737	334	68	109	52	90	71	436	117	79	40	208	391	281	231	219	325	803	239	239	334
ENSG00000215914	MMP23A	18	13	3	22	2	8	15	12	1	8	3	17	2	20	21	41	22	28	22	7
ENSG00000008128	CDK11A	397	241	102	334	138	203	177	238	152	112	394	539	390	343	310	436	367	307	361	539
ENSG00000268575	ENSG00000268575	224	62	72	76	52	86	143	92	87	36	160	230	141	186	183	260	252	226	188	215
ENSG00000227775	ENSG00000227775	89	18	28	36	30	24	40	25	23	11	16	31	18	15	32	45	32	30	21	26
ENSG00000215790	SLC35E2A	1372	926	1398	1692	726	845	1016	740	892	506	419	1636	994	1357	1277	1668	1274	1691	1534	1161
ENSG00000008130	NADK	3602	3087	2336	2754	1963	2247	1626	3178	1578	1545	6663	6182	4038	6530	5327	5626	7006	4455	6860	3823
ENSG00000078369	GNB1	13874	10755	5756	10429	7824	9687	6260	6652	7363	5202	13373	11138	7913	10541	9412	9864	10863	11332	11000	8351
ENSG00000231050	GNB1-DT	20	2	6	11	4	20	6	8	1	3	12	0	3	0	5	7	13	8	2	4
ENSG00000169885	CALML6	114	44	67	22	42	30	73	32	19	19	20	31	26	13	23	26	34	28	15	19
ENSG00000178821	TMEM52	50	12	133	17	42	142	76	81	8	19	1	1	8	1	4	1	6	3	2	1
ENSG00000142609	CFAP74	79	112	28	93	24	85	1764	334	31	13	0	0	0	3	0	0	1	0	0	1
ENSG00000233542	ENSG00000233542	2	18	7	11	26	14	7	2	7	1	0	0	0	0	0	0	0	0	0	0
ENSG00000187730	GABRD	121	194	129	173	153	316	131	31	102	79	3	2	1	9	0	1	0	1	0	5
ENSG00000226969	PRKCZ-DT	0	4	3	1	0	3	1	0	0	0	0	0	0	0	0	0	0	0	1	0
ENSG00000067606	PRKCZ	1957	482	524	492	495	618	402	467	339	183	135	336	237	139	183	270	192	363	187	197
ENSG00000271806	ENSG00000271806	67	14	5	13	8	2	13	5	3	0	6	13	11	7	5	10	11	17	9	7
ENSG00000182873	PRKCZ-AS1	796	239	191	269	180	173	215	266	94	56	96	214	141	101	145	199	130	141	105	170
ENSG00000162585	FAAP20	3517	1135	1530	1489	1152	1577	1138	1108	884	795	1444	1325	1224	997	965	1361	1459	1329	1245	1450
ENSG00000234396	ENSG00000234396	4	1	4	0	0	5	4	1	0	0	1	0	1	0	2	1	2	0	0	0
ENSG00000157933	SKI	6414	3761	3436	2649	2697	2529	3431	2709	2184	1737	2410	3644	1887	1916	2721	3215	3058	4122	2609	2897
ENSG00000116151	MORN1	722	182	305	246	155	295	776	335	163	153	104	205	106	83	146	163	172	163	113	128
ENSG00000272161	ENSG00000272161	7	2	11	2	0	0	18	1	0	0	0	4	1	0	1	2	2	1	0	2
ENSG00000269896	ENSG00000269896	174	77	284	109	73	124	166	51	34	35	30	75	37	33	64	48	48	69	30	59
ENSG00000272420	ENSG00000272420	28	6	15	11	18	17	7	7	5	9	13	12	8	4	4	10	16	7	6	4
ENSG00000157916	RER1	6872	2504	2135	4073	2329	3489	2200	2614	2403	2138	3384	2931	2401	2287	2918	3364	3107	2786	2773	2616
ENSG00000157911	PEX10	900	253	444	320	244	757	288	327	271	286	195	192	144	163	171	182	228	205	180	145
ENSG00000149527	PLCH2	717	395	242	432	182	160	724	182	111	113	402	1080	1538	515	1030	597	874	644	547	981
ENSG00000224387	ENSG00000224387	1	0	0	0	0	0	0	0	0	0	0	0	0	0	0	0	0	0	0	0
ENSG00000229393	ENSG00000229393	1	1	0	1	0	0	3	0	1	0	1	4	3	2	3	3	1	1	2	5
ENSG00000157881	PANK4	923	608	362	633	394	634	498	454	407	352	723	794	741	563	647	703	646	792	687	690
ENSG00000197921	HES5	0	0	0	4	0	0	1	0	1	0	0	0	0	1	0	0	0	0	0	0
ENSG00000272449	ENSG00000272449	1	0	0	0	0	0	0	0	0	0	2	0	1	0	0	0	1	0	1	2
ENSG00000238164	TNFRSF14-AS1	51	47	27	51	20	6	65	51	29	13	26	48	43	10	35	39	21	45	37	27
ENSG00000157873	TNFRSF14	3412	2031	1155	2454	1210	1000	1541	1851	1096	841	2587	3092	3267	2422	2836	3598	3413	2820	3258	2717
ENSG00000225931	ENSG00000225931	1	0	0	0	0	0	0	0	0	0	0	1	0	0	0	0	0	0	0	0
ENSG00000228037	ENSG00000228037	18	11	6	38	4	4	10	6	8	3	10	15	10	9	25	30	24	26	5	8
ENSG00000157870	PRXL2B	310	180	204	257	167	98	159	187	92	101	111	134	75	80	100	139	115	161	66	113
ENSG00000142606	MMEL1	65	21	68	30	7	5	12	21	6	10	16	15	2	8	14	6	10	3	4	9
ENSG00000237058	MMEL1-AS1	0	0	0	0	0	0	0	0	0	0	0	0	0	0	0	0	0	0	1	0
ENSG00000215912	TTC34	10	5	0	0	2	5	45	0	3	0	12	0	0	0	6	13	11	2	13	0
ENSG00000285945	ENSG00000285945	0	0	0	0	0	0	2	2	1	0	0	0	0	0	0	0	0	0	0	0
ENSG00000283259	ENSG00000283259	6	5	0	2	0	0	87	23	1	2	0	1	0	0	0	0	0	0	0	0
ENSG00000233234	ENSG00000233234	0	0	0	0	0	0	0	0	0	0	0	0	0	0	0	0	0	0	0	0
ENSG00000231630	ENSG00000231630	0	0	0	0	0	0	0	0	0	0	0	0	0	0	0	0	0	0	0	0
ENSG00000284745	ENSG00000284745	0	0	0	3	0	0	0	0	0	0	0	0	0	0	0	0	0	0	0	0
ENSG00000169717	ACTRT2	0	0	0	0	0	0	0	1	0	0	0	0	0	0	0	0	0	0	0	0
ENSG00000177133	PRDM16-DT	489	112	207	281	36	15	65	113	43	142	0	0	0	1	1	2	0	2	0	4
ENSG00000142611	PRDM16	1189	242	371	453	46	73	224	198	50	256	2	7	30	5	3	3	1	6	2	7
ENSG00000283572	MIR4251	2	0	2	0	0	0	0	0	0	0	0	0	0	0	0	0	0	0	0	0
ENSG00000226286	ENSG00000226286	2	0	5	0	0	0	2	0	0	2	0	0	0	0	0	0	0	0	0	0
ENSG00000279839	ENSG00000279839	5	0	38	1	0	0	1	2	0	1	0	0	0	0	0	0	0	0	0	0
ENSG00000272235	ENSG00000272235	7	2	4	7	0	0	2	1	1	3	0	0	0	0	0	0	0	0	0	0
ENSG00000130762	ARHGEF16	2277	417	1195	1308	572	1267	548	842	607	560	0	7	1	1	3	1	5	9	3	8
ENSG00000272088	ENSG00000272088	23	5	1	13	6	14	0	5	4	1	4	3	0	0	0	1	2	3	0	0
ENSG00000162591	MEGF6	7156	5680	2000	3190	3322	4061	7950	5219	1076	1054	1179	2393	953	967	1592	1988	2001	2713	1510	1985
ENSG00000207776	MIR551A	1	0	3	0	0	2	0	0	0	0	0	0	0	0	0	0	0	0	0	0
ENSG00000238260	ENSG00000238260	97	26	29	61	32	14	41	18	37	23	12	6	6	0	14	13	17	8	4	13
ENSG00000158109	TPRG1L	2092	1401	1366	1707	869	1122	1515	971	923	752	1266	1523	1228	1124	1227	1243	1292	1931	1179	1290
ENSG00000116213	WRAP73	2178	1137	1092	1469	851	1363	933	993	706	765	1739	1872	1556	1442	1614	2044	1708	1653	1527	1950
ENSG00000078900	TP73	252	95	182	120	92	410	946	202	43	106	3	40	37	8	16	23	11	40	32	26
ENSG00000227589	TP73-AS3	7	0	18	4	2	11	0	2	0	0	2	4	0	1	3	1	0	1	1	2
ENSG00000235131	TP73-AS2	1	0	0	1	3	3	11	1	3	0	0	0	0	0	0	0	0	1	0	0
ENSG00000227372	GFOD3P	2930	1269	1154	1099	1044	1382	1419	1038	417	615	795	1270	614	653	1159	1183	1154	1153	817	977
ENSG00000276189	ENSG00000276189	0	0	0	0	0	0	0	0	0	0	0	0	0	0	0	0	0	0	0	0
ENSG00000162592	CCDC27	6	0	20	0	8	16	1	5	0	0	0	0	1	1	1	1	0	1	0	0
ENSG00000235169	SMIM1	115	26	130	39	33	68	29	22	11	34	14	14	7	18	17	13	18	21	10	10
ENSG00000130764	LRRC47	2555	1304	1116	1501	903	1364	1109	914	852	858	1298	1245	885	953	1083	1269	1462	1309	1035	1040
ENSG00000266075	RN7SL574P	28	14	12	9	6	11	4	7	2	2	9	5	5	10	6	4	5	2	2	8
ENSG00000272153	ENSG00000272153	149	63	43	96	69	77	50	50	47	30	43	71	43	27	48	65	54	45	37	73
ENSG00000116198	CEP104	1569	928	921	909	773	1130	998	976	697	565	1140	1404	1160	1054	1317	1397	1247	1400	1106	1085
ENSG00000169598	DFFB	580	363	325	384	309	408	327	264	278	220	537	684	486	413	615	725	580	643	586	537
ENSG00000198912	C1orf174	1464	827	614	1027	760	833	789	635	509	584	1177	1525	1130	1278	1238	1633	1501	835	1147	1517
ENSG00000236423	LINC01134	81	9	158	27	39	99	15	12	8	36	20	13	6	17	21	24	10	23	18	6
ENSG00000233304	LINC01346	1	0	0	1	0	0	1	0	1	0	1	0	0	0	0	0	0	0	0	0
ENSG00000226374	LINC01345	0	0	0	0	0	0	0	0	4	0	0	0	0	0	0	0	0	0	0	0
ENSG00000284668	LINC02780	0	0	0	0	0	0	0	0	0	0	0	0	0	0	0	0	0	0	0	0
ENSG00000284703	ENSG00000284703	0	0	0	0	0	0	0	0	0	0	0	0	0	0	1	0	1	0	0	0
ENSG00000229280	EEF1DP6	0	0	0	0	0	0	0	0	0	0	0	0	0	0	0	0	0	0	0	0
ENSG00000235054	LINC01777	0	0	0	0	0	0	0	0	0	0	0	0	0	0	0	0	0	0	0	0
ENSG00000284694	ENSG00000284694	0	0	0	0	0	0	0	0	0	0	0	0	0	0	0	0	0	0	0	0
ENSG00000227169	ENSG00000227169	0	0	0	0	0	0	0	0	0	0	0	0	0	0	0	0	0	0	0	0
ENSG00000232596	LINC01646	0	0	0	0	0	0	0	0	0	0	0	0	0	0	0	0	0	0	0	0
ENSG00000196581	AJAP1	65	39	8	20	32	4	366	21	23	11	0	20	0	0	28	11	8	6	16	10
ENSG00000284739	ENSG00000284739	0	0	0	0	0	0	0	0	0	0	0	0	0	0	0	0	0	0	0	0
ENSG00000284674	LINC02781	0	0	0	0	0	0	0	0	0	0	0	0	0	0	0	0	0	0	0	0
ENSG00000231510	LINC02782	0	0	0	0	0	0	0	0	0	0	0	0	0	0	0	0	0	0	0	0
ENSG00000284616	ENSG00000284616	0	0	0	0	0	0	0	0	0	0	0	0	0	0	0	0	0	0	0	0
ENSG00000284692	ENSG00000284692	0	0	0	0	0	0	1	0	0	0	0	0	0	0	0	0	0	0	0	0
ENSG00000284666	ENSG00000284666	0	0	0	0	0	0	0	0	0	0	0	0	0	0	0	0	0	0	0	0
ENSG00000260972	ENSG00000260972	0	0	0	0	0	0	0	0	0	0	0	0	0	0	0	0	0	0	1	0
ENSG00000283356	ENSG00000283356	0	0	0	0	0	0	0	0	0	0	0	0	0	0	0	0	0	0	0	0
ENSG00000236948	ENSG00000236948	0	0	2	1	0	0	2	2	0	0	2	16	3	8	15	8	12	22	9	11
ENSG00000264341	ENSG00000264341	0	0	0	0	0	0	0	3	0	0	0	0	0	0	1	0	5	3	0	1
ENSG00000264101	MIR4689	0	0	2	2	0	1	0	0	1	0	0	0	0	0	0	0	0	0	0	1
ENSG00000131697	NPHP4	1464	907	1182	890	471	517	913	678	481	429	926	956	539	724	741	723	644	590	667	681
ENSG00000069424	KCNAB2	4430	4848	2178	4066	2511	1486	1796	3402	1982	1588	16120	17335	13145	15977	19325	14614	12294	13550	12341	13390
ENSG00000116254	CHD5	49	45	6	11	16	35	83	24	3	4	15	42	21	42	25	17	42	9	16	63
ENSG00000285629	ENSG00000285629	2	0	0	0	0	0	0	0	0	0	0	1	0	0	0	0	0	0	0	0
ENSG00000116251	RPL22	7964	2957	5011	3071	2265	2407	3014	1802	2374	1564	3048	4484	2572	2904	3991	3551	4332	5220	3709	3420
ENSG00000226944	RNF207-AS1	50	1	63	6	3	8	7	12	4	43	2	4	1	2	4	2	0	4	1	0
ENSG00000158286	RNF207	4241	788	1594	1346	1006	867	823	1630	590	1430	127	323	133	188	146	379	152	273	131	161
ENSG00000116237	ICMT	3299	1644	1661	1854	2418	2382	1511	1725	1925	1891	975	817	709	650	907	894	810	935	785	608
ENSG00000225077	ICMT-DT	9	3	3	6	15	18	2	11	0	16	5	5	2	0	4	3	3	2	1	5
ENSG00000173673	HES3	0	0	0	0	1	0	0	0	0	0	0	0	0	0	0	0	0	0	0	0
ENSG00000158292	GPR153	877	1008	455	684	1969	475	1318	603	436	371	178	163	392	87	87	218	162	134	231	202
ENSG00000097021	ACOT7	980	528	329	650	990	752	231	392	500	451	169	200	352	135	120	233	170	168	301	171
ENSG00000271746	ENSG00000271746	0	0	0	0	0	0	0	0	0	0	0	0	0	0	0	0	0	0	0	0
ENSG00000069812	HES2	8	67	9	104	282	540	131	59	46	35	0	0	0	0	0	0	0	0	0	0
ENSG00000187017	ESPN	290	369	187	264	374	151	581	138	59	332	32	71	25	26	51	52	73	108	33	59
ENSG00000265392	MIR4252	2	0	0	0	0	1	1	0	0	0	0	0	0	0	0	0	0	0	0	0
ENSG00000231868	ENSG00000231868	5	20	6	2	11	11	26	1	1	1	1	3	1	0	0	2	1	0	0	6
ENSG00000215788	TNFRSF25	3439	1608	617	1889	1698	1102	1183	949	1861	1092	1601	4496	2124	1844	3477	4932	2861	4254	2297	4052
ENSG00000171680	PLEKHG5	2975	2272	850	1277	2462	1358	2000	887	2487	698	130	411	139	118	286	387	184	443	125	204
ENSG00000162408	NOL9	1446	624	688	696	546	553	557	523	584	374	908	1460	851	759	931	1115	839	978	793	1289
ENSG00000253022	RNU6-731P	3	1	0	0	2	0	0	0	2	0	0	2	0	0	0	0	0	0	0	1
ENSG00000229519	ENSG00000229519	17	0	12	3	4	2	4	5	7	4	7	35	13	15	16	24	27	14	20	21
ENSG00000173662	TAS1R1	1	19	3	49	4	5	19	7	4	3	9	7	10	10	5	4	7	2	3	9
ENSG00000204859	ZBTB48	2583	1344	1027	1599	944	759	1088	1386	744	655	2062	1844	1207	1497	1423	1819	1855	1218	1511	1341
ENSG00000162413	KLHL21	2770	1720	2120	1553	1165	728	1522	842	1679	584	1764	1601	1332	1346	1454	1541	1472	1770	1387	1488
ENSG00000116273	PHF13	1460	919	540	892	501	641	517	499	574	519	285	313	238	225	277	369	262	365	234	264
ENSG00000041988	THAP3	638	414	294	463	344	293	317	256	286	286	278	349	271	225	325	401	337	349	264	305
ENSG00000007923	DNAJC11	2019	881	827	858	748	766	698	792	603	482	808	1050	676	621	736	966	837	804	783	823
ENSG00000228750	LINC01672	0	0	0	0	0	0	0	0	0	0	0	0	0	0	0	0	2	0	0	0
ENSG00000284744	ENSG00000284744	0	0	0	0	0	0	0	0	1	1	0	0	0	1	0	0	0	0	0	0
ENSG00000237436	CAMTA1-DT	11	0	14	6	4	3	1	5	1	3	6	3	4	3	5	12	5	14	9	9
ENSG00000171735	CAMTA1	1411	558	556	631	493	520	322	704	324	328	416	400	243	414	321	423	390	376	367	266
ENSG00000227950	ENSG00000227950	0	0	0	1	0	0	0	0	3	0	0	0	1	1	0	0	0	1	0	1
ENSG00000237365	CAMTA1-AS3	0	0	0	0	0	1	0	0	0	0	0	0	0	0	0	1	0	0	0	0
ENSG00000207056	RNU1-8P	0	0	0	0	0	0	0	0	0	0	0	0	0	0	0	0	0	0	0	0
ENSG00000237402	CAMTA1-IT1	1	0	0	1	0	0	0	0	0	0	0	0	0	0	0	0	0	0	0	0
ENSG00000237728	CAMTA1-AS2	0	0	0	0	0	0	0	0	1	0	0	0	0	0	0	0	0	0	0	0
ENSG00000225126	CAMTA1-AS1	0	0	0	0	0	0	2	0	1	0	1	0	0	0	0	0	0	0	0	0
ENSG00000270171	ENSG00000270171	7	3	1	4	2	0	2	2	1	0	0	0	0	0	1	1	0	2	0	2
ENSG00000270035	ENSG00000270035	17	5	8	5	1	8	2	7	2	1	0	2	1	2	0	3	1	1	0	0
ENSG00000269978	ENSG00000269978	33	9	4	22	6	15	7	18	1	3	2	0	2	2	5	9	0	1	3	10
ENSG00000049245	VAMP3	5959	2532	1754	2668	2297	2417	1946	2215	1799	1401	3936	2388	1562	2442	1877	1706	2161	1719	2440	1785
ENSG00000269925	ENSG00000269925	62	14	14	19	44	35	38	38	20	5	96	63	39	75	52	51	61	26	52	77
ENSG00000049246	PER3	1163	595	309	237	366	958	598	1318	116	368	185	255	133	149	197	151	190	207	121	215
ENSG00000236266	ENSG00000236266	12	1	4	11	6	7	3	15	1	4	7	2	5	3	5	1	2	5	1	1
ENSG00000049247	UTS2	11	30	1	15	35	26	7	5	8	125	18	21	11	8	22	13	16	24	13	290
ENSG00000049249	TNFRSF9	167	397	59	224	245	252	50	232	479	456	169	55	49	62	102	58	72	91	72	47
ENSG00000270330	ENSG00000270330	0	0	0	1	0	0	0	0	0	0	2	0	0	1	1	0	1	0	1	1
ENSG00000116288	PARK7	6035	3134	2842	3347	1928	2725	1752	1848	2464	2140	2603	2363	1771	2033	1850	2052	2305	2406	2596	1613
ENSG00000200344	Y_RNA	15	9	3	12	5	5	3	1	7	6	6	3	9	7	3	6	2	1	8	3
ENSG00000284747	ENSG00000284747	573	50	20	69	136	151	23	88	19	26	26	56	21	9	50	49	28	37	19	37
ENSG00000284716	ENSG00000284716	33	5	1	3	7	2	3	6	2	3	5	2	2	1	3	1	0	0	2	4
ENSG00000116285	ERRFI1	64064	6804	3919	7110	6059	9938	1101	6133	4535	6786	39	91	33	57	45	45	40	55	53	61
ENSG00000238290	ERRFI1-DT	198	6	7	16	37	29	5	20	25	11	0	0	0	0	0	0	0	0	0	2
ENSG00000232848	RPL7AP18	5	0	0	2	1	0	1	0	0	2	0	0	0	0	0	0	0	0	0	0
ENSG00000229305	ENSG00000229305	0	0	0	0	0	0	0	0	0	0	0	0	0	0	0	0	0	0	0	0
ENSG00000227634	LINC01714	28	0	6	1	10	1	0	0	2	4	0	0	0	0	0	0	0	0	0	0
ENSG00000200975	RNU1-7P	0	0	0	0	0	0	0	0	0	0	0	0	0	0	0	0	0	0	0	0
ENSG00000233645	ENSG00000233645	0	0	0	0	0	0	0	0	0	0	0	0	0	0	0	0	0	0	0	0
ENSG00000251977	RNU6-991P	1	0	0	0	0	0	0	0	0	0	0	0	0	0	0	0	0	0	0	0
ENSG00000162426	SLC45A1	280	114	28	127	88	230	46	64	30	28	4	29	18	15	28	24	30	29	14	39
ENSG00000252254	Y_RNA	0	0	0	0	1	4	0	1	0	0	0	2	0	0	2	0	1	0	0	0
ENSG00000142599	RERE	8368	4908	3405	3749	2524	2313	5447	3061	2252	1781	6280	6953	3786	5327	4689	6447	6572	4753	5731	5934
ENSG00000232912	RERE-AS1	39	24	15	27	7	8	24	10	21	11	65	51	32	45	48	51	76	52	53	48
ENSG00000221083	ENSG00000221083	1	1	0	8	0	0	0	1	1	2	2	1	0	0	1	0	0	0	0	1
ENSG00000270282	ENSG00000270282	3	4	0	7	3	0	2	1	0	4	0	0	0	0	0	0	0	0	0	0
ENSG00000234619	RPL7P11	1	3	0	1	0	0	0	0	0	1	0	1	0	0	1	0	1	4	0	0
ENSG00000224315	RPL7P7	3	0	0	0	2	0	1	0	0	1	0	0	0	0	1	0	0	2	0	1
ENSG00000222511	Y_RNA	0	0	0	0	0	0	0	0	0	0	0	0	0	0	0	0	0	0	0	0
ENSG00000226545	ENSG00000226545	3	0	0	0	0	1	0	0	0	0	0	0	0	1	0	1	0	5	0	0
ENSG00000228423	ENSG00000228423	0	4	0	1	0	0	0	0	0	0	0	1	0	0	1	0	0	4	2	1
ENSG00000229716	RPL23AP19	0	0	0	0	0	0	0	0	0	0	0	0	0	0	0	0	0	0	0	0
ENSG00000074800	ENO1	58625	24956	34657	26637	16505	41845	6087	16018	34465	33314	27263	17269	11521	18599	13418	12572	14801	16397	17040	10572
ENSG00000274258	MIR6728	4	0	3	7	2	2	0	4	4	2	3	1	2	2	0	0	0	0	2	4
ENSG00000230679	ENO1-AS1	4	5	3	5	3	3	1	0	4	2	1	3	3	3	7	6	7	3	4	2
ENSG00000201725	RNU6-304P	0	0	0	3	0	0	0	0	0	0	0	1	0	0	0	0	0	2	0	2
ENSG00000238249	HMGN2P17	0	1	0	1	1	0	0	0	1	0	0	10	1	5	8	9	6	6	0	4
ENSG00000232208	ENSG00000232208	1	1	0	3	3	0	2	5	1	0	10	38	14	14	34	54	38	83	14	24
ENSG00000232663	ENSG00000232663	0	0	0	0	0	0	0	0	0	0	0	3	2	0	1	0	1	2	0	0
ENSG00000131686	CA6	4	6	0	0	0	0	7	3	4	16	18	250	76	33	125	420	181	258	55	351
ENSG00000265141	RN7SL451P	0	0	0	0	0	0	0	0	0	0	0	2	1	1	0	1	0	0	0	0
ENSG00000197241	SLC2A7	0	1	0	2	1	5	1	0	15	0	0	1	0	0	0	4	4	0	2	0
ENSG00000142583	SLC2A5	598	706	107	2324	199	339	525	1094	584	557	286	78	38	65	77	106	145	129	126	76
ENSG00000252404	ENSG00000252404	0	0	0	0	0	0	0	0	0	0	0	0	0	0	0	0	0	0	0	0
ENSG00000180758	GPR157	735	719	423	549	641	270	871	366	316	353	117	200	93	85	182	173	144	220	110	125
ENSG00000228526	MIR34AHG	2427	705	740	1789	557	495	602	1078	1022	748	23	34	27	19	16	202	48	38	16	9
ENSG00000284357	MIR34A	0	0	0	0	0	0	0	0	0	0	0	0	0	0	0	0	0	0	0	0
ENSG00000234546	LNCTAM34A	68	36	39	53	16	15	47	22	20	12	0	3	4	2	1	22	6	6	1	4
ENSG00000049239	H6PD	5815	5344	3335	4074	4316	3971	4669	3163	2354	1771	3385	3437	2220	2522	3584	2862	2969	4158	2340	2730
ENSG00000171621	SPSB1	2478	2992	1048	1908	1337	2025	1142	1203	1821	1169	72	135	180	71	96	109	128	134	158	99
ENSG00000284652	ENSG00000284652	5	15	4	16	14	3	13	5	5	8	0	0	0	0	0	1	0	0	0	0
ENSG00000284693	LINC02606	32	40	9	38	19	15	66	20	23	11	1	1	0	2	0	3	1	1	0	0
ENSG00000252956	RNA5SP40	1	0	1	0	2	0	0	0	0	0	0	0	0	0	0	0	0	0	0	0
ENSG00000235263	ENSG00000235263	0	0	0	0	0	0	0	0	0	0	0	0	0	0	0	0	0	0	0	0
ENSG00000171612	SLC25A33	420	278	266	268	144	115	174	253	102	156	188	227	142	180	140	153	191	209	188	181
ENSG00000231181	ENSG00000231181	20	6	14	11	5	5	20	12	9	2	13	30	11	15	11	14	9	9	9	23
ENSG00000188807	TMEM201	816	645	522	431	394	442	552	468	317	339	300	415	379	218	294	291	292	331	290	385
ENSG00000171608	PIK3CD	2712	3875	1345	2335	2689	1295	2229	2627	3042	1225	12886	15455	11137	9503	9683	12930	12745	13621	10850	12669
ENSG00000179840	PIK3CD-AS1	4	3	2	12	6	3	6	7	3	3	35	23	11	28	22	25	37	52	18	19
ENSG00000233268	ENSG00000233268	1	1	0	0	1	0	0	0	2	0	0	0	2	2	3	0	0	5	0	1
ENSG00000231789	PIK3CD-AS2	133	38	122	45	35	131	34	119	24	72	12	9	7	12	7	16	13	33	12	7
ENSG00000171603	CLSTN1	9517	5988	3136	7159	7691	5690	5709	3835	6320	2699	4855	5834	5809	3914	4878	5375	4795	6402	4166	5362
ENSG00000271264	MZT1P1	3	0	0	1	1	0	0	0	0	0	0	1	0	0	2	0	0	1	0	1
ENSG00000280113	ENSG00000280113	1	0	3	1	0	7	0	0	2	0	2	0	0	0	0	2	0	0	0	0
ENSG00000178585	CTNNBIP1	1833	848	1238	643	1391	842	464	732	651	555	1101	796	553	726	629	645	770	734	764	594
ENSG00000223989	ENSG00000223989	0	0	0	0	0	0	0	0	0	0	0	0	0	0	0	0	0	0	0	0
ENSG00000285701	ENSG00000285701	17	0	1	1	2	1	3	7	4	0	6	5	4	5	4	4	3	8	10	6
ENSG00000162441	LZIC	631	371	359	349	277	314	424	332	283	252	529	484	377	367	512	482	515	512	417	354
ENSG00000228150	ENSG00000228150	30	4	16	11	1	4	5	9	1	2	14	10	3	10	16	10	14	17	6	10
ENSG00000173614	NMNAT1	478	169	110	281	193	168	196	211	177	115	277	236	113	182	248	244	256	226	210	134
ENSG00000202415	RN7SKP269	10	1	0	4	2	3	1	5	2	0	6	0	0	5	4	5	2	2	7	2
ENSG00000283611	TMEM274P	15	0	5	2	0	0	0	1	0	1	7	1	2	3	0	0	1	2	4	0
ENSG00000265521	MIR5697	1	0	0	0	0	0	0	0	0	0	0	0	0	0	0	0	0	0	0	0
ENSG00000241326	ENSG00000241326	0	0	0	0	0	0	0	0	0	0	0	0	0	0	0	0	0	0	0	0
ENSG00000162444	RBP7	46	288	49	177	87	513	96	35	21	19	927	382	189	839	544	177	549	468	632	276
ENSG00000130939	UBE4B	2937	1257	793	1337	1006	1052	1129	1014	905	894	2133	2127	1369	1759	1674	1552	1610	1817	1484	1438
ENSG00000224340	RPL21P21	2	4	2	0	0	0	0	0	1	1	0	1	0	1	0	1	0	0	1	1
ENSG00000233623	PGAM1P11	4	0	8	7	2	3	3	4	1	2	2	5	3	3	3	10	9	2	5	3
ENSG00000201746	RNU6-828P	3	1	0	0	5	3	5	3	1	1	1	3	1	1	3	0	2	2	0	1
ENSG00000054523	KIF1B	2671	1123	2025	1545	1241	1954	1373	1544	1158	781	1373	1238	970	1156	1007	1030	847	1008	1069	882
ENSG00000264881	ENSG00000264881	1	0	0	0	0	0	0	0	0	0	0	0	0	0	1	0	0	0	0	0
ENSG00000199562	RNU6-37P	1	2	1	3	1	2	1	2	2	2	1	1	0	2	0	0	0	3	0	0
ENSG00000264501	RN7SL731P	0	0	0	0	0	0	0	0	0	0	0	0	0	0	0	0	0	0	0	0
ENSG00000284735	ENSG00000284735	15	5	16	11	12	1	9	8	9	8	25	9	5	30	15	13	9	4	17	24
ENSG00000284642	ENSG00000284642	40	10	37	43	15	11	21	18	8	14	53	14	9	33	16	14	31	8	19	17
ENSG00000142657	PGD	3685	2955	4914	3979	1971	3254	1110	4440	1749	2598	12445	5570	3114	9397	5962	4050	7041	5267	7213	2939
ENSG00000271989	ENSG00000271989	1	0	1	0	0	0	0	0	0	1	0	0	0	0	1	0	0	0	1	0
ENSG00000251503	CENPS-CORT	4	0	3	1	3	3	0	1	2	1	6	4	0	0	1	0	0	3	0	2
ENSG00000175279	CENPS	39	8	29	14	9	21	20	12	13	23	5	7	6	2	4	7	5	8	16	4
ENSG00000241563	CORT	12	10	10	16	4	8	4	13	4	7	2	2	2	3	10	5	2	4	5	10
ENSG00000160049	DFFA	2837	953	1984	776	645	1836	813	899	845	840	785	730	640	507	690	711	728	854	628	573
ENSG00000203469	ENSG00000203469	0	0	0	0	0	0	0	0	0	0	0	0	0	0	0	0	0	0	0	0
ENSG00000142655	PEX14	1324	705	613	648	451	548	535	545	439	379	648	672	527	395	488	591	531	593	511	426
ENSG00000243267	RN7SL614P	4	2	1	2	2	3	0	3	2	3	3	6	6	3	2	1	2	4	4	5
ENSG00000130940	CASZ1	1730	378	688	478	156	152	774	1755	132	140	291	246	611	239	240	396	241	339	283	363
ENSG00000272078	ENSG00000272078	258	70	65	67	28	20	80	230	20	30	70	80	134	46	37	65	50	31	54	61
ENSG00000225158	HSPE1P24	0	0	0	0	1	0	0	0	0	0	0	0	0	0	0	0	0	0	0	0
ENSG00000175262	C1orf127	102	30	60	112	42	12	37	37	7	56	89	79	31	75	82	56	60	19	66	49
ENSG00000215785	CFL1P6	7	0	5	3	2	3	2	3	0	0	2	3	0	2	0	2	0	3	3	3
ENSG00000120948	TARDBP	5490	2327	2399	2683	2178	2059	2345	1947	2325	1826	2183	2423	1537	1394	2068	2484	2217	2219	2107	1922
ENSG00000277726	ENSG00000277726	0	0	2	0	0	1	0	1	0	0	1	1	0	0	1	8	0	1	3	1
ENSG00000009724	MASP2	230	44	143	77	96	51	136	57	98	35	242	242	183	194	233	321	255	235	196	332
ENSG00000271895	ENSG00000271895	184	55	119	137	94	45	94	46	72	35	132	149	108	109	125	156	147	122	105	166
ENSG00000116649	SRM	3167	1715	2012	1955	1143	1685	871	1280	1213	1313	800	928	868	732	742	786	956	1152	935	862
ENSG00000171824	EXOSC10	3400	1810	1234	1627	1443	1552	1538	1616	1231	787	1761	1961	1623	1323	1696	1814	1921	1801	1796	1949
ENSG00000226849	ENSG00000226849	50	31	11	21	19	19	29	22	20	11	15	23	17	17	15	39	12	18	22	32
ENSG00000230337	EXOSC10-AS1	34	2	3	2	4	1	0	3	5	1	10	0	0	0	1	2	3	2	1	2
ENSG00000198793	MTOR	2945	2275	1941	2048	1634	1794	1783	1837	1740	1089	2501	3094	2074	2119	2612	2960	2582	2656	2360	2322
ENSG00000225602	MTOR-AS1	1	0	0	1	0	0	1	1	1	0	3	8	3	10	7	5	4	4	3	5
ENSG00000253086	RNU6-537P	0	0	0	0	0	0	0	0	0	0	0	1	1	1	0	0	0	1	0	0
ENSG00000171819	ANGPTL7	12	11	0	3	4	0	146	9	4	4	1	5	1	6	2	2	0	10	3	0
ENSG00000207451	RNU6-291P	0	0	0	0	0	1	0	0	0	0	0	0	1	0	0	0	1	0	0	0
ENSG00000238173	RPL39P6	0	0	3	0	0	0	0	0	0	1	1	0	0	0	0	1	0	0	0	0
ENSG00000120942	UBIAD1	1008	542	923	483	431	548	495	361	321	353	450	769	514	420	669	792	771	1046	578	651
ENSG00000238199	UBE2V2P3	5	0	4	4	1	2	8	2	2	3	8	12	15	5	12	9	16	12	19	29
ENSG00000284646	ENSG00000284646	0	0	0	0	0	0	5	0	0	0	1	0	0	0	0	0	0	0	0	0
ENSG00000224338	MTCYBP45	0	0	0	0	0	0	0	0	0	0	0	0	0	0	0	0	0	0	0	0
ENSG00000204624	DISP3	372	18	32	19	26	24	6	48	14	13	17	32	13	9	11	28	14	19	16	23
ENSG00000285833	ENSG00000285833	1	0	0	0	0	0	0	0	0	0	0	0	0	0	0	0	0	0	0	0
ENSG00000235643	LINC01647	0	0	0	0	0	1	0	1	0	0	0	0	0	0	0	0	0	0	0	0
ENSG00000284708	ENSG00000284708	5	0	7	2	6	27	2	6	7	2	0	2	2	0	1	2	0	0	2	0
ENSG00000116661	FBXO2	331	97	267	418	441	918	150	269	1054	68	14	85	70	54	72	127	70	97	36	70
ENSG00000132879	FBXO44	2621	1216	1010	1541	966	1023	1233	1079	1059	580	974	1522	1780	731	1366	1906	1364	1472	1017	1654
ENSG00000116663	FBXO6	993	410	563	445	429	402	330	485	440	649	725	477	826	491	511	748	654	453	895	537
ENSG00000116670	MAD2L2	978	710	400	814	700	1171	320	532	812	430	913	585	694	583	533	630	743	712	641	702
ENSG00000162490	DRAXIN	19	15	10	13	54	32	16	39	129	16	18	65	13	12	52	132	74	94	113	124
ENSG00000177674	AGTRAP	3161	1319	1230	1536	1308	1183	954	1177	1193	929	5696	3510	2072	4155	3498	2811	4047	2703	4068	2043
ENSG00000215910	C1orf167	0	1	1	3	3	1	1	2	8	1	3	8	1	1	3	0	0	1	1	4
ENSG00000177553	C1orf167-AS1	0	0	0	0	0	0	0	0	0	0	0	0	0	1	0	0	0	0	0	0
ENSG00000177000	MTHFR	3126	2862	2675	1799	1269	1061	1506	1361	878	890	4333	3961	2999	3742	3348	3140	3068	2483	3588	3379
ENSG00000011021	CLCN6	3066	1642	1325	1331	1046	822	1368	1371	1032	585	2509	1972	1334	1946	1759	1554	1665	1308	2085	1614
ENSG00000276470	ENSG00000276470	0	0	0	0	0	0	0	0	0	0	0	0	0	0	0	0	0	0	0	0
ENSG00000278852	ENSG00000278852	0	0	0	0	0	0	0	0	0	0	0	0	0	0	0	0	0	0	0	0
ENSG00000175206	NPPA	40	42	24	32	22	15	12	29	13	20	18	26	13	21	18	23	19	17	21	32
ENSG00000275915	ENSG00000275915	0	0	0	0	0	0	0	0	0	0	0	0	0	0	0	0	0	0	0	0
ENSG00000120937	NPPB	0	1	0	3	0	0	0	0	0	0	2	0	2	0	0	2	0	1	0	0
ENSG00000224904	SBF1P2	0	1	0	0	0	0	0	0	0	0	0	0	0	0	0	0	0	0	0	0
ENSG00000285646	ENSG00000285646	17	9	1	3	1	2	5	9	2	5	41	28	15	33	25	5	11	8	31	36
ENSG00000199347	RNU5E-1	0	0	0	0	0	0	0	0	0	0	0	0	0	0	0	0	0	0	0	0
ENSG00000201801	RNU5E-4P	0	0	0	0	1	0	0	0	0	0	64	14	16	35	13	5	17	2	29	31
ENSG00000116685	KIAA2013	3328	1628	1361	2103	1281	1728	1195	1155	1457	1216	2294	1686	1540	1707	1750	1740	2169	2145	1914	1370
ENSG00000083444	PLOD1	8450	4305	1865	5424	6409	6094	1765	2235	4245	2770	3347	1484	916	2042	1479	1238	1687	1390	2049	1370
ENSG00000116688	MFN2	4776	3183	2188	2889	1985	2376	2197	2545	2099	1714	3433	3021	2373	3068	2350	2523	2752	2695	2918	2206
ENSG00000270914	ENSG00000270914	0	0	0	0	0	0	0	0	0	1	1	0	0	0	0	0	0	0	0	0
ENSG00000116691	MIIP	1346	1380	779	1417	1027	934	694	1235	1060	885	2540	1615	1688	1822	1480	2106	2198	1753	2118	1614
ENSG00000202461	Y_RNA	8	3	3	2	7	3	11	6	4	5	10	8	1	10	10	7	9	9	4	10
ENSG00000276869	MIR6729	0	0	0	0	0	0	0	0	0	0	0	0	0	0	0	0	0	0	0	0
ENSG00000243539	RN7SL649P	1	0	0	0	1	0	0	0	0	0	0	0	0	0	0	1	0	0	0	0
ENSG00000120949	TNFRSF8	59	150	7	202	86	91	47	68	124	73	449	740	171	466	414	608	725	363	468	216
ENSG00000201135	RNU6-777P	0	0	0	0	0	0	0	0	0	0	0	0	0	0	0	0	0	0	0	0
ENSG00000227875	RPL23AP89	0	0	0	0	0	0	0	0	0	0	0	0	0	0	0	0	0	0	0	0
ENSG00000285604	ENSG00000285604	0	0	0	0	1	0	0	0	1	0	0	0	0	0	0	0	0	0	0	0
ENSG00000283789	MIR7846	0	0	0	0	0	0	0	0	0	0	0	1	0	0	0	0	0	0	0	0
ENSG00000028137	TNFRSF1B	4751	6870	1246	5365	2218	2095	1788	3092	2072	2019	26731	25374	14151	27492	17342	21353	24934	17339	22270	13107
ENSG00000263676	MIR4632	0	6	0	0	0	1	1	0	2	0	14	18	3	5	2	7	1	2	4	10
ENSG00000225196	RPL10P17	0	0	0	0	0	0	0	1	0	0	0	5	0	0	0	0	1	4	0	0
ENSG00000252969	SNORA70	0	0	0	0	0	0	0	0	0	0	1	1	0	0	0	0	1	0	0	0
ENSG00000048707	VPS13D	3805	2328	1603	1972	1444	1543	2836	2011	1643	893	3382	4493	2939	2732	3955	3792	3417	5138	2943	3618
ENSG00000239149	SNORA59A	23	15	8	8	8	9	16	11	4	1	8	13	14	5	4	24	9	11	9	7
ENSG00000229484	LINC02766	12	1	1	10	1	3	11	5	2	3	6	11	5	4	16	19	11	12	11	10
ENSG00000162496	DHRS3	11558	1489	569	2829	602	699	2019	1275	1057	1246	487	1130	314	420	578	969	701	895	577	956
ENSG00000221340	RNU6ATAC18P	88	9	0	15	1	3	12	4	10	2	10	14	9	8	11	11	17	2	3	23
ENSG00000276830	MIR6730	31	5	0	1	0	1	2	2	4	4	3	2	1	1	3	7	0	5	1	4
ENSG00000272482	ENSG00000272482	81	10	8	10	1	5	8	8	14	4	0	6	1	4	3	6	5	4	3	2
ENSG00000204518	AADACL4	0	0	0	0	0	0	7	0	0	0	0	0	0	0	0	0	0	0	0	0
ENSG00000226166	ENSG00000226166	0	0	0	0	0	0	0	0	0	0	0	0	0	0	0	0	0	0	0	0
ENSG00000188984	AADACL3	0	2	0	0	0	0	0	0	1	0	0	0	0	0	0	0	0	0	1	0
ENSG00000157330	CFAP107	2	19	0	14	0	0	360	80	5	1	0	0	0	0	0	0	0	0	0	0
ENSG00000116726	PRAMEF12	0	0	0	0	0	1	0	0	0	0	0	0	0	0	0	0	0	0	0	0
ENSG00000116721	PRAMEF1	0	0	0	0	0	0	0	0	0	0	0	0	0	0	0	0	0	0	0	0
ENSG00000228338	LINC01784	0	0	0	0	0	0	0	0	0	0	0	0	0	0	0	0	0	0	0	0
ENSG00000239810	PRAMEF11	0	0	0	0	0	0	0	0	0	0	0	0	0	0	0	0	0	0	0	0
ENSG00000231103	PRAMEF30P	0	0	0	0	0	0	0	0	0	0	0	0	0	0	0	0	0	0	0	0
ENSG00000179172	HNRNPCL1	0	0	0	0	0	0	0	0	0	0	0	0	0	0	0	0	0	0	0	0
ENSG00000120952	PRAMEF2	0	0	0	0	0	0	0	0	0	0	0	0	0	0	0	0	0	0	0	0
ENSG00000243073	PRAMEF4	0	0	0	0	0	0	0	0	0	0	0	0	0	0	0	0	0	0	0	0
ENSG00000187545	PRAMEF10	0	0	0	0	0	0	0	0	0	0	0	0	0	0	0	0	0	0	0	0
ENSG00000204510	PRAMEF7	0	0	0	0	0	0	0	0	0	0	0	0	0	0	0	0	0	0	0	0
ENSG00000207434	RNU6-1072P	0	0	0	0	0	0	0	0	0	0	0	0	0	0	0	0	0	0	0	0
ENSG00000234064	PRAMEF29P	0	0	0	0	0	0	0	0	0	0	0	0	0	0	0	0	0	0	0	0
ENSG00000232423	PRAMEF6	0	0	0	0	0	0	0	0	0	0	0	0	0	0	0	0	0	0	0	0
ENSG00000274178	PRAMEF28P	0	0	0	0	0	0	0	0	0	0	0	0	0	0	0	0	0	0	0	0
ENSG00000274764	PRAMEF27	0	0	0	0	0	0	0	0	0	0	0	0	0	0	0	0	0	0	0	0
ENSG00000277058	HNRNPCL3	0	0	0	0	0	0	0	0	0	0	0	0	0	0	0	0	0	0	0	0
ENSG00000229571	PRAMEF25	0	0	0	0	0	0	0	0	0	0	0	0	0	0	0	0	0	0	0	0
ENSG00000277862	PRAMEF34P	0	0	0	0	0	0	0	0	0	0	0	0	0	0	0	0	0	0	0	0
ENSG00000236179	PRAMEF35P	0	0	0	0	0	0	0	0	0	0	0	0	0	0	0	0	0	0	0	0
ENSG00000275774	HNRNPCL2	0	0	0	0	0	0	0	0	0	0	0	0	0	0	0	0	0	0	0	0
ENSG00000229978	PRAMEF36P	0	0	0	0	0	0	0	0	0	0	0	0	0	0	0	0	0	0	0	0
ENSG00000233336	ENSG00000233336	0	0	0	0	0	0	0	0	0	0	0	0	0	0	0	0	0	0	0	0
ENSG00000280267	PRAMEF26	0	0	0	0	0	0	0	0	0	0	0	0	0	0	0	0	0	0	0	0
ENSG00000179412	HNRNPCL4	0	0	0	0	0	0	0	0	0	0	0	0	0	0	0	0	0	0	0	0
ENSG00000204505	PRAMEF9	0	0	0	0	0	0	0	0	0	0	0	0	0	0	0	0	0	0	0	0
ENSG00000279169	PRAMEF13	0	0	0	0	0	0	0	0	0	0	0	0	0	0	0	0	0	0	0	0
ENSG00000279804	PRAMEF18	0	0	0	0	0	0	0	0	0	0	0	0	0	0	0	0	0	0	0	0
ENSG00000250894	PRAMEF31P	0	0	0	0	0	0	0	0	0	0	0	0	0	0	0	0	0	0	0	0
ENSG00000270601	PRAMEF5	0	0	0	0	0	0	0	0	0	0	0	0	0	0	0	0	0	0	0	0
ENSG00000231219	PRAMEF32P	0	0	0	0	0	0	0	0	0	0	0	0	0	0	0	0	0	0	0	0
ENSG00000207511	RNU6-771P	0	0	0	0	0	0	0	0	0	0	0	0	0	0	0	0	0	0	0	0
ENSG00000182330	PRAMEF8	0	0	0	0	0	0	0	0	0	0	0	0	0	0	0	0	0	0	0	0
ENSG00000237700	PRAMEF33	0	0	0	0	0	0	0	0	0	0	0	0	0	0	0	0	0	0	0	0
ENSG00000204501	PRAMEF15	0	0	0	0	0	0	0	0	0	0	0	0	0	0	0	0	0	0	0	0
ENSG00000228229	ENSG00000228229	0	0	0	0	0	0	0	0	0	0	0	0	0	0	0	0	0	0	0	0
ENSG00000204481	PRAMEF14	0	0	0	0	0	0	0	0	0	0	0	0	0	0	0	0	0	0	0	0
ENSG00000204480	PRAMEF19	0	0	0	0	0	0	0	0	0	0	0	0	0	0	0	0	0	0	0	0
ENSG00000204479	PRAMEF17	0	0	0	0	0	0	0	0	0	0	0	0	0	0	0	0	0	0	0	0
ENSG00000204478	PRAMEF20	0	0	0	0	0	0	0	0	0	0	0	0	0	0	0	0	0	0	0	0
ENSG00000162494	LRRC38	0	8	0	1	0	0	3	0	0	0	0	0	0	0	1	1	1	0	0	1
ENSG00000259961	ENSG00000259961	0	0	0	0	0	0	0	0	0	0	0	0	0	0	0	0	0	0	0	0
ENSG00000215909	BRWD1P1	0	0	0	0	0	0	0	0	0	0	0	0	0	0	0	0	0	0	0	0
ENSG00000162493	PDPN	274	2090	563	1920	475	380	1128	415	720	836	0	0	0	0	0	0	0	2	0	0
ENSG00000222952	RNA5SP41	0	0	0	0	0	0	0	0	0	0	0	0	0	0	0	0	0	0	0	0
ENSG00000237445	ENSG00000237445	0	0	0	1	0	0	0	0	0	0	0	0	0	0	0	0	0	0	0	0
ENSG00000253085	ENSG00000253085	0	0	0	0	0	0	1	0	0	0	0	0	0	0	0	0	0	0	0	0
ENSG00000116731	PRDM2	3091	1887	1555	1454	1298	1096	2379	1466	1330	900	3262	4150	2751	2693	2902	3264	3181	4069	2700	3899
ENSG00000189337	KAZN	538	683	243	408	201	90	1054	379	161	333	32	4	2	5	11	4	8	8	1	4
ENSG00000252151	RNU6-1265P	0	0	0	0	0	0	0	0	0	0	0	0	0	0	0	0	0	0	0	0
ENSG00000231606	ENSG00000231606	1	1	0	0	0	0	0	0	0	0	0	0	0	0	0	0	2	0	0	0
ENSG00000234593	KAZN-AS1	0	0	2	0	0	0	0	1	0	0	0	0	0	0	0	0	0	0	0	0
ENSG00000235829	TBCAP2	0	1	0	2	0	0	0	0	0	0	0	0	0	0	0	0	0	0	0	0
ENSG00000175147	TMEM51-AS1	464	72	136	185	38	53	95	103	101	76	3	6	5	5	3	8	3	0	4	1
ENSG00000171729	TMEM51	1423	609	332	1554	561	589	325	716	769	666	165	91	35	111	66	73	100	51	96	37
ENSG00000204464	TMEM51-AS2	9	0	3	8	1	0	3	0	7	2	1	0	0	0	1	0	0	1	0	0
ENSG00000215720	MFFP1	2	0	0	2	0	1	0	2	1	0	0	0	0	0	1	0	0	1	0	0
ENSG00000278480	ZBTB2P1	5	2	0	3	1	1	0	2	1	0	0	0	3	1	0	1	5	0	0	1
ENSG00000142621	FHAD1	177	88	85	287	115	198	1118	373	199	68	14	25	22	18	32	54	15	11	40	47
ENSG00000233485	FHAD1-AS1	0	0	0	0	0	1	2	3	1	0	1	0	1	0	0	0	0	0	0	0
ENSG00000236045	ENSG00000236045	7	0	9	13	2	0	3	2	5	2	1	3	0	1	0	1	0	0	0	0
ENSG00000228140	EFHD2-AS1	28	9	3	40	10	5	39	12	55	2	46	34	21	32	54	86	41	39	39	51
ENSG00000142634	EFHD2	5299	3892	1505	5469	2276	2963	1541	2861	5382	2937	22763	12760	11497	12623	10064	13024	13510	11816	15112	12138
ENSG00000162438	CTRC	12	21	4	21	10	0	4	4	5	3	27	22	47	18	33	28	19	13	20	44
ENSG00000142615	CELA2A	0	5	0	0	1	0	0	0	0	1	0	1	1	1	1	0	2	2	0	0
ENSG00000215704	CELA2B	14	22	3	9	3	4	6	4	4	0	3	9	3	5	1	5	1	4	4	4
ENSG00000132906	CASP9	967	1049	400	715	444	339	583	460	329	368	559	646	356	499	393	442	505	461	496	395
ENSG00000116138	DNAJC16	1468	530	763	603	608	604	791	686	539	354	602	831	503	423	613	814	643	843	529	669
ENSG00000251866	SCARNA21B	0	0	0	0	0	0	0	0	0	0	0	0	0	0	0	0	2	0	0	0
ENSG00000272510	ENSG00000272510	6	1	1	0	1	0	3	1	3	3	2	0	0	0	0	4	1	2	1	0
ENSG00000116771	AGMAT	142	56	233	80	67	79	28	71	62	27	33	160	79	44	94	175	122	198	93	125
ENSG00000237301	ENSG00000237301	21	3	28	6	16	7	30	21	5	6	3	4	2	1	7	11	10	2	2	6
ENSG00000235084	CHCHD2P6	8	4	11	2	3	4	6	6	2	1	2	5	1	3	5	4	3	3	1	1
ENSG00000252417	RNU7-179P	0	0	0	0	0	0	0	0	0	0	0	0	0	0	0	0	0	0	0	0
ENSG00000236500	CD24P1	0	0	1	0	0	0	0	0	0	0	0	0	0	0	1	0	0	0	0	0
ENSG00000197312	DDI2	3478	1295	1704	1018	941	745	1748	1195	1242	727	1217	1857	1164	1158	1602	1623	1421	1590	1314	1404
ENSG00000215695	RSC1A1	0	0	0	0	0	0	0	0	0	0	0	0	0	0	0	0	0	0	0	0
ENSG00000271742	ENSG00000271742	0	0	2	2	1	0	2	0	1	0	9	11	5	6	1	4	3	5	6	4
ENSG00000116786	PLEKHM2	4734	4871	2020	4860	2669	2519	2510	3221	2708	1855	4644	4324	3035	3662	3509	3836	4193	4030	3540	3688
ENSG00000237938	ENSG00000237938	112	58	36	72	49	34	61	74	54	36	73	104	53	75	45	46	55	44	55	74
ENSG00000162461	SLC25A34	213	190	53	263	105	43	155	187	94	56	149	249	118	258	199	158	179	87	109	194
ENSG00000224459	SLC25A34-AS1	4	2	0	0	5	0	3	0	1	0	0	0	0	0	0	0	0	0	0	0
ENSG00000162460	TMEM82	1	5	9	14	0	47	6	6	1	26	0	0	0	0	0	0	0	0	0	0
ENSG00000162458	FBLIM1	3740	4474	1428	3351	2042	1543	2464	1036	4123	1104	12	1	0	5	2	1	1	1	0	0
ENSG00000224321	RPL12P14	4	1	4	1	5	10	3	2	6	0	2	1	1	2	1	1	1	0	2	3
ENSG00000233954	UQCRHL	49	34	17	39	9	11	33	16	26	15	41	15	6	14	12	23	17	19	24	15
ENSG00000178715	ENSG00000178715	19	13	0	9	0	20	4	9	6	3	13	7	0	18	2	10	4	17	7	2
ENSG00000179743	SPEN-AS1	202	107	57	120	84	64	120	72	89	46	194	137	86	139	164	160	203	210	178	153
ENSG00000065526	SPEN	5822	3832	2563	2391	2051	1962	4244	2866	2341	1363	8272	9057	5128	5925	6437	6824	6589	7100	6258	6731
ENSG00000270620	ENSG00000270620	0	0	0	1	2	0	0	0	1	0	0	0	0	0	0	2	0	1	0	0
ENSG00000116809	ZBTB17	1917	1791	673	2053	844	1002	1041	1221	1239	780	1760	1607	1493	1306	1291	1570	1634	1417	1462	1606
ENSG00000234607	ENSG00000234607	2	1	0	1	1	1	2	0	0	1	3	1	1	1	0	2	3	1	3	4
ENSG00000231353	ENSG00000231353	0	0	0	0	0	0	0	0	0	0	0	0	0	0	0	0	0	0	0	0
ENSG00000275503	ENSG00000275503	0	0	0	0	0	0	0	0	0	0	0	0	0	0	0	0	0	0	0	0
ENSG00000224966	TBC1D3P6	0	0	0	0	1	0	0	0	0	0	0	0	0	1	0	0	0	0	0	0
ENSG00000183888	SRARP	3	1	0	8	0	0	4	0	0	0	0	0	0	0	0	0	0	0	0	0
ENSG00000233078	ENSG00000233078	0	0	0	0	0	0	0	0	0	0	0	0	0	0	0	0	0	0	0	0
ENSG00000173641	HSPB7	299	556	98	306	121	44	851	259	34	28	4	1	0	5	1	1	0	2	3	1
ENSG00000186510	CLCNKA	45	23	18	33	24	21	153	30	11	6	3	7	2	0	1	2	2	2	3	7
ENSG00000232456	FAM131C2P	0	0	0	3	0	1	1	0	0	0	0	0	0	0	0	0	0	0	0	0
ENSG00000184908	CLCNKB	55	20	11	27	37	84	48	10	3	5	0	0	0	0	0	0	0	0	0	0
ENSG00000185519	FAM131C	4	2	0	28	22	38	3	0	1	2	0	0	3	0	0	1	0	0	0	0
ENSG00000142627	EPHA2	1654	2138	954	4607	3242	2080	1760	2180	2021	421	12	57	46	78	58	37	42	69	101	60
ENSG00000227959	EPHA2-AS1	37	22	16	26	13	10	24	15	22	3	0	0	0	1	3	1	0	0	0	0
ENSG00000224621	ENSG00000224621	19	4	6	12	13	6	11	11	12	2	0	1	0	0	1	0	0	0	0	0
ENSG00000234166	ARHGEF19-AS1	0	0	0	0	0	0	0	0	0	0	0	0	0	0	0	0	0	0	0	0
ENSG00000142632	ARHGEF19	2184	431	1482	513	441	964	631	927	326	309	264	271	301	179	289	407	336	273	277	291
ENSG00000237276	ANO7L1	115	40	163	100	44	188	105	39	31	24	24	19	19	8	20	19	32	27	21	11
ENSG00000132881	CPLANE2	125	55	76	83	37	72	202	83	56	52	45	77	86	53	80	85	88	102	69	62
ENSG00000233929	MT1XP1	4	5	1	3	1	2	1	0	0	2	14	21	13	15	7	10	19	11	9	32
ENSG00000037637	FBXO42	1584	1175	787	1246	700	919	1123	787	776	506	1651	1685	1032	1351	1094	1200	1335	1351	1368	1234
ENSG00000055070	SZRD1	4693	3269	2611	2950	2367	2780	2133	1877	3037	1924	3393	3363	3042	2806	2531	2791	2969	3373	3023	2821
ENSG00000226457	RPL22P3	0	0	1	1	0	1	0	0	0	0	0	1	0	0	2	1	2	4	0	4
ENSG00000187144	SPATA21	73	8	6	9	1	6	3	1	3	0	3	8	4	2	2	14	3	12	0	7
ENSG00000157191	NECAP2	4141	3076	1572	2966	2081	2334	1718	2347	2317	1586	3700	4192	2304	2635	2884	3445	3741	4209	2764	2600
ENSG00000226029	LINC01772	129	32	35	59	90	49	114	63	52	30	70	101	56	68	91	106	91	124	58	77
ENSG00000080947	CROCCP3	491	162	374	178	275	257	563	269	248	83	228	392	261	191	305	472	407	337	236	351
ENSG00000206652	RNU1-1	0	0	3	0	0	0	0	1	0	0	2	0	0	1	1	0	1	0	0	0
ENSG00000261135	ENSG00000261135	1	0	1	1	0	3	8	0	1	0	0	2	0	2	0	0	3	2	1	0
ENSG00000285853	ENSG00000285853	0	0	0	0	0	0	1	0	0	0	0	0	0	0	0	0	0	0	0	0
ENSG00000224174	ENSG00000224174	0	0	0	0	0	0	1	0	0	0	0	0	0	0	0	0	0	0	0	0
ENSG00000233421	LINC01783	10	0	21	3	5	6	21	3	0	2	0	2	2	0	0	5	5	2	0	0
ENSG00000277344	RNU1-6P	0	0	0	0	0	0	0	0	0	0	0	0	0	0	0	0	0	0	0	0
ENSG00000225710	PDE4DIPP8	1	0	0	1	0	0	0	0	0	0	0	0	0	0	0	0	0	0	1	0
ENSG00000219481	NBPF1	1203	381	456	274	363	440	734	419	480	228	266	453	149	226	244	401	296	345	204	270
ENSG00000271732	ENSG00000271732	8	1	0	0	2	0	1	0	1	2	1	2	0	2	0	1	4	3	2	6
ENSG00000215908	CROCCP2	3124	1753	2700	1445	1662	1571	1646	1298	1501	931	2030	3785	2652	1692	3052	4728	2446	2167	2403	3459
ENSG00000283773	ENSG00000283773	0	0	0	0	0	0	0	0	0	0	0	0	0	0	0	0	0	0	0	0
ENSG00000186301	MST1P2	1206	329	1057	313	369	654	202	219	133	541	77	270	104	57	182	254	111	122	112	125
ENSG00000282143	ENSG00000282143	0	0	3	0	0	0	0	0	0	0	0	0	0	0	0	0	0	1	0	0
ENSG00000207513	RNU1-3	0	0	0	0	0	0	0	0	0	0	0	0	0	0	0	0	0	0	0	0
ENSG00000280114	ENSG00000280114	20	0	98	10	5	5	0	0	3	12	1	16	6	0	2	5	5	1	0	2
ENSG00000236698	EIF1AXP1	0	0	66	4	5	6	0	1	1	8	0	1	4	0	3	7	2	1	0	0
ENSG00000268869	ESPNP	163	2	180	13	21	5	2	1	4	15	27	29	8	2	13	28	5	3	3	20
ENSG00000279151	ENSG00000279151	0	0	1	0	0	0	0	1	0	0	0	2	0	0	0	0	0	0	0	0
ENSG00000282740	ENSG00000282740	5	0	4	0	1	1	0	0	0	0	0	0	0	0	0	0	0	0	0	1
ENSG00000058453	CROCC	2822	2053	1118	1973	1144	1062	4044	1803	1235	824	1121	2440	1404	1064	1583	2288	2171	2562	1279	2201
ENSG00000227684	CROCCP4	1	0	2	0	1	2	0	1	0	1	0	0	0	0	1	2	0	0	0	1
ENSG00000207389	RNU1-4	0	0	0	0	0	0	0	0	0	0	0	0	0	0	0	1	0	0	0	3
ENSG00000186715	MST1L	938	144	3732	332	222	308	135	469	60	1206	45	51	55	33	52	29	78	104	49	42
ENSG00000223643	ENSG00000223643	0	0	0	0	0	0	0	0	0	0	0	0	0	0	0	1	0	0	1	0
ENSG00000230239	PDE4DIPP9	86	0	0	0	0	0	0	0	0	0	11	0	0	0	0	0	0	0	0	0
ENSG00000263811	MIR3675	0	0	0	0	0	0	0	0	0	0	0	0	0	0	0	0	0	0	0	0
ENSG00000228549	ENSG00000228549	23	3	115	1	9	10	9	0	1	2	2	0	2	0	2	3	11	4	2	1
ENSG00000277234	RNU1-5P	0	0	0	0	0	0	0	0	0	0	0	0	0	0	0	0	0	0	0	0
ENSG00000238142	ENSG00000238142	149	19	61	50	34	23	39	28	25	12	104	56	13	42	45	27	59	72	52	10
ENSG00000235241	ENSG00000235241	49	9	31	17	23	18	18	16	17	0	31	16	4	12	17	13	26	31	18	5
ENSG00000207005	RNU1-2	0	0	0	0	0	0	3	0	0	0	2	1	0	0	3	0	0	5	1	1
ENSG00000272426	ENSG00000272426	6	1	1	2	2	6	2	1	5	3	3	2	2	1	3	1	7	7	1	5
ENSG00000117122	MFAP2	1124	1075	158	1398	1283	1122	944	276	3415	652	1	5	1	0	1	5	0	0	1	1
ENSG00000226526	ENSG00000226526	5	2	1	5	4	5	14	5	32	3	0	2	1	1	0	1	1	0	0	1
ENSG00000159363	ATP13A2	2671	1592	1835	1820	1449	1969	976	1977	3458	1020	2065	1789	1605	1532	1797	1856	1717	1983	1846	1508
ENSG00000117118	SDHB	2430	1186	1272	1360	855	1154	815	928	1002	966	1791	1337	1015	1564	1176	1312	1482	1354	1465	1000
ENSG00000117115	PADI2	849	439	243	687	236	123	262	548	275	194	2143	1478	622	939	2106	630	1420	550	1188	444
ENSG00000204362	LINC02783	4	1	0	23	13	0	13	7	6	2	0	2	0	0	0	0	0	0	0	0
ENSG00000282843	ENSG00000282843	0	0	0	0	0	0	0	0	0	0	0	0	1	0	0	0	0	0	0	0
ENSG00000142623	PADI1	23	44	8	719	7	9	15	3	19	9	0	0	0	0	0	0	0	0	0	0
ENSG00000142619	PADI3	1	0	0	31	0	0	21	0	10	3	0	0	0	0	0	0	0	0	0	0
ENSG00000266634	MIR3972	0	0	0	0	0	0	1	0	0	0	0	0	0	0	0	0	0	0	0	0
ENSG00000159339	PADI4	58	91	10	100	14	18	6	15	13	16	1719	1665	316	1823	1972	560	1387	745	3069	733
ENSG00000276747	PADI6	1	0	0	0	2	0	0	0	1	0	24	4	1	0	35	1	27	3	106	0
ENSG00000227751	RCC2-AS1	0	0	0	0	0	0	0	0	0	0	0	0	0	0	0	0	0	0	0	0
ENSG00000179051	RCC2	7932	3610	2954	3539	3064	2461	2114	2512	3373	2968	4196	4481	2981	3536	3079	3455	3331	3162	3561	3067
ENSG00000074964	ARHGEF10L	3166	1503	1272	2728	1414	1390	1128	1866	998	1253	3768	2055	748	1806	1518	1002	2041	1113	2267	1102
ENSG00000236648	LINC02810	0	0	0	0	0	0	0	0	0	0	0	0	0	0	0	0	0	0	1	0
ENSG00000117148	ACTL8	0	0	0	0	1	0	0	1	0	1	0	0	0	0	0	0	0	0	0	0
ENSG00000284653	ENSG00000284653	0	0	0	1	0	0	0	0	0	0	0	0	0	0	1	0	0	0	0	0
ENSG00000261781	LINC01654	0	0	0	0	0	0	0	0	0	0	0	0	0	0	0	0	0	0	0	0
ENSG00000117154	IGSF21	125	105	48	357	200	76	67	36	23	49	0	0	0	0	0	0	0	0	0	0
ENSG00000280222	ENSG00000280222	21	2	5	23	14	11	0	1	3	2	1	0	0	1	0	0	0	0	0	0
ENSG00000230035	IGSF21-AS1	0	0	0	0	0	0	0	0	0	0	0	0	0	0	0	0	0	0	0	0
ENSG00000225387	ENSG00000225387	0	0	0	0	0	0	0	0	0	0	0	0	0	0	0	0	0	0	0	0
ENSG00000179023	KLHDC7A	119	44	259	136	3	9	252	122	43	163	0	0	0	0	0	0	0	0	0	0
ENSG00000235282	DYNLL1P3	0	0	0	0	0	0	0	0	0	0	0	0	0	0	0	0	0	0	0	0
ENSG00000225478	ENSG00000225478	0	0	0	0	0	0	0	0	0	0	0	0	0	0	0	0	0	0	0	0
ENSG00000009709	PAX7	0	0	0	0	0	0	5	0	0	0	0	0	0	0	0	0	0	0	0	0
ENSG00000179002	TAS1R2	0	0	0	0	0	0	0	0	0	0	0	0	0	0	0	0	0	0	0	0
ENSG00000255275	ENSG00000255275	0	0	1	1	1	1	0	0	0	0	4	1	0	4	0	0	0	0	0	1
ENSG00000159423	ALDH4A1	618	303	408	307	173	237	269	313	175	149	209	153	102	166	133	137	168	151	161	84
ENSG00000265606	MIR4695	0	0	0	0	0	0	0	0	0	0	0	0	0	0	0	0	0	0	0	0
ENSG00000221662	MIR1290	1	0	0	0	0	0	0	1	0	0	0	0	0	0	0	0	0	0	1	0
ENSG00000169991	IFFO2	2215	830	947	942	496	439	713	495	1339	922	1397	1255	1288	644	1239	1542	1099	1672	1151	1310
ENSG00000272084	ENSG00000272084	95	55	30	119	36	26	32	39	40	29	28	26	17	16	12	22	22	16	21	29
ENSG00000127481	UBR4	10169	7052	10037	5478	5676	6271	5451	6236	4863	3163	7755	8720	7246	6496	7344	8778	7242	8925	6066	7199
ENSG00000230424	EMC1-AS1	55	11	28	27	8	8	27	27	8	11	20	10	11	18	13	22	10	19	20	11
ENSG00000127463	EMC1	3055	1382	1565	1647	2107	2306	1291	1337	1367	936	1535	1527	954	1159	1233	1362	1494	1333	1095	1143
ENSG00000053372	MRTO4	1959	1052	1099	1065	728	945	423	690	977	671	384	417	324	341	355	364	497	465	397	406
ENSG00000211454	AKR7L	48	19	42	131	20	15	29	29	15	24	17	15	3	14	12	9	15	15	9	22
ENSG00000162482	AKR7A3	104	60	89	410	45	42	57	60	23	51	36	35	31	25	20	29	18	23	17	42
ENSG00000270728	ENSG00000270728	44	11	22	19	14	18	42	21	15	9	10	23	11	14	19	19	14	11	12	17
ENSG00000053371	AKR7A2	1536	961	876	1300	658	995	987	674	833	635	741	827	474	594	597	722	852	760	722	574
ENSG00000200403	RNU6-1099P	7	0	4	2	4	1	3	2	4	2	0	3	1	0	1	1	5	1	0	3
ENSG00000040487	SLC66A1	935	430	416	819	438	478	444	532	496	440	581	376	279	488	374	445	492	355	438	403
ENSG00000077549	CAPZB	10278	8838	3013	9299	4903	5016	4564	4744	5960	4056	8972	7734	5981	7076	6126	7202	7419	8012	7459	5351
ENSG00000240490	RN7SL277P	2	1	2	4	1	1	1	3	2	0	2	1	1	3	3	2	0	10	0	0
ENSG00000173436	MICOS10	706	310	215	410	272	256	409	367	289	210	321	396	201	220	346	397	375	287	314	329
ENSG00000201609	RNU4-28P	0	0	0	0	0	0	0	0	1	0	0	0	0	0	0	1	0	0	0	0
ENSG00000235185	MICOS10-DT	0	0	2	0	0	0	1	0	0	1	0	2	1	0	2	1	0	0	0	3
ENSG00000158747	NBL1	7333	10930	1292	12165	4598	2921	13596	4314	4366	3599	13	314	35	88	153	114	120	129	71	79
ENSG00000270136	MICOS10-NBL1	0	0	0	0	0	0	0	0	0	0	0	0	0	0	0	0	0	0	0	0
ENSG00000226396	ENSG00000226396	139	73	15	89	32	18	50	60	40	32	12	29	23	15	31	45	46	22	37	32
ENSG00000158748	HTR6	2	7	2	6	0	0	0	3	3	4	3	34	14	0	16	26	32	55	31	2
ENSG00000162542	TMCO4	1971	848	897	1058	578	724	914	749	608	783	583	902	675	590	662	750	635	712	740	593
ENSG00000178828	RNF186	3	1	1	6	2	1	0	0	0	7	0	0	0	0	0	2	0	0	0	0
ENSG00000235434	RNF186-AS1	0	0	0	0	0	0	0	0	0	0	0	0	0	0	0	0	0	0	0	0
ENSG00000169914	OTUD3	1985	707	1385	579	655	567	702	712	832	650	576	940	661	503	813	882	813	630	569	900
ENSG00000188784	PLA2G2E	0	0	0	0	0	0	0	1	0	0	0	0	0	0	0	0	0	0	0	0
ENSG00000242688	RN7SL304P	0	0	0	0	0	0	0	0	0	0	0	0	0	0	0	0	0	0	0	0
ENSG00000188257	PLA2G2A	23	1206	14	636	769	12	125	128	24	8	0	0	0	0	0	0	0	0	0	1
ENSG00000127472	PLA2G5	86	222	20	171	90	56	362	89	48	59	0	0	0	1	0	3	2	0	0	0
ENSG00000117215	PLA2G2D	481	2188	87	465	744	421	476	1478	722	694	1	6	4	2	8	3	25	25	7	8
ENSG00000158786	PLA2G2F	11	2	2	300	1	2	0	6	5	1	0	2	0	0	2	2	1	0	1	1
ENSG00000227066	ENSG00000227066	1363	147	23	608	4	461	7	1740	236	408	0	12	9	7	8	18	9	8	16	2
ENSG00000187980	PLA2G2C	46	5	17	13	4	12	1	14	7	6	2	4	3	4	10	9	1	4	7	3
ENSG00000225986	ENSG00000225986	84	14	45	29	7	4	11	10	6	16	4	8	16	9	6	12	10	28	10	3
ENSG00000162543	UBXN10	991	184	344	364	54	66	2249	439	139	130	84	48	46	63	46	81	36	83	121	32
ENSG00000228105	LINC01757	0	0	0	0	0	0	0	0	0	0	0	0	0	0	0	0	0	0	0	0
ENSG00000284710	ENSG00000284710	0	0	0	0	0	0	0	0	0	0	0	0	0	0	0	0	0	0	0	0
ENSG00000158816	VWA5B1	8	13	5	60	5	0	38	10	17	1	1	8	3	0	2	11	2	4	2	2
ENSG00000226664	ENSG00000226664	0	0	0	0	0	0	1	1	1	0	1	0	1	3	6	1	2	1	0	2
ENSG00000236963	LINC01141	2	6	1	5	3	9	3	1	9	7	0	1	0	0	1	0	0	0	0	0
ENSG00000226487	ENSG00000226487	0	0	0	0	0	0	0	0	0	0	0	0	0	0	0	0	0	0	0	0
ENSG00000284641	ENSG00000284641	0	0	0	0	0	0	0	0	0	0	0	0	0	0	0	0	0	0	0	0
ENSG00000284743	ENSG00000284743	0	0	0	0	0	0	0	0	0	0	0	0	0	0	0	0	0	0	0	0
ENSG00000162545	CAMK2N1	2958	954	227	1974	1424	509	2292	640	1248	154	9	79	44	49	86	45	39	210	48	96
ENSG00000090432	MUL1	1290	954	650	1033	719	606	650	538	856	482	783	646	493	630	513	508	507	602	586	556
ENSG00000215520	RPS4XP4	0	0	0	0	0	0	0	0	0	0	0	0	0	0	0	0	0	0	0	0
ENSG00000183114	FAM43B	27	50	13	25	18	12	13	16	10	5	0	0	0	0	0	0	0	0	0	0
ENSG00000158825	CDA	225	277	83	324	714	476	45	53	2407	245	1404	1102	339	1174	686	629	1067	747	876	335
ENSG00000158828	PINK1	723	701	499	659	429	477	517	406	662	313	393	392	293	442	302	274	341	382	338	299
ENSG00000284005	MIR6084	0	0	0	0	0	0	0	0	0	0	0	0	0	0	0	0	0	0	0	0
ENSG00000117242	PINK1-AS	255	111	56	160	88	141	129	79	91	48	128	198	122	111	164	137	124	151	103	149
ENSG00000244038	DDOST	10264	4799	5206	6776	5414	5636	3373	3735	4256	3637	5879	4683	3396	4563	3905	3807	4658	4630	4703	3977
ENSG00000117245	KIF17	199	231	37	121	42	74	237	145	47	34	2	4	3	11	4	9	7	5	10	9
ENSG00000235432	ENSG00000235432	0	0	0	0	0	0	0	0	0	0	0	0	0	0	0	0	0	0	0	0
ENSG00000189410	SH2D5	16	6	5	8	20	17	2	43	33	11	4	2	1	0	2	2	0	2	1	3
ENSG00000233069	ENSG00000233069	0	0	0	2	0	0	0	0	1	0	0	0	0	0	0	0	0	1	0	0
ENSG00000127483	HP1BP3	11341	5055	3785	4570	5334	5154	5454	5642	4824	3294	4625	7141	4550	4386	5901	7205	5910	6873	5428	4687
ENSG00000075151	EIF4G3	5081	2707	1893	2046	1815	2630	2433	1806	1862	1312	3449	2325	2200	2125	2205	2013	2048	2271	2397	1905
ENSG00000251914	RNU7-200P	0	0	0	0	0	0	0	0	0	0	0	0	0	0	0	0	0	0	0	0
ENSG00000221808	MIR1256	0	0	0	0	0	0	0	0	0	0	2	1	3	0	1	0	0	0	0	0
ENSG00000233072	RPS15AP6	4	7	1	6	0	2	0	1	0	0	2	3	0	0	0	1	0	2	2	0
ENSG00000236073	ENSG00000236073	0	0	0	0	0	1	2	0	0	0	0	0	4	0	2	1	3	4	1	2
ENSG00000235112	HSPE1P27	2	1	1	0	0	1	1	0	0	0	2	1	1	2	1	0	7	3	3	0
ENSG00000117298	ECE1	10007	9250	3043	6521	10708	14414	4528	8016	4830	4183	5845	5450	3683	3185	3915	3912	4124	5699	4657	3167
ENSG00000236936	ENSG00000236936	9	2	0	3	0	6	6	6	3	0	5	16	4	11	4	28	2	9	22	9
ENSG00000231105	ECE1-AS1	43	55	19	40	46	86	62	61	27	19	44	85	40	29	48	65	49	83	35	52
ENSG00000236216	PPP1R11P1	0	0	0	0	0	0	0	0	0	0	0	0	0	0	0	0	0	0	0	0
ENSG00000228823	PDE4DIPP10	0	0	0	0	0	0	0	0	0	0	0	0	0	0	0	0	0	0	0	0
ENSG00000236009	ENSG00000236009	0	0	0	0	0	0	0	0	0	0	0	0	0	0	0	0	0	0	0	0
ENSG00000227001	NBPF2P	40	5	30	18	18	31	1	0	19	10	5	14	5	8	22	26	0	0	20	19
ENSG00000187952	HS6ST1P1	2	2	0	1	2	1	1	0	0	0	1	0	0	0	0	1	0	0	0	0
ENSG00000186543	CROCCP5	1	0	3	0	0	6	2	0	0	1	0	0	0	0	0	0	0	1	0	2
ENSG00000142794	NBPF3	702	192	394	247	133	206	415	358	141	120	172	413	294	200	226	199	352	510	199	211
ENSG00000176378	PFN1P10	3	0	0	0	0	0	0	0	0	0	0	0	1	0	0	0	0	0	0	0
ENSG00000162551	ALPL	5841	2703	516	1182	353	232	536	794	223	1089	333	11	2	6	14	11	18	10	6	1
ENSG00000233431	LINC02596	1	1	1	0	0	0	0	4	0	0	3	0	0	0	0	0	0	0	0	0
ENSG00000076864	RAP1GAP	2842	1000	6430	1471	119	188	288	541	119	451	9	8	7	52	3	5	3	6	7	11
ENSG00000090686	USP48	3867	1986	1505	2668	1521	1532	2206	1589	1986	1137	3553	3277	1977	2551	2527	2395	2484	2385	2710	2630
ENSG00000231978	ENSG00000231978	1	0	0	0	0	0	0	1	0	0	0	0	0	0	0	0	0	0	0	0
ENSG00000187942	LDLRAD2	162	193	104	151	83	42	150	54	80	47	21	22	20	18	26	21	18	6	34	20
ENSG00000142798	HSPG2	20508	30147	11828	12352	14327	13682	15388	7257	9227	5324	93	292	98	121	231	211	185	159	134	232
ENSG00000232037	RPL21P29	1	1	2	2	1	0	0	0	0	0	0	1	0	0	0	0	0	0	1	0
ENSG00000283234	ENSG00000283234	32	1	52	1	0	6	1	0	1	5	0	13	3	1	3	11	11	8	1	3
ENSG00000219073	CELA3B	0	0	0	0	0	0	0	0	0	0	0	0	0	0	0	0	0	0	0	0
ENSG00000285959	ENSG00000285959	0	0	0	0	0	0	0	0	0	0	0	0	0	0	0	0	0	0	0	0
ENSG00000273610	RN7SL386P	0	0	0	0	0	0	0	0	0	0	0	0	0	0	0	0	0	0	0	0
ENSG00000201919	RNU6-1022P	0	0	0	0	0	0	0	0	0	0	0	0	0	0	0	0	0	0	0	0
ENSG00000142789	CELA3A	0	0	0	0	0	0	0	0	0	0	0	0	1	0	0	0	0	0	0	0
ENSG00000278124	RN7SL186P	0	0	0	0	0	0	0	0	0	0	0	0	0	0	0	0	0	0	0	0
ENSG00000201273	RNU6-776P	0	0	0	0	0	0	0	0	0	0	0	0	0	0	0	0	0	0	0	0
ENSG00000228397	LINC01635	1	1	1	2	1	2	0	2	0	3	2	6	0	6	3	6	3	0	2	8
ENSG00000218510	LINC00339	241	86	108	81	82	77	125	82	63	40	109	183	88	72	111	122	167	100	101	78
ENSG00000285721	ENSG00000285721	166	25	26	54	54	25	47	58	69	29	74	89	55	94	54	74	56	112	68	57
ENSG00000285752	CDC42-AS1	91	20	24	42	23	33	35	40	18	19	18	36	11	12	44	47	16	27	25	25
ENSG00000285794	ENSG00000285794	0	0	0	0	0	0	0	0	0	0	0	0	0	0	0	0	0	0	0	0
ENSG00000070831	CDC42	204	104	55	109	63	67	118	129	81	46	432	370	312	333	233	215	296	205	305	380
ENSG00000230068	CDC42-IT1	5	3	10	7	5	2	3	0	6	2	10	9	11	6	18	15	9	20	6	2
ENSG00000271428	MPHOSPH6P1	14	2	0	4	2	7	1	5	1	3	3	12	3	7	8	11	5	15	8	5
ENSG00000162552	WNT4	200	70	20	64	17	10	139	56	10	27	7	16	8	4	12	11	10	13	8	5
ENSG00000285873	ENSG00000285873	16	10	2	14	4	1	10	12	11	3	4	2	0	0	1	0	0	0	0	1
ENSG00000266564	MIR4418	0	0	0	0	0	0	0	0	0	0	0	0	0	0	0	0	0	0	0	0
ENSG00000234397	PPIAP34	0	0	0	0	0	0	1	0	0	0	0	0	0	0	0	0	0	0	0	0
ENSG00000279625	ENSG00000279625	0	0	0	0	0	0	0	0	0	0	0	0	0	0	0	0	0	0	0	0
ENSG00000184677	ZBTB40	3469	2789	2110	2265	1488	1016	2811	1726	1572	1134	4019	5450	4219	3088	4253	4987	4196	4091	3576	5009
ENSG00000237200	ZBTB40-IT1	35	10	14	8	18	15	34	20	11	8	26	48	28	22	17	27	27	17	39	26
ENSG00000070886	EPHA8	1	3	23	12	3	0	0	9	0	5	0	1	0	0	0	2	1	2	1	2
ENSG00000276835	MIR6127	0	0	0	0	0	0	0	0	0	0	0	0	0	0	0	0	0	0	0	0
ENSG00000173372	C1QA	9657	9402	5005	13558	10283	8482	3271	13012	6963	8647	1034	435	310	114	263	1111	730	256	169	204
ENSG00000159189	C1QC	9138	7185	4278	13760	9816	7204	2679	10973	5836	7028	397	58	79	15	47	112	89	33	42	16
ENSG00000173369	C1QB	9798	9152	5052	15654	10545	7354	2691	13676	7085	9845	600	149	162	35	84	415	336	118	93	69
ENSG00000133216	EPHB2	1888	854	89	663	1713	1649	623	570	3117	505	252	241	99	154	223	138	118	133	260	98
ENSG00000265422	MIR4684	0	0	0	0	0	0	0	0	0	0	0	0	0	0	0	0	0	0	0	0
ENSG00000225952	ENSG00000225952	0	0	0	0	0	6	0	0	1	2	1	0	1	0	0	0	0	1	0	0
ENSG00000264014	MIR4253	0	0	0	0	0	1	0	0	0	0	0	0	0	0	0	0	0	0	0	0
ENSG00000215906	LACTBL1	0	0	0	0	0	0	0	0	0	0	0	2	0	0	0	0	0	0	0	0
ENSG00000227868	TEX46	1	2	0	2	0	0	5	0	2	0	0	3	1	0	0	0	0	2	0	1
ENSG00000004487	KDM1A	4470	2219	1710	2368	1904	2227	1683	1273	2272	1146	1758	1835	1237	1209	1577	1685	1527	1821	1405	1656
ENSG00000240553	ENSG00000240553	2	0	0	0	0	0	0	1	0	0	2	0	1	0	1	0	0	7	0	0
ENSG00000263793	MIR3115	0	0	0	0	0	0	1	0	0	0	0	0	0	0	1	0	0	0	0	0
ENSG00000266802	ENSG00000266802	1	0	1	0	0	0	0	0	0	0	0	0	0	1	0	3	0	1	1	3
ENSG00000169641	LUZP1	1826	1571	747	1092	1141	1072	1426	968	1754	700	1035	492	633	770	907	847	692	1118	815	829
ENSG00000229010	ENSG00000229010	3	1	0	0	1	1	1	3	9	0	0	0	0	0	0	1	0	0	0	1
ENSG00000206935	RNU6-514P	0	0	0	0	0	0	0	0	2	0	0	0	0	0	0	1	0	0	0	0
ENSG00000252578	RNU6-135P	0	0	1	0	0	0	0	0	1	0	0	0	0	0	0	0	0	0	0	0
ENSG00000179546	HTR1D	19	16	3	53	53	196	7	17	282	289	0	0	0	1	0	0	0	0	0	0
ENSG00000215381	RPL29P6	0	0	0	0	0	0	0	0	0	0	0	0	0	0	0	0	0	0	0	0
ENSG00000261326	LINC01355	1190	180	325	432	662	316	625	445	637	247	23	34	10	18	70	119	48	64	21	14
ENSG00000284726	ENSG00000284726	21	7	3	12	5	3	7	9	14	4	2	2	2	2	6	11	1	6	2	1
ENSG00000125944	HNRNPR	4808	2884	2646	2108	2014	2538	2273	2294	2216	2106	3417	3600	3098	2793	3152	3369	3479	3594	3374	2953
ENSG00000125945	ZNF436	1871	908	329	584	502	423	1085	357	488	206	203	182	139	174	243	250	269	230	177	173
ENSG00000249087	ZNF436-AS1	407	114	111	135	104	92	284	107	128	64	31	17	14	6	30	74	60	20	37	24
ENSG00000201405	Y_RNA	0	0	0	0	0	0	0	0	0	0	0	0	0	0	0	0	0	0	0	0
ENSG00000271420	ENSG00000271420	74	2	16	4	3	22	8	3	0	12	1	3	3	0	4	2	3	2	0	3
ENSG00000204219	TCEA3	3910	602	1910	517	341	1510	718	262	139	1251	105	375	112	71	300	375	359	399	133	222
ENSG00000232482	ENSG00000232482	7	0	1	0	0	1	0	0	2	0	0	0	0	0	0	0	0	0	0	1
ENSG00000088280	ASAP3	1402	1011	804	1152	933	390	1137	507	425	649	51	75	17	59	35	80	53	62	43	49
ENSG00000007968	E2F2	325	175	85	99	193	142	30	129	136	172	972	414	354	626	380	553	436	412	571	399
ENSG00000235052	ENSG00000235052	15	2	1	4	11	5	4	4	0	0	4	5	3	1	6	5	7	12	2	1
ENSG00000117318	ID3	2339	2458	1745	2062	2139	1801	1741	1702	863	677	155	351	57	55	135	172	68	257	150	151
ENSG00000285802	ENSG00000285802	1	6	0	1	1	2	2	0	0	1	0	2	1	0	2	5	3	6	0	0
ENSG00000197880	MDS2	37	45	6	32	5	8	16	18	13	6	27	192	45	28	102	156	176	202	72	122
ENSG00000229239	EEF1A1P48	1	0	0	0	0	0	3	0	0	0	0	7	0	3	2	7	3	4	0	1
ENSG00000142676	RPL11	47072	21649	29678	20873	9583	16448	11779	9366	14581	13236	21580	33755	19813	24517	29640	26746	34998	40704	27199	27727
ENSG00000011007	ELOA	3016	1418	1547	1384	1132	901	997	886	1139	957	1262	1150	807	1287	1097	870	1130	1170	1096	1174
ENSG00000236810	ELOA-AS1	71	21	47	34	20	32	28	20	28	15	20	34	23	14	25	28	31	28	26	24
ENSG00000057757	PITHD1	2091	982	896	1112	669	719	743	601	904	782	867	951	783	717	724	774	824	982	730	906
ENSG00000011009	LYPLA2	6195	1732	2282	2592	1750	1872	1140	1647	1823	1436	2257	1992	1863	1825	1585	1963	1864	1980	1833	1604
ENSG00000117308	GALE	3427	717	1292	2290	1037	1300	358	1221	1225	1105	430	353	243	287	276	362	334	365	327	279
ENSG00000117305	HMGCL	2805	929	1057	1238	664	981	857	810	848	638	737	716	467	497	550	671	768	602	581	474
ENSG00000179163	FUCA1	3657	1937	1384	3689	3793	2182	1525	3302	1564	1453	1782	543	542	918	899	680	747	1123	658	557
ENSG00000188822	CNR2	46	427	40	206	94	23	375	56	158	20	210	301	222	119	419	427	492	674	262	262
ENSG00000229106	BTBD6P1	4	29	1	3	8	3	22	3	8	1	18	22	4	5	24	17	31	42	13	15
ENSG00000232557	ENSG00000232557	0	2	0	0	0	0	0	0	0	0	0	0	0	0	0	0	0	3	0	0
ENSG00000264926	MIR378F	0	0	0	0	0	0	0	0	0	0	0	0	0	0	0	0	0	0	0	0
ENSG00000230228	H3P1	1	0	0	0	0	0	0	0	1	0	0	0	0	0	0	0	0	0	0	0
ENSG00000189266	PNRC2	5300	1745	2031	1815	1721	1702	2086	1583	1623	1180	2641	2980	2329	2271	2412	2606	2319	2923	2603	2263
ENSG00000188529	SRSF10	6871	2169	3214	2062	2465	2202	3052	2664	2438	1877	4173	5566	4583	3782	3874	4258	4102	3471	3979	5891
ENSG00000215905	RPL36P5	0	0	0	0	0	0	0	0	0	0	0	0	0	0	0	0	0	0	0	0
ENSG00000225315	ENSG00000225315	3	1	1	1	1	1	0	0	0	0	0	1	0	0	0	0	0	0	0	0
ENSG00000142661	MYOM3	5	9	48	129	51	371	7	4	90	3	0	0	0	0	0	0	0	0	0	0
ENSG00000230703	MYOM3-AS1	0	0	0	0	0	0	0	0	0	0	0	0	0	0	0	0	0	0	0	0
ENSG00000142677	IL22RA1	16	9	25	317	27	190	92	34	79	28	0	0	3	0	0	0	0	0	4	2
ENSG00000185436	IFNLR1	289	284	271	452	232	296	264	148	334	121	88	247	295	78	180	119	214	238	173	165
ENSG00000230023	LINC02800	5	2	1	3	0	2	0	1	1	0	0	0	0	0	0	2	0	0	0	1
ENSG00000232298	GRHL3-AS1	18	0	3	4	3	15	6	5	0	4	0	0	0	0	0	0	0	0	0	0
ENSG00000158055	GRHL3	228	14	13	45	18	106	19	50	26	46	1	2	1	3	2	2	1	3	2	0
ENSG00000001460	STPG1	407	184	200	229	204	161	519	196	258	120	69	156	90	40	100	89	88	150	63	98
ENSG00000001461	NIPAL3	2998	789	1619	830	903	926	993	665	1063	745	820	1944	1325	774	1259	1825	1453	1918	1177	1468
ENSG00000117602	RCAN3	1499	521	616	565	515	673	890	467	656	361	1376	3979	1141	1387	2998	3896	2623	3793	1548	2765
ENSG00000264443	ENSG00000264443	1	0	4	3	0	1	1	0	0	8	0	0	0	0	0	0	0	0	0	0
ENSG00000184454	NCMAP	338	82	45	474	18	15	66	38	81	456	0	3	0	1	0	0	0	0	0	0
ENSG00000227312	ENSG00000227312	2	0	0	2	0	0	0	0	0	1	0	0	0	0	0	0	0	0	0	0
ENSG00000239106	Y_RNA	1	0	0	0	0	0	0	0	0	0	0	0	0	0	0	0	0	0	0	0
ENSG00000133226	SRRM1	5312	3525	2354	2874	2188	2557	3588	2855	2292	1405	3108	4525	2654	2757	3168	3589	3580	3639	2931	3399
ENSG00000284699	ENSG00000284699	0	0	9	0	0	0	1	0	1	1	0	0	0	0	0	0	0	0	1	2
ENSG00000169504	CLIC4	5929	3571	2621	2641	3532	2585	4262	3237	3866	2133	1801	1112	373	1072	779	804	1010	895	938	467
ENSG00000238482	RNU6-1208P	0	0	0	0	0	0	0	1	0	0	0	0	0	0	0	0	1	0	0	0
ENSG00000020633	RUNX3	1340	2100	490	1669	734	439	779	1101	1125	497	6576	9576	14788	6066	7158	10146	6941	11647	8135	12009
ENSG00000278034	MIR6731	1	0	0	1	0	1	1	2	2	0	3	21	9	3	4	10	4	5	4	21
ENSG00000229162	RUNX3-AS1	15	14	5	14	21	6	12	16	288	9	14	22	43	6	18	18	23	31	5	20
ENSG00000261025	ENSG00000261025	0	1	0	1	0	0	0	1	2	2	0	2	0	0	0	5	0	2	0	3
ENSG00000264371	MIR4425	0	0	0	0	0	0	0	0	0	0	0	3	2	0	1	0	0	0	1	3
ENSG00000285823	LINC02793	0	1	0	0	1	0	1	3	0	0	0	1	7	1	2	6	1	0	3	2
ENSG00000233755	ENSG00000233755	0	0	0	1	0	0	0	1	1	0	0	0	0	0	0	0	0	0	0	0
ENSG00000233419	IFITM3P7	0	0	0	0	0	0	0	0	0	0	0	0	0	0	0	0	0	0	0	0
ENSG00000231953	ENSG00000231953	2	0	2	1	0	0	0	0	0	3	1	0	0	1	0	0	0	1	0	1
ENSG00000117614	SYF2	2930	1125	1154	1104	805	800	785	595	680	646	1763	1589	1132	1730	1495	1425	1635	1730	1643	1471
ENSG00000284602	ENSG00000284602	127	13	50	48	34	23	35	25	34	14	10	19	7	13	12	11	5	17	4	7
ENSG00000284657	ENSG00000284657	20	3	4	4	4	2	8	2	4	0	11	18	4	15	7	4	11	6	2	10
ENSG00000117616	RSRP1	11819	2826	3307	4900	3793	2725	4880	3955	3517	1928	6433	8803	4779	4877	6953	8795	6539	4727	5628	6501
ENSG00000272432	ENSG00000272432	15	0	2	4	7	1	6	3	4	0	18	17	8	23	11	11	11	13	14	29
ENSG00000261349	ENSG00000261349	0	25	33	7	15	22	62	53	25	9	0	84	55	21	33	111	85	70	21	49
ENSG00000187010	RHD	0	90	63	47	38	63	111	62	36	22	0	178	119	65	47	149	153	134	56	61
ENSG00000224183	SDHDP6	2	26	18	16	10	7	22	11	1	3	0	21	19	8	15	29	25	32	6	7
ENSG00000259984	ENSG00000259984	11	1	3	3	7	1	12	3	1	0	17	22	19	9	11	23	13	5	12	16
ENSG00000183726	TMEM50A	5038	2239	2001	2758	2117	2318	1582	2025	2139	2001	3069	3117	2438	2903	2042	2783	3213	2791	2836	2005
ENSG00000188672	RHCE	25	3	25	9	7	25	18	13	17	18	3	8	5	11	4	1	13	5	3	6
ENSG00000238084	ENSG00000238084	0	0	0	0	0	0	5	0	0	0	0	0	0	0	0	0	4	0	0	0
ENSG00000204178	MACO1	1939	733	973	887	652	679	724	613	562	722	636	804	652	591	573	673	677	716	489	699
ENSG00000157978	LDLRAP1	2094	1105	1236	1511	795	814	1715	1214	1106	630	1550	4257	2454	1733	4266	4094	4284	6801	2363	2587
ENSG00000225643	ENSG00000225643	16	16	4	11	4	3	17	7	7	6	15	33	20	20	27	23	17	40	11	45
ENSG00000117643	MAN1C1	770	1542	201	1028	512	405	1642	766	507	304	489	1123	340	424	784	1041	950	1109	567	787
ENSG00000233478	ENSG00000233478	22	11	7	12	8	6	12	3	11	4	14	27	13	7	11	21	12	39	12	30
ENSG00000162430	SELENON	6946	6114	4447	4218	4160	3710	4337	3018	2734	2327	3248	2582	1329	2186	2007	1871	2298	2004	2011	1580
ENSG00000255054	ENSG00000255054	0	0	0	0	0	0	0	0	0	0	0	0	0	0	0	0	0	0	0	0
ENSG00000228172	ENSG00000228172	52	10	21	20	13	17	24	13	18	11	28	28	19	23	20	27	34	26	24	25
ENSG00000117640	MTFR1L	3364	1117	871	1359	895	843	1163	812	819	668	1411	1673	896	1201	1279	1421	1447	1193	1176	1215
ENSG00000272478	ENSG00000272478	0	0	0	0	0	0	0	0	0	0	0	0	0	0	0	0	0	0	0	0
ENSG00000127423	AUNIP	77	17	17	12	39	64	14	36	78	31	19	18	5	13	8	21	13	17	23	17
ENSG00000236528	ENSG00000236528	0	0	1	0	0	1	2	0	2	0	9	0	2	5	5	2	2	3	7	2
ENSG00000182749	PAQR7	1298	431	483	550	380	690	715	337	585	381	478	446	185	364	264	262	359	207	360	319
ENSG00000207302	Y_RNA	0	0	0	0	0	0	0	0	0	0	0	0	0	0	0	0	0	0	0	0
ENSG00000117632	STMN1	3800	1850	960	1630	3420	3714	1253	1262	3310	750	361	564	509	324	427	563	486	507	789	598
ENSG00000229786	SNRPFP2	2	0	1	0	4	1	3	0	1	0	0	0	2	0	1	1	0	1	0	5
ENSG00000223624	ENSG00000223624	0	0	1	0	1	0	1	0	1	2	0	1	1	0	0	1	0	1	0	3
ENSG00000283938	MIR3917	0	0	0	0	0	0	0	0	0	0	0	0	0	0	0	0	0	0	0	0
ENSG00000158006	PAFAH2	1245	489	590	618	398	475	502	443	355	429	693	836	877	506	785	885	746	732	622	845
ENSG00000207237	RNU6-110P	4	0	1	0	0	0	0	0	2	1	0	0	1	1	1	0	1	0	1	0
ENSG00000252190	ENSG00000252190	0	0	0	0	0	0	0	0	0	0	0	0	0	0	0	0	0	0	0	0
ENSG00000252691	ENSG00000252691	0	0	0	0	0	0	0	2	0	0	0	0	0	0	0	0	0	0	0	0
ENSG00000158008	EXTL1	100	31	39	32	295	31	115	59	11	10	0	1	0	1	0	3	3	4	0	2
ENSG00000158014	SLC30A2	3	15	6	41	7	0	12	47	8	20	0	0	0	0	0	0	0	0	0	0
ENSG00000284309	ENSG00000284309	0	0	0	4	0	0	0	3	0	0	0	0	0	0	0	0	0	1	0	0
ENSG00000158022	TRIM63	7	23	8	36	1	2	27	19	0	1	0	0	0	0	0	1	0	1	0	0
ENSG00000175087	PDIK1L	712	180	429	181	189	187	364	232	199	280	294	285	137	279	238	229	224	230	221	273
ENSG00000197245	FAM110D	161	183	100	123	40	57	110	127	58	14	0	0	0	0	0	0	0	5	0	1
ENSG00000282872	C1orf232	0	0	0	0	0	3	3	0	0	0	0	1	0	0	0	0	0	0	0	0
ENSG00000236782	ZNF593OS	20	5	7	9	1	10	6	9	2	2	14	7	8	13	9	14	14	20	11	8
ENSG00000142684	ZNF593	0	0	0	0	0	0	0	0	0	0	0	0	0	0	0	0	0	0	0	0
ENSG00000142675	CNKSR1	3833	497	1426	1442	866	1608	942	1566	748	1031	74	88	74	53	131	112	206	116	117	113
ENSG00000188782	CATSPER4	5	0	5	2	1	6	2	4	0	4	0	1	0	1	3	0	0	0	0	0
ENSG00000236155	ZPLD2P	19	7	3	17	2	3	28	4	1	8	1	1	0	1	2	4	0	4	5	1
ENSG00000278572	ENSG00000278572	0	0	0	0	0	0	0	0	0	0	0	0	0	0	0	0	0	0	0	0
ENSG00000130695	CEP85	1018	513	936	495	457	883	381	847	477	493	883	1269	684	987	873	949	962	808	830	773
ENSG00000270733	ENSG00000270733	3	0	0	1	0	4	4	0	2	0	0	3	0	4	3	2	3	4	4	0
ENSG00000142669	SH3BGRL3	8213	5529	2065	7204	3403	4266	1763	4300	5387	4145	21745	15365	10465	15751	10490	12566	14502	12242	13960	9344
ENSG00000158062	UBXN11	4310	2207	1062	2729	900	811	2658	1860	872	613	14385	10226	4897	10842	7934	7342	10214	5541	9343	6505
ENSG00000169442	CD52	1786	2440	487	1964	711	547	861	941	1057	578	7236	7695	6325	6296	5991	8310	7618	9611	8035	6592
ENSG00000176092	CRYBG2	336	142	119	758	125	344	43	436	174	117	90	113	90	81	126	137	74	141	113	195
ENSG00000225854	ENSG00000225854	0	0	4	7	2	4	0	9	3	3	10	8	8	6	6	16	12	10	7	18
ENSG00000176083	ZNF683	410	304	349	158	292	194	211	513	195	359	181	103	264	133	475	319	121	277	278	816
ENSG00000131914	LIN28A	0	0	0	0	1	0	2	12	0	0	3	3	0	1	0	1	2	1	0	0
ENSG00000117682	DHDDS	3030	1105	932	1417	871	838	775	1054	979	850	1168	957	728	827	803	784	860	822	826	750
ENSG00000223583	RPL17P9	14	2	1	5	0	2	6	3	6	2	7	9	3	4	4	7	8	7	7	1
ENSG00000225891	DHDDS-AS1	28	14	8	6	9	12	18	22	9	5	21	34	18	23	22	17	19	17	16	17
ENSG00000198830	HMGN2	7132	4355	3528	3895	3322	5412	4007	3448	3652	3591	5458	5470	3722	4206	4250	5134	5910	5054	5083	4538
ENSG00000224129	DPPA2P2	0	0	0	0	0	0	0	0	0	0	0	0	0	0	0	0	0	0	0	0
ENSG00000117676	RPS6KA1	4523	2459	2785	3030	1397	1251	1433	2632	1701	1752	7031	5640	4791	5541	5265	5687	5856	5895	5615	4052
ENSG00000238705	MIR1976	0	0	0	0	0	0	0	0	1	0	1	0	0	0	0	0	0	0	0	0
ENSG00000243905	RN7SL679P	0	0	0	0	0	0	0	0	0	0	0	0	0	0	0	0	0	0	0	0
ENSG00000252802	Y_RNA	0	0	0	0	0	0	0	0	0	0	0	0	0	0	0	0	0	0	0	0
ENSG00000252429	RNU7-29P	0	0	0	0	0	0	0	0	0	0	0	0	0	0	0	0	0	0	0	0
ENSG00000229247	ENSG00000229247	0	0	0	0	0	0	0	0	0	0	0	0	0	0	0	0	0	0	0	0
ENSG00000238316	ENSG00000238316	0	0	0	0	0	0	0	0	0	0	0	0	0	0	0	0	0	0	0	0
ENSG00000235069	ENSG00000235069	0	0	0	0	0	0	0	0	0	0	0	0	0	0	0	0	0	0	0	0
ENSG00000260063	ENSG00000260063	33	15	18	21	7	38	16	13	11	8	10	10	3	8	18	8	14	14	10	9
ENSG00000117713	ARID1A	7915	4013	3681	3095	2998	3046	3741	3481	2863	2179	8347	9327	6372	5986	7130	7906	7583	8175	6905	6780
ENSG00000060642	PIGV	905	296	433	426	318	484	455	309	319	312	262	269	183	187	303	323	281	311	246	189
ENSG00000241188	RN7SL165P	4	0	4	1	0	0	1	1	0	0	0	4	0	0	0	1	1	2	0	1
ENSG00000204160	ZDHHC18	3548	1813	1793	2075	1459	2239	1033	1792	1472	2351	2132	2703	2884	1965	2261	2891	2524	2859	1991	2728
ENSG00000175793	SFN	2874	1197	5725	2719	916	1838	174	2527	6308	2670	15	23	14	11	14	10	20	11	5	27
ENSG00000142751	GPN2	1983	873	970	868	679	548	667	594	799	525	840	816	684	665	742	874	865	851	684	964
ENSG00000226698	ENSG00000226698	0	0	0	0	0	0	0	0	0	0	0	0	0	0	0	0	0	0	0	0
ENSG00000198746	GPATCH3	603	359	293	411	222	216	216	247	245	214	595	519	421	510	393	390	458	404	474	576
ENSG00000090273	NUDC	3741	2534	2003	2455	1326	1693	2105	1729	1630	1444	1571	1501	1084	974	1126	1310	1323	1305	1270	1141
ENSG00000131910	NR0B2	29	14	173	256	3	4	4	210	1	6	0	1	0	1	1	0	2	0	0	1
ENSG00000175707	KDF1	904	109	564	266	178	432	137	192	265	257	6	46	11	23	44	32	28	73	18	29
ENSG00000172746	RPL12P13	7	0	0	0	0	4	2	1	1	1	0	0	0	0	0	0	0	0	0	0
ENSG00000224064	RPL32P6	6	0	2	0	0	0	0	0	0	0	0	0	0	0	0	0	0	0	0	0
ENSG00000225294	OSTCP2	5	0	0	0	0	2	2	0	1	0	0	0	0	0	0	0	0	0	0	0
ENSG00000253368	TRNP1	648	79	144	1550	152	1246	151	864	83	987	49	42	23	35	17	76	71	32	34	23
ENSG00000158246	TENT5B	172	123	40	128	44	69	56	124	63	30	8	13	2	5	3	3	7	2	3	7
ENSG00000090020	SLC9A1	2923	1920	932	2979	1144	1414	1255	1270	1176	1324	1633	1339	1056	1087	1006	1157	1130	1120	974	911
ENSG00000229985	ENSG00000229985	0	1	0	0	2	1	0	0	0	0	0	0	1	0	0	0	0	0	0	0
ENSG00000214973	CHCHD3P3	0	0	1	0	0	0	0	1	1	0	0	0	0	0	0	0	0	0	0	0
ENSG00000225159	NPM1P39	3	0	0	0	0	0	0	0	0	0	0	2	0	0	0	1	0	0	0	0
ENSG00000225990	SNRPEP7	0	0	0	0	0	0	0	0	0	0	0	0	0	0	0	0	0	0	0	0
ENSG00000224311	WDTC1-DT	0	0	0	0	0	0	0	0	0	0	0	0	0	0	0	0	0	0	0	0
ENSG00000142784	WDTC1	4665	3107	2084	2649	1598	1906	2763	1801	1349	2078	3898	3717	3477	3075	3087	3602	3544	4195	3303	3106
ENSG00000252098	Y_RNA	2	0	0	1	0	1	0	0	1	1	1	1	3	1	1	0	2	0	0	2
ENSG00000243659	ENSG00000243659	15	3	4	5	3	1	4	1	1	3	8	5	4	3	2	8	3	7	0	6
ENSG00000186501	TMEM222	3163	1282	1211	1698	1135	964	1105	1085	1197	1014	988	1046	1006	797	977	1209	1053	1159	904	1015
ENSG00000206888	RNU6-48P	10	2	1	0	3	1	2	5	4	3	6	2	2	0	4	4	3	8	5	10
ENSG00000241547	ACTG1P20	52	6	13	5	20	14	19	19	18	8	39	32	45	18	36	20	29	27	30	52
ENSG00000142765	SYTL1	8984	2611	2359	3925	2058	3345	2817	2818	3049	2392	4038	7154	7258	3596	6262	9864	7057	8052	5994	8192
ENSG00000142733	MAP3K6	5573	2840	1479	3286	1799	2180	1244	2186	1796	1583	2761	631	425	473	483	826	740	480	502	384
ENSG00000142748	FCN3	2223	198	56	791	260	90	182	1976	25	47	0	0	0	0	0	0	1	0	1	1
ENSG00000174950	CD164L2	287	53	96	74	27	162	506	254	49	362	2	0	3	2	1	2	0	1	0	0
ENSG00000231207	ENSG00000231207	0	0	0	0	0	0	0	0	0	0	0	0	0	0	0	0	0	0	0	0
ENSG00000181773	GPR3	112	181	30	48	38	51	17	93	75	21	52	78	59	39	58	47	51	37	38	96
ENSG00000158195	WASF2	6992	5633	4191	4670	3308	3281	4726	3233	3640	2213	13383	11268	7555	9713	8384	9460	10138	9517	8810	7545
ENSG00000241169	ENSG00000241169	1	0	1	2	0	0	1	0	6	1	4	2	4	2	3	7	4	5	1	0
ENSG00000237429	ENSG00000237429	30	4	29	11	6	10	29	6	7	5	19	26	13	13	39	70	51	29	23	19
ENSG00000126705	AHDC1	3661	1425	1147	1383	1120	1495	2165	1974	1303	946	913	982	724	413	784	1035	923	1178	692	904
ENSG00000000938	FGR	2039	3901	367	3685	881	1059	446	1684	930	733	36504	24392	16330	27233	22614	21657	28249	17861	29192	15808
ENSG00000235912	ENSG00000235912	0	0	0	0	0	0	0	0	0	0	1	0	0	0	0	0	0	0	0	1
ENSG00000233975	LINC02574	6	0	0	1	2	0	0	0	2	2	2	1	2	4	4	4	2	0	1	1
ENSG00000126709	IFI6	11175	974	1841	7342	2838	1536	1085	1858	2726	3193	350	618	1184	943	1072	1174	1486	1153	2546	821
ENSG00000225886	ENSG00000225886	82	4	14	77	29	11	11	24	21	22	11	24	34	44	45	50	47	24	60	40
ENSG00000206767	RNU6-949P	0	0	0	0	0	0	0	0	0	0	0	0	0	0	0	0	0	0	0	0
ENSG00000226662	CHMP1AP1	0	0	0	0	0	0	0	0	0	0	0	0	0	0	0	0	0	0	0	0
ENSG00000207095	RNU6-424P	0	0	0	0	0	0	0	0	0	0	0	0	0	0	0	0	0	0	0	0
ENSG00000009780	FAM76A	601	348	283	449	280	256	438	419	213	255	480	450	403	390	400	530	455	410	397	403
ENSG00000231344	ENSG00000231344	2	0	3	2	3	2	1	6	7	1	1	3	1	2	0	1	1	2	0	2
ENSG00000230833	RPEP3	1	0	3	0	0	2	1	0	0	1	1	1	2	0	0	1	0	1	0	0
ENSG00000117758	STX12	2925	1685	1300	1468	1036	1296	1155	1474	1110	1141	2074	1668	888	1675	1214	1331	1595	1017	1368	937
ENSG00000269971	ENSG00000269971	12	6	0	3	2	2	3	3	3	2	10	9	0	4	3	15	11	5	9	2
ENSG00000270031	ENSG00000270031	15	1	6	9	8	4	6	10	9	8	18	11	9	16	8	19	17	4	6	7
ENSG00000223062	RNU6-1245P	0	0	0	1	0	0	0	0	0	0	1	0	0	0	0	0	1	0	1	0
ENSG00000117751	PPP1R8	2153	962	750	925	806	683	750	683	818	640	997	945	876	787	896	1083	1066	1072	936	769
ENSG00000252947	SCARNA1	5	0	0	2	0	0	1	0	0	0	2	1	1	3	3	2	0	3	2	0
ENSG00000130775	THEMIS2	3833	4343	1048	7928	2275	1365	1645	3050	3195	1628	16460	14268	6517	12612	9225	6775	12534	6369	13280	7145
ENSG00000117748	RPA2	1900	1204	763	1190	787	1056	1057	987	787	965	1067	1442	1325	995	1378	1547	1479	2001	1290	1091
ENSG00000130768	SMPDL3B	3238	310	973	618	439	497	91	327	88	518	5	9	4	10	18	4	8	7	10	4
ENSG00000227050	ENSG00000227050	12	0	5	0	1	5	2	1	1	2	0	0	0	0	0	1	0	0	0	1
ENSG00000158156	XKR8	1042	376	351	663	318	316	268	296	368	313	772	720	612	767	639	725	862	650	1194	663
ENSG00000158161	EYA3	1952	932	865	1017	716	754	749	788	797	482	938	918	575	810	632	806	703	649	710	716
ENSG00000238231	ENSG00000238231	20	16	2	17	6	7	13	8	10	5	14	5	4	4	4	14	3	8	11	6
ENSG00000240750	RN7SL559P	3	0	4	1	0	0	1	0	2	0	6	3	4	6	3	1	2	6	2	1
ENSG00000228589	SPCS2P4	43	23	13	26	17	21	15	16	18	22	18	17	16	16	13	10	9	13	12	9
ENSG00000228943	ENSG00000228943	0	0	2	0	0	0	0	0	0	0	1	0	0	1	0	0	0	0	0	1
ENSG00000214812	ARL8BP2	0	2	2	2	0	0	0	1	0	0	2	0	0	0	1	0	0	2	0	0
ENSG00000253005	RNU6-176P	0	0	0	0	0	0	0	0	0	0	2	0	0	0	1	0	3	1	0	1
ENSG00000169403	PTAFR	2435	1347	561	2260	1023	1545	568	1718	841	1008	10618	4159	2298	3853	3076	2353	4576	3340	4034	1723
ENSG00000126698	DNAJC8	3352	2271	1159	2220	1300	1457	1414	1448	1637	1197	2018	1574	1511	1556	1556	1609	1816	2012	1949	1400
ENSG00000130770	ATP5IF1	4323	1150	1631	2210	1067	917	1390	1018	1338	1025	1176	1157	1061	1006	1086	1231	1224	1388	1047	1183
ENSG00000270605	ENSG00000270605	222	148	252	342	113	53	297	134	129	90	92	145	74	72	166	194	121	120	88	111
ENSG00000271398	ENSG00000271398	3	0	4	2	3	1	8	2	0	0	2	1	3	5	1	5	3	1	2	3
ENSG00000130766	SESN2	799	579	547	794	332	408	351	335	1523	579	444	386	674	513	329	392	385	426	378	499
ENSG00000130772	MED18	625	195	283	333	188	213	156	152	270	156	164	114	106	149	124	190	170	168	133	114
ENSG00000204138	PHACTR4	3218	1044	1139	1004	999	955	1468	1161	1136	762	1184	1388	1132	1083	1225	943	1366	1215	1187	1211
ENSG00000206779	Y_RNA	1	0	0	0	0	0	1	0	0	0	0	0	0	0	0	0	3	1	3	0
ENSG00000229820	DNAJC8P4	0	0	2	0	2	0	0	1	1	0	0	2	0	0	0	1	1	0	1	2
ENSG00000221216	RNU6ATAC27P	3	0	2	0	2	4	0	3	5	1	1	4	1	0	0	3	0	3	1	0
ENSG00000180198	RCC1	3203	896	1064	862	704	1325	335	1671	847	771	486	681	451	495	563	537	506	616	603	446
ENSG00000242125	SNHG3	4895	1006	3527	1656	968	898	527	808	1361	1303	1311	2010	1061	1399	1254	1238	1120	1338	1115	1659
ENSG00000274266	SNORA73A	0	0	0	0	0	0	0	0	0	0	0	0	0	0	0	0	0	0	0	0
ENSG00000200087	SNORA73B	156	30	86	47	30	44	19	42	43	43	84	118	51	42	37	46	34	28	32	61
ENSG00000231468	PRDX3P2	24	1	1	6	5	2	1	8	1	2	0	1	2	2	1	1	0	1	0	1
ENSG00000279443	ENSG00000279443	80	12	9	6	6	14	3	20	2	4	4	13	10	10	12	8	6	12	7	15
ENSG00000180098	TRNAU1AP	1838	597	722	725	465	512	458	735	489	434	734	733	584	543	620	740	685	668	599	588
ENSG00000197989	SNHG12	3002	1032	975	1749	860	567	745	1160	1100	723	775	1799	943	662	816	926	634	1010	599	934
ENSG00000221539	SNORD99	111	52	14	83	27	19	28	41	27	29	43	91	59	39	32	27	21	19	28	49
ENSG00000278274	SNORA61	0	0	0	0	0	0	0	0	0	0	0	0	0	0	0	0	0	0	0	0
ENSG00000273544	SNORA44	0	0	0	0	0	0	0	0	0	0	0	0	0	0	0	0	0	0	0	0
ENSG00000280498	SNORA16A	0	0	0	0	0	0	0	0	0	0	0	0	0	0	0	0	0	0	0	0
ENSG00000274582	SNORA16A	0	0	0	0	0	0	0	0	0	0	0	0	0	0	0	0	0	0	0	0
ENSG00000120656	TAF12	1185	423	543	415	283	480	278	359	301	303	552	481	382	467	444	497	481	505	532	292
ENSG00000188060	RAB42	362	197	79	384	238	163	126	318	187	163	16	3	4	4	10	9	7	5	4	7
ENSG00000229388	TAF12-DT	10	8	13	11	6	3	10	3	3	1	2	5	3	1	0	1	4	5	3	1
ENSG00000270103	ENSG00000270103	0	0	0	0	0	0	0	0	0	0	0	0	0	0	0	0	0	0	0	0
ENSG00000274978	RNU11	0	0	0	0	0	0	0	0	0	0	3	0	1	3	4	1	1	0	2	2
ENSG00000162419	GMEB1	1059	512	372	495	335	289	379	305	281	279	558	633	442	494	457	499	538	598	493	463
ENSG00000252777	ENSG00000252777	1	0	0	0	2	0	0	0	0	0	0	0	0	2	0	1	0	0	0	0
ENSG00000198492	YTHDF2	3809	1680	2361	1814	1465	1545	1274	1410	1212	1296	1734	1524	1337	1367	1334	1323	1444	1597	1453	1444
ENSG00000116329	OPRD1	26	5	121	21	3	1	15	5	9	9	4	7	7	11	5	7	9	7	12	7
ENSG00000233427	ENSG00000233427	0	1	4	0	1	2	1	5	2	1	1	0	0	4	1	2	1	2	3	1
ENSG00000199756	Y_RNA	0	0	0	0	1	0	0	0	0	0	0	0	0	0	0	0	0	0	0	0
ENSG00000159023	EPB41	4052	2009	3433	1773	996	1218	1817	1509	1218	1244	3170	6456	5445	3613	5300	6441	5631	7486	4712	5986
ENSG00000225616	ENSG00000225616	2	2	1	0	0	4	0	1	2	0	0	0	1	2	1	0	3	3	1	0
ENSG00000206704	Y_RNA	0	0	0	0	0	0	0	0	0	0	0	0	0	0	0	0	0	0	0	0
ENSG00000277958	Metazoa_SRP	0	0	0	0	0	0	0	0	0	0	0	0	0	0	1	0	0	7	1	0
ENSG00000253304	TMEM200B	192	172	72	266	345	397	527	154	251	84	1	1	1	0	1	2	0	5	0	0
ENSG00000225750	ENSG00000225750	2	0	0	0	0	0	0	0	0	1	0	1	1	0	0	0	1	0	0	1
ENSG00000116350	SRSF4	7964	4470	2680	4005	2246	2704	3068	2735	2525	1851	4072	4423	3114	3196	2851	3214	3208	2961	3357	3648
ENSG00000277916	ENSG00000277916	0	0	0	0	0	0	0	0	0	0	0	0	0	0	0	0	0	0	0	0
ENSG00000116353	MECR	1377	426	731	454	377	510	400	326	341	285	213	322	174	183	248	250	258	237	239	238
ENSG00000237934	ENSG00000237934	11	0	7	6	4	3	1	7	5	1	11	10	2	10	4	7	6	8	4	5
ENSG00000060656	PTPRU	4290	1076	2440	1575	1070	431	2032	599	1350	667	6	9	13	18	8	9	10	8	16	16
ENSG00000230523	LINC01756	3	0	0	1	0	0	1	0	0	0	0	0	0	0	0	0	0	0	0	0
ENSG00000225011	ENSG00000225011	0	0	0	0	0	0	0	0	0	0	0	0	0	0	0	0	0	0	0	0
ENSG00000228176	ENSG00000228176	0	0	0	2	0	0	0	0	1	0	0	0	0	0	0	0	0	0	0	0
ENSG00000284676	ENSG00000284676	0	0	0	0	1	1	0	0	0	0	0	0	0	0	0	0	0	0	0	0
ENSG00000270927	ENSG00000270927	0	0	0	0	0	0	0	0	0	0	0	0	0	0	0	0	0	0	0	0
ENSG00000233399	LINC01648	0	1	0	1	0	3	0	0	0	0	0	0	0	0	0	0	0	0	0	0
ENSG00000233372	ENSG00000233372	0	2	1	0	0	0	0	0	0	0	4	1	0	0	1	1	0	2	0	0
ENSG00000231251	ENSG00000231251	0	0	0	0	0	0	0	0	0	0	0	0	0	0	0	0	0	0	0	0
ENSG00000236335	ENSG00000236335	0	0	0	0	0	0	0	0	0	0	0	0	0	0	0	0	0	0	0	0
ENSG00000231949	ENSG00000231949	0	0	0	0	0	0	0	0	0	0	0	0	0	0	0	0	0	0	0	0
ENSG00000162510	MATN1	20	13	7	21	8	17	13	19	9	5	15	143	29	66	35	29	38	35	21	62
ENSG00000186056	MATN1-AS1	210	90	60	108	70	64	125	103	94	83	117	253	153	113	178	166	174	206	150	254
ENSG00000162511	LAPTM5	15167	18223	4441	20782	9098	7390	6609	13603	9823	8863	47602	41321	24433	44154	33868	28242	40826	36932	37256	24871
ENSG00000264773	MIR4420	16	25	2	14	7	9	6	22	17	5	70	139	44	106	42	23	123	57	85	78
ENSG00000229607	ENSG00000229607	0	0	0	0	0	0	0	0	0	0	0	0	0	0	0	0	0	0	0	0
ENSG00000223382	LINC01778	3	2	2	1	0	5	1	1	1	3	0	0	0	0	0	1	0	0	0	0
ENSG00000222784	RN7SKP91	0	0	0	0	0	0	0	0	0	0	0	0	0	0	0	0	0	0	0	0
ENSG00000235143	ENSG00000235143	0	0	0	0	0	0	0	0	0	0	0	0	0	0	0	0	0	0	1	0
ENSG00000162512	SDC3	4187	4347	1907	4524	4499	4544	3486	4069	3577	3396	476	275	242	257	228	412	451	168	598	247
ENSG00000266210	RN7SL371P	0	0	0	0	0	0	0	0	0	0	0	0	0	0	0	0	0	0	0	0
ENSG00000134644	PUM1	5171	2324	3227	1750	1763	2434	2333	1940	1355	1430	3043	4064	2122	2218	2612	3004	2929	2873	2892	2616
ENSG00000237329	ENSG00000237329	0	1	0	3	1	0	0	1	0	0	0	0	0	1	4	2	0	7	0	0
ENSG00000232768	ENSG00000232768	5	1	0	0	0	1	0	0	0	0	1	0	1	0	1	1	0	3	1	0
ENSG00000215900	SELENOWP1	0	0	0	0	0	0	0	0	0	0	0	0	0	0	0	0	0	0	0	0
ENSG00000225142	RPL21P22	0	0	0	0	0	0	0	0	0	0	0	0	0	0	0	0	0	0	0	0
ENSG00000084628	NKAIN1	4	1	8	3	39	4	0	1	3	23	0	0	1	0	0	0	0	0	2	0
ENSG00000060688	SNRNP40	1405	847	842	779	628	806	591	651	641	613	674	704	525	493	530	677	678	663	663	521
ENSG00000229447	ENSG00000229447	49	26	11	19	20	19	35	35	20	7	44	37	30	21	26	33	33	17	36	38
ENSG00000121766	ZCCHC17	1312	573	468	634	367	531	337	390	475	498	520	595	480	585	393	492	479	528	458	402
ENSG00000229044	ENSG00000229044	5	1	0	2	1	1	0	0	2	1	0	3	0	0	6	4	1	2	3	1
ENSG00000121769	FABP3	278	216	1086	546	131	128	97	216	64	166	20	24	21	14	25	26	19	16	12	15
ENSG00000168528	SERINC2	6363	1441	2283	6199	2683	1198	626	1451	609	1850	249	282	152	233	240	220	211	203	240	90
ENSG00000215899	EEF1A1P46	0	0	0	0	0	0	0	0	0	0	0	0	0	0	1	0	0	0	0	0
ENSG00000206981	RNU6-40P	0	0	0	0	0	0	0	0	0	0	0	0	0	0	0	0	0	0	0	0
ENSG00000260386	LDC1P	8	0	0	6	1	7	6	10	11	0	0	9	9	11	9	5	6	5	21	10
ENSG00000265961	Y_RNA	0	0	0	0	0	0	0	0	0	0	0	0	0	0	0	0	0	0	0	0
ENSG00000284543	LINC01226	36	6	8	38	46	54	16	68	45	9	0	23	23	26	20	20	18	13	64	28
ENSG00000229167	ENSG00000229167	19	2	8	38	3	59	10	44	7	4	0	0	0	0	0	0	0	0	0	0
ENSG00000142910	TINAGL1	2250	3862	1130	6049	1183	1405	1829	3207	804	436	0	1	1	3	2	0	3	0	1	0
ENSG00000121764	HCRTR1	18	9	4	16	4	4	8	10	7	2	13	19	17	19	6	7	18	17	23	22
ENSG00000162517	PEF1	2895	1983	1254	1916	1112	930	1051	1192	1138	998	1279	1231	892	1016	960	1124	1158	1195	1083	770
ENSG00000235790	PEF1-AS1	68	84	22	90	65	20	106	36	58	32	7	11	6	10	15	6	7	8	8	17
ENSG00000264078	ENSG00000264078	3	2	1	0	0	1	1	4	0	0	2	2	2	7	0	0	3	4	2	2
ENSG00000084636	COL16A1	3428	6683	1486	7756	6645	3245	7578	3229	5781	2528	0	0	3	3	6	10	3	3	6	4
ENSG00000121753	ADGRB2	350	222	84	330	310	442	319	149	295	216	52	117	31	41	79	210	84	113	126	182
ENSG00000266580	MIR4254	0	0	0	0	0	1	0	1	2	0	0	0	0	0	0	0	0	0	0	0
ENSG00000254545	ENSG00000254545	89	2	5	21	3	2	2	1	22	10	0	0	0	0	0	0	0	0	0	0
ENSG00000134668	SPOCD1	7478	373	175	1016	291	415	59	215	3149	323	35	133	30	270	80	88	79	142	66	175
ENSG00000203620	ENSG00000203620	0	0	2	0	0	0	2	1	0	0	0	0	1	0	0	0	0	0	0	0
ENSG00000269967	ENSG00000269967	18	0	2	8	8	9	5	8	10	7	17	13	14	9	4	13	16	4	8	13
ENSG00000184007	PTP4A2	8794	4182	3414	5010	3200	3333	2821	2900	3894	3591	10462	9788	9028	11008	8679	9753	9346	10572	10089	8729
ENSG00000228634	ENSG00000228634	33	5	4	1	5	6	2	5	4	7	12	20	13	9	9	6	12	18	20	28
ENSG00000284702	ENSG00000284702	0	0	0	0	0	2	0	0	0	0	0	0	0	0	0	0	0	0	0	1
ENSG00000121774	KHDRBS1	7040	3278	3014	2805	2494	3931	2704	2268	2794	2268	3675	3442	2845	2869	2969	3083	3261	3818	3077	2649
ENSG00000203325	ENSG00000203325	25	8	3	8	11	4	7	7	11	3	7	5	3	6	1	8	6	12	5	12
ENSG00000121775	TMEM39B	812	613	383	546	405	515	451	400	318	392	552	545	394	449	498	511	634	527	508	391
ENSG00000266203	MIR5585	0	0	1	0	1	0	1	0	1	0	0	0	0	1	1	1	0	0	0	0
ENSG00000276493	Metazoa_SRP	0	0	0	1	0	0	0	0	0	1	0	0	0	0	0	2	0	0	0	0
ENSG00000025800	KPNA6	4026	2127	1730	1761	1644	1949	1767	1539	1775	1237	2247	2558	1526	1617	1864	1988	1929	2030	1729	1766
ENSG00000250135	ENSG00000250135	0	0	0	0	0	0	0	0	0	0	0	0	0	0	0	0	0	0	0	0
ENSG00000084652	TXLNA	5240	3214	2763	3938	2762	2750	2402	2340	2574	2001	1933	1601	1400	1365	1665	1979	1740	1796	1390	1277
ENSG00000160050	CCDC28B	324	252	198	242	134	164	210	132	151	75	141	228	200	135	188	246	221	216	164	156
ENSG00000224066	ENSG00000224066	47	18	28	17	11	10	42	18	8	13	18	27	15	15	10	14	16	17	10	19
ENSG00000160051	IQCC	377	151	126	145	104	182	212	146	76	65	77	84	63	58	88	120	93	102	61	83
ENSG00000222046	DCDC2B	109	40	38	39	13	27	446	92	25	16	23	34	12	23	23	26	28	32	22	18
ENSG00000160055	TMEM234	1153	482	298	892	359	397	750	501	360	288	377	313	236	185	267	343	323	248	249	232
ENSG00000084623	EIF3I	7701	4246	4658	4238	2228	3817	2063	2490	2967	2455	3131	3029	2162	2561	2364	2481	2967	2757	2838	2144
ENSG00000220785	MTMR9LP	1602	2214	497	1754	850	611	1982	1013	806	313	50	142	26	43	45	63	54	52	90	56
ENSG00000183615	FAM167B	330	334	66	250	99	155	198	142	77	63	9	13	10	4	8	16	14	11	27	16
ENSG00000182866	LCK	1632	1955	599	1165	1159	894	702	1254	1128	761	2921	5931	8837	2600	5761	7844	4847	8980	4219	6695
ENSG00000277617	Metazoa_SRP	0	2	0	0	0	0	0	0	0	0	0	4	1	0	5	4	2	6	3	4
ENSG00000252450	Y_RNA	0	0	0	0	0	0	0	0	0	0	0	0	1	0	2	2	0	2	0	2
ENSG00000116478	HDAC1	5785	4020	1893	3485	2356	2799	2566	2308	2668	1894	3877	3718	3838	2757	3422	4019	3784	4256	3163	3303
ENSG00000175130	MARCKSL1	10596	6125	1564	5705	2675	2852	2187	2523	2200	3259	994	1819	1027	1246	860	1438	1345	1616	969	1099
ENSG00000233775	ENSG00000233775	6	0	0	0	1	0	1	0	2	0	1	0	0	1	1	1	0	0	2	1
ENSG00000162526	TSSK3	38	3	39	9	11	11	48	23	13	2	15	20	13	12	21	16	14	17	15	14
ENSG00000225828	FAM229A	475	165	142	222	127	95	196	169	80	90	323	337	305	250	325	409	335	369	291	481
ENSG00000160058	BSDC1	5926	2676	2750	2800	1969	2062	2325	1967	1875	1838	2112	3048	1979	1835	2254	2690	2345	2798	2133	2335
ENSG00000224333	GAPDHP20	2	0	2	0	0	0	1	0	0	0	0	0	0	0	0	0	0	0	0	0
ENSG00000270850	ENSG00000270850	0	0	0	0	0	0	0	0	0	0	0	0	0	0	0	0	0	0	0	0
ENSG00000229259	LRRC37A12P	0	0	0	0	0	0	1	0	0	0	0	0	0	0	0	0	0	0	0	0
ENSG00000263529	RN7SL122P	0	0	0	0	0	0	0	0	0	0	0	0	0	0	0	0	0	0	0	0
ENSG00000254553	ENSG00000254553	0	0	0	0	0	0	0	0	1	0	0	0	0	0	0	0	0	0	0	0
ENSG00000273274	ZBTB8B	18	2	1	0	7	28	5	1	17	42	0	1	0	0	0	0	0	1	0	1
ENSG00000160062	ZBTB8A	398	114	117	116	134	101	115	117	94	67	3	9	1	10	9	3	3	6	4	11
ENSG00000176261	ZBTB8OS	1043	448	425	698	357	343	340	352	343	451	680	577	430	511	480	476	549	535	497	464
ENSG00000200591	Y_RNA	6	0	0	0	1	1	1	1	1	0	0	3	2	3	0	0	2	0	0	0
ENSG00000162521	RBBP4	7849	2850	3348	2923	2628	2838	2801	2291	2383	2161	3002	2837	2055	2311	2819	3007	2927	3217	2875	2103
ENSG00000162520	SYNC	77	98	26	76	115	46	131	52	103	35	4	11	4	3	1	3	6	0	1	3
ENSG00000224409	ENSG00000224409	0	0	3	1	0	2	0	0	4	1	0	0	0	0	0	0	0	0	0	0
ENSG00000162522	NHSL3	10289	1916	5418	2789	1817	3263	2921	3158	2187	2707	916	304	110	255	247	367	240	242	155	156
ENSG00000134684	YARS1	4755	2760	2760	2638	1634	2068	1167	1866	2217	2309	2715	2280	2749	2068	1937	2076	1969	2007	2147	2546
ENSG00000116497	S100PBP	2464	1022	815	1038	1048	878	1137	1003	1023	730	1237	1430	1384	837	1313	1209	1218	1308	953	1250
ENSG00000160097	FNDC5	67	55	21	33	40	27	35	50	25	295	12	28	9	8	10	13	13	10	14	13
ENSG00000121905	HPCA	45	5	16	13	6	11	7	12	10	12	1	1	0	2	1	2	1	0	4	1
ENSG00000121900	TMEM54	1679	423	833	1513	537	1221	247	809	423	869	0	0	0	1	0	0	0	0	1	0
ENSG00000116514	RNF19B	1478	1696	1571	1544	1426	1092	680	1232	1018	1353	1900	1494	1702	2095	1315	1289	1597	1811	1881	1588
ENSG00000278966	ENSG00000278966	27	8	37	6	24	3	1	4	6	13	5	5	2	0	5	1	2	4	5	9
ENSG00000217644	ENSG00000217644	15	6	28	8	26	7	6	9	4	14	16	9	4	7	9	11	12	9	8	6
ENSG00000239670	ENSG00000239670	17	4	25	3	10	14	7	8	5	6	5	9	6	3	1	5	9	3	1	5
ENSG00000236065	ENSG00000236065	9	0	2	3	0	0	1	2	1	2	3	2	2	3	1	2	2	2	1	4
ENSG00000004455	AK2	9265	2896	7353	2582	2667	3065	1988	2354	2148	2790	2845	3014	1868	2526	2511	2567	2790	2815	2903	2012
ENSG00000276645	Metazoa_SRP	4	0	2	3	0	0	0	4	1	1	0	3	0	0	0	0	1	0	2	2
ENSG00000142920	AZIN2	410	566	530	446	1516	376	620	312	480	290	123	231	83	91	200	297	187	278	134	153
ENSG00000278997	ENSG00000278997	41	27	6	24	12	15	28	21	13	7	31	88	64	48	45	58	47	64	42	50
ENSG00000116525	TRIM62	631	417	234	368	269	227	327	318	287	222	692	795	860	621	669	727	672	806	619	783
ENSG00000279179	ENSG00000279179	47	21	17	32	21	16	57	21	26	14	65	97	60	80	38	69	53	49	51	119
ENSG00000284721	ENSG00000284721	0	0	0	0	0	0	1	0	0	0	0	1	0	0	0	0	0	0	0	0
ENSG00000160094	ZNF362	2077	1177	831	1033	956	708	1133	760	693	422	1154	1136	939	1097	917	1148	1297	1149	1079	972
ENSG00000270115	ENSG00000270115	21	2	3	4	12	9	15	1	12	2	17	11	4	14	12	7	16	7	19	15
ENSG00000184389	A3GALT2	4	13	10	5	2	13	0	8	6	1	18	21	11	14	5	12	12	10	21	14
ENSG00000225313	ENSG00000225313	1103	229	100	382	215	249	90	213	378	87	355	156	73	185	87	100	486	57	119	116
ENSG00000134686	PHC2	10909	5912	2500	6622	4956	5661	2016	2863	4967	2077	4305	2848	1811	3132	2570	1971	5498	2395	2417	1848
ENSG00000284154	MIR3605	56	23	3	19	15	16	3	14	13	3	21	5	2	4	6	2	27	4	5	1
ENSG00000222112	RN7SKP16	121	25	16	29	35	27	10	28	36	6	47	15	3	18	7	1	41	6	9	9
ENSG00000233246	PHC2-AS1	17	3	8	3	4	6	2	3	3	0	0	3	1	3	1	1	2	0	0	0
ENSG00000234512	TLR12P	2	0	0	0	0	0	2	1	1	0	0	0	0	0	0	0	0	0	0	0
ENSG00000121903	ZSCAN20	337	83	107	128	107	116	120	97	118	55	115	61	41	51	86	71	62	73	58	62
ENSG00000235907	ENSG00000235907	2	3	1	0	2	0	0	2	0	0	0	0	0	0	0	0	0	0	1	0
ENSG00000121904	CSMD2	100	242	42	373	116	158	188	3095	97	170	0	0	0	0	0	0	0	1	0	2
ENSG00000227000	HSPD1P14	0	0	0	1	0	0	0	3	0	0	0	0	0	0	0	0	0	0	0	0
ENSG00000176256	HMGB4	0	0	0	0	0	0	0	0	0	0	0	0	0	0	0	0	0	0	0	0
ENSG00000231163	CSMD2-AS1	0	0	0	0	0	0	0	0	0	0	0	0	0	0	0	0	0	0	0	0
ENSG00000201148	RNA5SP42	0	0	0	0	0	0	0	0	0	0	0	0	0	0	0	0	0	0	0	0
ENSG00000142698	C1orf94	0	2	0	1	0	0	0	100	1	0	0	0	0	0	0	0	0	0	0	0
ENSG00000270241	ENSG00000270241	0	0	0	0	0	0	0	0	0	0	0	0	0	0	0	0	0	0	0	0
ENSG00000207941	MIR552	0	0	0	0	0	0	0	0	0	0	0	0	0	0	0	0	0	0	0	0
ENSG00000163866	SMIM12	1368	981	670	870	568	558	500	512	683	655	1446	1032	824	959	830	926	978	998	913	842
ENSG00000189280	GJB5	16	11	64	183	1	0	51	10	37	1	1	5	4	7	2	2	7	4	2	3
ENSG00000189433	GJB4	10	8	2	232	0	0	22	4	10	3	2	0	2	0	0	0	0	0	1	1
ENSG00000255811	ENSG00000255811	0	0	0	2	0	0	1	0	0	0	0	0	0	0	0	0	0	0	0	0
ENSG00000188910	GJB3	861	138	39	428	356	193	67	51	496	315	0	0	1	0	0	0	0	0	1	1
ENSG00000187513	GJA4	526	1562	273	1036	519	353	393	480	253	124	2	7	6	11	3	1	7	4	7	0
ENSG00000230163	ENSG00000230163	124	66	73	67	61	29	50	50	48	43	53	88	38	42	69	94	56	61	48	56
ENSG00000116544	DLGAP3	75	82	16	49	30	22	39	122	21	14	64	65	30	49	78	46	85	83	47	46
ENSG00000284773	ENSG00000284773	208	49	61	50	48	38	76	43	34	40	87	105	96	46	114	108	117	105	93	113
ENSG00000241014	GPR199P	123	20	32	21	46	29	52	40	28	19	33	39	39	22	56	57	40	38	31	19
ENSG00000271741	ENSG00000271741	1	0	0	0	0	0	0	0	1	0	0	2	0	0	1	0	1	0	0	1
ENSG00000243749	TMEM35B	32	10	26	7	30	13	9	17	9	21	8	21	15	15	8	8	13	17	19	15
ENSG00000163867	ZMYM6	1120	274	317	431	410	340	418	438	318	358	956	1195	647	883	746	984	925	605	881	836
ENSG00000197056	ZMYM1	528	100	372	119	272	378	355	276	256	227	238	371	222	225	326	474	373	312	277	245
ENSG00000233940	RPL12P45	0	0	0	0	0	0	0	0	0	0	0	0	0	0	0	0	0	0	0	0
ENSG00000228348	EFCAB14P1	0	0	2	0	0	0	0	0	0	3	1	0	1	0	0	1	0	1	0	0
ENSG00000284640	ENSG00000284640	1	1	486	3	1	0	23	3	0	26	0	0	0	0	2	5	0	0	2	2
ENSG00000116560	SFPQ	23217	8354	9588	8470	6806	6658	8576	7144	6099	6366	13838	17241	10987	10844	9344	10665	11034	8887	11306	15694
ENSG00000201868	Y_RNA	0	0	0	0	0	0	0	0	1	1	0	0	1	2	2	0	0	1	0	0
ENSG00000146463	ZMYM4	3538	1284	1656	1298	1233	1883	1504	1140	1023	1039	1422	1642	965	1155	1181	1152	1209	1146	1094	1147
ENSG00000240374	RN7SL503P	0	0	1	1	0	0	0	0	0	4	0	0	0	0	1	0	0	2	0	0
ENSG00000201542	SNORA62	0	0	0	0	0	0	0	1	0	0	0	0	0	0	0	0	0	0	0	0
ENSG00000229994	RPL5P4	4	1	1	1	2	2	0	1	1	2	0	0	0	1	0	2	2	6	0	4
ENSG00000227409	ZMYM4-AS1	8	2	1	0	2	3	3	2	0	0	1	0	1	0	1	0	0	2	1	1
ENSG00000278702	Metazoa_SRP	2	0	0	0	0	0	0	0	0	0	0	0	0	0	0	0	0	0	0	0
ENSG00000142687	KIAA0319L	7444	3466	3405	3773	2473	3224	3488	3100	2083	3243	3145	4030	2803	3055	3770	3096	3721	3091	3159	2791
ENSG00000236274	ENSG00000236274	3	0	1	2	1	2	1	2	0	0	1	1	2	0	0	1	3	1	3	0
ENSG00000020129	NCDN	2618	1131	1274	1148	815	1104	1946	944	887	1412	838	980	749	726	803	861	801	1046	731	639
ENSG00000239636	TFAP2E-AS1	73	37	32	63	28	42	61	52	52	19	235	169	226	139	225	321	214	305	221	222
ENSG00000116819	TFAP2E	318	117	219	103	79	143	88	70	38	111	173	157	126	119	163	186	125	129	105	199
ENSG00000126067	PSMB2	5106	2136	2326	2286	1582	2553	1157	1875	1987	2992	2589	1740	1665	1912	1548	1697	1850	1816	2068	1568
ENSG00000142686	C1orf216	1142	539	696	848	651	625	346	487	468	514	573	228	396	297	411	381	253	424	290	283
ENSG00000092853	CLSPN	201	89	79	39	170	347	19	170	183	158	49	46	55	34	34	42	28	23	63	39
ENSG00000232335	ENSG00000232335	0	0	0	0	2	3	0	5	0	2	0	0	0	0	0	2	1	0	2	0
ENSG00000134698	AGO4	3870	1175	1522	1234	1185	1224	1610	1482	960	1295	5964	4979	3498	4755	4473	3400	4500	3747	4164	3133
ENSG00000092847	AGO1	3241	1533	1508	1322	1115	1267	1707	1356	1010	1574	3920	3598	2248	3661	3269	2599	3695	2826	2909	2685
ENSG00000271164	CFAP97P1	0	0	0	0	0	0	0	0	0	0	2	0	1	0	0	1	2	1	0	0
ENSG00000271914	ENSG00000271914	0	0	0	0	0	0	0	0	0	0	0	0	0	0	0	0	0	0	0	0
ENSG00000126070	AGO3	2727	835	799	742	840	687	1048	905	720	632	1420	1610	1042	1034	1370	1364	1248	1334	1075	1261
ENSG00000271554	ENSG00000271554	10	5	7	15	2	8	11	14	7	10	5	4	16	6	3	10	9	7	7	8
ENSG00000232862	ENSG00000232862	3	2	2	4	1	1	36	6	1	3	2	1	7	0	0	2	2	0	2	3
ENSG00000092850	TEKT2	217	104	6	128	13	15	1356	254	33	13	4	2	2	12	2	10	3	3	6	9
ENSG00000116863	ADPRS	1883	926	813	1130	532	589	1064	776	755	1152	634	690	506	558	519	549	637	603	608	584
ENSG00000171812	COL8A2	465	636	282	941	1377	532	904	548	334	618	401	201	90	246	308	119	205	185	230	84
ENSG00000054116	TRAPPC3	3146	1338	1199	1794	1151	1101	806	1004	1224	1465	1349	1195	904	1053	1073	1145	1203	1247	1120	897
ENSG00000116871	MAP7D1	6164	4379	1599	5190	3247	3394	2108	3969	4358	2824	7294	5150	4304	4942	4416	5131	4543	5533	5085	5174
ENSG00000264592	RN7SL131P	1	0	0	0	0	1	0	0	0	0	0	0	0	0	0	0	0	0	0	0
ENSG00000054118	THRAP3	7679	4580	3621	3578	3083	3267	3452	3063	2601	2939	3382	3666	2534	2404	2976	3677	3184	3755	3083	2317
ENSG00000231849	UBE2V2P4	1	0	0	0	0	1	0	0	1	0	1	3	1	0	1	0	3	7	1	0
ENSG00000214193	SH3D21	1409	734	461	1113	349	1173	413	1004	387	1127	55	104	85	42	59	86	73	66	60	64
ENSG00000142694	EVA1B	685	340	143	533	424	310	295	427	381	479	185	88	67	142	96	135	156	143	127	101
ENSG00000116883	ENSG00000116883	395	195	120	357	191	485	386	333	78	313	19	36	18	16	13	39	19	28	34	19
ENSG00000196182	STK40	3118	3337	1976	2998	1610	1297	1732	1760	1663	3552	4445	3982	2718	3602	2956	3961	3794	4056	3473	2632
ENSG00000181817	LSM10	807	706	439	815	426	388	366	419	472	616	1286	855	720	915	755	804	1045	1084	1002	612
ENSG00000222821	RNU4-27P	0	0	0	0	0	0	0	0	0	0	0	0	0	0	0	0	0	0	0	0
ENSG00000116885	OSCP1	369	153	192	154	57	64	586	158	87	94	28	18	6	20	26	22	26	12	15	15
ENSG00000201448	SNORA63C	1	0	0	3	0	0	4	0	0	0	0	3	0	0	1	2	1	1	0	0
ENSG00000116898	MRPS15	2260	1072	1059	1158	652	807	465	610	848	1084	860	820	626	869	671	665	819	756	887	809
ENSG00000119535	CSF3R	6715	7733	9830	6513	1816	1190	816	3268	1200	5646	43775	27987	11139	33904	25929	11715	30168	14086	29047	14911
ENSG00000230214	FTLP18	0	0	0	0	0	0	0	0	0	0	0	0	0	0	0	0	0	0	0	0
ENSG00000284705	ENSG00000284705	0	0	1	0	0	0	0	0	0	2	0	0	0	0	0	0	0	0	0	0
ENSG00000284720	ENSG00000284720	0	0	0	0	0	0	0	0	0	0	0	0	0	0	0	0	0	0	0	0
ENSG00000234481	ENSG00000234481	0	0	0	0	0	0	0	0	0	0	0	0	0	0	0	0	0	0	0	0
ENSG00000163873	GRIK3	7	25	4	11	13	1	28	2	9	5	0	14	1	2	1	0	2	1	0	7
ENSG00000284650	ENSG00000284650	0	0	0	0	0	0	0	0	0	0	0	0	0	0	0	0	0	0	0	0
ENSG00000264698	MIR4255	0	0	0	0	0	0	0	0	0	0	0	0	0	0	0	0	0	0	0	0
ENSG00000207328	RNU6-636P	0	0	0	0	0	0	0	0	0	0	0	0	0	0	0	0	0	0	0	0
ENSG00000223944	ENSG00000223944	0	0	0	0	0	0	0	0	0	0	0	0	0	0	0	0	0	0	0	0
ENSG00000252368	RNA5SP43	0	0	0	0	0	0	0	0	0	0	0	0	0	0	0	0	0	0	0	0
ENSG00000230451	RPS29P6	0	0	0	0	0	0	0	0	0	0	0	0	0	0	0	0	0	0	0	0
ENSG00000233621	LITATS1	178	119	155	173	110	109	58	135	152	186	52	99	83	48	70	98	64	138	66	65
ENSG00000163874	ZC3H12A	3043	2104	899	2148	874	680	821	1396	1308	2067	3088	4676	2669	2465	1538	1700	1178	2194	2327	3032
ENSG00000283724	MIR6732	0	0	0	0	0	0	0	0	0	0	0	0	0	0	0	0	0	0	0	0
ENSG00000163875	MEAF6	1883	975	968	922	636	839	968	879	798	1035	1037	1335	1017	950	1168	1135	1118	1508	1134	917
ENSG00000263675	MIR5581	15	2	8	3	5	6	6	7	9	3	11	20	13	7	8	16	15	13	5	18
ENSG00000163877	SNIP1	1017	465	352	482	323	411	373	332	309	393	513	534	487	632	312	354	313	469	368	598
ENSG00000232273	FTH1P1	14	4	1	3	5	3	5	5	2	3	15	12	11	11	8	6	6	12	13	25
ENSG00000237749	RPS27P9	2	2	3	4	1	2	0	1	1	3	0	4	6	3	2	3	2	5	3	4
ENSG00000163879	DNALI1	1175	467	788	570	92	155	1440	397	84	66	1	4	2	5	6	5	1	5	4	4
ENSG00000134697	GNL2	3222	1475	1216	1645	957	1385	789	1016	855	1424	1282	1206	867	940	950	944	1003	989	1128	976
ENSG00000284748	ENSG00000284748	1	0	0	2	0	0	3	0	0	2	0	0	2	0	0	0	0	0	1	0
ENSG00000169218	RSPO1	32	116	11	23	11	1	463	91	3	7	2	0	0	2	0	0	0	0	1	0
ENSG00000116922	AIRIM	814	313	533	292	301	348	374	308	249	511	189	318	250	196	240	401	272	301	240	325
ENSG00000134690	CDCA8	533	213	147	147	318	657	47	299	530	632	53	54	69	44	49	40	49	29	94	47
ENSG00000183317	EPHA10	2011	156	1156	504	248	696	39	997	88	357	0	10	5	5	4	2	2	20	4	0
ENSG00000200421	Y_RNA	1	0	0	0	0	0	0	0	0	0	0	0	0	0	0	0	0	0	0	0
ENSG00000214141	ACTN4P2	0	0	0	0	0	0	0	0	0	0	1	0	0	0	0	0	1	0	0	0
ENSG00000227416	ENSG00000227416	1	0	0	0	0	0	0	0	0	0	0	0	0	0	0	0	0	0	0	0
ENSG00000185090	MANEAL	978	80	410	155	202	329	55	109	145	524	23	27	46	18	40	39	31	49	34	28
ENSG00000233728	ENSG00000233728	0	0	0	0	0	0	0	0	0	0	0	0	0	0	0	0	0	0	0	0
ENSG00000196449	YRDC	799	350	476	403	253	279	164	218	259	469	450	577	519	451	396	444	481	577	509	712
ENSG00000197982	C1orf122	1307	619	693	845	580	675	316	610	644	1315	534	333	335	298	311	350	458	408	315	398
ENSG00000188786	MTF1	1125	659	641	592	457	623	777	647	483	712	2513	1857	1054	1788	1703	1504	1806	1610	1616	1018
ENSG00000235673	ENSG00000235673	0	0	0	0	0	0	0	0	1	0	4	2	1	2	2	3	2	4	2	5
ENSG00000204084	INPP5B	2447	1185	847	1841	626	889	1072	1312	833	1758	866	904	1127	1563	907	1277	874	1281	1126	860
ENSG00000230955	INPP5B-AS1	0	0	0	0	0	0	0	0	0	0	0	0	0	0	0	0	0	0	0	0
ENSG00000252448	SNORA63	9	3	2	1	2	0	6	5	1	5	1	0	0	0	1	0	0	2	0	0
ENSG00000222282	RNU6-584P	2	0	1	3	3	2	4	2	1	2	0	0	0	0	1	1	0	0	0	0
ENSG00000277168	Metazoa_SRP	0	0	0	0	0	0	0	0	0	0	0	0	0	0	0	0	0	0	0	0
ENSG00000183431	SF3A3	3243	2470	1580	1965	1582	1555	1305	1223	1335	1511	1961	2018	1481	1299	1718	1758	1698	1838	1636	1381
ENSG00000212541	RNU6-510P	8	8	4	0	12	2	5	12	11	0	21	20	8	1	4	3	9	4	4	5
ENSG00000183386	FHL3	1103	1155	387	856	639	769	452	561	616	547	919	937	409	538	582	441	997	657	568	362
ENSG00000183520	UTP11	1199	583	584	655	463	466	362	440	444	631	397	301	214	276	262	251	323	328	318	228
ENSG00000185668	POU3F1	9	17	9	8	10	11	36	3	15	7	3	10	2	5	0	0	14	3	5	5
ENSG00000224592	MIR3659HG	2	0	1	0	4	0	10	4	13	0	0	0	0	0	0	0	0	0	0	0
ENSG00000223589	ENSG00000223589	0	0	0	0	0	0	0	0	2	0	0	0	0	0	0	0	0	0	0	0
ENSG00000265596	MIR3659	0	0	0	0	0	0	0	0	0	0	0	0	0	0	0	0	0	0	0	0
ENSG00000284623	LINC02786	0	0	0	1	0	0	0	0	0	0	0	0	0	0	0	0	0	0	0	0
ENSG00000237290	LINC01343	0	0	0	0	0	0	0	0	0	0	0	0	0	0	0	0	0	0	0	0
ENSG00000275350	ENSG00000275350	0	0	0	0	0	0	0	0	0	0	0	0	0	0	0	0	0	0	0	0
ENSG00000200796	RNU6-753P	0	0	0	0	0	0	0	0	0	0	0	0	0	0	0	0	0	0	0	0
ENSG00000238063	LINC01685	0	9	0	1	1	0	4	0	2	0	0	4	0	2	1	5	6	1	0	0
ENSG00000215895	HSPA5P1	0	0	1	11	0	0	5	0	0	2	0	0	0	0	0	0	0	0	0	0
ENSG00000284632	ENSG00000284632	0	0	0	1	2	0	0	0	0	0	0	0	0	0	0	0	1	0	0	0
ENSG00000116954	RRAGC	786	346	355	575	421	365	264	347	461	476	541	389	377	370	386	350	384	423	400	294
ENSG00000273637	ENSG00000273637	0	0	0	0	0	0	0	0	0	0	0	0	0	0	0	0	0	0	0	0
ENSG00000228436	RRAGC-DT	26	6	13	14	20	16	14	21	14	7	17	10	5	3	6	7	15	4	10	9
ENSG00000214114	MYCBP	972	249	368	469	261	267	408	368	389	731	525	355	306	343	313	362	358	409	438	270
ENSG00000274944	ENSG00000274944	7	0	0	1	1	1	2	1	0	1	0	0	0	0	0	1	0	0	0	0
ENSG00000131233	GJA9	7	1	5	5	0	1	1	2	0	0	0	0	0	0	3	0	0	1	1	0
ENSG00000158315	RHBDL2	349	74	143	268	65	71	53	138	71	320	7	3	3	1	3	5	6	5	6	3
ENSG00000199963	RNU6-605P	0	0	0	0	0	0	0	0	0	0	0	0	0	0	0	0	0	0	0	0
ENSG00000207466	Y_RNA	0	0	0	0	0	0	0	0	0	0	0	0	0	0	0	0	0	0	0	0
ENSG00000235549	EIF1P2	0	0	0	0	0	0	0	0	0	0	0	0	0	0	0	0	0	0	0	0
ENSG00000174574	AKIRIN1	2154	1454	1340	1633	1179	910	876	1124	1063	1796	1959	2180	1863	1896	1825	1969	2047	2706	1838	1758
ENSG00000168653	NDUFS5	4481	1963	1194	2496	1271	962	721	948	1222	1517	1278	1259	809	1129	944	816	1072	1170	1007	793
ENSG00000127603	MACF1	24842	14386	9342	8599	8596	7497	27510	13545	8686	7425	12688	16416	14008	10352	16129	18564	12778	20843	12520	16908
ENSG00000206654	RNU6-608P	2	0	0	0	0	1	0	0	0	0	0	0	0	0	0	0	0	0	0	0
ENSG00000222378	RNA5SP44	3	1	2	0	0	1	1	1	2	0	0	0	0	0	0	0	0	0	0	0
ENSG00000270040	ENSG00000270040	4	1	0	1	2	0	5	1	5	1	0	0	0	0	0	0	0	0	1	0
ENSG00000226438	ENSG00000226438	3	1	0	1	1	0	0	0	0	3	0	0	4	3	1	0	1	0	1	0
ENSG00000217897	HSPE1P8	2	1	0	1	0	0	2	0	0	1	0	0	0	0	2	2	1	2	0	0
ENSG00000183682	BMP8A	99	57	58	82	39	43	31	45	47	50	23	48	40	15	23	45	34	18	26	49
ENSG00000237624	OXCT2P1	0	16	2	20	11	11	11	13	5	4	0	1	5	0	0	4	2	2	1	3
ENSG00000243970	PPIEL	1909	571	790	835	482	301	688	662	291	498	704	1158	862	729	818	1001	781	711	345	1041
ENSG00000090621	PABPC4	9734	4349	4999	4894	2273	2880	2989	3639	2874	3954	3454	7722	3090	5107	4659	4093	7233	4439	4320	5065
ENSG00000228060	PABPC4-AS1	131	35	42	27	22	31	45	71	32	29	73	222	55	122	84	85	237	43	102	146
ENSG00000201457	SNORA55	74	22	20	12	10	24	21	30	24	15	38	116	33	60	41	56	131	23	41	87
ENSG00000163909	HEYL	1170	2659	640	1628	850	811	687	849	858	364	14	12	2	8	15	5	11	3	5	5
ENSG00000225903	ENSG00000225903	0	2	0	0	0	1	2	5	1	1	0	0	0	0	0	0	0	0	0	0
ENSG00000116981	NT5C1A	1	2	4	0	2	1	1	0	0	4	0	2	0	1	0	0	1	3	0	3
ENSG00000116983	HPCAL4	51	36	7	9	9	85	3	68	51	12	63	532	63	54	199	202	233	459	179	267
ENSG00000084072	PPIE	3133	1276	753	891	626	860	758	1083	713	1334	1393	1965	617	634	834	917	855	1434	1351	1594
ENSG00000225333	ENSG00000225333	0	0	0	0	0	0	0	0	0	0	0	0	1	0	0	0	0	0	1	0
ENSG00000252413	RNU7-121P	0	0	0	0	0	0	0	0	0	0	0	0	0	0	0	0	0	0	0	0
ENSG00000116985	BMP8B	313	118	228	363	195	384	188	237	96	181	149	218	186	189	213	222	254	195	202	228
ENSG00000198754	OXCT2	16	7	13	21	17	10	15	21	3	25	5	8	9	11	12	8	16	15	13	11
ENSG00000285905	BMP8B-AS1	2	1	4	1	0	6	4	2	1	0	2	2	6	3	2	5	12	1	7	5
ENSG00000261798	ENSG00000261798	21	1	40	17	10	14	15	20	7	10	6	1	4	4	14	17	14	11	9	10
ENSG00000229213	ENSG00000229213	0	0	0	0	0	0	0	0	0	0	0	0	0	0	0	0	0	0	0	0
ENSG00000284719	ENSG00000284719	47	16	8	41	45	23	20	59	23	27	57	78	57	55	64	72	77	55	71	81
ENSG00000284678	LINC02811	3	0	1	4	4	5	2	5	1	3	11	4	8	10	6	13	19	3	12	5
ENSG00000043514	TRIT1	1388	379	607	544	419	624	598	451	382	509	659	571	310	407	503	543	649	476	519	427
ENSG00000202222	Y_RNA	1	0	0	0	0	0	0	0	0	0	0	1	0	0	0	0	0	7	0	0
ENSG00000116990	MYCL	304	75	194	150	122	156	266	208	75	251	884	693	377	1059	818	556	1321	703	1010	381
ENSG00000236546	MYCL-AS1	1	0	0	1	2	0	2	2	0	1	3	1	0	0	0	0	2	1	1	0
ENSG00000207356	Y_RNA	0	0	0	0	0	0	0	0	0	1	0	0	0	0	0	0	0	0	0	0
ENSG00000168389	MFSD2A	3301	1557	1943	1188	185	180	180	815	225	1215	272	263	133	354	154	99	171	154	381	182
ENSG00000228477	ENSG00000228477	297	65	138	33	18	2	18	79	8	36	17	23	8	30	9	3	8	6	23	18
ENSG00000131236	CAP1	6371	5227	2955	5524	3697	4056	2652	3491	4034	3740	13212	8387	6774	7898	7096	8272	8830	8440	8864	5495
ENSG00000131238	PPT1	6384	3135	3255	5316	3335	3910	2233	3906	2863	4886	14281	7069	3727	6691	5829	3449	8860	5325	6794	4893
ENSG00000226745	OAZ1P1	0	0	0	0	0	0	0	0	0	0	0	0	0	0	0	0	0	0	0	0
ENSG00000117000	RLF	1635	1283	565	1040	542	640	724	696	771	654	1440	1833	1145	1187	972	1173	1148	1205	1157	1322
ENSG00000207508	RNU6-1237P	0	0	0	0	0	0	0	0	0	0	0	0	0	1	1	0	1	3	0	0
ENSG00000188800	TMCO2	1	2	0	3	0	0	0	2	0	0	0	1	1	0	7	1	0	2	0	0
ENSG00000259943	ZMPSTE24-DT	423	128	253	117	148	115	151	123	119	119	94	118	67	62	156	156	144	203	115	83
ENSG00000084073	ZMPSTE24	1822	663	1037	860	1152	905	828	773	712	1354	954	705	507	667	682	718	710	655	654	431
ENSG00000231296	ENSG00000231296	3	0	2	0	0	1	0	3	1	0	3	5	1	3	2	0	5	2	3	3
ENSG00000049089	COL9A2	2023	778	638	3097	483	673	896	583	499	1913	155	972	160	390	521	496	624	547	648	562
ENSG00000227311	RPL21P20	0	0	1	0	0	0	0	0	0	0	0	0	0	0	0	0	1	0	0	0
ENSG00000084070	SMAP2	5895	6086	1731	7275	2353	1731	2563	2431	4366	1781	12018	16985	8478	11949	14314	10836	18118	10816	10979	8577
ENSG00000213172	ENSG00000213172	4	0	0	2	1	1	0	3	0	1	19	29	13	10	12	11	30	4	10	14
ENSG00000284677	ENSG00000284677	3	2	0	1	0	1	1	0	2	0	0	4	3	1	2	6	3	6	3	5
ENSG00000187801	ZFP69B	143	39	61	47	50	32	38	43	88	98	35	71	32	42	41	50	56	61	40	64
ENSG00000260920	ENSG00000260920	159	50	68	68	72	67	33	37	79	96	38	42	27	22	47	46	50	31	28	28
ENSG00000279667	ENSG00000279667	8	3	2	6	7	2	1	3	3	0	4	9	1	3	9	6	15	10	6	6
ENSG00000187815	ZFP69	380	98	162	152	110	134	113	100	102	113	205	202	133	161	226	276	260	208	186	174
ENSG00000238287	EXO5-DT	57	10	39	12	5	21	5	6	14	12	13	11	5	8	14	10	8	12	7	8
ENSG00000164002	EXO5	329	154	165	166	153	115	135	136	130	114	141	169	130	102	117	168	192	108	118	194
ENSG00000227278	ENSG00000227278	0	0	0	0	0	0	0	0	0	0	0	0	0	0	1	0	0	0	0	0
ENSG00000238186	ENSG00000238186	18	7	4	7	2	4	9	8	3	1	7	10	6	4	3	5	9	2	3	9
ENSG00000117010	ZNF684	166	65	53	71	77	74	87	70	45	82	89	96	95	91	85	98	96	95	72	81
ENSG00000236505	ENSG00000236505	0	0	0	0	0	0	0	0	0	0	0	0	0	0	0	0	0	0	0	0
ENSG00000233910	GTF2F2P2	0	0	0	0	0	0	0	0	0	0	0	0	0	0	0	0	0	0	0	0
ENSG00000117016	RIMS3	892	250	335	284	378	324	155	342	322	527	101	196	142	121	201	213	172	239	152	170
ENSG00000237899	ENSG00000237899	16	3	10	4	4	3	3	2	2	0	3	2	0	7	1	1	5	3	3	1
ENSG00000272145	NFYC-AS1	294	21	112	60	67	53	77	59	84	72	48	69	33	54	54	54	49	43	43	51
ENSG00000066136	NFYC	2579	1658	1254	1437	976	941	1257	998	792	993	2127	2169	1391	1530	1544	1938	1887	1595	1699	1401
ENSG00000198974	MIR30E	0	0	0	0	0	0	0	0	1	0	0	0	0	0	0	2	1	0	0	0
ENSG00000207962	MIR30C1	3	0	0	0	0	0	0	0	0	0	1	0	0	1	0	0	0	1	0	0
ENSG00000117013	KCNQ4	367	102	523	148	61	136	89	79	19	225	33	40	28	25	9	29	30	21	33	20
ENSG00000264582	RN7SL326P	0	0	1	0	0	0	0	0	0	0	0	0	0	1	0	0	0	0	0	0
ENSG00000179862	CITED4	131	217	35	258	90	140	182	65	198	40	123	183	50	125	191	242	221	268	183	212
ENSG00000229528	ENSG00000229528	0	0	0	1	0	0	0	0	1	0	0	0	0	0	0	0	0	0	0	0
ENSG00000228940	ENSG00000228940	0	0	0	0	0	0	1	0	0	0	2	0	0	0	0	0	0	0	0	0
ENSG00000233118	UBE2V1P8	0	0	0	0	0	0	0	0	0	0	0	0	0	0	0	0	0	0	0	0
ENSG00000171793	CTPS1	1125	883	1362	749	778	585	303	581	1179	1057	394	468	497	399	420	420	447	484	445	397
ENSG00000281207	SLFNL1-AS1	188	57	114	64	58	73	77	84	66	63	37	70	57	29	54	51	47	62	50	43
ENSG00000171790	SLFNL1	64	37	59	41	46	61	14	27	25	31	9	33	19	12	8	21	19	31	25	25
ENSG00000010803	SCMH1	2560	1345	1025	1206	751	794	1006	953	833	575	400	594	398	339	587	520	556	655	428	436
ENSG00000215893	RPL23AP17	1	0	0	0	0	2	0	0	0	0	0	1	2	1	1	0	0	4	2	0
ENSG00000235358	SCMH1-DT	4	5	0	1	1	2	6	1	1	0	0	3	0	0	0	6	6	0	0	2
ENSG00000213987	RPL36AP9	0	0	0	0	0	0	0	0	0	0	0	0	0	0	0	0	0	0	0	0
ENSG00000204060	FOXO6	234	33	54	78	26	26	65	65	9	243	1	6	3	2	5	5	14	4	1	2
ENSG00000229901	FOXO6-AS1	18	2	14	16	9	3	9	5	2	11	0	0	0	0	2	0	1	0	0	0
ENSG00000252563	RNA5SP45	0	0	0	0	0	0	0	0	0	0	0	0	0	0	0	0	0	0	0	0
ENSG00000127129	EDN2	885	1526	13	310	74	51	51	430	122	40	6	0	5	7	1	0	2	2	1	5
ENSG00000127124	HIVEP3	1017	898	325	722	791	572	707	774	929	420	1713	1254	1367	987	789	1050	1125	1131	1285	1227
ENSG00000230881	ENSG00000230881	8	1	1	0	2	4	0	3	2	0	6	10	5	8	5	6	1	4	3	3
ENSG00000230638	ENSG00000230638	433	39	51	84	31	37	28	70	156	72	15	18	11	11	15	18	15	23	20	12
ENSG00000284895	ENSG00000284895	0	0	0	0	0	0	0	0	0	0	0	0	0	0	0	0	0	0	0	0
ENSG00000227538	HNRNPFP1	0	0	1	0	0	1	0	0	0	0	0	0	0	0	0	0	0	0	0	0
ENSG00000228776	ENSG00000228776	0	0	0	0	0	0	0	0	0	0	0	0	0	0	0	0	0	0	0	0
ENSG00000044012	GUCA2B	0	0	0	3	0	0	0	1	0	0	0	0	0	0	0	1	0	0	0	0
ENSG00000197273	GUCA2A	7	1	0	2	0	1	0	1	0	2	0	0	0	0	0	0	1	1	0	0
ENSG00000198815	FOXJ3	3725	1729	1659	1261	1170	1708	1806	1479	1241	1237	2721	3515	2367	2182	2200	2500	2405	2497	2284	2878
ENSG00000227527	ENSG00000227527	25	5	11	4	6	3	8	3	6	7	1	3	1	2	1	4	5	7	4	2
ENSG00000177181	RIMKLA	179	28	317	94	18	136	55	89	4	26	2	5	1	0	8	8	6	6	4	11
ENSG00000235002	ENSG00000235002	2	0	1	1	0	0	1	1	0	0	0	0	0	0	0	0	0	0	0	0
ENSG00000066185	ZMYND12	59	39	89	73	18	53	185	43	26	13	5	33	5	19	18	14	20	11	21	9
ENSG00000127125	PPCS	2505	762	1144	1367	812	948	662	830	932	1226	1307	1016	804	964	929	1113	1245	1048	1107	896
ENSG00000186409	CCDC30	330	106	144	137	61	56	592	138	59	35	88	98	65	53	89	95	127	50	82	95
ENSG00000230116	RPS3AP11	3	0	0	0	0	0	0	0	1	0	0	1	0	0	0	0	0	0	0	0
ENSG00000236876	TMSB4XP1	4	0	2	2	0	0	0	1	1	0	2	2	1	0	0	0	1	1	1	0
ENSG00000200254	RNU6-536P	3	0	0	0	0	0	0	0	0	0	0	0	0	0	0	0	0	0	1	0
ENSG00000236180	ENSG00000236180	0	0	0	0	0	2	0	0	0	0	2	1	0	0	0	0	0	0	0	0
ENSG00000171960	PPIH	800	357	249	343	259	345	202	271	291	379	276	338	244	205	234	316	332	346	298	334
ENSG00000285728	ENSG00000285728	133	66	32	88	55	35	58	60	46	48	50	65	36	31	47	62	43	44	44	47
ENSG00000234917	ENSG00000234917	6	5	1	6	2	1	3	8	2	2	1	1	0	3	6	2	2	0	1	2
ENSG00000065978	YBX1	16395	10611	7830	9977	5671	7563	4699	5830	6684	7109	11308	10610	7243	10012	8204	8543	11166	9412	9788	8471
ENSG00000164007	CLDN19	1	0	0	1	0	0	17	0	1	1	0	4	1	5	0	0	1	0	0	2
ENSG00000117385	P3H1	2368	1854	669	2399	2492	1084	1046	1020	1969	1094	1507	1262	813	1148	1265	1449	1477	1231	1042	1060
ENSG00000164008	C1orf50	220	45	144	70	64	63	131	82	107	53	160	135	143	135	137	141	143	156	163	219
ENSG00000283580	ENSG00000283580	1	0	0	0	0	1	1	2	0	0	1	0	0	5	0	1	2	0	1	6
ENSG00000228452	C1orf50-AS1	0	0	0	0	0	0	0	0	0	0	0	0	0	0	0	0	0	0	0	0
ENSG00000274386	TMEM269	36	23	21	30	9	42	16	20	15	39	25	34	20	15	16	26	13	20	14	31
ENSG00000177868	SVBP	499	215	171	254	202	246	143	143	246	167	251	243	123	224	194	217	273	253	289	187
ENSG00000164010	ERMAP	936	376	294	473	411	218	489	317	331	300	640	645	262	635	633	547	623	374	720	435
ENSG00000228192	ZNF691-DT	69	4	40	21	9	22	26	6	6	14	13	18	13	12	17	10	13	2	11	11
ENSG00000164011	ZNF691	1001	241	500	384	293	230	258	270	244	394	135	150	132	99	169	227	188	161	148	121
ENSG00000233708	ENSG00000233708	2	0	2	2	0	1	0	2	2	3	0	0	0	0	0	0	1	0	0	0
ENSG00000237090	MKRN8P	0	0	1	0	0	0	0	0	0	0	0	0	0	0	0	0	0	0	0	0
ENSG00000225099	ATP6V1E1P1	0	0	0	0	0	2	0	0	0	1	0	0	0	0	0	0	0	0	0	0
ENSG00000117394	SLC2A1	6820	1628	501	6106	3721	6659	946	1155	5760	4371	720	1070	1245	585	1070	1059	884	1733	870	1389
ENSG00000284138	ATP6V0CP4	1	3	0	16	1	3	5	3	9	2	1	0	3	1	5	5	5	7	7	5
ENSG00000227533	SLC2A1-DT	21	8	9	32	11	34	24	26	69	33	2	12	12	3	20	24	13	30	17	9
ENSG00000283973	ENSG00000283973	1	0	0	4	1	4	4	0	6	1	0	2	1	0	0	4	3	0	0	2
ENSG00000207256	RNU6-880P	1	0	0	0	1	1	1	0	4	0	0	0	0	0	1	0	0	0	0	0
ENSG00000283136	U6	0	0	0	0	0	0	0	0	0	0	0	0	0	0	0	0	0	0	0	0
ENSG00000277513	ENSG00000277513	0	0	0	0	0	0	0	0	0	0	0	0	0	0	0	0	0	0	0	0
ENSG00000186973	CFAP144	26	38	0	48	1	1	547	103	12	32	0	0	0	0	0	0	1	1	0	2
ENSG00000117395	EBNA1BP2	2395	1005	1190	1078	581	938	554	660	1005	1411	548	488	405	392	427	433	517	499	508	434
ENSG00000284410	MIR6733	0	0	0	0	0	0	0	0	0	0	0	0	0	0	0	0	0	0	0	0
ENSG00000243710	CFAP57	205	41	177	60	17	7	779	128	35	165	0	4	1	3	2	0	20	3	9	9
ENSG00000199240	RNA5SP46	0	0	0	0	0	0	0	0	0	0	0	0	0	0	0	0	0	0	0	0
ENSG00000179178	TMEM125	4514	965	3840	1067	196	655	464	1133	136	2445	1	0	1	0	2	1	3	1	1	1
ENSG00000253313	C1orf210	851	61	645	207	32	266	63	179	27	691	0	0	1	0	0	0	0	0	2	0
ENSG00000066056	TIE1	4272	6180	707	1697	1067	1159	4280	1674	1194	317	15	34	27	31	30	96	49	33	35	21
ENSG00000117400	MPL	26	4	35	4	4	6	23	7	4	1	6	60	5	59	28	27	31	36	29	23
ENSG00000234694	CDC20-DT	23	12	26	16	12	13	15	12	19	9	12	5	5	9	13	6	10	7	1	7
ENSG00000117399	CDC20	601	344	183	213	623	1265	66	364	1266	1117	45	47	47	13	17	43	27	20	125	37
ENSG00000066322	ELOVL1	4278	1905	2171	3368	1801	1896	1001	1622	2188	3289	3074	2076	1617	1982	1760	2013	2084	1854	2110	1648
ENSG00000283836	MIR6734	0	0	0	0	0	0	0	0	0	0	0	0	0	0	0	0	0	0	0	0
ENSG00000159479	MED8	2191	742	835	1206	599	873	486	671	766	1342	737	531	393	504	460	560	651	533	531	393
ENSG00000229431	MED8-AS1	161	25	38	66	23	40	21	43	33	76	44	31	17	45	29	21	21	24	20	48
ENSG00000198198	SZT2	6620	3314	2585	3164	2259	2033	2907	3130	2334	2530	4785	5655	3951	3388	4228	4658	4460	4045	4097	4803
ENSG00000229372	SZT2-AS1	3	0	1	0	0	0	0	0	5	0	0	0	0	1	0	0	0	0	0	1
ENSG00000274975	MIR6735	0	0	0	0	0	0	0	0	0	0	0	0	0	0	0	0	0	0	0	0
ENSG00000178922	HYI	0	0	0	0	0	0	0	0	0	0	0	0	0	0	0	0	0	0	0	0
ENSG00000229348	HYI-AS1	11	2	0	4	0	1	1	0	1	1	1	5	1	4	2	6	7	1	2	2
ENSG00000142949	PTPRF	16867	3610	8881	6678	6262	9768	5021	6462	7197	10927	54	59	11	58	10	30	16	34	21	41
ENSG00000284989	ENSG00000284989	0	0	0	0	0	0	0	0	0	0	0	0	0	0	0	0	0	0	0	0
ENSG00000066135	KDM4A	1119	548	492	622	418	583	628	444	556	516	529	652	520	494	432	521	509	498	496	494
ENSG00000236200	KDM4A-AS1	153	35	39	65	64	40	75	47	58	44	46	44	26	29	34	33	41	35	32	40
ENSG00000126091	ST3GAL3	826	137	192	150	91	100	150	150	209	70	82	144	78	75	96	107	91	129	92	105
ENSG00000229444	ST3GAL3-AS1	1	0	1	0	0	1	0	0	3	0	1	0	0	0	0	0	0	0	0	4
ENSG00000283414	U6	0	0	0	0	0	0	0	0	0	0	1	0	0	1	0	0	0	1	0	0
ENSG00000233674	ENSG00000233674	0	0	0	2	0	0	0	0	0	0	0	0	1	0	0	0	0	2	0	0
ENSG00000283477	MIR6079	0	0	0	0	0	0	0	0	0	0	0	0	0	0	0	0	0	0	0	0
ENSG00000224751	SHMT1P1	6	0	3	0	1	0	1	1	2	0	4	0	0	0	5	4	0	9	0	0
ENSG00000117407	ARTN	142	167	74	135	69	63	70	64	243	58	6	9	7	4	2	8	2	7	11	10
ENSG00000237950	LINC02918	28	15	42	19	12	11	27	19	19	8	14	27	16	8	23	31	33	12	15	22
ENSG00000117408	IPO13	1531	1094	975	1445	893	873	883	1018	959	1317	1040	977	769	668	997	1136	933	882	869	779
ENSG00000285649	ENSG00000285649	1	5	2	3	0	1	0	2	2	0	0	0	0	0	0	0	3	1	0	0
ENSG00000132768	DPH2	1562	751	1043	851	608	677	427	636	681	1006	627	820	587	567	687	902	822	881	725	721
ENSG00000117410	ATP6V0B	4917	2885	1596	4484	2285	1816	1396	2349	2581	3337	7672	4126	2574	5260	3695	3657	4764	3648	4894	3456
ENSG00000117411	B4GALT2	3251	1157	1392	1194	1228	1255	632	1011	1602	1990	59	63	110	44	53	42	65	64	96	67
ENSG00000159214	CCDC24	1178	293	648	644	337	547	749	449	196	581	167	146	77	95	65	132	121	107	115	52
ENSG00000196517	SLC6A9	804	342	274	425	214	140	435	423	215	772	3	5	7	8	9	8	5	15	10	3
ENSG00000230615	ENSG00000230615	61	20	6	63	29	14	16	48	67	43	0	0	1	5	1	1	1	3	4	2
ENSG00000227163	ENSG00000227163	1	0	0	1	2	1	0	2	0	0	0	0	0	1	0	0	0	0	0	0
ENSG00000271647	KRT8P47	0	0	0	0	0	0	0	1	0	0	0	0	0	0	0	0	0	0	0	0
ENSG00000239560	RN7SL479P	0	0	0	0	0	0	0	0	0	0	0	0	0	0	0	0	0	0	0	0
ENSG00000171872	KLF17	8	5	0	10	7	4	1	11	18	1	0	0	0	0	0	0	0	0	0	0
ENSG00000233514	ENSG00000233514	2	0	0	1	0	0	0	0	0	0	1	0	0	0	0	0	0	0	0	0
ENSG00000283039	KLF18	0	0	0	0	0	1	0	0	0	0	0	0	0	0	0	0	0	0	0	0
ENSG00000226804	ENSG00000226804	0	0	0	0	0	0	0	0	0	0	0	0	0	0	0	0	0	0	0	0
ENSG00000200171	Y_RNA	0	0	0	0	0	0	0	0	0	0	0	0	0	0	0	0	0	0	0	0
ENSG00000238037	OOSP1P1	0	0	0	0	0	0	0	0	0	0	0	0	0	0	0	0	0	0	0	0
ENSG00000227994	ENSG00000227994	0	0	0	0	0	0	0	0	0	0	0	0	0	0	0	0	0	0	0	0
ENSG00000271329	ENSG00000271329	2	0	1	1	0	0	3	0	0	2	0	1	0	1	0	0	0	0	0	2
ENSG00000178028	DMAP1	3483	1852	1053	2168	1607	1806	1756	1753	1505	906	2122	2594	2053	1683	2204	2528	2265	2012	1908	2544
ENSG00000117419	ERI3	2274	1075	1305	1255	655	909	823	669	931	1386	731	770	544	629	627	723	763	770	655	716
ENSG00000233602	ERI3-IT1	32	9	14	7	11	10	15	5	7	4	13	14	10	13	10	12	18	7	10	12
ENSG00000199385	RNU6-369P	0	0	0	0	0	0	0	0	0	0	0	0	0	0	0	0	0	0	0	0
ENSG00000187147	RNF220	3933	1486	1696	1783	1301	1449	1375	1316	1474	1316	2527	2504	2120	2449	2231	2316	2416	2632	2391	2422
ENSG00000263381	MIR5584	0	0	0	0	0	0	0	0	0	0	0	0	0	0	0	0	0	0	0	0
ENSG00000126106	TMEM53	646	194	243	336	116	229	162	275	165	489	135	124	68	83	96	94	145	99	117	104
ENSG00000198520	ARMH1	336	409	137	352	141	266	555	329	206	166	633	1272	744	1055	1114	1349	1778	1483	1213	1007
ENSG00000199377	RNU5F-1	4	1	4	0	1	2	12	4	3	0	32	10	9	5	9	4	5	4	12	9
ENSG00000200169	RNU5D-1	0	0	2	2	0	0	2	0	3	0	151	98	40	54	60	34	40	4	120	86
ENSG00000142945	KIF2C	626	275	139	154	370	762	58	342	723	703	46	53	56	23	35	47	53	31	90	38
ENSG00000225721	ENSG00000225721	11	1	7	7	5	15	3	7	10	10	1	3	4	2	2	0	1	2	2	5
ENSG00000142937	RPS8	55907	26704	36419	27154	10900	18968	13800	10784	16454	25526	22161	32439	21740	25141	29538	30050	36476	42481	26089	29243
ENSG00000264294	SNORD55	0	0	0	0	0	0	0	0	0	0	0	0	0	0	0	0	0	0	0	0
ENSG00000200913	SNORD46	87	32	18	28	23	17	17	25	30	44	29	41	21	26	37	38	24	11	30	40
ENSG00000202031	SNORD38A	10	7	4	4	0	2	1	1	4	3	7	10	2	2	5	3	4	1	3	9
ENSG00000207421	SNORD38B	0	0	0	0	0	0	0	0	0	0	0	0	0	0	0	0	0	0	0	0
ENSG00000281859	SNORD38B	0	0	0	0	0	0	0	0	0	0	0	0	0	0	0	0	0	0	0	0
ENSG00000234093	RPS15AP11	2	0	0	0	0	0	0	0	0	1	0	4	0	2	2	4	0	2	5	2
ENSG00000142959	BEST4	60	45	33	44	50	33	489	85	33	65	32	34	24	16	16	16	15	29	17	36
ENSG00000173846	PLK3	1401	2858	769	2798	664	576	1737	1238	1226	858	3192	2978	2313	1923	1200	1187	1767	1714	1976	2617
ENSG00000188396	DYNLT4	44	28	4	35	11	20	166	81	21	10	43	27	27	34	10	14	20	16	15	26
ENSG00000222009	BTBD19	699	1081	255	1552	603	616	906	819	734	364	339	427	340	285	153	168	198	126	202	154
ENSG00000117425	PTCH2	158	183	93	320	182	89	296	175	121	89	72	94	70	58	102	76	72	67	59	69
ENSG00000202444	RNU5E-6P	0	0	0	0	0	0	0	0	0	0	0	0	0	0	0	0	0	0	0	0
ENSG00000226499	ENSG00000226499	3	2	2	5	0	1	2	0	3	2	2	1	3	2	3	2	1	1	0	1
ENSG00000070785	EIF2B3	755	468	470	507	300	403	306	311	399	505	263	284	199	245	262	253	265	321	319	210
ENSG00000253039	RNA5SP47	2	0	0	0	1	0	1	0	0	0	0	1	0	0	0	0	0	0	0	0
ENSG00000229815	CCNB1IP1P1	0	0	0	1	0	0	0	0	0	0	0	0	0	0	0	0	0	0	0	0
ENSG00000232369	PPIAP35	0	0	0	1	0	1	0	0	0	0	0	0	0	0	0	0	0	0	0	0
ENSG00000268949	MRPS17P1	5	0	3	1	1	0	0	2	1	3	0	0	0	0	0	0	1	0	1	0
ENSG00000126107	HECTD3	3593	1704	1415	2335	1508	1363	1449	1500	1602	2467	2188	1780	1826	1585	1692	2135	1807	1478	1816	1887
ENSG00000126088	UROD	2897	1339	1010	1768	1181	985	1020	898	1276	1358	1359	1029	877	1090	1089	1096	1022	1111	1007	982
ENSG00000162415	ZSWIM5	266	214	189	125	62	152	241	201	57	409	38	174	159	77	126	109	110	120	83	182
ENSG00000234315	OSTCP5	0	0	0	0	1	0	0	0	0	0	0	0	0	1	0	0	1	0	0	0
ENSG00000281912	LINC01144	60	19	60	24	26	20	48	19	17	33	14	19	10	12	26	22	28	34	17	17
ENSG00000186603	HPDL	95	14	56	41	25	50	9	64	8	93	14	24	19	15	11	14	28	26	20	39
ENSG00000132781	MUTYH	1058	666	456	781	429	496	428	479	486	525	529	821	644	464	635	762	616	642	607	685
ENSG00000132773	TOE1	520	333	302	439	231	173	304	228	237	290	357	566	411	515	317	280	335	405	444	631
ENSG00000070759	TESK2	394	385	193	438	199	176	393	203	200	236	359	559	265	453	422	367	478	486	380	466
ENSG00000236872	PPIAP36	3	0	0	0	2	1	0	0	1	0	0	0	0	0	1	0	0	1	0	0
ENSG00000280670	CCDC163	109	66	170	439	168	82	440	64	272	199	28	44	185	267	257	32	433	53	299	206
ENSG00000132763	MMACHC	443	109	340	179	169	334	138	122	164	255	83	98	38	58	92	103	80	107	71	44
ENSG00000117450	PRDX1	8332	3854	5415	5295	2950	4859	2482	3533	3342	6177	2849	1557	1058	1451	1273	1284	1455	1502	1805	1035
ENSG00000234379	HMGB1P48	0	0	0	0	0	0	0	0	0	0	0	0	0	0	0	0	0	0	0	0
ENSG00000117448	AKR1A1	7389	3305	2426	5085	2688	2483	2183	2873	2355	3487	2597	1901	1164	2150	1868	1828	2097	1826	2378	1473
ENSG00000281133	ENSG00000281133	1	0	2	0	0	0	0	0	0	0	2	1	0	0	1	1	0	1	0	0
ENSG00000280836	ENSG00000280836	2	2	0	0	1	2	2	1	0	0	0	1	0	1	0	0	1	1	1	1
ENSG00000132780	NASP	7082	4339	2278	3033	2582	4369	2679	3322	2756	2902	1557	1955	1442	1429	1593	1716	1714	1815	1719	1479
ENSG00000281112	ENSG00000281112	3	0	0	0	0	1	0	0	0	0	0	4	0	0	0	0	2	1	0	1
ENSG00000281825	ENSG00000281825	0	0	1	0	1	0	2	1	3	0	0	0	0	1	1	0	3	1	0	0
ENSG00000159588	CCDC17	443	290	58	450	161	193	5192	1164	197	208	314	263	158	263	183	209	202	130	219	180
ENSG00000159592	GPBP1L1	6750	2630	2671	2858	2372	3796	2458	2469	2127	3578	3838	3550	2635	2926	2991	3252	3245	3361	3046	2458
ENSG00000225447	RPS15AP10	58	11	5	8	29	23	20	11	14	10	10	10	11	7	2	4	6	6	7	7
ENSG00000234329	RPL7AP16	59	22	9	7	19	37	25	21	21	15	28	36	25	30	16	24	33	25	28	43
ENSG00000159596	TMEM69	1315	345	638	437	361	811	335	379	440	519	448	426	285	442	469	468	436	434	365	221
ENSG00000197429	IPP	503	229	269	169	169	285	306	159	216	389	101	146	153	64	171	227	159	191	120	137
ENSG00000230896	ENSG00000230896	80	31	38	41	20	35	39	33	33	34	9	13	18	10	28	23	16	23	9	11
ENSG00000236111	RPL6P1	0	0	0	0	0	0	0	0	0	0	0	0	0	0	0	0	0	0	0	0
ENSG00000086015	MAST2	5214	2749	1775	3578	3020	7914	1714	2840	2291	2050	803	656	563	449	583	654	623	587	597	531
ENSG00000232467	TMA16P2	0	0	0	0	0	0	0	0	1	0	0	0	0	0	0	0	0	0	0	0
ENSG00000117461	PIK3R3	677	1443	344	1234	452	493	727	803	405	448	20	36	105	53	62	71	45	56	52	59
ENSG00000278139	P3R3URF-PIK3R3	0	0	0	0	0	0	0	0	0	0	0	0	0	0	0	0	0	0	0	0
ENSG00000226957	ENSG00000226957	7	8	0	2	3	6	7	2	0	2	0	0	1	3	3	0	0	0	0	0
ENSG00000233114	COX7BP4	1	0	0	0	0	0	0	0	0	0	0	0	0	0	0	0	0	0	0	0
ENSG00000227857	ENSG00000227857	2	4	1	1	0	0	5	1	1	1	0	1	1	2	1	0	0	1	0	2
ENSG00000117472	TSPAN1	1244	850	276	6141	263	1120	4920	1020	199	244	1	1	1	3	2	1	2	11	2	2
ENSG00000250719	P3R3URF	0	0	0	0	0	0	0	0	0	0	0	0	0	0	0	0	0	0	0	0
ENSG00000085998	POMGNT1	3442	1893	1916	2023	2100	2280	1671	1714	2258	1865	806	1085	1127	697	979	1229	1006	1125	957	1182
ENSG00000171357	LURAP1	42	33	30	37	23	11	63	31	25	8	5	1	1	7	6	1	2	0	1	0
ENSG00000085999	RAD54L	322	116	65	68	210	395	38	146	206	168	35	31	35	9	14	29	26	13	37	21
ENSG00000132128	LRRC41	5388	2804	2977	2852	1990	2646	1992	1850	2168	3079	1583	1589	1154	1103	1336	1394	1430	1480	1358	1140
ENSG00000173660	UQCRH	4296	1738	2769	2478	1145	2198	855	1061	1712	2689	1829	1866	1294	1993	1551	1835	2007	1842	1924	1538
ENSG00000117481	NSUN4	1512	750	1070	820	468	587	582	467	480	622	526	551	389	397	402	545	576	494	435	630
ENSG00000225779	ENSG00000225779	3	1	4	1	1	0	2	0	0	0	2	4	6	2	0	3	1	1	0	6
ENSG00000117480	FAAH	1765	414	1068	1072	433	835	534	962	227	702	436	703	310	531	574	365	518	443	478	571
ENSG00000232022	FAAHP1	102	52	62	33	16	70	20	40	15	38	146	450	78	111	119	191	119	169	259	235
ENSG00000224863	LINC01398	5	3	8	0	2	15	1	0	3	19	21	29	9	7	8	10	13	8	17	17
ENSG00000197587	DMBX1	470	10	5	18	13	232	0	15	172	91	0	0	0	0	0	0	0	0	0	0
ENSG00000282881	TMEM275	0	0	0	0	0	0	0	0	0	0	0	0	0	2	0	0	0	0	0	0
ENSG00000269956	MKNK1-AS1	125	34	25	34	28	32	33	37	27	25	168	55	37	40	29	49	59	30	52	48
ENSG00000162456	KNCN	0	0	0	0	0	0	4	0	0	1	1	0	0	1	0	0	0	0	0	0
ENSG00000079277	MKNK1	4061	2292	1247	2568	1565	1833	1369	1835	1401	1679	5819	2540	1607	2187	1837	2021	1964	1818	2158	1959
ENSG00000142961	MOB3C	2045	1865	735	1736	845	999	1136	1138	938	983	1314	1015	744	748	770	966	869	870	917	744
ENSG00000123472	ATPAF1	2288	662	1154	1038	569	1310	843	698	509	915	766	836	646	587	706	755	779	866	714	621
ENSG00000233647	NENFP1	6	0	0	0	0	4	1	2	0	2	12	11	3	11	12	6	7	8	1	20
ENSG00000186118	TEX38	11	1	7	0	1	6	6	3	4	3	4	14	5	8	6	5	7	4	5	11
ENSG00000228237	EFCAB14-AS1	46	0	5	3	10	10	16	18	10	16	15	24	21	15	19	22	19	16	22	32
ENSG00000159658	EFCAB14	6195	4030	3101	3239	2471	3300	4074	2969	2760	4654	4066	4373	3495	3331	4060	4163	3893	4670	3884	3299
ENSG00000236476	ENSG00000236476	0	0	0	0	0	0	11	0	0	0	0	0	0	0	0	0	0	0	0	0
ENSG00000142973	CYP4B1	1420	1179	549	814	63	30	2902	1380	75	82	0	11	0	1	0	9	0	2	0	0
ENSG00000154198	CYP4Z2P	20	6	18	12	5	0	19	16	1	2	0	0	0	0	0	1	0	0	0	0
ENSG00000238145	TUBAP8	1	0	0	0	0	0	4	1	0	0	0	0	0	0	0	0	0	0	0	0
ENSG00000187048	CYP4A11	10	4	0	6	0	0	8	4	0	1	0	0	0	0	0	0	0	0	0	0
ENSG00000259832	CYP4A26P	0	0	0	0	0	0	0	1	1	0	0	0	0	0	0	0	0	0	0	0
ENSG00000261196	CYP4A43P	0	0	0	0	0	0	0	0	0	0	0	0	0	0	0	0	0	0	0	0
ENSG00000261593	CYP4A27P	0	0	0	0	0	0	0	1	0	0	0	0	0	0	0	0	0	0	0	0
ENSG00000261290	CYP4A44P	0	0	0	0	0	0	1	0	0	0	0	0	0	0	0	0	0	0	0	0
ENSG00000186377	CYP4X1	494	196	287	155	35	17	739	197	19	44	1	1	0	1	0	0	0	1	0	0
ENSG00000186160	CYP4Z1	23	12	7	20	0	2	63	18	2	1	0	0	0	0	0	0	0	0	0	0
ENSG00000225154	TUBAP9	6	1	0	0	0	0	5	2	1	0	0	0	0	0	0	0	0	0	0	0
ENSG00000225506	CYP4A22-AS1	41	7	17	15	5	28	2	5	10	11	0	0	0	3	0	1	1	0	1	0
ENSG00000162365	CYP4A22	5	5	1	1	0	1	11	4	0	1	0	0	0	0	1	0	0	0	0	0
ENSG00000225514	MTND1P34	1	0	0	0	0	0	0	0	1	0	0	0	0	0	0	0	0	0	0	0
ENSG00000224805	LINC00853	22	8	13	6	4	20	3	4	2	14	5	36	7	29	11	33	28	23	35	9
ENSG00000162366	PDZK1IP1	3067	662	1131	2840	94	217	96	1190	408	10052	25	218	35	424	121	154	193	141	166	95
ENSG00000162367	TAL1	738	650	132	306	170	169	644	434	194	37	122	330	56	365	174	199	214	180	248	146
ENSG00000226252	ENSG00000226252	164	60	14	23	24	23	78	76	10	4	5	8	0	3	1	6	7	2	11	2
ENSG00000123473	STIL	392	108	131	148	290	671	127	219	382	399	65	71	58	47	48	45	50	50	65	59
ENSG00000162368	CMPK1	5943	1567	2739	2666	2105	2668	2067	1990	1794	2834	2656	3129	2522	2608	3011	2861	2768	3531	2740	2381
ENSG00000225762	LINC01389	17	7	8	24	17	17	10	10	22	12	13	14	18	3	10	11	13	15	17	14
ENSG00000186790	FOXE3	3	4	1	4	4	3	0	1	4	2	0	0	1	0	0	1	1	0	0	2
ENSG00000237424	FOXD2-AS1	365	76	178	138	160	134	74	136	127	169	156	138	118	65	130	155	109	150	87	118
ENSG00000186564	FOXD2	166	31	89	77	43	122	42	80	63	108	48	49	59	30	45	69	47	52	38	60
ENSG00000271355	ENSG00000271355	0	0	0	0	0	0	0	0	0	0	0	0	0	0	0	0	0	0	0	0
ENSG00000229554	RPL21P24	0	0	0	0	0	0	0	0	0	0	0	0	0	0	0	0	0	0	0	0
ENSG00000227883	ATP6V0E1P4	0	0	0	0	0	0	0	0	0	0	0	0	0	0	0	0	0	0	0	0
ENSG00000227947	LINC01738	0	0	0	2	0	0	0	0	0	2	0	0	0	0	0	0	0	0	0	0
ENSG00000269113	TRABD2B	106	132	22	190	247	68	151	70	64	98	0	0	0	0	0	0	0	0	0	0
ENSG00000223814	ENSG00000223814	0	0	0	0	0	0	0	0	0	0	0	0	0	0	0	0	0	0	0	0
ENSG00000225028	ENSG00000225028	1	3	1	5	5	10	0	1	0	7	0	0	0	0	0	0	0	0	0	0
ENSG00000226133	LINC02794	1	0	0	1	0	0	0	1	2	0	0	0	0	0	0	0	0	0	0	0
ENSG00000231413	ENSG00000231413	0	0	0	1	0	0	0	0	0	0	0	0	0	0	0	0	0	0	0	0
ENSG00000237180	CYP46A4P	0	0	0	0	0	0	0	0	1	0	0	0	0	0	0	0	0	0	0	0
ENSG00000242267	SKINT1L	25	12	9	14	7	2	30	6	2	9	0	2	1	0	0	1	2	0	1	2
ENSG00000279096	ENSG00000279096	0	1	0	0	0	0	2	1	1	2	0	0	0	0	0	0	1	0	0	0
ENSG00000223720	ENSG00000223720	1	2	3	1	1	1	0	0	0	2	0	0	0	0	0	0	0	0	0	1
ENSG00000117834	SLC5A9	207	67	102	133	30	22	162	92	16	41	63	55	3	37	39	44	60	28	36	37
ENSG00000272491	ENSG00000272491	52	30	19	37	5	5	43	19	7	20	5	7	3	10	4	7	9	6	5	4
ENSG00000279214	ENSG00000279214	2	1	0	2	4	2	2	0	1	1	0	0	0	0	0	0	2	2	0	0
ENSG00000132122	SPATA6	543	281	257	228	121	180	774	244	68	467	371	373	114	363	222	243	263	169	227	148
ENSG00000224986	PPP1R8P1	4	2	1	5	0	2	4	1	1	10	3	5	2	1	4	0	2	5	0	1
ENSG00000206700	RNU6-723P	0	0	0	0	0	0	0	0	0	0	0	1	0	0	0	0	0	0	0	0
ENSG00000235105	ENSG00000235105	14	12	0	4	3	11	1	4	7	12	4	3	0	8	7	7	9	11	2	4
ENSG00000223175	RNU4-61P	0	0	0	0	0	0	0	0	0	0	0	0	0	0	0	0	0	1	0	0
ENSG00000232514	RPL21P25	0	0	0	0	0	0	0	1	0	1	0	0	0	0	0	0	0	0	0	0
ENSG00000186094	AGBL4	11	8	11	8	6	1	72	8	3	0	0	1	2	0	2	0	2	0	0	0
ENSG00000162373	BEND5	182	174	19	119	53	14	333	56	47	11	25	63	22	24	64	55	85	128	34	52
ENSG00000229846	ENSG00000229846	0	0	0	0	0	0	0	0	0	0	0	0	0	0	0	0	0	0	0	0
ENSG00000230114	AGBL4-AS1	0	0	0	0	0	0	0	0	0	0	0	0	0	0	0	0	0	0	0	0
ENSG00000225623	AGBL4-IT1	1	0	0	0	0	0	0	1	0	0	0	0	0	0	0	0	0	0	0	0
ENSG00000237478	ENSG00000237478	0	0	0	0	0	0	0	0	0	0	0	0	0	0	0	0	0	0	0	0
ENSG00000215887	ZNF859P	0	0	0	0	0	0	0	0	0	0	0	0	0	0	0	0	0	0	0	0
ENSG00000279324	ENSG00000279324	0	0	0	0	0	0	1	0	0	0	0	0	0	0	0	0	0	0	0	0
ENSG00000233595	MTND2P29	0	0	0	0	0	0	0	0	0	0	0	0	0	0	0	0	0	0	0	0
ENSG00000162374	ELAVL4	16	2	9	18	4	6	8	9	3	2	1	2	0	4	1	12	3	3	6	2
ENSG00000230828	ENSG00000230828	0	0	0	0	0	0	0	0	0	0	0	0	0	0	0	0	0	0	0	0
ENSG00000237337	ELAVL4-AS1	0	0	0	0	0	0	0	0	0	0	0	0	0	0	0	0	0	0	0	0
ENSG00000233407	ENSG00000233407	0	0	0	0	0	0	0	0	0	0	0	0	0	0	0	0	0	0	0	0
ENSG00000284696	LINC02808	0	0	0	0	0	0	0	0	0	0	0	0	0	0	0	0	0	0	0	0
ENSG00000284645	ENSG00000284645	0	0	0	0	0	0	0	0	0	0	0	0	0	0	0	0	0	0	0	0
ENSG00000234080	ENSG00000234080	0	0	1	0	0	0	0	0	0	0	0	0	0	0	0	0	0	0	0	0
ENSG00000229316	HMGB1P45	0	0	0	0	0	0	1	0	0	0	0	0	0	0	0	0	0	0	0	0
ENSG00000225671	FCF1P6	1	0	0	0	0	1	0	0	0	0	0	0	0	0	0	0	0	0	0	0
ENSG00000142700	DMRTA2	1	1	29	2	18	166	8	60	50	24	0	0	0	0	0	0	0	0	1	0
ENSG00000284700	ENSG00000284700	0	1	3	0	4	7	0	1	2	2	0	0	0	0	0	0	0	0	0	0
ENSG00000185104	FAF1	1698	1129	747	985	650	1644	915	925	749	1060	856	831	645	700	733	752	783	1040	765	725
ENSG00000225767	FAF1-AS1	7	0	0	2	0	3	7	4	1	1	8	13	0	3	2	7	4	12	3	7
ENSG00000207194	RNU6-1026P	0	0	0	0	0	0	0	0	0	0	0	0	0	1	0	0	0	1	0	0
ENSG00000230585	PHB1P12	3	10	4	1	3	9	2	3	5	2	4	5	6	1	1	4	5	10	5	3
ENSG00000237130	MRPS6P2	0	0	0	0	0	0	0	0	0	0	0	0	0	0	0	0	0	1	0	0
ENSG00000123080	CDKN2C	345	334	102	298	257	511	271	177	356	249	209	114	79	194	123	112	113	145	168	88
ENSG00000265538	MIR4421	0	0	0	0	0	1	1	0	0	0	0	0	0	0	0	0	0	0	0	0
ENSG00000275816	MIR6500	0	0	0	0	0	0	0	0	0	0	0	0	0	0	0	0	0	0	0	0
ENSG00000204006	C1orf185	0	1	0	0	0	2	0	0	2	0	0	0	0	0	0	0	0	0	0	0
ENSG00000200262	Y_RNA	0	0	0	0	0	0	0	0	0	0	0	0	0	0	0	0	0	0	0	0
ENSG00000213478	CFL1P2	1	0	0	0	1	1	0	0	0	0	0	0	0	0	0	0	0	0	0	0
ENSG00000203356	LINC01562	1	4	2	4	2	1	3	3	2	3	3	2	0	1	4	2	2	1	0	3
ENSG00000123091	RNF11	2549	1201	1163	865	1020	1600	1637	1184	1175	1244	1642	2420	1164	2105	1261	1557	1578	1562	1862	1145
ENSG00000233406	ENSG00000233406	5	5	5	2	0	2	5	4	0	3	4	6	2	5	6	8	5	7	5	3
ENSG00000236434	ENSG00000236434	6	2	0	6	0	3	8	1	7	6	5	11	7	14	6	5	9	2	7	15
ENSG00000085831	TTC39A	1011	226	1196	622	47	806	230	160	127	526	7	24	9	22	26	15	15	14	36	21
ENSG00000261664	TTC39A-AS1	7	3	14	7	0	4	38	3	2	5	0	0	0	1	0	0	0	0	0	1
ENSG00000085832	EPS15	2924	2017	1675	1583	1762	1830	2382	1681	1558	1492	2829	2599	2504	2250	2494	2461	2290	2454	2210	1832
ENSG00000232027	ENSG00000232027	2	2	2	7	4	7	11	13	1	3	21	22	21	11	9	15	11	20	11	20
ENSG00000206595	RNU6-877P	0	0	0	0	0	0	1	0	0	0	0	4	0	3	1	1	1	2	1	0
ENSG00000238140	ENSG00000238140	6	3	0	1	1	0	1	1	4	0	3	2	0	2	1	1	2	2	1	0
ENSG00000227070	EPS15-AS1	31	14	12	14	12	7	5	6	12	11	7	9	22	7	10	13	10	3	10	9
ENSG00000252032	RNU6-1281P	0	0	0	0	0	0	0	0	0	0	0	0	0	0	0	0	0	0	0	0
ENSG00000227742	CALR4P	15	2	0	3	2	1	6	2	2	4	0	0	0	0	7	0	0	0	0	0
ENSG00000117859	OSBPL9	4150	1859	2527	1938	1739	2785	2420	1516	1966	1650	1618	1748	1133	1393	1256	1285	1449	1537	1495	1174
ENSG00000236973	GAPDHP51	0	0	0	1	0	2	0	0	0	0	0	1	0	0	0	0	1	2	0	0
ENSG00000232846	SLC25A6P3	4	0	0	0	0	0	0	1	0	0	1	0	0	0	0	0	0	0	1	0
ENSG00000212624	ENSG00000212624	0	0	0	0	0	0	0	0	0	0	0	1	0	0	0	0	0	2	0	0
ENSG00000078618	NRDC	6053	4169	2651	4531	3398	4342	3312	3242	3540	2727	6152	5522	3802	4381	4370	4537	4935	3933	4634	3861
ENSG00000266993	ENSG00000266993	58	25	19	18	33	26	36	30	14	9	77	77	65	63	66	54	54	45	58	58
ENSG00000272175	ENSG00000272175	6	1	3	0	2	0	5	2	1	0	5	2	2	1	2	5	4	0	5	7
ENSG00000283899	MIR761	0	0	0	0	0	0	0	0	0	0	0	0	0	0	0	0	0	0	0	0
ENSG00000230604	TSEN15P2	1	0	1	1	1	1	3	3	2	1	0	0	0	3	0	3	1	4	0	1
ENSG00000169213	RAB3B	3	4	5	169	416	412	128	43	410	20	0	4	0	1	0	2	0	0	1	1
ENSG00000200839	RNA5SP48	0	0	0	2	0	0	0	0	0	0	0	0	0	0	0	0	0	0	0	0
ENSG00000229032	ENSG00000229032	0	0	0	0	0	0	0	0	0	0	0	0	0	0	0	0	0	0	0	0
ENSG00000264613	RN7SL290P	0	0	0	0	0	0	0	0	0	0	0	0	0	0	0	0	0	0	0	0
ENSG00000117862	TXNDC12	413	226	236	233	193	291	144	187	176	268	332	256	201	280	219	232	328	350	312	222
ENSG00000285839	ENSG00000285839	0	0	0	0	0	0	0	0	0	0	0	0	0	0	0	0	0	0	0	0
ENSG00000198841	KTI12	166	80	133	84	69	133	46	54	76	135	97	114	100	132	107	91	100	130	90	163
ENSG00000223390	ENSG00000223390	6	0	0	0	2	1	6	3	0	1	4	7	6	4	12	3	2	5	3	10
ENSG00000228369	TXNDC12-AS1	9	2	1	0	0	3	0	1	2	0	2	4	5	2	3	7	7	2	0	3
ENSG00000134717	BTF3L4	2035	664	1066	771	660	1231	633	646	726	972	1269	1002	602	990	875	914	1078	1003	927	622
ENSG00000157077	ZFYVE9	783	553	387	351	326	624	549	274	296	286	31	131	30	36	86	81	63	129	39	109
ENSG00000241745	RN7SL788P	0	0	0	0	0	0	0	0	0	0	0	0	0	1	0	0	0	1	0	0
ENSG00000228407	ENSG00000228407	2	5	2	0	0	4	0	1	1	3	0	1	0	4	6	0	1	3	1	10
ENSG00000223429	ENSG00000223429	1	0	0	0	0	0	0	0	0	0	0	0	0	0	0	0	0	0	0	0
ENSG00000224255	PDCL3P6	1	1	0	0	1	1	1	0	1	2	0	0	0	0	0	0	0	0	0	0
ENSG00000236004	ENSG00000236004	0	0	0	0	0	1	1	0	1	0	0	0	0	0	0	0	0	0	0	0
ENSG00000237663	DNAJC19P7	0	0	0	0	0	2	0	0	2	2	0	0	0	0	0	0	0	0	0	0
ENSG00000213735	ANAPC10P1	0	0	0	1	1	3	0	0	0	1	0	0	0	0	0	0	0	0	0	0
ENSG00000154222	CC2D1B	4515	2117	1808	2499	1934	2882	1462	2373	2379	1898	2221	2358	1916	1420	1901	2188	1989	2078	1971	2209
ENSG00000272100	ENSG00000272100	79	18	13	30	16	22	16	21	22	20	11	8	3	5	8	7	6	7	8	3
ENSG00000224680	PLA2G12AP1	7	4	2	2	5	3	1	1	2	6	5	2	1	4	4	4	1	1	4	5
ENSG00000085840	ORC1	225	120	137	59	142	325	30	115	206	238	56	62	54	25	37	48	33	43	81	74
ENSG00000134748	PRPF38A	2983	1209	989	1092	851	1049	1164	973	944	1093	1588	1583	973	1250	1144	1348	1303	1525	1270	1209
ENSG00000134744	TUT4	4290	1627	1229	1296	1168	1824	1789	1208	1400	1173	1445	2565	1855	1280	1954	2129	1882	2355	1658	2700
ENSG00000272371	ENSG00000272371	1	0	0	0	0	0	0	0	1	0	0	1	6	0	0	0	0	0	0	0
ENSG00000236290	EEF1GP7	3	0	0	0	3	0	2	1	4	1	0	1	1	4	2	1	5	2	0	2
ENSG00000116157	GPX7	931	311	230	336	337	426	252	145	676	268	157	204	201	81	154	285	245	299	282	208
ENSG00000182183	SHISAL2A	99	171	31	100	53	31	141	78	127	16	120	435	204	110	352	433	388	553	206	304
ENSG00000162377	COA7	756	278	838	374	278	418	198	302	414	490	230	200	99	235	196	218	176	186	216	153
ENSG00000233664	NDUFS5P3	0	0	0	0	0	0	0	0	0	0	0	0	0	0	0	0	0	0	0	0
ENSG00000239640	RN7SL62P	0	0	0	0	0	0	0	0	0	0	0	0	0	0	0	0	0	0	0	0
ENSG00000162378	ZYG11B	1528	468	712	508	629	882	839	738	550	771	1237	998	461	727	789	734	778	929	696	642
ENSG00000252018	RNU2-30P	1	0	0	0	1	0	0	0	0	0	1	0	0	0	0	0	0	0	0	0
ENSG00000228929	RPS13P2	3	0	4	0	0	0	0	1	1	1	1	0	1	7	1	0	0	3	2	3
ENSG00000206627	RNU6-969P	3	0	0	2	2	2	1	1	1	0	2	2	1	1	1	2	1	1	1	1
ENSG00000203995	ZYG11A	68	14	3	16	4	148	8	3	10	96	0	8	7	0	3	2	4	16	6	8
ENSG00000242391	ENSG00000242391	1	0	0	0	0	0	0	0	0	0	1	0	0	1	0	0	2	0	0	0
ENSG00000121310	ECHDC2	11486	3726	3928	4803	2295	3398	5450	2733	1449	3486	1304	2866	1715	1055	2121	2963	1722	2061	1575	2589
ENSG00000230953	ENSG00000230953	193	25	82	14	29	53	124	49	13	35	38	112	38	46	67	80	47	51	57	97
ENSG00000231866	ENSG00000231866	0	0	0	0	1	0	1	0	0	0	0	0	0	0	0	0	0	0	0	2
ENSG00000116171	SCP2	4272	2000	2131	2383	1425	2192	2109	1682	1277	2173	2356	1897	1413	1978	1941	1832	1896	1784	2010	1539
ENSG00000264834	ENSG00000264834	0	0	0	0	0	0	0	0	1	0	0	0	0	2	0	0	0	0	0	1
ENSG00000266188	ENSG00000266188	0	0	0	0	0	0	0	0	0	0	0	0	0	0	0	0	0	0	0	0
ENSG00000265815	ENSG00000265815	0	0	0	0	0	0	0	0	0	0	0	0	1	0	0	0	0	0	0	0
ENSG00000237279	H3P2	2	0	0	0	0	0	0	0	0	0	0	0	0	0	0	0	0	0	0	0
ENSG00000236360	RRAS2P1	1	2	4	1	1	1	0	0	2	1	0	1	1	0	0	0	0	0	0	1
ENSG00000226147	TUBBP10	3	1	1	0	3	3	2	0	0	3	0	0	0	0	1	0	0	2	2	0
ENSG00000174348	PODN	1134	4949	571	2797	1357	819	5658	1036	602	820	23	30	9	19	49	88	31	34	29	45
ENSG00000232993	ENSG00000232993	0	0	0	0	0	0	0	0	0	0	0	0	0	0	0	0	0	0	0	0
ENSG00000227644	HIGD1AP11	0	0	0	0	0	0	0	0	0	0	0	0	0	0	0	0	0	0	0	0
ENSG00000162383	SLC1A7	94	212	59	275	88	47	246	68	36	2512	25	83	14	38	197	182	65	69	168	142
ENSG00000235563	ENSG00000235563	5	22	5	20	7	3	25	2	0	18	0	1	0	0	0	0	0	0	0	0
ENSG00000277397	ENSG00000277397	0	0	0	0	0	0	0	0	0	0	0	0	0	0	0	0	0	0	0	0
ENSG00000157184	CPT2	826	258	525	398	184	348	272	285	235	351	336	258	167	270	245	286	324	258	222	144
ENSG00000236723	ENSG00000236723	13	4	5	10	3	3	3	8	13	11	5	1	8	7	5	4	7	2	5	3
ENSG00000162384	CZIB	1884	1142	604	1057	711	757	880	632	695	683	720	905	592	662	813	952	899	779	748	699
ENSG00000259818	CZIB-DT	3	3	5	1	2	5	3	1	1	1	2	6	1	1	0	0	1	5	2	1
ENSG00000162385	MAGOH	1063	478	306	490	306	661	307	356	436	591	619	637	462	519	465	449	578	663	544	566
ENSG00000226754	MAGOH-DT	24	8	7	2	4	11	26	16	7	12	4	4	2	3	4	4	2	11	6	1
ENSG00000157193	LRP8	1435	347	1272	274	467	361	354	692	530	432	1115	683	503	445	519	622	609	517	675	631
ENSG00000234578	ENSG00000234578	0	0	0	0	0	0	0	0	0	0	0	0	0	0	0	0	0	0	0	0
ENSG00000228838	ENSG00000228838	1	0	3	0	0	3	0	0	0	2	3	1	0	6	0	0	0	5	1	5
ENSG00000225030	ENSG00000225030	1	0	2	1	1	5	0	0	1	0	4	1	0	0	2	2	0	0	0	0
ENSG00000232762	ENSG00000232762	5	0	3	0	0	1	0	1	1	0	5	1	1	4	1	2	0	3	3	5
ENSG00000225675	LRP8-DT	5	11	6	2	7	8	5	2	2	7	10	10	12	6	6	12	5	8	6	10
ENSG00000285954	ENSG00000285954	10	10	1	10	20	5	18	7	5	1	19	20	9	12	28	26	40	23	34	16
ENSG00000226938	ENSG00000226938	0	0	0	0	0	0	0	0	0	0	0	0	0	0	0	1	0	0	0	0
ENSG00000230138	LINC02812	20	28	3	19	44	13	21	12	24	2	40	54	27	39	68	49	60	56	78	37
ENSG00000236253	SLC25A3P1	0	0	0	0	0	0	0	0	0	0	0	1	0	0	0	0	0	0	0	0
ENSG00000143006	DMRTB1	0	0	0	0	0	0	0	0	0	0	0	0	0	0	0	0	0	0	0	0
ENSG00000174332	GLIS1	2	36	3	21	38	5	50	7	9	10	1	0	12	0	0	0	1	0	1	0
ENSG00000239007	RNU7-95P	0	0	0	0	0	0	0	0	0	0	0	0	0	0	0	0	0	0	0	0
ENSG00000058804	NDC1	1086	373	586	420	611	846	382	534	686	721	360	548	365	321	409	410	412	472	368	353
ENSG00000201003	ENSG00000201003	8	0	0	0	0	1	0	1	0	1	0	0	1	0	0	3	1	2	0	2
ENSG00000229687	ENSG00000229687	0	0	0	0	0	0	0	0	0	0	0	0	0	0	0	0	0	0	0	0
ENSG00000058799	YIPF1	1207	686	557	1302	662	783	513	492	694	949	1056	609	473	649	592	634	744	562	636	449
ENSG00000211452	DIO1	29	5	37	21	10	15	27	11	13	4	17	13	20	11	8	17	12	9	12	15
ENSG00000081870	IFT25	1111	300	281	423	440	476	473	377	482	492	506	457	520	336	418	554	418	414	489	441
ENSG00000116212	LRRC42	926	496	444	639	557	1067	327	486	760	680	231	219	222	239	206	206	224	234	204	177
ENSG00000219102	HNRNPA3P12	1	1	2	1	1	0	1	0	0	0	0	3	3	3	1	0	3	2	0	1
ENSG00000203985	LDLRAD1	42	57	62	93	0	0	1770	190	20	24	0	0	0	0	0	0	0	0	0	0
ENSG00000116209	TMEM59	11223	4621	4301	8287	4226	4080	5004	3346	3431	5281	4394	3152	2585	3662	3021	2960	3656	3367	3564	2592
ENSG00000280378	ENSG00000280378	225	34	22	60	55	42	50	37	63	53	56	59	52	47	39	66	48	26	79	87
ENSG00000116205	TCEANC2	947	329	454	285	286	366	478	336	258	304	689	739	530	460	773	798	740	656	546	519
ENSG00000283749	MIR4781	0	0	0	0	0	0	0	0	0	0	0	0	0	0	0	0	0	0	0	0
ENSG00000225183	COX7BP3	6	4	0	4	0	0	0	0	0	0	0	0	0	0	0	2	0	1	0	0
ENSG00000279049	ENSG00000279049	0	0	0	0	0	0	0	0	0	0	0	0	0	0	0	0	0	0	0	0
ENSG00000256407	ENSG00000256407	2	6	3	2	3	3	6	3	1	1	2	2	2	0	1	2	0	3	0	2
ENSG00000157211	CDCP2	1	0	0	0	0	0	1	0	0	0	0	0	0	0	0	0	0	1	0	0
ENSG00000280425	ENSG00000280425	10	7	2	5	1	3	10	2	2	4	4	2	5	2	2	1	0	2	2	3
ENSG00000215883	CYB5RL	699	250	513	268	182	363	531	274	103	156	187	351	162	183	309	376	337	226	105	229
ENSG00000116221	MRPL37	2692	1222	1369	1203	789	1688	729	798	1244	1429	882	854	682	797	761	742	935	1033	919	740
ENSG00000157216	SSBP3	2413	1866	613	1933	976	944	1996	813	973	1207	2405	2414	1458	1657	1799	2303	1827	2293	1809	2188
ENSG00000198711	SSBP3-AS1	153	61	37	49	34	24	102	35	43	34	184	213	135	83	113	227	124	107	141	146
ENSG00000225632	ENSG00000225632	0	1	2	0	0	0	0	0	1	0	0	8	2	2	10	15	13	9	1	2
ENSG00000232245	ENSG00000232245	0	0	0	0	0	0	0	0	0	0	0	0	0	0	0	0	0	0	0	0
ENSG00000235741	LINC02784	0	0	0	0	0	0	1	0	0	0	0	0	0	0	0	0	0	0	0	0
ENSG00000237173	ENSG00000237173	0	0	0	0	0	0	0	0	0	0	0	0	0	0	0	0	0	0	0	0
ENSG00000227453	HNRNPA1P63	0	0	0	0	0	0	0	0	0	0	0	0	0	0	0	0	0	0	0	0
ENSG00000162390	ACOT11	599	118	339	389	272	707	373	123	150	513	120	56	23	21	29	59	67	31	36	42
ENSG00000162391	FAM151A	33	13	12	24	20	23	9	5	7	21	17	9	0	1	1	6	7	4	0	6
ENSG00000230728	ENSG00000230728	6	1	1	0	1	4	1	0	0	2	2	0	0	0	0	0	0	0	1	0
ENSG00000184313	MROH7	101	45	36	83	21	88	132	45	18	38	17	17	5	0	5	10	11	3	1	7
ENSG00000271723	MROH7-TTC4	12	1	4	8	4	14	9	5	1	2	0	0	0	0	0	0	0	0	0	2
ENSG00000243725	TTC4	97	77	40	55	40	79	37	66	47	73	41	49	35	36	47	51	65	64	38	45
ENSG00000162396	PARS2	309	73	201	92	89	149	97	114	91	145	26	21	24	12	26	43	40	34	15	23
ENSG00000006555	TTC22	872	169	608	641	206	494	363	261	259	517	220	277	426	152	364	430	281	392	279	376
ENSG00000237453	ENSG00000237453	13	1	11	0	3	5	6	6	4	5	2	7	6	1	11	13	7	4	7	13
ENSG00000162398	CIMAP2	10	2	16	11	4	9	15	3	3	22	12	18	12	16	39	61	11	28	50	39
ENSG00000116133	DHCR24	14493	5673	11021	5333	1125	5889	3358	6015	1634	13463	1329	217	289	206	159	348	159	442	258	187
ENSG00000242396	ENSG00000242396	11	1	0	2	0	1	1	1	2	4	0	0	0	0	0	0	0	0	0	0
ENSG00000233203	DHCR24-DT	16	2	9	4	0	5	4	3	3	14	0	0	0	0	0	0	1	0	0	0
ENSG00000284601	ENSG00000284601	12	0	0	0	0	2	0	0	0	2	0	0	0	0	0	0	0	0	0	0
ENSG00000143001	TMEM61	76	6	10	12	22	102	17	12	3	44	0	0	0	0	0	0	2	0	0	0
ENSG00000233271	ENSG00000233271	0	0	0	0	0	0	0	0	0	0	0	0	0	0	0	0	0	0	0	0
ENSG00000162399	BSND	7	0	9	2	0	18	2	6	1	10	1	3	4	4	2	8	0	2	2	2
ENSG00000169174	PCSK9	467	75	718	366	30	28	22	155	17	2	3	0	0	1	0	0	0	0	0	0
ENSG00000162402	USP24	4165	2129	2426	1729	1897	2333	2560	1891	2020	1791	3750	5289	4503	3848	4158	4332	3853	4152	3878	4825
ENSG00000231090	MIR4422HG	0	3	0	5	3	2	0	4	1	1	0	4	5	7	4	4	1	6	0	8
ENSG00000231095	GYG1P3	0	0	0	0	0	0	0	1	0	0	0	0	0	0	0	0	0	0	0	0
ENSG00000265822	MIR4422	0	0	0	0	0	0	0	0	0	0	0	0	0	0	0	0	1	0	0	0
ENSG00000234810	ENSG00000234810	3	2	1	1	1	0	2	0	0	0	2	19	3	16	1	16	13	3	14	2
ENSG00000231900	GOT2P1	0	0	0	0	0	0	0	0	0	0	0	0	0	0	0	0	0	0	0	0
ENSG00000232198	MTCO2P34	0	0	0	0	0	1	0	0	0	0	0	0	0	0	0	0	0	0	0	0
ENSG00000199831	RN7SKP291	0	0	0	0	0	0	0	0	0	0	0	0	0	0	0	0	0	0	0	0
ENSG00000252162	RNU6-830P	0	0	0	0	0	0	0	0	0	0	0	0	0	0	0	0	0	0	0	0
ENSG00000272051	Y_RNA	0	0	0	0	0	0	0	0	0	0	0	0	0	0	0	0	0	0	0	0
ENSG00000233079	LINC01755	0	0	0	0	0	0	0	0	0	0	0	0	0	0	0	0	0	0	0	0
ENSG00000230250	LINC01753	0	0	0	0	0	0	0	0	0	0	0	0	0	0	0	0	0	0	0	0
ENSG00000227104	PIGQP1	0	0	0	0	0	0	0	0	0	0	0	0	0	0	0	0	0	0	0	0
ENSG00000235612	ENSG00000235612	0	0	0	0	0	0	0	0	0	0	0	0	0	0	0	0	0	0	0	0
ENSG00000260971	ENSG00000260971	12	25	0	4	5	8	8	4	2	1	0	0	0	0	0	0	0	0	0	0
ENSG00000284686	ENSG00000284686	9	13	0	3	2	6	11	9	2	2	4	0	0	0	0	0	0	0	0	0
ENSG00000229871	RPSAP20	2	0	0	1	0	2	0	0	2	0	0	0	0	0	0	0	0	0	0	0
ENSG00000223956	LINC01767	44	10	3	8	1	4	2	6	5	7	1	0	0	0	1	0	1	1	0	0
ENSG00000162407	PLPP3	2955	4159	741	1836	1070	1013	4274	1651	751	1016	20	27	5	4	5	3	18	14	10	6
ENSG00000236776	RPL21P23	4	6	1	1	1	1	1	0	1	1	0	0	0	0	0	0	0	0	0	0
ENSG00000224980	RPL23AP85	0	0	0	0	0	0	1	0	0	0	0	0	0	0	0	0	0	0	0	0
ENSG00000225475	ENSG00000225475	0	0	0	0	0	0	0	0	0	0	0	0	0	0	0	0	0	0	0	0
ENSG00000162409	PRKAA2	159	43	655	59	155	892	367	191	100	326	0	0	0	2	0	0	0	0	0	0
ENSG00000187889	FYB2	14	17	268	11	1	6	539	87	8	103	0	0	0	0	0	0	0	0	0	0
ENSG00000229913	ENSG00000229913	0	0	0	0	0	0	1	2	0	0	0	0	0	0	0	0	0	0	0	0
ENSG00000157131	C8A	3	0	2	10	0	0	0	0	2	1	0	0	0	0	0	0	0	0	0	0
ENSG00000021852	C8B	19	82	0	111	1	0	4	10	1	1	0	1	0	0	0	0	0	0	0	0
ENSG00000236341	ENSG00000236341	2	0	0	0	0	0	0	0	0	1	0	0	0	0	0	0	0	0	0	0
ENSG00000173406	DAB1	3	10	0	17	11	5	19	14	7	11	12	43	4	13	12	36	18	19	24	41
ENSG00000227935	ENSG00000227935	0	0	0	0	0	0	0	0	0	0	0	0	0	0	0	0	0	0	0	0
ENSG00000236888	RPS20P5	0	0	0	0	0	0	0	0	0	0	0	0	0	0	0	0	0	0	0	0
ENSG00000226759	DAB1-AS1	0	0	0	0	0	0	0	4	0	0	0	0	0	0	0	0	0	0	0	0
ENSG00000229887	HNRNPA1P6	1	0	0	0	0	1	0	0	0	0	0	0	0	0	0	0	0	1	0	1
ENSG00000223416	RPS26P15	2	2	1	1	0	0	3	0	2	1	2	0	1	0	1	1	2	0	0	1
ENSG00000235038	ENSG00000235038	0	0	0	0	0	0	0	0	0	0	0	0	0	0	0	0	0	0	0	0
ENSG00000230546	ENSG00000230546	0	0	0	0	0	0	0	0	0	0	0	0	0	0	0	0	0	0	0	0
ENSG00000233216	ENSG00000233216	1	0	0	5	0	0	4	2	0	0	0	2	0	0	1	1	1	0	1	1
ENSG00000162600	OMA1	659	197	368	298	178	190	450	234	207	399	318	470	305	265	424	498	412	430	352	289
ENSG00000270209	ENSG00000270209	1	0	0	0	0	0	0	1	0	0	0	0	0	0	0	0	0	0	0	0
ENSG00000264128	RN7SL713P	0	0	0	0	0	0	0	0	0	0	0	0	0	0	0	0	0	0	0	0
ENSG00000184292	TACSTD2	20705	2150	2720	4404	442	10502	2108	3183	2200	6848	24	2	0	10	52	16	4	0	7	0
ENSG00000185839	ENSG00000185839	10	1	9	1	2	3	4	0	2	3	0	2	0	0	1	0	1	0	1	0
ENSG00000162601	MYSM1	4249	1068	1315	799	1314	1713	1907	1627	1299	948	2533	3106	2386	1961	2602	3035	2725	1974	2409	2765
ENSG00000283445	ENSG00000283445	45	39	11	25	9	18	92	13	26	5	0	0	2	7	35	15	1	1	0	5
ENSG00000177606	JUN	12695	22716	5071	8951	3512	6561	34028	8860	4665	5750	29280	21094	9121	19982	13415	9120	10333	10797	13745	15251
ENSG00000234807	JUN-DT	16	13	5	12	12	15	40	15	20	2	18	15	25	10	23	12	11	20	16	21
ENSG00000272226	ENSG00000272226	8	6	0	2	4	5	2	1	3	2	2	2	5	1	2	5	2	4	1	3
ENSG00000231740	ENSG00000231740	1	0	0	0	0	0	0	0	0	1	0	3	1	0	0	0	3	0	0	0
ENSG00000232453	LINC02777	18	24	12	22	23	35	57	25	97	21	22	20	16	10	23	6	10	19	14	5
ENSG00000237352	ENSG00000237352	49	28	14	60	36	30	49	37	66	28	10	7	4	7	8	8	11	10	4	13
ENSG00000228121	PHB1P3	0	0	0	0	0	0	0	0	0	0	0	0	0	0	0	0	0	0	0	0
ENSG00000241042	ENSG00000241042	1	0	0	4	0	1	4	4	3	0	0	0	0	0	1	0	1	0	1	0
ENSG00000235215	ENSG00000235215	2	6	1	3	1	1	5	3	10	0	1	0	0	0	0	1	0	1	2	1
ENSG00000224609	FGGY-DT	6	23	7	8	5	4	17	13	22	3	4	3	3	3	2	1	9	3	6	5
ENSG00000270457	ENSG00000270457	1	3	1	0	0	0	3	1	2	0	1	1	0	0	1	0	2	0	0	0
ENSG00000172456	FGGY	262	188	363	280	116	197	228	161	217	116	69	98	57	76	63	66	90	94	81	48
ENSG00000266150	MIR4711	0	0	0	0	0	0	0	0	0	0	1	0	0	0	0	0	0	0	0	0
ENSG00000226883	ENSG00000226883	8	0	7	1	2	4	9	3	0	8	0	1	0	1	1	1	2	4	0	1
ENSG00000134709	HOOK1	1360	98	822	186	90	1144	659	658	138	801	40	305	72	59	262	301	288	346	107	169
ENSG00000134716	CYP2J2	241	43	205	155	56	188	328	165	47	30	2	19	7	1	13	20	26	9	5	12
ENSG00000265535	RN7SL475P	0	0	0	0	0	0	16	0	0	0	0	0	0	0	0	0	0	0	0	0
ENSG00000162598	C1orf87	9	18	1	29	0	0	594	87	3	2	3	1	0	1	0	0	1	8	0	0
ENSG00000229332	PGBD4P8	0	0	2	0	0	0	0	0	0	0	0	0	0	0	0	0	0	0	0	0
ENSG00000238242	LINC02778	0	0	1	0	0	0	0	0	0	0	0	0	0	0	0	0	0	0	0	0
ENSG00000226476	LINC01748	3	35	0	9	4	2	63	0	23	71	0	1	0	1	0	0	1	1	0	0
ENSG00000231252	ENSG00000231252	0	28	3	4	2	0	66	2	6	0	0	0	0	0	0	0	0	0	0	0
ENSG00000162599	NFIA	1494	945	207	594	397	279	1310	601	296	272	133	131	77	195	130	68	91	136	91	127
ENSG00000237928	NFIA-AS2	2	50	5	14	10	7	33	6	9	1	0	0	0	0	0	0	0	0	0	0
ENSG00000270742	ENSG00000270742	4	1	1	2	0	0	4	4	1	1	4	1	0	0	3	2	2	0	3	1
ENSG00000237853	NFIA-AS1	1	4	0	1	1	1	5	3	0	0	0	0	0	0	1	1	0	1	0	0
ENSG00000284808	ENSG00000284808	0	0	0	0	0	0	0	1	0	0	0	0	0	0	0	0	0	0	0	0
ENSG00000223920	ENSG00000223920	3	1	0	0	2	0	2	1	0	1	0	1	0	0	0	0	0	0	0	0
ENSG00000162604	TM2D1	1128	441	509	595	495	703	590	462	471	563	756	675	481	563	591	673	690	625	608	548
ENSG00000271200	PATJ-DT	8	1	10	5	0	1	3	4	0	0	1	1	0	1	1	4	1	0	2	0
ENSG00000132849	PATJ	3669	714	3504	857	679	1870	924	1297	928	1618	231	981	410	247	672	845	567	1111	381	683
ENSG00000200575	RNU6-414P	0	0	0	0	0	0	0	0	1	0	0	0	0	0	2	0	0	2	0	0
ENSG00000212360	RNU6-1177P	0	2	0	0	0	0	0	0	0	0	0	0	0	0	1	0	0	0	0	0
ENSG00000236646	LAMTOR5P1	3	0	1	0	0	2	0	0	5	0	0	0	0	0	0	0	0	0	0	0
ENSG00000242860	RN7SL180P	4	4	1	1	0	2	0	0	1	1	0	0	0	0	0	0	0	0	0	0
ENSG00000263908	MIR3116-1	3	0	0	0	0	0	0	0	0	0	0	0	0	0	0	0	0	0	0	0
ENSG00000283690	MIR3116-2	0	0	0	0	0	0	0	0	0	0	0	0	0	0	0	0	0	0	0	0
ENSG00000234204	PIGPP2	0	0	0	0	0	0	0	0	0	0	0	0	0	0	0	0	0	0	0	0
ENSG00000234088	RPS15AP7	0	0	0	0	0	0	0	0	0	0	0	0	0	0	0	0	0	0	0	0
ENSG00000240563	L1TD1	23	13	2	57	6	9	21	16	0	14	0	53	15	78	12	29	28	20	6	21
ENSG00000237227	ENSG00000237227	0	0	0	0	0	0	0	0	0	0	0	0	0	0	0	0	0	0	0	0
ENSG00000200174	Y_RNA	0	0	0	0	0	0	0	0	0	0	0	0	0	0	0	0	0	0	0	0
ENSG00000132854	KANK4	33	52	12	75	153	14	469	103	552	18	0	0	1	0	0	1	0	2	1	0
ENSG00000201153	RNU6-371P	0	0	0	0	0	0	0	0	0	0	0	0	0	0	0	0	0	0	0	0
ENSG00000162607	USP1	1504	553	696	554	709	1168	765	668	966	990	1069	1164	1061	916	1103	1157	1051	1209	1193	1086
ENSG00000116641	DOCK7	1284	522	657	792	693	1477	845	607	875	649	393	406	143	225	224	248	306	336	301	189
ENSG00000270549	ENSG00000270549	0	0	0	0	0	1	0	0	0	0	0	1	0	0	0	0	0	2	0	0
ENSG00000132855	ANGPTL3	6	3	2	6	3	3	7	5	4	5	1	1	0	0	2	1	0	1	2	0
ENSG00000278967	ENSG00000278967	3	2	1	2	1	3	1	0	2	0	1	2	1	0	0	1	2	3	1	1
ENSG00000213703	RPL13AP9	3	0	1	0	0	3	0	0	2	0	0	3	0	0	1	0	3	2	0	0
ENSG00000235545	DOCK7-DT	4	1	1	1	2	6	5	2	4	7	0	4	1	1	4	3	4	1	1	1
ENSG00000125703	ATG4C	478	201	209	279	271	284	331	249	219	388	348	319	150	275	325	254	297	322	294	177
ENSG00000234318	ENSG00000234318	0	1	0	0	1	0	4	3	0	0	0	0	0	0	0	0	0	0	1	0
ENSG00000237163	ENSG00000237163	1	1	0	0	0	0	0	0	0	0	0	0	0	0	0	0	0	0	0	0
ENSG00000229537	LINC01739	0	0	0	0	0	0	0	0	0	0	0	0	0	0	0	0	0	0	0	0
ENSG00000227485	ENSG00000227485	0	0	0	0	0	0	0	0	0	0	0	0	0	0	0	0	0	0	0	0
ENSG00000229225	ENSG00000229225	0	0	0	0	0	0	0	0	0	0	0	0	0	0	0	0	0	0	0	0
ENSG00000203605	ENSG00000203605	4	0	0	0	0	0	1	0	0	0	0	0	0	0	0	0	0	0	0	0
ENSG00000224209	LINC00466	1	0	7	0	6	8	0	1	0	1	0	0	0	0	0	0	0	0	0	0
ENSG00000252259	RNA5SP49	0	0	0	0	0	0	0	0	0	0	0	0	0	0	0	0	0	0	0	0
ENSG00000228734	ENSG00000228734	0	0	0	0	0	0	0	0	1	1	0	0	0	0	0	0	0	0	0	0
ENSG00000223683	RPSAP65	0	0	0	0	0	0	0	0	0	0	0	0	0	0	0	0	0	0	0	0
ENSG00000230798	FOXD3-AS1	20	1	43	0	28	78	5	19	2	15	0	1	0	1	0	0	0	0	0	0
ENSG00000187140	FOXD3	0	4	2	0	17	32	5	18	0	3	0	0	0	0	0	0	0	0	0	0
ENSG00000275836	MIR6068	0	0	0	0	0	0	0	0	0	0	0	0	0	0	0	0	0	0	0	0
ENSG00000252784	Y_RNA	0	0	0	0	0	0	0	0	0	0	0	0	0	0	0	0	0	0	0	0
ENSG00000236674	ENSG00000236674	0	0	0	0	0	1	0	0	0	0	0	0	0	0	0	0	0	0	0	0
ENSG00000088035	ALG6	553	212	287	220	238	339	328	293	300	418	454	522	453	361	390	538	494	407	407	372
ENSG00000142856	ITGB3BP	636	151	486	220	240	303	214	221	297	217	202	375	361	250	390	365	276	391	389	303
ENSG00000203965	EFCAB7	411	123	213	138	124	116	395	159	105	105	76	174	113	66	120	153	139	151	121	110
ENSG00000264271	RN7SL488P	0	3	0	0	1	1	0	0	1	1	0	0	0	0	0	2	0	0	0	0
ENSG00000251720	RNU7-123P	2	1	0	1	3	4	2	1	1	3	2	1	0	0	4	1	3	1	1	3
ENSG00000116652	DLEU2L	46	9	14	2	12	15	56	21	15	6	27	58	34	20	40	43	38	18	28	36
ENSG00000276884	ENSG00000276884	0	0	0	0	0	0	0	0	0	0	0	0	0	0	0	0	0	0	0	0
ENSG00000278287	ENSG00000278287	0	0	0	0	0	0	0	0	0	0	0	0	0	0	0	0	0	0	0	0
ENSG00000277565	ENSG00000277565	0	0	0	0	0	0	0	0	0	0	0	0	0	0	0	0	0	0	0	0
ENSG00000275823	ENSG00000275823	0	0	0	0	0	0	0	0	0	0	0	0	0	0	0	0	0	0	0	0
ENSG00000277689	ENSG00000277689	0	0	0	0	0	0	0	0	0	0	0	0	0	0	0	0	0	0	0	0
ENSG00000274199	ENSG00000274199	0	0	0	0	0	0	0	0	0	0	0	0	0	0	0	0	0	0	0	0
ENSG00000079739	PGM1	2453	1227	1570	1897	852	1917	807	1228	1773	1664	535	536	524	653	675	541	616	704	620	452
ENSG00000244256	RN7SL130P	37	9	14	10	10	28	12	20	29	15	1	9	7	9	6	6	5	7	6	7
ENSG00000185483	ROR1	164	190	194	159	160	932	234	287	123	93	4	17	1	2	9	4	8	1	11	4
ENSG00000177452	ENSG00000177452	0	0	0	1	0	0	0	0	0	0	0	0	0	0	0	0	1	0	0	0
ENSG00000228056	CFL1P3	1	1	0	0	0	3	0	1	0	0	0	0	0	0	0	0	0	0	0	0
ENSG00000207190	RNU6-809P	0	0	0	0	0	0	0	0	0	0	0	0	0	0	0	0	0	0	0	0
ENSG00000200508	Y_RNA	0	0	0	0	2	0	0	1	0	0	0	0	0	0	0	0	0	0	0	0
ENSG00000223949	ROR1-AS1	40	9	3	28	2	36	4	16	8	7	0	0	0	0	0	0	0	0	0	0
ENSG00000284928	ENSG00000284928	3	11	64	12	0	0	7	1	4	0	0	0	0	0	0	0	0	0	0	0
ENSG00000177414	UBE2U	0	5	18	2	0	0	5	1	2	4	0	0	0	0	0	0	0	0	0	0
ENSG00000238653	RNU7-62P	0	0	0	0	0	0	0	0	0	0	0	0	0	0	0	0	0	0	0	0
ENSG00000158966	CACHD1	621	741	136	417	141	264	1281	338	151	317	11	40	1	21	22	109	35	8	10	57
ENSG00000264470	MIR4794	0	0	0	0	0	0	0	0	0	0	0	0	0	0	0	0	0	0	0	0
ENSG00000162437	RAVER2	848	232	421	308	305	650	635	387	224	278	107	297	132	194	164	166	179	159	194	235
ENSG00000162434	JAK1	9476	7575	3722	5847	3926	4376	5348	4726	5236	4000	8536	12302	8860	7753	10154	13287	10772	13540	9386	10449
ENSG00000234784	ENSG00000234784	1	0	0	0	0	0	0	0	0	0	2	0	0	0	0	0	0	12	1	1
ENSG00000233877	ENSG00000233877	0	0	1	0	1	0	0	0	0	0	0	1	1	1	1	2	0	9	0	1
ENSG00000226891	LINC01359	178	40	22	43	42	30	97	35	32	19	10	13	6	15	14	17	19	24	20	15
ENSG00000185031	SLC2A3P2	28	6	8	6	6	5	21	2	6	0	2	1	0	3	5	8	4	4	7	3
ENSG00000272506	ENSG00000272506	4	7	3	10	2	2	11	1	1	1	5	7	1	1	7	3	4	0	2	1
ENSG00000212257	RNU6-1176P	1	0	0	1	0	1	2	0	1	0	0	0	0	0	0	0	0	1	0	0
ENSG00000265996	MIR3671	17	3	7	4	4	3	24	8	3	1	5	23	5	6	7	9	11	11	8	9
ENSG00000199135	MIR101-1	0	1	0	0	0	0	0	0	0	0	0	1	0	0	0	3	0	0	0	0
ENSG00000231485	ENSG00000231485	0	2	0	1	0	0	2	1	1	0	5	1	4	0	4	2	3	2	10	8
ENSG00000235804	ENSG00000235804	0	0	0	0	0	0	0	0	0	0	0	0	0	0	0	0	0	0	0	0
ENSG00000234496	MRPS21P1	0	0	0	0	0	0	0	0	0	0	0	0	0	0	0	0	0	0	0	0
ENSG00000162433	AK4	1928	282	1039	668	186	1785	203	151	1145	1352	52	46	32	54	44	65	57	39	114	16
ENSG00000231622	RPS29P7	0	0	0	0	0	1	0	0	1	0	0	0	0	0	0	0	0	0	0	0
ENSG00000116675	DNAJC6	204	66	92	38	143	276	188	321	64	136	19	51	18	37	44	47	39	76	37	51
ENSG00000229294	ENSG00000229294	0	0	0	0	0	0	0	0	0	0	0	0	0	0	0	0	1	0	0	0
ENSG00000234144	COX6CP13	0	0	0	0	0	0	0	0	0	0	0	0	0	0	0	0	0	0	0	0
ENSG00000222624	RNU2-15P	0	0	0	0	0	0	0	0	0	0	0	0	0	0	0	0	0	0	0	0
ENSG00000213625	LEPROT	5484	2760	2125	2378	3121	2973	2888	2416	2762	2525	3787	2409	1227	2496	2011	2150	2139	1546	2313	1548
ENSG00000116678	LEPR	1596	518	193	290	294	316	1041	665	203	117	216	221	108	135	176	176	148	140	155	101
ENSG00000237852	ENSG00000237852	3	3	0	4	4	2	2	1	1	0	2	2	4	2	2	1	2	4	0	0
ENSG00000224570	ENSG00000224570	6	1	0	0	1	0	0	0	0	0	0	2	0	0	0	1	0	1	1	0
ENSG00000285079	ENSG00000285079	8	1	0	3	1	4	3	0	1	0	0	1	3	2	2	2	0	0	0	6
ENSG00000239319	RN7SL854P	0	0	0	0	0	0	0	0	0	0	0	0	0	0	0	0	0	0	0	0
ENSG00000184588	PDE4B	874	2899	559	1700	1081	633	1748	1276	953	527	2069	5980	3440	3541	1778	2561	2339	3143	2354	2810
ENSG00000227466	PDE4B-AS1	0	0	0	0	0	0	0	0	0	0	0	1	0	0	2	0	0	0	0	0
ENSG00000223152	RNU4-88P	0	0	0	0	0	0	0	0	0	0	0	0	0	0	0	0	0	0	0	0
ENSG00000118473	SGIP1	781	533	145	631	331	323	775	396	385	219	0	0	0	7	0	1	1	1	1	2
ENSG00000264720	MIR3117	1	14	0	4	0	1	11	0	1	1	0	0	0	0	0	0	0	0	0	0
ENSG00000248458	ENSG00000248458	7	2	0	5	4	4	11	3	0	2	0	0	0	0	0	0	0	0	0	0
ENSG00000152760	DYNLT5	69	41	10	54	35	40	460	147	31	16	19	7	6	6	3	17	23	4	19	1
ENSG00000172410	INSL5	0	1	0	0	2	0	1	2	1	0	0	0	0	0	0	0	0	0	0	1
ENSG00000152763	DNAI4	120	61	57	84	61	74	1021	205	85	29	6	12	3	7	8	17	17	22	8	18
ENSG00000231080	ENSG00000231080	0	0	0	0	0	0	0	0	0	0	0	0	0	0	0	0	0	0	0	0
ENSG00000198160	MIER1	1749	692	759	758	748	965	733	794	729	723	1652	1903	1734	1588	1435	1638	1452	1389	1396	1456
ENSG00000116704	SLC35D1	801	486	684	821	526	620	729	487	668	580	511	844	630	460	639	752	705	930	482	609
ENSG00000203963	C1orf141	3	3	0	10	0	0	112	21	3	0	0	0	0	0	0	0	0	0	0	1
ENSG00000252433	ENSG00000252433	0	0	0	0	0	0	0	0	0	0	0	0	0	0	0	0	0	0	0	0
ENSG00000275678	ENSG00000275678	1	5	0	2	1	0	144	12	1	0	0	0	0	0	0	0	0	0	0	0
ENSG00000162594	IL23R	11	2	6	6	3	1	10	6	4	5	1	12	3	6	10	5	1	54	5	14
ENSG00000253074	RNU6-586P	0	0	0	0	0	0	0	0	0	0	0	0	0	0	0	0	0	0	0	0
ENSG00000252116	RNU4ATAC4P	0	0	0	0	0	0	0	0	0	0	0	0	0	0	0	0	0	0	0	0
ENSG00000228523	DNAJB6P4	0	0	0	2	0	0	0	0	0	0	0	0	0	0	0	0	0	1	0	0
ENSG00000081985	IL12RB2	139	81	33	39	82	104	74	89	58	64	107	106	286	108	88	168	123	215	134	204
ENSG00000142864	SERBP1	8971	4259	6021	3612	2996	6289	3519	3176	4291	5738	4063	4230	3214	3373	3602	4026	3879	4263	3874	3084
ENSG00000223263	RNU6-387P	18	0	4	6	1	4	4	1	3	1	9	6	9	5	2	4	2	2	3	6
ENSG00000235200	LINC01702	0	0	0	0	0	0	0	0	1	7	0	0	0	0	0	0	0	0	0	0
ENSG00000207504	RNU6-1031P	0	0	1	0	0	0	0	0	0	0	0	0	0	0	0	0	0	0	0	0
ENSG00000238139	ENSG00000238139	0	0	0	0	0	0	0	0	0	0	0	0	0	0	0	0	0	0	0	0
ENSG00000242482	RN7SL392P	0	0	0	0	0	0	0	0	0	0	0	0	0	0	0	0	0	0	0	0
ENSG00000232048	HNRNPCP9	0	0	0	0	0	0	1	0	0	0	0	0	0	0	0	0	0	0	0	0
ENSG00000116717	GADD45A	6725	2232	750	1935	523	730	463	1913	1606	1028	250	519	351	300	183	289	332	339	226	476
ENSG00000172380	GNG12	4778	1652	2283	1145	1379	522	2435	1371	1855	1742	1	2	0	2	1	0	2	0	1	0
ENSG00000238778	RNU7-80P	0	0	2	1	0	0	0	0	0	0	0	0	0	0	0	0	0	0	0	0
ENSG00000232284	GNG12-AS1	114	44	36	30	14	8	63	55	22	36	24	12	0	12	10	3	14	6	7	6
ENSG00000235055	ENSG00000235055	0	0	0	0	0	0	0	0	2	0	0	0	0	0	0	0	0	0	0	0
ENSG00000162595	DIRAS3	166	90	14	48	32	9	104	27	22	198	2	3	0	1	0	0	1	0	0	0
ENSG00000228431	ARL5AP3	11	0	1	1	0	0	5	6	1	2	0	0	0	0	0	0	0	0	0	0
ENSG00000116729	WLS	4883	1625	1891	1689	803	336	2009	1959	981	2174	911	337	79	689	533	97	399	499	307	206
ENSG00000234383	CTBP2P8	59	13	21	11	7	0	18	32	8	11	10	5	0	6	2	0	1	3	1	0
ENSG00000221203	MIR1262	0	0	0	0	0	0	0	0	0	0	0	0	0	1	0	0	1	0	1	0
ENSG00000229133	RPS7P4	0	0	0	0	0	0	0	0	0	0	0	0	0	0	0	0	0	1	0	0
ENSG00000225242	COX6B1P7	0	0	0	0	0	0	0	0	0	0	0	0	0	0	0	0	0	0	0	0
ENSG00000237622	ELOCP18	0	0	0	0	0	0	0	0	0	0	0	0	0	0	0	0	0	0	0	0
ENSG00000229440	ENSG00000229440	0	0	0	0	0	0	0	0	0	0	0	0	0	0	0	0	0	0	0	0
ENSG00000116745	RPE65	0	6	1	2	4	0	3	0	0	0	2	0	0	0	0	0	0	0	0	0
ENSG00000024526	DEPDC1	202	39	82	35	167	413	15	125	355	285	14	10	14	0	6	10	11	0	28	7
ENSG00000233589	ENSG00000233589	6	0	1	0	3	5	2	7	8	3	0	0	0	0	0	0	1	0	4	0
ENSG00000234264	DEPDC1-AS1	0	1	0	0	0	3	0	0	0	0	0	0	0	0	0	0	0	0	0	0
ENSG00000225167	TXNP2	0	0	0	0	0	0	0	0	0	0	1	0	0	0	0	0	0	0	0	0
ENSG00000285041	ENSG00000285041	0	0	0	0	0	0	0	0	0	0	0	0	0	0	0	1	0	0	0	1
ENSG00000285407	ENSG00000285407	0	0	0	0	13	0	1	0	0	0	0	0	0	0	0	0	0	0	0	0
ENSG00000285473	ENSG00000285473	0	0	0	0	0	0	0	0	0	0	0	0	0	0	0	0	0	0	0	0
ENSG00000223883	LINC01707	0	0	0	0	0	0	0	0	0	0	0	0	0	0	0	0	0	0	0	0
ENSG00000235446	LINC02791	0	0	0	0	0	0	0	0	0	0	0	0	0	0	0	0	0	0	0	0
ENSG00000229639	LINC01758	0	0	0	0	0	0	0	0	0	0	0	0	0	0	0	0	0	0	0	0
ENSG00000033122	LRRC7	119	34	25	20	54	78	51	30	32	30	71	108	79	65	112	118	108	61	88	120
ENSG00000270615	SGO1P1	0	0	0	0	0	0	0	0	0	0	0	0	0	0	2	0	0	1	0	1
ENSG00000240692	RN7SL538P	0	0	0	0	0	0	0	0	0	0	0	0	0	0	0	0	0	0	0	0
ENSG00000229359	PIN1P1	0	0	0	0	0	0	0	0	0	0	0	0	0	0	0	0	0	0	0	0
ENSG00000237919	LRRC7-AS1	0	0	0	0	0	0	0	0	0	0	0	0	0	0	0	0	0	0	0	0
ENSG00000066557	LRRC40	635	214	275	182	307	760	273	318	288	322	398	456	332	320	303	364	338	262	335	309
ENSG00000244389	RN7SL242P	3	0	0	0	0	0	0	0	0	0	0	1	0	0	0	1	0	0	0	3
ENSG00000116754	SRSF11	14036	5161	5256	4081	5025	5771	5954	4749	4427	4875	7672	11329	7917	6631	8235	10220	8202	6380	6932	8791
ENSG00000228988	ENSG00000228988	0	0	0	3	0	0	0	0	0	0	1	0	2	1	3	0	0	1	2	2
ENSG00000118454	ANKRD13C	1494	552	575	461	356	510	489	530	346	564	629	813	714	578	576	635	624	817	592	682
ENSG00000197568	ANKRD13C-DT	444	128	70	211	60	261	151	86	139	147	28	50	29	27	62	75	76	91	40	44
ENSG00000226088	LINC03102	38	0	10	1	7	12	7	1	3	4	0	6	2	1	3	11	3	4	2	2
ENSG00000116761	CTH	278	75	245	83	50	134	90	71	75	143	2	32	25	6	15	29	29	28	9	7
ENSG00000278636	Metazoa_SRP	1	0	0	0	0	0	0	0	0	0	0	0	0	0	0	0	0	0	0	1
ENSG00000271992	ENSG00000271992	11	5	9	3	1	3	2	2	1	5	0	2	0	1	0	0	0	3	0	0
ENSG00000233020	CHORDC1P5	0	0	0	0	0	0	0	0	0	0	0	0	0	0	0	0	0	0	0	0
ENSG00000237033	CASP3P1	0	0	0	0	0	0	0	0	0	0	0	0	0	0	0	0	0	0	0	0
ENSG00000229051	LINC01788	0	0	0	0	0	0	0	0	0	0	0	0	0	0	0	0	0	0	0	0
ENSG00000226208	ENSG00000226208	0	0	0	0	0	0	0	0	0	0	0	0	0	0	0	0	0	0	0	0
ENSG00000050628	PTGER3	22	112	9	68	112	9	51	18	22	20	2	9	0	9	7	9	13	5	4	1
ENSG00000235782	ENSG00000235782	1	1	0	0	0	1	0	0	0	0	0	0	0	0	0	0	0	0	0	0
ENSG00000269933	ENSG00000269933	0	2	0	0	1	0	2	0	0	0	0	0	0	0	0	0	0	0	0	0
ENSG00000235079	ZRANB2-AS1	14	1	7	4	7	0	4	4	1	3	11	12	15	8	13	29	17	8	8	16
ENSG00000132485	ZRANB2	5845	1223	2957	1333	2122	1723	2725	1839	1905	2156	2297	2501	1844	1604	2694	3119	2636	1933	2032	2067
ENSG00000207721	MIR186	24	1	13	0	9	8	20	13	4	6	22	46	17	22	40	35	29	11	27	13
ENSG00000229956	ZRANB2-DT	28	4	13	9	7	5	19	12	0	7	4	2	1	2	2	0	7	2	2	0
ENSG00000226324	ENSG00000226324	0	1	0	0	0	0	2	0	0	0	0	0	0	0	0	0	0	0	0	0
ENSG00000172260	NEGR1	139	136	19	91	74	3	820	113	30	15	33	59	18	28	17	29	48	16	23	19
ENSG00000231985	ENSG00000231985	0	0	0	2	0	0	0	0	0	0	0	0	0	0	0	0	0	0	0	0
ENSG00000271618	ENSG00000271618	0	0	0	0	0	0	0	0	0	0	0	0	0	0	0	0	0	0	0	0
ENSG00000228853	NEGR1-IT1	0	0	0	0	0	0	0	0	0	0	0	0	0	0	0	0	0	0	0	0
ENSG00000233994	GDI2P2	2	0	0	1	0	0	0	0	0	0	0	0	0	1	1	1	0	0	0	1
ENSG00000227207	RPL31P12	0	0	0	0	0	0	0	0	0	0	0	0	0	0	0	0	0	0	0	0
ENSG00000212366	RNU6-1246P	0	0	0	0	0	0	0	0	0	0	0	0	0	0	0	0	0	0	0	0
ENSG00000225087	ENSG00000225087	0	0	0	0	0	0	2	0	0	0	0	0	0	0	0	0	0	0	0	0
ENSG00000227016	LINC02796	0	0	0	0	0	0	0	0	0	0	0	0	0	0	0	0	0	0	0	0
ENSG00000285808	ENSG00000285808	0	0	0	2	0	0	12	1	0	0	0	0	0	0	0	0	0	0	0	0
ENSG00000280317	ENSG00000280317	0	0	0	0	0	0	0	0	0	0	0	0	0	0	0	0	0	0	0	0
ENSG00000229636	KRT8P21	0	0	0	0	0	0	0	0	0	0	0	0	0	0	0	0	0	0	0	0
ENSG00000251825	RN7SKP19	0	0	0	0	0	0	0	0	0	0	0	0	0	0	0	0	0	0	0	0
ENSG00000233973	LINC01360	0	0	0	0	0	0	0	0	0	0	0	0	0	0	0	0	0	0	0	0
ENSG00000223479	LINC02238	0	0	0	0	0	0	0	0	0	0	0	0	0	0	0	0	0	0	0	0
ENSG00000200601	RNA5SP50	0	0	0	0	0	0	0	0	0	0	0	0	0	0	0	0	0	0	0	0
ENSG00000285778	ENSG00000285778	0	0	0	0	0	0	0	0	0	0	0	0	0	0	0	0	0	0	0	0
ENSG00000252005	RNU4ATAC8P	0	0	0	0	0	0	0	0	0	0	0	0	0	0	0	0	0	0	0	0
ENSG00000162620	LRRIQ3	12	3	13	11	15	14	54	39	19	6	5	12	17	7	17	25	7	46	16	13
ENSG00000254685	FPGT	463	98	342	176	186	344	278	264	161	255	301	190	100	160	209	242	236	179	202	103
ENSG00000259030	FPGT-TNNI3K	116	12	38	9	22	27	70	44	12	12	30	17	13	13	10	21	22	15	21	15
ENSG00000116783	TNNI3K	9	0	5	5	5	6	9	1	0	2	3	0	0	0	4	0	1	0	1	0
ENSG00000237324	ENSG00000237324	13	2	5	4	2	2	3	3	1	2	1	1	0	0	0	0	0	0	0	1
ENSG00000233894	ENSG00000233894	0	0	1	0	0	0	1	0	0	0	0	0	0	0	0	0	1	0	0	0
ENSG00000162621	LRRC53	0	0	0	0	0	0	2	0	0	0	0	0	0	0	0	0	0	0	0	0
ENSG00000178965	ERICH3	27	48	41	52	4	7	2292	379	26	5	7	1	25	4	8	6	4	5	6	3
ENSG00000234497	ERICH3-AS1	3	0	0	1	0	0	14	1	0	0	0	0	0	0	0	0	1	0	0	0
ENSG00000272864	ENSG00000272864	19	2	11	2	1	2	8	2	5	2	3	1	3	0	1	5	0	3	2	0
ENSG00000116791	CRYZ	2210	539	1921	482	247	926	528	286	502	2012	325	577	540	146	256	627	377	247	350	243
ENSG00000162623	TYW3	1119	332	623	381	231	366	483	343	299	374	444	591	371	409	403	509	488	445	412	474
ENSG00000229943	ENSG00000229943	0	0	0	0	0	0	0	0	0	0	0	0	0	0	0	0	0	0	0	0
ENSG00000261213	ENSG00000261213	0	0	0	0	0	0	0	0	0	0	0	0	0	0	0	0	0	0	0	0
ENSG00000224127	ENSG00000224127	0	0	0	0	0	0	0	0	0	0	0	0	0	0	0	0	0	0	0	0
ENSG00000162624	LHX8	0	0	3	2	0	0	2	1	0	0	0	0	0	0	0	0	0	0	0	0
ENSG00000224149	LHX8-AS1	0	0	0	1	0	0	0	0	0	0	0	0	0	0	0	0	0	0	0	0
ENSG00000206999	RNU6-622P	0	0	0	0	0	0	0	0	0	0	0	0	0	0	0	0	0	0	0	0
ENSG00000137968	SLC44A5	405	48	14	39	231	9	148	58	39	57	32	68	0	27	14	81	41	71	8	44
ENSG00000224493	ENSG00000224493	1	0	0	0	0	0	0	0	0	0	0	0	0	0	0	0	0	0	0	0
ENSG00000252338	RNU6-503P	0	0	0	0	0	0	0	0	0	0	0	0	0	0	0	0	0	0	0	0
ENSG00000213579	RPL29P5	2	0	0	0	0	0	1	0	0	0	0	0	0	0	0	0	0	0	0	0
ENSG00000230863	ENSG00000230863	0	0	2	0	0	0	0	2	3	0	0	0	1	1	0	0	0	0	0	0
ENSG00000117054	ACADM	1571	678	1033	508	487	740	882	668	517	590	517	635	494	366	603	517	618	752	618	458
ENSG00000181227	DLSTP1	100	13	39	15	28	31	60	23	17	21	20	35	44	26	47	40	60	39	27	33
[truncated: 56,736 more rows]
