# Supplementary material for: Comparative Analysis of Transcriptomic and Proteomic Expression between Two Non-Small Cell Lung Cancer Subtypes
Source: J Proteome Res. 2025 Jan 8;24(2):729–41. doi: 10.1021/acs.jproteome.4c00773 (PMC11811994; doi:10.1021/acs.jproteome.4c00773)
Supplement: Supplementary file 2 — pr4c00773_si_002.zip [file pr4c00773_si_002.zip › Table-S2-Hisat-LUSC-vs-PBMC-counts.csv]

name	gene	A133.T	A134.T	A140.T	A144.T	A152.T	A133.N	A134.N	A140.N	A144.N	A152.N
ENSG00000223972	DDX11L1	0	0	0	0	0	0	1	0	0	0
ENSG00000227232	WASH7P	128	181	73	115	112	102	165	178	176	123
ENSG00000278267	MIR6859-1	69	94	33	60	46	51	53	84	46	55
ENSG00000243485	MIR1302-2HG	0	2	0	0	0	0	0	0	1	2
ENSG00000284332	MIR1302-2	0	0	0	0	0	0	0	0	0	0
ENSG00000237613	FAM138A	0	0	0	0	0	0	0	0	0	0
ENSG00000268020	OR4G4P	0	0	0	0	0	0	0	0	0	0
ENSG00000240361	OR4G11P	0	0	0	0	0	0	0	0	0	0
ENSG00000186092	OR4F5	0	0	0	0	0	0	0	0	0	0
ENSG00000238009	ENSG00000238009	1	0	2	0	0	0	1	1	1	0
ENSG00000239945	ENSG00000239945	0	0	0	0	0	0	0	0	0	0
ENSG00000233750	CICP27	9	2	15	4	13	9	17	18	19	28
ENSG00000268903	ENSG00000268903	257	236	164	169	262	115	357	402	333	598
ENSG00000269981	ENSG00000269981	376	237	145	173	183	191	516	541	462	887
ENSG00000239906	ENSG00000239906	7	10	13	6	7	16	20	3	11	24
ENSG00000241860	ENSG00000241860	25	31	4	27	18	57	51	54	65	104
ENSG00000222623	RNU6-1100P	0	0	0	0	1	1	1	0	1	0
ENSG00000241599	ENSG00000241599	0	0	0	0	1	0	0	0	0	0
ENSG00000279928	DDX11L17	8	1	0	0	2	15	4	20	6	9
ENSG00000279457	WASH9P	339	619	242	200	307	309	363	543	192	424
ENSG00000273874	MIR6859-2	0	0	0	1	0	0	1	0	0	0
ENSG00000228463	ENSG00000228463	16	48	9	19	21	10	26	11	22	32
ENSG00000236679	RPL23AP24	1	1	0	0	0	0	0	0	2	0
ENSG00000236601	ENSG00000236601	0	0	0	0	0	0	0	0	0	0
ENSG00000237094	ENSG00000237094	96	99	56	80	58	128	285	285	205	321
ENSG00000269732	WBP1LP7	0	0	0	0	0	0	0	0	0	0
ENSG00000284733	OR4F29	0	0	0	0	0	0	0	0	0	0
ENSG00000233653	CICP7	0	0	0	0	0	0	0	0	0	0
ENSG00000250575	ENSG00000250575	0	1	0	6	1	14	9	1	8	10
ENSG00000278757	U6	2	0	0	0	1	1	0	0	1	4
ENSG00000230021	ENSG00000230021	28	33	6	15	14	20	20	7	11	11
ENSG00000235146	ENSG00000235146	0	0	0	0	0	0	0	0	0	0
ENSG00000225972	MTND1P23	29	19	10	1	4	9	10	16	18	5
ENSG00000225630	MTND2P28	8438	9726	4258	3612	10773	5274	5178	6020	4914	4269
ENSG00000237973	MTCO1P12	1038	979	577	960	688	440	554	413	586	471
ENSG00000278791	ENSG00000278791	0	0	0	0	0	0	0	0	0	0
ENSG00000229344	MTCO2P12	9	36	5	19	11	14	5	10	22	10
ENSG00000240409	MTATP8P1	0	0	0	0	0	0	2	0	2	0
ENSG00000248527	MTATP6P1	34028	42917	12745	16138	25081	14215	17315	13815	16468	12180
ENSG00000198744	MTCO3P12	14	28	6	13	11	9	15	13	33	14
ENSG00000268663	WBP1LP6	0	0	0	0	0	0	0	0	0	0
ENSG00000284662	OR4F16	0	0	0	0	0	0	0	0	0	0
ENSG00000229376	CICP3	1	3	6	2	15	0	2	1	0	0
ENSG00000228327	ENSG00000228327	311	339	181	238	174	261	326	351	380	289
ENSG00000223181	RNU6-1199P	0	0	0	0	0	0	0	0	0	0
ENSG00000229905	ENSG00000229905	0	0	0	0	0	0	0	0	0	0
ENSG00000237491	LINC01409	100	159	80	101	71	88	96	83	124	90
ENSG00000285268	ENSG00000285268	0	0	0	0	0	0	0	0	0	0
ENSG00000230092	ENSG00000230092	10	11	15	12	6	39	37	29	49	36
ENSG00000177757	FAM87B	13	25	11	23	10	29	15	19	56	20
ENSG00000228794	LINC01128	672	857	263	251	228	316	310	423	332	194
ENSG00000225880	LINC00115	105	155	61	63	68	48	45	45	64	64
ENSG00000230368	FAM41C	6	0	1	1	13	2	6	0	1	0
ENSG00000234711	TUBB8P11	3	1	0	2	11	0	0	0	1	0
ENSG00000283040	ENSG00000283040	0	0	0	0	5	0	0	0	0	0
ENSG00000272438	ENSG00000272438	19	11	56	3	11	0	1	1	1	3
ENSG00000230699	ENSG00000230699	65	22	246	12	17	3	2	2	0	11
ENSG00000241180	ENSG00000241180	0	0	3	0	0	0	0	0	0	0
ENSG00000223764	LINC02593	975	559	354	29	58	4	9	4	0	5
ENSG00000187634	SAMD11	911	784	80	44	57	3	0	4	1	2
ENSG00000188976	NOC2L	2709	4654	3301	1915	2234	1700	1727	2206	2128	1766
ENSG00000187961	KLHL17	955	1737	781	718	451	593	704	764	953	830
ENSG00000187583	PLEKHN1	417	483	509	392	138	49	72	86	99	115
ENSG00000187642	PERM1	158	131	172	82	57	13	17	7	30	18
ENSG00000272512	ENSG00000272512	537	315	46	47	265	52	10	26	6	9
ENSG00000188290	HES4	314	613	230	219	234	96	22	158	37	53
ENSG00000187608	ISG15	492	1454	478	232	512	508	534	1155	624	513
ENSG00000231702	ENSG00000231702	0	3	1	1	0	0	0	0	0	0
ENSG00000224969	ENSG00000224969	8	24	3	4	15	5	2	2	3	2
ENSG00000188157	AGRN	8626	16890	13551	7684	6788	281	408	518	301	336
ENSG00000242590	ENSG00000242590	0	0	0	0	0	0	0	0	0	0
ENSG00000217801	ENSG00000217801	82	199	67	47	30	130	192	215	127	59
ENSG00000273443	ENSG00000273443	5	32	4	9	7	14	27	10	0	3
ENSG00000237330	RNF223	16	14	48	53	5	0	1	0	0	0
ENSG00000131591	C1orf159	1092	1539	825	588	857	735	729	900	822	594
ENSG00000285812	ENSG00000285812	5	12	4	8	11	3	1	5	4	4
ENSG00000223823	LINC01342	12	8	2	2	6	1	3	2	2	4
ENSG00000207730	MIR200B	8	4	11	6	2	0	0	1	1	0
ENSG00000207607	MIR200A	12	3	11	13	4	3	2	2	0	0
ENSG00000198976	MIR429	49	25	45	25	14	1	0	1	1	2
ENSG00000272141	ENSG00000272141	377	465	483	275	295	1	4	3	2	2
ENSG00000205231	TTLL10-AS1	23	25	23	11	12	1	6	3	1	1
ENSG00000162571	TTLL10	104	134	139	135	114	4	11	11	6	5
ENSG00000186891	TNFRSF18	569	1250	561	871	479	218	114	353	165	136
ENSG00000186827	TNFRSF4	450	914	266	109	194	251	305	545	197	249
ENSG00000078808	SDF4	6014	12317	4958	3985	2928	3389	3275	4731	4274	3450
ENSG00000176022	B3GALT6	776	1578	878	453	327	322	264	562	426	335
ENSG00000184163	C1QTNF12	80	445	51	151	36	43	35	52	38	25
ENSG00000260179	ENSG00000260179	20	21	17	7	5	31	13	24	16	21
ENSG00000160087	UBE2J2	1410	3144	1367	1072	1168	1042	1231	1557	1553	1320
ENSG00000230415	LINC01786	73	74	31	48	36	32	43	55	52	39
ENSG00000162572	SCNN1D	727	1042	401	369	424	335	393	425	340	243
ENSG00000131584	ACAP3	5993	7238	4048	2663	2803	3475	4073	4175	5038	4314
ENSG00000278073	MIR6726	0	0	0	0	0	0	0	0	0	0
ENSG00000169972	PUSL1	301	642	391	188	382	244	261	279	266	230
ENSG00000127054	INTS11	4887	7333	4009	2950	3162	3003	3193	3886	3712	3139
ENSG00000283712	MIR6727	0	0	0	0	0	0	0	0	0	0
ENSG00000240731	ENSG00000240731	189	249	143	123	118	122	110	102	142	75
ENSG00000224051	CPTP	915	1352	1049	574	588	328	427	546	566	405
ENSG00000169962	TAS1R3	554	541	140	31	129	55	66	88	73	85
ENSG00000107404	DVL1	2344	4286	2381	2085	1422	1075	1113	1550	1407	1030
ENSG00000284372	MIR6808	0	0	0	0	0	0	0	0	0	0
ENSG00000162576	MXRA8	8884	32992	2528	1097	1386	288	401	304	369	364
ENSG00000175756	AURKAIP1	1361	2725	1661	1033	1070	944	1071	1541	1183	1050
ENSG00000223663	NDUFB4P8	4	0	2	0	0	0	0	1	2	1
ENSG00000221978	CCNL2	16852	23431	9384	8364	5845	6718	6983	7446	7442	5575
ENSG00000224870	MRPL20-AS1	679	1048	870	396	401	321	440	672	577	429
ENSG00000242485	MRPL20	1427	3122	1332	792	1086	923	1127	1388	1150	1091
ENSG00000264293	RN7SL657P	0	0	0	0	0	0	0	0	0	0
ENSG00000272455	MRPL20-DT	205	244	158	59	130	44	56	65	57	37
ENSG00000235098	ANKRD65	910	2112	1358	715	329	5	5	6	4	5
ENSG00000225905	ANKRD65-AS1	24	37	26	27	14	1	1	1	1	0
ENSG00000205116	TMEM88B	11	11	32	3	3	0	0	0	0	0
ENSG00000225285	LINC01770	137	112	76	16	27	2	0	1	0	0
ENSG00000179403	VWA1	5625	4483	3582	873	1341	0	0	1	0	0
ENSG00000215915	ATAD3C	554	198	265	124	180	20	21	5	25	14
ENSG00000160072	ATAD3B	2324	3279	1974	1295	1739	1234	1199	1731	1426	1148
ENSG00000284740	ENSG00000284740	15	49	35	19	20	1	5	3	8	3
ENSG00000197785	ATAD3A	968	1878	1239	667	654	344	452	559	515	359
ENSG00000205090	TMEM240	103	218	51	20	11	10	4	13	9	7
ENSG00000160075	SSU72	2900	4533	2788	1658	1903	2553	2208	3042	2714	2521
ENSG00000215014	ENSG00000215014	12	22	27	15	6	33	17	19	18	35
ENSG00000274481	ENSG00000274481	0	0	0	0	0	0	0	0	0	0
ENSG00000228594	FNDC10	375	573	1277	317	111	171	178	202	155	193
ENSG00000272106	ENSG00000272106	316	369	178	79	76	220	181	275	191	216
ENSG00000197530	MIB2	4888	7041	2308	2164	1721	2738	1840	4458	3993	3664
ENSG00000189409	MMP23B	112	127	23	6	11	26	4	41	43	28
ENSG00000248333	CDK11B	1458	2125	1058	727	690	1321	1209	1477	1378	1057
ENSG00000272004	ENSG00000272004	2	4	4	2	0	0	2	2	0	1
ENSG00000189339	SLC35E2B	2707	4376	1857	1186	1606	2212	2472	3275	3611	2631
ENSG00000269737	ENSG00000269737	128	161	114	51	67	234	213	266	191	200
ENSG00000215914	MMP23A	9	21	13	0	1	15	30	18	15	9
ENSG00000008128	CDK11A	320	350	162	161	137	448	352	425	389	271
ENSG00000268575	ENSG00000268575	149	143	105	75	39	173	189	232	230	153
ENSG00000227775	ENSG00000227775	39	43	28	35	9	19	17	26	25	19
ENSG00000215790	SLC35E2A	1509	2285	1093	225	335	896	1011	1368	591	941
ENSG00000008130	NADK	2853	4519	2497	1492	1362	4480	5365	6368	6515	5986
ENSG00000078369	GNB1	9781	25109	10419	7264	5357	9821	8782	11455	11169	9954
ENSG00000231050	GNB1-DT	7	19	5	16	13	3	5	10	8	4
ENSG00000169885	CALML6	99	76	50	73	102	24	27	41	6	4
ENSG00000178821	TMEM52	28	17	43	25	26	0	1	1	1	2
ENSG00000142609	CFAP74	127	11	57	30	7	1	0	0	0	0
ENSG00000233542	ENSG00000233542	18	24	27	0	1	0	0	0	0	0
ENSG00000187730	GABRD	193	186	125	18	27	0	2	1	5	1
ENSG00000226969	PRKCZ-DT	4	1	3	0	3	1	0	0	0	0
ENSG00000067606	PRKCZ	462	453	457	378	381	199	170	189	227	144
ENSG00000271806	ENSG00000271806	12	12	3	5	10	10	11	14	11	6
ENSG00000182873	PRKCZ-AS1	241	223	114	123	137	129	156	150	123	122
ENSG00000162585	FAAP20	1548	2431	1335	989	1100	925	1050	1283	1200	951
ENSG00000234396	ENSG00000234396	7	5	1	0	5	2	0	1	0	0
ENSG00000157933	SKI	4834	10418	2741	1563	1464	2767	2844	3531	3109	1499
ENSG00000116151	MORN1	270	386	381	203	133	109	98	141	142	122
ENSG00000272161	ENSG00000272161	6	6	7	0	1	0	1	0	0	0
ENSG00000269896	ENSG00000269896	162	87	126	37	30	50	40	43	52	46
ENSG00000272420	ENSG00000272420	13	30	27	6	4	12	10	9	8	3
ENSG00000157916	RER1	3539	6502	2802	2411	1861	2429	2577	3110	3092	2746
ENSG00000157911	PEX10	426	840	582	348	280	156	158	202	182	183
ENSG00000149527	PLCH2	989	327	684	1561	151	383	505	544	596	310
ENSG00000224387	ENSG00000224387	0	0	0	2	0	0	0	0	0	0
ENSG00000229393	ENSG00000229393	1	0	0	2	1	4	0	0	1	1
ENSG00000157881	PANK4	714	1181	741	446	370	507	615	766	717	534
ENSG00000197921	HES5	7	3	0	0	0	0	0	0	0	0
ENSG00000272449	ENSG00000272449	0	0	2	0	0	0	0	0	0	0
ENSG00000238164	TNFRSF14-AS1	50	28	13	8	7	19	19	26	29	24
ENSG00000157873	TNFRSF14	1980	2260	709	439	519	2561	2394	3648	3135	2986
ENSG00000225931	ENSG00000225931	0	0	0	0	0	2	0	1	0	0
ENSG00000228037	ENSG00000228037	7	11	1	0	0	9	23	22	16	4
ENSG00000157870	PRXL2B	162	321	247	96	85	67	79	126	103	61
ENSG00000142606	MMEL1	20	13	26	3	3	10	0	28	7	8
ENSG00000237058	MMEL1-AS1	0	0	0	0	0	0	0	0	0	0
ENSG00000215912	TTC34	7	14	0	1	0	5	9	0	10	13
ENSG00000285945	ENSG00000285945	0	0	0	0	0	0	0	0	0	0
ENSG00000283259	ENSG00000283259	4	0	3	0	3	0	0	0	0	0
ENSG00000233234	ENSG00000233234	0	0	0	0	0	0	0	0	0	0
ENSG00000231630	ENSG00000231630	0	1	0	0	0	0	0	0	0	0
ENSG00000284745	ENSG00000284745	0	0	0	0	0	0	0	0	0	0
ENSG00000169717	ACTRT2	0	0	0	0	0	0	0	0	0	0
ENSG00000177133	PRDM16-DT	182	88	135	7	5	1	0	1	2	3
ENSG00000142611	PRDM16	337	179	1670	45	28	4	2	1	7	4
ENSG00000283572	MIR4251	1	0	0	0	0	0	0	0	0	0
ENSG00000226286	ENSG00000226286	3	1	0	2	0	0	0	0	0	0
ENSG00000279839	ENSG00000279839	3	1	0	1	0	0	0	0	0	0
ENSG00000272235	ENSG00000272235	5	19	8	1	0	0	0	0	0	0
ENSG00000130762	ARHGEF16	541	992	1252	1160	271	2	2	2	0	3
ENSG00000272088	ENSG00000272088	8	14	6	9	2	3	0	4	2	0
ENSG00000162591	MEGF6	5066	10286	1671	2971	1879	1496	1727	1858	1451	728
ENSG00000207776	MIR551A	0	0	0	0	2	0	0	0	0	0
ENSG00000238260	ENSG00000238260	51	108	21	13	23	4	22	10	8	9
ENSG00000158109	TPRG1L	1965	3238	1724	1480	732	1275	1256	1494	1458	908
ENSG00000116213	WRAP73	1240	2931	1210	969	804	1287	1574	1711	1731	1637
ENSG00000078900	TP73	364	1959	487	604	520	4	23	14	10	20
ENSG00000227589	TP73-AS3	1	6	0	0	1	0	0	1	0	2
ENSG00000235131	TP73-AS2	3	11	2	0	2	0	0	0	0	0
ENSG00000227372	GFOD3P	1741	2002	1179	603	793	836	923	1250	1073	698
ENSG00000276189	ENSG00000276189	0	0	0	0	0	0	0	0	0	0
ENSG00000162592	CCDC27	0	7	2	1	0	0	0	0	1	0
ENSG00000235169	SMIM1	29	41	55	25	7	14	26	15	17	10
ENSG00000130764	LRRC47	1703	3370	1710	1240	1090	914	1036	1361	1487	1047
ENSG00000266075	RN7SL574P	8	7	4	7	3	8	6	6	8	4
ENSG00000272153	ENSG00000272153	97	135	69	73	55	44	65	38	56	42
ENSG00000116198	CEP104	1041	2216	1182	1009	828	869	938	1179	1305	1135
ENSG00000169598	DFFB	530	987	258	247	154	431	476	627	614	494
ENSG00000198912	C1orf174	1332	1890	742	941	514	1447	823	1192	1403	1097
ENSG00000236423	LINC01134	27	57	19	6	9	10	21	16	16	31
ENSG00000233304	LINC01346	0	1	0	0	0	0	0	0	0	0
ENSG00000226374	LINC01345	0	4	0	0	0	0	0	0	0	0
ENSG00000284668	LINC02780	0	0	0	0	0	0	0	0	0	0
ENSG00000284703	ENSG00000284703	0	1	0	0	0	0	0	1	0	0
ENSG00000229280	EEF1DP6	0	0	0	0	0	0	0	0	0	0
ENSG00000235054	LINC01777	0	3	0	0	0	0	0	0	0	0
ENSG00000284694	ENSG00000284694	0	0	0	0	0	0	0	0	0	0
ENSG00000227169	ENSG00000227169	0	0	0	0	0	0	0	0	0	0
ENSG00000232596	LINC01646	0	0	0	0	0	0	0	0	0	0
ENSG00000196581	AJAP1	52	1446	5	0	11	7	1	8	20	9
ENSG00000284739	ENSG00000284739	0	0	0	0	0	0	0	0	0	0
ENSG00000284674	LINC02781	0	0	0	0	0	0	0	0	0	0
ENSG00000231510	LINC02782	0	0	0	0	0	0	0	0	0	0
ENSG00000284616	ENSG00000284616	0	0	0	0	0	0	0	0	0	0
ENSG00000284692	ENSG00000284692	0	0	0	0	0	0	0	0	0	0
ENSG00000284666	ENSG00000284666	0	0	0	0	0	0	0	0	0	0
ENSG00000260972	ENSG00000260972	0	0	0	0	0	0	0	0	0	0
ENSG00000283356	ENSG00000283356	0	0	0	0	0	0	0	0	0	0
ENSG00000236948	ENSG00000236948	1	0	5	1	0	31	5	10	5	0
ENSG00000264341	ENSG00000264341	0	0	0	0	0	0	1	0	0	0
ENSG00000264101	MIR4689	1	1	6	3	0	0	3	1	0	1
ENSG00000131697	NPHP4	1081	2066	646	607	373	728	706	797	745	498
ENSG00000069424	KCNAB2	3519	4398	2320	759	738	10196	12743	11877	17991	12576
ENSG00000116254	CHD5	34	26	24	6	12	155	16	34	25	5
ENSG00000285629	ENSG00000285629	0	0	0	0	0	0	0	0	0	0
ENSG00000116251	RPL22	3896	6718	3185	1710	2514	4673	4082	4316	3771	2958
ENSG00000226944	RNF207-AS1	16	11	10	8	8	3	3	2	3	4
ENSG00000158286	RNF207	1707	2154	754	766	610	121	121	195	249	113
ENSG00000116237	ICMT	2854	5766	2576	1564	1277	465	684	867	939	724
ENSG00000225077	ICMT-DT	3	3	14	14	6	0	1	10	1	1
ENSG00000173673	HES3	0	0	0	0	0	0	0	0	0	0
ENSG00000158292	GPR153	1655	1951	1430	2042	349	217	45	204	143	114
ENSG00000097021	ACOT7	439	1484	706	902	479	180	102	256	221	114
ENSG00000271746	ENSG00000271746	0	0	0	0	0	0	0	0	0	0
ENSG00000069812	HES2	550	428	1082	931	51	0	0	0	0	2
ENSG00000187017	ESPN	406	452	783	1319	180	35	50	76	36	12
ENSG00000265392	MIR4252	0	0	0	0	0	0	0	0	0	0
ENSG00000231868	ENSG00000231868	12	2	1	23	8	1	1	0	0	0
ENSG00000215788	TNFRSF25	1998	2611	2159	1536	906	2748	3407	4528	3181	747
ENSG00000171680	PLEKHG5	2503	2959	3534	3266	1189	230	260	189	224	49
ENSG00000162408	NOL9	1344	1484	792	600	504	1039	978	1006	973	631
ENSG00000253022	RNU6-731P	1	0	1	0	2	0	0	0	0	0
ENSG00000229519	ENSG00000229519	8	8	2	4	3	22	19	13	26	8
ENSG00000173662	TAS1R1	16	31	12	2	1	8	7	8	3	5
ENSG00000204859	ZBTB48	1729	2256	1359	1190	707	1264	1529	1593	1560	1900
ENSG00000162413	KLHL21	2673	3318	2797	2428	1097	1321	1444	1564	1659	1195
ENSG00000116273	PHF13	957	1969	1003	844	651	327	290	272	245	172
ENSG00000041988	THAP3	448	951	365	274	331	272	323	409	278	294
ENSG00000007923	DNAJC11	1205	2148	1315	807	907	749	791	910	930	709
ENSG00000228750	LINC01672	0	0	0	0	0	1	0	0	0	0
ENSG00000284744	ENSG00000284744	0	0	0	0	0	0	0	0	0	0
ENSG00000237436	CAMTA1-DT	2	9	6	7	6	10	7	5	10	4
ENSG00000171735	CAMTA1	563	1257	777	394	330	324	357	307	383	298
ENSG00000227950	ENSG00000227950	0	1	0	0	0	0	1	1	0	0
ENSG00000237365	CAMTA1-AS3	0	0	0	0	0	0	0	0	0	0
ENSG00000207056	RNU1-8P	0	0	0	0	0	0	0	0	0	0
ENSG00000237402	CAMTA1-IT1	2	3	1	1	1	0	0	0	0	0
ENSG00000237728	CAMTA1-AS2	0	0	0	0	0	0	0	0	0	0
ENSG00000225126	CAMTA1-AS1	2	2	0	0	0	0	0	0	0	0
ENSG00000270171	ENSG00000270171	2	1	15	1	0	0	0	1	0	0
ENSG00000270035	ENSG00000270035	11	3	27	2	1	1	1	1	0	0
ENSG00000269978	ENSG00000269978	8	20	9	10	1	3	0	1	1	1
ENSG00000049245	VAMP3	2959	5305	2164	1800	1186	2676	1974	2302	2159	2115
ENSG00000269925	ENSG00000269925	32	50	18	29	37	92	57	73	51	68
ENSG00000049246	PER3	390	651	203	727	204	160	137	105	230	79
ENSG00000236266	ENSG00000236266	4	7	3	6	4	2	4	5	5	0
ENSG00000049247	UTS2	15	30	4	8	4	10	12	24	17	40
ENSG00000049249	TNFRSF9	115	757	102	65	61	41	32	93	97	343
ENSG00000270330	ENSG00000270330	0	0	0	0	0	0	0	1	0	4
ENSG00000116288	PARK7	2752	6816	2749	1708	1846	2300	2020	2591	2360	2200
ENSG00000200344	Y_RNA	6	12	1	1	10	1	0	5	1	1
ENSG00000284747	ENSG00000284747	43	102	44	21	63	45	26	43	46	28
ENSG00000284716	ENSG00000284716	0	1	0	3	5	2	0	0	2	3
ENSG00000116285	ERRFI1	1475	5063	1561	1594	6332	124	34	49	39	50
ENSG00000238290	ERRFI1-DT	9	9	4	2	11	0	0	0	0	0
ENSG00000232848	RPL7AP18	0	0	0	0	1	0	0	0	0	0
ENSG00000229305	ENSG00000229305	0	0	0	0	0	0	0	0	0	0
ENSG00000227634	LINC01714	0	1	0	1	0	0	0	0	0	0
ENSG00000200975	RNU1-7P	0	0	0	0	0	0	0	0	0	0
ENSG00000233645	ENSG00000233645	0	0	0	0	0	0	0	0	0	0
ENSG00000251977	RNU6-991P	0	0	0	0	0	0	0	0	0	0
ENSG00000162426	SLC45A1	112	179	30	17	33	26	11	29	18	16
ENSG00000252254	Y_RNA	0	0	0	0	0	0	0	3	0	0
ENSG00000142599	RERE	6152	8073	3734	2334	2894	4584	5186	6734	5660	5098
ENSG00000232912	RERE-AS1	38	19	6	2	7	21	49	46	43	65
ENSG00000221083	ENSG00000221083	2	5	1	0	5	0	0	0	1	0
ENSG00000270282	ENSG00000270282	5	2	0	0	2	1	0	0	1	0
ENSG00000234619	RPL7P11	2	0	0	0	1	0	0	0	1	2
ENSG00000224315	RPL7P7	4	1	1	0	0	0	1	0	0	0
ENSG00000222511	Y_RNA	0	0	0	0	0	0	0	0	0	0
ENSG00000226545	ENSG00000226545	0	0	0	0	1	0	1	0	1	0
ENSG00000228423	ENSG00000228423	3	0	2	0	0	0	2	0	1	0
ENSG00000229716	RPL23AP19	0	0	0	0	0	0	0	0	0	0
ENSG00000074800	ENO1	21045	48730	40654	32798	18496	15324	16011	19391	17188	15916
ENSG00000274258	MIR6728	2	4	4	1	5	2	2	3	5	0
ENSG00000230679	ENO1-AS1	5	4	6	2	8	3	3	5	4	7
ENSG00000201725	RNU6-304P	0	0	2	0	0	1	0	0	0	0
ENSG00000238249	HMGN2P17	0	0	0	0	0	3	6	7	1	4
ENSG00000232208	ENSG00000232208	1	0	0	0	0	37	52	39	23	16
ENSG00000232663	ENSG00000232663	0	0	0	0	0	1	4	2	0	0
ENSG00000131686	CA6	1	12	1	2	0	405	232	330	125	67
ENSG00000265141	RN7SL451P	0	0	0	0	0	0	0	0	0	1
ENSG00000197241	SLC2A7	6	0	1	0	0	0	0	1	0	1
ENSG00000142583	SLC2A5	730	1362	412	164	278	40	130	164	59	112
ENSG00000252404	ENSG00000252404	0	0	0	0	0	0	0	0	0	0
ENSG00000180758	GPR157	1081	1077	604	417	184	144	101	174	121	110
ENSG00000228526	MIR34AHG	1044	1263	470	359	234	13	13	33	46	70
ENSG00000284357	MIR34A	0	0	0	0	0	0	0	0	0	0
ENSG00000234546	LNCTAM34A	47	71	91	90	22	1	2	3	1	10
ENSG00000049239	H6PD	8572	9783	3288	3273	1953	2320	2682	2885	3180	2925
ENSG00000171621	SPSB1	2563	5989	4479	2047	665	46	99	153	114	109
ENSG00000284652	ENSG00000284652	35	34	5	7	3	0	4	0	0	0
ENSG00000284693	LINC02606	96	123	36	22	3	1	2	0	0	0
ENSG00000252956	RNA5SP40	0	0	0	1	0	0	0	0	0	0
ENSG00000235263	ENSG00000235263	0	0	0	0	0	0	0	0	0	0
ENSG00000171612	SLC25A33	214	788	482	237	947	233	161	210	151	134
ENSG00000231181	ENSG00000231181	14	22	14	11	85	28	17	16	11	14
ENSG00000188807	TMEM201	877	1247	1124	606	662	247	258	316	264	177
ENSG00000171608	PIK3CD	3049	3542	2057	1074	791	10295	10400	13899	12364	9322
ENSG00000179840	PIK3CD-AS1	11	2	3	0	0	21	31	21	20	16
ENSG00000233268	ENSG00000233268	1	0	0	0	0	1	1	2	2	0
ENSG00000231789	PIK3CD-AS2	42	97	172	14	37	10	9	7	4	7
ENSG00000171603	CLSTN1	9747	16397	9288	9939	4720	4070	3713	5962	5380	3776
ENSG00000271264	MZT1P1	2	0	0	0	0	0	0	1	0	0
ENSG00000280113	ENSG00000280113	6	4	0	3	3	0	0	0	0	2
ENSG00000178585	CTNNBIP1	1158	1896	1181	948	659	641	665	695	717	696
ENSG00000223989	ENSG00000223989	0	0	0	0	0	0	0	0	0	0
ENSG00000285701	ENSG00000285701	7	5	2	0	7	9	6	8	6	9
ENSG00000162441	LZIC	484	1191	626	393	397	429	344	459	474	411
ENSG00000228150	ENSG00000228150	8	8	8	6	2	7	8	12	9	14
ENSG00000173614	NMNAT1	339	570	239	155	129	129	241	188	256	302
ENSG00000202415	RN7SKP269	2	1	6	3	2	1	2	2	1	5
ENSG00000283611	TMEM274P	4	1	3	0	0	0	3	0	2	0
ENSG00000265521	MIR5697	0	0	2	0	0	0	0	0	0	0
ENSG00000241326	ENSG00000241326	0	0	0	0	0	0	0	0	0	0
ENSG00000162444	RBP7	362	130	35	285	63	350	392	563	531	552
ENSG00000130939	UBE4B	2280	3654	2918	1968	1387	1490	1533	1583	1817	1701
ENSG00000224340	RPL21P21	0	1	0	3	1	1	2	1	3	2
ENSG00000233623	PGAM1P11	2	1	7	4	2	6	3	2	3	11
ENSG00000201746	RNU6-828P	3	5	0	4	4	4	1	1	1	0
ENSG00000054523	KIF1B	1560	4024	3194	1612	1559	883	1181	942	1294	1181
ENSG00000264881	ENSG00000264881	0	0	0	0	0	1	0	0	0	0
ENSG00000199562	RNU6-37P	1	4	1	1	0	1	1	1	0	1
ENSG00000264501	RN7SL731P	0	0	0	0	0	0	0	0	0	0
ENSG00000284735	ENSG00000284735	21	22	23	6	10	13	14	11	11	18
ENSG00000284642	ENSG00000284642	27	43	161	22	21	24	32	16	20	31
ENSG00000142657	PGD	3786	7247	33644	10341	2867	4894	7214	5851	6212	9115
ENSG00000271989	ENSG00000271989	0	0	4	0	0	0	0	0	0	0
ENSG00000251503	CENPS-CORT	3	13	7	1	1	1	0	2	1	0
ENSG00000175279	CENPS	14	54	34	14	9	7	2	9	6	0
ENSG00000241563	CORT	14	23	19	5	5	1	3	5	4	1
ENSG00000160049	DFFA	1308	2238	1217	696	571	511	511	729	707	644
ENSG00000203469	ENSG00000203469	0	0	0	0	0	0	0	0	0	0
ENSG00000142655	PEX14	730	1393	748	496	532	455	442	610	534	465
ENSG00000243267	RN7SL614P	2	1	0	5	3	9	3	3	5	2
ENSG00000130940	CASZ1	710	837	449	795	619	247	169	312	310	233
ENSG00000272078	ENSG00000272078	66	122	38	102	118	53	31	65	58	48
ENSG00000225158	HSPE1P24	0	0	0	0	0	0	0	0	0	0
ENSG00000175262	C1orf127	68	114	17	2	16	51	59	41	85	109
ENSG00000215785	CFL1P6	5	3	1	0	1	1	1	1	2	0
ENSG00000120948	TARDBP	2692	5930	2215	1890	2211	2013	1797	2422	2276	1635
ENSG00000277726	ENSG00000277726	0	0	1	0	0	1	1	2	2	0
ENSG00000009724	MASP2	195	185	125	90	21	257	262	300	286	170
ENSG00000271895	ENSG00000271895	238	241	107	32	43	140	135	144	116	102
ENSG00000116649	SRM	1941	4439	1630	1007	1261	751	754	1100	961	740
ENSG00000171824	EXOSC10	1969	3594	1398	1203	1075	1619	1512	1861	1789	1378
ENSG00000226849	ENSG00000226849	26	50	22	22	20	14	10	22	26	20
ENSG00000230337	EXOSC10-AS1	1	12	7	1	7	2	6	2	1	2
ENSG00000198793	MTOR	2850	5249	2594	1544	1489	2061	2173	2611	2658	2063
ENSG00000225602	MTOR-AS1	3	2	1	1	3	10	1	4	5	6
ENSG00000253086	RNU6-537P	0	0	0	0	0	2	1	0	1	0
ENSG00000171819	ANGPTL7	6	6	2	2	1	0	0	3	3	1
ENSG00000207451	RNU6-291P	0	0	0	0	1	0	0	1	0	1
ENSG00000238173	RPL39P6	0	1	0	0	0	0	1	0	0	1
ENSG00000120942	UBIAD1	771	1048	576	385	366	525	563	832	711	433
ENSG00000238199	UBE2V2P3	2	2	2	2	4	12	8	15	7	1
ENSG00000284646	ENSG00000284646	2	0	1	0	0	0	0	0	0	0
ENSG00000224338	MTCYBP45	0	0	0	0	0	0	0	0	0	0
ENSG00000204624	DISP3	10	14	18	1	4	21	8	38	23	9
ENSG00000285833	ENSG00000285833	0	0	0	0	0	0	0	0	0	0
ENSG00000235643	LINC01647	0	0	0	0	0	0	0	0	0	0
ENSG00000284708	ENSG00000284708	2	2	7	1	0	0	1	3	3	1
ENSG00000116661	FBXO2	95	178	740	101	31	43	44	91	145	31
ENSG00000132879	FBXO44	1759	2006	1075	772	573	1039	1252	1619	1456	999
ENSG00000116663	FBXO6	415	862	447	561	259	499	475	848	616	689
ENSG00000116670	MAD2L2	730	1813	969	605	451	630	581	769	641	541
ENSG00000162490	DRAXIN	45	103	40	12	7	94	37	99	77	26
ENSG00000177674	AGTRAP	1567	2770	1285	1338	371	3134	3390	3553	3986	5035
ENSG00000215910	C1orf167	7	3	6	1	2	3	3	1	4	0
ENSG00000177553	C1orf167-AS1	0	0	0	0	0	0	0	1	0	0
ENSG00000177000	MTHFR	2977	2009	1121	1050	724	3115	2935	3526	3484	3451
ENSG00000011021	CLCN6	1882	2473	963	889	874	1626	1483	1723	1968	2029
ENSG00000276470	ENSG00000276470	0	0	0	0	0	0	0	0	0	0
ENSG00000278852	ENSG00000278852	0	0	0	0	0	0	0	0	0	0
ENSG00000175206	NPPA	23	21	15	18	2	12	12	18	20	17
ENSG00000275915	ENSG00000275915	0	0	0	0	0	0	0	0	0	0
ENSG00000120937	NPPB	1	0	0	0	0	0	0	0	0	2
ENSG00000224904	SBF1P2	1	1	0	0	0	0	0	0	0	0
ENSG00000285646	ENSG00000285646	4	8	3	2	1	16	35	13	22	13
ENSG00000199347	RNU5E-1	0	0	0	0	0	0	0	0	0	0
ENSG00000201801	RNU5E-4P	0	0	0	0	1	21	32	29	23	25
ENSG00000116685	KIAA2013	2089	3999	2203	1487	1528	1353	1500	2017	2137	1934
ENSG00000083444	PLOD1	5139	15067	4921	4255	2867	1416	1496	1736	2202	2000
ENSG00000116688	MFN2	4070	6268	4714	3561	2504	2556	2487	3024	2996	2139
ENSG00000270914	ENSG00000270914	0	0	1	0	0	0	0	0	0	1
ENSG00000116691	MIIP	1444	2182	943	578	615	1287	1607	1961	2020	2054
ENSG00000202461	Y_RNA	4	12	7	7	11	3	1	4	8	10
ENSG00000276869	MIR6729	0	0	0	0	0	0	0	0	0	0
ENSG00000243539	RN7SL649P	0	0	0	0	0	0	0	0	0	0
ENSG00000120949	TNFRSF8	226	244	80	26	36	445	425	603	562	451
ENSG00000201135	RNU6-777P	0	0	0	0	0	0	0	0	0	0
ENSG00000227875	RPL23AP89	0	0	0	0	0	0	0	0	0	0
ENSG00000285604	ENSG00000285604	0	0	0	0	0	0	0	0	1	0
ENSG00000283789	MIR7846	0	0	0	0	0	2	0	0	0	0
ENSG00000028137	TNFRSF1B	5172	5359	1747	724	1194	22663	17759	24142	22617	20615
ENSG00000263676	MIR4632	2	0	1	0	2	7	3	7	5	0
ENSG00000225196	RPL10P17	2	0	0	0	0	2	1	1	2	2
ENSG00000252969	SNORA70	1	0	0	0	0	0	0	1	0	0
ENSG00000048707	VPS13D	3648	4211	1926	2068	1783	2990	2705	3502	3888	2825
ENSG00000239149	SNORA59A	9	15	9	9	6	10	3	13	12	2
ENSG00000229484	LINC02766	4	4	0	3	6	7	7	13	14	3
ENSG00000162496	DHRS3	3006	3064	2590	1936	2506	824	642	1166	719	207
ENSG00000221340	RNU6ATAC18P	20	13	7	4	10	7	6	19	11	4
ENSG00000276830	MIR6730	7	6	2	6	8	4	4	4	3	0
ENSG00000272482	ENSG00000272482	17	6	19	2	17	3	2	3	7	1
ENSG00000204518	AADACL4	2	0	0	0	0	0	0	0	0	0
ENSG00000226166	ENSG00000226166	0	0	0	0	0	0	0	0	0	0
ENSG00000188984	AADACL3	1	0	0	0	0	0	0	0	0	0
ENSG00000157330	CFAP107	16	0	0	1	0	0	0	0	0	0
ENSG00000116726	PRAMEF12	0	0	0	0	17	0	0	0	0	0
ENSG00000116721	PRAMEF1	0	0	0	0	1	0	0	0	0	0
ENSG00000228338	LINC01784	0	0	0	0	0	0	0	0	0	0
ENSG00000239810	PRAMEF11	0	1	0	0	1	0	0	0	0	0
ENSG00000231103	PRAMEF30P	0	0	0	0	0	0	0	0	0	0
ENSG00000179172	HNRNPCL1	0	0	0	0	0	0	0	0	0	0
ENSG00000120952	PRAMEF2	0	0	0	0	2	0	0	0	0	0
ENSG00000243073	PRAMEF4	0	0	2	0	3	0	0	0	0	0
ENSG00000187545	PRAMEF10	0	0	0	0	0	0	0	0	0	0
ENSG00000204510	PRAMEF7	0	0	0	0	2	0	0	0	0	0
ENSG00000207434	RNU6-1072P	0	0	0	0	0	0	0	0	0	0
ENSG00000234064	PRAMEF29P	0	0	0	0	0	0	0	0	0	0
ENSG00000232423	PRAMEF6	0	0	1	0	2	0	0	0	0	0
ENSG00000274178	PRAMEF28P	0	0	0	0	0	0	0	0	0	0
ENSG00000274764	PRAMEF27	0	0	0	0	2	0	0	0	0	0
ENSG00000277058	HNRNPCL3	0	0	0	0	1	0	0	0	0	0
ENSG00000229571	PRAMEF25	0	0	0	0	0	0	0	0	0	0
ENSG00000277862	PRAMEF34P	0	0	0	0	0	0	0	0	0	0
ENSG00000236179	PRAMEF35P	0	0	0	0	0	0	0	0	0	0
ENSG00000275774	HNRNPCL2	0	0	0	0	0	0	0	0	0	0
ENSG00000229978	PRAMEF36P	0	0	0	0	0	0	0	0	0	0
ENSG00000233336	ENSG00000233336	0	0	0	0	0	0	0	0	0	0
ENSG00000280267	PRAMEF26	0	0	0	0	0	0	0	0	0	0
ENSG00000179412	HNRNPCL4	0	0	0	0	0	0	0	0	0	0
ENSG00000204505	PRAMEF9	0	0	0	0	2	0	0	0	0	0
ENSG00000279169	PRAMEF13	0	0	0	0	0	0	0	0	0	0
ENSG00000279804	PRAMEF18	0	0	0	0	0	0	0	0	0	0
ENSG00000250894	PRAMEF31P	0	0	0	0	0	0	0	0	0	0
ENSG00000270601	PRAMEF5	0	0	0	0	0	0	0	0	0	0
ENSG00000231219	PRAMEF32P	0	0	0	0	0	0	0	0	0	0
ENSG00000207511	RNU6-771P	0	0	0	0	0	0	0	0	0	0
ENSG00000182330	PRAMEF8	0	0	0	0	0	0	0	0	0	0
ENSG00000237700	PRAMEF33	0	0	0	0	0	0	0	0	0	0
ENSG00000204501	PRAMEF15	0	0	0	0	2	0	0	0	0	0
ENSG00000228229	ENSG00000228229	0	0	0	0	0	0	0	0	0	0
ENSG00000204481	PRAMEF14	0	0	0	0	2	0	0	0	0	0
ENSG00000204480	PRAMEF19	0	0	0	0	1	0	0	0	0	0
ENSG00000204479	PRAMEF17	0	0	0	0	0	0	0	0	0	0
ENSG00000204478	PRAMEF20	0	0	0	0	5	0	0	0	0	0
ENSG00000162494	LRRC38	0	5	7	25	0	0	0	0	1	0
ENSG00000259961	ENSG00000259961	0	0	0	7	0	0	0	0	0	0
ENSG00000215909	BRWD1P1	0	0	0	0	0	0	0	0	0	0
ENSG00000162493	PDPN	1758	5530	1575	4476	709	0	0	0	0	0
ENSG00000222952	RNA5SP41	0	0	0	0	1	0	0	0	0	0
ENSG00000237445	ENSG00000237445	3	7	1	1	0	0	0	0	0	0
ENSG00000253085	ENSG00000253085	0	1	0	0	0	0	1	0	0	0
ENSG00000116731	PRDM2	2501	4857	1997	1541	1069	3121	2667	3571	3302	2402
ENSG00000189337	KAZN	1241	1308	663	740	473	1	9	7	8	2
ENSG00000252151	RNU6-1265P	0	0	0	0	0	0	0	0	0	0
ENSG00000231606	ENSG00000231606	1	0	0	0	3	0	0	0	0	0
ENSG00000234593	KAZN-AS1	1	0	0	1	1	0	0	0	0	0
ENSG00000235829	TBCAP2	3	0	0	0	0	0	0	0	0	0
ENSG00000175147	TMEM51-AS1	123	189	46	36	23	5	2	2	9	5
ENSG00000171729	TMEM51	767	1743	371	254	246	54	42	78	130	119
ENSG00000204464	TMEM51-AS2	11	5	0	0	2	0	0	4	1	0
ENSG00000215720	MFFP1	4	5	0	1	0	0	0	0	2	1
ENSG00000278480	ZBTB2P1	3	4	1	0	1	0	2	0	0	1
ENSG00000142621	FHAD1	176	516	89	54	60	28	28	42	29	16
ENSG00000233485	FHAD1-AS1	0	0	0	1	0	0	0	2	0	0
ENSG00000236045	ENSG00000236045	3	2	1	0	0	1	0	0	0	1
ENSG00000228140	EFHD2-AS1	13	36	11	3	5	32	16	44	44	25
ENSG00000142634	EFHD2	5018	6362	2966	3641	1914	11809	9787	15624	14220	13243
ENSG00000162438	CTRC	31	34	8	4	10	33	8	31	25	14
ENSG00000142615	CELA2A	3	6	3	1	0	4	0	1	2	2
ENSG00000215704	CELA2B	26	22	9	3	6	1	6	4	0	2
ENSG00000132906	CASP9	829	1159	565	377	380	461	499	480	473	424
ENSG00000116138	DNAJC16	944	1534	988	726	549	497	562	774	633	521
ENSG00000251866	SCARNA21B	0	0	0	0	0	0	0	0	0	0
ENSG00000272510	ENSG00000272510	5	2	2	2	0	1	1	3	1	1
ENSG00000116771	AGMAT	47	90	34	23	12	81	100	209	66	57
ENSG00000237301	ENSG00000237301	13	20	9	3	4	2	5	14	6	7
ENSG00000235084	CHCHD2P6	6	10	9	2	0	0	2	2	5	3
ENSG00000252417	RNU7-179P	0	0	0	0	0	0	0	0	0	0
ENSG00000236500	CD24P1	0	0	0	0	0	0	0	0	0	0
ENSG00000197312	DDI2	2126	3248	2367	1255	1667	988	1297	1451	1420	1285
ENSG00000215695	RSC1A1	0	0	0	0	0	0	0	0	0	0
ENSG00000271742	ENSG00000271742	1	1	1	0	0	1	10	5	4	6
ENSG00000116786	PLEKHM2	4955	7960	3882	2750	1835	3583	3267	3907	3746	3565
ENSG00000237938	ENSG00000237938	93	131	52	53	42	67	53	50	60	59
ENSG00000162461	SLC25A34	373	385	157	92	51	143	156	133	101	179
ENSG00000224459	SLC25A34-AS1	0	2	0	0	0	0	0	0	0	0
ENSG00000162460	TMEM82	2	0	0	0	0	0	0	0	0	0
ENSG00000162458	FBLIM1	4412	7787	4880	2959	1154	2	0	0	0	2
ENSG00000224321	RPL12P14	0	7	4	4	2	1	1	2	1	0
ENSG00000233954	UQCRHL	42	50	27	15	11	11	12	25	19	16
ENSG00000178715	ENSG00000178715	0	8	3	0	10	1	17	23	3	14
ENSG00000179743	SPEN-AS1	142	268	208	94	68	135	150	203	145	136
ENSG00000065526	SPEN	4636	6748	3711	3156	3644	5840	5897	7001	6909	5554
ENSG00000270620	ENSG00000270620	1	0	0	1	2	0	1	1	0	0
ENSG00000116809	ZBTB17	1573	2993	1221	1159	962	1296	1226	1562	1479	1425
ENSG00000234607	ENSG00000234607	1	3	2	0	0	0	1	1	5	2
ENSG00000231353	ENSG00000231353	0	0	0	0	0	0	0	0	0	0
ENSG00000275503	ENSG00000275503	0	0	0	0	0	0	0	0	0	0
ENSG00000224966	TBC1D3P6	0	0	1	0	0	0	0	0	0	0
ENSG00000183888	SRARP	1	0	0	0	0	0	0	0	0	0
ENSG00000233078	ENSG00000233078	0	0	0	0	0	0	0	0	0	0
ENSG00000173641	HSPB7	750	787	92	6	20	1	3	0	0	4
ENSG00000186510	CLCNKA	53	62	28	4	11	5	5	1	1	1
ENSG00000232456	FAM131C2P	0	3	11	7	4	0	0	0	0	0
ENSG00000184908	CLCNKB	63	50	6	6	19	0	1	0	0	0
ENSG00000185519	FAM131C	7	24	95	72	29	0	1	0	1	0
ENSG00000142627	EPHA2	2746	2798	1408	3620	1627	151	92	33	57	35
ENSG00000227959	EPHA2-AS1	18	18	10	16	9	0	1	0	1	1
ENSG00000224621	ENSG00000224621	13	2	7	6	3	0	2	0	0	0
ENSG00000234166	ARHGEF19-AS1	0	0	0	0	0	0	0	0	0	0
ENSG00000142632	ARHGEF19	1301	4267	3548	1249	2278	220	187	364	281	254
ENSG00000237276	ANO7L1	98	123	83	70	37	9	7	26	15	18
ENSG00000132881	CPLANE2	118	265	126	114	32	69	66	89	82	63
ENSG00000233929	MT1XP1	5	5	2	4	3	18	7	8	6	7
ENSG00000037637	FBXO42	1668	3044	1328	732	957	1226	1208	1359	1383	1157
ENSG00000055070	SZRD1	3663	7647	4345	2156	1647	3106	2290	3502	3225	2618
ENSG00000226457	RPL22P3	0	0	3	0	0	0	5	2	0	0
ENSG00000187144	SPATA21	6	6	1	2	1	13	4	8	1	6
ENSG00000157191	NECAP2	2795	5102	2066	1088	1034	3045	2786	3912	3105	3143
ENSG00000226029	LINC01772	105	152	39	25	17	90	94	93	77	69
ENSG00000080947	CROCCP3	423	522	227	233	81	235	198	346	336	225
ENSG00000206652	RNU1-1	0	0	0	0	0	0	0	1	1	0
ENSG00000261135	ENSG00000261135	0	5	12	2	0	3	0	1	2	0
ENSG00000285853	ENSG00000285853	0	0	2	0	0	0	0	0	0	0
ENSG00000224174	ENSG00000224174	0	0	0	0	0	0	0	0	0	0
ENSG00000233421	LINC01783	5	5	0	1	0	1	0	1	1	0
ENSG00000277344	RNU1-6P	0	0	0	0	0	0	0	0	0	0
ENSG00000225710	PDE4DIPP8	0	2	0	0	0	0	0	0	0	0
ENSG00000219481	NBPF1	511	1482	678	471	370	209	222	213	364	218
ENSG00000271732	ENSG00000271732	5	3	0	0	1	0	1	0	3	0
ENSG00000215908	CROCCP2	2357	3406	1121	1363	810	1789	2225	1841	3695	2498
ENSG00000283773	ENSG00000283773	0	0	0	0	0	0	0	0	0	0
ENSG00000186301	MST1P2	498	750	197	1049	160	103	166	167	152	93
ENSG00000282143	ENSG00000282143	0	0	1	0	0	0	0	0	0	1
ENSG00000207513	RNU1-3	0	0	0	0	0	0	0	0	0	0
ENSG00000280114	ENSG00000280114	0	15	9	0	0	3	13	4	9	5
ENSG00000236698	EIF1AXP1	2	4	8	2	1	3	6	4	3	2
ENSG00000268869	ESPNP	1	17	35	12	0	7	25	22	9	2
ENSG00000279151	ENSG00000279151	0	0	0	0	0	0	0	0	0	0
ENSG00000282740	ENSG00000282740	1	0	1	0	0	0	0	0	0	0
ENSG00000058453	CROCC	3051	4373	1964	3360	618	1708	1510	1802	1771	1104
ENSG00000227684	CROCCP4	1	0	0	0	0	0	0	0	0	0
ENSG00000207389	RNU1-4	0	0	0	0	0	0	0	0	0	0
ENSG00000186715	MST1L	387	170	120	70	7	57	13	33	15	10
ENSG00000223643	ENSG00000223643	0	0	0	1	0	0	0	0	1	0
ENSG00000230239	PDE4DIPP9	0	0	0	0	0	0	0	0	0	0
ENSG00000263811	MIR3675	0	0	0	0	0	0	0	0	0	0
ENSG00000228549	ENSG00000228549	11	16	1	0	5	2	1	4	0	0
ENSG00000277234	RNU1-5P	0	0	0	0	0	0	0	0	0	0
ENSG00000238142	ENSG00000238142	37	76	24	20	27	57	34	68	53	29
ENSG00000235241	ENSG00000235241	18	23	4	11	14	14	9	20	12	17
ENSG00000207005	RNU1-2	0	0	0	0	0	3	3	1	2	3
ENSG00000272426	ENSG00000272426	6	5	1	0	3	2	1	2	5	1
ENSG00000117122	MFAP2	1484	9238	1118	774	868	0	4	1	2	1
ENSG00000226526	ENSG00000226526	7	25	7	9	2	0	2	0	4	2
ENSG00000159363	ATP13A2	2167	3288	2190	1758	1373	1356	1486	1763	2092	1481
ENSG00000117118	SDHB	1022	2704	1768	1112	900	1281	1250	1494	1511	1379
ENSG00000117115	PADI2	528	2932	205	116	733	975	1496	883	2020	1407
ENSG00000204362	LINC02783	9	30	20	11	92	0	0	0	0	0
ENSG00000282843	ENSG00000282843	0	0	0	0	3	0	0	0	0	0
ENSG00000142623	PADI1	482	319	146	204	306	0	0	0	0	0
ENSG00000142619	PADI3	652	231	4342	93	2590	0	0	0	1	0
ENSG00000266634	MIR3972	4	2	14	1	17	0	0	0	0	0
ENSG00000159339	PADI4	91	29	42	7	10	1874	1267	1870	1795	2438
ENSG00000276747	PADI6	0	0	3	0	1	0	3	33	37	51
ENSG00000227751	RCC2-AS1	0	0	0	0	0	0	0	0	0	0
ENSG00000179051	RCC2	4227	14877	8019	4796	4728	3124	3392	3763	3611	3319
ENSG00000074964	ARHGEF10L	2305	3694	1252	1001	673	1499	1858	1856	2509	2152
ENSG00000236648	LINC02810	0	0	0	0	0	0	0	0	0	0
ENSG00000117148	ACTL8	0	3	33	5	0	0	0	0	0	0
ENSG00000284653	ENSG00000284653	0	0	0	0	0	0	0	0	0	1
ENSG00000261781	LINC01654	0	0	0	0	0	0	0	0	0	0
ENSG00000117154	IGSF21	176	591	77	27	21	0	1	0	0	0
ENSG00000280222	ENSG00000280222	8	14	1	1	4	0	0	0	0	0
ENSG00000230035	IGSF21-AS1	0	0	0	0	0	0	0	0	0	0
ENSG00000225387	ENSG00000225387	1	0	0	1	0	0	0	0	0	0
ENSG00000179023	KLHDC7A	156	97	29	3	8	0	0	0	0	0
ENSG00000235282	DYNLL1P3	0	0	0	0	0	0	0	0	0	0
ENSG00000225478	ENSG00000225478	0	0	0	0	0	0	0	0	0	0
ENSG00000009709	PAX7	1	1	4	0	34	0	0	0	0	0
ENSG00000179002	TAS1R2	0	0	0	0	0	0	0	0	0	0
ENSG00000255275	ENSG00000255275	0	2	0	0	0	0	0	0	0	0
ENSG00000159423	ALDH4A1	656	526	440	505	285	109	135	131	144	190
ENSG00000265606	MIR4695	0	0	0	0	0	0	0	0	0	0
ENSG00000221662	MIR1290	4	0	0	1	0	1	0	0	1	0
ENSG00000169991	IFFO2	1535	2277	597	2013	363	1002	1009	1207	1480	737
ENSG00000272084	ENSG00000272084	69	95	22	20	29	26	21	40	23	19
ENSG00000127481	UBR4	7901	13567	5369	5952	4828	6279	6022	7470	8184	7040
ENSG00000230424	EMC1-AS1	16	33	12	9	2	11	10	15	9	13
ENSG00000127463	EMC1	1852	4177	1780	1670	1826	1106	993	1283	1528	1246
ENSG00000053372	MRTO4	822	2489	874	695	886	338	357	475	475	321
ENSG00000211454	AKR7L	66	84	49	18	11	18	13	17	8	13
ENSG00000162482	AKR7A3	112	128	41	30	19	25	12	16	26	24
ENSG00000270728	ENSG00000270728	27	51	17	21	6	10	11	11	14	8
ENSG00000053371	AKR7A2	1298	2410	971	784	894	570	627	816	747	754
ENSG00000200403	RNU6-1099P	7	8	5	3	6	1	2	0	0	0
ENSG00000040487	SLC66A1	802	1386	532	539	335	390	391	401	366	465
ENSG00000077549	CAPZB	8610	20438	4821	3578	3997	6403	6230	8441	7564	6791
ENSG00000240490	RN7SL277P	3	6	0	1	2	0	3	0	2	1
ENSG00000173436	MICOS10	512	1099	204	258	362	362	306	383	333	255
ENSG00000201609	RNU4-28P	1	0	0	0	0	0	0	0	0	0
ENSG00000235185	MICOS10-DT	0	1	0	0	2	2	2	5	0	0
ENSG00000158747	NBL1	14195	35030	3554	3396	4366	84	64	119	124	38
ENSG00000270136	MICOS10-NBL1	1	0	0	0	0	0	1	0	0	0
ENSG00000226396	ENSG00000226396	61	112	31	29	73	30	17	38	26	42
ENSG00000158748	HTR6	8	22	7	1	5	28	14	20	19	6
ENSG00000162542	TMCO4	999	1411	559	446	243	621	567	793	770	560
ENSG00000178828	RNF186	0	1	0	0	0	0	0	0	0	0
ENSG00000235434	RNF186-AS1	0	0	0	0	0	0	0	0	0	0
ENSG00000169914	OTUD3	867	2074	302	670	650	645	635	845	713	485
ENSG00000188784	PLA2G2E	0	0	0	0	0	0	0	0	0	0
ENSG00000242688	RN7SL304P	0	0	0	0	0	0	0	0	0	0
ENSG00000188257	PLA2G2A	2591	101	35	1	10	0	0	0	0	0
ENSG00000127472	PLA2G5	362	415	61	11	21	0	0	0	0	0
ENSG00000117215	PLA2G2D	265	289	425	129	330	0	16	10	3	2
ENSG00000158786	PLA2G2F	4	4	0	25	0	3	0	0	2	1
ENSG00000227066	ENSG00000227066	6	48	3	5	5	8	41	13	9	9
ENSG00000187980	PLA2G2C	11	3	1	0	0	4	13	0	5	2
ENSG00000225986	ENSG00000225986	13	19	6	6	2	2	20	14	17	9
ENSG00000162543	UBXN10	223	143	32	48	16	45	96	60	131	21
ENSG00000228105	LINC01757	0	0	0	0	0	0	0	0	0	0
ENSG00000284710	ENSG00000284710	0	0	0	0	0	0	0	0	0	0
ENSG00000158816	VWA5B1	7	5	7	3	1	7	3	2	3	4
ENSG00000226664	ENSG00000226664	0	0	0	0	0	3	0	1	0	0
ENSG00000236963	LINC01141	13	8	4	0	1	0	0	0	0	0
ENSG00000226487	ENSG00000226487	0	0	0	0	0	0	0	0	0	0
ENSG00000284641	ENSG00000284641	0	0	0	0	0	0	0	0	0	0
ENSG00000284743	ENSG00000284743	0	0	0	0	0	0	0	0	0	0
ENSG00000162545	CAMK2N1	903	1617	271	174	105	48	42	57	56	30
ENSG00000090432	MUL1	1155	1924	658	615	443	613	495	663	590	476
ENSG00000215520	RPS4XP4	0	0	0	2	0	0	0	0	0	0
ENSG00000183114	FAM43B	120	66	7	3	9	0	0	0	0	0
ENSG00000158825	CDA	166	89	25	35	28	842	754	646	869	1448
ENSG00000158828	PINK1	692	1142	297	375	211	339	331	363	364	283
ENSG00000284005	MIR6084	0	0	0	0	0	0	0	0	0	0
ENSG00000117242	PINK1-AS	179	308	87	93	58	98	110	136	174	102
ENSG00000244038	DDOST	5913	12760	4003	3584	4613	4124	3950	5054	4741	3959
ENSG00000117245	KIF17	233	144	77	33	29	13	11	1	3	11
ENSG00000235432	ENSG00000235432	0	0	0	1	0	0	0	0	0	0
ENSG00000189410	SH2D5	6	47	67	398	21	3	1	2	0	0
ENSG00000233069	ENSG00000233069	0	0	0	1	0	0	0	0	0	0
ENSG00000127483	HP1BP3	7382	14872	3987	5286	5295	5111	4448	6749	6671	4672
ENSG00000075151	EIF4G3	3432	6260	1941	1860	1507	1756	1798	2194	2535	2333
ENSG00000251914	RNU7-200P	0	0	0	0	0	0	0	0	0	0
ENSG00000221808	MIR1256	0	0	0	0	0	1	0	0	0	1
ENSG00000233072	RPS15AP6	10	6	2	0	0	0	0	0	0	0
ENSG00000236073	ENSG00000236073	2	2	0	1	0	0	0	2	0	0
ENSG00000235112	HSPE1P27	2	5	0	1	1	1	0	1	0	0
ENSG00000117298	ECE1	8210	8173	4421	5576	3974	4539	3725	4847	4395	2831
ENSG00000236936	ENSG00000236936	13	3	2	3	0	49	30	13	16	4
ENSG00000231105	ECE1-AS1	42	46	17	27	16	54	58	63	64	17
ENSG00000236216	PPP1R11P1	6	0	0	0	0	0	0	0	1	0
ENSG00000228823	PDE4DIPP10	6	0	0	0	0	0	0	0	0	0
ENSG00000236009	ENSG00000236009	10	0	0	0	0	0	0	0	0	0
ENSG00000227001	NBPF2P	41	40	22	25	16	20	8	26	12	15
ENSG00000187952	HS6ST1P1	3	3	1	1	0	1	0	0	0	0
ENSG00000186543	CROCCP5	7	0	0	0	0	0	0	0	0	0
ENSG00000142794	NBPF3	417	956	160	342	335	276	246	203	316	258
ENSG00000176378	PFN1P10	0	0	0	0	0	0	0	0	0	1
ENSG00000162551	ALPL	2752	816	824	178	1267	0	195	2	0	2
ENSG00000233431	LINC02596	1	0	1	2	0	0	1	0	0	0
ENSG00000076864	RAP1GAP	1585	323	310	704	197	5	7	4	3	2
ENSG00000090686	USP48	3049	4803	1486	1233	1322	2458	2441	2642	2757	2211
ENSG00000231978	ENSG00000231978	4	0	0	0	2	1	0	0	0	1
ENSG00000187942	LDLRAD2	317	181	48	21	16	14	17	22	13	11
ENSG00000142798	HSPG2	30291	35211	10494	8259	4552	204	359	245	157	63
ENSG00000232037	RPL21P29	2	3	0	0	0	0	0	0	0	0
ENSG00000283234	ENSG00000283234	0	0	0	1	0	8	6	5	0	0
ENSG00000219073	CELA3B	0	0	0	0	0	0	0	0	0	0
ENSG00000285959	ENSG00000285959	0	0	0	0	0	0	0	0	0	0
ENSG00000273610	RN7SL386P	0	0	0	0	0	0	0	0	0	0
ENSG00000201919	RNU6-1022P	0	0	0	0	0	0	0	0	0	0
ENSG00000142789	CELA3A	0	0	0	1	0	0	0	0	0	0
ENSG00000278124	RN7SL186P	0	0	0	0	0	0	0	0	0	0
ENSG00000201273	RNU6-776P	0	0	0	0	0	0	0	0	0	0
ENSG00000228397	LINC01635	1	4	3	1	1	3	4	7	1	0
ENSG00000218510	LINC00339	113	125	73	126	83	120	98	158	171	114
ENSG00000285721	ENSG00000285721	50	104	12	60	57	129	74	86	62	65
ENSG00000285752	CDC42-AS1	42	73	22	36	34	16	20	34	27	32
ENSG00000285794	ENSG00000285794	0	0	0	0	0	0	0	0	0	0
ENSG00000070831	CDC42	102	226	66	86	97	469	281	348	279	309
ENSG00000230068	CDC42-IT1	7	5	4	4	1	6	13	6	8	5
ENSG00000271428	MPHOSPH6P1	1	7	0	3	1	5	6	9	9	6
ENSG00000162552	WNT4	331	217	40	181	178	6	8	8	4	5
ENSG00000285873	ENSG00000285873	15	19	4	17	6	2	2	0	0	1
ENSG00000266564	MIR4418	0	0	0	0	0	0	0	0	0	0
ENSG00000234397	PPIAP34	0	1	0	0	0	0	0	0	0	0
ENSG00000279625	ENSG00000279625	0	1	0	0	0	0	0	0	0	0
ENSG00000184677	ZBTB40	3741	4475	1567	1303	1572	4064	4187	4849	5009	3146
ENSG00000237200	ZBTB40-IT1	11	23	5	16	20	39	45	31	36	33
ENSG00000070886	EPHA8	0	3	5	10	1	0	0	1	0	1
ENSG00000276835	MIR6127	0	0	0	2	0	0	0	0	0	0
ENSG00000173372	C1QA	8833	14907	5374	1692	3512	339	153	357	128	784
ENSG00000159189	C1QC	7210	16925	5195	1893	2446	10	39	34	14	131
ENSG00000173369	C1QB	9581	18141	5442	1825	3637	46	61	111	39	421
ENSG00000133216	EPHB2	963	2362	801	172	427	152	337	142	164	478
ENSG00000265422	MIR4684	0	0	0	0	0	0	0	0	0	0
ENSG00000225952	ENSG00000225952	1	0	0	0	0	0	0	2	0	1
ENSG00000264014	MIR4253	0	0	0	0	0	0	0	0	0	0
ENSG00000215906	LACTBL1	0	0	0	0	0	0	0	0	0	0
ENSG00000227868	TEX46	2	2	1	2	3	0	0	1	2	1
ENSG00000004487	KDM1A	2867	6483	1526	2158	2229	1477	1412	1645	1552	1263
ENSG00000240553	ENSG00000240553	1	0	0	0	2	0	0	0	3	1
ENSG00000263793	MIR3115	0	0	0	0	0	0	1	0	1	0
ENSG00000266802	ENSG00000266802	2	1	0	0	1	3	0	4	0	0
ENSG00000169641	LUZP1	2361	3263	944	1285	1093	752	700	808	957	750
ENSG00000229010	ENSG00000229010	2	1	1	1	0	2	0	1	1	0
ENSG00000206935	RNU6-514P	0	0	0	2	0	0	0	0	0	0
ENSG00000252578	RNU6-135P	0	0	0	0	0	0	0	0	0	0
ENSG00000179546	HTR1D	7	43	18	4	8	0	0	0	0	0
ENSG00000215381	RPL29P6	0	0	0	0	0	0	0	0	0	0
ENSG00000261326	LINC01355	750	1430	243	316	150	14	45	42	52	38
ENSG00000284726	ENSG00000284726	11	32	12	9	5	4	4	5	4	1
ENSG00000125944	HNRNPR	2591	6554	2368	2687	3046	3025	2704	3780	3461	2459
ENSG00000125945	ZNF436	1944	2481	774	729	820	125	155	201	223	197
ENSG00000249087	ZNF436-AS1	332	465	91	124	125	37	22	27	40	22
ENSG00000201405	Y_RNA	0	0	0	0	0	0	0	0	0	0
ENSG00000271420	ENSG00000271420	20	14	4	7	1	5	4	3	1	0
ENSG00000204219	TCEA3	1091	604	414	436	193	315	284	410	224	61
ENSG00000232482	ENSG00000232482	0	1	0	0	0	0	0	2	0	0
ENSG00000088280	ASAP3	3048	4024	721	583	1093	65	49	85	55	37
ENSG00000007968	E2F2	203	474	212	198	220	300	352	599	433	201
ENSG00000235052	ENSG00000235052	10	7	5	6	5	5	6	7	4	3
ENSG00000117318	ID3	8085	3660	1035	375	2509	262	157	140	96	33
ENSG00000285802	ENSG00000285802	0	2	0	0	0	4	1	5	3	0
ENSG00000197880	MDS2	23	7	6	2	4	171	106	198	84	21
ENSG00000229239	EEF1A1P48	0	0	0	0	0	2	6	3	2	0
ENSG00000142676	RPL11	14781	28501	8551	9514	9743	33438	30306	36778	28693	21151
ENSG00000011007	ELOA	1823	3070	1010	1143	1672	1105	1119	1174	1011	997
ENSG00000236810	ELOA-AS1	34	81	35	34	17	26	27	25	19	18
ENSG00000057757	PITHD1	1312	2681	966	873	964	890	739	1054	875	486
ENSG00000011009	LYPLA2	2215	3618	1316	1259	1194	1481	1635	2094	1984	1812
ENSG00000117308	GALE	1005	1148	317	940	535	255	305	321	292	261
ENSG00000117305	HMGCL	1190	1715	600	688	373	444	542	633	711	617
ENSG00000179163	FUCA1	2262	5311	1304	678	1301	560	601	838	601	752
ENSG00000188822	CNR2	79	35	24	11	17	81	161	262	188	303
ENSG00000229106	BTBD6P1	5	1	2	1	0	2	7	23	12	13
ENSG00000232557	ENSG00000232557	0	0	0	0	0	0	0	0	0	0
ENSG00000264926	MIR378F	0	0	0	0	0	0	0	0	0	0
ENSG00000230228	H3P1	0	0	0	0	0	0	0	0	0	0
ENSG00000189266	PNRC2	1906	3900	1245	926	1518	2910	2083	2972	2663	1846
ENSG00000188529	SRSF10	2507	6398	2326	1992	2548	4940	4033	4620	4209	2820
ENSG00000215905	RPL36P5	0	0	0	0	0	0	0	0	0	0
ENSG00000225315	ENSG00000225315	0	0	0	0	0	0	0	0	0	0
ENSG00000142661	MYOM3	46	59	5	25	17	0	1	0	0	0
ENSG00000230703	MYOM3-AS1	0	0	0	0	0	0	0	0	0	0
ENSG00000142677	IL22RA1	50	114	58	159	32	0	0	2	1	0
ENSG00000185436	IFNLR1	263	538	256	566	303	65	86	183	152	256
ENSG00000230023	LINC02800	2	2	14	6	0	0	0	0	0	0
ENSG00000232298	GRHL3-AS1	14	4	3	19	1	0	0	0	0	1
ENSG00000158055	GRHL3	106	355	484	1361	345	0	1	0	0	2
ENSG00000001460	STPG1	218	619	189	692	293	59	60	86	90	49
ENSG00000001461	NIPAL3	1147	1812	649	780	426	1140	1271	1661	1534	732
ENSG00000117602	RCAN3	498	1027	405	551	406	2925	2914	3237	2144	783
ENSG00000264443	ENSG00000264443	0	0	2	0	0	0	0	0	0	0
ENSG00000184454	NCMAP	242	141	97	10	74	0	1	4	0	0
ENSG00000227312	ENSG00000227312	5	0	0	0	1	0	0	0	0	0
ENSG00000239106	Y_RNA	0	0	0	0	0	0	0	0	0	0
ENSG00000133226	SRRM1	3842	6243	1979	2483	2653	4049	3115	3666	3229	2508
ENSG00000284699	ENSG00000284699	0	0	0	2	0	0	0	1	0	1
ENSG00000169504	CLIC4	3196	15990	2525	2155	2157	653	804	1173	726	924
ENSG00000238482	RNU6-1208P	1	0	0	0	0	0	0	0	0	0
ENSG00000020633	RUNX3	1173	2050	655	1053	673	7990	3403	9086	8882	6103
ENSG00000278034	MIR6731	0	1	1	0	0	19	4	9	6	5
ENSG00000229162	RUNX3-AS1	17	27	6	26	9	13	14	13	26	11
ENSG00000261025	ENSG00000261025	0	1	0	1	1	0	2	2	1	0
ENSG00000264371	MIR4425	0	0	0	0	0	0	1	1	0	1
ENSG00000285823	LINC02793	1	1	1	0	0	3	0	0	1	3
ENSG00000233755	ENSG00000233755	0	4	0	0	0	0	0	0	0	0
ENSG00000233419	IFITM3P7	0	0	0	0	0	0	0	0	0	0
ENSG00000231953	ENSG00000231953	1	1	0	0	0	1	0	0	2	0
ENSG00000117614	SYF2	921	2231	600	933	671	1835	1467	1835	1551	1381
ENSG00000284602	ENSG00000284602	58	75	10	17	16	12	5	7	4	8
ENSG00000284657	ENSG00000284657	11	0	0	3	1	8	6	4	8	2
ENSG00000117616	RSRP1	5186	7531	1622	2256	1962	6140	5389	6233	6379	6550
ENSG00000272432	ENSG00000272432	8	9	0	6	1	14	18	17	8	9
ENSG00000261349	ENSG00000261349	24	63	2	12	17	37	64	33	35	45
ENSG00000187010	RHD	108	159	17	17	27	60	164	93	76	100
ENSG00000224183	SDHDP6	17	53	9	4	2	10	17	5	14	24
ENSG00000259984	ENSG00000259984	7	1	0	3	0	20	14	14	12	16
ENSG00000183726	TMEM50A	2638	5219	1271	1493	1478	2724	2632	3051	2843	2589
ENSG00000188672	RHCE	13	27	20	15	3	10	5	10	7	3
ENSG00000238084	ENSG00000238084	0	0	0	0	0	0	1	0	0	0
ENSG00000204178	MACO1	1026	2130	461	474	503	635	621	677	599	470
ENSG00000157978	LDLRAP1	2495	2667	772	1329	1627	2900	4374	4066	3422	1528
ENSG00000225643	ENSG00000225643	29	18	4	15	13	34	22	26	32	13
ENSG00000117643	MAN1C1	2337	1902	515	224	426	879	824	1173	723	395
ENSG00000233478	ENSG00000233478	13	18	3	2	6	23	24	28	12	13
ENSG00000162430	SELENON	7918	10190	3120	3788	3641	1779	1925	2072	2031	2360
ENSG00000255054	ENSG00000255054	0	0	0	0	0	0	0	0	0	0
ENSG00000228172	ENSG00000228172	32	25	13	5	7	18	23	28	15	20
ENSG00000117640	MTFR1L	1791	2459	592	806	757	1326	1387	1350	1269	1214
ENSG00000272478	ENSG00000272478	0	0	0	0	0	0	0	0	0	0
ENSG00000127423	AUNIP	35	204	46	48	113	15	18	17	21	10
ENSG00000236528	ENSG00000236528	1	4	0	0	1	0	4	3	3	4
ENSG00000182749	PAQR7	827	1134	293	316	243	494	450	376	399	269
ENSG00000207302	Y_RNA	0	0	0	0	0	0	0	0	0	0
ENSG00000117632	STMN1	1681	8900	1771	1538	4416	404	456	744	423	156
ENSG00000229786	SNRPFP2	1	6	0	0	0	0	0	1	0	0
ENSG00000223624	ENSG00000223624	1	2	0	0	0	2	0	0	0	0
ENSG00000283938	MIR3917	0	0	0	0	0	0	0	0	0	0
ENSG00000158006	PAFAH2	711	1113	302	361	256	567	402	743	814	504
ENSG00000207237	RNU6-110P	0	1	2	0	0	0	0	0	0	0
ENSG00000252190	ENSG00000252190	0	0	0	0	0	0	0	0	0	0
ENSG00000252691	ENSG00000252691	0	0	0	0	0	0	0	0	0	0
ENSG00000158008	EXTL1	63	223	35	12	26	0	0	5	1	0
ENSG00000158014	SLC30A2	27	6	9	4	11	0	0	0	0	0
ENSG00000284309	ENSG00000284309	1	0	0	1	1	0	0	0	0	0
ENSG00000158022	TRIM63	9	2	1	0	0	0	0	0	0	0
ENSG00000175087	PDIK1L	322	774	209	242	216	283	259	368	284	117
ENSG00000197245	FAM110D	629	88	36	11	24	1	0	0	0	0
ENSG00000282872	C1orf232	0	0	0	0	0	0	0	0	0	0
ENSG00000236782	ZNF593OS	3	12	2	5	13	18	11	15	17	14
ENSG00000142684	ZNF593	0	0	0	0	0	0	0	0	0	0
ENSG00000142675	CNKSR1	1153	1356	597	1197	938	85	100	122	131	43
ENSG00000188782	CATSPER4	0	5	2	3	2	0	1	0	0	0
ENSG00000236155	ZPLD2P	18	3	1	2	4	1	2	0	3	0
ENSG00000278572	ENSG00000278572	0	0	0	0	0	0	0	0	0	0
ENSG00000130695	CEP85	623	1411	926	957	973	692	927	967	945	776
ENSG00000270733	ENSG00000270733	2	3	0	2	5	3	4	2	2	1
ENSG00000142669	SH3BGRL3	4776	9670	3234	2935	4714	11936	14082	14498	13492	15904
ENSG00000158062	UBXN11	2283	2881	838	624	780	7942	9950	7774	9421	10889
ENSG00000169442	CD52	970	1299	430	156	208	7267	4377	9702	7823	6074
ENSG00000176092	CRYBG2	268	295	360	915	254	69	33	180	138	50
ENSG00000225854	ENSG00000225854	3	4	1	13	4	16	2	14	5	1
ENSG00000176083	ZNF683	198	156	97	77	32	124	62	559	952	26
ENSG00000131914	LIN28A	0	0	1	0	0	2	1	0	0	3
ENSG00000117682	DHDDS	1728	2757	740	931	1042	713	818	778	931	792
ENSG00000223583	RPL17P9	8	10	0	3	1	8	4	2	5	7
ENSG00000225891	DHDDS-AS1	19	23	8	4	12	26	20	23	23	28
ENSG00000198830	HMGN2	4173	9666	3255	2249	4665	5286	4251	5728	4090	3852
ENSG00000224129	DPPA2P2	0	0	0	0	0	0	0	0	0	0
ENSG00000117676	RPS6KA1	2634	3401	1280	1395	864	4209	4670	6316	5961	5635
ENSG00000238705	MIR1976	0	0	0	0	1	0	0	0	0	0
ENSG00000243905	RN7SL679P	1	0	0	0	0	0	0	0	0	0
ENSG00000252802	Y_RNA	0	0	0	0	0	0	0	0	0	0
ENSG00000252429	RNU7-29P	0	0	0	0	0	0	0	0	0	0
ENSG00000229247	ENSG00000229247	0	0	0	0	0	0	0	0	0	0
ENSG00000238316	ENSG00000238316	0	0	0	0	0	0	0	0	0	0
ENSG00000235069	ENSG00000235069	0	0	0	0	0	0	0	0	0	0
ENSG00000260063	ENSG00000260063	35	45	25	10	8	15	5	15	14	9
ENSG00000117713	ARID1A	5430	6912	2811	2972	3691	5627	5964	7101	8051	6793
ENSG00000060642	PIGV	453	827	275	370	223	135	219	240	283	311
ENSG00000241188	RN7SL165P	4	2	0	1	0	1	2	0	0	1
ENSG00000204160	ZDHHC18	2744	3844	1547	1508	1546	1974	2032	2841	2624	1957
ENSG00000175793	SFN	3884	3453	3926	21057	3977	8	16	9	15	14
ENSG00000142751	GPN2	1209	1686	507	761	578	752	625	875	806	585
ENSG00000226698	ENSG00000226698	0	0	0	0	0	0	0	0	0	0
ENSG00000198746	GPATCH3	435	712	254	269	212	476	396	529	455	433
ENSG00000090273	NUDC	2212	4541	1349	1706	1559	1091	1173	1506	1438	1043
ENSG00000131910	NR0B2	10	6	6	1	0	0	0	2	0	1
ENSG00000175707	KDF1	184	526	336	485	365	25	29	39	22	3
ENSG00000172746	RPL12P13	0	0	0	0	0	0	0	0	0	0
ENSG00000224064	RPL32P6	0	2	0	2	2	0	0	0	0	0
ENSG00000225294	OSTCP2	0	0	2	1	0	0	0	0	0	0
ENSG00000253368	TRNP1	230	260	100	94	102	31	77	30	30	30
ENSG00000158246	TENT5B	235	206	58	25	73	20	12	5	4	2
ENSG00000090020	SLC9A1	2684	3182	1080	1531	1644	800	1064	1121	1104	1049
ENSG00000229985	ENSG00000229985	0	0	1	0	0	0	0	0	0	0
ENSG00000214973	CHCHD3P3	0	0	0	0	0	0	0	0	0	0
ENSG00000225159	NPM1P39	0	0	0	0	0	1	0	0	1	0
ENSG00000225990	SNRPEP7	0	0	0	0	0	0	0	0	0	0
ENSG00000224311	WDTC1-DT	0	0	0	0	0	0	0	0	0	0
ENSG00000142784	WDTC1	3362	4806	1302	1888	1173	2775	2714	3424	3854	3094
ENSG00000252098	Y_RNA	3	1	1	4	0	0	0	0	1	0
ENSG00000243659	ENSG00000243659	9	9	1	1	1	3	5	8	3	3
ENSG00000186501	TMEM222	1775	2643	828	758	628	900	764	1143	1151	822
ENSG00000206888	RNU6-48P	4	3	2	4	0	9	5	8	7	3
ENSG00000241547	ACTG1P20	16	26	14	20	13	41	24	34	37	20
ENSG00000142765	SYTL1	3899	3336	2783	4537	2021	4956	4738	7766	7396	3866
ENSG00000142733	MAP3K6	4735	3362	1224	2759	1347	582	701	603	599	925
ENSG00000142748	FCN3	545	149	1049	26	68	1	0	0	1	1
ENSG00000174950	CD164L2	119	38	34	56	29	1	5	7	0	1
ENSG00000231207	ENSG00000231207	0	0	0	0	0	0	0	0	0	0
ENSG00000181773	GPR3	64	85	46	40	55	48	42	45	35	68
ENSG00000158195	WASF2	8105	11477	6294	9195	3534	8655	8066	9950	10086	9919
ENSG00000241169	ENSG00000241169	3	0	0	0	0	3	7	3	0	0
ENSG00000237429	ENSG00000237429	13	17	33	10	48	29	35	40	19	25
ENSG00000126705	AHDC1	2906	4470	2739	2403	1082	495	679	1093	895	637
ENSG00000000938	FGR	2087	2537	757	392	532	21870	21246	27028	25823	28930
ENSG00000235912	ENSG00000235912	0	0	0	0	0	0	0	0	0	1
ENSG00000233975	LINC02574	5	4	0	0	0	6	4	4	2	4
ENSG00000126709	IFI6	1190	4325	583	302	1094	717	743	1701	856	737
ENSG00000225886	ENSG00000225886	18	43	7	9	7	30	25	48	64	19
ENSG00000206767	RNU6-949P	0	0	0	0	0	0	0	0	0	0
ENSG00000226662	CHMP1AP1	0	0	0	0	0	0	0	0	0	0
ENSG00000207095	RNU6-424P	0	0	0	0	0	0	0	0	0	0
ENSG00000009780	FAM76A	413	634	183	279	190	395	409	451	484	410
ENSG00000231344	ENSG00000231344	6	12	1	0	11	1	0	1	1	1
ENSG00000230833	RPEP3	4	0	0	0	0	0	2	0	2	2
ENSG00000117758	STX12	1507	2872	878	796	535	1284	1285	1374	1397	1700
ENSG00000269971	ENSG00000269971	2	4	2	2	4	4	9	11	12	16
ENSG00000270031	ENSG00000270031	3	6	0	7	1	9	10	4	9	5
ENSG00000223062	RNU6-1245P	0	0	0	0	0	0	0	0	0	0
ENSG00000117751	PPP1R8	1071	2672	731	825	746	760	743	1069	1000	800
ENSG00000252947	SCARNA1	2	0	0	1	1	1	2	1	1	0
ENSG00000130775	THEMIS2	3694	4997	1427	580	1954	10713	10728	12053	8725	14047
ENSG00000117748	RPA2	1307	2346	605	567	579	1016	988	1658	1280	890
ENSG00000130768	SMPDL3B	203	364	114	21	149	9	15	8	9	12
ENSG00000227050	ENSG00000227050	0	0	1	0	0	0	4	0	0	0
ENSG00000158156	XKR8	593	845	180	225	228	783	639	856	697	813
ENSG00000158161	EYA3	1413	2246	645	675	656	595	689	730	877	780
ENSG00000238231	ENSG00000238231	4	18	6	2	8	11	1	6	3	12
ENSG00000240750	RN7SL559P	2	2	0	0	0	3	3	3	1	6
ENSG00000228589	SPCS2P4	20	48	26	7	15	15	11	14	12	9
ENSG00000228943	ENSG00000228943	0	0	0	0	0	0	1	0	0	0
ENSG00000214812	ARL8BP2	2	2	0	0	1	1	0	0	0	3
ENSG00000253005	RNU6-176P	1	0	0	0	1	0	2	1	0	2
ENSG00000169403	PTAFR	1595	2973	678	382	386	2072	3393	3834	3797	4937
ENSG00000126698	DNAJC8	2268	4542	1055	1194	1112	1574	1470	2055	1935	1603
ENSG00000130770	ATP5IF1	1564	3314	917	948	1867	908	968	1289	1202	976
ENSG00000270605	ENSG00000270605	252	268	80	24	57	88	89	225	99	100
ENSG00000271398	ENSG00000271398	0	1	3	0	2	1	6	3	3	3
ENSG00000130766	SESN2	769	1191	552	458	641	273	388	441	498	406
ENSG00000130772	MED18	324	633	139	249	199	59	132	136	154	178
ENSG00000204138	PHACTR4	2068	2965	957	729	1133	1172	995	1092	1106	1098
ENSG00000206779	Y_RNA	0	0	0	0	1	0	0	0	0	0
ENSG00000229820	DNAJC8P4	2	0	0	0	0	1	1	1	0	5
ENSG00000221216	RNU6ATAC27P	0	4	2	1	3	1	1	1	1	0
ENSG00000180198	RCC1	928	2689	763	778	991	549	513	626	603	437
ENSG00000242125	SNHG3	1734	2366	536	727	787	1430	1281	1549	1258	748
ENSG00000274266	SNORA73A	0	0	0	0	0	0	0	0	0	0
ENSG00000200087	SNORA73B	58	67	17	19	18	75	52	55	58	20
ENSG00000231468	PRDX3P2	13	9	0	4	3	4	4	0	0	2
ENSG00000279443	ENSG00000279443	8	38	12	18	19	10	8	8	14	6
ENSG00000180098	TRNAU1AP	751	1299	284	350	337	506	525	692	654	622
ENSG00000197989	SNHG12	1416	2210	326	449	606	854	751	876	853	437
ENSG00000221539	SNORD99	70	72	16	14	33	49	32	42	34	16
ENSG00000278274	SNORA61	0	0	0	0	0	0	0	0	0	0
ENSG00000273544	SNORA44	0	0	0	0	0	0	0	0	0	0
ENSG00000280498	SNORA16A	0	0	0	0	0	0	0	0	0	0
ENSG00000274582	SNORA16A	0	0	0	0	0	0	0	0	0	0
ENSG00000120656	TAF12	426	1130	213	275	143	398	494	589	544	445
ENSG00000188060	RAB42	340	757	165	98	63	0	5	3	4	3
ENSG00000229388	TAF12-DT	16	22	8	8	8	4	2	2	3	9
ENSG00000270103	ENSG00000270103	0	0	0	0	0	0	0	0	0	0
ENSG00000274978	RNU11	0	0	0	0	0	0	4	5	3	2
ENSG00000162419	GMEB1	656	998	260	340	252	444	402	518	532	438
ENSG00000252777	ENSG00000252777	0	0	1	0	1	1	0	0	0	0
ENSG00000198492	YTHDF2	1982	4071	1349	2041	1613	1574	1326	1676	1520	1191
ENSG00000116329	OPRD1	10	31	7	8	16	11	13	6	4	5
ENSG00000233427	ENSG00000233427	5	4	0	3	4	1	0	0	2	2
ENSG00000199756	Y_RNA	0	0	0	0	0	0	0	0	0	0
ENSG00000159023	EPB41	2288	3235	1267	952	1543	4497	4372	5833	5347	3540
ENSG00000225616	ENSG00000225616	4	0	0	1	1	1	0	0	1	1
ENSG00000206704	Y_RNA	2	0	0	1	0	0	0	0	0	0
ENSG00000277958	Metazoa_SRP	0	0	0	0	0	0	0	3	0	0
ENSG00000253304	TMEM200B	537	1130	119	321	60	0	0	0	1	0
ENSG00000225750	ENSG00000225750	1	0	0	0	0	0	0	1	0	1
ENSG00000116350	SRSF4	5821	7395	1995	2847	2381	3364	3025	3418	3551	2708
ENSG00000277916	ENSG00000277916	0	0	0	0	0	0	0	0	0	0
ENSG00000116353	MECR	625	849	308	293	249	181	190	278	239	171
ENSG00000237934	ENSG00000237934	6	11	5	10	7	4	9	4	8	11
ENSG00000060656	PTPRU	2006	2965	848	670	410	6	10	9	20	20
ENSG00000230523	LINC01756	3	0	0	1	0	0	0	0	0	0
ENSG00000225011	ENSG00000225011	0	0	0	0	0	0	0	0	0	0
ENSG00000228176	ENSG00000228176	0	0	3	1	0	0	0	0	0	0
ENSG00000284676	ENSG00000284676	3	0	0	0	0	0	0	0	0	0
ENSG00000270927	ENSG00000270927	0	0	0	0	0	0	0	0	0	0
ENSG00000233399	LINC01648	1	4	1	1	1	0	0	0	0	0
ENSG00000233372	ENSG00000233372	3	4	0	0	0	1	1	0	0	1
ENSG00000231251	ENSG00000231251	0	0	0	0	0	0	0	0	0	0
ENSG00000236335	ENSG00000236335	0	0	0	0	0	0	0	0	0	0
ENSG00000231949	ENSG00000231949	0	0	0	0	0	0	0	0	0	0
ENSG00000162510	MATN1	16	13	3	4	5	40	33	36	25	21
ENSG00000186056	MATN1-AS1	142	104	49	75	34	179	131	189	114	91
ENSG00000162511	LAPTM5	12166	24824	5577	2902	3750	38926	33813	38181	36016	39794
ENSG00000264773	MIR4420	11	22	17	7	9	110	75	77	51	151
ENSG00000229607	ENSG00000229607	0	0	0	0	0	0	0	0	0	0
ENSG00000223382	LINC01778	3	0	0	0	0	0	0	0	0	0
ENSG00000222784	RN7SKP91	0	0	0	0	0	0	0	0	0	0
ENSG00000235143	ENSG00000235143	0	0	0	0	0	0	0	0	0	0
ENSG00000162512	SDC3	6385	8036	2797	1957	1941	201	247	211	406	639
ENSG00000266210	RN7SL371P	0	0	0	0	0	0	0	0	0	0
ENSG00000134644	PUM1	2216	5248	1782	2222	2630	2563	2479	2922	3188	2330
ENSG00000237329	ENSG00000237329	0	2	0	0	3	1	1	1	1	2
ENSG00000232768	ENSG00000232768	0	2	0	0	0	0	1	1	0	0
ENSG00000215900	SELENOWP1	0	0	0	0	0	0	0	0	0	0
ENSG00000225142	RPL21P22	0	0	0	0	0	0	0	0	0	0
ENSG00000084628	NKAIN1	3	37	9	28	37	0	0	0	0	0
ENSG00000060688	SNRNP40	861	2208	613	751	750	485	588	684	692	500
ENSG00000229447	ENSG00000229447	32	52	4	17	32	33	28	31	27	20
ENSG00000121766	ZCCHC17	577	1366	394	361	414	525	479	591	538	391
ENSG00000229044	ENSG00000229044	0	6	1	0	3	2	2	2	0	2
ENSG00000121769	FABP3	180	720	53	43	153	15	14	19	10	15
ENSG00000168528	SERINC2	2675	4400	791	4169	1480	209	187	83	243	265
ENSG00000215899	EEF1A1P46	0	1	0	0	0	0	0	0	0	0
ENSG00000206981	RNU6-40P	0	0	0	0	0	0	0	0	0	0
ENSG00000260386	LDC1P	2	4	1	0	0	14	12	3	9	5
ENSG00000265961	Y_RNA	0	0	0	0	0	0	0	0	0	0
ENSG00000284543	LINC01226	25	17	16	4	3	41	29	11	19	10
ENSG00000229167	ENSG00000229167	7	4	10	6	1	0	0	0	0	0
ENSG00000142910	TINAGL1	5930	2072	1864	2691	324	3	3	0	0	0
ENSG00000121764	HCRTR1	20	31	6	14	9	10	12	10	19	1
ENSG00000162517	PEF1	2102	3576	1860	1496	1105	968	841	1131	1095	924
ENSG00000235790	PEF1-AS1	291	475	32	96	44	11	3	10	4	6
ENSG00000264078	ENSG00000264078	3	8	3	4	3	2	2	4	1	2
ENSG00000084636	COL16A1	15878	23183	4371	7175	3153	2	2	0	4	0
ENSG00000121753	ADGRB2	527	1510	856	307	231	71	21	124	164	19
ENSG00000266580	MIR4254	0	0	1	0	0	0	0	0	0	0
ENSG00000254545	ENSG00000254545	15	18	6	7	4	0	0	0	0	0
ENSG00000134668	SPOCD1	673	1995	317	374	212	146	104	110	68	113
ENSG00000203620	ENSG00000203620	0	1	0	0	0	0	1	0	0	0
ENSG00000269967	ENSG00000269967	6	17	9	5	2	14	12	2	16	10
ENSG00000184007	PTP4A2	5108	9314	2450	1703	2096	11166	8077	11753	10772	7784
ENSG00000228634	ENSG00000228634	13	15	4	5	7	9	13	12	9	13
ENSG00000284702	ENSG00000284702	0	0	0	0	0	0	0	0	0	0
ENSG00000121774	KHDRBS1	3020	7640	2908	2638	3061	2996	2656	3375	3254	2721
ENSG00000203325	ENSG00000203325	9	21	5	3	2	4	8	7	9	6
ENSG00000121775	TMEM39B	776	1257	661	382	344	413	523	541	470	441
ENSG00000266203	MIR5585	1	0	2	0	1	1	2	0	0	0
ENSG00000276493	Metazoa_SRP	1	0	0	0	0	0	0	0	0	0
ENSG00000025800	KPNA6	3035	4339	2205	1904	1520	1819	1718	2044	2005	1556
ENSG00000250135	ENSG00000250135	0	0	0	0	0	0	0	0	0	0
ENSG00000084652	TXLNA	4960	8005	3382	2561	1541	1077	1281	1737	1778	1276
ENSG00000160050	CCDC28B	268	594	173	64	145	139	146	209	170	97
ENSG00000224066	ENSG00000224066	24	31	15	8	14	7	28	13	15	10
ENSG00000160051	IQCC	195	343	136	130	113	65	73	80	68	66
ENSG00000222046	DCDC2B	41	35	36	19	13	17	16	31	27	18
ENSG00000160055	TMEM234	708	1126	403	243	350	218	234	256	266	340
ENSG00000084623	EIF3I	4215	8136	4058	2708	2940	2883	2521	3183	2714	2410
ENSG00000220785	MTMR9LP	3501	2697	592	226	393	103	44	68	41	106
ENSG00000183615	FAM167B	342	281	176	38	52	14	8	12	6	24
ENSG00000182866	LCK	1103	1745	578	211	396	3604	4322	6437	6739	3014
ENSG00000277617	Metazoa_SRP	0	0	1	1	0	0	0	2	3	1
ENSG00000252450	Y_RNA	1	0	0	0	0	0	1	0	1	0
ENSG00000116478	HDAC1	3998	6342	4859	3356	2795	2815	3084	4110	3839	2774
ENSG00000175130	MARCKSL1	4477	10405	6088	1811	3374	1931	1241	1675	1109	757
ENSG00000233775	ENSG00000233775	7	2	1	0	1	0	0	1	2	0
ENSG00000162526	TSSK3	22	39	7	36	2	17	19	18	9	16
ENSG00000225828	FAM229A	306	279	113	188	63	268	311	272	448	271
ENSG00000160058	BSDC1	2910	5530	2884	2290	1428	1882	2028	2437	2819	2059
ENSG00000224333	GAPDHP20	0	0	1	1	0	0	0	0	0	0
ENSG00000270850	ENSG00000270850	0	0	0	0	0	0	0	0	0	0
ENSG00000229259	LRRC37A12P	0	7	0	0	0	0	0	0	1	0
ENSG00000263529	RN7SL122P	0	0	0	0	0	0	0	0	0	0
ENSG00000254553	ENSG00000254553	1	0	0	0	0	0	0	0	0	0
ENSG00000273274	ZBTB8B	8	61	35	0	32	1	0	0	0	0
ENSG00000160062	ZBTB8A	237	432	77	114	48	12	11	2	5	5
ENSG00000176261	ZBTB8OS	578	1143	441	407	344	466	454	585	575	516
ENSG00000200591	Y_RNA	3	2	0	1	2	1	0	1	1	1
ENSG00000162521	RBBP4	3636	8526	3520	2154	2085	2194	2381	2980	3022	2513
ENSG00000162520	SYNC	177	569	51	76	25	2	2	9	1	8
ENSG00000224409	ENSG00000224409	0	1	44	29	1	0	0	0	0	0
ENSG00000162522	NHSL3	4698	4817	8443	4962	3005	207	349	299	302	475
ENSG00000134684	YARS1	3149	6427	2777	2211	1649	1936	1705	2688	2497	1962
ENSG00000116497	S100PBP	1725	2727	899	796	589	940	947	1091	1157	1114
ENSG00000160097	FNDC5	135	123	60	62	25	10	8	14	12	16
ENSG00000121905	HPCA	22	17	17	16	32	0	0	0	4	0
ENSG00000121900	TMEM54	706	1266	1191	1055	824	0	0	0	2	0
ENSG00000116514	RNF19B	1560	3100	1221	2506	712	1701	1290	2016	1726	1209
ENSG00000278966	ENSG00000278966	70	14	2	108	7	5	10	12	12	4
ENSG00000217644	ENSG00000217644	12	16	2	7	2	15	12	7	10	7
ENSG00000239670	ENSG00000239670	7	10	4	4	2	4	6	4	4	4
ENSG00000236065	ENSG00000236065	4	3	0	0	1	1	5	1	1	2
ENSG00000004455	AK2	3502	5533	2655	2076	1647	2341	2374	3052	3063	2514
ENSG00000276645	Metazoa_SRP	0	1	3	0	1	2	0	1	0	0
ENSG00000142920	AZIN2	609	1488	259	234	133	163	163	159	170	57
ENSG00000278997	ENSG00000278997	31	42	29	19	15	40	50	67	65	40
ENSG00000116525	TRIM62	543	740	540	347	353	584	583	713	716	563
ENSG00000279179	ENSG00000279179	47	46	30	29	31	66	36	60	58	47
ENSG00000284721	ENSG00000284721	0	0	0	0	0	0	0	0	0	0
ENSG00000160094	ZNF362	2209	3044	1320	979	1148	944	1025	1212	1169	951
ENSG00000270115	ENSG00000270115	8	20	13	36	10	7	11	17	9	11
ENSG00000184389	A3GALT2	9	22	7	1	5	11	16	6	6	28
ENSG00000225313	ENSG00000225313	245	388	125	150	198	185	171	130	127	541
ENSG00000134686	PHC2	4733	8634	2603	2097	2333	2782	2766	2336	2317	6802
ENSG00000284154	MIR3605	22	26	2	9	11	7	12	6	2	18
ENSG00000222112	RN7SKP16	16	48	10	6	30	25	15	12	15	60
ENSG00000233246	PHC2-AS1	3	5	4	3	11	0	3	0	0	4
ENSG00000234512	TLR12P	2	0	0	0	0	0	0	0	0	0
ENSG00000121903	ZSCAN20	137	393	127	110	57	25	66	56	92	98
ENSG00000235907	ENSG00000235907	1	6	0	0	1	0	0	1	1	0
ENSG00000121904	CSMD2	613	1621	123	182	110	2	0	0	1	0
ENSG00000227000	HSPD1P14	0	0	0	0	0	0	0	0	0	0
ENSG00000176256	HMGB4	0	0	0	0	0	0	0	0	0	0
ENSG00000231163	CSMD2-AS1	4	0	0	0	0	0	0	0	0	0
ENSG00000201148	RNA5SP42	0	0	0	0	0	0	0	0	0	0
ENSG00000142698	C1orf94	0	2	0	1	0	0	0	0	0	0
ENSG00000270241	ENSG00000270241	0	0	0	0	0	0	0	0	0	0
ENSG00000207941	MIR552	0	0	0	0	0	0	0	0	0	0
ENSG00000163866	SMIM12	824	1641	759	639	382	879	906	1141	1110	862
ENSG00000189280	GJB5	196	596	632	916	383	12	5	6	1	5
ENSG00000189433	GJB4	30	172	59	342	9	2	0	0	2	1
ENSG00000255811	ENSG00000255811	0	0	2	0	0	0	0	0	0	0
ENSG00000188910	GJB3	266	762	252	1543	103	0	0	1	0	2
ENSG00000187513	GJA4	1732	353	371	39	157	5	3	11	8	3
ENSG00000230163	ENSG00000230163	107	89	56	36	21	54	38	67	44	32
ENSG00000116544	DLGAP3	57	57	51	10	12	64	54	57	48	51
ENSG00000284773	ENSG00000284773	127	93	20	17	9	78	92	98	104	60
ENSG00000241014	GPR199P	33	76	20	15	15	26	30	43	57	26
ENSG00000271741	ENSG00000271741	0	0	0	0	0	1	0	2	0	1
ENSG00000243749	TMEM35B	8	24	19	7	3	11	6	24	17	14
ENSG00000163867	ZMYM6	495	859	240	246	231	1002	819	817	834	748
ENSG00000197056	ZMYM1	252	543	308	258	244	237	255	333	323	232
ENSG00000233940	RPL12P45	0	0	0	0	0	0	0	0	0	0
ENSG00000228348	EFCAB14P1	0	3	0	0	0	0	0	0	0	0
ENSG00000284640	ENSG00000284640	6	24	4	0	43	1	2	1	0	1
ENSG00000116560	SFPQ	10704	18652	7212	6675	6621	15115	11299	12117	11660	8741
ENSG00000201868	Y_RNA	0	0	0	0	0	0	1	0	0	2
ENSG00000146463	ZMYM4	2040	4546	1636	871	1322	1186	1095	1149	1153	1061
ENSG00000240374	RN7SL503P	2	0	0	0	0	0	0	0	0	0
ENSG00000201542	SNORA62	0	0	0	0	0	0	0	0	0	0
ENSG00000229994	RPL5P4	13	2	0	2	2	2	2	1	4	2
ENSG00000227409	ZMYM4-AS1	3	2	1	0	0	0	0	1	3	0
ENSG00000278702	Metazoa_SRP	0	0	1	0	0	1	0	0	0	0
ENSG00000142687	KIAA0319L	4625	5583	3424	2043	2157	2621	3033	3044	3485	3565
ENSG00000236274	ENSG00000236274	0	4	0	1	1	0	0	2	0	1
ENSG00000020129	NCDN	1596	2650	1729	819	800	505	698	876	926	822
ENSG00000239636	TFAP2E-AS1	64	102	31	8	18	123	177	230	257	191
ENSG00000116819	TFAP2E	207	164	79	33	105	80	123	149	166	126
ENSG00000126067	PSMB2	2173	5468	2771	1904	1553	1702	1478	2013	1986	1779
ENSG00000142686	C1orf216	832	1993	801	480	315	193	236	364	435	296
ENSG00000092853	CLSPN	51	449	331	203	317	9	20	49	31	13
ENSG00000232335	ENSG00000232335	1	1	0	0	2	0	0	0	0	1
ENSG00000134698	AGO4	2496	3528	1060	1073	944	3499	4154	3635	4560	5342
ENSG00000092847	AGO1	2430	3833	1654	1144	1315	2484	3290	2633	3309	3131
ENSG00000271164	CFAP97P1	0	0	0	0	0	3	1	0	1	0
ENSG00000271914	ENSG00000271914	0	0	0	0	0	0	0	0	0	0
ENSG00000126070	AGO3	1146	2315	660	617	991	1136	1166	1183	1416	1216
ENSG00000271554	ENSG00000271554	15	11	5	3	9	3	4	6	7	6
ENSG00000232862	ENSG00000232862	2	4	0	0	0	2	0	0	0	1
ENSG00000092850	TEKT2	84	97	3	5	12	12	10	6	9	4
ENSG00000116863	ADPRS	848	1768	869	546	601	519	498	716	667	562
ENSG00000171812	COL8A2	919	14706	250	357	206	93	209	181	271	402
ENSG00000054116	TRAPPC3	1754	3778	1171	1036	943	917	1040	1264	1183	1111
ENSG00000116871	MAP7D1	5166	10483	2897	2122	1508	4535	4469	5677	5393	3560
ENSG00000264592	RN7SL131P	0	0	0	0	0	0	0	0	0	0
ENSG00000054118	THRAP3	4601	8682	3586	3111	3362	2619	2649	3485	3330	2644
ENSG00000231849	UBE2V2P4	0	1	0	0	0	0	1	1	0	1
ENSG00000214193	SH3D21	628	1256	758	670	620	66	64	100	65	55
ENSG00000142694	EVA1B	409	1082	302	235	179	107	177	127	108	194
ENSG00000116883	ENSG00000116883	886	701	288	137	187	40	23	46	20	32
ENSG00000196182	STK40	3097	4358	2803	1896	1623	3065	2954	3755	3522	3143
ENSG00000181817	LSM10	782	1397	563	446	415	689	824	1137	967	966
ENSG00000222821	RNU4-27P	0	0	0	0	0	0	0	0	0	0
ENSG00000116885	OSCP1	194	341	146	127	66	11	29	18	15	25
ENSG00000201448	SNORA63C	2	4	1	1	0	1	0	0	0	1
ENSG00000116898	MRPS15	1079	2455	1123	1126	899	731	832	907	841	681
ENSG00000119535	CSF3R	12555	4146	1538	483	892	19529	28553	17159	24807	27352
ENSG00000230214	FTLP18	0	0	0	0	0	0	0	0	0	0
ENSG00000284705	ENSG00000284705	0	0	0	0	0	0	0	0	0	0
ENSG00000284720	ENSG00000284720	0	0	0	0	0	0	0	0	0	0
ENSG00000234481	ENSG00000234481	0	0	0	0	0	0	0	0	0	0
ENSG00000163873	GRIK3	7	15	63	0	2	0	0	0	0	10
ENSG00000284650	ENSG00000284650	0	0	0	0	0	0	0	0	0	0
ENSG00000264698	MIR4255	0	0	0	0	0	0	0	0	0	0
ENSG00000207328	RNU6-636P	0	0	0	0	0	0	0	0	0	0
ENSG00000223944	ENSG00000223944	0	0	0	0	0	0	0	0	0	0
ENSG00000252368	RNA5SP43	0	0	0	0	0	0	0	0	0	0
ENSG00000230451	RPS29P6	0	0	0	0	0	1	0	0	0	0
ENSG00000233621	LITATS1	135	178	89	136	25	51	40	81	85	58
ENSG00000163874	ZC3H12A	2059	1826	816	1966	1627	2817	1789	2613	1907	1130
ENSG00000283724	MIR6732	0	0	0	0	0	0	0	0	0	0
ENSG00000163875	MEAF6	910	2287	977	939	830	1126	941	1273	1172	952
ENSG00000263675	MIR5581	5	9	11	9	4	6	5	15	7	8
ENSG00000163877	SNIP1	629	1071	419	266	577	585	330	455	363	256
ENSG00000232273	FTH1P1	0	4	2	4	13	13	13	5	10	3
ENSG00000237749	RPS27P9	0	3	1	1	0	5	4	5	6	3
ENSG00000163879	DNALI1	536	417	123	50	65	4	7	1	5	0
ENSG00000134697	GNL2	1357	3207	1167	1021	1819	934	818	1038	1002	925
ENSG00000284748	ENSG00000284748	1	0	0	2	1	0	0	3	1	0
ENSG00000169218	RSPO1	228	121	1	4	3	1	1	0	0	0
ENSG00000116922	AIRIM	486	1186	474	356	584	208	243	255	235	229
ENSG00000134690	CDCA8	142	944	618	359	998	25	26	75	59	25
ENSG00000183317	EPHA10	77	97	171	26	18	1	1	6	8	18
ENSG00000200421	Y_RNA	0	0	0	0	1	0	0	0	0	0
ENSG00000214141	ACTN4P2	0	1	0	0	0	0	0	1	0	0
ENSG00000227416	ENSG00000227416	0	0	1	0	0	0	0	0	0	0
ENSG00000185090	MANEAL	120	103	371	45	229	27	15	12	43	34
ENSG00000233728	ENSG00000233728	0	0	0	0	0	0	0	0	0	0
ENSG00000196449	YRDC	389	818	422	499	562	610	419	616	460	431
ENSG00000197982	C1orf122	833	1819	888	652	857	276	355	494	331	316
ENSG00000188786	MTF1	984	1472	856	586	804	1210	1517	1613	1678	1430
ENSG00000235673	ENSG00000235673	5	0	1	0	0	4	1	3	3	0
ENSG00000204084	INPP5B	1869	1705	585	321	756	1076	804	869	863	1097
ENSG00000230955	INPP5B-AS1	0	0	0	0	0	0	0	0	0	0
ENSG00000252448	SNORA63	1	8	2	1	3	0	1	0	0	0
ENSG00000222282	RNU6-584P	1	3	5	1	0	0	0	0	1	0
ENSG00000277168	Metazoa_SRP	0	0	0	0	0	0	0	0	0	0
ENSG00000183431	SF3A3	2746	4624	1511	1204	1825	1451	1622	1927	1952	1646
ENSG00000212541	RNU6-510P	7	19	2	4	4	10	11	3	18	19
ENSG00000183386	FHL3	1247	2431	575	373	441	517	1016	773	716	1271
ENSG00000183520	UTP11	719	1641	692	515	734	243	318	284	319	321
ENSG00000185668	POU3F1	37	28	71	8	11	2	2	5	0	5
ENSG00000224592	MIR3659HG	10	5	15	1	0	0	0	0	0	0
ENSG00000223589	ENSG00000223589	0	0	0	0	0	0	0	0	0	0
ENSG00000265596	MIR3659	0	0	0	0	0	0	0	0	0	0
ENSG00000284623	LINC02786	0	0	0	2	0	0	0	0	0	0
ENSG00000237290	LINC01343	0	0	0	0	0	0	0	0	0	0
ENSG00000275350	ENSG00000275350	0	0	0	0	0	0	0	0	0	0
ENSG00000200796	RNU6-753P	0	0	0	0	0	0	0	0	0	0
ENSG00000238063	LINC01685	0	0	1	0	0	0	4	4	0	8
ENSG00000215895	HSPA5P1	3	2	0	1	0	0	0	0	0	0
ENSG00000284632	ENSG00000284632	0	0	0	0	0	0	1	0	0	0
ENSG00000116954	RRAGC	485	1384	474	487	434	387	309	482	409	321
ENSG00000273637	ENSG00000273637	0	0	0	0	0	0	0	0	0	0
ENSG00000228436	RRAGC-DT	31	43	16	18	14	5	11	10	14	17
ENSG00000214114	MYCBP	379	773	370	204	559	292	345	384	402	341
ENSG00000274944	ENSG00000274944	1	6	0	2	0	0	0	0	0	0
ENSG00000131233	GJA9	0	1	4	1	2	0	3	1	0	0
ENSG00000158315	RHBDL2	193	220	82	202	136	0	3	1	2	7
ENSG00000199963	RNU6-605P	0	0	0	0	0	1	0	0	0	0
ENSG00000207466	Y_RNA	0	0	0	0	0	0	0	0	0	0
ENSG00000235549	EIF1P2	0	2	0	0	0	0	0	0	0	0
ENSG00000174574	AKIRIN1	1664	3426	1827	1273	2646	2105	1857	2043	1988	1508
ENSG00000168653	NDUFS5	1590	5001	1464	1359	3261	1223	1219	1268	1247	1013
ENSG00000127603	MACF1	14346	25076	6957	8042	9528	11011	10100	13670	17134	11594
ENSG00000206654	RNU6-608P	0	0	1	0	0	0	0	0	0	0
ENSG00000222378	RNA5SP44	2	0	0	2	0	0	0	0	0	0
ENSG00000270040	ENSG00000270040	3	0	0	0	0	0	0	1	1	0
ENSG00000226438	ENSG00000226438	1	2	0	3	2	1	1	0	1	2
ENSG00000217897	HSPE1P8	3	0	0	0	0	0	1	0	0	0
ENSG00000183682	BMP8A	44	193	45	24	50	32	11	31	29	28
ENSG00000237624	OXCT2P1	14	16	14	3	10	0	1	1	4	0
ENSG00000243970	PPIEL	998	1335	260	364	296	847	512	741	521	838
ENSG00000090621	PABPC4	4586	7493	3400	2807	5743	6038	4569	4662	4356	6985
ENSG00000228060	PABPC4-AS1	27	65	46	47	77	167	79	101	91	284
ENSG00000201457	SNORA55	28	28	23	17	31	81	52	54	54	154
ENSG00000163909	HEYL	1419	1681	613	241	332	5	3	3	5	6
ENSG00000225903	ENSG00000225903	9	1	0	0	1	0	0	0	0	0
ENSG00000116981	NT5C1A	2	2	0	1	0	1	0	2	0	0
ENSG00000116983	HPCAL4	23	11	24	4	17	142	104	229	93	33
ENSG00000084072	PPIE	1404	2060	1222	1206	1403	1452	709	1545	2066	637
ENSG00000225333	ENSG00000225333	0	0	0	0	0	0	0	0	0	0
ENSG00000252413	RNU7-121P	0	0	0	0	0	0	0	0	0	0
ENSG00000116985	BMP8B	212	309	156	171	397	173	138	153	195	145
ENSG00000198754	OXCT2	8	15	2	4	44	11	6	4	9	4
ENSG00000285905	BMP8B-AS1	2	4	0	1	13	10	9	10	3	7
ENSG00000261798	ENSG00000261798	11	14	1	7	12	2	5	4	9	6
ENSG00000229213	ENSG00000229213	0	0	0	0	0	0	0	0	0	0
ENSG00000284719	ENSG00000284719	20	51	8	20	38	43	61	33	73	83
ENSG00000284678	LINC02811	1	7	0	3	4	8	6	11	8	16
ENSG00000043514	TRIT1	760	2115	948	577	1661	376	503	535	529	618
ENSG00000202222	Y_RNA	0	0	0	1	0	0	0	0	0	1
ENSG00000116990	MYCL	383	1744	1482	226	1884	449	949	837	1001	1184
ENSG00000236546	MYCL-AS1	2	19	1	1	11	1	0	0	1	0
ENSG00000207356	Y_RNA	0	0	0	0	0	0	0	0	0	0
ENSG00000168389	MFSD2A	926	1194	382	758	3349	255	270	228	274	148
ENSG00000228477	ENSG00000228477	46	75	38	67	329	23	13	21	24	8
ENSG00000131236	CAP1	3871	10526	3040	3629	3194	7384	6868	9893	9729	8012
ENSG00000131238	PPT1	5362	12290	6808	4990	4414	8343	7908	8256	8193	9317
ENSG00000226745	OAZ1P1	0	2	0	0	0	0	0	0	0	0
ENSG00000117000	RLF	1009	1990	825	806	2658	1500	1255	1229	1262	995
ENSG00000207508	RNU6-1237P	0	0	0	1	0	0	0	1	0	0
ENSG00000188800	TMCO2	3	1	0	0	0	4	0	1	0	1
ENSG00000259943	ZMPSTE24-DT	132	222	138	128	272	85	91	165	104	110
ENSG00000084073	ZMPSTE24	859	2966	1041	737	2387	532	597	674	795	740
ENSG00000231296	ENSG00000231296	0	7	1	0	9	3	2	2	2	6
ENSG00000049089	COL9A2	998	5928	289	1168	3182	666	712	663	734	466
ENSG00000227311	RPL21P20	0	0	0	0	0	0	0	0	0	0
ENSG00000084070	SMAP2	3101	5592	1677	837	4185	11731	11429	12393	11388	19956
ENSG00000213172	ENSG00000213172	0	4	1	0	1	13	6	10	6	54
ENSG00000284677	ENSG00000284677	1	3	1	0	4	0	1	1	2	0
ENSG00000187801	ZFP69B	46	196	66	91	173	44	30	66	35	41
ENSG00000260920	ENSG00000260920	52	183	77	55	117	24	15	34	33	35
ENSG00000279667	ENSG00000279667	2	25	3	2	9	5	8	11	10	8
ENSG00000187815	ZFP69	217	386	130	128	175	147	154	169	215	219
ENSG00000238287	EXO5-DT	30	21	4	10	30	12	5	8	16	10
ENSG00000164002	EXO5	228	333	118	107	223	96	102	148	135	122
ENSG00000227278	ENSG00000227278	0	1	0	0	0	0	0	0	0	0
ENSG00000238186	ENSG00000238186	6	22	8	1	6	4	3	4	7	3
ENSG00000117010	ZNF684	123	192	39	57	84	59	69	95	85	73
ENSG00000236505	ENSG00000236505	0	0	0	0	0	0	0	0	0	0
ENSG00000233910	GTF2F2P2	0	0	0	0	0	0	0	0	0	0
ENSG00000117016	RIMS3	409	393	285	596	51	151	155	166	170	133
ENSG00000237899	ENSG00000237899	4	9	3	1	5	2	0	4	0	2
ENSG00000272145	NFYC-AS1	100	178	69	56	37	32	60	56	54	35
ENSG00000066136	NFYC	1800	2981	1168	924	1453	1513	1623	1858	1862	1700
ENSG00000198974	MIR30E	0	0	0	0	0	0	0	0	0	0
ENSG00000207962	MIR30C1	0	0	0	0	0	0	0	0	0	0
ENSG00000117013	KCNQ4	218	125	43	14	30	24	30	28	31	10
ENSG00000264582	RN7SL326P	0	0	0	0	0	0	0	0	0	0
ENSG00000179862	CITED4	208	861	397	980	427	182	236	316	170	116
ENSG00000229528	ENSG00000229528	0	0	1	0	0	0	0	0	0	0
ENSG00000228940	ENSG00000228940	0	0	0	0	0	0	0	0	0	0
ENSG00000233118	UBE2V1P8	0	0	0	0	0	0	0	0	0	0
ENSG00000171793	CTPS1	900	2584	1048	1053	2688	369	342	548	482	328
ENSG00000281207	SLFNL1-AS1	112	176	90	108	137	33	46	42	47	33
ENSG00000171790	SLFNL1	42	72	26	65	89	12	23	20	29	9
ENSG00000010803	SCMH1	1882	2601	737	793	1019	410	369	447	555	360
ENSG00000215893	RPL23AP17	0	2	0	1	0	2	0	0	0	2
ENSG00000235358	SCMH1-DT	3	0	4	4	2	0	1	4	1	0
ENSG00000213987	RPL36AP9	0	0	0	0	0	0	0	0	1	0
ENSG00000204060	FOXO6	62	196	74	58	362	4	3	0	1	1
ENSG00000229901	FOXO6-AS1	9	6	10	6	27	0	0	1	1	2
ENSG00000252563	RNA5SP45	0	0	0	0	0	0	0	0	0	0
ENSG00000127129	EDN2	69	482	12	3	142	12	1	6	2	2
ENSG00000127124	HIVEP3	1179	1548	498	440	255	642	835	1449	1202	1552
ENSG00000230881	ENSG00000230881	6	7	3	5	0	4	3	7	5	5
ENSG00000230638	ENSG00000230638	120	83	38	30	16	8	21	28	21	10
ENSG00000284895	ENSG00000284895	0	0	0	0	0	0	0	0	0	0
ENSG00000227538	HNRNPFP1	0	0	0	0	0	0	0	0	0	0
ENSG00000228776	ENSG00000228776	0	0	0	0	0	0	0	0	0	0
ENSG00000044012	GUCA2B	0	1	0	1	4	0	0	0	0	0
ENSG00000197273	GUCA2A	0	0	0	0	2	0	1	0	0	0
ENSG00000198815	FOXJ3	2189	3595	2015	1155	4107	2725	2146	2573	2462	1830
ENSG00000227527	ENSG00000227527	9	14	7	4	24	0	2	2	0	1
ENSG00000177181	RIMKLA	63	111	894	28	635	8	5	9	1	2
ENSG00000235002	ENSG00000235002	0	0	1	0	2	0	0	0	0	0
ENSG00000066185	ZMYND12	57	74	25	8	58	14	9	21	10	22
ENSG00000127125	PPCS	1202	2451	1198	684	1611	912	921	1289	1143	984
ENSG00000186409	CCDC30	169	231	95	154	112	95	83	94	97	85
ENSG00000230116	RPS3AP11	2	0	0	0	0	0	0	0	0	0
ENSG00000236876	TMSB4XP1	0	7	2	0	0	2	1	0	0	1
ENSG00000200254	RNU6-536P	0	1	0	0	1	0	1	0	0	0
ENSG00000236180	ENSG00000236180	1	4	0	1	2	0	0	0	1	2
ENSG00000171960	PPIH	394	824	300	201	1250	298	275	371	284	219
ENSG00000285728	ENSG00000285728	98	138	58	37	102	46	48	40	56	48
ENSG00000234917	ENSG00000234917	4	19	1	2	6	3	2	1	3	1
ENSG00000065978	YBX1	8109	26528	10699	7121	30145	11249	8916	11271	9423	8797
ENSG00000164007	CLDN19	2	4	0	0	14	0	1	1	0	0
ENSG00000117385	P3H1	2500	6250	1506	1197	2907	1032	1228	1205	1355	1191
ENSG00000164008	C1orf50	116	150	78	48	133	184	171	210	156	91
ENSG00000283580	ENSG00000283580	0	2	2	0	2	0	0	1	2	1
ENSG00000228452	C1orf50-AS1	0	0	0	0	0	0	0	0	0	0
ENSG00000274386	TMEM269	36	45	28	17	28	20	20	28	25	16
ENSG00000177868	SVBP	201	548	289	149	296	277	223	310	270	224
ENSG00000164010	ERMAP	981	1494	666	406	374	556	522	519	604	646
ENSG00000228192	ZNF691-DT	27	40	64	12	8	9	7	13	14	13
ENSG00000164011	ZNF691	447	842	349	199	322	101	125	197	180	182
ENSG00000233708	ENSG00000233708	0	1	3	1	0	0	0	0	0	0
ENSG00000237090	MKRN8P	0	1	5	2	0	0	0	0	0	0
ENSG00000225099	ATP6V1E1P1	0	0	0	1	0	0	0	0	0	0
ENSG00000117394	SLC2A1	2179	8786	23049	40435	32359	852	686	1190	1062	495
ENSG00000284138	ATP6V0CP4	2	10	9	14	97	3	1	2	4	0
ENSG00000227533	SLC2A1-DT	16	28	55	67	37	4	10	8	10	6
ENSG00000283973	ENSG00000283973	8	4	17	15	33	0	0	0	3	1
ENSG00000207256	RNU6-880P	0	0	2	2	0	0	0	1	0	0
ENSG00000283136	U6	0	0	0	0	0	0	0	0	0	0
ENSG00000277513	ENSG00000277513	0	0	0	0	0	0	0	0	0	0
ENSG00000186973	CFAP144	82	113	87	61	48	0	0	0	0	0
ENSG00000117395	EBNA1BP2	892	2438	1128	987	1700	413	441	579	483	397
ENSG00000284410	MIR6733	0	0	0	0	0	0	0	0	0	0
ENSG00000243710	CFAP57	57	106	20	15	11	7	6	31	2	12
ENSG00000199240	RNA5SP46	0	0	0	0	0	0	0	0	0	0
ENSG00000179178	TMEM125	1417	332	430	55	323	2	2	4	1	0
ENSG00000253313	C1orf210	105	133	167	52	84	0	0	1	0	1
ENSG00000066056	TIE1	4264	1874	973	167	336	29	36	23	41	22
ENSG00000117400	MPL	18	12	14	13	9	38	33	47	29	21
ENSG00000234694	CDC20-DT	21	32	29	19	27	6	9	10	10	9
ENSG00000117399	CDC20	167	1563	772	792	2924	9	31	54	19	10
ENSG00000066322	ELOVL1	2635	4271	2259	1561	2912	1748	1769	2241	2212	2047
ENSG00000283836	MIR6734	0	0	0	0	0	0	0	0	0	0
ENSG00000159479	MED8	1286	2301	944	727	1318	392	524	611	624	546
ENSG00000229431	MED8-AS1	50	110	43	19	83	25	33	44	48	26
ENSG00000198198	SZT2	4286	5628	2576	2109	3338	3649	3645	4598	4471	4160
ENSG00000229372	SZT2-AS1	0	0	0	0	4	0	0	0	1	0
ENSG00000274975	MIR6735	0	0	0	0	0	0	0	0	0	0
ENSG00000178922	HYI	0	0	0	0	0	0	0	0	0	0
ENSG00000229348	HYI-AS1	1	4	0	1	0	1	1	2	5	9
ENSG00000142949	PTPRF	9897	21582	20683	16783	28226	16	25	61	38	13
ENSG00000284989	ENSG00000284989	0	0	0	0	0	0	0	0	0	0
ENSG00000066135	KDM4A	969	1835	819	664	2313	395	423	501	487	439
ENSG00000236200	KDM4A-AS1	99	185	106	111	242	36	28	35	40	40
ENSG00000126091	ST3GAL3	283	363	443	252	567	81	75	114	78	55
ENSG00000229444	ST3GAL3-AS1	0	3	1	2	2	1	0	0	0	0
ENSG00000283414	U6	0	3	0	0	1	0	0	1	0	0
ENSG00000233674	ENSG00000233674	0	0	0	0	0	0	0	0	0	0
ENSG00000283477	MIR6079	0	0	0	0	0	0	0	0	0	0
ENSG00000224751	SHMT1P1	1	2	0	6	3	1	0	0	1	0
ENSG00000117407	ARTN	323	440	971	3413	2579	6	11	9	8	5
ENSG00000237950	LINC02918	34	15	19	30	25	17	10	29	18	12
ENSG00000117408	IPO13	1723	2965	1272	2134	2177	609	840	926	1055	840
ENSG00000285649	ENSG00000285649	2	4	0	2	1	0	0	0	0	0
ENSG00000132768	DPH2	994	1993	1004	611	1637	545	662	881	846	542
ENSG00000117410	ATP6V0B	2858	6663	2339	2382	4037	4568	4403	4629	4268	4749
ENSG00000117411	B4GALT2	1712	4338	1320	1615	2097	24	53	62	96	53
ENSG00000159214	CCDC24	426	772	534	946	1148	92	108	153	73	79
ENSG00000196517	SLC6A9	699	1257	794	598	1482	7	11	10	5	5
ENSG00000230615	ENSG00000230615	49	97	42	31	19	1	5	0	1	1
ENSG00000227163	ENSG00000227163	1	8	0	2	0	0	0	0	0	0
ENSG00000271647	KRT8P47	0	1	0	0	0	0	0	0	0	0
ENSG00000239560	RN7SL479P	0	1	0	0	0	0	0	0	0	0
ENSG00000171872	KLF17	3	26	11	4	6	0	0	0	0	2
ENSG00000233514	ENSG00000233514	0	5	0	0	0	0	1	0	0	0
ENSG00000283039	KLF18	0	0	1	0	5	0	0	0	0	0
ENSG00000226804	ENSG00000226804	0	0	0	0	0	0	0	0	0	0
ENSG00000200171	Y_RNA	0	0	0	0	0	0	0	0	0	0
ENSG00000238037	OOSP1P1	0	0	0	0	0	0	0	0	0	0
ENSG00000227994	ENSG00000227994	0	0	0	0	0	0	0	0	0	0
ENSG00000271329	ENSG00000271329	8	12	1	1	12	0	0	1	0	0
ENSG00000178028	DMAP1	2437	3116	1655	1350	3036	1838	1989	2285	2330	1867
ENSG00000117419	ERI3	1251	3010	1545	930	1856	722	638	798	719	568
ENSG00000233602	ERI3-IT1	7	9	9	10	27	10	7	3	19	5
ENSG00000199385	RNU6-369P	0	0	0	0	0	0	0	0	0	0
ENSG00000187147	RNF220	1977	3233	1921	1247	1956	2113	2253	2773	2686	2013
ENSG00000263381	MIR5584	0	0	0	0	0	0	0	0	0	0
ENSG00000126106	TMEM53	259	333	187	136	449	106	114	85	108	99
ENSG00000198520	ARMH1	331	201	130	54	219	1126	1432	1726	1074	1006
ENSG00000199377	RNU5F-1	8	1	0	0	5	15	21	11	8	3
ENSG00000200169	RNU5D-1	2	0	0	0	1	57	65	85	71	38
ENSG00000142945	KIF2C	181	1497	528	489	3094	22	35	53	23	15
ENSG00000225721	ENSG00000225721	5	18	6	6	34	4	9	4	1	7
ENSG00000142937	RPS8	21877	36887	13502	14171	40317	34298	31648	34777	28634	22552
ENSG00000264294	SNORD55	0	0	0	0	0	0	0	0	0	0
ENSG00000200913	SNORD46	27	35	19	20	79	35	24	38	28	30
ENSG00000202031	SNORD38A	11	12	0	8	10	3	5	3	6	2
ENSG00000207421	SNORD38B	0	0	0	0	0	0	0	0	0	0
ENSG00000281859	SNORD38B	0	0	0	0	0	0	0	0	0	0
ENSG00000234093	RPS15AP11	0	0	0	0	0	2	1	2	1	0
ENSG00000142959	BEST4	64	43	23	24	52	17	22	34	21	17
ENSG00000173846	PLK3	1658	1919	472	529	1503	3337	1847	2102	1534	1850
ENSG00000188396	DYNLT4	22	18	12	6	15	17	20	23	21	35
ENSG00000222009	BTBD19	1380	2546	316	318	537	267	227	210	180	340
ENSG00000117425	PTCH2	248	394	178	102	378	44	86	59	51	63
ENSG00000202444	RNU5E-6P	0	0	0	0	0	0	0	0	0	0
ENSG00000226499	ENSG00000226499	5	6	2	0	3	1	2	2	2	1
ENSG00000070785	EIF2B3	490	1121	296	289	1063	243	206	332	285	230
ENSG00000253039	RNA5SP47	0	0	0	0	0	0	0	0	0	0
ENSG00000229815	CCNB1IP1P1	0	0	2	1	2	0	0	0	0	0
ENSG00000232369	PPIAP35	0	3	1	0	4	0	0	0	0	0
ENSG00000268949	MRPS17P1	3	0	8	0	2	0	1	0	0	1
ENSG00000126107	HECTD3	2754	3644	1258	1178	3108	1341	1460	1885	1896	1642
ENSG00000126088	UROD	1782	2922	1140	807	3226	964	1103	1143	1145	930
ENSG00000162415	ZSWIM5	304	142	100	116	966	129	54	70	161	58
ENSG00000234315	OSTCP5	0	0	0	0	0	0	0	0	0	0
ENSG00000281912	LINC01144	43	71	34	35	92	13	19	15	26	15
ENSG00000186603	HPDL	32	27	29	6	855	10	16	17	20	11
ENSG00000132781	MUTYH	754	1085	660	539	3045	590	552	769	678	425
ENSG00000132773	TOE1	520	726	291	165	903	572	410	568	398	291
ENSG00000070759	TESK2	438	700	468	245	1861	352	349	462	355	356
ENSG00000236872	PPIAP36	0	0	0	0	0	0	0	2	0	0
ENSG00000280670	CCDC163	362	233	264	32	529	171	33	459	48	149
ENSG00000132763	MMACHC	279	539	194	228	966	65	55	93	84	46
ENSG00000117450	PRDX1	4294	9832	13961	10383	13183	1368	1368	1925	1640	1537
ENSG00000234379	HMGB1P48	0	1	0	0	0	0	0	0	0	0
ENSG00000117448	AKR1A1	4159	7781	3547	2478	3789	1697	1678	2523	2114	2052
ENSG00000281133	ENSG00000281133	0	4	1	1	3	0	0	0	2	0
ENSG00000280836	ENSG00000280836	5	10	2	0	4	0	0	0	1	0
ENSG00000132780	NASP	4362	7423	2402	1813	13302	1465	1377	1927	1617	1108
ENSG00000281112	ENSG00000281112	2	0	0	0	3	0	0	1	2	0
ENSG00000281825	ENSG00000281825	1	0	0	0	0	0	0	0	0	0
ENSG00000159588	CCDC17	486	339	212	98	787	215	185	178	192	203
ENSG00000159592	GPBP1L1	3597	6605	3553	2303	7088	3017	2786	3567	3400	2699
ENSG00000225447	RPS15AP10	27	34	14	8	48	11	7	6	7	9
ENSG00000234329	RPL7AP16	28	44	19	28	116	33	23	47	42	21
ENSG00000159596	TMEM69	530	1244	675	421	1637	282	353	462	460	481
ENSG00000197429	IPP	276	609	330	314	626	109	79	175	95	91
ENSG00000230896	ENSG00000230896	69	75	31	29	34	13	8	13	10	5
ENSG00000236111	RPL6P1	0	0	0	0	0	0	0	0	0	0
ENSG00000086015	MAST2	4619	10564	2063	2483	3088	574	510	609	713	528
ENSG00000232467	TMA16P2	1	0	0	0	0	0	0	0	0	0
ENSG00000117461	PIK3R3	1615	1692	489	133	1123	29	22	64	114	35
ENSG00000278139	P3R3URF-PIK3R3	0	0	0	0	0	0	0	0	0	0
ENSG00000226957	ENSG00000226957	1	11	1	1	6	0	0	0	3	1
ENSG00000233114	COX7BP4	0	0	0	0	0	0	0	0	0	0
ENSG00000227857	ENSG00000227857	2	4	7	1	3	0	0	0	0	0
ENSG00000117472	TSPAN1	846	889	857	188	201	2	3	1	2	1
ENSG00000250719	P3R3URF	0	0	0	0	1	0	0	0	0	0
ENSG00000085998	POMGNT1	2907	5100	2221	1741	1577	795	821	1268	1095	742
ENSG00000171357	LURAP1	56	96	15	13	18	0	1	0	4	2
ENSG00000085999	RAD54L	81	631	254	309	354	16	25	30	14	15
ENSG00000132128	LRRC41	3146	6004	2470	3278	1659	1083	1277	1503	1482	1326
ENSG00000173660	UQCRH	1530	4660	1974	2233	1915	1878	1978	2345	1925	1613
ENSG00000117481	NSUN4	885	1438	621	478	463	365	513	560	563	548
ENSG00000225779	ENSG00000225779	1	0	0	0	0	0	0	3	8	1
ENSG00000117480	FAAH	1984	1059	388	785	785	1803	451	522	910	409
ENSG00000232022	FAAHP1	79	36	20	23	9	142	112	81	236	81
ENSG00000224863	LINC01398	2	0	1	2	0	9	9	8	13	7
ENSG00000197587	DMBX1	0	4	45	30	28	0	0	0	2	0
ENSG00000282881	TMEM275	0	0	0	0	0	0	0	0	0	0
ENSG00000269956	MKNK1-AS1	60	83	29	32	13	58	44	42	49	41
ENSG00000162456	KNCN	0	0	0	0	2	0	0	0	1	0
ENSG00000079277	MKNK1	3273	4470	2383	1673	716	1789	1900	2008	2117	2023
ENSG00000142961	MOB3C	1905	2106	2512	1893	394	603	663	1024	956	751
ENSG00000123472	ATPAF1	1292	2011	1091	782	566	592	586	747	801	523
ENSG00000233647	NENFP1	1	0	0	2	2	8	7	9	4	11
ENSG00000186118	TEX38	1	10	3	7	1	2	7	3	6	1
ENSG00000228237	EFCAB14-AS1	10	21	9	10	18	21	8	12	17	21
ENSG00000159658	EFCAB14	4930	6764	3177	2589	2150	3001	3188	4116	4472	3487
ENSG00000236476	ENSG00000236476	0	0	0	0	0	0	0	0	0	0
ENSG00000142973	CYP4B1	1709	930	152	16	3315	0	0	0	0	2
ENSG00000154198	CYP4Z2P	43	30	1	2	4	0	0	0	0	0
ENSG00000238145	TUBAP8	5	1	0	0	0	0	0	0	0	0
ENSG00000187048	CYP4A11	11	2	0	1	0	0	0	0	0	0
ENSG00000259832	CYP4A26P	0	1	0	0	0	0	0	0	0	0
ENSG00000261196	CYP4A43P	0	0	0	0	0	0	0	0	0	0
ENSG00000261593	CYP4A27P	0	0	0	0	0	0	0	0	0	0
ENSG00000261290	CYP4A44P	0	0	0	0	0	0	0	0	0	0
ENSG00000186377	CYP4X1	619	1334	44	132	343	0	0	0	0	0
ENSG00000186160	CYP4Z1	53	220	8	11	42	0	0	0	0	0
ENSG00000225154	TUBAP9	4	4	0	0	2	0	0	0	0	0
ENSG00000225506	CYP4A22-AS1	22	29	20	42	27	0	1	3	1	0
ENSG00000162365	CYP4A22	3	23	4	2	2	0	0	0	0	0
ENSG00000225514	MTND1P34	0	0	0	0	0	0	0	0	0	0
ENSG00000224805	LINC00853	8	12	9	11	3	36	48	28	26	15
ENSG00000162366	PDZK1IP1	788	293	253	893	86	34	21	174	238	108
ENSG00000162367	TAL1	972	411	134	53	101	269	300	277	249	145
ENSG00000226252	ENSG00000226252	107	39	16	3	9	7	11	7	5	1
ENSG00000123473	STIL	153	562	454	320	325	46	42	64	63	23
ENSG00000162368	CMPK1	1703	5008	1557	1611	1145	3357	2691	2959	3084	2102
ENSG00000225762	LINC01389	26	20	8	4	4	11	9	14	16	13
ENSG00000186790	FOXE3	4	4	0	4	0	0	0	0	1	0
ENSG00000237424	FOXD2-AS1	91	100	109	172	36	80	67	134	168	84
ENSG00000186564	FOXD2	34	36	71	113	21	30	20	57	53	49
ENSG00000271355	ENSG00000271355	0	0	0	0	0	0	0	0	0	0
ENSG00000229554	RPL21P24	0	0	0	0	0	0	0	0	0	0
ENSG00000227883	ATP6V0E1P4	0	0	0	0	0	0	0	0	0	0
ENSG00000227947	LINC01738	0	0	0	0	0	0	0	0	0	0
ENSG00000269113	TRABD2B	299	127	33	36	12	0	0	0	0	0
ENSG00000223814	ENSG00000223814	0	0	0	0	0	0	0	0	0	0
ENSG00000225028	ENSG00000225028	2	2	0	0	0	0	0	0	0	0
ENSG00000226133	LINC02794	1	0	1	0	0	0	0	0	0	0
ENSG00000231413	ENSG00000231413	0	0	0	0	0	0	0	0	0	0
ENSG00000237180	CYP46A4P	0	0	0	1	0	0	0	0	0	0
ENSG00000242267	SKINT1L	21	21	7	2	4	6	0	0	2	1
ENSG00000279096	ENSG00000279096	0	0	0	0	0	0	0	0	0	0
ENSG00000223720	ENSG00000223720	0	1	4	2	0	0	0	0	1	0
ENSG00000117834	SLC5A9	188	77	62	13	24	66	32	23	52	78
ENSG00000272491	ENSG00000272491	63	27	8	6	7	14	7	7	5	9
ENSG00000279214	ENSG00000279214	0	0	0	0	0	1	0	0	0	1
ENSG00000132122	SPATA6	318	429	148	122	85	354	237	173	217	235
ENSG00000224986	PPP1R8P1	5	3	3	3	3	5	4	4	5	2
ENSG00000206700	RNU6-723P	1	0	0	0	0	0	0	0	0	0
ENSG00000235105	ENSG00000235105	3	2	0	13	4	3	12	8	6	2
ENSG00000223175	RNU4-61P	0	0	1	0	0	0	0	0	1	0
ENSG00000232514	RPL21P25	0	0	1	0	0	0	0	0	0	0
ENSG00000186094	AGBL4	6	4	14	0	24	1	0	2	6	1
ENSG00000162373	BEND5	133	260	119	15	140	27	60	62	43	25
ENSG00000229846	ENSG00000229846	0	0	2	0	0	0	1	0	0	0
ENSG00000230114	AGBL4-AS1	0	0	0	0	1	0	0	0	0	0
ENSG00000225623	AGBL4-IT1	1	0	0	0	0	0	0	0	0	0
ENSG00000237478	ENSG00000237478	1	0	0	0	0	0	0	0	0	0
ENSG00000215887	ZNF859P	0	0	0	0	0	0	0	0	0	0
ENSG00000279324	ENSG00000279324	0	0	0	0	0	0	0	0	0	0
ENSG00000233595	MTND2P29	0	0	0	0	0	0	0	0	0	0
ENSG00000162374	ELAVL4	0	17	7	3	1	2	0	7	7	1
ENSG00000230828	ENSG00000230828	0	0	0	0	0	0	0	0	0	0
ENSG00000237337	ELAVL4-AS1	0	0	0	0	0	0	0	0	0	0
ENSG00000233407	ENSG00000233407	0	0	0	0	0	0	0	0	0	0
ENSG00000284696	LINC02808	0	3	0	0	0	0	0	0	0	0
ENSG00000284645	ENSG00000284645	0	0	0	0	0	0	0	1	0	0
ENSG00000234080	ENSG00000234080	0	1	0	0	0	0	0	0	0	0
ENSG00000229316	HMGB1P45	0	0	0	1	10	0	0	0	0	0
ENSG00000225671	FCF1P6	0	0	0	2	6	0	0	0	0	0
ENSG00000142700	DMRTA2	38	261	45	433	1271	0	3	0	0	0
ENSG00000284700	ENSG00000284700	3	39	9	16	101	0	0	0	0	0
ENSG00000185104	FAF1	1172	2124	1105	758	942	715	620	772	763	632
ENSG00000225767	FAF1-AS1	3	1	0	1	5	5	3	6	9	3
ENSG00000207194	RNU6-1026P	0	0	0	0	0	0	0	0	0	0
ENSG00000230585	PHB1P12	6	6	15	8	9	5	4	3	2	3
ENSG00000237130	MRPS6P2	1	0	0	0	0	0	0	0	0	0
ENSG00000123080	CDKN2C	462	1010	258	232	226	94	127	167	143	123
ENSG00000265538	MIR4421	0	0	0	0	0	0	0	0	0	0
ENSG00000275816	MIR6500	0	1	0	0	0	0	0	0	0	0
ENSG00000204006	C1orf185	0	0	0	0	0	0	0	0	0	0
ENSG00000200262	Y_RNA	0	0	0	0	0	0	0	0	0	0
ENSG00000213478	CFL1P2	0	0	0	1	0	0	1	1	0	0
ENSG00000203356	LINC01562	3	19	5	2	0	1	4	2	4	2
ENSG00000123091	RNF11	1140	3089	1567	1053	825	2485	1574	1759	1731	1043
ENSG00000233406	ENSG00000233406	2	2	0	2	2	12	2	4	2	0
ENSG00000236434	ENSG00000236434	6	4	1	0	7	22	16	6	7	6
ENSG00000085831	TTC39A	331	239	204	243	123	37	18	8	24	10
ENSG00000261664	TTC39A-AS1	4	2	2	1	1	0	0	0	1	0
ENSG00000085832	EPS15	2006	4068	1325	1120	1032	1875	1871	2377	2546	2386
ENSG00000232027	ENSG00000232027	8	9	2	2	2	21	15	13	19	18
ENSG00000206595	RNU6-877P	1	0	0	1	0	2	1	1	4	1
ENSG00000238140	ENSG00000238140	2	5	0	6	1	8	2	1	0	1
ENSG00000227070	EPS15-AS1	10	9	5	1	5	5	6	7	11	12
ENSG00000252032	RNU6-1281P	0	0	0	0	0	0	0	0	0	0
ENSG00000227742	CALR4P	7	3	3	0	1	0	0	0	0	2
ENSG00000117859	OSBPL9	2394	4263	1908	1514	2270	1315	1230	1351	1481	1253
ENSG00000236973	GAPDHP51	0	0	2	0	0	1	0	1	0	0
ENSG00000232846	SLC25A6P3	0	0	0	0	2	0	0	0	0	0
ENSG00000212624	ENSG00000212624	0	0	0	0	0	0	0	0	0	0
ENSG00000078618	NRDC	4736	8935	5089	3411	3415	4178	4244	4814	4651	4525
ENSG00000266993	ENSG00000266993	20	38	27	28	24	64	82	61	65	58
ENSG00000272175	ENSG00000272175	2	5	3	2	1	3	3	6	4	5
ENSG00000283899	MIR761	0	0	0	0	0	0	0	0	0	0
ENSG00000230604	TSEN15P2	3	1	1	2	1	1	1	3	0	0
ENSG00000169213	RAB3B	65	1536	1205	1190	88	1	2	1	5	0
ENSG00000200839	RNA5SP48	0	1	0	0	0	0	0	0	0	0
ENSG00000229032	ENSG00000229032	0	0	0	0	0	0	0	0	0	0
ENSG00000264613	RN7SL290P	0	0	0	0	0	0	0	0	0	0
ENSG00000117862	TXNDC12	224	504	274	287	181	207	225	276	286	236
ENSG00000285839	ENSG00000285839	0	0	0	0	0	0	0	0	0	0
ENSG00000198841	KTI12	90	174	64	78	81	134	106	130	113	91
ENSG00000223390	ENSG00000223390	0	2	3	3	3	1	3	3	0	4
ENSG00000228369	TXNDC12-AS1	4	1	2	1	1	8	1	5	8	1
ENSG00000134717	BTF3L4	768	2164	1018	684	687	950	926	979	914	844
ENSG00000157077	ZFYVE9	709	1400	622	841	484	90	60	77	63	30
ENSG00000241745	RN7SL788P	0	0	0	1	0	0	0	0	0	1
ENSG00000228407	ENSG00000228407	2	7	2	6	5	5	4	3	3	1
ENSG00000223429	ENSG00000223429	0	0	0	0	0	0	0	0	2	0
ENSG00000224255	PDCL3P6	0	1	1	1	0	0	0	0	1	0
ENSG00000236004	ENSG00000236004	0	0	0	0	0	0	0	0	0	0
ENSG00000237663	DNAJC19P7	0	0	1	1	0	0	0	0	0	0
ENSG00000213735	ANAPC10P1	0	0	0	0	0	0	0	0	0	0
ENSG00000154222	CC2D1B	2277	3783	1657	1773	1225	1437	1475	2415	2063	1578
ENSG00000272100	ENSG00000272100	13	38	1	15	30	6	7	10	10	7
ENSG00000224680	PLA2G12AP1	2	3	4	4	1	0	1	1	1	0
ENSG00000085840	ORC1	91	455	323	205	253	32	26	50	30	20
ENSG00000134748	PRPF38A	1438	2641	1066	806	835	1330	1232	1679	1339	993
ENSG00000134744	TUT4	1909	3368	1786	1189	1432	1738	1527	2176	1756	1064
ENSG00000272371	ENSG00000272371	1	0	0	0	1	0	0	0	0	0
ENSG00000236290	EEF1GP7	1	6	2	2	2	0	2	2	0	1
ENSG00000116157	GPX7	531	2206	613	477	434	156	201	320	220	123
ENSG00000182183	SHISAL2A	60	61	24	9	22	240	220	456	270	151
ENSG00000162377	COA7	516	1033	623	396	347	136	152	212	223	173
ENSG00000233664	NDUFS5P3	0	0	0	0	0	0	0	0	0	0
ENSG00000239640	RN7SL62P	0	0	0	0	0	0	0	1	0	0
ENSG00000162378	ZYG11B	853	1793	597	574	431	735	728	786	778	674
ENSG00000252018	RNU2-30P	0	0	0	0	0	0	1	0	0	0
ENSG00000228929	RPS13P2	2	1	0	0	2	4	3	1	3	4
ENSG00000206627	RNU6-969P	2	0	0	0	0	1	0	2	4	2
ENSG00000203995	ZYG11A	37	56	24	10	80	0	10	3	6	2
ENSG00000242391	ENSG00000242391	0	0	0	0	1	0	0	0	0	1
ENSG00000121310	ECHDC2	6974	6486	1392	2883	880	1493	1876	2182	1969	834
ENSG00000230953	ENSG00000230953	41	48	15	45	7	46	47	72	70	31
ENSG00000231866	ENSG00000231866	0	1	0	1	0	0	0	0	0	0
ENSG00000116171	SCP2	2219	4725	1840	1711	1154	1540	1721	2046	1937	1495
ENSG00000264834	ENSG00000264834	1	0	0	1	1	0	0	0	0	0
ENSG00000266188	ENSG00000266188	0	0	0	0	0	0	0	0	0	0
ENSG00000265815	ENSG00000265815	0	0	0	0	0	0	0	0	0	0
ENSG00000237279	H3P2	1	0	0	0	0	0	0	0	0	0
ENSG00000236360	RRAS2P1	3	0	4	1	2	0	1	1	2	0
ENSG00000226147	TUBBP10	2	1	0	0	2	1	0	0	2	1
ENSG00000174348	PODN	8593	8216	1099	280	304	32	2	56	36	10
ENSG00000232993	ENSG00000232993	0	0	0	0	0	0	0	0	0	0
ENSG00000227644	HIGD1AP11	0	0	0	0	0	0	0	0	0	0
ENSG00000162383	SLC1A7	767	406	58	14	12	78	6	135	121	26
ENSG00000235563	ENSG00000235563	54	29	0	2	0	0	0	0	0	0
ENSG00000277397	ENSG00000277397	0	0	0	0	0	1	0	0	0	0
ENSG00000157184	CPT2	557	699	377	334	265	182	202	253	240	272
ENSG00000236723	ENSG00000236723	18	8	4	3	3	4	1	6	9	9
ENSG00000162384	CZIB	1523	2178	612	460	321	774	673	832	854	659
ENSG00000259818	CZIB-DT	1	2	0	1	0	5	1	4	1	0
ENSG00000162385	MAGOH	404	1073	484	478	562	563	514	675	595	426
ENSG00000226754	MAGOH-DT	19	26	13	22	9	3	4	2	3	2
ENSG00000157193	LRP8	353	790	1592	1283	308	537	494	696	604	621
ENSG00000234578	ENSG00000234578	0	0	0	1	0	0	0	0	0	0
ENSG00000228838	ENSG00000228838	0	6	0	1	0	2	0	3	1	0
ENSG00000225030	ENSG00000225030	0	0	4	2	6	3	0	0	0	0
ENSG00000232762	ENSG00000232762	1	4	12	6	3	1	2	3	3	1
ENSG00000225675	LRP8-DT	5	3	7	0	0	6	6	14	4	9
ENSG00000285954	ENSG00000285954	10	9	8	5	0	21	33	20	27	42
ENSG00000226938	ENSG00000226938	0	0	0	0	0	0	0	0	0	0
ENSG00000230138	LINC02812	21	14	6	7	2	50	53	49	53	82
ENSG00000236253	SLC25A3P1	0	0	0	0	0	0	0	0	0	0
ENSG00000143006	DMRTB1	0	0	0	0	0	0	0	0	0	0
ENSG00000174332	GLIS1	58	187	39	30	10	0	1	0	0	0
ENSG00000239007	RNU7-95P	0	0	0	0	2	0	0	0	0	0
ENSG00000058804	NDC1	447	1630	959	463	829	393	347	411	404	268
ENSG00000201003	ENSG00000201003	0	0	0	0	0	0	0	0	1	0
ENSG00000229687	ENSG00000229687	0	0	0	0	0	0	0	0	0	0
ENSG00000058799	YIPF1	1104	1784	494	508	409	467	503	650	598	622
ENSG00000211452	DIO1	27	32	7	4	4	11	10	10	7	10
ENSG00000081870	IFT25	368	709	378	316	323	428	342	506	425	389
ENSG00000116212	LRRC42	568	1205	782	615	619	212	179	248	177	161
ENSG00000219102	HNRNPA3P12	1	0	1	1	0	0	1	3	2	0
ENSG00000203985	LDLRAD1	54	2	40	2	7	0	0	0	0	0
ENSG00000116209	TMEM59	5834	10383	3873	2647	2869	3183	2796	3675	3237	3114
ENSG00000280378	ENSG00000280378	56	119	26	30	46	52	58	70	67	35
ENSG00000116205	TCEANC2	632	885	295	242	232	498	591	672	685	605
ENSG00000283749	MIR4781	0	0	1	0	0	0	0	0	0	0
ENSG00000225183	COX7BP3	0	2	1	0	0	0	0	1	2	0
ENSG00000279049	ENSG00000279049	0	0	0	0	0	0	0	0	0	0
ENSG00000256407	ENSG00000256407	9	4	2	0	1	1	3	0	0	1
ENSG00000157211	CDCP2	3	0	0	0	0	1	0	0	0	0
ENSG00000280425	ENSG00000280425	15	11	4	0	0	5	1	2	0	2
ENSG00000215883	CYB5RL	485	594	273	131	61	226	214	228	207	211
ENSG00000116221	MRPL37	1263	3080	1793	1312	1028	764	701	1119	904	836
ENSG00000157216	SSBP3	2294	5654	1059	485	938	1891	1586	2547	2436	1706
ENSG00000198711	SSBP3-AS1	97	141	23	18	33	109	111	166	188	107
ENSG00000225632	ENSG00000225632	1	1	0	0	0	4	15	18	2	0
ENSG00000232245	ENSG00000232245	0	0	0	0	0	0	0	0	0	0
ENSG00000235741	LINC02784	31	0	0	0	1	0	0	0	0	0
ENSG00000237173	ENSG00000237173	0	0	0	0	0	0	0	0	0	0
ENSG00000227453	HNRNPA1P63	0	0	0	0	0	0	0	0	0	0
ENSG00000162390	ACOT11	360	383	256	434	119	41	66	56	53	34
ENSG00000162391	FAM151A	25	22	6	22	2	6	6	5	1	4
ENSG00000230728	ENSG00000230728	2	1	0	0	0	1	0	0	0	0
ENSG00000184313	MROH7	90	97	36	60	9	10	10	11	16	11
ENSG00000271723	MROH7-TTC4	6	8	5	8	0	0	0	0	0	0
ENSG00000243725	TTC4	73	125	86	88	50	27	35	41	29	28
ENSG00000162396	PARS2	129	281	223	94	161	7	19	42	39	31
ENSG00000006555	TTC22	638	494	3802	1399	185	132	143	337	454	137
ENSG00000237453	ENSG00000237453	3	3	27	15	1	0	3	3	10	1
ENSG00000162398	CIMAP2	11	2	51	32	3	18	9	45	53	9
ENSG00000116133	DHCR24	10994	4072	8296	4434	8831	107	87	528	342	341
ENSG00000242396	ENSG00000242396	0	1	3	0	1	0	0	0	0	0
ENSG00000233203	DHCR24-DT	3	4	13	4	4	0	1	0	0	0
ENSG00000284601	ENSG00000284601	0	0	0	4	0	0	0	0	0	1
ENSG00000143001	TMEM61	12	5	2	38	2	0	0	0	0	0
ENSG00000233271	ENSG00000233271	0	0	0	0	0	0	0	0	0	0
ENSG00000162399	BSND	5	5	1	2	6	3	3	5	0	4
ENSG00000169174	PCSK9	284	789	383	662	881	0	0	0	0	0
ENSG00000162402	USP24	2508	4382	1708	1484	1401	4103	3435	4076	4587	3537
ENSG00000231090	MIR4422HG	1	7	0	0	1	0	1	9	3	7
ENSG00000231095	GYG1P3	0	0	0	0	0	0	0	0	1	2
ENSG00000265822	MIR4422	0	0	0	0	0	0	0	0	0	0
ENSG00000234810	ENSG00000234810	5	7	0	1	3	7	4	13	3	2
ENSG00000231900	GOT2P1	0	0	0	0	0	0	0	0	0	0
ENSG00000232198	MTCO2P34	0	0	0	0	0	0	0	0	0	0
ENSG00000199831	RN7SKP291	0	0	0	0	0	0	0	0	0	0
ENSG00000252162	RNU6-830P	0	0	0	0	0	0	0	0	0	0
ENSG00000272051	Y_RNA	0	0	0	0	0	0	0	0	0	0
ENSG00000233079	LINC01755	0	0	0	0	0	0	0	0	0	0
ENSG00000230250	LINC01753	0	0	0	0	0	0	0	0	0	0
ENSG00000227104	PIGQP1	0	0	0	0	0	0	0	0	0	0
ENSG00000235612	ENSG00000235612	0	0	0	0	0	0	0	0	0	0
ENSG00000260971	ENSG00000260971	12	25	6	5	11	0	0	1	0	0
ENSG00000284686	ENSG00000284686	7	17	7	3	10	0	0	0	1	0
ENSG00000229871	RPSAP20	2	2	0	3	1	0	0	0	0	0
ENSG00000223956	LINC01767	10	17	9	8	5	0	0	0	0	0
ENSG00000162407	PLPP3	2549	5042	967	1439	1155	6	8	9	9	20
ENSG00000236776	RPL21P23	3	4	0	0	1	0	0	0	0	0
ENSG00000224980	RPL23AP85	0	0	0	0	0	0	0	0	0	0
ENSG00000225475	ENSG00000225475	0	0	0	0	0	0	0	0	0	0
ENSG00000162409	PRKAA2	87	127	107	215	204	0	0	0	0	0
ENSG00000187889	FYB2	30	4	11	6	2	0	0	0	0	0
ENSG00000229913	ENSG00000229913	0	0	0	0	0	0	0	0	0	0
ENSG00000157131	C8A	8	0	2	2	2	0	0	0	0	0
ENSG00000021852	C8B	71	6	0	3	1	0	0	0	0	0
ENSG00000236341	ENSG00000236341	1	0	0	0	0	0	0	0	0	0
ENSG00000173406	DAB1	20	44	14	5	28	7	11	20	6	7
ENSG00000227935	ENSG00000227935	0	0	0	0	1	0	0	0	0	0
ENSG00000236888	RPS20P5	0	0	0	0	0	1	0	0	0	0
ENSG00000226759	DAB1-AS1	2	1	0	0	0	0	1	0	0	0
ENSG00000229887	HNRNPA1P6	0	0	1	0	1	0	1	0	0	0
ENSG00000223416	RPS26P15	1	0	1	1	2	1	2	2	1	0
ENSG00000235038	ENSG00000235038	1	0	0	0	0	0	0	0	0	0
ENSG00000230546	ENSG00000230546	0	0	0	0	0	0	0	0	0	0
ENSG00000233216	ENSG00000233216	0	2	0	0	2	0	2	1	0	0
ENSG00000162600	OMA1	319	529	287	291	238	315	258	470	381	339
ENSG00000270209	ENSG00000270209	0	0	0	0	0	0	0	0	0	0
ENSG00000264128	RN7SL713P	0	0	0	0	0	0	0	0	0	0
ENSG00000184292	TACSTD2	4783	6576	2328	9967	6135	4	1	3	5	0
ENSG00000185839	ENSG00000185839	2	7	1	0	3	0	1	0	0	1
ENSG00000162601	MYSM1	1757	2879	1246	1177	1137	2548	2188	2558	2738	2308
ENSG00000283445	ENSG00000283445	46	43	16	16	9	0	1	0	0	2
ENSG00000177606	JUN	17751	6594	5174	3397	3664	19766	16972	20012	16893	11323
ENSG00000234807	JUN-DT	35	23	9	13	4	9	14	22	5	10
ENSG00000272226	ENSG00000272226	3	9	4	4	3	0	2	4	5	3
ENSG00000231740	ENSG00000231740	0	0	0	1	0	0	0	0	0	0
ENSG00000232453	LINC02777	32	56	8	23	11	8	7	11	10	15
ENSG00000237352	ENSG00000237352	43	72	15	12	9	3	8	11	4	12
ENSG00000228121	PHB1P3	0	0	0	0	0	0	0	0	0	0
ENSG00000241042	ENSG00000241042	0	0	1	0	0	0	0	0	3	3
ENSG00000235215	ENSG00000235215	3	6	2	0	0	0	0	0	0	2
ENSG00000224609	FGGY-DT	35	30	12	10	2	9	7	3	3	2
ENSG00000270457	ENSG00000270457	3	1	1	1	0	0	0	0	2	1
ENSG00000172456	FGGY	250	331	215	243	127	56	58	80	87	109
ENSG00000266150	MIR4711	0	0	0	0	0	0	0	0	0	0
ENSG00000226883	ENSG00000226883	8	6	7	5	0	0	2	1	0	3
ENSG00000134709	HOOK1	363	637	737	251	684	219	185	244	139	56
ENSG00000134716	CYP2J2	190	83	48	22	887	7	13	18	3	3
ENSG00000265535	RN7SL475P	2	0	0	0	0	0	0	0	0	0
ENSG00000162598	C1orf87	13	0	1	0	1	0	0	2	0	4
ENSG00000229332	PGBD4P8	0	0	0	0	0	0	0	0	0	0
ENSG00000238242	LINC02778	0	0	0	0	0	0	0	0	0	0
ENSG00000226476	LINC01748	7	273	247	254	115	1	0	1	1	0
ENSG00000231252	ENSG00000231252	7	15	3	0	1	0	0	0	0	0
ENSG00000162599	NFIA	1327	821	458	238	496	104	81	90	105	149
ENSG00000237928	NFIA-AS2	13	27	2	0	1	0	0	0	0	0
ENSG00000270742	ENSG00000270742	6	1	0	1	1	1	0	1	1	14
ENSG00000237853	NFIA-AS1	0	0	2	1	2	0	1	0	0	0
ENSG00000284808	ENSG00000284808	0	1	1	2	0	0	0	0	0	0
ENSG00000223920	ENSG00000223920	3	0	0	0	0	0	0	1	0	0
ENSG00000162604	TM2D1	544	1217	648	526	329	590	583	700	655	602
ENSG00000271200	PATJ-DT	6	10	3	6	0	0	1	4	1	0
ENSG00000132849	PATJ	1071	1547	1250	1808	1098	649	633	562	531	202
ENSG00000200575	RNU6-414P	1	0	0	0	0	0	0	0	0	0
ENSG00000212360	RNU6-1177P	0	0	0	0	0	0	0	0	0	0
ENSG00000236646	LAMTOR5P1	0	1	2	2	3	0	0	0	0	0
ENSG00000242860	RN7SL180P	2	8	2	1	0	0	0	0	0	0
ENSG00000263908	MIR3116-1	0	1	0	0	0	0	0	0	0	0
ENSG00000283690	MIR3116-2	0	0	0	0	0	0	0	0	0	0
ENSG00000234204	PIGPP2	0	0	0	0	0	0	0	0	0	0
ENSG00000234088	RPS15AP7	0	0	0	0	0	0	0	0	0	0
ENSG00000240563	L1TD1	44	66	4	3	1	27	18	33	26	46
ENSG00000237227	ENSG00000237227	0	0	0	0	0	0	0	0	0	0
ENSG00000200174	Y_RNA	0	0	0	0	0	0	0	0	0	0
ENSG00000132854	KANK4	15	650	5	4	37	0	0	0	0	0
ENSG00000201153	RNU6-371P	0	0	0	0	0	0	0	0	0	0
ENSG00000162607	USP1	660	2383	1080	837	699	917	965	1270	1237	794
ENSG00000116641	DOCK7	768	2535	790	1072	744	255	204	275	327	252
ENSG00000270549	ENSG00000270549	0	0	1	0	0	0	0	0	0	2
ENSG00000132855	ANGPTL3	4	3	4	11	3	0	1	0	2	1
ENSG00000278967	ENSG00000278967	4	1	0	5	2	1	0	0	1	1
ENSG00000213703	RPL13AP9	2	1	0	0	3	1	0	0	0	0
ENSG00000235545	DOCK7-DT	3	9	13	13	6	3	3	0	2	0
ENSG00000125703	ATG4C	288	684	221	113	133	207	276	296	255	322
ENSG00000234318	ENSG00000234318	0	1	0	0	0	0	0	3	0	1
ENSG00000237163	ENSG00000237163	0	0	1	0	0	1	0	0	0	0
ENSG00000229537	LINC01739	0	0	0	0	0	0	0	0	0	0
ENSG00000227485	ENSG00000227485	0	0	0	0	0	0	0	0	0	0
ENSG00000229225	ENSG00000229225	0	0	0	0	0	0	0	0	0	0
ENSG00000203605	ENSG00000203605	0	0	0	0	0	0	0	0	0	0
ENSG00000224209	LINC00466	0	3	4	3	0	0	0	0	0	0
ENSG00000252259	RNA5SP49	0	0	0	0	0	0	0	0	0	0
ENSG00000228734	ENSG00000228734	0	1	0	1	0	0	0	0	0	0
ENSG00000223683	RPSAP65	0	0	0	1	0	0	0	0	0	0
ENSG00000230798	FOXD3-AS1	6	122	29	91	10	0	0	1	0	0
ENSG00000187140	FOXD3	3	51	6	32	2	0	0	1	0	1
ENSG00000275836	MIR6068	0	0	0	0	0	0	0	0	0	0
ENSG00000252784	Y_RNA	0	0	0	0	0	0	0	0	0	0
ENSG00000236674	ENSG00000236674	0	0	0	0	0	0	0	0	0	0
ENSG00000088035	ALG6	232	736	335	287	204	367	405	454	408	364
ENSG00000142856	ITGB3BP	166	609	274	180	114	301	237	510	278	171
ENSG00000203965	EFCAB7	185	493	186	162	93	128	97	163	124	67
ENSG00000264271	RN7SL488P	0	2	0	0	0	0	0	1	0	0
ENSG00000251720	RNU7-123P	1	9	0	0	1	4	0	3	0	0
ENSG00000116652	DLEU2L	9	23	12	17	3	43	34	35	34	30
ENSG00000276884	ENSG00000276884	0	0	0	0	0	0	0	0	0	0
ENSG00000278287	ENSG00000278287	0	0	0	0	0	0	0	0	0	0
ENSG00000277565	ENSG00000277565	0	0	0	0	0	0	0	0	0	0
ENSG00000275823	ENSG00000275823	0	0	0	0	0	0	0	0	0	0
ENSG00000277689	ENSG00000277689	0	0	0	0	0	0	0	0	0	0
ENSG00000274199	ENSG00000274199	0	0	0	0	0	0	0	0	0	0
ENSG00000079739	PGM1	1613	3058	1148	1007	580	596	509	728	747	541
ENSG00000244256	RN7SL130P	18	35	7	7	6	4	6	3	15	5
ENSG00000185483	ROR1	237	768	94	43	35	1	3	6	0	2
ENSG00000177452	ENSG00000177452	0	1	0	0	0	0	0	1	0	0
ENSG00000228056	CFL1P3	0	1	1	0	0	0	0	0	0	0
ENSG00000207190	RNU6-809P	0	0	0	0	0	0	0	0	0	0
ENSG00000200508	Y_RNA	0	0	0	0	0	0	0	0	0	0
ENSG00000223949	ROR1-AS1	23	18	6	6	3	0	0	0	0	0
ENSG00000284928	ENSG00000284928	24	8	0	0	2	0	0	0	0	0
ENSG00000177414	UBE2U	30	6	0	0	0	0	0	0	0	0
ENSG00000238653	RNU7-62P	0	0	0	0	0	0	0	0	0	0
ENSG00000158966	CACHD1	1443	1530	750	637	1881	17	59	49	16	10
ENSG00000264470	MIR4794	1	0	0	0	0	0	0	0	0	0
ENSG00000162437	RAVER2	459	1367	395	505	613	208	210	166	180	180
ENSG00000162434	JAK1	6559	10453	3362	3255	2787	9495	7330	12112	9813	7283
ENSG00000234784	ENSG00000234784	0	1	0	0	1	0	1	0	1	1
ENSG00000233877	ENSG00000233877	0	1	0	0	0	1	0	0	0	1
ENSG00000226891	LINC01359	113	96	12	43	24	11	16	5	10	31
ENSG00000185031	SLC2A3P2	12	18	1	10	2	1	1	4	3	4
ENSG00000272506	ENSG00000272506	14	5	1	3	3	2	2	2	6	4
ENSG00000212257	RNU6-1176P	0	2	0	0	0	0	0	0	0	0
ENSG00000265996	MIR3671	6	8	2	6	2	11	6	8	10	11
ENSG00000199135	MIR101-1	0	0	0	0	0	0	1	0	0	0
ENSG00000231485	ENSG00000231485	3	4	0	1	2	11	1	0	8	8
ENSG00000235804	ENSG00000235804	0	0	0	0	0	0	0	0	0	0
ENSG00000234496	MRPS21P1	0	0	0	0	0	0	0	0	0	0
ENSG00000162433	AK4	600	701	894	995	537	35	105	69	66	140
ENSG00000231622	RPS29P7	0	0	0	0	0	0	0	0	0	0
ENSG00000116675	DNAJC6	72	47	87	38	21	52	49	51	46	24
ENSG00000229294	ENSG00000229294	0	0	0	0	0	0	0	0	0	0
ENSG00000234144	COX6CP13	0	0	0	0	0	0	0	0	0	0
ENSG00000222624	RNU2-15P	0	0	0	0	0	0	0	0	0	0
ENSG00000213625	LEPROT	3760	7515	2085	2241	945	2364	2686	2155	2136	2557
ENSG00000116678	LEPR	625	348	245	148	59	170	179	142	130	135
ENSG00000237852	ENSG00000237852	5	5	0	2	0	1	4	0	2	5
ENSG00000224570	ENSG00000224570	0	2	2	0	0	1	0	1	1	0
ENSG00000285079	ENSG00000285079	0	2	0	0	0	7	3	2	0	3
ENSG00000239319	RN7SL854P	0	0	0	0	0	0	0	0	0	0
ENSG00000184588	PDE4B	1392	2571	608	230	493	2565	2040	3967	2250	1475
ENSG00000227466	PDE4B-AS1	0	0	0	0	0	0	0	1	0	0
ENSG00000223152	RNU4-88P	0	0	0	0	0	0	0	0	0	0
ENSG00000118473	SGIP1	408	1721	310	236	234	3	2	0	0	2
ENSG00000264720	MIR3117	4	5	2	0	0	0	0	0	0	0
ENSG00000248458	ENSG00000248458	4	36	2	8	2	0	0	0	0	0
ENSG00000152760	DYNLT5	113	36	37	2	16	5	5	10	3	15
ENSG00000172410	INSL5	2	9	0	0	0	0	1	0	0	0
ENSG00000152763	DNAI4	121	194	76	45	11	11	12	12	4	5
ENSG00000231080	ENSG00000231080	0	0	0	0	0	0	0	0	0	0
ENSG00000198160	MIER1	821	1540	488	510	448	1793	1232	1542	1535	999
ENSG00000116704	SLC35D1	942	1989	506	891	495	530	556	767	645	418
ENSG00000203963	C1orf141	3	0	2	0	0	0	0	0	0	0
ENSG00000252433	ENSG00000252433	0	0	0	0	0	0	0	0	0	0
ENSG00000275678	ENSG00000275678	1	0	0	0	0	0	0	0	0	0
ENSG00000162594	IL23R	4	23	7	6	8	3	13	7	3	1
ENSG00000253074	RNU6-586P	0	0	0	0	0	0	0	0	0	0
ENSG00000252116	RNU4ATAC4P	0	0	0	0	0	0	2	1	0	0
ENSG00000228523	DNAJB6P4	2	0	0	0	0	0	0	0	0	0
ENSG00000081985	IL12RB2	277	306	71	120	97	104	42	309	88	28
ENSG00000142864	SERBP1	4637	10715	4987	4815	3437	3421	3357	4323	3881	3320
ENSG00000223263	RNU6-387P	2	9	4	2	6	6	9	11	5	0
ENSG00000235200	LINC01702	0	0	0	0	0	0	0	0	0	0
ENSG00000207504	RNU6-1031P	0	0	0	0	0	0	0	0	0	0
ENSG00000238139	ENSG00000238139	0	0	0	0	0	0	0	0	0	0
ENSG00000242482	RN7SL392P	0	0	0	0	0	0	0	0	0	0
ENSG00000232048	HNRNPCP9	0	0	0	1	0	0	0	0	0	0
ENSG00000116717	GADD45A	1387	1922	580	1174	631	321	355	347	184	219
ENSG00000172380	GNG12	2313	5035	1245	1863	1026	2	0	1	2	0
ENSG00000238778	RNU7-80P	0	0	0	0	0	0	0	0	0	0
ENSG00000232284	GNG12-AS1	63	89	14	24	40	4	5	8	14	3
ENSG00000235055	ENSG00000235055	0	0	0	0	0	0	0	0	0	0
ENSG00000162595	DIRAS3	120	194	7	14	12	0	0	0	1	1
ENSG00000228431	ARL5AP3	8	6	0	0	1	0	0	0	0	0
ENSG00000116729	WLS	1976	3946	804	893	2035	457	213	422	578	220
ENSG00000234383	CTBP2P8	19	27	5	18	9	3	5	1	10	1
ENSG00000221203	MIR1262	3	0	0	0	0	0	0	0	0	0
ENSG00000229133	RPS7P4	1	0	1	0	0	0	0	0	0	0
ENSG00000225242	COX6B1P7	0	0	0	0	0	0	0	0	0	0
ENSG00000237622	ELOCP18	0	0	0	0	0	0	0	0	0	0
ENSG00000229440	ENSG00000229440	0	0	0	0	0	0	0	0	0	0
ENSG00000116745	RPE65	0	5	1	2	0	0	0	0	0	0
ENSG00000024526	DEPDC1	39	569	229	234	241	1	13	8	4	1
ENSG00000233589	ENSG00000233589	0	7	3	3	5	0	0	0	0	0
ENSG00000234264	DEPDC1-AS1	0	3	1	0	1	0	0	0	0	0
ENSG00000225167	TXNP2	0	0	0	0	0	0	0	0	0	0
ENSG00000285041	ENSG00000285041	0	0	0	0	2	0	0	0	0	0
ENSG00000285407	ENSG00000285407	1	69	40	42	49	0	1	0	0	0
ENSG00000285473	ENSG00000285473	0	1	3	0	1	0	0	0	0	0
ENSG00000223883	LINC01707	0	1	0	1	0	0	0	0	0	0
ENSG00000235446	LINC02791	0	0	0	0	1	0	0	0	0	0
ENSG00000229639	LINC01758	0	2	0	0	0	0	0	0	0	0
ENSG00000033122	LRRC7	52	78	39	21	126	171	122	112	95	72
ENSG00000270615	SGO1P1	0	0	0	0	0	0	0	0	0	0
ENSG00000240692	RN7SL538P	0	3	0	0	0	0	0	0	0	0
ENSG00000229359	PIN1P1	0	0	0	0	0	0	0	0	0	0
ENSG00000237919	LRRC7-AS1	0	0	1	0	0	0	0	0	0	0
ENSG00000066557	LRRC40	240	743	320	250	255	370	329	333	308	248
ENSG00000244389	RN7SL242P	0	0	0	0	0	1	0	0	0	0
ENSG00000116754	SRSF11	6856	12309	5188	4184	4017	9053	7922	8207	8223	5829
ENSG00000228988	ENSG00000228988	2	3	0	0	0	1	0	1	0	1
ENSG00000118454	ANKRD13C	554	1324	530	420	493	681	563	675	716	451
ENSG00000197568	ANKRD13C-DT	196	311	183	159	29	56	39	87	64	34
ENSG00000226088	LINC03102	6	7	1	0	1	2	6	1	2	2
ENSG00000116761	CTH	112	211	98	20	220	16	22	16	12	12
ENSG00000278636	Metazoa_SRP	0	0	0	0	0	0	0	0	0	0
ENSG00000271992	ENSG00000271992	10	8	4	0	3	1	0	0	0	0
ENSG00000233020	CHORDC1P5	0	0	0	0	0	0	0	0	0	0
ENSG00000237033	CASP3P1	0	0	0	0	0	0	0	0	0	0
ENSG00000229051	LINC01788	0	1	0	0	0	0	0	0	0	0
ENSG00000226208	ENSG00000226208	0	0	0	0	0	0	0	0	0	0
ENSG00000050628	PTGER3	173	906	50	22	51	6	7	19	8	3
ENSG00000235782	ENSG00000235782	1	2	1	0	0	0	0	0	0	0
ENSG00000269933	ENSG00000269933	1	6	1	0	2	0	0	1	0	0
ENSG00000235079	ZRANB2-AS1	8	12	2	4	0	11	16	11	11	6
ENSG00000132485	ZRANB2	1962	4100	1813	915	817	2287	1964	2592	2246	1749
ENSG00000207721	MIR186	1	9	6	1	0	33	27	12	22	14
ENSG00000229956	ZRANB2-DT	4	21	5	4	5	3	1	1	1	3
ENSG00000226324	ENSG00000226324	0	0	0	0	0	0	0	0	0	0
ENSG00000172260	NEGR1	101	351	37	10	19	47	51	33	20	39
ENSG00000231985	ENSG00000231985	0	0	2	0	0	0	0	0	0	2
ENSG00000271618	ENSG00000271618	0	0	0	0	0	0	0	0	0	0
ENSG00000228853	NEGR1-IT1	0	0	0	0	0	0	0	0	0	0
ENSG00000233994	GDI2P2	2	0	0	0	1	0	0	0	0	0
ENSG00000227207	RPL31P12	3	0	0	0	0	0	0	0	0	2
ENSG00000212366	RNU6-1246P	0	0	0	0	0	0	0	0	0	0
ENSG00000225087	ENSG00000225087	0	22	17	0	6	0	0	0	0	0
ENSG00000227016	LINC02796	0	0	0	0	0	0	0	0	0	0
ENSG00000285808	ENSG00000285808	0	1	2	0	1	0	0	0	0	0
ENSG00000280317	ENSG00000280317	0	0	0	0	0	0	0	0	0	0
ENSG00000229636	KRT8P21	0	0	0	0	0	0	0	0	0	0
ENSG00000251825	RN7SKP19	0	0	0	0	0	0	0	0	0	0
ENSG00000233973	LINC01360	0	0	0	0	0	0	0	0	0	0
ENSG00000223479	LINC02238	0	0	0	0	0	0	0	0	0	0
ENSG00000200601	RNA5SP50	0	0	0	0	0	0	0	0	0	0
ENSG00000285778	ENSG00000285778	0	0	1	0	0	0	0	0	0	0
ENSG00000252005	RNU4ATAC8P	0	0	0	0	0	0	0	0	0	0
ENSG00000162620	LRRIQ3	20	25	27	6	13	18	15	25	10	11
ENSG00000254685	FPGT	249	511	303	277	149	146	187	159	200	259
ENSG00000259030	FPGT-TNNI3K	37	46	16	29	4	25	16	26	18	17
ENSG00000116783	TNNI3K	2	2	2	1	2	6	0	1	0	1
ENSG00000237324	ENSG00000237324	4	5	1	1	0	0	0	1	1	0
ENSG00000233894	ENSG00000233894	0	0	1	0	0	0	0	0	0	0
ENSG00000162621	LRRC53	0	1	3	0	0	0	0	0	0	0
ENSG00000178965	ERICH3	48	30	4	0	0	4	0	7	4	1
ENSG00000234497	ERICH3-AS1	0	0	2	0	0	0	0	0	0	0
ENSG00000272864	ENSG00000272864	1	2	5	0	1	0	1	4	0	1
ENSG00000116791	CRYZ	421	1103	544	65	315	246	166	419	306	136
ENSG00000162623	TYW3	598	1502	653	161	347	414	388	520	457	323
ENSG00000229943	ENSG00000229943	0	0	0	0	0	0	0	0	0	0
ENSG00000261213	ENSG00000261213	0	0	0	0	0	0	0	0	0	0
ENSG00000224127	ENSG00000224127	0	0	0	0	0	0	0	0	0	0
ENSG00000162624	LHX8	7	56	0	0	5	0	0	0	0	0
ENSG00000224149	LHX8-AS1	3	3	0	0	0	0	0	0	0	0
ENSG00000206999	RNU6-622P	0	0	0	0	0	0	0	0	0	0
ENSG00000137968	SLC44A5	6	398	575	383	445	0	47	0	5	53
ENSG00000224493	ENSG00000224493	0	0	0	0	0	0	0	0	0	0
ENSG00000252338	RNU6-503P	0	0	0	0	0	0	0	0	0	0
ENSG00000213579	RPL29P5	0	1	0	0	0	0	0	0	0	0
ENSG00000230863	ENSG00000230863	0	1	2	11	2	1	0	0	2	2
ENSG00000117054	ACADM	934	1590	730	379	534	420	452	660	496	465
ENSG00000181227	DLSTP1	59	44	12	7	8	18	37	35	27	31
[truncated: 56,736 more rows]
