# Supplementary material for: Comparative Analysis of Transcriptomic and Proteomic Expression between Two Non-Small Cell Lung Cancer Subtypes
Source: J Proteome Res. 2025 Jan 8;24(2):729–41. doi: 10.1021/acs.jproteome.4c00773 (PMC11811994; doi:10.1021/acs.jproteome.4c00773)
Supplement: Supplementary file 2 — pr4c00773_si_002.zip [file pr4c00773_si_002.zip › Table-S3-Hisat-LUSC-vs-LUAD-counts.csv]

name	gene	A113	A114	A115	A116	A117	A118	A120	A133	A134	A136	A137	A139	A140	A141	A142	A143	A144	A146	A147	A148	A152	A153
ENSG00000223972	DDX11L1	0	5	0	0	1	1	0	0	0	0	0	0	0	0	1	0	0	0	0	0	0	0
ENSG00000227232	WASH7P	355	414	619	192	195	159	177	128	181	136	110	102	73	122	48	31	115	99	84	97	112	53
ENSG00000278267	MIR6859-1	109	232	209	102	146	113	135	69	94	155	72	63	33	90	48	11	60	77	34	35	46	56
ENSG00000243485	MIR1302-2HG	0	0	0	0	0	0	0	0	2	0	0	1	0	0	0	0	0	0	0	1	0	0
ENSG00000284332	MIR1302-2	0	0	0	0	0	0	0	0	0	0	0	0	0	0	0	0	0	0	0	0	0	0
ENSG00000237613	FAM138A	0	0	0	0	0	0	1	0	0	0	0	0	0	0	0	0	0	0	0	0	0	0
ENSG00000268020	OR4G4P	0	0	0	0	0	0	0	0	0	0	0	0	0	0	0	0	0	0	0	0	0	0
ENSG00000240361	OR4G11P	0	0	0	6	0	0	0	0	0	0	0	1	0	0	0	0	0	0	0	0	0	0
ENSG00000186092	OR4F5	0	0	0	0	0	0	0	0	0	0	0	0	0	0	0	0	0	0	0	0	0	0
ENSG00000238009	ENSG00000238009	1	20	3	11	3	2	6	1	0	2	0	0	2	0	1	1	0	1	0	3	0	0
ENSG00000239945	ENSG00000239945	0	0	0	0	0	0	0	0	0	0	0	0	0	0	0	0	0	0	0	0	0	0
ENSG00000233750	CICP27	2	38	63	3	19	8	12	9	2	9	5	5	15	3	3	9	4	1	7	9	13	2
ENSG00000268903	ENSG00000268903	207	848	2843	81	511	455	293	257	236	517	80	82	164	288	91	206	169	26	98	188	262	67
ENSG00000269981	ENSG00000269981	145	611	915	33	350	386	317	376	237	474	120	89	145	327	93	207	173	45	97	215	183	63
ENSG00000239906	ENSG00000239906	7	13	6	1	13	9	14	7	10	13	8	3	13	6	3	7	6	2	4	11	7	0
ENSG00000241860	ENSG00000241860	6	18	7	8	11	12	47	25	31	51	7	24	4	7	9	23	27	7	13	10	20	12
ENSG00000222623	RNU6-1100P	0	0	0	0	0	0	0	0	0	0	0	0	0	0	0	0	0	0	0	0	1	0
ENSG00000241599	ENSG00000241599	0	0	0	0	0	0	0	0	0	0	0	0	0	0	0	1	0	0	0	0	1	0
ENSG00000279928	DDX11L17	0	18	4	2	16	18	0	8	1	0	0	1	0	3	4	2	0	6	0	3	2	7
ENSG00000279457	WASH9P	617	1344	1672	665	1329	1051	617	339	619	724	410	525	242	554	334	173	200	483	340	272	307	340
ENSG00000273874	MIR6859-2	0	1	1	0	0	1	0	0	0	0	0	0	0	0	0	0	1	0	0	0	0	0
ENSG00000228463	ENSG00000228463	17	174	38	31	55	52	71	16	48	72	33	42	9	16	20	46	19	43	90	13	21	14
ENSG00000236679	RPL23AP24	0	5	0	0	1	0	1	1	1	0	0	1	0	0	0	0	0	0	1	0	0	1
ENSG00000236601	ENSG00000236601	0	1	0	0	0	0	0	0	0	0	0	0	0	1	0	0	0	0	0	0	0	1
ENSG00000237094	ENSG00000237094	27	123	19	102	45	66	126	96	99	178	28	63	56	47	38	71	80	46	62	69	58	22
ENSG00000269732	WBP1LP7	0	0	0	0	0	0	0	0	0	0	0	0	0	0	0	0	0	0	0	0	0	0
ENSG00000284733	OR4F29	0	0	0	0	0	0	0	0	0	0	0	0	0	0	0	0	0	0	0	0	0	0
ENSG00000233653	CICP7	0	0	1	1	0	0	0	0	0	0	0	0	0	0	0	0	0	0	0	0	0	0
ENSG00000250575	ENSG00000250575	9	8	2	1	6	1	4	0	1	6	0	3	0	2	1	5	6	1	1	5	1	0
ENSG00000278757	U6	0	0	0	0	0	0	0	2	0	0	0	0	0	0	0	0	0	1	0	0	1	0
ENSG00000230021	ENSG00000230021	12	31	11	15	12	12	23	28	33	44	15	13	6	16	20	12	15	16	11	7	14	4
ENSG00000235146	ENSG00000235146	0	0	0	0	0	0	0	0	0	0	0	0	0	0	0	0	0	0	0	0	0	0
ENSG00000225972	MTND1P23	56	160	73	37	26	33	40	29	19	31	40	26	10	375	2	10	1	11	25	2	4	10
ENSG00000225630	MTND2P28	16231	64015	4535	16101	4882	4506	13611	8438	9726	12727	6615	10405	4258	4407	3761	9992	3612	3677	10195	12551	10773	4784
ENSG00000237973	MTCO1P12	1994	8571	921	1203	754	943	1770	1038	979	1235	1127	715	577	821	266	827	960	344	620	307	688	332
ENSG00000278791	ENSG00000278791	0	0	0	0	0	0	0	0	0	0	0	0	0	0	0	0	0	0	0	0	0	0
ENSG00000229344	MTCO2P12	59	263	37	49	16	23	44	9	36	16	28	15	5	22	2	22	19	4	8	5	11	4
ENSG00000240409	MTATP8P1	1	1	0	1	0	1	1	0	0	0	0	0	0	0	1	0	0	0	0	0	0	0
ENSG00000248527	MTATP6P1	93279	186803	43839	58716	31886	32556	48210	34028	42917	50319	34363	18645	12745	28441	10351	26795	16138	12187	26359	11698	25082	11067
ENSG00000198744	MTCO3P12	77	127	44	47	34	30	42	14	28	158	34	12	6	27	13	28	13	7	25	27	11	11
ENSG00000268663	WBP1LP6	0	0	0	0	0	0	0	0	0	0	0	0	0	0	0	0	0	1	1	0	0	0
ENSG00000284662	OR4F16	0	0	0	0	0	0	0	0	0	0	0	0	0	0	0	0	0	0	0	0	0	0
ENSG00000229376	CICP3	0	2	1	6	0	0	4	1	3	4	0	2	6	0	4	11	2	6	3	0	15	4
ENSG00000228327	ENSG00000228327	208	453	175	190	223	237	408	311	339	686	156	168	181	240	144	227	238	203	161	131	174	88
ENSG00000223181	RNU6-1199P	0	0	0	0	0	0	0	0	0	0	0	0	0	0	1	0	0	0	0	0	0	0
ENSG00000229905	ENSG00000229905	0	0	0	0	0	0	1	0	0	0	0	0	0	0	0	0	0	0	0	0	0	0
ENSG00000237491	LINC01409	129	254	157	79	74	58	259	100	159	222	24	191	80	51	74	65	101	62	90	52	71	38
ENSG00000285268	ENSG00000285268	0	0	0	0	0	0	0	0	0	0	0	0	0	0	0	0	0	0	0	0	0	0
ENSG00000230092	ENSG00000230092	18	51	14	13	16	22	21	10	11	30	9	18	15	3	6	15	12	15	9	16	6	6
ENSG00000177757	FAM87B	15	44	3	11	12	15	16	13	25	38	29	24	11	13	20	8	23	17	8	14	10	5
ENSG00000228794	LINC01128	903	1449	623	638	646	842	850	672	857	847	1026	367	263	569	294	296	251	622	368	334	228	206
ENSG00000225880	LINC00115	122	307	145	109	185	215	210	105	155	209	51	139	61	84	84	77	63	55	84	68	68	46
ENSG00000230368	FAM41C	0	2	25	0	0	2	5	6	0	4	3	220	1	0	2	4	1	22	5	0	13	0
ENSG00000234711	TUBB8P11	0	4	1	1	0	1	7	3	1	8	0	171	0	6	3	1	2	4	0	0	11	0
ENSG00000283040	ENSG00000283040	0	0	0	0	0	0	0	0	0	2	0	15	0	0	0	0	0	0	0	0	5	0
ENSG00000272438	ENSG00000272438	5	26	29	4	25	24	20	19	11	138	14	36	56	7	2	11	3	11	6	6	11	0
ENSG00000230699	ENSG00000230699	36	92	53	6	53	21	60	65	22	533	36	144	246	9	28	19	12	15	24	4	17	7
ENSG00000241180	ENSG00000241180	1	0	0	0	1	0	0	0	0	6	0	1	3	0	0	0	0	0	0	0	0	1
ENSG00000223764	LINC02593	179	725	635	181	684	1181	725	975	559	491	461	129	354	428	174	66	29	743	275	94	58	8
ENSG00000187634	SAMD11	200	783	505	307	780	908	776	911	784	281	589	60	80	501	247	91	44	460	297	110	57	26
ENSG00000188976	NOC2L	5064	6028	6215	3530	4724	4717	4389	2709	4654	5399	2403	3010	3301	2426	1662	2829	1915	1429	1846	1505	2234	1537
ENSG00000187961	KLHL17	2208	3059	3041	1322	1832	1593	1573	955	1737	1839	519	460	781	707	843	1289	718	394	859	895	451	541
ENSG00000187583	PLEKHN1	813	2551	1399	400	887	1353	620	417	483	1267	175	418	509	444	471	492	392	128	651	501	138	141
ENSG00000187642	PERM1	264	850	994	151	311	471	134	158	131	400	39	120	172	139	156	111	82	54	157	140	57	53
ENSG00000272512	ENSG00000272512	649	848	1868	312	265	291	347	537	315	202	364	87	46	167	224	360	47	292	166	29	265	121
ENSG00000188290	HES4	1176	3227	5981	833	837	840	625	314	613	866	537	171	230	609	285	408	219	304	362	160	234	105
ENSG00000187608	ISG15	1647	6809	4694	4810	2868	2175	2566	492	1454	2909	598	908	478	1131	1232	1041	232	306	763	1455	512	1643
ENSG00000231702	ENSG00000231702	2	6	5	3	3	2	2	0	3	5	0	3	1	2	0	3	1	1	0	0	0	1
ENSG00000224969	ENSG00000224969	13	29	47	20	10	23	12	8	24	15	11	1	3	10	10	0	4	6	4	6	15	4
ENSG00000188157	AGRN	8302	22687	29621	22560	17176	14303	21540	8626	16890	18605	5064	5920	13551	10597	14732	20628	7684	3866	11023	10298	6788	4156
ENSG00000242590	ENSG00000242590	0	0	0	0	0	0	0	0	0	0	0	0	0	0	0	0	0	0	0	0	0	0
ENSG00000217801	ENSG00000217801	187	713	592	865	533	360	491	82	199	501	174	344	67	220	227	422	47	97	218	157	30	58
ENSG00000273443	ENSG00000273443	18	70	4	167	67	13	12	5	32	40	15	6	4	13	31	108	9	4	44	27	7	2
ENSG00000237330	RNF223	4	370	75	19	34	34	103	16	14	52	16	30	48	50	12	88	53	11	24	12	5	2
ENSG00000131591	C1orf159	1663	2706	6191	1142	1942	1875	1286	1092	1539	1804	709	615	825	889	641	596	588	648	839	503	857	393
ENSG00000285812	ENSG00000285812	4	13	2	10	3	3	7	5	12	50	6	14	4	6	6	7	8	8	8	8	11	2
ENSG00000223823	LINC01342	3	29	44	10	13	8	58	12	8	22	5	116	2	8	9	1	2	21	3	7	6	0
ENSG00000207730	MIR200B	16	8	49	7	2	6	8	8	4	40	0	16	11	10	1	2	6	14	2	0	2	0
ENSG00000207607	MIR200A	26	9	63	6	2	14	19	12	3	53	7	22	11	9	0	3	13	15	4	2	4	0
ENSG00000198976	MIR429	79	32	458	27	3	20	58	49	25	97	2	47	45	50	3	10	25	33	6	2	14	5
ENSG00000272141	ENSG00000272141	503	285	7586	563	102	460	650	377	465	741	59	305	483	514	37	140	275	197	64	62	295	50
ENSG00000205231	TTLL10-AS1	8	2	114	50	25	4	33	23	25	12	11	0	23	9	1	10	11	214	32	2	12	0
ENSG00000162571	TTLL10	47	37	861	121	183	26	226	104	134	67	56	1	139	65	12	46	135	847	108	19	114	7
ENSG00000186891	TNFRSF18	1773	2301	5691	1538	1598	1043	248	569	1250	822	397	328	561	458	440	1075	871	324	381	219	479	170
ENSG00000186827	TNFRSF4	2252	1523	1271	1509	1795	1241	536	450	914	712	727	156	266	556	285	502	109	314	556	302	194	264
ENSG00000078808	SDF4	10464	9806	15635	11704	13298	13265	10808	6014	12317	7800	4999	3302	4958	6525	4645	4958	3985	3733	3350	3480	2928	2694
ENSG00000176022	B3GALT6	1361	1235	2526	1299	1597	1729	1017	776	1578	898	487	494	878	552	520	989	453	313	445	492	327	309
ENSG00000184163	C1QTNF12	176	153	651	148	79	104	61	80	445	84	59	26	51	219	21	386	151	40	44	471	36	29
ENSG00000260179	ENSG00000260179	29	60	61	14	34	38	17	20	21	29	14	9	17	30	14	11	7	15	8	10	5	4
ENSG00000160087	UBE2J2	3527	3031	5194	2559	3029	3145	2985	1410	3144	2626	1271	1049	1367	1551	955	1316	1072	879	1004	1009	1168	739
ENSG00000230415	LINC01786	53	127	85	59	70	104	75	73	74	84	46	39	31	62	31	88	48	74	41	25	36	9
ENSG00000162572	SCNN1D	701	1628	2026	732	1307	1097	623	727	1042	742	440	434	401	641	272	774	369	560	371	303	424	128
ENSG00000131584	ACAP3	8750	8895	18807	6736	10212	7335	9847	5993	7238	6293	2958	3049	4048	5098	3435	3485	2663	3327	3594	2951	2803	2586
ENSG00000278073	MIR6726	0	0	0	0	0	0	0	0	0	0	0	0	0	0	0	0	0	0	0	0	0	0
ENSG00000169972	PUSL1	790	1069	768	446	713	705	973	301	642	520	190	428	391	362	237	185	188	194	323	274	382	270
ENSG00000127054	INTS11	7381	9715	14851	6100	8101	8127	8235	4887	7332	7338	4184	3079	4009	4595	2874	3823	2950	3434	3561	2788	3162	2063
ENSG00000283712	MIR6727	0	0	0	0	0	0	0	0	0	0	0	0	0	0	0	0	0	0	0	0	0	0
ENSG00000240731	ENSG00000240731	207	277	477	235	255	175	411	189	249	305	158	107	143	145	120	138	123	151	142	109	118	62
ENSG00000224051	CPTP	1529	1988	2369	961	2183	1743	1640	915	1352	1399	546	560	1049	723	555	1102	574	571	680	660	588	532
ENSG00000169962	TAS1R3	628	788	270	528	585	491	326	554	541	104	143	191	140	605	97	56	31	290	137	206	129	228
ENSG00000107404	DVL1	3865	5272	7698	3275	5146	5241	7289	2344	4286	7315	1848	2970	2381	2614	2514	4294	2085	1490	1681	3727	1422	1780
ENSG00000284372	MIR6808	0	0	0	0	0	0	0	0	0	0	0	0	0	0	0	0	0	0	0	0	0	0
ENSG00000162576	MXRA8	10444	9311	13172	17465	17997	23933	8880	8884	32992	5952	5949	2258	2528	7219	8524	3272	1097	6703	2729	4084	1386	2572
ENSG00000175756	AURKAIP1	4127	4528	5657	2710	4218	3974	3265	1361	2724	3035	1342	1057	1661	1569	902	1805	1033	657	1081	1169	1070	1039
ENSG00000223663	NDUFB4P8	9	6	7	1	1	4	6	4	0	2	3	2	2	1	3	2	0	0	0	0	0	0
ENSG00000221978	CCNL2	24539	40229	53023	17239	19818	21831	31610	16852	23431	25922	11114	8765	9384	13499	8477	9835	8364	8485	8546	7948	5845	4734
ENSG00000224870	MRPL20-AS1	1614	1126	1465	719	1023	1114	1264	679	1048	1015	475	748	870	601	402	493	396	378	426	495	401	401
ENSG00000242485	MRPL20	4172	3914	3907	2521	3357	3656	3617	1427	3122	2899	1307	1212	1332	1689	956	1595	792	952	1025	1011	1086	891
ENSG00000264293	RN7SL657P	0	0	0	0	0	0	0	0	0	0	0	0	0	0	0	0	0	0	0	0	0	0
ENSG00000272455	MRPL20-DT	551	354	706	150	223	239	263	205	244	517	48	358	158	177	105	102	59	49	67	95	130	86
ENSG00000235098	ANKRD65	422	556	7025	2747	627	1324	6344	910	2112	3927	593	1555	1358	378	187	1292	715	778	269	330	329	101
ENSG00000225905	ANKRD65-AS1	10	31	95	31	17	20	18	24	37	27	6	13	26	6	12	27	27	15	5	1	14	7
ENSG00000205116	TMEM88B	6	4	14	11	18	4	20	11	11	56	5	30	32	1	5	59	3	2	2	13	3	14
ENSG00000225285	LINC01770	107	208	588	48	116	292	214	137	112	179	68	113	76	71	36	135	16	66	46	39	27	96
ENSG00000179403	VWA1	4576	6090	12098	2886	3875	7156	12377	5625	4483	8304	4659	3811	3582	3466	1778	2350	873	1307	1486	2097	1341	1769
ENSG00000215915	ATAD3C	329	8980	954	226	443	935	1106	554	198	596	242	800	265	341	138	247	124	88	185	109	180	157
ENSG00000160072	ATAD3B	4576	4393	9636	2784	4162	4804	4097	2324	3279	3691	1859	1586	1974	2291	1605	1297	1295	1246	1912	1618	1739	1225
ENSG00000284740	ENSG00000284740	38	115	172	36	27	43	34	15	49	55	15	19	35	22	14	13	19	23	11	8	20	7
ENSG00000197785	ATAD3A	2412	2204	3409	2055	1940	1668	1591	968	1878	1761	703	753	1239	868	693	1110	667	448	829	802	654	600
ENSG00000205090	TMEM240	138	77	199	124	94	134	79	103	218	65	44	17	51	56	48	55	20	43	48	23	11	25
ENSG00000160075	SSU72	6685	6906	7601	4066	6895	7931	6974	2900	4533	4455	2822	2479	2788	3013	1605	3008	1658	1572	1733	1707	1903	1502
ENSG00000215014	ENSG00000215014	78	50	48	12	40	37	28	12	22	26	23	16	27	16	21	8	15	17	8	6	6	11
ENSG00000274481	ENSG00000274481	0	0	0	0	0	0	0	0	0	0	0	0	0	0	0	0	0	0	0	0	0	0
ENSG00000228594	FNDC10	697	592	326	188	776	553	215	375	573	648	150	322	1277	271	424	362	317	77	104	184	111	207
ENSG00000272106	ENSG00000272106	407	428	506	167	317	343	452	316	369	464	128	180	178	210	109	123	79	217	106	108	76	110
ENSG00000197530	MIB2	5621	7535	13437	4766	6607	6140	4732	4887	7041	4919	2878	1562	2308	3372	1755	2476	2164	4496	2306	1547	1721	1447
ENSG00000189409	MMP23B	89	79	136	70	130	106	37	112	127	21	46	5	23	44	12	16	6	78	30	17	11	6
ENSG00000248333	CDK11B	2490	2977	2844	1954	2452	2665	1984	1458	2125	1732	1420	545	1057	1258	749	1038	727	831	887	701	690	504
ENSG00000272004	ENSG00000272004	2	5	2	2	2	1	3	2	4	5	1	1	4	1	0	2	2	0	0	1	0	0
ENSG00000189339	SLC35E2B	3086	6311	3345	3128	1993	4511	6305	2707	4376	5558	1906	1881	1857	1312	1609	1945	1186	2900	1641	959	1606	1029
ENSG00000269737	ENSG00000269737	71	161	23	135	70	190	727	128	161	334	68	109	114	52	90	71	51	436	117	79	67	40
ENSG00000215914	MMP23A	39	18	82	26	24	21	21	9	21	18	13	3	13	22	2	8	0	15	12	1	1	8
ENSG00000008128	CDK11A	493	760	704	342	551	436	524	320	350	397	241	102	162	334	138	203	161	177	238	152	137	112
ENSG00000268575	ENSG00000268575	106	140	45	111	72	93	253	149	143	224	62	72	105	76	52	86	75	143	92	87	39	36
ENSG00000227775	ENSG00000227775	25	40	16	33	16	37	74	39	43	89	18	28	28	36	30	24	35	40	25	23	9	11
ENSG00000215790	SLC35E2A	2117	1202	2819	843	2749	1318	2892	1509	2285	1372	926	1398	1093	1692	726	845	225	1016	740	892	335	506
ENSG00000008130	NADK	5241	6115	4074	2529	5251	4847	6954	2853	4519	3602	3087	2336	2497	2754	1963	2247	1492	1626	3178	1578	1362	1545
ENSG00000078369	GNB1	16760	13861	12290	16390	21357	26673	22799	9781	25109	13874	10755	5756	10419	10429	7824	9687	7264	6260	6652	7363	5357	5202
ENSG00000231050	GNB1-DT	15	108	46	13	24	39	7	7	19	20	2	6	5	11	4	20	16	6	8	1	13	3
ENSG00000169885	CALML6	128	643	814	246	94	128	31	99	76	114	44	67	50	22	42	30	73	73	32	19	102	19
ENSG00000178821	TMEM52	27	181	86	43	38	52	89	28	17	50	12	133	43	17	42	142	25	76	81	8	26	19
ENSG00000142609	CFAP74	17	100	101	66	225	15	361	127	11	79	112	28	57	93	24	85	30	1764	334	31	7	13
ENSG00000233542	ENSG00000233542	3	8	39	15	18	15	7	18	24	2	18	7	27	11	26	14	0	7	2	7	1	1
ENSG00000187730	GABRD	52	152	302	220	272	275	178	193	186	121	194	129	125	173	153	316	18	131	31	102	27	79
ENSG00000226969	PRKCZ-DT	1	1	2	0	0	5	0	4	1	0	4	3	3	1	0	3	0	1	0	0	3	0
ENSG00000067606	PRKCZ	477	620	925	237	585	637	3038	462	453	1957	482	524	457	492	495	618	378	402	467	339	381	183
ENSG00000271806	ENSG00000271806	4	13	7	5	5	10	40	12	12	67	14	5	3	13	8	2	5	13	5	3	10	0
ENSG00000182873	PRKCZ-AS1	309	438	591	157	197	327	996	241	223	796	239	191	114	269	180	173	123	215	266	94	137	56
ENSG00000162585	FAAP20	2753	3011	5803	2829	3409	3694	3166	1548	2431	3517	1135	1530	1335	1489	1152	1577	989	1138	1108	884	1100	795
ENSG00000234396	ENSG00000234396	6	18	30	1	12	5	2	7	5	4	1	4	1	0	0	5	0	4	1	0	5	0
ENSG00000157933	SKI	5686	6031	2845	4981	5054	5149	6249	4834	10418	6414	3761	3436	2741	2649	2697	2529	1563	3431	2709	2184	1464	1737
ENSG00000116151	MORN1	241	627	1147	406	507	409	551	270	386	722	182	305	381	246	155	295	203	776	335	163	133	153
ENSG00000272161	ENSG00000272161	3	2	42	11	5	2	1	6	6	7	2	11	7	2	0	0	0	18	1	0	1	0
ENSG00000269896	ENSG00000269896	105	300	575	195	166	155	226	162	87	174	77	284	126	109	73	124	37	166	51	34	30	35
ENSG00000272420	ENSG00000272420	16	50	55	25	18	41	90	13	30	28	6	15	27	11	18	17	6	7	7	5	4	9
ENSG00000157916	RER1	7308	9959	6413	4767	7173	9960	8575	3539	6502	6872	2504	2135	2802	4073	2329	3489	2411	2200	2614	2403	1861	2138
ENSG00000157911	PEX10	529	914	539	575	779	923	756	426	840	900	253	444	582	320	244	757	348	288	327	271	280	286
ENSG00000149527	PLCH2	522	559	1382	1531	445	309	209	989	327	717	395	242	684	432	182	160	1561	724	182	111	151	113
ENSG00000224387	ENSG00000224387	0	1	0	0	0	0	0	0	0	1	0	0	0	0	0	0	2	0	0	0	0	0
ENSG00000229393	ENSG00000229393	0	14	0	1	1	1	2	1	0	1	1	0	0	1	0	0	2	3	0	1	1	0
ENSG00000157881	PANK4	1226	1133	745	835	1186	1139	1184	714	1181	923	608	362	741	633	394	634	446	498	454	407	370	352
ENSG00000197921	HES5	7	5	5	9	5	2	5	7	3	0	0	0	0	4	0	0	0	1	0	1	0	0
ENSG00000272449	ENSG00000272449	0	1	1	0	1	0	0	0	0	1	0	0	2	0	0	0	0	0	0	0	0	0
ENSG00000238164	TNFRSF14-AS1	79	119	366	64	135	135	26	50	28	51	47	27	13	51	20	6	8	65	51	29	7	13
ENSG00000157873	TNFRSF14	3368	3995	3786	1885	4324	4756	2326	1980	2260	3412	2031	1155	709	2454	1210	1000	439	1541	1851	1096	519	841
ENSG00000225931	ENSG00000225931	0	0	1	2	0	0	0	0	0	1	0	0	0	0	0	0	0	0	0	0	0	0
ENSG00000228037	ENSG00000228037	28	29	18	66	21	17	9	7	11	18	11	6	1	38	4	4	0	10	6	8	0	3
ENSG00000157870	PRXL2B	239	186	86	228	409	329	410	162	321	310	180	204	247	257	167	98	96	159	187	92	85	101
ENSG00000142606	MMEL1	14	160	30	4	22	68	82	20	13	65	21	68	26	30	7	5	3	12	21	6	3	10
ENSG00000237058	MMEL1-AS1	0	0	0	0	0	0	0	0	0	0	0	0	0	0	0	0	0	0	0	0	0	0
ENSG00000215912	TTC34	1	0	0	0	13	0	3	7	14	10	5	0	0	0	2	5	1	45	0	3	0	0
ENSG00000285945	ENSG00000285945	0	1	1	0	0	0	1	0	0	0	0	0	0	0	0	0	0	2	2	1	0	0
ENSG00000283259	ENSG00000283259	0	2	0	7	2	1	19	4	0	6	5	0	3	2	0	0	0	87	23	1	3	2
ENSG00000233234	ENSG00000233234	0	0	0	0	0	0	0	0	0	0	0	0	0	0	0	0	0	0	0	0	0	0
ENSG00000231630	ENSG00000231630	0	0	0	0	0	0	0	0	1	0	0	0	0	0	0	0	0	0	0	0	0	0
ENSG00000284745	ENSG00000284745	0	0	0	0	0	0	0	0	0	0	0	0	0	3	0	0	0	0	0	0	0	0
ENSG00000169717	ACTRT2	0	0	0	0	0	0	0	0	0	0	0	0	0	0	0	0	0	0	1	0	0	0
ENSG00000177133	PRDM16-DT	43	61	390	22	113	235	1596	182	88	489	112	207	135	281	36	15	7	65	113	43	5	142
ENSG00000142611	PRDM16	77	63	284	81	160	507	4079	337	179	1189	242	371	1670	453	46	73	45	224	198	50	28	256
ENSG00000283572	MIR4251	0	0	0	0	0	0	1	1	0	2	0	2	0	0	0	0	0	0	0	0	0	0
ENSG00000226286	ENSG00000226286	0	2	3	10	0	1	74	3	1	2	0	5	0	0	0	0	2	2	0	0	0	2
ENSG00000279839	ENSG00000279839	0	0	9	0	3	1	4	3	1	5	0	38	0	1	0	0	1	1	2	0	0	1
ENSG00000272235	ENSG00000272235	3	2	1	13	15	10	11	5	19	7	2	4	8	7	0	0	1	2	1	1	0	3
ENSG00000130762	ARHGEF16	643	3605	5098	1580	1135	1874	4823	541	992	2277	417	1195	1252	1308	572	1267	1160	548	842	607	271	560
ENSG00000272088	ENSG00000272088	10	21	63	20	5	21	44	8	14	23	5	1	6	13	6	14	9	0	5	4	2	1
ENSG00000162591	MEGF6	2821	8123	14702	12094	8471	10231	6732	5066	10285	7157	5680	2000	1671	3190	3321	4061	2971	7950	5219	1076	1879	1054
ENSG00000207776	MIR551A	0	1	0	0	0	0	0	0	0	1	0	3	0	0	0	2	0	0	0	0	2	0
ENSG00000238260	ENSG00000238260	84	174	200	53	139	94	81	51	108	97	26	29	21	61	32	14	13	41	18	37	23	23
ENSG00000158109	TPRG1L	2616	2199	2893	2750	3897	2908	3369	1965	3238	2092	1401	1366	1724	1707	869	1122	1480	1515	971	923	732	752
ENSG00000116213	WRAP73	2368	2595	3465	2593	2211	2345	2287	1240	2931	2178	1137	1092	1210	1469	851	1363	969	933	993	706	804	765
ENSG00000078900	TP73	101	151	1860	2591	330	176	320	364	1959	252	95	182	487	120	92	410	604	946	202	43	520	106
ENSG00000227589	TP73-AS3	11	4	4	40	15	4	2	1	6	7	0	18	0	4	2	11	0	0	2	0	1	0
ENSG00000235131	TP73-AS2	0	0	5	11	0	3	2	3	11	1	0	0	2	1	3	3	0	11	1	3	2	0
ENSG00000227372	GFOD3P	1993	2364	2456	1783	2273	2410	3241	1741	2002	2930	1269	1154	1179	1099	1044	1382	603	1419	1038	417	793	615
ENSG00000276189	ENSG00000276189	0	0	0	0	0	0	0	0	0	0	0	0	0	0	0	0	0	0	0	0	0	0
ENSG00000162592	CCDC27	0	2	0	7	2	0	3	0	7	6	0	20	2	0	8	16	1	1	5	0	0	0
ENSG00000235169	SMIM1	34	223	64	51	110	116	127	29	41	115	26	130	55	39	33	68	25	29	22	11	7	34
ENSG00000130764	LRRC47	3446	2886	4494	2901	3011	3307	3597	1703	3370	2555	1304	1116	1710	1501	903	1364	1240	1109	914	852	1090	858
ENSG00000266075	RN7SL574P	16	21	9	6	9	4	20	8	7	28	14	12	4	9	6	11	7	4	7	2	3	2
ENSG00000272153	ENSG00000272153	113	126	91	131	97	121	175	97	135	149	63	43	69	96	69	77	73	50	50	47	55	30
ENSG00000116198	CEP104	1505	1606	1519	1512	1512	1816	3092	1041	2216	1569	928	921	1182	909	773	1130	1009	998	976	697	828	565
ENSG00000169598	DFFB	721	1004	498	456	585	621	828	530	987	580	363	325	258	384	309	408	247	327	264	278	154	220
ENSG00000198912	C1orf174	1933	2257	1727	1548	1785	1958	2099	1332	1890	1464	827	614	742	1027	760	833	941	789	635	509	514	584
ENSG00000236423	LINC01134	40	41	35	24	76	52	81	27	57	81	9	158	19	27	39	99	6	15	12	8	9	36
ENSG00000233304	LINC01346	0	5	0	5	0	0	0	0	1	1	0	0	0	1	0	0	0	1	0	1	0	0
ENSG00000226374	LINC01345	0	7	0	0	0	0	1	0	4	0	0	0	0	0	0	0	0	0	0	4	0	0
ENSG00000284668	LINC02780	1	0	0	0	0	1	0	0	0	0	0	0	0	0	0	0	0	0	0	0	0	0
ENSG00000284703	ENSG00000284703	0	0	0	0	0	0	0	0	1	0	0	0	0	0	0	0	0	0	0	0	0	0
ENSG00000229280	EEF1DP6	0	0	0	0	0	0	0	0	0	0	0	0	0	0	0	0	0	0	0	0	0	0
ENSG00000235054	LINC01777	0	0	0	0	0	0	0	0	3	0	0	0	0	0	0	0	0	0	0	0	0	0
ENSG00000284694	ENSG00000284694	0	0	0	0	0	0	0	0	0	0	0	0	0	0	0	0	0	0	0	0	0	0
ENSG00000227169	ENSG00000227169	0	0	0	0	0	0	0	0	0	0	0	0	0	0	0	0	0	0	0	0	0	0
ENSG00000232596	LINC01646	1	0	0	0	0	0	0	0	0	0	0	0	0	0	0	0	0	0	0	0	0	0
ENSG00000196581	AJAP1	120	40	20	25	77	83	79	52	1446	65	39	8	5	20	32	4	0	366	21	23	11	11
ENSG00000284739	ENSG00000284739	0	0	0	0	0	0	0	0	0	0	0	0	0	0	0	0	0	0	0	0	0	0
ENSG00000284674	LINC02781	0	0	0	0	0	0	0	0	0	0	0	0	0	0	0	0	0	0	0	0	0	0
ENSG00000231510	LINC02782	0	0	0	0	0	1	0	0	0	0	0	0	0	0	0	0	0	0	0	0	0	0
ENSG00000284616	ENSG00000284616	0	0	0	0	0	0	0	0	0	0	0	0	0	0	0	0	0	0	0	0	0	0
ENSG00000284692	ENSG00000284692	0	0	6	0	0	0	0	0	0	0	0	0	0	0	0	0	0	1	0	0	0	0
ENSG00000284666	ENSG00000284666	0	0	0	0	0	0	0	0	0	0	0	0	0	0	0	0	0	0	0	0	0	0
ENSG00000260972	ENSG00000260972	0	0	0	0	0	0	0	0	0	0	0	0	0	0	0	0	0	0	0	0	0	0
ENSG00000283356	ENSG00000283356	0	0	0	0	0	0	0	0	0	0	0	0	0	0	0	0	0	0	0	0	0	0
ENSG00000236948	ENSG00000236948	3	13	2	4	5	2	1	1	0	0	0	2	5	1	0	0	1	2	2	0	0	0
ENSG00000264341	ENSG00000264341	0	1	0	1	0	0	0	0	0	0	0	0	0	0	0	0	0	0	3	0	0	0
ENSG00000264101	MIR4689	2	1	0	4	0	0	1	1	1	0	0	2	6	2	0	1	3	0	0	1	0	0
ENSG00000131697	NPHP4	1342	1200	859	1683	1134	1450	1936	1081	2066	1464	907	1182	646	890	471	517	607	913	678	481	373	429
ENSG00000069424	KCNAB2	6316	9039	2824	2738	9935	6758	3287	3519	4398	4430	4848	2178	2320	4066	2511	1486	759	1796	3402	1982	738	1588
ENSG00000116254	CHD5	30	66	49	19	22	13	13	34	26	49	45	6	24	11	16	35	6	83	24	3	12	4
ENSG00000285629	ENSG00000285629	0	0	0	0	0	0	0	0	0	2	0	0	0	0	0	0	0	0	0	0	0	0
ENSG00000116251	RPL22	6206	8804	7516	5421	7978	12228	11308	3896	6718	7964	2957	5011	3185	3071	2265	2407	1710	3014	1802	2374	2514	1564
ENSG00000226944	RNF207-AS1	11	34	79	30	34	34	21	16	11	50	1	63	10	6	3	8	8	7	12	4	8	43
ENSG00000158286	RNF207	1578	4116	2974	2556	1684	2728	2143	1707	2154	4241	788	1594	754	1346	1006	867	766	823	1630	590	610	1430
ENSG00000116237	ICMT	4041	3008	3177	4162	4339	4749	5957	2854	5766	3299	1644	1661	2576	1854	2418	2382	1564	1511	1725	1925	1277	1891
ENSG00000225077	ICMT-DT	29	87	7	18	12	40	11	3	3	9	3	3	14	6	15	18	14	2	11	0	6	16
ENSG00000173673	HES3	0	0	0	1	0	0	0	0	0	0	0	0	0	0	1	0	0	0	0	0	0	0
ENSG00000158292	GPR153	1039	867	2693	1591	2399	2226	987	1655	1951	877	1008	455	1430	684	1969	475	2042	1318	603	436	349	371
ENSG00000097021	ACOT7	1873	2229	2735	784	2888	1552	868	439	1484	980	528	329	706	650	990	752	902	231	392	500	479	451
ENSG00000271746	ENSG00000271746	0	0	0	0	0	0	0	0	0	0	0	0	0	0	0	0	0	0	0	0	0	0
ENSG00000069812	HES2	508	121	1493	286	550	135	119	550	428	8	67	9	1082	104	282	540	931	131	59	46	51	35
ENSG00000187017	ESPN	269	429	7832	1533	1133	167	1475	406	452	290	369	187	783	264	374	151	1319	581	138	59	180	332
ENSG00000265392	MIR4252	0	0	0	0	0	0	0	0	0	2	0	0	0	0	0	1	0	1	0	0	0	0
ENSG00000231868	ENSG00000231868	4	5	63	51	13	2	13	12	2	5	20	6	1	2	11	11	23	26	1	1	8	1
ENSG00000215788	TNFRSF25	5083	13675	10185	2083	3301	2173	2177	1998	2611	3439	1608	617	2159	1889	1698	1102	1536	1183	949	1861	906	1092
ENSG00000171680	PLEKHG5	3296	2611	5435	2966	1806	1824	3483	2503	2959	2975	2272	850	3534	1277	2462	1358	3266	2000	887	2487	1189	698
ENSG00000162408	NOL9	1572	1298	1624	805	1149	1407	1730	1344	1484	1446	624	688	792	696	546	553	600	557	523	584	504	374
ENSG00000253022	RNU6-731P	0	0	0	0	0	0	1	1	0	3	1	0	1	0	2	0	0	0	0	2	2	0
ENSG00000229519	ENSG00000229519	4	4	31	0	4	4	10	8	8	17	0	12	2	3	4	2	4	4	5	7	3	4
ENSG00000173662	TAS1R1	23	13	42	31	32	28	111	16	31	1	19	3	12	49	4	5	2	19	7	4	1	3
ENSG00000204859	ZBTB48	2569	3401	5839	1646	2899	3608	2700	1729	2256	2583	1344	1027	1359	1599	944	759	1190	1088	1386	744	707	655
ENSG00000162413	KLHL21	2633	2164	3769	3188	2689	1915	2460	2673	3318	2770	1720	2120	2797	1553	1165	728	2428	1522	842	1679	1097	584
ENSG00000116273	PHF13	1314	978	2207	1490	1622	1808	1479	957	1969	1460	919	540	1003	892	501	641	844	517	499	574	651	519
ENSG00000041988	THAP3	991	941	1811	1069	1083	1056	997	448	951	638	414	294	365	463	344	293	274	317	256	286	331	286
ENSG00000007923	DNAJC11	1733	1654	1051	1716	1345	1641	2382	1205	2148	2019	881	827	1315	858	748	766	807	698	792	603	907	482
ENSG00000228750	LINC01672	0	0	0	0	0	0	0	0	0	0	0	0	0	0	0	0	0	0	0	0	0	0
ENSG00000284744	ENSG00000284744	2	0	2	1	0	0	0	0	0	0	0	0	0	0	0	0	0	0	0	1	0	1
ENSG00000237436	CAMTA1-DT	5	25	66	9	13	8	10	2	9	11	0	14	6	6	4	3	7	1	5	1	6	3
ENSG00000171735	CAMTA1	1262	1434	2473	1592	1601	1863	1401	563	1257	1411	558	556	777	631	492	520	394	322	704	324	330	328
ENSG00000227950	ENSG00000227950	0	0	0	0	0	0	0	0	1	0	0	0	0	1	0	0	0	0	0	3	0	0
ENSG00000237365	CAMTA1-AS3	0	0	0	0	4	0	0	0	0	0	0	0	0	0	0	1	0	0	0	0	0	0
ENSG00000207056	RNU1-8P	0	0	0	0	0	0	0	0	0	0	0	0	0	0	0	0	0	0	0	0	0	0
ENSG00000237402	CAMTA1-IT1	0	4	0	10	0	4	1	2	3	1	0	0	1	1	0	0	1	0	0	0	1	0
ENSG00000237728	CAMTA1-AS2	0	0	0	0	0	0	0	0	0	0	0	0	0	0	0	0	0	0	0	1	0	0
ENSG00000225126	CAMTA1-AS1	1	0	0	1	1	2	3	2	2	0	0	0	0	0	0	0	0	2	0	1	0	0
ENSG00000270171	ENSG00000270171	0	1	92	0	10	9	1	2	1	7	3	1	15	4	2	0	1	2	2	1	0	0
ENSG00000270035	ENSG00000270035	7	9	286	1	22	49	5	11	3	17	5	8	27	5	1	8	2	2	7	2	1	1
ENSG00000269978	ENSG00000269978	18	15	264	5	42	67	9	8	20	33	9	4	9	22	6	15	10	7	18	1	1	3
ENSG00000049245	VAMP3	4770	3469	3905	3228	6434	7290	6870	2959	5305	5959	2532	1754	2164	2668	2297	2417	1800	1946	2215	1799	1186	1401
ENSG00000269925	ENSG00000269925	33	54	10	33	52	40	97	32	50	62	14	14	18	19	44	35	29	38	38	20	37	5
ENSG00000049246	PER3	221	711	574	251	923	1398	3638	390	651	1163	595	309	202	237	366	958	727	598	1318	116	204	368
ENSG00000236266	ENSG00000236266	13	17	9	3	19	29	24	4	7	12	1	4	3	11	6	7	6	3	15	1	4	4
ENSG00000049247	UTS2	319	52	15	8	71	44	20	15	30	11	30	1	4	15	35	26	8	7	5	8	4	125
ENSG00000049249	TNFRSF9	402	536	40	1085	517	529	143	115	757	167	397	59	102	224	245	252	65	50	232	479	61	456
ENSG00000270330	ENSG00000270330	0	0	0	0	1	0	0	0	0	0	0	0	0	1	0	0	0	0	0	0	0	0
ENSG00000116288	PARK7	7571	7372	6851	6431	8691	10039	7697	2752	6816	6035	3134	2842	2749	3347	1928	2725	1708	1752	1848	2464	1846	2140
ENSG00000200344	Y_RNA	12	26	14	8	13	6	12	6	12	15	9	3	1	12	5	5	1	3	1	7	10	6
ENSG00000284747	ENSG00000284747	92	777	308	76	73	301	112	43	102	573	50	20	44	69	136	151	21	23	88	19	63	26
ENSG00000284716	ENSG00000284716	1	57	17	2	6	25	1	0	1	33	5	1	0	3	7	2	3	3	6	2	5	3
ENSG00000116285	ERRFI1	2717	17438	4102	16548	10407	34807	11089	1475	5063	64064	6804	3919	1561	7110	6059	9938	1594	1101	6133	4535	6331	6786
ENSG00000238290	ERRFI1-DT	6	69	46	8	37	89	22	9	9	198	6	7	4	16	37	29	2	5	20	25	11	11
ENSG00000232848	RPL7AP18	0	5	7	0	157	0	0	0	0	5	0	0	0	2	1	0	0	1	0	0	1	2
ENSG00000229305	ENSG00000229305	0	0	0	0	0	1	1	0	0	0	0	0	0	0	0	0	0	0	0	0	0	0
ENSG00000227634	LINC01714	0	2	0	1	8	10	3	0	1	28	0	6	0	1	10	1	1	0	0	2	0	4
ENSG00000200975	RNU1-7P	0	0	0	0	0	0	0	0	0	0	0	0	0	0	0	0	0	0	0	0	0	0
ENSG00000233645	ENSG00000233645	0	1	0	1	0	3	2	0	0	0	0	0	0	0	0	0	0	0	0	0	0	0
ENSG00000251977	RNU6-991P	0	0	0	0	0	2	0	0	0	1	0	0	0	0	0	0	0	0	0	0	0	0
ENSG00000162426	SLC45A1	119	112	80	134	222	211	117	112	179	280	114	28	30	127	88	230	17	46	64	30	33	28
ENSG00000252254	Y_RNA	0	4	2	1	0	0	1	0	0	0	0	0	0	0	1	4	0	0	1	0	0	0
ENSG00000142599	RERE	5263	6744	6956	6000	4382	6091	10898	6152	8073	8368	4908	3405	3734	3749	2524	2313	2336	5447	3061	2252	2894	1781
ENSG00000232912	RERE-AS1	43	95	80	11	38	59	32	38	19	39	24	15	6	27	7	8	2	24	10	21	7	11
ENSG00000221083	ENSG00000221083	2	12	34	2	7	2	4	2	5	1	1	0	1	8	0	0	0	0	1	1	5	2
ENSG00000270282	ENSG00000270282	3	12	11	1	7	7	1	5	2	3	4	0	0	7	3	0	0	2	1	0	2	4
ENSG00000234619	RPL7P11	0	1	0	1	0	0	0	2	0	1	3	0	0	1	0	0	0	0	0	0	1	1
ENSG00000224315	RPL7P7	0	1	3	0	0	0	0	4	1	3	0	0	1	0	2	0	0	1	0	0	0	1
ENSG00000222511	Y_RNA	0	0	0	0	0	0	0	0	0	0	0	0	0	0	0	0	0	0	0	0	0	0
ENSG00000226545	ENSG00000226545	0	0	0	0	1	1	1	0	0	3	0	0	0	0	0	1	0	0	0	0	1	0
ENSG00000228423	ENSG00000228423	0	0	4	2	3	1	0	3	0	0	4	0	2	1	0	0	0	0	0	0	0	0
ENSG00000229716	RPL23AP19	0	0	0	0	0	0	1	0	0	0	0	0	0	0	0	0	0	0	0	0	0	0
ENSG00000074800	ENO1	38157	44936	47352	62665	67755	92559	49574	21045	48730	58625	24956	34657	40654	26637	16505	41845	32798	6087	16018	34465	18496	33314
ENSG00000274258	MIR6728	3	6	4	5	4	4	2	2	4	4	0	3	4	7	2	2	1	0	4	4	5	2
ENSG00000230679	ENO1-AS1	10	22	35	2	4	10	5	5	4	4	5	3	6	5	3	3	2	1	0	4	8	2
ENSG00000201725	RNU6-304P	0	0	6	0	0	0	0	0	0	0	0	0	2	3	0	0	0	0	0	0	0	0
ENSG00000238249	HMGN2P17	3	3	0	2	0	0	0	0	0	0	1	0	0	1	1	0	0	0	0	1	0	0
ENSG00000232208	ENSG00000232208	0	15	0	1	0	2	0	1	0	1	1	0	0	3	3	0	0	2	5	1	0	0
ENSG00000232663	ENSG00000232663	0	0	0	0	0	0	0	0	0	0	0	0	0	0	0	0	0	0	0	0	0	0
ENSG00000131686	CA6	1	15	1	4	2	5	144	1	12	4	6	0	1	0	0	0	2	7	3	4	0	16
ENSG00000265141	RN7SL451P	0	0	0	0	0	0	3	0	0	0	0	0	0	0	0	0	0	0	0	0	0	0
ENSG00000197241	SLC2A7	2	0	2	2	5	3	3	6	0	0	1	0	1	2	1	5	0	1	0	15	0	0
ENSG00000142583	SLC2A5	924	1159	561	2455	1389	3857	1022	730	1362	598	706	107	412	2324	199	339	164	525	1094	584	278	557
ENSG00000252404	ENSG00000252404	0	0	0	0	0	0	0	0	0	0	0	0	0	0	0	0	0	0	0	0	0	0
ENSG00000180758	GPR157	730	1378	657	1034	962	810	1088	1081	1077	735	719	423	604	549	641	270	417	871	366	316	184	353
ENSG00000228526	MIR34AHG	1496	2688	1321	1413	1537	1830	1468	1044	1263	2427	705	740	470	1789	557	495	359	602	1078	1022	234	748
ENSG00000284357	MIR34A	0	0	0	0	0	0	0	0	0	0	0	0	0	0	0	0	0	0	0	0	0	0
ENSG00000234546	LNCTAM34A	70	156	330	158	107	108	44	47	71	68	36	39	91	53	16	15	90	47	22	20	22	12
ENSG00000049239	H6PD	5627	6074	7318	6894	5526	8567	7741	8572	9783	5815	5344	3335	3288	4074	4316	3971	3273	4669	3163	2354	1953	1771
ENSG00000171621	SPSB1	4015	3525	4608	3729	4499	4853	3144	2563	5989	2478	2992	1048	4479	1908	1337	2025	2047	1142	1203	1821	665	1169
ENSG00000284652	ENSG00000284652	18	44	33	19	29	28	13	35	34	5	15	4	5	16	14	3	7	13	5	5	3	8
ENSG00000284693	LINC02606	91	73	61	64	67	126	90	96	123	32	40	9	36	38	19	15	22	66	20	23	3	11
ENSG00000252956	RNA5SP40	1	4	0	0	1	0	5	0	0	1	0	1	0	0	2	0	1	0	0	0	0	0
ENSG00000235263	ENSG00000235263	0	1	0	0	0	0	1	0	0	0	0	0	0	0	0	0	0	0	0	0	0	0
ENSG00000171612	SLC25A33	427	579	391	606	485	952	893	214	788	420	278	266	482	268	144	115	237	174	253	102	947	156
ENSG00000231181	ENSG00000231181	16	14	3	23	8	16	36	14	22	20	6	14	14	11	5	5	11	20	12	9	85	2
ENSG00000188807	TMEM201	852	1066	2091	924	725	767	915	877	1247	816	645	522	1124	431	394	442	606	552	468	317	662	339
ENSG00000171608	PIK3CD	5476	8686	2538	1648	4266	2052	2430	3049	3542	2712	3875	1345	2057	2335	2689	1295	1074	2229	2627	3042	791	1225
ENSG00000179840	PIK3CD-AS1	30	14	4	3	8	8	1	11	2	4	3	2	3	12	6	3	0	6	7	3	0	3
ENSG00000233268	ENSG00000233268	0	0	0	0	0	1	0	1	0	1	1	0	0	0	1	0	0	0	0	2	0	0
ENSG00000231789	PIK3CD-AS2	62	170	83	134	106	124	65	42	97	133	38	122	172	45	35	131	14	34	119	24	37	72
ENSG00000171603	CLSTN1	8604	7170	19766	12335	14483	10856	6843	9747	16397	9517	5988	3136	9288	7159	7691	5690	9939	5709	3835	6320	4720	2699
ENSG00000271264	MZT1P1	0	0	1	0	0	0	0	2	0	3	0	0	0	1	1	0	0	0	0	0	0	0
ENSG00000280113	ENSG00000280113	0	7	44	1	27	7	0	6	4	1	0	3	0	1	0	7	3	0	0	2	3	0
ENSG00000178585	CTNNBIP1	1085	2265	3590	1333	2074	1651	2059	1158	1896	1833	848	1238	1181	643	1391	842	948	464	732	651	659	555
ENSG00000223989	ENSG00000223989	0	0	0	0	0	0	0	0	0	0	0	0	0	0	0	0	0	0	0	0	0	0
ENSG00000285701	ENSG00000285701	5	2	2	2	5	2	3	7	5	17	0	1	2	1	2	1	0	3	7	4	7	0
ENSG00000162441	LZIC	512	641	480	823	724	926	1027	484	1191	631	371	359	626	349	277	314	393	424	332	283	397	252
ENSG00000228150	ENSG00000228150	7	31	26	13	8	14	18	8	8	30	4	16	8	11	1	4	6	5	9	1	2	2
ENSG00000173614	NMNAT1	523	376	365	422	558	549	448	339	570	478	169	110	239	281	193	168	155	196	211	177	129	115
ENSG00000202415	RN7SKP269	2	3	4	2	9	8	3	2	1	10	1	0	6	4	2	3	3	1	5	2	2	0
ENSG00000283611	TMEM274P	0	2	0	1	1	0	3	4	1	15	0	5	3	2	0	0	0	0	1	0	0	1
ENSG00000265521	MIR5697	0	3	0	1	0	0	0	0	0	1	0	0	2	0	0	0	0	0	0	0	0	0
ENSG00000241326	ENSG00000241326	0	0	0	0	0	0	0	0	0	0	0	0	0	0	0	0	0	0	0	0	0	0
ENSG00000162444	RBP7	239	115	177	248	236	273	180	362	130	46	288	49	35	177	87	513	285	96	35	21	63	19
ENSG00000130939	UBE4B	2313	2585	3731	2846	2704	2741	3936	2280	3654	2937	1257	793	2918	1337	1006	1052	1968	1129	1014	905	1387	894
ENSG00000224340	RPL21P21	0	2	0	1	0	0	0	0	1	2	4	2	0	0	0	0	3	0	0	1	1	1
ENSG00000233623	PGAM1P11	3	7	12	2	0	1	4	2	1	4	0	8	7	7	2	3	4	3	4	1	2	2
ENSG00000201746	RNU6-828P	0	0	0	4	0	0	4	3	5	3	1	0	0	0	5	3	4	5	3	1	4	1
ENSG00000054523	KIF1B	1897	2234	1991	1898	2555	2971	3712	1560	4024	2671	1123	2025	3194	1545	1241	1954	1612	1373	1544	1158	1559	781
ENSG00000264881	ENSG00000264881	0	0	0	0	0	0	0	0	0	1	0	0	0	0	0	0	0	0	0	0	0	0
ENSG00000199562	RNU6-37P	5	2	22	1	6	6	2	1	4	1	2	1	1	3	1	2	1	1	2	2	0	2
ENSG00000264501	RN7SL731P	0	0	0	0	0	0	0	0	0	0	0	0	0	0	0	0	0	0	0	0	0	0
ENSG00000284735	ENSG00000284735	8	10	41	2	8	4	10	21	22	15	5	16	23	11	12	1	6	9	8	9	10	8
ENSG00000284642	ENSG00000284642	55	77	74	12	39	61	39	27	43	40	10	37	161	43	15	11	22	21	18	8	21	14
ENSG00000142657	PGD	12147	5184	7193	3422	10803	22832	13384	3786	7247	3685	2955	4914	33644	3979	1971	3254	10341	1110	4440	1749	2867	2598
ENSG00000271989	ENSG00000271989	0	1	2	2	0	0	0	0	0	1	0	1	4	0	0	0	0	0	0	0	0	1
ENSG00000251503	CENPS-CORT	3	29	4	6	5	3	4	3	13	4	0	3	7	1	3	3	1	0	1	2	1	1
ENSG00000175279	CENPS	47	73	84	73	74	92	92	14	54	39	8	29	34	14	9	21	14	20	12	13	9	23
ENSG00000241563	CORT	9	100	92	34	38	16	23	14	23	12	10	10	19	16	4	8	5	4	13	4	5	7
ENSG00000160049	DFFA	1376	1732	1311	1835	2216	1838	2861	1308	2238	2837	953	1984	1217	776	645	1836	696	813	899	845	571	840
ENSG00000203469	ENSG00000203469	0	0	0	0	0	0	0	0	0	0	0	0	0	0	0	0	0	0	0	0	0	0
ENSG00000142655	PEX14	1011	1478	2303	1251	1825	1692	1459	730	1393	1324	705	613	748	648	451	548	496	535	545	439	532	379
ENSG00000243267	RN7SL614P	3	1	0	2	6	3	6	2	1	4	2	1	0	2	2	3	5	0	3	2	3	3
ENSG00000130940	CASZ1	324	562	2494	640	385	415	1882	710	837	1730	378	688	449	478	156	152	795	774	1755	132	619	140
ENSG00000272078	ENSG00000272078	66	110	91	125	88	131	212	66	122	258	70	65	38	67	28	20	102	80	230	20	118	30
ENSG00000225158	HSPE1P24	0	0	0	0	0	0	0	0	0	0	0	0	0	0	1	0	0	0	0	0	0	0
ENSG00000175262	C1orf127	95	161	100	28	216	88	259	68	114	102	30	60	17	112	42	12	2	37	37	7	16	56
ENSG00000215785	CFL1P6	6	8	14	3	3	7	10	5	3	7	0	5	1	3	2	3	0	2	3	0	1	0
ENSG00000120948	TARDBP	5217	6494	6479	5262	6097	6271	7858	2692	5930	5490	2327	2399	2215	2683	2178	2059	1890	2345	1947	2325	2211	1826
ENSG00000277726	ENSG00000277726	3	0	2	0	0	1	1	0	0	0	0	2	1	0	0	1	0	0	1	0	0	0
ENSG00000009724	MASP2	138	279	26	74	32	67	205	195	185	230	44	143	125	77	96	51	90	136	57	98	21	35
ENSG00000271895	ENSG00000271895	232	385	567	105	136	182	231	238	241	184	55	119	107	137	94	45	32	94	46	72	43	35
ENSG00000116649	SRM	4505	4198	3857	3940	4251	4774	3294	1941	4439	3167	1715	2012	1630	1955	1143	1685	1007	871	1280	1213	1261	1313
ENSG00000171824	EXOSC10	2539	3939	3379	3019	3035	3559	3874	1969	3594	3400	1810	1234	1398	1627	1443	1552	1203	1538	1616	1231	1075	787
ENSG00000226849	ENSG00000226849	23	47	56	28	52	66	51	26	50	50	31	11	22	21	19	19	22	29	22	20	20	11
ENSG00000230337	EXOSC10-AS1	13	21	22	9	24	9	17	1	12	34	2	3	7	2	4	1	1	0	3	5	7	1
ENSG00000198793	MTOR	3622	4482	4404	3450	3350	3829	4892	2850	5249	2945	2275	1941	2594	2048	1634	1794	1544	1783	1837	1740	1489	1089
ENSG00000225602	MTOR-AS1	0	1	0	1	2	0	0	3	2	1	0	0	1	1	0	0	1	1	1	1	3	0
ENSG00000253086	RNU6-537P	0	0	0	0	0	0	0	0	0	0	0	0	0	0	0	0	0	0	0	0	0	0
ENSG00000171819	ANGPTL7	2	6	0	0	6	5	2	6	6	12	11	0	2	3	4	0	2	146	9	4	1	4
ENSG00000207451	RNU6-291P	0	2	0	1	0	0	0	0	0	0	0	0	0	0	0	1	0	0	0	0	1	0
ENSG00000238173	RPL39P6	0	2	0	1	0	0	0	0	1	0	0	3	0	0	0	0	0	0	0	0	0	1
ENSG00000120942	UBIAD1	893	843	599	740	854	1010	1233	771	1048	1008	542	923	576	483	431	548	385	495	361	321	366	353
ENSG00000238199	UBE2V2P3	0	1	1	0	0	0	5	2	2	5	0	4	2	4	1	2	2	8	2	2	4	3
ENSG00000284646	ENSG00000284646	0	0	64	0	0	0	0	2	0	0	0	0	1	0	0	0	0	5	0	0	0	0
ENSG00000224338	MTCYBP45	0	0	0	0	0	0	0	0	0	0	0	0	0	0	0	0	0	0	0	0	0	0
ENSG00000204624	DISP3	19	14	162	115	15	14	10	10	14	372	18	32	18	19	26	24	1	6	48	14	4	13
ENSG00000285833	ENSG00000285833	0	1	0	0	0	0	0	0	0	1	0	0	0	0	0	0	0	0	0	0	0	0
ENSG00000235643	LINC01647	1	2	0	1	0	0	0	0	0	0	0	0	0	0	0	1	0	0	1	0	0	0
ENSG00000284708	ENSG00000284708	1	7	58	1	4	4	18	2	2	5	0	7	7	2	6	27	1	2	6	7	0	2
ENSG00000116661	FBXO2	158	557	5270	319	177	497	1145	95	178	331	97	267	740	418	441	918	101	150	269	1054	31	68
ENSG00000132879	FBXO44	2354	3569	5234	1899	1996	3302	2711	1759	2006	2621	1216	1010	1075	1541	966	1023	772	1233	1079	1059	573	580
ENSG00000116663	FBXO6	924	1937	1073	628	1433	1533	1274	415	862	993	410	563	447	445	429	402	561	330	485	440	259	649
ENSG00000116670	MAD2L2	1870	1896	2776	1254	1436	1621	1107	730	1813	978	710	400	969	814	700	1171	605	320	532	812	451	430
ENSG00000162490	DRAXIN	346	28	54	138	43	37	10	45	103	19	15	10	40	13	54	32	12	16	39	129	7	16
ENSG00000177674	AGTRAP	3309	3506	4035	2359	3872	6018	3254	1567	2770	3161	1319	1230	1285	1536	1308	1183	1338	954	1177	1193	371	929
ENSG00000215910	C1orf167	4	17	1	0	3	8	3	7	3	0	1	1	6	3	3	1	1	1	2	8	2	1
ENSG00000177553	C1orf167-AS1	0	0	0	0	0	0	0	0	0	0	0	0	0	0	0	0	0	0	0	0	0	0
ENSG00000177000	MTHFR	2077	5638	2335	1385	2277	2850	5046	2977	2009	3126	2862	2675	1121	1799	1269	1061	1050	1506	1361	878	724	890
ENSG00000011021	CLCN6	1840	2840	1998	1897	2243	2239	5010	1882	2473	3066	1642	1325	963	1331	1046	822	889	1368	1371	1032	874	585
ENSG00000276470	ENSG00000276470	0	0	0	0	0	0	0	0	0	0	0	0	0	0	0	0	0	0	0	0	0	0
ENSG00000278852	ENSG00000278852	0	0	0	0	0	0	0	0	0	0	0	0	0	0	0	0	0	0	0	0	0	0
ENSG00000175206	NPPA	28	78	84	16	92	60	70	23	21	40	42	24	15	32	22	15	18	12	29	13	2	20
ENSG00000275915	ENSG00000275915	0	0	0	0	0	0	0	0	0	0	0	0	0	0	0	0	0	0	0	0	0	0
ENSG00000120937	NPPB	1	0	0	0	0	7	0	1	0	0	1	0	0	3	0	0	0	0	0	0	0	0
ENSG00000224904	SBF1P2	0	0	1	0	3	0	0	1	1	0	1	0	0	0	0	0	0	0	0	0	0	0
ENSG00000285646	ENSG00000285646	18	4	17	2	8	7	1	4	8	17	9	1	3	3	1	2	2	5	9	2	1	5
ENSG00000199347	RNU5E-1	0	0	0	0	0	0	0	0	0	0	0	0	0	0	0	0	0	0	0	0	0	0
ENSG00000201801	RNU5E-4P	0	0	1	2	0	0	0	0	0	0	0	0	0	0	1	0	0	0	0	0	1	0
ENSG00000116685	KIAA2013	3388	3523	5080	3002	4521	4775	3548	2089	3999	3328	1628	1361	2203	2103	1281	1728	1487	1195	1155	1457	1528	1216
ENSG00000083444	PLOD1	8497	7676	22441	12879	11439	17657	8823	5139	15067	8450	4305	1865	4921	5424	6409	6094	4255	1765	2235	4245	2867	2770
ENSG00000116688	MFN2	5033	5655	5455	5393	6140	5682	7337	4070	6268	4776	3183	2188	4714	2889	1985	2376	3561	2197	2545	2099	2504	1714
ENSG00000270914	ENSG00000270914	0	0	0	0	0	1	0	0	0	0	0	0	1	0	0	0	0	0	0	0	0	1
ENSG00000116691	MIIP	3353	3640	4620	1604	3638	3063	2108	1444	2182	1346	1380	779	943	1417	1027	934	578	694	1235	1060	615	885
ENSG00000202461	Y_RNA	4	4	2	9	2	7	8	4	12	8	3	3	7	2	7	3	7	11	6	4	11	5
ENSG00000276869	MIR6729	0	0	0	0	0	0	0	0	0	0	0	0	0	0	0	0	0	0	0	0	0	0
ENSG00000243539	RN7SL649P	0	0	0	0	0	0	0	0	0	1	0	0	0	0	1	0	0	0	0	0	0	0
ENSG00000120949	TNFRSF8	579	353	65	161	470	360	104	226	244	59	150	7	80	202	86	91	26	47	68	124	36	73
ENSG00000201135	RNU6-777P	0	0	0	0	0	0	0	0	0	0	0	0	0	0	0	0	0	0	0	0	0	0
ENSG00000227875	RPL23AP89	0	0	0	0	0	0	0	0	0	0	0	0	0	0	0	0	0	0	0	0	0	0
ENSG00000285604	ENSG00000285604	0	0	0	0	0	0	0	0	0	0	0	0	0	0	1	0	0	0	0	1	0	0
ENSG00000283789	MIR7846	0	0	0	0	0	0	0	0	0	0	0	0	0	0	0	0	0	0	0	0	0	0
ENSG00000028137	TNFRSF1B	9640	7224	1981	3515	9098	9163	4458	5172	5359	4751	6870	1246	1747	5365	2218	2095	724	1788	3092	2072	1194	2019
ENSG00000263676	MIR4632	1	2	0	2	0	0	0	2	0	0	6	0	1	0	0	1	0	1	0	2	2	0
ENSG00000225196	RPL10P17	0	0	0	1	0	0	0	2	0	0	0	0	0	0	0	0	0	0	1	0	0	0
ENSG00000252969	SNORA70	0	0	0	0	0	0	0	1	0	0	0	0	0	0	0	0	0	0	0	0	0	0
ENSG00000048707	VPS13D	2585	3560	3144	2718	3094	3552	6135	3648	4211	3805	2328	1603	1926	1972	1444	1543	2068	2836	2011	1643	1783	893
ENSG00000239149	SNORA59A	20	19	8	15	18	28	23	9	15	23	15	8	9	8	8	9	9	16	11	4	6	1
ENSG00000229484	LINC02766	4	20	4	3	6	10	13	4	4	12	1	1	0	10	1	3	3	11	5	2	6	3
ENSG00000162496	DHRS3	1850	6676	16972	2202	4034	5487	2088	3006	3064	11558	1489	569	2590	2829	602	699	1936	2019	1275	1057	2506	1246
ENSG00000221340	RNU6ATAC18P	10	33	23	9	6	5	1	20	13	88	9	0	7	15	1	3	4	12	4	10	10	2
ENSG00000276830	MIR6730	0	9	25	6	7	4	5	7	6	31	5	0	2	1	0	1	6	2	2	4	8	4
ENSG00000272482	ENSG00000272482	12	26	38	7	12	12	4	17	6	81	10	8	19	10	1	5	2	8	8	14	17	4
ENSG00000204518	AADACL4	0	2	2	0	1	0	0	2	0	0	0	0	0	0	0	0	0	7	0	0	0	0
ENSG00000226166	ENSG00000226166	0	0	0	0	0	0	0	0	0	0	0	0	0	0	0	0	0	0	0	0	0	0
ENSG00000188984	AADACL3	0	0	0	0	0	0	0	1	0	0	2	0	0	0	0	0	0	0	0	1	0	0
ENSG00000157330	CFAP107	0	5	18	0	59	1	120	16	0	2	19	0	0	14	0	0	1	360	80	5	0	1
ENSG00000116726	PRAMEF12	14	0	0	0	0	0	0	0	0	0	0	0	0	0	0	1	0	0	0	0	17	0
ENSG00000116721	PRAMEF1	2	0	0	0	0	0	0	0	0	0	0	0	0	0	0	0	0	0	0	0	1	0
ENSG00000228338	LINC01784	0	0	0	0	0	0	0	0	0	0	0	0	0	0	0	0	0	0	0	0	0	0
ENSG00000239810	PRAMEF11	0	0	0	0	0	0	0	0	1	0	0	0	0	0	0	0	0	0	0	0	1	0
ENSG00000231103	PRAMEF30P	0	0	0	0	0	0	0	0	0	0	0	0	0	0	0	0	0	0	0	0	0	0
ENSG00000179172	HNRNPCL1	0	0	0	2	0	0	0	0	0	0	0	0	0	0	0	0	0	0	0	0	0	0
ENSG00000120952	PRAMEF2	0	0	0	0	0	0	0	0	0	0	0	0	0	0	0	0	0	0	0	0	2	0
ENSG00000243073	PRAMEF4	0	0	0	0	1	0	0	0	0	0	0	0	2	0	0	0	0	0	0	0	3	0
ENSG00000187545	PRAMEF10	0	0	0	0	0	0	0	0	0	0	0	0	0	0	0	0	0	0	0	0	0	0
ENSG00000204510	PRAMEF7	0	0	0	0	0	0	0	0	0	0	0	0	0	0	0	0	0	0	0	0	2	0
ENSG00000207434	RNU6-1072P	0	0	0	0	0	0	0	0	0	0	0	0	0	0	0	0	0	0	0	0	0	0
ENSG00000234064	PRAMEF29P	0	0	0	0	0	0	0	0	0	0	0	0	0	0	0	0	0	0	0	0	0	0
ENSG00000232423	PRAMEF6	0	0	0	0	0	0	0	0	0	0	0	0	1	0	0	0	0	0	0	0	2	0
ENSG00000274178	PRAMEF28P	0	0	0	0	0	0	0	0	0	0	0	0	0	0	0	0	0	0	0	0	0	0
ENSG00000274764	PRAMEF27	0	0	0	0	0	0	0	0	0	0	0	0	0	0	0	0	0	0	0	0	2	0
ENSG00000277058	HNRNPCL3	0	0	0	0	0	0	0	0	0	0	0	0	0	0	0	0	0	0	0	0	1	0
ENSG00000229571	PRAMEF25	0	0	0	0	0	0	0	0	0	0	0	0	0	0	0	0	0	0	0	0	0	0
ENSG00000277862	PRAMEF34P	0	0	0	0	0	0	0	0	0	0	0	0	0	0	0	0	0	0	0	0	0	0
ENSG00000236179	PRAMEF35P	0	0	0	0	0	0	0	0	0	0	0	0	0	0	0	0	0	0	0	0	0	0
ENSG00000275774	HNRNPCL2	0	0	0	0	0	0	0	0	0	0	0	0	0	0	0	0	0	0	0	0	0	0
ENSG00000229978	PRAMEF36P	0	0	0	0	0	0	0	0	0	0	0	0	0	0	0	0	0	0	0	0	0	0
ENSG00000233336	ENSG00000233336	0	0	0	0	0	0	0	0	0	0	0	0	0	0	0	0	0	0	0	0	0	0
ENSG00000280267	PRAMEF26	0	0	0	0	0	0	0	0	0	0	0	0	0	0	0	0	0	0	0	0	0	0
ENSG00000179412	HNRNPCL4	0	0	0	0	0	0	0	0	0	0	0	0	0	0	0	0	0	0	0	0	0	0
ENSG00000204505	PRAMEF9	1	0	0	0	0	0	0	0	0	0	0	0	0	0	0	0	0	0	0	0	2	0
ENSG00000279169	PRAMEF13	0	0	0	0	0	0	0	0	0	0	0	0	0	0	0	0	0	0	0	0	0	0
ENSG00000279804	PRAMEF18	0	0	0	0	0	0	0	0	0	0	0	0	0	0	0	0	0	0	0	0	0	0
ENSG00000250894	PRAMEF31P	0	0	0	0	0	0	0	0	0	0	0	0	0	0	0	0	0	0	0	0	0	0
ENSG00000270601	PRAMEF5	0	0	0	0	0	0	0	0	0	0	0	0	0	0	0	0	0	0	0	0	0	0
ENSG00000231219	PRAMEF32P	0	0	0	0	0	0	0	0	0	0	0	0	0	0	0	0	0	0	0	0	0	0
ENSG00000207511	RNU6-771P	0	0	0	0	0	0	0	0	0	0	0	0	0	0	0	0	0	0	0	0	0	0
ENSG00000182330	PRAMEF8	0	0	0	0	0	0	0	0	0	0	0	0	0	0	0	0	0	0	0	0	0	0
ENSG00000237700	PRAMEF33	0	0	0	0	0	0	0	0	0	0	0	0	0	0	0	0	0	0	0	0	0	0
ENSG00000204501	PRAMEF15	0	0	0	0	0	0	0	0	0	0	0	0	0	0	0	0	0	0	0	0	2	0
ENSG00000228229	ENSG00000228229	0	0	0	0	0	0	0	0	0	0	0	0	0	0	0	0	0	0	0	0	0	0
ENSG00000204481	PRAMEF14	0	0	0	0	0	0	0	0	0	0	0	0	0	0	0	0	0	0	0	0	2	0
ENSG00000204480	PRAMEF19	0	0	0	0	0	0	0	0	0	0	0	0	0	0	0	0	0	0	0	0	1	0
ENSG00000204479	PRAMEF17	0	0	0	0	0	0	0	0	0	0	0	0	0	0	0	0	0	0	0	0	0	0
ENSG00000204478	PRAMEF20	0	0	0	0	0	0	0	0	0	0	0	0	0	0	0	0	0	0	0	0	5	0
ENSG00000162494	LRRC38	5	0	0	5	9	16	1	0	5	0	8	0	7	1	0	0	25	3	0	0	0	0
ENSG00000259961	ENSG00000259961	0	0	0	0	0	0	0	0	0	0	0	0	0	0	0	0	7	0	0	0	0	0
ENSG00000215909	BRWD1P1	0	0	0	0	0	0	0	0	0	0	0	0	0	0	0	0	0	0	0	0	0	0
ENSG00000162493	PDPN	9956	1429	5886	6481	3221	5737	1314	1758	5530	274	2090	563	1575	1920	475	380	4476	1128	415	720	709	836
ENSG00000222952	RNA5SP41	0	0	0	0	0	0	0	0	0	0	0	0	0	0	0	0	0	0	0	0	1	0
ENSG00000237445	ENSG00000237445	1	0	11	3	2	0	0	3	7	0	0	0	1	1	0	0	1	0	0	0	0	0
ENSG00000253085	ENSG00000253085	0	0	0	0	0	0	1	0	1	0	0	0	0	0	0	0	0	1	0	0	0	0
ENSG00000116731	PRDM2	2622	3355	1955	3371	2840	2636	4940	2501	4857	3091	1887	1555	1997	1454	1298	1096	1541	2379	1466	1330	1069	900
ENSG00000189337	KAZN	340	1073	1099	1136	446	255	747	1241	1308	538	683	243	663	408	201	90	740	1054	379	161	473	333
ENSG00000252151	RNU6-1265P	0	0	0	0	0	0	0	0	0	0	0	0	0	0	0	0	0	0	0	0	0	0
ENSG00000231606	ENSG00000231606	0	0	1	0	2	0	9	1	0	1	1	0	0	0	0	0	0	0	0	0	3	0
ENSG00000234593	KAZN-AS1	0	0	0	2	0	0	0	1	0	0	0	2	0	0	0	0	1	0	1	0	1	0
ENSG00000235829	TBCAP2	0	0	0	0	0	0	0	3	0	0	1	0	0	2	0	0	0	0	0	0	0	0
ENSG00000175147	TMEM51-AS1	63	419	507	122	270	332	120	123	189	464	72	136	46	185	38	53	36	95	103	101	23	76
ENSG00000171729	TMEM51	1641	2271	1812	1042	2855	3151	1061	767	1743	1423	609	332	371	1554	561	589	254	325	716	769	246	666
ENSG00000204464	TMEM51-AS2	0	3	3	0	6	10	1	11	5	9	0	3	0	8	1	0	0	3	0	7	2	2
ENSG00000215720	MFFP1	2	3	0	1	0	3	0	4	5	2	0	0	0	2	0	1	1	0	2	1	0	0
ENSG00000278480	ZBTB2P1	5	11	0	2	12	7	0	3	4	5	2	0	1	3	1	1	0	0	2	1	1	0
ENSG00000142621	FHAD1	204	751	173	538	1580	762	719	176	516	177	88	85	89	287	115	198	54	1118	373	199	60	68
ENSG00000233485	FHAD1-AS1	1	2	0	2	1	2	0	0	0	0	0	0	0	0	0	1	1	2	3	1	0	0
ENSG00000236045	ENSG00000236045	3	17	0	7	47	17	8	3	2	7	0	9	1	13	2	0	0	3	2	5	0	2
ENSG00000228140	EFHD2-AS1	22	50	66	36	85	33	31	13	36	28	9	3	11	40	10	5	3	39	12	55	5	2
ENSG00000142634	EFHD2	8852	9775	10655	6627	9729	7836	4546	5018	6362	5299	3892	1505	2966	5469	2276	2963	3641	1541	2861	5382	1914	2937
ENSG00000162438	CTRC	32	529	154	54	33	33	6	31	34	12	21	4	8	21	10	0	4	4	4	5	10	3
ENSG00000142615	CELA2A	7	17	7	5	2	8	3	3	6	0	5	0	3	0	1	0	1	0	0	0	0	1
ENSG00000215704	CELA2B	3	22	13	7	10	18	10	26	22	14	22	3	9	9	3	4	3	6	4	4	6	0
ENSG00000132906	CASP9	1071	1170	4126	927	1288	1957	1927	829	1159	967	1049	400	565	715	444	339	377	583	460	329	380	368
ENSG00000116138	DNAJC16	1026	1438	1117	879	1115	1156	2180	944	1534	1468	530	763	988	603	608	604	726	791	686	539	549	354
ENSG00000251866	SCARNA21B	0	0	0	2	0	0	3	0	0	0	0	0	0	0	0	0	0	0	0	0	0	0
ENSG00000272510	ENSG00000272510	2	4	8	0	4	1	11	5	2	6	1	1	2	0	1	0	2	3	1	3	0	3
ENSG00000116771	AGMAT	109	428	48	154	92	111	125	47	90	142	56	233	34	80	67	79	23	28	71	62	12	27
ENSG00000237301	ENSG00000237301	21	31	29	12	10	10	18	13	20	21	3	28	9	6	16	7	3	30	21	5	4	6
ENSG00000235084	CHCHD2P6	8	21	8	4	17	11	14	6	10	8	4	11	9	2	3	4	2	6	6	2	0	1
ENSG00000252417	RNU7-179P	0	0	0	0	0	0	0	0	0	0	0	0	0	0	0	0	0	0	0	0	0	0
ENSG00000236500	CD24P1	0	0	0	0	0	0	0	0	0	0	0	1	0	0	0	0	0	0	0	0	0	0
ENSG00000197312	DDI2	1906	3481	1797	2034	2295	1980	4393	2126	3248	3478	1295	1704	2367	1018	941	745	1255	1748	1195	1242	1667	727
ENSG00000215695	RSC1A1	0	0	0	0	0	0	0	0	0	0	0	0	0	0	0	0	0	0	0	0	0	0
ENSG00000271742	ENSG00000271742	1	1	3	0	1	0	1	1	1	0	0	2	1	2	1	0	0	2	0	1	0	0
ENSG00000116786	PLEKHM2	6792	6564	6667	4810	8776	7110	5427	4955	7960	4734	4871	2020	3882	4860	2669	2519	2750	2509	3221	2708	1835	1855
ENSG00000237938	ENSG00000237938	69	67	31	84	70	63	114	93	131	112	58	36	52	72	49	34	53	61	74	54	42	36
ENSG00000162461	SLC25A34	466	419	1573	271	526	203	178	373	385	213	190	53	157	263	105	43	92	155	187	94	51	56
ENSG00000224459	SLC25A34-AS1	0	6	2	0	0	1	0	0	2	4	2	0	0	0	5	0	0	3	0	1	0	0
ENSG00000162460	TMEM82	1	7	1	0	14	5	16	2	0	1	5	9	0	14	0	47	0	6	6	1	0	26
ENSG00000162458	FBLIM1	6282	4277	7877	4492	3898	4752	4467	4412	7787	3740	4474	1428	4880	3351	2042	1543	2959	2464	1036	4123	1154	1104
ENSG00000224321	RPL12P14	1	7	4	21	2	9	2	0	7	4	1	4	4	1	5	10	4	3	2	6	2	0
ENSG00000233954	UQCRHL	108	84	158	70	68	81	39	42	50	49	34	17	27	39	9	11	15	33	16	26	11	15
ENSG00000178715	ENSG00000178715	2	39	12	3	15	84	25	0	8	19	13	0	3	9	0	20	0	4	9	6	10	3
ENSG00000179743	SPEN-AS1	258	312	592	146	234	192	274	142	268	202	107	57	208	120	84	64	94	120	72	89	68	46
ENSG00000065526	SPEN	3975	5830	3826	5059	2990	3054	6047	4636	6748	5822	3832	2563	3711	2391	2051	1962	3156	4244	2866	2341	3644	1363
ENSG00000270620	ENSG00000270620	0	1	1	0	0	0	0	1	0	0	0	0	0	1	2	0	1	0	0	1	2	0
ENSG00000116809	ZBTB17	3002	3851	6168	3229	3130	3612	2467	1573	2993	1917	1791	673	1221	2053	844	1002	1159	1041	1221	1239	962	780
ENSG00000234607	ENSG00000234607	1	1	0	1	2	0	0	1	3	2	1	0	2	1	1	1	0	2	0	0	0	1
ENSG00000231353	ENSG00000231353	0	0	0	0	0	0	0	0	0	0	0	0	0	0	0	0	0	0	0	0	0	0
ENSG00000275503	ENSG00000275503	0	0	0	0	0	0	0	0	0	0	0	0	0	0	0	0	0	0	0	0	0	0
ENSG00000224966	TBC1D3P6	1	0	0	1	0	0	0	0	0	0	0	0	1	0	1	0	0	0	0	0	0	0
ENSG00000183888	SRARP	0	0	0	0	1	1	74	1	0	3	1	0	0	8	0	0	0	4	0	0	0	0
ENSG00000233078	ENSG00000233078	0	0	0	0	0	0	0	0	0	0	0	0	0	0	0	0	0	0	0	0	0	0
ENSG00000173641	HSPB7	139	123	291	456	293	495	452	750	787	299	556	98	92	306	121	44	6	851	259	34	20	28
ENSG00000186510	CLCNKA	20	101	128	93	55	99	265	53	62	45	23	18	28	33	24	21	4	153	30	11	11	6
ENSG00000232456	FAM131C2P	2	4	7	10	3	19	5	0	3	0	0	0	11	3	0	1	7	1	0	0	4	0
ENSG00000184908	CLCNKB	13	46	200	42	23	46	162	63	50	55	20	11	6	27	37	84	6	48	10	3	19	5
ENSG00000185519	FAM131C	14	7	65	57	8	207	11	7	24	4	2	0	95	28	22	38	72	3	0	1	29	2
ENSG00000142627	EPHA2	1037	1732	4206	2072	1305	3259	4366	2746	2798	1654	2138	954	1408	4607	3242	2080	3620	1760	2180	2021	1627	421
ENSG00000227959	EPHA2-AS1	8	32	27	12	10	25	21	18	18	37	22	16	10	26	13	10	16	24	15	22	9	3
ENSG00000224621	ENSG00000224621	12	9	6	1	12	17	29	13	2	19	4	6	7	12	13	6	6	11	11	12	3	2
ENSG00000234166	ARHGEF19-AS1	0	0	0	0	0	0	0	0	0	0	0	0	0	0	0	0	0	0	0	0	0	0
ENSG00000142632	ARHGEF19	1431	2240	5982	1986	1454	1493	4006	1301	4267	2184	431	1482	3548	513	441	964	1249	631	927	326	2278	309
ENSG00000237276	ANO7L1	42	225	229	112	131	127	223	98	123	115	40	163	83	100	44	188	70	105	39	31	37	24
ENSG00000132881	CPLANE2	112	130	68	156	193	207	194	118	265	125	55	76	126	83	37	72	114	202	83	56	32	52
ENSG00000233929	MT1XP1	13	13	52	4	8	10	3	5	5	4	5	1	2	3	1	2	4	1	0	0	3	2
ENSG00000037637	FBXO42	1890	2250	3635	1926	2667	3712	2308	1668	3044	1584	1175	787	1328	1246	700	919	732	1123	787	776	957	506
ENSG00000055070	SZRD1	5809	4592	5551	5479	6593	6272	4875	3663	7647	4693	3269	2611	4345	2950	2367	2780	2156	2133	1877	3037	1647	1924
ENSG00000226457	RPL22P3	0	1	1	0	0	0	1	0	0	0	0	1	3	1	0	1	0	0	0	0	0	0
ENSG00000187144	SPATA21	0	7	1	222	8	6	13	6	6	73	8	6	1	9	1	6	2	3	1	3	1	0
ENSG00000157191	NECAP2	5798	5173	3255	4496	8784	8705	4782	2795	5102	4141	3076	1572	2066	2966	2081	2334	1088	1718	2347	2317	1034	1586
ENSG00000226029	LINC01772	62	102	50	71	67	109	123	105	152	129	32	35	39	59	90	49	25	114	63	52	17	30
ENSG00000080947	CROCCP3	316	551	433	320	299	356	429	423	522	491	162	374	227	178	275	257	233	563	269	248	81	83
ENSG00000206652	RNU1-1	0	1	0	0	0	0	0	0	0	0	0	3	0	0	0	0	0	0	1	0	0	0
ENSG00000261135	ENSG00000261135	3	1	3	3	2	0	2	0	5	1	0	1	12	1	0	3	2	8	0	1	0	0
ENSG00000285853	ENSG00000285853	0	0	0	1	0	0	0	0	0	0	0	0	2	0	0	0	0	1	0	0	0	0
ENSG00000224174	ENSG00000224174	0	0	0	0	0	0	0	0	0	0	0	0	0	0	0	0	0	1	0	0	0	0
ENSG00000233421	LINC01783	3	3	1	4	2	8	69	5	5	10	0	21	0	3	5	6	1	21	3	0	0	2
ENSG00000277344	RNU1-6P	0	0	0	0	0	0	0	0	0	0	0	0	0	0	0	0	0	0	0	0	0	0
ENSG00000225710	PDE4DIPP8	0	0	1	1	0	0	0	0	2	1	0	0	0	1	0	0	0	0	0	0	0	0
ENSG00000219481	NBPF1	441	782	378	731	771	526	1205	511	1482	1203	381	456	678	274	363	440	471	734	419	480	370	228
ENSG00000271732	ENSG00000271732	5	14	13	2	5	1	6	5	3	8	1	0	0	0	2	0	0	1	0	1	1	2
ENSG00000215908	CROCCP2	2301	3520	5493	2693	3129	2673	3819	2357	3406	3124	1753	2700	1121	1445	1662	1571	1363	1646	1298	1501	810	931
ENSG00000283773	ENSG00000283773	0	0	0	0	0	0	0	0	0	0	0	0	0	0	0	0	0	0	0	0	0	0
ENSG00000186301	MST1P2	356	2499	3212	465	385	1359	1838	498	750	1206	329	1057	197	313	369	654	1049	202	219	133	160	541
ENSG00000282143	ENSG00000282143	0	0	0	0	0	0	0	0	0	0	0	3	1	0	0	0	0	0	0	0	0	0
ENSG00000207513	RNU1-3	0	0	0	0	0	0	0	0	0	0	0	0	0	0	0	0	0	0	0	0	0	0
ENSG00000280114	ENSG00000280114	0	4	14	2	1	1	41	0	15	20	0	98	9	10	5	5	0	0	0	3	0	12
ENSG00000236698	EIF1AXP1	1	5	6	5	2	5	34	2	4	0	0	66	8	4	5	6	2	0	1	1	1	8
ENSG00000268869	ESPNP	0	4	28	18	0	13	101	1	17	163	2	180	35	13	21	5	12	2	1	4	0	15
ENSG00000279151	ENSG00000279151	0	0	0	0	0	0	0	0	0	0	0	1	0	0	0	0	0	0	1	0	0	0
ENSG00000282740	ENSG00000282740	0	1	3	0	0	2	4	1	0	5	0	4	1	0	1	1	0	0	0	0	0	0
ENSG00000058453	CROCC	3129	4863	9346	3890	3867	3350	3375	3051	4373	2822	2053	1118	1964	1973	1144	1062	3360	4044	1803	1235	618	824
ENSG00000227684	CROCCP4	0	7	0	0	0	0	3	1	0	1	0	2	0	0	1	2	0	0	1	0	0	1
ENSG00000207389	RNU1-4	0	0	0	0	0	0	0	0	0	0	0	0	0	0	0	0	0	0	0	0	0	0
ENSG00000186715	MST1L	114	5900	1547	187	49	792	3019	387	170	938	144	3732	120	332	222	308	70	135	469	60	7	1206
ENSG00000223643	ENSG00000223643	0	0	6	1	0	0	0	0	0	0	0	0	0	0	0	0	1	0	0	0	0	0
ENSG00000230239	PDE4DIPP9	0	0	1	0	1	0	0	0	0	86	0	0	0	0	0	0	0	0	0	0	0	0
ENSG00000263811	MIR3675	0	0	0	0	0	0	0	0	0	0	0	0	0	0	0	0	0	0	0	0	0	0
ENSG00000228549	ENSG00000228549	9	7	0	3	11	15	71	11	16	23	3	115	1	1	9	10	0	9	0	1	5	2
ENSG00000277234	RNU1-5P	0	0	0	0	0	0	0	0	0	0	0	0	0	0	0	0	0	0	0	0	0	0
ENSG00000238142	ENSG00000238142	75	229	121	28	87	136	130	37	76	149	19	61	24	50	34	23	20	39	28	25	27	12
ENSG00000235241	ENSG00000235241	32	107	46	15	37	42	38	18	23	49	9	31	4	17	23	18	11	18	16	17	14	0
ENSG00000207005	RNU1-2	1	1	0	0	0	0	0	0	0	0	0	0	0	0	0	0	0	3	0	0	0	0
ENSG00000272426	ENSG00000272426	3	19	4	1	6	9	9	6	5	6	1	1	1	2	2	6	0	2	1	5	3	3
ENSG00000117122	MFAP2	4301	1322	6457	6007	3634	3234	1520	1484	9238	1124	1075	158	1118	1398	1283	1122	774	944	276	3415	868	652
ENSG00000226526	ENSG00000226526	18	8	16	24	14	11	6	7	25	5	2	1	7	5	4	5	9	14	5	32	2	3
ENSG00000159363	ATP13A2	3561	3488	4942	1813	2948	2419	3516	2167	3288	2671	1592	1835	2190	1820	1449	1969	1758	976	1977	3458	1373	1020
ENSG00000117118	SDHB	2256	3351	1527	2363	3069	3243	3352	1022	2704	2430	1186	1272	1768	1360	855	1154	1112	815	928	1002	900	966
ENSG00000117115	PADI2	726	1168	492	319	3210	560	1026	528	2932	849	439	243	205	687	236	123	116	262	548	275	733	194
ENSG00000204362	LINC02783	6	43	136	7	3	0	3	9	30	4	1	0	20	23	13	0	11	13	7	6	92	2
ENSG00000282843	ENSG00000282843	0	0	0	0	0	0	0	0	0	0	0	0	0	0	0	0	0	0	0	0	3	0
ENSG00000142623	PADI1	1	144	5406	6	35	101	14	482	319	23	44	8	146	719	7	9	204	15	3	19	306	9
ENSG00000142619	PADI3	7	449	10582	60	4	2	11	652	231	1	0	0	4342	31	0	0	93	21	0	10	2590	3
ENSG00000266634	MIR3972	0	1	8	0	0	0	3	4	2	0	0	0	14	0	0	0	1	1	0	0	17	0
ENSG00000159339	PADI4	128	60	14	5	21	13	21	91	29	58	91	10	42	100	14	18	7	6	15	13	10	16
ENSG00000276747	PADI6	0	6	0	0	2	10	1	0	0	1	0	0	3	0	2	0	0	0	0	1	1	0
ENSG00000227751	RCC2-AS1	0	0	0	0	0	0	0	0	0	0	0	0	0	0	0	0	0	0	0	0	0	0
ENSG00000179051	RCC2	7153	7216	15633	10609	6552	5649	6050	4227	14877	7932	3610	2954	8019	3539	3064	2461	4796	2114	2512	3373	4728	2968
ENSG00000074964	ARHGEF10L	3414	4686	4067	2038	4863	6081	2417	2305	3694	3166	1503	1272	1252	2728	1414	1390	1001	1128	1866	998	673	1253
ENSG00000236648	LINC02810	0	0	1	0	0	3	0	0	0	0	0	0	0	0	0	0	0	0	0	0	0	0
ENSG00000117148	ACTL8	0	3	1	0	139	6	0	0	3	0	0	0	33	0	1	0	5	0	1	0	0	1
ENSG00000284653	ENSG00000284653	0	0	0	1	0	0	0	0	0	0	0	0	0	1	0	0	0	0	0	0	0	0
ENSG00000261781	LINC01654	0	0	0	0	0	0	0	0	0	0	0	0	0	0	0	0	0	0	0	0	0	0
ENSG00000117154	IGSF21	84	115	124	105	836	452	138	176	591	125	105	48	77	357	200	76	27	67	36	23	21	49
ENSG00000280222	ENSG00000280222	0	10	34	7	77	55	24	8	14	21	2	5	1	23	14	11	1	0	1	3	4	2
ENSG00000230035	IGSF21-AS1	0	0	0	0	1	1	0	0	0	0	0	0	0	0	0	0	0	0	0	0	0	0
ENSG00000225387	ENSG00000225387	0	0	0	0	0	0	0	1	0	0	0	0	0	0	0	0	1	0	0	0	0	0
ENSG00000179023	KLHDC7A	7	121	139	16	84	76	245	156	97	119	44	259	29	136	3	9	3	252	122	43	8	163
ENSG00000235282	DYNLL1P3	0	0	0	0	0	0	0	0	0	0	0	0	0	0	0	0	0	0	0	0	0	0
ENSG00000225478	ENSG00000225478	0	0	0	0	0	0	0	0	0	0	0	0	0	0	0	0	0	0	0	0	0	0
ENSG00000009709	PAX7	10	10	31	2	1	6	522	1	1	0	0	0	4	0	0	0	0	5	0	0	34	0
ENSG00000179002	TAS1R2	0	0	2	0	0	0	0	0	0	0	0	0	0	0	0	0	0	0	0	0	0	0
ENSG00000255275	ENSG00000255275	1	0	0	0	0	0	0	0	2	0	0	1	0	1	1	1	0	0	0	0	0	0
ENSG00000159423	ALDH4A1	461	424	6382	275	921	490	845	656	526	618	303	408	440	307	173	237	505	269	313	175	285	149
ENSG00000265606	MIR4695	0	0	0	0	0	0	0	0	0	0	0	0	0	0	0	0	0	0	0	0	0	0
ENSG00000221662	MIR1290	0	0	0	0	0	0	0	4	0	1	0	0	0	0	0	0	1	0	1	0	0	0
ENSG00000169991	IFFO2	2079	1762	8155	1095	1569	1202	1190	1535	2277	2215	830	947	597	942	496	439	2013	713	495	1339	363	922
ENSG00000272084	ENSG00000272084	126	147	233	47	208	154	83	69	95	95	55	30	22	119	36	26	20	32	39	40	29	29
ENSG00000127481	UBR4	8791	11800	6746	10232	10013	9302	12823	7901	13567	10169	7052	10037	5369	5478	5676	6271	5952	5451	6236	4863	4828	3163
ENSG00000230424	EMC1-AS1	26	25	24	28	18	37	59	16	33	55	11	28	12	27	8	8	9	27	27	8	2	11
ENSG00000127463	EMC1	2431	3014	4399	3431	3122	4091	3983	1852	4177	3055	1382	1565	1780	1647	2107	2306	1670	1291	1337	1367	1826	936
ENSG00000053372	MRTO4	2355	1942	2407	1834	2836	2747	1614	822	2489	1959	1052	1099	874	1065	728	945	695	423	690	977	886	671
ENSG00000211454	AKR7L	124	367	305	47	50	187	62	66	84	48	19	42	49	131	20	15	18	29	29	15	11	24
ENSG00000162482	AKR7A3	166	711	655	67	126	790	142	112	128	104	60	89	41	410	45	42	30	57	60	23	19	51
ENSG00000270728	ENSG00000270728	17	34	7	18	8	17	50	27	51	44	11	22	17	19	14	18	21	42	21	15	6	9
ENSG00000053371	AKR7A2	2071	1937	1823	1701	2546	2863	2164	1298	2410	1536	961	876	971	1300	658	995	784	987	674	833	894	635
ENSG00000200403	RNU6-1099P	3	6	5	5	6	6	4	7	8	7	0	4	5	2	4	1	3	3	2	4	6	2
ENSG00000040487	SLC66A1	1594	1532	2730	788	2020	1553	1124	802	1386	935	430	416	532	819	438	478	539	444	532	496	335	440
ENSG00000077549	CAPZB	16444	14583	11209	16134	18342	22123	11391	8610	20438	10278	8838	3013	4821	9299	4903	5016	3578	4564	4744	5960	3997	4056
ENSG00000240490	RN7SL277P	6	0	4	1	2	3	0	3	6	2	1	2	0	4	1	1	1	1	3	2	2	0
ENSG00000173436	MICOS10	795	1248	929	949	1194	1620	979	512	1099	706	310	215	204	410	272	256	258	409	367	289	362	210
ENSG00000201609	RNU4-28P	0	0	0	0	0	1	0	1	0	0	0	0	0	0	0	0	0	0	0	1	0	0
ENSG00000235185	MICOS10-DT	0	4	0	2	1	1	0	0	1	0	0	2	0	0	0	0	0	1	0	0	2	1
ENSG00000158747	NBL1	18023	11429	17038	25531	28809	36359	8905	14195	35030	7333	10930	1292	3554	12165	4598	2921	3396	13596	4314	4366	4366	3599
ENSG00000270136	MICOS10-NBL1	1	0	0	0	1	0	0	1	0	0	0	0	0	0	0	0	0	0	0	0	0	0
ENSG00000226396	ENSG00000226396	112	377	241	148	268	260	59	61	112	139	73	15	31	89	32	18	29	50	60	40	73	32
ENSG00000158748	HTR6	9	26	9	6	8	7	3	8	22	2	7	2	7	6	0	0	1	0	3	3	5	4
ENSG00000162542	TMCO4	1212	2371	1721	1369	2471	2626	2486	999	1411	1971	848	897	559	1058	578	724	446	914	749	608	243	783
ENSG00000178828	RNF186	0	32	0	0	4	12	4	0	1	3	1	1	0	6	2	1	0	0	0	0	0	7
ENSG00000235434	RNF186-AS1	0	0	0	0	0	0	0	0	0	0	0	0	0	0	0	0	0	0	0	0	0	0
ENSG00000169914	OTUD3	988	1979	1051	951	999	996	2496	867	2074	1985	707	1385	302	579	655	567	670	702	712	832	650	650
ENSG00000188784	PLA2G2E	0	0	0	0	0	0	0	0	0	0	0	0	0	0	0	0	0	0	1	0	0	0
ENSG00000242688	RN7SL304P	0	0	0	0	0	0	0	0	0	0	0	0	0	0	0	0	0	0	0	0	0	0
ENSG00000188257	PLA2G2A	274	1143	81	22	593	566	526	2591	101	23	1206	14	35	636	769	12	1	125	128	24	10	8
ENSG00000127472	PLA2G5	273	139	153	471	430	479	181	362	415	86	222	20	61	171	90	56	11	362	89	48	21	59
ENSG00000117215	PLA2G2D	910	1486	121	78	1396	1203	493	265	289	481	2188	87	425	465	744	421	129	476	1478	722	330	694
ENSG00000158786	PLA2G2F	0	97	0	2	67	102	0	4	4	11	2	2	0	300	1	2	25	0	6	5	0	1
ENSG00000227066	ENSG00000227066	26	1897	18	14	1596	84	946	6	48	1363	147	23	3	608	4	461	5	7	1740	236	5	408
ENSG00000187980	PLA2G2C	7	55	6	1	28	22	21	11	3	46	5	17	1	13	4	12	0	1	14	7	0	6
ENSG00000225986	ENSG00000225986	48	254	14	8	78	88	99	13	19	84	14	45	6	29	7	4	6	11	10	6	2	16
ENSG00000162543	UBXN10	136	569	60	67	1291	1620	2736	223	143	991	184	344	32	364	54	66	48	2249	439	139	16	130
ENSG00000228105	LINC01757	0	0	0	0	0	0	0	0	0	0	0	0	0	0	0	0	0	0	0	0	0	0
ENSG00000284710	ENSG00000284710	0	0	0	0	0	0	0	0	0	0	0	0	0	0	0	0	0	0	0	0	0	0
ENSG00000158816	VWA5B1	0	23	0	6	30	2	11	7	5	8	13	5	7	60	5	0	3	38	10	17	1	1
ENSG00000226664	ENSG00000226664	4	1	0	2	2	1	1	0	0	0	0	0	0	0	0	0	0	1	1	1	0	0
ENSG00000236963	LINC01141	10	17	9	14	16	12	9	13	8	2	6	1	4	5	3	9	0	3	1	9	1	7
ENSG00000226487	ENSG00000226487	0	0	0	0	0	0	0	0	0	0	0	0	0	0	0	0	0	0	0	0	0	0
ENSG00000284641	ENSG00000284641	0	0	0	0	0	0	0	0	0	0	0	0	0	0	0	0	0	0	0	0	0	0
ENSG00000284743	ENSG00000284743	0	3	0	0	0	0	0	0	0	0	0	0	0	0	0	0	0	0	0	0	0	0
ENSG00000162545	CAMK2N1	816	3623	638	1422	2715	1535	1230	903	1617	2958	954	227	271	1974	1424	509	174	2292	640	1248	105	154
ENSG00000090432	MUL1	1706	1148	1146	1340	2207	2692	1691	1155	1924	1290	954	650	658	1033	719	606	615	650	538	856	443	482
ENSG00000215520	RPS4XP4	0	0	0	0	0	0	1	0	0	0	0	0	0	0	0	0	2	0	0	0	0	0
ENSG00000183114	FAM43B	100	63	83	28	169	75	55	120	66	27	50	13	7	25	18	12	3	13	16	10	9	5
ENSG00000158825	CDA	263	7202	48	47	2393	602	200	166	89	225	277	83	25	324	714	476	35	45	53	2407	28	245
ENSG00000158828	PINK1	751	575	242	637	1576	1370	1296	692	1142	723	701	499	297	659	429	477	375	517	406	662	211	313
ENSG00000284005	MIR6084	0	0	0	0	0	0	0	0	0	0	0	0	0	0	0	0	0	0	0	0	0	0
ENSG00000117242	PINK1-AS	242	423	347	155	220	252	262	179	308	255	111	56	87	160	88	141	93	129	79	91	58	48
ENSG00000244038	DDOST	8818	8842	11995	11631	11251	19762	16802	5913	12760	10264	4799	5206	4003	6776	5414	5636	3584	3373	3735	4256	4613	3637
ENSG00000117245	KIF17	129	149	80	44	364	126	182	233	144	199	231	37	77	121	42	74	33	237	145	47	29	34
ENSG00000235432	ENSG00000235432	0	2	0	0	0	0	0	0	0	0	0	0	0	0	0	0	1	0	0	0	0	0
ENSG00000189410	SH2D5	60	6	53	43	25	80	5	6	47	16	6	5	67	8	20	17	398	2	43	33	21	11
ENSG00000233069	ENSG00000233069	0	0	0	0	0	0	0	0	0	0	0	0	0	2	0	0	1	0	0	1	0	0
ENSG00000127483	HP1BP3	9255	10593	9254	10936	10792	9788	18126	7382	14872	11341	5055	3785	3987	4570	5334	5154	5286	5454	5642	4824	5295	3294
ENSG00000075151	EIF4G3	3535	5405	2343	5148	3802	4164	6531	3432	6260	5081	2707	1893	1941	2046	1815	2630	1860	2433	1806	1862	1507	1312
ENSG00000251914	RNU7-200P	0	0	0	0	0	0	0	0	0	0	0	0	0	0	0	0	0	0	0	0	0	0
ENSG00000221808	MIR1256	0	0	0	0	2	0	1	0	0	0	0	0	0	0	0	0	0	0	0	0	0	0
ENSG00000233072	RPS15AP6	11	10	9	7	9	14	3	10	6	4	7	1	2	6	0	2	0	0	1	0	0	0
ENSG00000236073	ENSG00000236073	0	1	0	0	1	0	2	2	2	0	0	0	0	0	0	1	1	2	0	0	0	0
ENSG00000235112	HSPE1P27	0	0	0	0	0	0	4	2	5	2	1	1	0	0	0	1	1	1	0	0	1	0
ENSG00000117298	ECE1	9555	6444	72779	20240	15931	6524	9298	8210	8173	10007	9250	3043	4421	6521	10708	14414	5576	4528	8016	4829	3974	4183
ENSG00000236936	ENSG00000236936	1	2	34	52	3	1	4	13	3	9	2	0	2	3	0	6	3	6	6	3	0	0
ENSG00000231105	ECE1-AS1	54	105	120	137	37	50	35	42	46	43	55	19	17	40	46	86	27	62	61	27	16	19
ENSG00000236216	PPP1R11P1	0	0	16	0	0	0	0	6	0	0	0	0	0	0	0	0	0	0	0	0	0	0
ENSG00000228823	PDE4DIPP10	0	0	15	0	0	0	0	6	0	0	0	0	0	0	0	0	0	0	0	0	0	0
ENSG00000236009	ENSG00000236009	0	0	7	0	0	0	0	10	0	0	0	0	0	0	0	0	0	0	0	0	0	0
ENSG00000227001	NBPF2P	28	0	67	140	25	58	95	41	40	40	5	30	22	18	18	31	25	1	0	19	16	10
ENSG00000187952	HS6ST1P1	0	0	2	2	1	0	0	3	3	2	2	0	1	1	2	1	1	1	0	0	0	0
ENSG00000186543	CROCCP5	0	1	2	5	0	1	2	7	0	1	0	3	0	0	0	6	0	2	0	0	0	1
ENSG00000142794	NBPF3	570	849	435	991	127	241	623	417	956	702	192	394	160	247	133	206	342	415	357	141	335	120
ENSG00000176378	PFN1P10	0	0	0	0	0	0	0	0	0	3	0	0	0	0	0	0	0	0	0	0	0	0
ENSG00000162551	ALPL	2720	865	11635	756	800	5911	19887	2752	816	5841	2703	516	824	1182	353	232	178	536	794	223	1267	1089
ENSG00000233431	LINC02596	3	4	1	10	1	0	2	1	0	1	1	1	1	0	0	0	2	0	4	0	0	0
ENSG00000076864	RAP1GAP	180	2627	3098	415	237	2273	9100	1585	323	2842	1000	6430	310	1471	119	188	704	288	541	119	197	451
ENSG00000090686	USP48	3873	5786	4600	3913	4098	5386	7643	3049	4803	3867	1986	1505	1486	2668	1521	1532	1233	2206	1589	1986	1322	1137
ENSG00000231978	ENSG00000231978	0	0	2	0	1	0	0	4	0	1	0	0	0	0	0	0	0	0	1	0	2	0
ENSG00000187942	LDLRAD2	117	134	182	100	163	189	346	317	181	162	193	104	48	151	83	42	21	150	54	80	16	47
ENSG00000142798	HSPG2	14539	9018	5891	21716	15171	21776	20946	30291	35211	20508	30147	11828	10494	12352	14327	13682	8259	15388	7257	9227	4552	5324
ENSG00000232037	RPL21P29	0	2	0	0	1	0	1	2	3	1	1	2	0	2	1	0	0	0	0	0	0	0
ENSG00000283234	ENSG00000283234	1	0	11	11	4	0	2	0	0	32	1	52	0	1	0	6	1	1	0	1	0	5
ENSG00000219073	CELA3B	0	0	2	0	0	0	0	0	0	0	0	0	0	0	0	0	0	0	0	0	0	0
ENSG00000285959	ENSG00000285959	0	0	0	0	0	0	1	0	0	0	0	0	0	0	0	0	0	0	0	0	0	0
ENSG00000273610	RN7SL386P	0	0	0	0	0	0	0	0	0	0	0	0	0	0	0	0	0	0	0	0	0	0
ENSG00000201919	RNU6-1022P	0	0	0	0	0	0	0	0	0	0	0	0	0	0	0	0	0	0	0	0	0	0
ENSG00000142789	CELA3A	0	0	0	0	0	0	1	0	0	0	0	0	0	0	0	0	1	0	0	0	0	0
ENSG00000278124	RN7SL186P	0	0	0	0	0	0	0	0	0	0	0	0	0	0	0	0	0	0	0	0	0	0
ENSG00000201273	RNU6-776P	0	0	0	0	0	0	1	0	0	0	0	0	0	0	0	0	0	0	0	0	0	0
ENSG00000228397	LINC01635	5	15	17	0	6	9	10	1	4	1	1	1	3	2	1	2	1	0	2	0	1	3
ENSG00000218510	LINC00339	90	153	53	112	113	105	160	113	125	241	86	108	73	81	82	77	126	125	82	63	83	40
ENSG00000285721	ENSG00000285721	39	149	86	91	98	126	129	50	104	166	25	26	12	54	54	25	60	47	58	69	57	29
ENSG00000285752	CDC42-AS1	80	126	118	48	99	91	91	42	73	91	20	24	22	42	23	33	36	35	40	18	34	19
ENSG00000285794	ENSG00000285794	0	0	0	0	0	0	0	0	0	0	0	0	0	0	0	0	0	0	0	0	0	0
ENSG00000070831	CDC42	139	212	54	134	156	202	363	102	226	204	104	55	66	109	63	67	86	118	129	81	97	46
ENSG00000230068	CDC42-IT1	0	4	2	1	5	4	6	7	5	5	3	10	4	7	5	2	4	3	0	6	1	2
ENSG00000271428	MPHOSPH6P1	0	2	0	4	0	2	2	1	7	14	2	0	0	4	2	7	3	1	5	1	1	3
ENSG00000162552	WNT4	41	175	756	1282	74	142	549	331	217	200	70	20	40	64	17	10	181	139	56	10	178	27
ENSG00000285873	ENSG00000285873	2	9	106	60	3	20	34	15	19	16	10	2	4	14	4	1	17	10	12	11	6	3
ENSG00000266564	MIR4418	0	0	0	0	0	0	0	0	0	0	0	0	0	0	0	0	0	0	0	0	0	0
ENSG00000234397	PPIAP34	0	0	6	0	0	0	0	0	1	0	0	0	0	0	0	0	0	1	0	0	0	0
ENSG00000279625	ENSG00000279625	0	0	0	0	0	0	0	0	1	0	0	0	0	0	0	0	0	0	0	0	0	0
ENSG00000184677	ZBTB40	4561	6625	4084	2935	3024	2844	5651	3741	4475	3469	2789	2110	1567	2265	1488	1016	1303	2811	1726	1572	1572	1134
ENSG00000237200	ZBTB40-IT1	8	28	0	13	16	11	38	11	23	35	10	14	5	8	18	15	16	34	20	11	20	8
ENSG00000070886	EPHA8	3	16	11	1	2	3	10	0	3	1	3	23	5	12	3	0	10	0	9	0	1	5
ENSG00000276835	MIR6127	0	0	0	0	0	0	0	0	0	0	0	0	0	0	0	0	2	0	0	0	0	0
ENSG00000173372	C1QA	14791	28979	6478	5264	84964	74989	13555	8833	14907	9657	9402	5005	5374	13558	10283	8482	1692	3271	13012	6963	3512	8647
ENSG00000159189	C1QC	14566	18163	3461	6592	53218	49510	13623	7210	16925	9138	7185	4278	5195	13760	9814	7204	1893	2679	10973	5836	2446	7028
ENSG00000173369	C1QB	14262	27290	5469	4817	83836	64063	15914	9581	18141	9798	9152	5052	5442	15654	10545	7354	1825	2691	13676	7085	3637	9845
ENSG00000133216	EPHB2	915	907	1623	1443	6186	1446	726	963	2362	1888	854	89	801	663	1713	1649	172	623	570	3117	427	505
ENSG00000265422	MIR4684	0	0	0	0	0	0	0	0	0	0	0	0	0	0	0	0	0	0	0	0	0	0
ENSG00000225952	ENSG00000225952	0	0	0	0	1	0	0	1	0	0	0	0	0	0	0	6	0	0	0	1	0	2
ENSG00000264014	MIR4253	0	0	0	0	0	0	0	0	0	0	0	0	0	0	0	1	0	0	0	0	0	0
ENSG00000215906	LACTBL1	0	1	0	1	0	0	0	0	0	0	0	0	0	0	0	0	0	0	0	0	0	0
ENSG00000227868	TEX46	3	1	36	5	4	3	2	2	2	1	2	0	1	2	0	0	2	5	0	2	3	0
ENSG00000004487	KDM1A	4237	4477	4998	6305	4389	4637	6111	2867	6483	4470	2219	1710	1526	2368	1904	2227	2158	1683	1273	2272	2229	1146
ENSG00000240553	ENSG00000240553	0	3	0	1	1	0	0	1	0	2	0	0	0	0	0	0	0	0	1	0	2	0
ENSG00000263793	MIR3115	0	0	0	1	0	0	0	0	0	0	0	0	0	0	0	0	0	1	0	0	0	0
ENSG00000266802	ENSG00000266802	0	0	0	0	0	0	2	2	1	1	0	1	0	0	0	0	0	0	0	0	1	0
ENSG00000169641	LUZP1	2202	1911	1182	2487	1767	1318	1968	2361	3263	1826	1571	747	944	1092	1141	1072	1285	1426	968	1754	1093	700
ENSG00000229010	ENSG00000229010	0	0	2	0	1	0	1	2	1	3	1	0	1	0	1	1	1	1	3	9	0	0
ENSG00000206935	RNU6-514P	0	0	0	0	0	0	1	0	0	0	0	0	0	0	0	0	2	0	0	2	0	0
ENSG00000252578	RNU6-135P	0	0	0	2	0	0	0	0	0	0	0	1	0	0	0	0	0	0	0	1	0	0
ENSG00000179546	HTR1D	23	20	3	8	133	18	9	7	43	19	16	3	18	53	53	196	4	7	17	282	8	289
ENSG00000215381	RPL29P6	0	0	0	0	0	0	0	0	0	0	0	0	0	0	0	0	0	0	0	0	0	0
ENSG00000261326	LINC01355	881	1580	636	359	845	780	1298	750	1430	1190	180	325	243	432	662	316	316	625	445	637	150	247
ENSG00000284726	ENSG00000284726	13	16	8	16	23	26	11	11	32	21	7	3	12	12	5	3	9	7	9	14	5	4
ENSG00000125944	HNRNPR	5732	4433	1280	5695	4660	6297	8023	2591	6554	4808	2884	2646	2368	2108	2014	2538	2687	2273	2294	2216	3046	2106
ENSG00000125945	ZNF436	1847	1394	1019	1362	1209	1732	1410	1944	2481	1871	908	329	774	584	502	423	729	1084	357	488	820	206
ENSG00000249087	ZNF436-AS1	425	366	381	185	274	266	272	332	465	407	114	111	91	135	104	92	124	284	107	128	125	64
ENSG00000201405	Y_RNA	0	0	0	0	0	0	0	0	0	0	0	0	0	0	0	0	0	0	0	0	0	0
ENSG00000271420	ENSG00000271420	7	25	45	2	28	27	60	20	14	74	2	16	4	4	3	22	7	8	3	0	1	12
ENSG00000204219	TCEA3	316	4286	1664	624	2609	1225	5485	1091	604	3910	602	1910	414	517	341	1510	436	718	262	139	193	1251
ENSG00000232482	ENSG00000232482	0	2	0	0	1	0	7	0	1	7	0	1	0	0	0	1	0	0	0	2	0	0
ENSG00000088280	ASAP3	2103	3551	3094	1649	2289	2159	3063	3048	4024	1402	1011	804	721	1152	933	390	583	1137	507	425	1093	649
ENSG00000007968	E2F2	830	504	464	407	365	214	238	203	474	325	175	85	212	99	193	142	198	30	129	136	220	172
ENSG00000235052	ENSG00000235052	17	31	28	8	12	35	7	10	7	15	2	1	5	4	11	5	6	4	4	0	5	0
ENSG00000117318	ID3	4943	5468	4065	4023	5669	4821	4100	8085	3660	2339	2458	1745	1035	2062	2139	1801	375	1741	1702	863	2509	677
ENSG00000285802	ENSG00000285802	4	1	1	1	1	2	1	0	2	1	6	0	0	1	1	2	0	2	0	0	0	1
ENSG00000197880	MDS2	17	130	38	7	24	26	9	23	7	37	45	6	6	32	5	8	2	16	18	13	4	6
ENSG00000229239	EEF1A1P48	0	2	0	0	0	0	0	0	0	1	0	0	0	0	0	0	0	3	0	0	0	0
ENSG00000142676	RPL11	44230	67835	31713	34104	45821	58439	53467	14781	28501	47072	21649	29678	8551	20873	9583	16448	9514	11779	9366	14581	9743	13236
ENSG00000011007	ELOA	2628	2575	1901	2545	2892	2844	5422	1823	3070	3016	1418	1547	1010	1384	1132	901	1143	997	886	1139	1672	957
ENSG00000236810	ELOA-AS1	48	43	35	47	73	50	54	34	81	71	21	47	35	34	20	32	34	28	20	28	17	15
ENSG00000057757	PITHD1	2663	2803	2561	2578	3050	2643	3119	1312	2681	2091	982	896	966	1112	669	719	873	743	601	904	964	782
ENSG00000011009	LYPLA2	4329	4520	5223	2960	4718	4234	4190	2215	3618	6195	1732	2282	1316	2592	1750	1872	1259	1140	1647	1823	1194	1436
ENSG00000117308	GALE	1048	5393	2633	655	3049	3507	5905	1005	1148	3427	717	1292	317	2290	1037	1300	940	358	1221	1225	535	1105
ENSG00000117305	HMGCL	1747	2008	1910	1400	3351	3363	3117	1190	1715	2805	929	1057	600	1238	664	981	688	857	810	848	373	638
ENSG00000179163	FUCA1	4764	5732	1575	1156	10491	6775	7576	2262	5311	3657	1937	1384	1304	3689	3793	2182	678	1525	3302	1564	1300	1453
ENSG00000188822	CNR2	271	509	135	11	129	103	46	79	35	46	427	40	24	206	94	23	11	375	56	158	17	20
ENSG00000229106	BTBD6P1	4	10	1	2	6	2	0	5	1	4	29	1	2	3	8	3	1	22	3	8	0	1
ENSG00000232557	ENSG00000232557	0	0	0	0	0	0	0	0	0	0	2	0	0	0	0	0	0	0	0	0	0	0
ENSG00000264926	MIR378F	0	0	0	0	0	0	0	0	0	0	0	0	0	0	0	0	0	0	0	0	0	0
ENSG00000230228	H3P1	0	1	1	0	0	0	1	0	0	1	0	0	0	0	0	0	0	0	0	1	0	0
ENSG00000189266	PNRC2	3691	4939	1553	2408	4502	4539	7270	1906	3900	5300	1745	2031	1245	1815	1721	1702	926	2086	1583	1623	1518	1180
ENSG00000188529	SRSF10	4509	5666	2248	4525	3999	4638	11787	2507	6398	6871	2169	3214	2326	2062	2465	2202	1992	3052	2664	2438	2548	1877
ENSG00000215905	RPL36P5	0	0	0	0	0	0	0	0	0	0	0	0	0	0	0	0	0	0	0	0	0	0
ENSG00000225315	ENSG00000225315	0	0	0	0	3	4	42	0	0	3	1	1	0	1	1	1	0	0	0	0	0	0
ENSG00000142661	MYOM3	70	66	89	9	34	49	36	46	59	5	9	48	5	129	51	371	25	7	4	90	17	3
ENSG00000230703	MYOM3-AS1	0	0	0	0	0	0	1	0	0	0	0	0	0	0	0	0	0	0	0	0	0	0
ENSG00000142677	IL22RA1	66	239	351	16	41	332	13	50	114	16	9	25	58	317	27	190	159	92	34	79	32	28
ENSG00000185436	IFNLR1	674	420	402	232	363	464	431	263	538	289	284	271	256	452	232	296	566	264	148	334	303	121
ENSG00000230023	LINC02800	3	2	24	3	9	1	0	2	2	5	2	1	14	3	0	2	6	0	1	1	0	0
ENSG00000232298	GRHL3-AS1	5	30	5	16	1	3	6	14	4	18	0	3	3	4	3	15	19	6	5	0	1	4
ENSG00000158055	GRHL3	625	265	293	575	39	545	59	106	355	228	14	13	484	45	18	106	1361	19	50	26	345	46
ENSG00000001460	STPG1	292	545	839	423	508	503	662	218	619	407	184	200	189	229	204	161	692	519	196	258	293	120
ENSG00000001461	NIPAL3	1319	2649	1106	1287	1290	1289	2275	1147	1812	2998	789	1619	649	830	903	926	780	993	665	1063	426	745
ENSG00000117602	RCAN3	990	2291	649	445	1322	1492	1429	498	1027	1499	521	616	405	565	515	673	551	890	467	656	406	361
ENSG00000264443	ENSG00000264443	0	7	5	0	7	6	22	0	0	1	0	4	2	3	0	1	0	1	0	0	0	8
ENSG00000184454	NCMAP	36	562	135	57	221	456	723	242	141	338	82	45	97	474	18	15	10	66	38	81	74	456
ENSG00000227312	ENSG00000227312	0	2	1	1	1	2	1	5	0	2	0	0	0	2	0	0	0	0	0	0	1	1
ENSG00000239106	Y_RNA	0	0	0	0	0	0	0	0	0	1	0	0	0	0	0	0	0	0	0	0	0	0
ENSG00000133226	SRRM1	4747	7300	2754	5058	4423	5016	10394	3842	6243	5312	3525	2354	1979	2874	2188	2557	2483	3588	2855	2292	2653	1405
ENSG00000284699	ENSG00000284699	0	0	0	1	0	0	1	0	0	0	0	9	0	0	0	0	2	1	0	1	0	1
ENSG00000169504	CLIC4	6907	3372	1304	9135	7947	10136	9702	3196	15990	5929	3571	2621	2525	2641	3532	2585	2155	4262	3237	3866	2157	2133
ENSG00000238482	RNU6-1208P	0	0	0	0	0	0	0	1	0	0	0	0	0	0	0	0	0	0	1	0	0	0
ENSG00000020633	RUNX3	3240	3046	1828	2826	1644	1470	1269	1173	2050	1340	2100	490	655	1669	734	439	1053	779	1101	1125	673	497
ENSG00000278034	MIR6731	1	2	0	2	0	0	0	0	1	1	0	0	1	1	0	1	0	1	2	2	0	0
ENSG00000229162	RUNX3-AS1	85	49	38	125	12	19	30	17	27	15	14	5	6	14	21	6	26	12	16	288	9	9
ENSG00000261025	ENSG00000261025	0	0	0	1	0	0	0	0	1	0	1	0	0	1	0	0	1	0	1	2	1	2
ENSG00000264371	MIR4425	0	0	0	0	0	0	0	0	0	0	0	0	0	0	0	0	0	0	0	0	0	0
ENSG00000285823	LINC02793	0	1	2	0	1	2	0	1	1	0	1	0	1	0	1	0	0	1	3	0	0	0
ENSG00000233755	ENSG00000233755	3	0	0	2	0	0	0	0	4	0	0	0	0	1	0	0	0	0	1	1	0	0
ENSG00000233419	IFITM3P7	0	0	0	0	0	0	0	0	0	0	0	0	0	0	0	0	0	0	0	0	0	0
ENSG00000231953	ENSG00000231953	2	1	1	0	1	0	0	1	1	2	0	2	0	1	0	0	0	0	0	0	0	3
ENSG00000117614	SYF2	2560	2760	1481	1988	2596	3128	3100	921	2231	2930	1125	1154	600	1104	805	800	933	785	595	680	671	646
ENSG00000284602	ENSG00000284602	103	93	78	28	47	29	65	58	75	127	13	50	10	48	34	23	17	35	25	34	16	14
ENSG00000284657	ENSG00000284657	10	6	6	4	3	4	11	11	0	20	3	4	0	4	4	2	3	8	2	4	1	0
ENSG00000117616	RSRP1	8374	12346	5278	6914	9121	8074	12962	5186	7531	11819	2826	3307	1622	4900	3793	2725	2256	4880	3955	3517	1962	1928
ENSG00000272432	ENSG00000272432	14	36	12	2	5	4	10	8	9	15	0	2	0	4	7	1	6	6	3	4	1	0
ENSG00000261349	ENSG00000261349	27	22	8	71	29	22	102	24	63	0	25	33	2	7	15	22	12	62	53	25	17	9
ENSG00000187010	RHD	103	124	107	154	142	115	120	108	159	0	90	63	17	47	38	63	17	111	62	36	27	22
ENSG00000224183	SDHDP6	26	18	16	33	32	29	22	17	53	2	26	18	9	16	10	7	4	22	11	1	2	3
ENSG00000259984	ENSG00000259984	7	11	2	7	2	2	10	7	1	11	1	3	0	3	7	1	3	12	3	1	0	0
ENSG00000183726	TMEM50A	5411	5658	2106	5275	6803	7989	7690	2638	5219	5038	2239	2001	1271	2758	2117	2318	1493	1582	2025	2139	1478	2001
ENSG00000188672	RHCE	14	92	17	103	7	43	36	13	27	25	3	25	20	9	7	25	15	18	13	17	3	18
ENSG00000238084	ENSG00000238084	2	1	0	0	1	0	0	0	0	0	0	0	0	0	0	0	0	5	0	0	0	0
ENSG00000204178	MACO1	1447	1869	1248	2689	1537	1770	3357	1026	2130	1939	733	973	461	887	652	679	474	724	613	562	503	722
ENSG00000157978	LDLRAP1	2926	4128	5093	1689	3163	2103	3266	2495	2667	2094	1105	1236	772	1511	795	814	1329	1715	1214	1106	1627	630
ENSG00000225643	ENSG00000225643	7	53	51	15	24	19	10	29	18	16	16	4	4	11	4	3	15	17	7	7	13	6
ENSG00000117643	MAN1C1	1308	1837	673	888	1582	1189	1375	2337	1902	770	1542	201	515	1028	512	405	224	1642	766	507	426	304
ENSG00000233478	ENSG00000233478	17	174	29	12	40	34	7	13	18	22	11	7	3	12	8	6	2	12	3	11	6	4
ENSG00000162430	SELENON	8011	6325	8122	5838	9555	7357	8324	7918	10190	6946	6114	4447	3120	4218	4160	3710	3788	4337	3018	2734	3641	2327
ENSG00000255054	ENSG00000255054	0	0	0	0	0	0	0	0	0	0	0	0	0	0	0	0	0	0	0	0	0	0
ENSG00000228172	ENSG00000228172	32	77	36	27	26	40	48	32	25	52	10	21	13	20	13	17	5	24	13	18	7	11
ENSG00000117640	MTFR1L	2813	3319	2740	2287	2548	3620	3751	1791	2459	3364	1117	871	592	1359	895	843	806	1163	812	819	757	668
ENSG00000272478	ENSG00000272478	0	0	0	0	0	0	0	0	0	0	0	0	0	0	0	0	0	0	0	0	0	0
ENSG00000127423	AUNIP	235	133	107	254	59	77	39	35	204	77	17	17	46	12	39	64	48	14	36	78	113	31
ENSG00000236528	ENSG00000236528	0	0	1	0	1	2	1	1	4	0	0	1	0	0	0	1	0	2	0	2	1	0
ENSG00000182749	PAQR7	922	920	1964	669	1270	1383	980	827	1134	1298	431	483	293	550	380	690	316	715	337	585	243	381
ENSG00000207302	Y_RNA	0	0	0	1	0	0	0	0	0	0	0	0	0	0	0	0	0	0	0	0	0	0
ENSG00000117632	STMN1	5331	5101	7861	3233	5262	5869	2726	1681	8900	3800	1850	960	1771	1630	3420	3714	1538	1253	1262	3310	4416	750
ENSG00000229786	SNRPFP2	0	2	1	0	0	0	0	1	6	2	0	1	0	0	4	1	0	3	0	1	0	0
ENSG00000223624	ENSG00000223624	0	2	0	0	0	0	0	1	2	0	0	1	0	0	1	0	0	1	0	1	0	2
ENSG00000283938	MIR3917	0	0	0	0	0	0	0	0	0	0	0	0	0	0	0	0	0	0	0	0	0	0
ENSG00000158006	PAFAH2	1020	1338	802	544	1443	1654	1899	711	1113	1245	489	590	302	618	398	475	361	502	443	355	256	429
ENSG00000207237	RNU6-110P	0	0	0	0	0	0	0	0	1	4	0	1	2	0	0	0	0	0	0	2	0	1
ENSG00000252190	ENSG00000252190	0	0	0	0	0	0	0	0	0	0	0	0	0	0	0	0	0	0	0	0	0	0
ENSG00000252691	ENSG00000252691	0	0	0	0	0	0	0	0	0	0	0	0	0	0	0	0	0	0	2	0	0	0
ENSG00000158008	EXTL1	50	83	46	211	118	183	47	63	223	100	31	39	35	32	295	31	12	115	59	11	26	10
ENSG00000158014	SLC30A2	6	5	20	7	8	9	5	27	6	3	15	6	9	41	7	0	4	12	47	8	11	20
ENSG00000284309	ENSG00000284309	1	0	0	0	0	0	0	1	0	0	0	0	0	4	0	0	1	0	3	0	1	0
ENSG00000158022	TRIM63	4	31	69	1	17	3	5	9	2	7	23	8	1	36	1	2	0	27	19	0	0	1
ENSG00000175087	PDIK1L	518	724	200	285	476	604	1497	322	774	712	180	429	209	181	189	187	242	364	232	199	216	280
ENSG00000197245	FAM110D	414	149	120	25	105	75	143	629	88	161	183	100	36	123	40	57	11	110	127	58	24	14
ENSG00000282872	C1orf232	0	1	3	0	0	0	0	0	0	0	0	0	0	0	0	3	0	3	0	0	0	0
ENSG00000236782	ZNF593OS	11	28	20	21	6	5	20	3	12	20	5	7	2	9	1	10	5	6	9	2	13	2
ENSG00000142684	ZNF593	0	0	0	0	0	0	0	0	0	0	0	0	0	0	0	0	0	0	0	0	0	0
ENSG00000142675	CNKSR1	1358	3299	6701	1237	1568	1996	4913	1153	1356	3833	497	1426	597	1442	866	1608	1197	942	1566	748	938	1031
ENSG00000188782	CATSPER4	2	51	27	3	7	3	6	0	5	5	0	5	2	2	1	6	3	2	4	0	2	4
ENSG00000236155	ZPLD2P	9	34	23	8	19	27	104	18	3	19	7	3	1	17	2	3	2	28	4	1	4	8
ENSG00000278572	ENSG00000278572	0	0	0	0	0	0	0	0	0	0	0	0	0	0	0	0	0	0	0	0	0	0
ENSG00000130695	CEP85	1689	1171	1395	975	883	967	1588	623	1411	1018	513	936	926	495	457	883	957	381	847	477	973	493
ENSG00000270733	ENSG00000270733	0	1	1	1	6	3	5	2	3	3	0	0	0	1	0	4	2	4	0	2	5	0
ENSG00000142669	SH3BGRL3	13631	16613	13253	7776	20952	15872	5792	4776	9670	8213	5529	2065	3234	7204	3403	4266	2935	1763	4300	5387	4714	4145
ENSG00000158062	UBXN11	3633	5855	7642	1742	5979	4950	3112	2283	2881	4310	2207	1062	838	2729	900	811	624	2658	1860	872	780	613
ENSG00000169442	CD52	4036	6799	1568	767	7222	3584	1050	970	1299	1786	2440	487	430	1964	711	547	156	861	941	1057	208	578
ENSG00000176092	CRYBG2	405	1247	1434	986	143	314	118	268	295	336	142	119	360	758	125	344	915	43	436	174	254	117
ENSG00000225854	ENSG00000225854	2	24	5	6	0	6	1	3	4	0	0	4	1	7	2	4	13	0	9	3	4	3
ENSG00000176083	ZNF683	115	1827	177	152	711	206	62	198	156	410	304	349	97	158	292	194	77	211	513	195	32	359
ENSG00000131914	LIN28A	2	0	2	0	0	0	0	0	0	0	0	0	1	0	1	0	0	2	12	0	0	0
ENSG00000117682	DHDDS	2350	3280	2071	1733	2617	2621	3014	1728	2757	3030	1105	932	740	1417	871	838	931	775	1054	979	1042	850
ENSG00000223583	RPL17P9	6	9	5	0	0	4	0	8	10	14	2	1	0	5	0	2	3	6	3	6	1	2
ENSG00000225891	DHDDS-AS1	14	36	18	11	23	27	23	19	23	28	14	8	8	6	9	12	4	18	22	9	12	5
ENSG00000198830	HMGN2	9261	11153	9211	6166	11584	11528	9154	4173	9666	7132	4355	3528	3255	3895	3322	5412	2249	4007	3448	3652	4665	3591
ENSG00000224129	DPPA2P2	0	4	0	2	0	0	0	0	0	0	0	0	0	0	0	0	0	0	0	0	0	0
ENSG00000117676	RPS6KA1	4884	7291	4373	2442	7909	5300	5565	2634	3401	4523	2459	2785	1280	3030	1397	1251	1395	1433	2632	1701	864	1752
ENSG00000238705	MIR1976	0	1	0	0	0	1	0	0	0	0	0	0	0	0	0	0	0	0	0	1	1	0
ENSG00000243905	RN7SL679P	0	0	0	0	0	0	0	1	0	0	0	0	0	0	0	0	0	0	0	0	0	0
ENSG00000252802	Y_RNA	0	0	0	0	0	0	0	0	0	0	0	0	0	0	0	0	0	0	0	0	0	0
ENSG00000252429	RNU7-29P	0	0	0	0	0	0	0	0	0	0	0	0	0	0	0	0	0	0	0	0	0	0
ENSG00000229247	ENSG00000229247	0	0	0	0	0	0	0	0	0	0	0	0	0	0	0	0	0	0	0	0	0	0
ENSG00000238316	ENSG00000238316	0	0	0	0	0	0	0	0	0	0	0	0	0	0	0	0	0	0	0	0	0	0
ENSG00000235069	ENSG00000235069	0	0	0	0	0	0	0	0	0	0	0	0	0	0	0	0	0	0	0	0	0	0
ENSG00000260063	ENSG00000260063	27	61	110	31	32	43	46	35	45	33	15	18	25	21	7	38	10	16	13	11	8	8
ENSG00000117713	ARID1A	6300	5959	5007	5239	4606	4972	8394	5430	6912	7915	4013	3681	2811	3095	2998	3046	2972	3741	3481	2863	3691	2179
ENSG00000060642	PIGV	790	690	681	533	955	1126	958	453	827	905	296	433	275	426	318	484	370	455	309	319	223	312
ENSG00000241188	RN7SL165P	2	3	0	1	0	1	1	4	2	4	0	4	0	1	0	0	1	1	1	0	0	0
ENSG00000204160	ZDHHC18	5106	5033	2899	2744	3972	4425	3014	2744	3844	3548	1813	1793	1547	2075	1459	2239	1508	1033	1792	1472	1546	2351
ENSG00000175793	SFN	10188	3806	38909	16393	5662	9037	3552	3884	3453	2874	1197	5725	3926	2719	916	1838	21057	174	2527	6308	3977	2670
ENSG00000142751	GPN2	1653	1929	1921	1226	1508	1813	2223	1209	1686	1983	873	970	507	868	679	548	761	667	594	799	578	525
ENSG00000226698	ENSG00000226698	0	0	0	0	0	0	0	0	0	0	0	0	0	0	0	0	0	0	0	0	0	0
ENSG00000198746	GPATCH3	889	665	966	452	807	857	833	435	712	603	359	293	254	411	222	216	269	216	247	245	212	214
ENSG00000090273	NUDC	4830	5150	7013	4635	5625	5721	5452	2212	4541	3741	2534	2003	1349	2455	1326	1693	1706	2105	1729	1630	1559	1444
ENSG00000131910	NR0B2	4	6	15	5	17	76	398	10	6	29	14	173	6	256	3	4	1	4	210	1	0	6
ENSG00000175707	KDF1	404	550	1513	478	405	651	1069	184	526	904	109	564	336	266	178	432	485	137	192	265	365	257
ENSG00000172746	RPL12P13	0	0	0	0	1	3	4	0	0	7	0	0	0	0	0	4	0	2	1	1	0	1
ENSG00000224064	RPL32P6	0	1	4	0	2	0	5	0	2	6	0	2	0	0	0	0	2	0	0	0	2	0
ENSG00000225294	OSTCP2	0	1	5	0	0	0	2	0	0	5	0	0	2	0	0	2	1	2	0	1	0	0
ENSG00000253368	TRNP1	126	736	454	123	278	1426	1027	230	260	648	79	144	100	1550	152	1246	94	151	864	83	102	987
ENSG00000158246	TENT5B	41	244	731	43	126	710	477	235	206	172	123	40	58	128	44	69	25	56	124	63	73	30
ENSG00000090020	SLC9A1	2769	3529	4196	2462	3468	4011	2500	2684	3182	2923	1920	932	1080	2979	1144	1414	1531	1255	1270	1176	1644	1324
ENSG00000229985	ENSG00000229985	1	1	0	0	1	0	0	0	0	0	1	0	1	0	2	1	0	0	0	0	0	0
ENSG00000214973	CHCHD3P3	0	0	0	0	0	0	0	0	0	0	0	1	0	0	0	0	0	0	1	1	0	0
ENSG00000225159	NPM1P39	0	0	0	0	1	1	0	0	0	3	0	0	0	0	0	0	0	0	0	0	0	0
ENSG00000225990	SNRPEP7	0	0	0	0	0	0	0	0	0	0	0	0	0	0	0	0	0	0	0	0	0	0
ENSG00000224311	WDTC1-DT	0	0	0	0	0	0	0	0	0	0	0	0	0	0	0	0	0	0	0	0	0	0
ENSG00000142784	WDTC1	3838	4114	2897	4223	4996	4060	5101	3362	4806	4665	3107	2084	1302	2649	1598	1906	1888	2763	1801	1349	1173	2078
ENSG00000252098	Y_RNA	1	0	0	4	2	1	0	3	1	2	0	0	1	1	0	1	4	0	0	1	0	1
ENSG00000243659	ENSG00000243659	13	14	5	4	5	4	5	9	9	15	3	4	1	5	3	1	1	4	1	1	1	3
ENSG00000186501	TMEM222	3354	2933	4002	4340	2730	3129	3196	1775	2643	3163	1282	1211	828	1698	1135	964	758	1105	1085	1197	628	1014
ENSG00000206888	RNU6-48P	1	6	0	8	0	0	6	4	3	10	2	1	2	0	3	1	4	2	5	4	0	3
ENSG00000241547	ACTG1P20	10	23	5	78	8	13	39	16	26	52	6	13	14	5	20	14	20	19	19	18	13	8
ENSG00000142765	SYTL1	6236	17214	21805	20726	7431	5680	7090	3899	3336	8984	2611	2359	2783	3925	2058	3345	4537	2817	2818	3049	2021	2392
ENSG00000142733	MAP3K6	4034	5624	9073	23643	6405	6048	6466	4735	3362	5573	2840	1479	1224	3286	1799	2180	2759	1244	2186	1796	1347	1583
ENSG00000142748	FCN3	2162	469	189	206	278	182	2112	545	149	2223	198	56	1049	791	260	90	26	182	1976	25	68	47
ENSG00000174950	CD164L2	30	1022	385	364	167	115	228	119	38	287	53	96	34	74	27	162	56	506	254	49	29	362
ENSG00000231207	ENSG00000231207	2	2	0	3	1	0	1	0	0	0	0	0	0	0	0	0	0	0	0	0	0	0
ENSG00000181773	GPR3	105	198	133	444	48	118	76	64	85	112	181	30	46	48	38	51	40	17	93	75	55	21
ENSG00000158195	WASF2	8093	6026	11035	36950	7299	7477	7018	8105	11477	6992	5633	4191	6294	4670	3308	3281	9195	4726	3233	3640	3534	2213
ENSG00000241169	ENSG00000241169	1	0	5	0	1	0	2	3	0	1	0	1	0	2	0	0	0	1	0	6	0	1
ENSG00000237429	ENSG00000237429	21	27	37	99	20	35	10	13	17	30	4	29	33	11	6	10	10	29	6	7	48	5
ENSG00000126705	AHDC1	1850	3101	5752	13194	1884	1809	2111	2906	4470	3661	1425	1147	2739	1383	1120	1495	2403	2165	1974	1303	1082	946
ENSG00000000938	FGR	4528	4088	1791	3075	7726	8029	3770	2087	2537	2039	3901	367	757	3685	881	1059	392	446	1684	930	532	733
ENSG00000235912	ENSG00000235912	0	1	0	2	1	1	2	0	0	0	0	0	0	0	0	0	0	0	0	0	0	0
ENSG00000233975	LINC02574	2	10	2	5	1	4	5	5	4	6	0	0	0	1	2	0	0	0	0	2	0	2
ENSG00000126709	IFI6	1896	4236	11350	13981	10958	4381	27926	1190	4325	11175	974	1841	583	7342	2838	1536	302	1085	1858	2726	1094	3193
ENSG00000225886	ENSG00000225886	21	30	16	45	19	16	132	18	43	82	4	14	7	77	29	11	9	11	24	21	7	22
ENSG00000206767	RNU6-949P	0	0	0	0	0	0	0	0	0	0	0	0	0	0	0	0	0	0	0	0	0	0
ENSG00000226662	CHMP1AP1	0	0	0	0	0	0	0	0	0	0	0	0	0	0	0	0	0	0	0	0	0	0
ENSG00000207095	RNU6-424P	0	0	0	0	0	0	0	0	0	0	0	0	0	0	0	0	0	0	0	0	0	0
ENSG00000009780	FAM76A	735	860	511	941	712	1062	1306	413	634	601	348	283	183	449	280	256	279	438	419	213	190	255
ENSG00000231344	ENSG00000231344	12	11	2	44	12	19	6	6	12	2	0	3	1	2	3	2	0	1	6	7	11	1
ENSG00000230833	RPEP3	0	1	0	1	0	0	0	4	0	1	0	3	0	0	0	2	0	1	0	0	0	1
ENSG00000117758	STX12	2657	3016	1915	4367	3205	4817	5979	1507	2872	2925	1685	1300	878	1468	1036	1296	796	1155	1474	1110	535	1141
ENSG00000269971	ENSG00000269971	6	19	19	25	7	5	6	2	4	12	6	0	2	3	2	2	2	3	3	3	4	2
ENSG00000270031	ENSG00000270031	6	19	6	11	13	7	36	3	6	15	1	6	0	9	8	4	7	6	10	9	1	8
ENSG00000223062	RNU6-1245P	0	0	0	0	0	1	0	0	0	0	0	0	0	1	0	0	0	0	0	0	0	0
ENSG00000117751	PPP1R8	2311	1958	1697	5340	2137	2390	2636	1071	2672	2153	962	750	731	925	806	683	825	750	683	818	746	640
ENSG00000252947	SCARNA1	0	0	0	3	0	1	0	2	0	5	0	0	0	2	0	0	1	1	0	0	1	0
ENSG00000130775	THEMIS2	7501	8409	2369	5965	10968	14283	5429	3694	4997	3833	4343	1048	1427	7928	2275	1365	580	1645	3050	3195	1954	1628
ENSG00000117748	RPA2	2853	2760	1662	7573	3384	3386	2695	1307	2346	1900	1204	763	605	1190	787	1056	567	1057	987	787	579	965
ENSG00000130768	SMPDL3B	120	2751	430	504	1382	1804	5387	203	364	3238	310	973	114	618	439	497	21	91	327	88	149	518
ENSG00000227050	ENSG00000227050	0	2	7	7	0	3	10	0	0	12	0	5	1	0	1	5	0	2	1	1	0	2
ENSG00000158156	XKR8	952	1756	1183	1411	1086	1264	1325	593	845	1042	376	351	180	663	318	316	225	268	296	368	228	313
ENSG00000158161	EYA3	1970	2066	1661	3162	1758	1763	2227	1413	2246	1952	932	865	645	1017	716	754	675	749	788	797	656	482
ENSG00000238231	ENSG00000238231	3	51	4	31	15	31	9	4	18	20	16	2	6	17	6	7	2	13	8	10	8	5
ENSG00000240750	RN7SL559P	1	1	0	1	1	0	0	2	2	3	0	4	0	1	0	0	0	1	0	2	0	0
ENSG00000228589	SPCS2P4	54	56	12	49	87	112	89	20	48	43	23	13	26	26	17	21	7	15	16	18	15	22
ENSG00000228943	ENSG00000228943	2	2	0	0	0	0	2	0	0	0	0	2	0	0	0	0	0	0	0	0	0	0
ENSG00000214812	ARL8BP2	2	0	0	0	2	0	3	2	2	0	2	2	0	2	0	0	0	0	1	0	1	0
ENSG00000253005	RNU6-176P	1	6	0	0	0	0	0	1	0	0	0	0	0	0	0	0	0	0	0	0	1	0
ENSG00000169403	PTAFR	5873	3715	728	1436	6710	3903	1620	1595	2973	2435	1347	561	678	2260	1023	1545	382	568	1718	841	386	1008
ENSG00000126698	DNAJC8	4993	4682	4768	7228	5542	5640	5143	2268	4542	3352	2271	1159	1055	2220	1300	1457	1194	1414	1448	1637	1112	1197
ENSG00000130770	ATP5IF1	4254	6300	8013	7998	4166	4657	5235	1564	3314	4323	1150	1631	917	2210	1067	917	948	1390	1018	1338	1867	1025
ENSG00000270605	ENSG00000270605	307	596	1038	144	438	319	422	252	268	222	148	252	80	342	113	53	24	297	134	129	57	90
ENSG00000271398	ENSG00000271398	7	5	4	4	6	8	10	0	1	3	0	4	3	2	3	1	0	8	2	0	2	0
ENSG00000130766	SESN2	1193	1578	1672	1389	2352	1714	1087	769	1191	799	579	547	552	794	332	408	458	351	335	1523	641	579
ENSG00000130772	MED18	785	535	819	822	715	759	599	324	633	625	195	283	139	333	188	213	249	156	152	270	199	156
ENSG00000204138	PHACTR4	1674	2428	1929	3891	1699	1693	3451	2068	2965	3218	1044	1139	957	1004	999	955	729	1468	1161	1136	1133	762
ENSG00000206779	Y_RNA	0	0	0	1	0	0	1	0	0	1	0	0	0	0	0	0	0	1	0	0	1	0
ENSG00000229820	DNAJC8P4	0	0	1	0	1	0	0	2	0	0	0	2	0	0	2	0	0	0	1	1	0	0
ENSG00000221216	RNU6ATAC27P	0	5	2	0	1	1	2	0	4	3	0	2	2	0	2	4	1	0	3	5	3	1
ENSG00000180198	RCC1	2287	2665	2529	4315	2364	1798	1728	928	2689	3203	896	1064	763	862	704	1325	778	335	1671	847	991	771
ENSG00000242125	SNHG3	4250	4600	3657	4233	2161	3151	4865	1734	2366	4895	1006	3527	536	1656	968	898	727	527	808	1361	787	1303
ENSG00000274266	SNORA73A	0	0	0	0	0	0	0	0	0	0	0	0	0	0	0	0	0	0	0	0	0	0
ENSG00000200087	SNORA73B	118	149	13	121	66	98	100	58	67	156	30	86	17	47	30	44	19	19	42	43	18	43
ENSG00000231468	PRDX3P2	3	7	4	9	3	1	6	13	9	24	1	1	0	6	5	2	4	1	8	1	3	2
ENSG00000279443	ENSG00000279443	4	155	44	109	10	8	15	8	38	80	12	9	12	6	6	14	18	3	20	2	19	4
ENSG00000180098	TRNAU1AP	1505	1848	2192	3247	1719	1512	1677	751	1299	1838	597	722	284	725	465	512	350	458	735	489	337	434
ENSG00000197989	SNHG12	2734	4934	3529	4823	2883	2914	3617	1416	2210	3002	1032	975	326	1749	860	567	449	745	1160	1100	606	723
ENSG00000221539	SNORD99	138	283	234	148	141	169	97	70	72	111	52	14	16	83	27	19	14	28	41	27	33	29
ENSG00000278274	SNORA61	0	0	0	0	0	0	0	0	0	0	0	0	0	0	0	0	0	0	0	0	0	0
ENSG00000273544	SNORA44	0	0	0	0	0	0	0	0	0	0	0	0	0	0	0	0	0	0	0	0	0	0
ENSG00000280498	SNORA16A	0	0	0	0	0	0	0	0	0	0	0	0	0	0	0	0	0	0	0	0	0	0
ENSG00000274582	SNORA16A	0	0	0	0	0	0	0	0	0	0	0	0	0	0	0	0	0	0	0	0	0	0
ENSG00000120656	TAF12	931	1926	845	2023	1397	1412	1397	426	1130	1185	423	543	213	415	283	480	275	278	359	301	143	303
ENSG00000188060	RAB42	796	425	117	1973	812	423	367	340	757	362	197	79	165	384	238	163	98	126	318	187	63	163
ENSG00000229388	TAF12-DT	18	17	17	30	17	27	13	16	22	10	8	13	8	11	6	3	8	10	3	3	8	1
ENSG00000270103	ENSG00000270103	0	0	0	0	0	0	0	0	0	0	0	0	0	0	0	0	0	0	0	0	0	0
ENSG00000274978	RNU11	0	0	0	0	0	0	0	0	0	0	0	0	0	0	0	0	0	0	0	0	0	0
ENSG00000162419	GMEB1	872	1426	713	1728	1018	1044	1147	656	998	1059	512	372	260	495	335	289	340	379	305	281	252	279
ENSG00000252777	ENSG00000252777	0	0	0	1	0	3	0	0	0	1	0	0	1	0	2	0	0	0	0	0	1	0
ENSG00000198492	YTHDF2	3637	3597	3481	6757	3407	4681	6664	1982	4071	3809	1680	2361	1349	1814	1465	1545	2041	1274	1410	1212	1613	1296
ENSG00000116329	OPRD1	11	106	86	16	49	24	160	10	31	26	5	121	7	21	3	1	8	15	5	9	16	9
ENSG00000233427	ENSG00000233427	1	1	2	4	1	4	27	5	4	0	1	4	0	0	1	2	3	1	5	2	4	1
ENSG00000199756	Y_RNA	0	0	1	0	0	0	0	0	0	0	0	0	0	0	1	0	0	0	0	0	0	0
ENSG00000159023	EPB41	2475	3470	1273	3596	2167	2816	4791	2288	3235	4052	2009	3433	1267	1773	996	1218	952	1817	1509	1218	1543	1244
ENSG00000225616	ENSG00000225616	0	1	0	7	4	7	0	4	0	2	2	1	0	0	0	4	1	0	1	2	1	0
ENSG00000206704	Y_RNA	0	0	0	0	0	0	0	2	0	0	0	0	0	0	0	0	1	0	0	0	0	0
ENSG00000277958	Metazoa_SRP	0	0	0	0	1	0	0	0	0	0	0	0	0	0	0	0	0	0	0	0	0	0
ENSG00000253304	TMEM200B	439	260	233	756	493	448	283	537	1130	192	172	72	119	266	345	397	321	527	154	251	60	84
ENSG00000225750	ENSG00000225750	0	0	0	1	0	0	0	1	0	2	0	0	0	0	0	0	0	0	0	0	0	1
ENSG00000116350	SRSF4	7157	9051	9676	10218	6336	7501	9580	5821	7395	7964	4470	2680	1995	4005	2246	2704	2847	3068	2735	2525	2381	1851
ENSG00000277916	ENSG00000277916	0	0	0	0	0	0	0	0	0	0	0	0	0	0	0	0	0	0	0	0	0	0
ENSG00000116353	MECR	929	1172	1584	1643	996	1118	958	625	849	1377	426	731	308	454	377	510	293	400	326	341	249	285
ENSG00000237934	ENSG00000237934	7	10	4	14	5	8	9	6	11	11	0	7	5	6	4	3	10	1	7	5	7	1
ENSG00000060656	PTPRU	1513	3250	2534	2580	2371	2821	3200	2006	2965	4290	1076	2440	848	1575	1070	431	670	2032	599	1350	410	667
ENSG00000230523	LINC01756	0	1	0	0	0	0	0	3	0	3	0	0	0	1	0	0	1	1	0	0	0	0
ENSG00000225011	ENSG00000225011	0	0	0	0	0	0	0	0	0	0	0	0	0	0	0	0	0	0	0	0	0	0
ENSG00000228176	ENSG00000228176	0	0	0	0	0	1	0	0	0	0	0	0	3	2	0	0	1	0	0	1	0	0
ENSG00000284676	ENSG00000284676	0	1	0	3	0	1	0	3	0	0	0	0	0	0	1	1	0	0	0	0	0	0
ENSG00000270927	ENSG00000270927	0	0	0	0	0	0	0	0	0	0	0	0	0	0	0	0	0	0	0	0	0	0
ENSG00000233399	LINC01648	1	0	2	1	0	6	2	1	4	0	1	0	1	1	0	3	1	0	0	0	1	0
ENSG00000233372	ENSG00000233372	0	1	0	0	0	1	0	3	4	0	2	1	0	0	0	0	0	0	0	0	0	0
ENSG00000231251	ENSG00000231251	0	0	0	0	0	0	0	0	0	0	0	0	0	0	0	0	0	0	0	0	0	0
ENSG00000236335	ENSG00000236335	0	0	0	0	0	0	0	0	0	0	0	0	0	0	0	0	0	0	0	0	0	0
ENSG00000231949	ENSG00000231949	0	0	0	0	0	0	0	0	0	0	0	0	0	0	0	0	0	0	0	0	0	0
ENSG00000162510	MATN1	11	47	35	92	44	30	23	16	13	20	13	7	3	21	8	17	4	13	19	9	5	5
ENSG00000186056	MATN1-AS1	131	612	231	535	206	205	106	142	104	210	90	60	49	108	70	64	75	125	103	94	34	83
ENSG00000162511	LAPTM5	38950	36439	7755	15619	64183	69411	17078	12166	24824	15167	18223	4441	5577	20782	9098	7390	2902	6609	13603	9823	3750	8863
ENSG00000264773	MIR4420	11	46	0	6	24	48	29	11	22	16	25	2	17	14	7	9	7	6	22	17	9	5
ENSG00000229607	ENSG00000229607	0	0	0	0	0	0	0	0	0	0	0	0	0	0	0	0	0	0	0	0	0	0
ENSG00000223382	LINC01778	1	3	10	1	1	0	5	3	0	3	2	2	0	1	0	5	0	1	1	1	0	3
ENSG00000222784	RN7SKP91	0	0	0	0	0	0	0	0	0	0	0	0	0	0	0	0	0	0	0	0	0	0
ENSG00000235143	ENSG00000235143	0	1	0	0	0	0	0	0	0	0	0	0	0	0	0	0	0	0	0	0	0	0
ENSG00000162512	SDC3	5409	6440	4553	6636	10285	7204	5034	6385	8036	4187	4347	1907	2797	4524	4499	4544	1957	3486	4069	3577	1941	3396
ENSG00000266210	RN7SL371P	0	0	0	0	0	0	0	0	0	0	0	0	0	0	0	0	0	0	0	0	0	0
ENSG00000134644	PUM1	3150	3482	3182	9109	3319	3661	7750	2216	5248	5171	2324	3227	1782	1750	1763	2434	2222	2333	1940	1355	2630	1430
ENSG00000237329	ENSG00000237329	3	0	0	1	0	0	1	0	2	0	1	0	0	3	1	0	0	0	1	0	3	0
ENSG00000232768	ENSG00000232768	1	1	0	5	1	0	0	0	2	5	1	0	0	0	0	1	0	0	0	0	0	0
ENSG00000215900	SELENOWP1	0	0	0	0	0	0	0	0	0	0	0	0	0	0	0	0	0	0	0	0	0	0
ENSG00000225142	RPL21P22	0	0	0	0	0	0	0	0	0	0	0	0	0	0	0	0	0	0	0	0	0	0
ENSG00000084628	NKAIN1	18	16	23	6	12	13	2	3	37	4	1	8	9	3	39	4	28	0	1	3	37	23
ENSG00000060688	SNRNP40	2181	1786	2122	6242	2006	1980	2130	861	2208	1405	847	842	613	779	628	806	751	591	651	641	750	613
ENSG00000229447	ENSG00000229447	15	53	5	94	18	42	52	32	52	49	26	11	4	19	20	19	17	35	35	20	32	7
ENSG00000121766	ZCCHC17	1527	1309	1813	2300	1607	1793	1459	577	1366	1312	573	468	394	634	367	531	361	337	390	475	414	498
ENSG00000229044	ENSG00000229044	2	3	0	2	4	6	4	0	6	5	1	0	1	2	1	1	0	0	0	2	3	1
ENSG00000121769	FABP3	365	631	315	98	4145	1704	335	180	720	278	216	1086	53	546	131	128	43	97	216	64	153	166
ENSG00000168528	SERINC2	3233	5322	12047	6980	4722	4961	7608	2675	4400	6362	1441	2283	791	6199	2683	1198	4169	626	1451	609	1480	1850
ENSG00000215899	EEF1A1P46	0	0	0	0	0	0	0	0	1	0	0	0	0	0	0	0	0	0	0	0	0	0
ENSG00000206981	RNU6-40P	0	0	0	0	0	0	0	0	0	0	0	0	0	0	0	0	0	0	0	0	0	0
ENSG00000260386	LDC1P	9	0	0	1	2	1	4	2	4	8	0	0	1	6	1	7	0	6	10	11	0	0
ENSG00000265961	Y_RNA	0	0	0	0	0	0	0	0	0	0	0	0	0	0	0	0	0	0	0	0	0	0
ENSG00000284543	LINC01226	49	57	60	82	72	11	36	25	17	36	6	8	16	38	46	54	4	16	68	45	3	9
ENSG00000229167	ENSG00000229167	3	25	3	94	20	6	28	7	4	19	2	8	10	38	3	59	6	10	44	7	1	4
ENSG00000142910	TINAGL1	2057	2590	2869	7482	3129	1459	4337	5930	2072	2250	3862	1130	1864	6049	1183	1405	2691	1829	3207	804	324	436
ENSG00000121764	HCRTR1	22	6	33	18	7	8	8	20	31	18	9	4	6	16	4	4	14	8	10	7	9	2
ENSG00000162517	PEF1	4361	3424	5173	5082	4142	4792	4023	2102	3576	2895	1983	1254	1860	1916	1112	930	1496	1051	1192	1138	1105	998
ENSG00000235790	PEF1-AS1	248	126	211	388	219	127	159	291	475	68	84	22	32	90	65	20	96	106	36	58	44	32
ENSG00000264078	ENSG00000264078	2	2	9	10	1	5	3	3	8	3	2	1	3	0	0	1	4	1	4	0	3	0
ENSG00000084636	COL16A1	23448	9629	33248	32420	25023	16837	8390	15877	23183	3428	6683	1486	4371	7756	6645	3245	7175	7578	3229	5781	3153	2528
ENSG00000121753	ADGRB2	697	509	681	799	689	659	146	527	1510	350	222	84	856	330	310	442	307	319	149	295	231	216
ENSG00000266580	MIR4254	0	0	2	0	0	0	1	0	0	0	0	0	1	0	0	1	0	0	1	2	0	0
ENSG00000254545	ENSG00000254545	30	16	40	26	17	24	6	15	18	89	2	5	6	21	3	2	7	2	1	22	4	10
ENSG00000134668	SPOCD1	2333	2665	1705	1889	1456	1822	169	673	1995	7478	373	175	317	1016	291	415	374	59	215	3149	212	323
ENSG00000203620	ENSG00000203620	0	5	1	1	0	0	0	0	1	0	0	2	0	0	0	0	0	2	1	0	0	0
ENSG00000269967	ENSG00000269967	9	37	1	19	17	17	24	6	17	18	0	2	9	8	8	9	5	5	8	10	2	7
ENSG00000184007	PTP4A2	10137	10500	5406	9609	11066	12851	19920	5108	9314	8794	4182	3414	2450	5010	3200	3333	1703	2821	2900	3894	2096	3591
ENSG00000228634	ENSG00000228634	4	8	1	4	5	3	15	13	15	33	5	4	4	1	5	6	5	2	5	4	7	7
ENSG00000284702	ENSG00000284702	0	0	0	0	0	0	0	0	0	0	0	0	0	0	0	2	0	0	0	0	0	0
ENSG00000121774	KHDRBS1	6051	6086	5155	9875	7174	8619	7393	3020	7640	7040	3278	3014	2908	2805	2494	3931	2638	2704	2268	2794	3061	2268
ENSG00000203325	ENSG00000203325	5	12	8	14	12	11	13	9	21	25	8	3	5	8	11	4	3	7	7	11	2	3
ENSG00000121775	TMEM39B	1028	1096	1612	1225	1136	927	902	776	1257	812	613	383	661	546	405	514	382	451	400	318	344	392
ENSG00000266203	MIR5585	0	0	0	0	0	1	1	1	0	0	0	1	2	0	1	0	0	1	0	1	1	0
ENSG00000276493	Metazoa_SRP	0	0	0	2	0	0	0	1	0	0	0	0	0	1	0	0	0	0	0	0	0	1
ENSG00000025800	KPNA6	2953	3359	1887	4616	2960	3165	4881	3035	4339	4026	2127	1730	2205	1761	1644	1949	1904	1767	1539	1775	1520	1237
ENSG00000250135	ENSG00000250135	0	0	0	0	0	0	0	0	0	0	0	0	0	0	0	0	0	0	0	0	0	0
ENSG00000084652	TXLNA	7426	5196	6890	10447	7583	6819	7519	4960	8005	5240	3214	2763	3382	3938	2762	2750	2561	2402	2340	2574	1541	2001
ENSG00000160050	CCDC28B	470	654	502	2345	480	455	315	268	594	324	252	198	173	242	134	164	64	210	132	151	145	75
ENSG00000224066	ENSG00000224066	25	67	47	47	25	34	32	24	31	47	18	28	15	17	11	10	8	42	18	8	14	13
ENSG00000160051	IQCC	363	401	768	453	256	318	297	195	343	377	151	126	136	145	104	182	130	212	146	76	113	65
ENSG00000222046	DCDC2B	12	52	15	54	92	42	131	41	35	109	40	38	36	39	13	27	19	446	92	25	13	16
ENSG00000160055	TMEM234	903	1464	1782	1016	1605	1854	1124	708	1126	1153	482	298	403	892	359	397	243	750	501	360	350	288
ENSG00000084623	EIF3I	9420	10368	9669	12385	10060	11856	8198	4215	8136	7701	4246	4658	4058	4238	2228	3817	2708	2063	2490	2967	2940	2455
ENSG00000220785	MTMR9LP	2671	2512	3802	1438	2367	2328	1792	3501	2697	1602	2214	497	592	1754	850	611	226	1982	1013	806	393	313
ENSG00000183615	FAM167B	664	370	994	177	455	269	322	342	281	330	334	66	176	250	99	155	38	198	142	77	52	63
ENSG00000182866	LCK	3521	5602	1264	628	3364	1738	1096	1103	1745	1632	1955	599	578	1165	1159	894	211	702	1254	1128	396	761
ENSG00000277617	Metazoa_SRP	2	7	2	1	2	1	0	0	0	0	2	0	1	0	0	0	1	0	0	0	0	0
ENSG00000252450	Y_RNA	0	0	0	0	0	0	0	1	0	0	0	0	0	0	0	0	0	0	0	0	0	0
ENSG00000116478	HDAC1	8513	8362	13934	11906	5994	6268	6914	3998	6342	5785	4020	1893	4859	3485	2356	2799	3356	2566	2308	2668	2795	1894
ENSG00000175130	MARCKSL1	9508	10666	19539	10378	6229	8509	5575	4477	10405	10596	6125	1564	6088	5705	2675	2852	1811	2187	2523	2200	3374	3259
ENSG00000233775	ENSG00000233775	6	4	7	3	3	1	5	7	2	6	0	0	1	0	1	0	0	1	0	2	1	0
ENSG00000162526	TSSK3	12	19	4	27	9	11	31	22	39	38	3	39	7	9	11	11	36	48	23	13	2	2
ENSG00000225828	FAM229A	444	707	1611	316	424	459	284	306	279	475	165	142	113	222	127	95	188	196	169	80	63	90
ENSG00000160058	BSDC1	4604	4355	5398	6516	4987	5190	7237	2910	5530	5926	2676	2750	2884	2800	1969	2062	2290	2325	1967	1875	1428	1838
ENSG00000224333	GAPDHP20	0	0	0	2	0	0	1	0	0	2	0	2	1	0	0	0	1	1	0	0	0	0
ENSG00000270850	ENSG00000270850	0	0	0	0	0	0	0	0	0	0	0	0	0	0	0	0	0	0	0	0	0	0
ENSG00000229259	LRRC37A12P	0	1	2	14	2	0	0	0	7	0	0	0	0	0	0	0	0	1	0	0	0	0
ENSG00000263529	RN7SL122P	0	0	0	1	0	0	0	0	0	0	0	0	0	0	0	0	0	0	0	0	0	0
ENSG00000254553	ENSG00000254553	0	0	0	0	0	0	0	1	0	0	0	0	0	0	0	0	0	0	0	1	0	0
ENSG00000273274	ZBTB8B	6	4	2	108	7	3	7	8	61	18	2	1	35	0	7	28	0	5	1	17	32	42
ENSG00000160062	ZBTB8A	181	314	253	223	261	319	432	237	432	398	114	117	77	116	134	101	114	115	117	94	48	67
ENSG00000176261	ZBTB8OS	1744	1949	1704	1686	1379	1684	1432	578	1143	1043	448	425	441	698	357	343	407	340	352	343	344	451
ENSG00000200591	Y_RNA	0	0	0	0	1	0	1	3	2	6	0	0	0	0	1	1	1	1	1	1	2	0
ENSG00000162521	RBBP4	7118	6712	4065	8802	6163	7887	12697	3636	8526	7849	2850	3348	3520	2923	2628	2838	2154	2801	2291	2383	2085	2161
ENSG00000162520	SYNC	144	47	17	218	120	112	182	177	569	77	98	26	51	76	115	46	76	131	52	103	25	35
ENSG00000224409	ENSG00000224409	2	4	42	6	0	2	0	0	1	0	0	3	44	1	0	2	29	0	0	4	1	1
ENSG00000162522	NHSL3	3804	4920	13102	8932	4176	4843	11443	4698	4817	10289	1916	5418	8443	2789	1817	3263	4962	2921	3158	2187	3005	2707
ENSG00000134684	YARS1	5870	7298	5616	8291	6357	8574	10641	3149	6427	4755	2760	2760	2777	2638	1634	2068	2211	1167	1866	2217	1649	2309
ENSG00000116497	S100PBP	2467	3217	2704	2466	2312	2615	2695	1725	2727	2464	1022	815	899	1038	1048	878	796	1137	1003	1023	589	730
ENSG00000160097	FNDC5	94	58	132	118	406	92	183	135	123	67	55	21	60	33	40	27	62	35	50	25	25	295
ENSG00000121905	HPCA	17	39	66	38	39	27	52	22	17	45	5	16	17	13	6	11	16	7	12	10	32	12
ENSG00000121900	TMEM54	1392	1886	4197	1784	1861	1762	1679	706	1266	1679	423	833	1191	1513	537	1221	1055	247	809	423	824	869
ENSG00000116514	RNF19B	3824	3521	2029	22600	4347	4120	4439	1560	3100	1478	1696	1571	1221	1544	1426	1092	2506	680	1232	1018	712	1353
ENSG00000278966	ENSG00000278966	31	239	94	860	13	27	23	70	14	27	8	37	2	6	24	3	108	1	4	6	7	13
ENSG00000217644	ENSG00000217644	14	79	13	56	12	2	21	12	16	15	6	28	2	8	26	7	7	6	9	4	2	14
ENSG00000239670	ENSG00000239670	22	36	9	6	6	7	44	7	10	17	4	25	4	3	10	14	4	7	8	5	2	6
ENSG00000236065	ENSG00000236065	0	2	2	2	0	1	9	4	3	9	0	2	0	3	0	0	0	1	2	1	1	2
ENSG00000004455	AK2	5513	8294	6495	9974	6666	7712	14823	3502	5533	9265	2896	7353	2655	2582	2667	3065	2076	1988	2354	2148	1647	2790
ENSG00000276645	Metazoa_SRP	3	2	2	0	0	1	2	0	1	4	0	2	3	3	0	0	0	0	4	1	1	1
ENSG00000142920	AZIN2	1546	1537	831	2416	1598	1729	1098	609	1488	410	566	530	259	446	1516	376	234	620	312	480	133	290
ENSG00000278997	ENSG00000278997	31	46	49	32	23	20	26	31	42	41	27	6	29	24	12	15	19	28	21	13	15	7
ENSG00000116525	TRIM62	654	840	974	708	631	501	642	543	740	631	417	234	540	368	269	227	347	327	318	287	353	222
ENSG00000279179	ENSG00000279179	57	44	54	43	20	27	41	47	46	47	21	17	30	32	21	16	29	57	21	26	31	14
ENSG00000284721	ENSG00000284721	0	0	0	0	1	0	0	0	0	0	0	0	0	0	0	0	0	1	0	0	0	0
ENSG00000160094	ZNF362	2366	2038	4612	3381	1800	2027	2283	2209	3044	2077	1177	831	1320	1033	956	708	979	1133	760	693	1148	422
ENSG00000270115	ENSG00000270115	7	15	30	27	8	15	18	8	20	21	2	3	13	4	12	9	36	15	1	12	10	2
ENSG00000184389	A3GALT2	8	46	11	8	3	4	12	9	22	4	13	10	7	5	2	13	1	0	8	6	5	1
ENSG00000225313	ENSG00000225313	592	596	297	674	365	529	453	245	388	1103	229	100	125	382	215	249	150	90	213	378	198	87
ENSG00000134686	PHC2	11950	11354	9258	12813	11805	18094	8006	4733	8634	10909	5912	2500	2603	6622	4956	5661	2097	2016	2863	4967	2333	2077
ENSG00000284154	MIR3605	25	31	11	58	27	57	16	22	26	56	23	3	2	19	15	16	9	3	14	13	11	3
ENSG00000222112	RN7SKP16	16	30	2	114	20	50	45	16	48	121	25	16	10	29	35	27	6	10	28	36	30	6
ENSG00000233246	PHC2-AS1	2	6	9	7	3	2	5	3	5	17	3	8	4	3	4	6	3	2	3	3	11	0
ENSG00000234512	TLR12P	0	4	3	0	2	2	1	2	0	2	0	0	0	0	0	0	0	2	1	1	0	0
ENSG00000121903	ZSCAN20	219	154	179	331	188	236	345	137	393	337	83	107	127	128	107	116	110	120	97	118	57	55
ENSG00000235907	ENSG00000235907	1	2	0	5	0	1	3	1	6	2	3	1	0	0	2	0	0	0	2	0	1	0
ENSG00000121904	CSMD2	974	341	93	2060	703	903	185	613	1621	100	242	42	123	373	116	158	182	188	3095	97	110	170
ENSG00000227000	HSPD1P14	0	0	0	0	1	0	0	0	0	0	0	0	0	1	0	0	0	0	3	0	0	0
ENSG00000176256	HMGB4	0	0	0	0	0	0	1	0	0	0	0	0	0	0	0	0	0	0	0	0	0	0
ENSG00000231163	CSMD2-AS1	0	0	0	1	0	0	0	4	0	0	0	0	0	0	0	0	0	0	0	0	0	0
ENSG00000201148	RNA5SP42	0	0	0	0	0	0	0	0	0	0	0	0	0	0	0	0	0	0	0	0	0	0
ENSG00000142698	C1orf94	0	0	0	21	2	1	0	0	2	0	2	0	0	1	0	0	1	0	100	1	0	0
ENSG00000270241	ENSG00000270241	0	0	0	0	0	0	0	0	0	0	0	0	0	0	0	0	0	0	0	0	0	0
ENSG00000207941	MIR552	0	0	0	0	0	0	0	0	0	0	0	0	0	0	0	0	0	0	0	0	0	0
ENSG00000163866	SMIM12	2068	1188	1418	1370	1716	2025	1724	824	1641	1368	981	670	759	870	568	558	639	500	512	683	382	655
ENSG00000189280	GJB5	539	89	745	2501	10	18	10	196	596	16	11	64	632	183	1	0	916	51	10	37	383	1
ENSG00000189433	GJB4	98	10	88	747	16	38	4	30	172	10	8	2	59	232	0	0	342	22	4	10	9	3
ENSG00000255811	ENSG00000255811	1	0	0	3	0	0	0	0	0	0	0	0	2	2	0	0	0	1	0	0	0	0
ENSG00000188910	GJB3	1405	222	1660	4426	673	863	155	266	762	861	138	39	252	428	356	193	1543	67	51	496	103	315
ENSG00000187513	GJA4	2984	864	457	600	778	934	1214	1732	353	526	1562	273	371	1036	519	353	39	393	480	253	157	124
ENSG00000230163	ENSG00000230163	148	159	105	80	76	117	111	107	89	124	66	73	56	67	61	29	36	50	50	48	21	43
ENSG00000116544	DLGAP3	77	79	121	61	130	88	37	57	57	75	82	16	51	49	30	22	10	39	122	21	12	14
ENSG00000284773	ENSG00000284773	122	181	172	75	65	109	85	127	93	208	49	61	20	50	48	38	17	76	43	34	9	40
ENSG00000241014	GPR199P	62	92	24	46	38	63	49	33	76	123	20	32	20	21	46	29	15	52	40	28	15	19
ENSG00000271741	ENSG00000271741	2	0	0	0	1	1	0	0	0	1	0	0	0	0	0	0	0	0	0	1	0	0
ENSG00000243749	TMEM35B	19	23	15	25	29	40	19	8	24	32	10	26	19	7	30	13	7	9	17	9	3	21
ENSG00000163867	ZMYM6	842	1586	1047	719	1111	1188	1233	495	859	1120	274	317	240	431	410	340	246	418	438	318	232	358
ENSG00000197056	ZMYM1	308	647	345	548	364	387	738	252	543	528	100	372	308	119	272	378	258	355	276	255	244	227
ENSG00000233940	RPL12P45	0	0	0	0	0	0	0	0	0	0	0	0	0	0	0	0	0	0	0	0	0	0
ENSG00000228348	EFCAB14P1	0	0	1	2	0	0	0	0	3	0	0	2	0	0	0	0	0	0	0	0	0	3
ENSG00000284640	ENSG00000284640	1	6	148	52	8	2	12	6	24	1	1	486	4	3	1	0	0	23	3	0	43	26
ENSG00000116560	SFPQ	17756	21711	17576	21846	12726	18561	24357	10704	18652	23217	8354	9588	7212	8470	6806	6658	6675	8576	7144	6099	6621	6366
ENSG00000201868	Y_RNA	0	0	0	0	0	0	0	0	0	0	0	0	0	0	0	0	0	0	0	1	0	1
ENSG00000146463	ZMYM4	2450	3170	2827	3937	3196	3276	5163	2040	4546	3538	1284	1656	1636	1298	1233	1883	871	1504	1140	1023	1322	1039
ENSG00000240374	RN7SL503P	3	0	0	0	0	0	0	2	0	0	0	1	0	1	0	0	0	0	0	0	0	4
ENSG00000201542	SNORA62	0	0	0	0	0	0	0	0	0	0	0	0	0	0	0	0	0	0	1	0	0	0
ENSG00000229994	RPL5P4	0	4	8	5	9	0	3	13	2	4	1	1	0	1	2	2	2	0	1	1	2	2
ENSG00000227409	ZMYM4-AS1	0	1	0	4	2	1	2	3	2	8	2	1	1	0	2	3	0	3	2	0	0	0
ENSG00000278702	Metazoa_SRP	0	0	0	0	0	0	0	0	0	2	0	0	1	0	0	0	0	0	0	0	0	0
ENSG00000142687	KIAA0319L	4296	5943	11539	5361	6492	7399	15290	4625	5583	7444	3466	3405	3424	3773	2473	3224	2043	3488	3100	2083	2157	3243
ENSG00000236274	ENSG00000236274	1	0	1	0	1	1	3	0	4	3	0	1	0	2	1	2	1	1	2	0	1	0
ENSG00000020129	NCDN	1998	1999	2648	2395	2180	2007	3037	1596	2650	2618	1131	1274	1729	1148	815	1104	819	1946	944	887	800	1412
ENSG00000239636	TFAP2E-AS1	101	180	67	41	116	111	66	64	102	73	37	32	31	63	28	42	8	61	52	52	18	19
ENSG00000116819	TFAP2E	235	327	608	113	247	218	380	207	164	318	117	219	79	103	79	143	33	88	70	38	105	111
ENSG00000126067	PSMB2	5526	5695	5218	10279	5865	6849	5649	2173	5468	5106	2136	2326	2771	2286	1582	2553	1904	1157	1875	1987	1553	2992
ENSG00000142686	C1orf216	2007	1343	1415	1922	1770	1863	927	832	1993	1142	539	696	801	848	651	625	480	346	487	468	315	514
ENSG00000092853	CLSPN	316	214	80	713	130	128	119	51	449	201	89	79	331	39	170	347	203	19	170	183	317	158
ENSG00000232335	ENSG00000232335	0	1	0	2	0	0	1	1	1	0	0	0	0	0	2	3	0	0	5	0	2	2
ENSG00000134698	AGO4	2520	2712	2302	1952	2266	2397	3976	2496	3528	3870	1175	1522	1060	1234	1185	1224	1073	1610	1482	960	944	1295
ENSG00000092847	AGO1	2561	2654	3639	3374	2793	2355	2784	2430	3833	3241	1533	1508	1654	1322	1115	1267	1144	1707	1356	1010	1315	1574
ENSG00000271164	CFAP97P1	0	0	2	1	0	0	0	0	0	0	0	0	0	0	0	0	0	0	0	0	0	0
ENSG00000271914	ENSG00000271914	0	0	0	0	0	0	0	0	0	0	0	0	0	0	0	0	0	0	0	0	0	0
ENSG00000126070	AGO3	1097	1925	1018	2073	1355	1337	2497	1146	2315	2727	835	799	660	742	840	687	617	1048	905	720	991	632
ENSG00000271554	ENSG00000271554	21	34	17	22	14	30	16	15	11	10	5	7	5	15	2	8	3	11	14	7	9	10
ENSG00000232862	ENSG00000232862	1	7	5	15	14	6	14	2	4	3	2	2	0	4	1	1	0	36	6	1	0	3
ENSG00000092850	TEKT2	23	78	110	268	335	116	550	84	97	217	104	6	3	128	13	15	5	1356	254	33	12	13
ENSG00000116863	ADPRS	2044	1982	2557	2241	2589	2613	2610	848	1768	1883	926	813	869	1130	532	589	546	1064	776	755	601	1152
ENSG00000171812	COL8A2	940	1254	643	6728	4542	6508	935	919	14706	465	636	282	250	941	1377	532	357	904	548	334	206	618
ENSG00000054116	TRAPPC3	4148	3648	4496	4667	4092	4458	3766	1754	3778	3146	1338	1199	1171	1794	1151	1101	1036	806	1004	1224	943	1465
ENSG00000116871	MAP7D1	10601	7552	8183	9088	11734	10307	5724	5166	10483	6164	4379	1599	2897	5190	3247	3394	2122	2108	3969	4358	1508	2824
ENSG00000264592	RN7SL131P	0	0	0	0	0	1	0	0	0	1	0	0	0	0	0	1	0	0	0	0	0	0
ENSG00000054118	THRAP3	6437	6466	6501	7957	6575	7050	10734	4601	8682	7679	4580	3621	3586	3578	3083	3267	3111	3452	3063	2601	3362	2939
ENSG00000231849	UBE2V2P4	0	0	0	0	0	0	0	0	1	1	0	0	0	0	0	1	0	0	0	1	0	0
ENSG00000214193	SH3D21	1073	1231	948	1236	1138	1494	2670	628	1256	1409	734	461	758	1113	349	1173	670	413	1004	387	620	1127
ENSG00000142694	EVA1B	1432	1112	1438	1119	1369	942	720	409	1082	685	340	143	302	533	424	310	235	295	427	381	179	479
ENSG00000116883	ENSG00000116883	400	351	1331	673	364	1447	1074	886	701	395	195	120	288	357	191	485	137	386	333	78	187	313
ENSG00000196182	STK40	4454	4018	3377	4798	4136	3559	5370	3097	4358	3118	3337	1976	2803	2998	1610	1297	1896	1732	1760	1663	1623	3552
ENSG00000181817	LSM10	2067	1729	1297	1568	1840	2028	1314	782	1397	807	706	439	563	815	426	388	446	366	419	472	415	616
ENSG00000222821	RNU4-27P	0	0	0	0	0	0	0	0	0	0	0	0	0	0	0	0	0	0	0	0	0	0
ENSG00000116885	OSCP1	194	466	346	476	332	438	687	194	341	369	153	192	146	154	57	64	127	586	158	87	66	94
ENSG00000201448	SNORA63C	1	2	3	7	8	8	8	2	4	1	0	0	1	3	0	0	1	4	0	0	0	0
ENSG00000116898	MRPS15	3380	4201	3245	3196	2960	3579	3392	1079	2455	2260	1072	1059	1123	1158	652	807	1126	465	610	848	899	1084
ENSG00000119535	CSF3R	12613	4198	7901	1456	5099	9127	10866	12555	4146	6715	7733	9830	1538	6513	1816	1190	483	816	3268	1200	892	5646
ENSG00000230214	FTLP18	0	0	0	0	0	0	0	0	0	0	0	0	0	0	0	0	0	0	0	0	0	0
ENSG00000284705	ENSG00000284705	0	0	0	0	0	0	0	0	0	0	0	1	0	0	0	0	0	0	0	0	0	2
ENSG00000284720	ENSG00000284720	0	0	0	0	0	0	0	0	0	0	0	0	0	0	0	0	0	0	0	0	0	0
ENSG00000234481	ENSG00000234481	0	0	0	0	0	0	0	0	0	0	0	0	0	0	0	0	0	0	0	0	0	0
ENSG00000163873	GRIK3	7	16	5	5	20	20	6	7	15	7	25	4	63	11	13	1	0	28	2	9	2	5
ENSG00000284650	ENSG00000284650	0	0	0	0	0	0	0	0	0	0	0	0	0	0	0	0	0	0	0	0	0	0
ENSG00000264698	MIR4255	0	0	0	0	0	0	0	0	0	0	0	0	0	0	0	0	0	0	0	0	0	0
ENSG00000207328	RNU6-636P	0	0	0	0	0	0	0	0	0	0	0	0	0	0	0	0	0	0	0	0	0	0
ENSG00000223944	ENSG00000223944	0	0	0	0	0	0	0	0	0	0	0	0	0	0	0	0	0	0	0	0	0	0
ENSG00000252368	RNA5SP43	0	0	0	0	0	0	0	0	0	0	0	0	0	0	0	0	0	0	0	0	0	0
ENSG00000230451	RPS29P6	0	0	0	0	0	0	0	0	0	0	0	0	0	0	0	0	0	0	0	0	0	0
ENSG00000233621	LITATS1	333	300	549	290	426	504	250	135	178	178	119	155	89	173	110	109	136	58	135	152	25	186
ENSG00000163874	ZC3H12A	3968	4547	2479	3093	1857	4916	3780	2059	1826	3043	2104	899	816	2148	874	680	1966	821	1396	1308	1627	2067
ENSG00000283724	MIR6732	0	0	0	0	0	0	0	0	0	0	0	0	0	0	0	0	0	0	0	0	0	0
ENSG00000163875	MEAF6	1529	1901	1375	1944	2232	2684	2988	910	2287	1883	975	968	977	922	636	839	939	968	879	798	830	1035
ENSG00000263675	MIR5581	7	6	0	10	1	1	16	5	9	15	2	8	11	3	5	6	9	6	7	9	4	3
ENSG00000163877	SNIP1	1008	1021	830	1054	908	1147	1268	629	1071	1017	465	352	419	482	323	411	266	373	332	309	577	393
ENSG00000232273	FTH1P1	3	3	0	31	0	3	8	0	4	14	4	1	2	3	5	3	4	5	5	2	13	3
ENSG00000237749	RPS27P9	0	11	8	7	10	10	6	0	3	2	2	3	1	4	1	2	1	0	1	1	0	3
ENSG00000163879	DNALI1	226	468	361	296	1196	1073	3542	536	417	1175	467	788	123	570	92	155	50	1440	397	84	65	66
ENSG00000134697	GNL2	2539	4533	3420	4726	2696	3608	3704	1357	3207	3222	1475	1216	1167	1645	957	1385	1021	789	1016	855	1820	1424
ENSG00000284748	ENSG00000284748	2	0	2	1	0	0	3	1	0	1	0	0	0	2	0	0	2	3	0	0	1	2
ENSG00000169218	RSPO1	25	77	48	22	59	52	45	228	121	32	116	11	1	23	11	1	4	463	91	3	3	7
ENSG00000116922	AIRIM	815	768	469	972	695	633	1108	486	1186	814	313	533	474	292	301	348	356	374	308	249	584	511
ENSG00000134690	CDCA8	1259	890	1164	2320	608	501	203	142	944	533	213	147	618	147	318	657	359	47	299	530	998	632
ENSG00000183317	EPHA10	34	1066	173	470	1454	1044	1015	77	97	2011	156	1156	171	504	248	696	26	39	997	88	18	357
ENSG00000200421	Y_RNA	0	0	0	0	1	0	0	0	0	1	0	0	0	0	0	0	0	0	0	0	1	0
ENSG00000214141	ACTN4P2	0	1	0	0	1	0	0	0	1	0	0	0	0	0	0	0	0	0	0	0	0	0
ENSG00000227416	ENSG00000227416	0	3	0	2	1	0	0	0	0	1	0	0	1	0	0	0	0	0	0	0	0	0
ENSG00000185090	MANEAL	78	273	174	78	637	226	566	120	103	978	80	410	371	155	202	329	45	55	109	145	229	524
ENSG00000233728	ENSG00000233728	0	0	0	0	0	0	0	0	0	0	0	0	0	0	0	0	0	0	0	0	0	0
ENSG00000196449	YRDC	915	880	533	1146	555	898	1119	389	818	799	350	476	422	403	253	279	499	164	218	259	562	469
ENSG00000197982	C1orf122	2818	2491	2420	2119	2395	2526	2210	833	1819	1307	619	693	888	845	580	675	652	316	610	644	857	1315
ENSG00000188786	MTF1	1278	1006	686	1112	1064	1048	1446	984	1472	1125	659	641	856	592	457	623	586	777	647	483	804	712
ENSG00000235673	ENSG00000235673	0	1	0	0	0	0	0	5	0	0	0	0	1	0	0	0	0	0	0	1	0	0
ENSG00000204084	INPP5B	2085	2100	1246	1949	2589	2722	3632	1869	1705	2447	1185	847	585	1841	626	889	321	1072	1312	833	756	1758
ENSG00000230955	INPP5B-AS1	0	0	0	0	0	0	0	0	0	0	0	0	0	0	0	0	0	0	0	0	0	0
ENSG00000252448	SNORA63	2	2	15	8	5	2	15	1	8	9	3	2	2	1	2	0	1	6	5	1	3	5
ENSG00000222282	RNU6-584P	0	0	0	4	1	0	6	1	3	2	0	1	5	3	3	2	1	4	2	1	0	2
ENSG00000277168	Metazoa_SRP	0	0	0	0	0	0	0	0	0	0	0	0	0	0	0	0	0	0	0	0	0	0
ENSG00000183431	SF3A3	5722	4338	5154	5148	4334	4861	4780	2746	4624	3243	2470	1580	1511	1965	1582	1555	1204	1305	1223	1335	1825	1511
ENSG00000212541	RNU6-510P	13	7	2	7	4	7	6	7	19	8	8	4	2	0	12	2	4	5	12	11	4	0
ENSG00000183386	FHL3	2485	1133	1769	1466	1681	2843	931	1247	2431	1103	1155	387	575	856	639	769	373	452	561	616	441	547
ENSG00000183520	UTP11	1854	1743	1062	1851	1405	1766	2043	719	1641	1199	583	584	692	655	463	466	515	362	440	444	734	631
ENSG00000185668	POU3F1	45	32	41	13	38	11	5	37	28	9	17	9	71	8	10	11	8	36	3	15	11	7
ENSG00000224592	MIR3659HG	13	1	70	42	2	1	5	10	5	2	0	1	15	0	4	0	1	10	4	13	0	0
ENSG00000223589	ENSG00000223589	0	0	0	0	0	0	0	0	0	0	0	0	0	0	0	0	0	0	0	2	0	0
ENSG00000265596	MIR3659	1	0	0	0	0	0	0	0	0	0	0	0	0	0	0	0	0	0	0	0	0	0
ENSG00000284623	LINC02786	0	0	3	0	0	0	0	0	0	0	0	0	0	1	0	0	2	0	0	0	0	0
ENSG00000237290	LINC01343	0	2	13	7	0	0	0	0	0	0	0	0	0	0	0	0	0	0	0	0	0	0
ENSG00000275350	ENSG00000275350	0	1	0	0	0	0	1	0	0	0	0	0	0	0	0	0	0	0	0	0	0	0
ENSG00000200796	RNU6-753P	0	0	0	0	0	0	0	0	0	0	0	0	0	0	0	0	0	0	0	0	0	0
ENSG00000238063	LINC01685	4	4	0	0	2	1	0	0	0	0	9	0	1	1	1	0	0	4	0	2	0	0
ENSG00000215895	HSPA5P1	2	2	0	70	0	0	4	3	2	0	0	1	0	11	0	0	1	5	0	0	0	2
ENSG00000284632	ENSG00000284632	0	1	0	0	2	6	2	0	0	0	0	0	0	1	2	0	0	0	0	0	0	0
ENSG00000116954	RRAGC	1198	1266	847	5439	1926	1864	1200	485	1384	786	346	355	474	575	421	365	487	264	347	461	434	476
ENSG00000273637	ENSG00000273637	0	0	0	0	0	0	0	0	0	0	0	0	0	0	0	0	0	0	0	0	0	0
ENSG00000228436	RRAGC-DT	22	41	13	146	38	24	25	31	43	26	6	13	16	14	20	16	18	14	21	14	14	7
ENSG00000214114	MYCBP	852	1079	1181	4075	1098	1220	1346	379	773	972	249	368	370	469	261	267	204	408	368	389	559	731
ENSG00000274944	ENSG00000274944	0	6	1	18	3	2	9	1	6	7	0	0	0	1	1	1	2	2	1	0	0	1
ENSG00000131233	GJA9	0	4	1	7	0	1	1	0	1	7	1	5	4	5	0	1	1	1	2	0	2	0
ENSG00000158315	RHBDL2	79	585	342	5158	517	197	614	193	220	349	74	143	82	268	65	71	202	53	138	71	136	320
ENSG00000199963	RNU6-605P	0	0	0	0	0	0	0	0	0	0	0	0	0	0	0	0	0	0	0	0	0	0
ENSG00000207466	Y_RNA	0	0	0	0	0	0	0	0	0	0	0	0	0	0	0	0	0	0	0	0	0	0
ENSG00000235549	EIF1P2	0	0	0	5	0	0	0	0	2	0	0	0	0	0	0	0	0	0	0	0	0	0
ENSG00000174574	AKIRIN1	2904	2528	1299	27445	2298	2935	5334	1664	3426	2154	1454	1340	1827	1633	1179	910	1273	876	1124	1063	2646	1796
ENSG00000168653	NDUFS5	6051	7797	6556	42815	4867	6536	5581	1590	5001	4481	1963	1194	1464	2496	1271	962	1359	721	948	1222	3261	1517
ENSG00000127603	MACF1	13324	16996	10168	42757	14335	14248	22830	14346	25076	24842	14386	9342	6957	8599	8596	7497	8042	27510	13545	8686	9528	7425
ENSG00000206654	RNU6-608P	0	0	0	1	2	0	0	0	0	2	0	0	1	0	0	1	0	0	0	0	0	0
ENSG00000222378	RNA5SP44	0	0	0	0	1	2	1	2	0	3	1	2	0	0	0	1	2	1	1	2	0	0
ENSG00000270040	ENSG00000270040	0	14	2	1	6	17	3	3	0	4	1	0	0	1	2	0	0	5	1	5	0	1
ENSG00000226438	ENSG00000226438	0	3	1	0	0	0	2	1	2	3	1	0	0	1	1	0	3	0	0	0	2	3
ENSG00000217897	HSPE1P8	0	0	0	4	1	1	0	3	0	2	1	0	0	1	0	0	0	2	0	0	0	1
ENSG00000183682	BMP8A	60	109	79	249	72	122	60	44	193	99	57	58	45	82	39	43	24	31	45	47	50	50
ENSG00000237624	OXCT2P1	28	9	0	49	7	16	13	14	16	0	16	2	14	20	11	11	3	11	13	5	10	4
ENSG00000243970	PPIEL	988	1498	2492	2119	836	1498	1308	998	1335	1909	571	790	260	835	482	301	364	688	662	291	296	498
ENSG00000090621	PABPC4	8413	11915	6233	31374	8411	11111	9838	4586	7493	9734	4349	4999	3400	4894	2273	2880	2807	2989	3639	2874	5743	3954
ENSG00000228060	PABPC4-AS1	41	53	6	171	31	51	105	27	65	131	35	42	46	27	22	31	47	45	71	32	77	29
ENSG00000201457	SNORA55	27	37	1	79	13	31	68	28	28	74	22	20	23	12	10	24	17	21	30	24	31	15
ENSG00000163909	HEYL	1768	1642	1183	1882	1595	2180	3020	1419	1681	1170	2659	640	613	1628	850	811	241	687	849	858	332	364
ENSG00000225903	ENSG00000225903	0	4	2	3	4	8	4	9	1	0	2	0	0	0	0	1	0	2	5	1	1	1
ENSG00000116981	NT5C1A	0	1	0	1	1	6	51	2	2	1	2	4	0	0	2	1	1	1	0	0	0	4
ENSG00000116983	HPCAL4	51	110	8	45	3	34	72	23	11	51	36	7	24	9	9	85	4	3	68	51	17	12
ENSG00000084072	PPIE	2183	2614	8621	7876	2349	2675	3045	1404	2060	3133	1276	753	1222	891	626	860	1206	758	1083	713	1403	1334
ENSG00000225333	ENSG00000225333	0	0	0	0	0	0	0	0	0	0	0	0	0	0	0	0	0	0	0	0	0	0
ENSG00000252413	RNU7-121P	0	0	0	0	0	0	0	0	0	0	0	0	0	0	0	0	0	0	0	0	0	0
ENSG00000116985	BMP8B	615	394	123	588	250	278	559	212	309	313	118	228	156	363	195	384	171	188	237	96	397	181
ENSG00000198754	OXCT2	24	27	26	108	25	19	56	8	15	16	7	13	2	21	17	10	4	15	21	3	44	25
ENSG00000285905	BMP8B-AS1	2	3	2	3	0	3	2	2	4	2	1	4	0	1	0	6	1	4	2	1	13	0
ENSG00000261798	ENSG00000261798	43	52	19	25	16	15	21	11	14	21	1	40	1	17	10	14	7	15	20	7	12	10
ENSG00000229213	ENSG00000229213	0	0	0	0	0	0	0	0	0	0	0	0	0	0	0	0	0	0	0	0	0	0
ENSG00000284719	ENSG00000284719	74	230	144	102	78	66	40	20	51	47	16	8	8	41	45	23	20	20	59	23	38	27
ENSG00000284678	LINC02811	3	12	3	6	0	0	9	1	7	3	0	1	0	4	4	5	3	2	5	1	4	3
ENSG00000043514	TRIT1	1435	1637	2339	6184	863	1652	1836	760	2115	1388	379	607	948	544	419	624	577	598	451	382	1661	509
ENSG00000202222	Y_RNA	0	0	0	1	1	0	0	0	0	1	0	0	0	0	0	0	1	0	0	0	0	0
ENSG00000116990	MYCL	1029	297	1039	4484	306	335	767	383	1744	304	75	194	1482	150	122	156	226	266	208	75	1885	251
ENSG00000236546	MYCL-AS1	9	1	7	28	1	7	1	2	19	1	0	0	1	1	2	0	1	2	2	0	11	1
ENSG00000207356	Y_RNA	0	2	0	0	0	0	0	0	0	0	0	0	0	0	0	0	0	0	0	0	0	1
ENSG00000168389	MFSD2A	2011	3272	2200	1117	610	4174	5563	926	1194	3301	1557	1943	382	1188	185	180	758	180	815	225	3349	1215
ENSG00000228477	ENSG00000228477	66	128	11	82	21	154	287	46	75	297	65	138	38	33	18	2	67	18	79	8	329	36
ENSG00000131236	CAP1	8633	5668	875	16983	10146	12233	11513	3871	10526	6371	5227	2955	3040	5524	3697	4056	3629	2652	3491	4034	3194	3740
ENSG00000131238	PPT1	11608	10407	4001	17280	20588	21162	11211	5362	12290	6384	3135	3255	6808	5316	3335	3910	4990	2233	3906	2863	4413	4886
ENSG00000226745	OAZ1P1	0	0	0	0	0	0	0	0	2	0	0	0	0	0	0	0	0	0	0	0	0	0
ENSG00000117000	RLF	1228	2290	890	5917	1222	1925	2001	1009	1990	1635	1283	565	825	1040	542	640	806	724	696	771	2659	654
ENSG00000207508	RNU6-1237P	0	0	0	0	0	0	0	0	0	0	0	0	0	0	0	0	1	0	0	0	0	0
ENSG00000188800	TMCO2	0	3	0	0	2	6	0	3	1	1	2	0	0	3	0	0	0	0	2	0	0	0
ENSG00000259943	ZMPSTE24-DT	316	536	369	644	236	298	454	132	222	423	128	253	138	117	148	115	128	151	123	119	272	119
ENSG00000084073	ZMPSTE24	1760	1706	719	5692	2045	2869	4951	859	2966	1822	663	1037	1041	860	1152	905	737	828	773	712	2387	1354
ENSG00000231296	ENSG00000231296	0	0	0	4	0	1	0	0	7	3	0	2	1	0	0	1	0	0	3	1	9	0
ENSG00000049089	COL9A2	1588	1654	5769	22921	4061	2875	6833	998	5928	2023	778	638	289	3097	483	673	1168	896	583	499	3182	1913
ENSG00000227311	RPL21P20	0	0	0	0	0	2	0	0	0	0	0	1	0	0	0	0	0	0	0	0	0	0
ENSG00000084070	SMAP2	6836	8366	3285	7794	10449	17671	13038	3101	5592	5895	6086	1731	1677	7275	2353	1731	837	2563	2431	4366	4185	1781
ENSG00000213172	ENSG00000213172	1	3	0	0	0	1	0	0	4	4	0	0	1	2	1	1	0	0	3	0	1	1
ENSG00000284677	ENSG00000284677	3	4	2	6	1	0	1	1	3	3	2	0	1	1	0	1	0	1	0	2	4	0
ENSG00000187801	ZFP69B	82	135	105	323	82	124	346	46	196	143	39	61	66	47	50	32	91	38	43	88	173	98
ENSG00000260920	ENSG00000260920	142	134	104	244	86	188	349	52	183	159	50	68	77	68	72	67	55	33	37	79	117	96
ENSG00000279667	ENSG00000279667	18	42	8	25	11	10	18	2	25	8	3	2	3	6	7	2	2	1	3	3	9	0
ENSG00000187815	ZFP69	409	476	306	893	259	381	503	217	386	380	98	162	130	152	110	134	128	113	100	102	175	113
ENSG00000238287	EXO5-DT	18	25	10	59	18	23	60	30	21	57	10	39	4	12	5	21	10	5	6	14	30	12
ENSG00000164002	EXO5	437	418	486	1778	326	338	688	228	333	329	154	165	118	166	153	115	107	135	136	130	223	114
ENSG00000227278	ENSG00000227278	2	1	1	1	1	0	1	0	1	0	0	0	0	0	0	0	0	0	0	0	0	0
ENSG00000238186	ENSG00000238186	28	27	26	34	14	9	29	6	22	18	7	4	8	7	2	4	1	9	8	3	6	1
ENSG00000117010	ZNF684	176	247	156	510	138	151	245	123	192	166	65	53	39	71	77	74	57	87	70	45	84	82
ENSG00000236505	ENSG00000236505	1	1	0	2	0	0	0	0	0	0	0	0	0	0	0	0	0	0	0	0	0	0
ENSG00000233910	GTF2F2P2	0	0	0	2	0	0	0	0	0	0	0	0	0	0	0	0	0	0	0	0	0	0
ENSG00000117016	RIMS3	380	764	465	2309	737	350	599	409	393	892	250	335	285	284	378	324	596	155	342	322	51	527
ENSG00000237899	ENSG00000237899	10	4	3	7	2	0	10	4	9	16	3	10	3	4	4	3	1	3	2	2	5	0
ENSG00000272145	NFYC-AS1	117	225	81	176	74	85	285	100	178	294	21	112	69	60	67	53	56	77	59	84	37	72
ENSG00000066136	NFYC	2612	3475	4036	10611	2699	3321	3571	1800	2981	2578	1658	1254	1168	1437	976	941	924	1257	998	792	1453	993
ENSG00000198974	MIR30E	0	0	0	0	0	0	0	0	0	0	0	0	0	0	0	0	0	0	0	1	0	0
ENSG00000207962	MIR30C1	0	0	0	0	0	0	0	0	0	3	0	0	0	0	0	0	0	0	0	0	0	0
ENSG00000117013	KCNQ4	186	110	165	101	384	160	1412	218	125	367	102	523	43	148	61	136	14	89	79	19	30	225
ENSG00000264582	RN7SL326P	0	0	0	0	0	0	0	0	0	0	0	1	0	0	0	0	0	0	0	0	0	0
ENSG00000179862	CITED4	580	152	2713	1893	291	270	259	208	861	131	217	35	397	258	90	140	980	182	65	198	427	40
ENSG00000229528	ENSG00000229528	0	0	1	2	0	0	0	0	0	0	0	0	1	1	0	0	0	0	0	1	0	0
ENSG00000228940	ENSG00000228940	0	0	0	10	0	0	0	0	0	0	0	0	0	0	0	0	0	1	0	0	0	0
ENSG00000233118	UBE2V1P8	0	0	0	0	0	0	0	0	0	0	0	0	0	0	0	0	0	0	0	0	0	0
ENSG00000171793	CTPS1	2853	1197	1870	8905	1405	1787	2944	900	2584	1125	883	1362	1048	749	778	585	1053	303	581	1179	2688	1057
ENSG00000281207	SLFNL1-AS1	179	140	135	179	83	112	172	112	176	188	57	114	90	64	58	73	108	77	84	66	137	63
ENSG00000171790	SLFNL1	120	61	71	109	49	51	121	42	72	64	37	59	26	41	46	61	65	14	27	25	89	31
ENSG00000010803	SCMH1	1903	2245	2838	3293	1823	2038	2805	1882	2601	2560	1345	1025	737	1206	751	795	793	1006	953	833	1019	575
ENSG00000215893	RPL23AP17	0	1	0	1	0	0	0	0	2	1	0	0	0	0	0	2	1	0	0	0	0	0
ENSG00000235358	SCMH1-DT	6	16	7	2	5	11	10	3	0	4	5	0	4	1	1	2	4	6	1	1	2	0
ENSG00000213987	RPL36AP9	0	0	0	0	0	0	0	0	0	0	0	0	0	0	0	0	0	0	0	0	0	0
ENSG00000204060	FOXO6	54	47	745	342	47	79	125	62	196	234	33	54	74	78	26	26	58	65	65	9	362	243
ENSG00000229901	FOXO6-AS1	12	11	87	47	12	8	21	9	6	18	2	14	10	16	9	3	6	9	5	2	27	11
ENSG00000252563	RNA5SP45	0	0	0	0	0	0	0	0	0	0	0	0	0	0	0	0	0	0	0	0	0	0
ENSG00000127129	EDN2	37	176	1365	893	355	1298	95	69	482	885	1526	13	12	310	74	51	3	51	430	122	142	40
ENSG00000127124	HIVEP3	982	1453	904	3818	1004	808	891	1179	1548	1017	898	325	498	722	791	572	440	707	774	929	255	420
ENSG00000230881	ENSG00000230881	0	1	3	17	0	0	0	6	7	8	1	1	3	0	2	4	5	0	3	2	0	0
ENSG00000230638	ENSG00000230638	35	66	578	788	104	113	198	120	83	433	39	51	38	84	31	37	30	28	70	156	16	72
ENSG00000284895	ENSG00000284895	0	0	0	0	0	0	0	0	0	0	0	0	0	0	0	0	0	0	0	0	0	0
ENSG00000227538	HNRNPFP1	0	0	0	1	0	0	0	0	0	0	0	1	0	0	0	1	0	0	0	0	0	0
ENSG00000228776	ENSG00000228776	0	0	0	0	0	0	1	0	0	0	0	0	0	0	0	0	0	0	0	0	0	0
ENSG00000044012	GUCA2B	0	0	0	1	0	356	0	0	1	0	0	0	0	3	0	0	1	0	1	0	4	0
ENSG00000197273	GUCA2A	2	1	0	8	0	867	4	0	0	7	1	0	0	2	0	1	0	0	1	0	2	2
ENSG00000198815	FOXJ3	2439	3622	2539	4700	2533	3045	4894	2189	3595	3725	1729	1659	2015	1261	1170	1708	1155	1806	1479	1241	4107	1237
ENSG00000227527	ENSG00000227527	19	20	67	11	34	13	15	9	14	25	5	11	7	4	6	3	4	8	3	6	24	7
ENSG00000177181	RIMKLA	62	15	250	69	19	154	372	63	111	179	28	317	894	94	18	133	28	55	89	4	635	26
ENSG00000235002	ENSG00000235002	1	0	1	0	0	0	1	0	0	2	0	1	1	1	0	0	0	1	1	0	2	0
ENSG00000066185	ZMYND12	35	66	115	61	155	173	344	57	74	59	39	89	25	73	18	53	8	185	43	26	58	13
ENSG00000127125	PPCS	2076	3251	2073	3762	2765	3889	3485	1202	2451	2505	762	1144	1198	1367	812	948	684	662	830	932	1611	1226
ENSG00000186409	CCDC30	107	246	268	302	300	259	535	169	231	330	106	144	95	137	61	56	154	592	138	59	112	35
ENSG00000230116	RPS3AP11	0	0	0	1	0	0	0	2	0	3	0	0	0	0	0	0	0	0	0	1	0	0
ENSG00000236876	TMSB4XP1	1	2	0	0	2	0	5	0	7	4	0	2	2	2	0	0	0	0	1	1	0	0
ENSG00000200254	RNU6-536P	0	0	0	0	0	0	1	0	1	3	0	0	0	0	0	0	0	0	0	0	1	0
ENSG00000236180	ENSG00000236180	4	3	4	9	0	1	1	1	4	0	0	0	0	0	0	2	1	0	0	0	2	0
ENSG00000171960	PPIH	1059	1441	2359	1826	911	1136	777	394	824	800	357	249	300	343	259	345	201	202	271	290	1250	379
ENSG00000285728	ENSG00000285728	125	204	378	186	143	165	119	98	138	133	66	32	58	88	55	35	37	58	60	46	102	48
ENSG00000234917	ENSG00000234917	4	21	20	10	3	10	5	4	19	6	5	1	1	6	2	1	2	3	8	2	6	2
ENSG00000065978	YBX1	22951	17404	14579	42548	23965	26511	18850	8109	26528	16395	10611	7830	10699	9977	5671	7563	7121	4699	5830	6684	30146	7109
ENSG00000164007	CLDN19	0	0	0	82	1	0	2	2	4	1	0	0	0	1	0	0	0	17	0	1	14	1
ENSG00000117385	P3H1	6606	4349	6856	8288	5521	5936	2825	2500	6250	2368	1854	669	1506	2399	2492	1084	1197	1046	1020	1969	2907	1094
ENSG00000164008	C1orf50	133	134	130	291	93	136	273	116	150	220	45	144	78	70	64	63	48	131	82	107	133	53
ENSG00000283580	ENSG00000283580	1	0	1	1	3	1	0	0	2	1	0	0	2	0	0	1	0	1	2	0	2	0
ENSG00000228452	C1orf50-AS1	0	0	0	0	0	0	0	0	0	0	0	0	0	0	0	0	0	0	0	0	0	0
ENSG00000274386	TMEM269	33	88	51	50	33	38	41	36	45	36	23	21	28	30	9	42	17	16	20	15	28	39
ENSG00000177868	SVBP	699	497	767	779	831	813	706	201	548	499	215	171	289	254	202	246	149	143	143	246	296	167
ENSG00000164010	ERMAP	1095	832	1962	1569	1041	817	787	981	1494	936	376	294	666	473	411	218	406	489	317	331	374	300
ENSG00000228192	ZNF691-DT	50	40	22	151	22	19	27	27	40	69	4	40	64	21	9	22	12	26	6	6	8	14
ENSG00000164011	ZNF691	1017	1005	1878	1110	954	794	1034	447	842	1001	241	500	349	384	293	230	199	258	270	244	322	394
ENSG00000233708	ENSG00000233708	1	10	0	4	0	3	2	0	1	2	0	2	3	2	0	1	1	0	2	2	0	3
ENSG00000237090	MKRN8P	0	3	1	7	0	0	0	0	1	0	0	1	5	0	0	0	2	0	0	0	0	0
ENSG00000225099	ATP6V1E1P1	1	0	0	0	1	1	0	0	0	0	0	0	0	0	0	2	1	0	0	0	0	1
ENSG00000117394	SLC2A1	7070	3214	9444	38014	3141	7352	1339	2179	8786	6820	1628	501	23049	6106	3721	6659	40435	946	1155	5760	32359	4371
ENSG00000284138	ATP6V0CP4	1	14	9	7	8	3	1	2	10	1	3	0	9	16	1	3	14	5	3	9	97	2
ENSG00000227533	SLC2A1-DT	27	79	202	89	13	53	14	16	28	21	8	9	55	32	11	34	67	24	26	69	37	33
ENSG00000283973	ENSG00000283973	0	2	6	18	0	3	0	8	4	1	0	0	17	4	1	4	15	4	0	6	33	1
ENSG00000207256	RNU6-880P	0	1	1	2	0	1	0	0	0	1	0	0	2	0	1	1	2	1	0	4	0	0
ENSG00000283136	U6	0	0	0	0	0	0	0	0	0	0	0	0	0	0	0	0	0	0	0	0	0	0
ENSG00000277513	ENSG00000277513	0	0	0	0	0	0	0	0	0	0	0	0	0	0	0	0	0	0	0	0	0	0
ENSG00000186973	CFAP144	107	113	1444	77	144	60	341	82	113	26	38	0	87	48	1	1	61	547	103	12	48	32
ENSG00000117395	EBNA1BP2	2914	3275	1798	4377	2423	2492	2629	892	2438	2395	1005	1190	1128	1078	581	938	987	554	660	1005	1700	1411
ENSG00000284410	MIR6733	0	0	0	0	0	0	0	0	0	0	0	0	0	0	0	0	0	0	0	0	0	0
ENSG00000243710	CFAP57	46	117	85	673	203	64	480	57	106	205	41	177	20	60	17	7	15	779	128	35	11	165
ENSG00000199240	RNA5SP46	0	0	0	0	0	0	0	0	0	0	0	0	0	0	0	0	0	0	0	0	0	0
ENSG00000179178	TMEM125	167	4731	3942	207	1643	3198	9236	1417	332	4514	965	3840	430	1067	196	655	55	464	1133	136	323	2445
ENSG00000253313	C1orf210	18	757	289	277	132	638	2282	105	133	851	61	645	167	207	32	266	52	63	179	27	84	691
ENSG00000066056	TIE1	3979	1854	1269	1416	2202	1927	2851	4264	1874	4272	6180	707	973	1697	1067	1159	167	4280	1674	1194	336	317
ENSG00000117400	MPL	11	14	8	13	2	7	23	18	12	26	4	35	14	4	4	6	13	23	7	4	9	1
ENSG00000234694	CDC20-DT	37	68	141	32	19	53	30	21	32	23	12	26	29	16	12	13	19	15	12	19	27	9
ENSG00000117399	CDC20	3063	2068	1885	5390	931	741	347	167	1563	601	344	183	772	213	623	1265	792	66	364	1266	2924	1117
ENSG00000066322	ELOVL1	5711	5091	3582	4416	5099	6577	6640	2635	4271	4278	1905	2171	2259	3368	1801	1896	1561	1001	1622	2188	2912	3289
ENSG00000283836	MIR6734	0	0	0	0	0	0	0	0	0	0	0	0	0	0	0	0	0	0	0	0	0	0
ENSG00000159479	MED8	2709	3202	2275	3356	2614	2776	3231	1286	2301	2191	742	835	944	1206	599	873	727	486	671	766	1318	1342
ENSG00000229431	MED8-AS1	127	240	76	186	87	118	192	50	110	161	25	38	43	66	23	40	19	21	43	33	83	76
ENSG00000198198	SZT2	4192	7196	5263	6440	4551	4504	7424	4286	5628	6620	3314	2585	2576	3164	2259	2033	2109	2907	3130	2334	3338	2530
ENSG00000229372	SZT2-AS1	0	1	5	1	0	0	0	0	0	3	0	1	0	0	0	0	0	0	0	5	4	0
ENSG00000274975	MIR6735	0	0	0	0	0	0	0	0	0	0	0	0	0	0	0	0	0	0	0	0	0	0
ENSG00000178922	HYI	0	0	0	0	0	0	0	0	0	0	0	0	0	0	0	0	0	0	0	0	0	0
ENSG00000229348	HYI-AS1	4	18	11	18	0	6	1	1	4	11	2	0	0	4	0	1	1	1	0	1	0	1
ENSG00000142949	PTPRF	6126	7814	30805	82850	11249	11091	16859	9897	21582	16867	3610	8881	20683	6678	6262	9768	16783	5021	6462	7197	28226	10927
ENSG00000284989	ENSG00000284989	0	0	0	0	0	1	0	0	0	0	0	0	0	0	0	0	0	0	0	0	0	0
ENSG00000066135	KDM4A	1068	991	3059	1860	1413	1273	1663	969	1835	1119	548	492	819	622	418	583	664	628	444	556	2313	516
ENSG00000236200	KDM4A-AS1	84	172	245	220	101	106	161	99	185	153	35	39	106	65	64	40	111	75	47	58	242	44
ENSG00000126091	ST3GAL3	236	334	748	404	240	209	665	283	363	826	137	192	443	150	91	100	252	150	150	209	567	70
ENSG00000229444	ST3GAL3-AS1	0	1	2	1	0	0	0	0	3	1	0	1	1	0	0	1	2	0	0	3	2	0
ENSG00000283414	U6	0	0	0	0	0	0	0	0	3	0	0	0	0	0	0	0	0	0	0	0	1	0
ENSG00000233674	ENSG00000233674	0	0	0	0	0	0	0	0	0	0	0	0	0	2	0	0	0	0	0	0	0	0
ENSG00000283477	MIR6079	0	0	0	0	0	0	0	0	0	0	0	0	0	0	0	0	0	0	0	0	0	0
ENSG00000224751	SHMT1P1	0	0	0	0	0	0	0	1	2	6	0	3	0	0	1	0	6	1	1	2	3	0
ENSG00000117407	ARTN	706	112	10941	310	88	168	555	323	440	142	167	74	971	135	69	63	3413	70	64	243	2579	58
ENSG00000237950	LINC02918	14	28	74	32	15	16	44	34	15	28	15	42	19	19	12	11	30	27	19	19	25	8
ENSG00000117408	IPO13	2776	2442	5789	3498	2612	2259	2446	1723	2965	1531	1094	975	1272	1445	893	873	2134	883	1018	959	2177	1317
ENSG00000285649	ENSG00000285649	6	31	13	8	2	5	7	2	4	1	5	2	0	3	0	1	2	0	2	2	1	0
ENSG00000132768	DPH2	1929	1979	2241	2854	1294	1425	1480	994	1993	1562	751	1043	1004	851	608	677	611	427	636	681	1637	1006
ENSG00000117410	ATP6V0B	9808	7788	8143	7761	11294	11617	8104	2858	6663	4917	2885	1596	2339	4484	2285	1816	2382	1396	2349	2581	4037	3337
ENSG00000117411	B4GALT2	3452	2525	4612	4455	3664	3573	4483	1712	4338	3251	1157	1392	1320	1194	1228	1255	1615	632	1011	1602	2097	1990
ENSG00000159214	CCDC24	369	797	3690	3004	1035	1074	1700	426	772	1178	293	648	534	644	337	547	946	749	449	196	1148	581
ENSG00000196517	SLC6A9	1032	1668	1120	1265	696	954	2117	699	1257	804	342	274	794	425	214	140	598	435	423	215	1482	772
ENSG00000230615	ENSG00000230615	202	169	200	99	101	134	122	49	97	61	20	6	42	63	29	14	31	16	48	67	19	43
ENSG00000227163	ENSG00000227163	1	0	0	2	3	0	0	1	8	1	0	0	0	1	2	1	2	0	2	0	0	0
ENSG00000271647	KRT8P47	0	0	0	0	0	0	0	0	1	0	0	0	0	0	0	0	0	0	1	0	0	0
ENSG00000239560	RN7SL479P	0	0	0	0	0	0	1	0	1	0	0	0	0	0	0	0	0	0	0	0	0	0
ENSG00000171872	KLF17	40	11	12	10	26	31	30	3	26	8	5	0	11	10	7	4	4	1	11	18	6	1
ENSG00000233514	ENSG00000233514	0	1	0	3	0	0	2	0	5	2	0	0	0	1	0	0	0	0	0	0	0	0
ENSG00000283039	KLF18	6	0	0	0	0	0	1	0	0	0	0	0	1	0	0	1	0	0	0	0	5	0
ENSG00000226804	ENSG00000226804	0	0	0	0	0	0	0	0	0	0	0	0	0	0	0	0	0	0	0	0	0	0
ENSG00000200171	Y_RNA	0	0	0	1	0	0	0	0	0	0	0	0	0	0	0	0	0	0	0	0	0	0
ENSG00000238037	OOSP1P1	0	0	0	0	2	0	0	0	0	0	0	0	0	0	0	0	0	0	0	0	0	0
ENSG00000227994	ENSG00000227994	0	0	0	0	0	0	0	0	0	0	0	0	0	0	0	0	0	0	0	0	0	0
ENSG00000271329	ENSG00000271329	1	12	8	16	5	2	4	8	12	2	0	1	1	1	0	0	1	3	0	0	12	2
ENSG00000178028	DMAP1	3632	4500	10140	4871	3947	4028	4130	2437	3116	3483	1852	1053	1655	2168	1607	1806	1350	1756	1753	1505	3036	906
ENSG00000117419	ERI3	2926	2363	3843	3825	2821	2908	2533	1251	3010	2274	1075	1305	1545	1255	655	909	930	823	669	931	1856	1386
ENSG00000233602	ERI3-IT1	8	5	0	14	5	4	20	7	9	32	9	14	9	7	11	10	10	15	5	7	27	4
ENSG00000199385	RNU6-369P	0	0	0	0	0	0	0	0	0	0	0	0	0	0	0	0	0	0	0	0	0	0
ENSG00000187147	RNF220	3634	4097	4333	4586	3622	3244	3716	1977	3233	3933	1486	1696	1921	1783	1301	1449	1247	1375	1316	1474	1956	1316
ENSG00000263381	MIR5584	0	0	0	0	0	0	0	0	0	0	0	0	0	0	0	0	0	0	0	0	0	0
ENSG00000126106	TMEM53	294	635	534	228	662	828	951	259	333	646	194	243	187	336	116	229	136	162	275	165	449	489
ENSG00000198520	ARMH1	474	1299	1548	91	1123	927	369	331	201	336	409	137	130	352	141	266	54	555	329	206	219	166
ENSG00000199377	RNU5F-1	4	13	2	1	2	2	3	8	1	4	1	4	0	0	1	2	0	12	4	3	5	0
ENSG00000200169	RNU5D-1	0	0	0	3	1	0	0	2	0	0	0	2	0	2	0	0	0	2	0	3	1	0
ENSG00000142945	KIF2C	1442	1204	1541	4374	655	781	226	181	1497	626	275	139	528	154	370	762	489	58	342	723	3094	703
ENSG00000225721	ENSG00000225721	13	20	15	27	6	8	5	5	18	11	1	7	6	7	5	15	6	3	7	10	34	10
ENSG00000142937	RPS8	52504	78502	54593	107307	52157	83835	54152	21877	36887	55907	26704	36419	13502	27154	10900	18968	14171	13800	10784	16454	40317	25526
ENSG00000264294	SNORD55	0	0	0	0	0	0	0	0	0	0	0	0	0	0	0	0	0	0	0	0	0	0
ENSG00000200913	SNORD46	33	57	11	136	63	105	82	27	35	87	32	18	19	28	23	17	20	17	25	30	79	44
ENSG00000202031	SNORD38A	8	19	13	32	13	18	13	11	12	10	7	4	0	4	0	2	8	1	1	4	10	3
ENSG00000207421	SNORD38B	0	0	0	0	0	0	0	0	0	0	0	0	0	0	0	0	0	0	0	0	0	0
ENSG00000281859	SNORD38B	0	0	0	0	0	0	0	0	0	0	0	0	0	0	0	0	0	0	0	0	0	0
ENSG00000234093	RPS15AP11	0	1	1	4	2	1	1	0	0	2	0	0	0	0	0	0	0	0	0	0	0	1
ENSG00000142959	BEST4	53	96	1258	121	165	127	153	64	43	60	45	33	23	44	50	33	24	489	85	33	52	65
ENSG00000173846	PLK3	2805	2928	1323	2801	3013	5291	2267	1658	1919	1401	2858	769	472	2798	664	576	529	1737	1238	1226	1503	858
ENSG00000188396	DYNLT4	21	36	9	25	49	45	41	22	18	44	28	4	12	35	11	20	6	165	80	21	15	10
ENSG00000222009	BTBD19	1596	1266	667	1890	1627	2550	1147	1380	2546	699	1081	255	316	1552	603	616	318	906	819	734	537	364
ENSG00000117425	PTCH2	290	1447	370	602	377	359	308	248	394	158	183	93	178	320	182	89	102	296	175	121	378	89
ENSG00000202444	RNU5E-6P	0	0	0	0	0	0	0	0	0	0	0	0	0	0	0	0	0	0	0	0	0	0
ENSG00000226499	ENSG00000226499	1	7	26	2	6	4	3	5	6	3	2	2	2	5	0	1	0	2	0	3	3	2
ENSG00000070785	EIF2B3	1107	1355	655	2665	1258	1372	1286	490	1121	755	468	470	296	507	300	403	289	306	311	399	1063	505
ENSG00000253039	RNA5SP47	0	1	0	0	0	0	0	0	0	2	0	0	0	0	1	0	0	1	0	0	0	0
ENSG00000229815	CCNB1IP1P1	0	0	0	0	0	0	0	0	0	0	0	0	2	1	0	0	1	0	0	0	2	0
ENSG00000232369	PPIAP35	1	12	2	8	12	8	8	0	3	0	0	0	1	1	0	1	0	0	0	0	4	0
ENSG00000268949	MRPS17P1	2	2	1	9	4	5	3	3	0	5	0	3	8	1	1	0	0	0	2	1	2	3
ENSG00000126107	HECTD3	3302	4032	3765	5174	3999	3408	4048	2754	3644	3593	1704	1415	1258	2335	1508	1363	1178	1449	1500	1602	3108	2467
ENSG00000126088	UROD	3669	3390	3924	4396	3869	3973	3094	1782	2922	2897	1339	1010	1140	1768	1181	985	807	1020	898	1276	3226	1358
ENSG00000162415	ZSWIM5	131	582	116	455	192	314	775	304	142	266	214	189	100	125	62	152	116	241	201	57	966	409
ENSG00000234315	OSTCP5	0	3	0	0	0	0	0	0	0	0	0	0	0	0	1	0	0	0	0	0	0	0
ENSG00000281912	LINC01144	53	75	181	106	43	71	37	43	71	60	19	60	34	24	26	20	35	48	19	17	92	33
ENSG00000186603	HPDL	273	97	46	135	16	30	13	32	27	95	14	56	29	41	25	50	6	9	64	8	855	93
ENSG00000132781	MUTYH	1484	1831	3561	2704	1381	1274	1181	754	1085	1058	666	456	660	781	429	496	539	428	479	486	3045	525
ENSG00000132773	TOE1	924	882	1031	2139	580	629	756	520	726	520	333	302	291	439	231	173	165	304	228	237	903	290
ENSG00000070759	TESK2	562	516	1238	1775	707	573	479	438	700	394	385	193	468	438	199	176	245	393	203	200	1861	236
ENSG00000236872	PPIAP36	1	0	2	1	3	1	1	0	0	3	0	0	0	0	2	1	0	0	0	1	0	0
ENSG00000280670	CCDC163	208	156	420	1058	444	618	521	362	233	109	66	170	264	439	168	82	32	440	64	272	529	199
ENSG00000132763	MMACHC	363	487	407	1373	323	359	578	279	539	443	109	340	194	179	169	334	228	138	122	164	967	255
ENSG00000117450	PRDX1	15478	10135	6375	26710	14478	20655	13966	4294	9832	8332	3854	5415	13961	5295	2950	4859	10383	2482	3533	3342	13183	6177
ENSG00000234379	HMGB1P48	0	1	0	0	1	0	1	0	1	0	0	0	0	0	0	0	0	0	0	0	0	0
ENSG00000117448	AKR1A1	8357	9555	11991	8301	12434	10700	7916	4159	7781	7389	3305	2426	3547	5085	2688	2483	2478	2183	2873	2355	3789	3487
ENSG00000281133	ENSG00000281133	0	0	0	29	1	1	1	0	4	1	0	2	1	0	0	0	1	0	0	0	3	0
ENSG00000280836	ENSG00000280836	0	0	0	33	0	0	3	5	10	2	2	0	2	0	1	2	0	2	1	0	4	0
ENSG00000132780	NASP	7474	9451	13120	7195	7907	6920	7199	4362	7423	7082	4339	2278	2402	3033	2582	4369	1813	2679	3322	2756	13303	2902
ENSG00000281112	ENSG00000281112	0	0	0	0	0	0	0	2	0	3	0	0	0	0	0	1	0	0	0	0	3	0
ENSG00000281825	ENSG00000281825	0	1	0	1	0	1	0	1	0	0	0	1	0	0	1	0	0	2	1	3	0	0
ENSG00000159588	CCDC17	288	744	1265	170	1396	344	1542	486	339	443	290	58	212	450	161	193	98	5192	1164	197	787	208
ENSG00000159592	GPBP1L1	5036	6102	5342	4661	5941	6327	10959	3597	6605	6750	2630	2671	3553	2858	2372	3795	2303	2458	2469	2127	7088	3578
ENSG00000225447	RPS15AP10	12	38	2	16	11	12	35	27	34	58	11	5	14	8	29	23	8	20	11	14	48	10
ENSG00000234329	RPL7AP16	14	39	23	30	17	27	48	28	44	59	22	9	19	7	19	37	28	25	21	21	116	15
ENSG00000159596	TMEM69	949	1484	935	1388	1083	1137	1278	530	1244	1315	345	638	675	437	361	811	421	335	379	440	1638	519
ENSG00000197429	IPP	313	413	311	619	358	546	617	276	609	503	229	269	330	169	169	285	314	306	159	216	626	389
ENSG00000230896	ENSG00000230896	65	117	159	70	49	115	94	69	75	80	31	38	31	41	20	35	29	39	33	33	34	34
ENSG00000236111	RPL6P1	0	0	0	0	0	0	0	0	0	0	0	0	0	0	0	0	0	0	0	0	0	0
ENSG00000086015	MAST2	5795	13077	10653	7818	7713	7063	4898	4619	10564	5214	2749	1775	2063	3578	3020	7914	2483	1714	2840	2291	3088	2050
ENSG00000232467	TMA16P2	0	0	0	0	0	0	0	1	0	0	0	0	0	0	0	0	0	0	0	1	0	0
ENSG00000117461	PIK3R3	1423	970	3234	874	1213	1014	2632	1615	1692	677	1443	344	489	1234	452	493	133	727	803	405	1123	448
ENSG00000278139	P3R3URF-PIK3R3	0	0	0	0	0	0	0	0	0	0	0	0	0	0	0	0	0	0	0	0	0	0
ENSG00000226957	ENSG00000226957	2	5	2	5	2	0	13	1	11	7	8	0	1	2	3	6	1	7	2	0	6	2
ENSG00000233114	COX7BP4	0	0	0	0	0	0	0	0	0	1	0	0	0	0	0	0	0	0	0	0	0	0
ENSG00000227857	ENSG00000227857	2	5	30	9	3	1	4	2	4	2	4	1	7	1	0	0	1	5	1	1	3	1
ENSG00000117472	TSPAN1	335	268	7862	700	3573	4658	15834	846	889	1244	850	276	857	6141	263	1120	188	4920	1020	199	201	244
ENSG00000250719	P3R3URF	0	0	0	0	0	0	0	0	0	0	0	0	0	0	0	0	0	0	0	0	1	0
ENSG00000085998	POMGNT1	4074	3918	6651	6194	4344	4735	5547	2907	5100	3442	1893	1916	2221	2023	2100	2280	1741	1671	1714	2258	1577	1865
ENSG00000171357	LURAP1	46	40	116	43	120	52	108	56	96	42	33	30	15	37	23	11	13	63	31	25	18	8
ENSG00000085999	RAD54L	503	453	651	561	326	226	115	81	631	322	116	65	254	68	210	395	309	38	146	206	354	168
ENSG00000132128	LRRC41	5371	4804	6333	4230	4782	6463	7962	3146	6004	5388	2804	2977	2470	2852	1990	2646	3278	1992	1850	2168	1659	3079
ENSG00000173660	UQCRH	7770	6216	6504	5036	5250	8793	6239	1530	4660	4296	1738	2769	1974	2478	1145	2199	2233	855	1061	1712	1915	2689
ENSG00000117481	NSUN4	1184	1310	1431	1149	1179	1765	2318	885	1438	1512	750	1070	621	820	468	587	478	582	467	480	463	622
ENSG00000225779	ENSG00000225779	0	3	0	0	1	0	4	1	0	3	1	4	0	1	1	0	0	2	0	0	0	0
ENSG00000117480	FAAH	803	1149	3151	739	1164	1377	3460	1984	1059	1765	414	1068	388	1072	433	835	785	534	962	227	785	702
ENSG00000232022	FAAHP1	14	572	82	76	56	35	75	79	36	102	52	62	20	33	16	70	23	20	40	15	9	38
ENSG00000224863	LINC01398	0	11	4	3	4	3	8	2	0	5	3	8	1	0	2	15	2	1	0	3	0	19
ENSG00000197587	DMBX1	8	253	4	127	168	11	21	0	4	470	10	5	45	18	13	232	30	0	15	172	28	91
ENSG00000282881	TMEM275	0	0	0	0	0	0	0	0	0	0	0	0	0	0	0	0	0	0	0	0	0	0
ENSG00000269956	MKNK1-AS1	46	56	17	40	43	54	67	60	83	125	34	25	29	34	28	32	32	33	37	27	13	25
ENSG00000162456	KNCN	0	0	0	2	0	0	1	0	0	0	0	0	0	0	0	0	0	4	0	0	2	1
ENSG00000079277	MKNK1	4858	4945	5396	2673	4378	5025	3716	3273	4470	4061	2292	1247	2383	2568	1565	1833	1673	1369	1835	1401	716	1679
ENSG00000142961	MOB3C	2821	2356	3361	1464	3005	3292	2285	1905	2106	2045	1865	735	2512	1736	845	999	1893	1136	1138	938	394	983
ENSG00000123472	ATPAF1	1655	2496	2147	1428	2059	2385	3260	1292	2011	2288	662	1154	1091	1038	569	1310	782	843	698	509	566	915
ENSG00000233647	NENFP1	0	3	0	0	1	0	9	1	0	6	0	0	0	0	0	4	2	1	2	0	2	2
ENSG00000186118	TEX38	6	6	28	4	11	2	7	1	10	11	1	7	3	0	1	6	7	6	3	4	1	3
ENSG00000228237	EFCAB14-AS1	8	29	4	11	2	8	34	10	21	46	0	5	9	3	10	10	10	16	18	10	18	16
ENSG00000159658	EFCAB14	5265	5146	3891	4844	5806	6898	14552	4930	6764	6195	4030	3101	3177	3239	2471	3300	2589	4074	2969	2760	2150	4654
ENSG00000236476	ENSG00000236476	0	0	1	2	0	0	1	0	0	0	0	0	0	0	0	0	0	11	0	0	0	0
ENSG00000142973	CYP4B1	18	120	1685	133	859	740	20719	1709	930	1420	1179	549	152	814	63	30	16	2902	1380	75	3315	82
ENSG00000154198	CYP4Z2P	0	7	71	6	4	2	254	43	30	20	6	18	1	12	5	0	2	19	16	1	4	2
ENSG00000238145	TUBAP8	0	0	0	0	0	0	11	5	1	1	0	0	0	0	0	0	0	4	1	0	0	0
ENSG00000187048	CYP4A11	0	7	4	0	3	1	46	11	2	10	4	0	0	6	0	0	1	8	4	0	0	1
ENSG00000259832	CYP4A26P	0	0	0	0	0	0	5	0	1	0	0	0	0	0	0	0	0	0	1	1	0	0
ENSG00000261196	CYP4A43P	0	0	0	0	0	0	1	0	0	0	0	0	0	0	0	0	0	0	0	0	0	0
ENSG00000261593	CYP4A27P	0	0	0	0	0	0	8	0	0	0	0	0	0	0	0	0	0	0	1	0	0	0
ENSG00000261290	CYP4A44P	0	0	0	0	0	0	4	0	0	0	0	0	0	0	0	0	0	1	0	0	0	0
ENSG00000186377	CYP4X1	47	222	540	1471	261	156	2246	619	1334	494	196	287	44	155	35	17	132	739	197	19	343	44
ENSG00000186160	CYP4Z1	6	11	157	288	10	3	665	53	220	23	12	7	8	20	0	2	11	63	18	2	42	1
ENSG00000225154	TUBAP9	0	0	0	1	0	0	35	4	4	6	1	0	0	0	0	0	0	5	2	1	2	0
ENSG00000225506	CYP4A22-AS1	10	33	56	8	11	10	29	22	29	41	7	17	20	15	5	28	42	2	5	10	27	11
ENSG00000162365	CYP4A22	0	4	35	18	1	2	138	3	23	5	5	1	4	1	0	1	2	11	4	0	2	1
ENSG00000225514	MTND1P34	0	0	1	0	0	0	0	0	0	1	0	0	0	0	0	0	0	0	0	1	0	0
ENSG00000224805	LINC00853	2	93	109	5	14	26	57	8	12	22	8	13	9	6	4	20	11	3	4	2	3	14
ENSG00000162366	PDZK1IP1	189	12242	2843	371	2357	2048	2931	788	293	3067	662	1131	253	2840	94	217	893	96	1190	408	86	10052
ENSG00000162367	TAL1	482	327	370	208	309	393	428	972	411	738	650	132	134	306	170	169	53	644	434	194	101	37
ENSG00000226252	ENSG00000226252	47	35	40	27	37	32	57	107	39	164	60	14	16	23	24	23	3	78	76	10	9	4
ENSG00000123473	STIL	718	568	463	645	313	316	398	153	562	392	108	131	454	148	290	671	320	127	219	382	325	399
ENSG00000162368	CMPK1	3844	5323	2368	3627	5999	8981	16719	1703	5008	5943	1567	2739	1557	2666	2105	2668	1611	2067	1990	1794	1145	2834
ENSG00000225762	LINC01389	24	63	39	16	26	33	35	26	20	17	7	8	8	24	17	17	4	10	10	22	4	12
ENSG00000186790	FOXE3	10	5	10	3	14	1	0	4	4	3	4	1	0	4	4	3	4	0	1	4	0	2
ENSG00000237424	FOXD2-AS1	140	472	423	122	382	193	221	91	100	365	76	178	109	138	160	134	172	74	136	127	36	169
ENSG00000186564	FOXD2	44	153	88	39	105	65	79	34	36	166	31	89	71	77	43	122	113	42	80	63	21	108
ENSG00000271355	ENSG00000271355	0	0	0	0	0	0	0	0	0	0	0	0	0	0	0	0	0	0	0	0	0	0
ENSG00000229554	RPL21P24	0	0	0	0	0	0	0	0	0	0	0	0	0	0	0	0	0	0	0	0	0	0
ENSG00000227883	ATP6V0E1P4	0	0	0	0	0	1	1	0	0	0	0	0	0	0	0	0	0	0	0	0	0	0
ENSG00000227947	LINC01738	0	0	0	0	2	0	0	0	0	0	0	0	0	2	0	0	0	0	0	0	0	2
ENSG00000269113	TRABD2B	93	395	151	89	402	363	115	299	127	106	132	22	33	190	247	68	36	151	70	64	12	98
ENSG00000223814	ENSG00000223814	0	0	0	0	0	0	0	0	0	0	0	0	0	0	0	0	0	0	0	0	0	0
ENSG00000225028	ENSG00000225028	2	14	1	1	9	8	2	2	2	1	3	1	0	5	5	10	0	0	1	0	0	7
ENSG00000226133	LINC02794	0	5	0	1	2	1	7	1	0	1	0	0	1	1	0	0	0	0	1	2	0	0
ENSG00000231413	ENSG00000231413	0	2	0	0	0	0	2	0	0	0	0	0	0	1	0	0	0	0	0	0	0	0
ENSG00000237180	CYP46A4P	0	1	0	0	0	0	2	0	0	0	0	0	0	0	0	0	1	0	0	1	0	0
ENSG00000242267	SKINT1L	13	41	56	47	17	20	136	21	21	25	12	9	7	14	7	2	2	30	6	2	4	9
ENSG00000279096	ENSG00000279096	0	1	0	2	1	0	13	0	0	0	1	0	0	0	0	0	0	2	1	1	0	2
ENSG00000223720	ENSG00000223720	0	4	3	5	4	1	3	0	1	1	2	3	4	1	1	1	2	0	0	0	0	2
ENSG00000117834	SLC5A9	62	120	276	99	57	72	5362	188	77	207	67	102	62	133	30	22	13	162	92	16	24	41
ENSG00000272491	ENSG00000272491	40	80	114	29	40	20	202	63	27	52	30	19	8	37	5	5	6	43	19	7	7	20
ENSG00000279214	ENSG00000279214	0	3	0	1	6	2	3	0	0	2	1	0	0	2	4	2	0	2	0	1	0	1
ENSG00000132122	SPATA6	205	448	373	211	471	476	895	318	429	543	281	257	148	228	121	180	122	774	244	68	85	467
ENSG00000224986	PPP1R8P1	0	12	9	0	6	11	2	5	3	4	2	1	3	5	0	2	3	4	1	1	3	10
ENSG00000206700	RNU6-723P	0	2	0	0	0	0	0	1	0	0	0	0	0	0	0	0	0	0	0	0	0	0
ENSG00000235105	ENSG00000235105	6	4	2	5	6	0	0	3	2	14	12	0	0	4	3	11	13	1	4	7	4	12
ENSG00000223175	RNU4-61P	0	0	0	0	0	0	0	0	0	0	0	0	1	0	0	0	0	0	0	0	0	0
ENSG00000232514	RPL21P25	0	0	0	0	0	0	0	0	0	0	0	0	1	0	0	0	0	0	1	0	0	1
ENSG00000186094	AGBL4	3	7	26	15	8	27	126	6	4	11	8	11	14	8	6	1	0	72	8	3	24	0
ENSG00000162373	BEND5	97	157	883	265	163	269	207	133	260	182	174	19	119	119	53	14	15	333	56	47	140	11
ENSG00000229846	ENSG00000229846	0	0	1	12	0	3	4	0	0	0	0	0	2	0	0	0	0	0	0	0	0	0
ENSG00000230114	AGBL4-AS1	0	0	0	1	0	1	0	0	0	0	0	0	0	0	0	0	0	0	0	0	1	0
ENSG00000225623	AGBL4-IT1	0	0	0	0	0	0	1	1	0	1	0	0	0	0	0	0	0	0	1	0	0	0
ENSG00000237478	ENSG00000237478	0	0	0	0	0	0	3	1	0	0	0	0	0	0	0	0	0	0	0	0	0	0
ENSG00000215887	ZNF859P	0	0	0	0	1	2	0	0	0	0	0	0	0	0	0	0	0	0	0	0	0	0
ENSG00000279324	ENSG00000279324	0	0	0	0	0	0	0	0	0	0	0	0	0	0	0	0	0	1	0	0	0	0
ENSG00000233595	MTND2P29	0	0	0	0	0	0	0	0	0	0	0	0	0	0	0	0	0	0	0	0	0	0
ENSG00000162374	ELAVL4	2	26	9	4	33	74	95	0	17	16	2	9	7	18	4	6	3	8	9	3	1	2
ENSG00000230828	ENSG00000230828	0	0	0	0	0	0	0	0	0	0	0	0	0	0	0	0	0	0	0	0	0	0
ENSG00000237337	ELAVL4-AS1	0	0	0	0	0	1	0	0	0	0	0	0	0	0	0	0	0	0	0	0	0	0
ENSG00000233407	ENSG00000233407	0	0	0	0	0	0	0	0	0	0	0	0	0	0	0	0	0	0	0	0	0	0
ENSG00000284696	LINC02808	1	0	0	0	0	0	1	0	3	0	0	0	0	0	0	0	0	0	0	0	0	0
ENSG00000284645	ENSG00000284645	3	0	0	0	0	0	0	0	0	0	0	0	0	0	0	0	0	0	0	0	0	0
ENSG00000234080	ENSG00000234080	0	1	0	0	0	1	0	0	1	0	0	1	0	0	0	0	0	0	0	0	0	0
ENSG00000229316	HMGB1P45	0	0	0	1	0	0	1	0	0	0	0	0	0	0	0	0	1	1	0	0	10	0
ENSG00000225671	FCF1P6	0	0	0	1	0	0	0	0	0	1	0	0	0	0	0	1	2	0	0	0	6	0
ENSG00000142700	DMRTA2	17	10	1556	404	122	0	427	38	261	1	1	29	45	2	18	166	433	8	60	50	1271	24
ENSG00000284700	ENSG00000284700	0	1	187	31	2	0	8	3	39	0	1	3	9	0	4	7	16	0	1	2	101	2
ENSG00000185104	FAF1	2056	2379	2676	2396	2328	2510	2877	1172	2124	1698	1129	747	1105	985	650	1644	758	915	925	749	942	1060
ENSG00000225767	FAF1-AS1	1	1	4	2	2	1	2	3	1	7	0	0	0	2	0	3	1	7	4	1	5	1
ENSG00000207194	RNU6-1026P	0	0	0	0	0	2	0	0	0	0	0	0	0	0	0	0	0	0	0	0	0	0
ENSG00000230585	PHB1P12	4	15	1	7	4	2	8	6	6	3	10	4	15	1	3	9	8	2	3	5	9	2
ENSG00000237130	MRPS6P2	0	0	0	0	1	0	0	1	0	0	0	0	0	0	0	0	0	0	0	0	0	0
ENSG00000123080	CDKN2C	785	561	357	1107	806	589	608	462	1010	345	334	102	258	298	257	511	232	271	177	356	226	249
ENSG00000265538	MIR4421	0	0	0	0	0	0	0	0	0	0	0	0	0	0	0	1	0	1	0	0	0	0
ENSG00000275816	MIR6500	0	0	0	0	0	0	1	0	1	0	0	0	0	0	0	0	0	0	0	0	0	0
ENSG00000204006	C1orf185	0	0	0	3	0	0	0	0	0	0	1	0	0	0	0	2	0	0	0	2	0	0
ENSG00000200262	Y_RNA	0	0	0	0	0	0	0	0	0	0	0	0	0	0	0	0	0	0	0	0	0	0
ENSG00000213478	CFL1P2	1	0	0	0	0	0	0	0	0	1	0	0	0	0	1	1	1	0	0	0	0	0
ENSG00000203356	LINC01562	7	8	9	4	13	6	1	3	19	1	4	2	5	4	2	1	2	3	3	2	0	3
ENSG00000123091	RNF11	1810	1512	743	1962	2281	2540	4773	1140	3089	2549	1201	1163	1567	865	1020	1600	1053	1637	1184	1175	825	1244
ENSG00000233406	ENSG00000233406	1	6	3	2	0	7	4	2	2	5	5	5	0	2	0	2	2	5	4	0	2	3
ENSG00000236434	ENSG00000236434	1	2	1	1	0	3	6	6	4	6	2	0	1	6	0	3	0	8	1	7	7	6
ENSG00000085831	TTC39A	290	3141	509	199	446	986	1616	331	239	1011	226	1196	204	622	47	806	243	230	160	127	123	526
ENSG00000261664	TTC39A-AS1	0	16	12	2	6	14	9	4	2	7	3	14	2	7	0	4	1	38	3	2	1	5
ENSG00000085832	EPS15	2894	4301	1165	2713	3989	4101	5367	2006	4068	2924	2017	1675	1325	1583	1762	1830	1120	2382	1681	1558	1032	1492
ENSG00000232027	ENSG00000232027	4	11	1	2	6	5	8	8	9	2	2	2	2	7	4	7	2	11	13	1	2	3
ENSG00000206595	RNU6-877P	0	0	0	0	0	0	1	1	0	0	0	0	0	0	0	0	1	1	0	0	0	0
ENSG00000238140	ENSG00000238140	1	6	4	1	5	9	0	2	5	6	3	0	0	1	1	0	6	1	1	4	1	0
ENSG00000227070	EPS15-AS1	15	55	9	9	24	21	26	10	9	31	14	12	5	14	12	7	1	5	6	12	5	11
ENSG00000252032	RNU6-1281P	0	0	0	0	0	0	0	0	0	0	0	0	0	0	0	0	0	0	0	0	0	0
ENSG00000227742	CALR4P	6	10	8	5	3	15	1	7	3	15	2	0	3	3	2	1	0	6	2	2	1	4
ENSG00000117859	OSBPL9	3244	4824	3151	4293	3677	5763	10938	2394	4263	4150	1859	2527	1908	1938	1739	2785	1514	2420	1516	1966	2270	1650
ENSG00000236973	GAPDHP51	0	0	0	0	0	0	0	0	0	0	0	0	2	1	0	2	0	0	0	0	0	0
ENSG00000232846	SLC25A6P3	0	0	1	0	0	0	0	0	0	4	0	0	0	0	0	0	0	0	1	0	2	0
ENSG00000212624	ENSG00000212624	0	0	0	0	0	0	0	0	0	0	0	0	0	0	0	0	0	0	0	0	0	0
ENSG00000078618	NRDC	9396	10764	9745	9105	9553	11481	11877	4736	8935	6053	4169	2651	5089	4531	3398	4342	3411	3312	3242	3540	3415	2727
ENSG00000266993	ENSG00000266993	18	54	12	42	16	20	86	20	38	58	25	19	27	18	33	26	28	36	30	14	24	9
ENSG00000272175	ENSG00000272175	1	2	2	3	3	1	2	2	5	6	1	3	3	0	2	0	2	5	2	1	1	0
ENSG00000283899	MIR761	0	0	0	0	0	0	0	0	0	0	0	0	0	0	0	0	0	0	0	0	0	0
ENSG00000230604	TSEN15P2	1	8	0	2	1	4	1	3	1	1	0	1	1	1	1	1	2	3	3	2	1	1
ENSG00000169213	RAB3B	114	52	65	1122	71	246	36	65	1536	3	4	5	1205	169	416	412	1190	128	43	410	88	20
ENSG00000200839	RNA5SP48	0	0	2	0	0	0	0	0	1	0	0	0	0	2	0	0	0	0	0	0	0	0
ENSG00000229032	ENSG00000229032	0	0	0	1	0	0	0	0	0	0	0	0	0	0	0	0	0	0	0	0	0	0
ENSG00000264613	RN7SL290P	0	1	0	0	0	0	0	0	0	0	0	0	0	0	0	0	0	0	0	0	0	0
ENSG00000117862	TXNDC12	418	353	84	437	451	625	631	224	504	413	226	236	274	233	193	291	287	144	187	176	181	268
ENSG00000285839	ENSG00000285839	0	0	0	0	0	0	0	0	0	0	0	0	0	0	0	0	0	0	0	0	0	0
ENSG00000198841	KTI12	267	255	199	232	221	253	266	90	174	166	80	133	64	84	69	133	78	46	54	76	81	135
ENSG00000223390	ENSG00000223390	1	7	0	1	0	2	0	0	2	6	0	0	3	0	2	1	3	6	3	0	3	1
ENSG00000228369	TXNDC12-AS1	1	4	4	0	2	3	6	4	1	9	2	1	2	0	0	3	1	0	1	2	1	0
ENSG00000134717	BTF3L4	1870	2178	1334	1800	2226	3142	3079	768	2164	2035	664	1066	1018	771	660	1231	684	633	646	726	687	972
ENSG00000157077	ZFYVE9	654	432	593	1192	552	768	1294	709	1400	783	553	387	622	351	326	624	841	549	274	296	484	286
ENSG00000241745	RN7SL788P	0	0	0	0	0	0	0	0	0	0	0	0	0	0	0	0	1	0	0	0	0	0
ENSG00000228407	ENSG00000228407	8	3	4	9	1	6	3	2	7	2	5	2	2	0	0	4	6	0	1	1	5	3
ENSG00000223429	ENSG00000223429	0	0	0	0	0	0	0	0	0	1	0	0	0	0	0	0	0	0	0	0	0	0
ENSG00000224255	PDCL3P6	0	1	0	0	0	1	1	0	1	1	1	0	1	0	1	1	1	1	0	1	0	2
ENSG00000236004	ENSG00000236004	0	0	0	2	0	0	0	0	0	0	0	0	0	0	0	1	0	1	0	1	0	0
ENSG00000237663	DNAJC19P7	0	4	0	0	0	1	0	0	0	0	0	0	1	0	0	2	1	0	0	2	0	2
ENSG00000213735	ANAPC10P1	0	5	0	3	4	0	1	0	0	0	0	0	0	1	1	3	0	0	0	0	0	1
ENSG00000154222	CC2D1B	3743	5501	5333	2911	4427	4649	6515	2277	3783	4515	2117	1808	1657	2499	1934	2882	1773	1462	2373	2379	1225	1898
ENSG00000272100	ENSG00000272100	32	107	28	35	68	97	68	13	38	79	18	13	1	30	16	22	15	16	21	22	30	20
ENSG00000224680	PLA2G12AP1	12	5	20	5	7	3	9	2	3	7	4	2	4	2	5	3	4	1	1	2	1	6
ENSG00000085840	ORC1	421	307	492	708	251	205	99	91	455	225	120	137	323	59	142	325	205	30	115	206	253	238
ENSG00000134748	PRPF38A	2349	3053	2380	2322	1972	2368	3458	1438	2641	2983	1209	989	1066	1092	851	1049	806	1164	973	944	835	1093
ENSG00000134744	TUT4	2496	2897	2548	1819	1786	2223	2740	1909	3368	4290	1627	1229	1786	1296	1168	1824	1189	1789	1208	1400	1432	1173
ENSG00000272371	ENSG00000272371	2	0	1	1	2	0	3	1	0	1	0	0	0	0	0	0	0	0	0	1	1	0
ENSG00000236290	EEF1GP7	6	1	2	0	0	3	0	1	6	3	0	0	2	0	3	0	2	2	1	4	2	1
ENSG00000116157	GPX7	1789	1138	2250	1673	1262	1116	699	531	2206	931	311	230	613	336	337	426	477	252	145	676	434	268
ENSG00000182183	SHISAL2A	158	441	106	46	156	101	45	60	61	99	171	31	24	100	53	31	9	141	78	127	22	16
ENSG00000162377	COA7	1012	752	501	639	709	768	994	516	1033	756	278	838	623	374	278	418	396	198	302	414	347	490
ENSG00000233664	NDUFS5P3	0	0	0	0	0	0	0	0	0	0	0	0	0	0	0	0	0	0	0	0	0	0
ENSG00000239640	RN7SL62P	0	0	0	0	0	0	0	0	0	0	0	0	0	0	0	0	0	0	0	0	0	0
ENSG00000162378	ZYG11B	820	1375	572	870	1258	1312	1919	853	1793	1528	468	712	597	508	629	882	574	839	738	550	431	771
ENSG00000252018	RNU2-30P	0	0	0	0	0	0	0	0	0	1	0	0	0	0	1	0	0	0	0	0	0	0
ENSG00000228929	RPS13P2	0	7	0	1	0	3	4	2	1	3	0	4	0	0	0	0	0	0	1	1	2	1
ENSG00000206627	RNU6-969P	1	0	0	1	0	0	0	2	0	3	0	0	0	2	2	2	0	1	1	1	0	0
ENSG00000203995	ZYG11A	171	79	53	373	79	38	26	37	56	68	14	3	24	16	4	148	10	8	3	10	80	96
ENSG00000242391	ENSG00000242391	1	0	0	7	2	0	0	0	0	1	0	0	0	0	0	0	0	0	0	0	1	0
ENSG00000121310	ECHDC2	4544	9695	23374	5334	6441	9290	6663	6974	6486	11486	3726	3928	1392	4803	2295	3398	2883	5450	2733	1449	880	3486
ENSG00000230953	ENSG00000230953	13	26	5	36	6	12	88	41	48	193	25	82	15	14	29	53	45	124	49	13	7	35
ENSG00000231866	ENSG00000231866	1	0	1	0	0	1	1	0	1	0	0	0	0	0	1	0	1	1	0	0	0	0
ENSG00000116171	SCP2	3079	4150	1705	3060	4603	6218	8216	2219	4725	4272	2000	2131	1840	2383	1425	2192	1711	2109	1682	1277	1154	2173
ENSG00000264834	ENSG00000264834	0	0	0	0	0	0	0	1	0	0	0	0	0	0	0	0	1	0	0	1	1	0
ENSG00000266188	ENSG00000266188	0	0	0	0	0	0	0	0	0	0	0	0	0	0	0	0	0	0	0	0	0	0
ENSG00000265815	ENSG00000265815	0	0	0	0	0	0	0	0	0	0	0	0	0	0	0	0	0	0	0	0	0	0
ENSG00000237279	H3P2	0	0	1	2	0	0	0	1	0	2	0	0	0	0	0	0	0	0	0	0	0	0
ENSG00000236360	RRAS2P1	0	1	0	0	0	3	3	3	0	1	2	4	4	1	1	1	1	0	0	2	2	1
ENSG00000226147	TUBBP10	1	1	1	2	2	6	0	2	1	3	1	1	0	0	3	3	0	2	0	0	2	3
ENSG00000174348	PODN	1908	2602	1713	4330	6649	5311	6274	8593	8216	1134	4948	571	1099	2797	1357	819	280	5658	1036	602	304	820
ENSG00000232993	ENSG00000232993	0	0	0	0	0	0	0	0	0	0	0	0	0	0	0	0	0	0	0	0	0	0
ENSG00000227644	HIGD1AP11	0	0	0	0	0	0	0	0	0	0	0	0	0	0	0	0	0	0	0	0	0	0
ENSG00000162383	SLC1A7	163	2311	305	154	1261	246	540	767	406	94	212	59	58	275	88	47	14	246	68	36	12	2512
ENSG00000235563	ENSG00000235563	3	234	154	19	65	36	48	54	29	5	22	5	0	20	7	3	2	25	2	0	0	18
ENSG00000277397	ENSG00000277397	0	0	0	0	0	4	0	0	0	0	0	0	0	0	0	0	0	0	0	0	0	0
ENSG00000157184	CPT2	646	787	523	864	831	857	1140	557	699	826	258	525	377	398	184	348	334	272	285	235	265	351
ENSG00000236723	ENSG00000236723	18	36	36	20	15	15	15	18	8	13	4	5	4	10	3	3	3	3	8	13	3	11
ENSG00000162384	CZIB	2625	3202	2632	1856	2292	2708	2630	1523	2178	1884	1142	604	612	1057	711	757	460	880	632	695	321	683
ENSG00000259818	CZIB-DT	2	4	2	4	1	3	4	1	2	3	3	5	0	1	2	5	1	3	1	1	0	1
ENSG00000162385	MAGOH	1346	1320	1133	873	1076	1293	1359	404	1073	1063	478	306	484	490	306	661	478	307	356	436	562	591
ENSG00000226754	MAGOH-DT	9	18	26	19	17	23	21	19	26	24	8	7	13	2	4	11	22	26	16	7	9	12
ENSG00000157193	LRP8	1521	1778	575	656	567	1205	811	353	790	1435	347	1272	1592	274	467	361	1283	354	692	530	308	432
ENSG00000234578	ENSG00000234578	0	0	0	0	1	0	0	0	0	0	0	0	0	0	0	0	1	0	0	0	0	0
ENSG00000228838	ENSG00000228838	0	1	0	1	1	0	0	0	6	1	0	3	0	0	0	3	1	0	0	0	0	2
ENSG00000225030	ENSG00000225030	6	13	7	2	2	5	0	0	0	1	0	2	4	1	1	5	2	0	0	1	6	0
ENSG00000232762	ENSG00000232762	1	0	0	0	0	4	0	1	4	5	0	3	12	0	0	1	6	0	1	1	3	0
ENSG00000225675	LRP8-DT	7	14	4	1	3	2	3	5	3	5	11	6	7	2	7	8	0	5	2	2	0	7
ENSG00000285954	ENSG00000285954	48	20	0	0	19	12	5	10	9	10	10	1	8	10	20	5	5	18	7	5	0	1
ENSG00000226938	ENSG00000226938	0	1	0	0	0	0	0	0	0	0	0	0	0	0	0	0	0	0	0	0	0	0
ENSG00000230138	LINC02812	78	33	0	3	44	12	15	21	14	20	28	3	6	19	44	13	7	21	12	24	2	2
ENSG00000236253	SLC25A3P1	0	0	0	0	0	0	0	0	0	0	0	0	0	0	0	0	0	0	0	0	0	0
ENSG00000143006	DMRTB1	0	0	0	0	0	0	0	0	0	0	0	0	0	0	0	0	0	0	0	0	0	0
ENSG00000174332	GLIS1	99	31	107	89	102	60	6	58	187	2	36	3	39	21	38	5	30	50	7	9	10	10
ENSG00000239007	RNU7-95P	0	0	0	0	0	0	0	0	0	0	0	0	0	0	0	0	0	0	0	0	2	0
ENSG00000058804	NDC1	1439	1042	1508	1343	1124	1390	1400	447	1630	1086	373	586	959	420	611	846	463	382	534	686	829	721
ENSG00000201003	ENSG00000201003	0	5	0	0	0	0	4	0	0	8	0	0	0	0	0	1	0	0	1	0	0	1
ENSG00000229687	ENSG00000229687	0	0	0	0	0	0	0	0	0	0	0	0	0	0	0	0	0	0	0	0	0	0
ENSG00000058799	YIPF1	2147	2515	2656	1503	2805	3050	2303	1104	1784	1207	686	557	494	1302	662	783	508	513	492	694	409	949
ENSG00000211452	DIO1	24	42	20	10	40	19	44	27	32	29	5	37	7	21	10	15	4	27	11	13	4	4
ENSG00000081870	IFT25	888	1211	740	804	1156	1356	1268	368	709	1111	300	281	378	423	440	476	316	473	377	482	323	491
ENSG00000116212	LRRC42	1335	945	1232	1104	1645	1861	1325	568	1205	926	496	444	782	639	557	1067	615	327	486	760	619	680
ENSG00000219102	HNRNPA3P12	1	1	2	3	3	5	6	1	0	1	1	2	1	1	1	0	1	1	0	0	0	0
ENSG00000203985	LDLRAD1	0	93	94	4	272	219	464	54	2	42	57	62	40	93	0	0	2	1770	190	20	7	24
ENSG00000116209	TMEM59	8647	9820	6947	9016	14904	21358	29243	5834	10383	11223	4621	4301	3873	8287	4226	4080	2647	5004	3346	3431	2869	5281
ENSG00000280378	ENSG00000280378	66	120	50	62	92	73	134	56	119	225	34	22	26	60	55	42	30	50	37	63	46	53
ENSG00000116205	TCEANC2	702	801	441	514	624	509	783	632	885	947	329	454	295	285	286	366	242	478	336	258	232	304
ENSG00000283749	MIR4781	0	0	0	0	0	0	0	0	0	0	0	0	1	0	0	0	0	0	0	0	0	0
ENSG00000225183	COX7BP3	1	0	0	2	1	1	3	0	2	6	4	0	1	4	0	0	0	0	0	0	0	0
ENSG00000279049	ENSG00000279049	0	0	0	0	0	0	0	0	0	0	0	0	0	0	0	0	0	0	0	0	0	0
ENSG00000256407	ENSG00000256407	9	11	11	14	5	6	9	9	4	2	6	3	2	2	3	3	0	6	3	1	1	1
ENSG00000157211	CDCP2	1	0	0	0	1	6	2	3	0	1	0	0	0	0	0	0	0	1	0	0	0	0
ENSG00000280425	ENSG00000280425	1	13	2	12	7	8	2	15	11	10	7	2	4	5	1	3	0	10	2	2	0	4
ENSG00000215883	CYB5RL	322	501	242	315	308	338	583	485	594	699	250	513	273	268	182	363	131	531	274	103	61	156
ENSG00000116221	MRPL37	3124	2650	2599	2670	3142	2994	2670	1263	3080	2692	1222	1369	1793	1203	789	1688	1312	729	798	1244	1028	1429
ENSG00000157216	SSBP3	2084	2430	3619	4001	2660	2114	2715	2294	5654	2413	1866	613	1059	1933	976	944	485	1996	813	973	938	1207
ENSG00000198711	SSBP3-AS1	49	107	83	96	47	27	127	97	141	153	61	37	23	49	34	24	18	102	35	43	33	34
ENSG00000225632	ENSG00000225632	2	2	0	0	0	0	0	1	1	0	1	2	0	0	0	0	0	0	0	1	0	0
ENSG00000232245	ENSG00000232245	0	0	0	0	0	0	0	0	0	0	0	0	0	0	0	0	0	0	0	0	0	0
ENSG00000235741	LINC02784	0	0	26	1	3	0	0	31	0	0	0	0	0	0	0	0	0	1	0	0	1	0
ENSG00000237173	ENSG00000237173	0	0	0	0	0	0	0	0	0	0	0	0	0	0	0	0	0	0	0	0	0	0
ENSG00000227453	HNRNPA1P63	0	0	0	0	0	0	0	0	0	0	0	0	0	0	0	0	0	0	0	0	0	0
ENSG00000162390	ACOT11	260	404	1239	950	761	704	382	360	383	599	118	339	256	389	272	707	434	373	123	150	119	513
ENSG00000162391	FAM151A	20	32	81	419	29	18	11	25	22	33	13	12	6	24	20	23	22	9	5	7	2	21
ENSG00000230728	ENSG00000230728	0	4	7	5	2	1	0	2	1	6	1	1	0	0	1	4	0	1	0	0	0	2
ENSG00000184313	MROH7	56	180	238	942	131	210	42	90	97	101	45	36	36	83	21	88	60	132	45	18	9	38
ENSG00000271723	MROH7-TTC4	3	24	9	44	20	13	4	6	8	12	1	4	5	8	4	14	8	9	5	1	0	2
ENSG00000243725	TTC4	75	98	127	122	78	98	120	73	125	97	77	40	86	55	40	79	88	37	66	47	50	73
ENSG00000162396	PARS2	266	213	234	202	215	174	317	129	281	309	73	201	223	92	89	149	94	97	114	91	161	145
ENSG00000006555	TTC22	634	967	1486	709	463	801	988	638	494	872	169	608	3803	641	206	494	1399	363	261	259	185	517
ENSG00000237453	ENSG00000237453	2	9	3	5	0	0	11	3	3	13	1	11	27	0	3	5	15	6	6	4	1	5
ENSG00000162398	CIMAP2	11	12	33	11	7	8	5	11	2	10	2	16	51	11	4	9	32	15	3	3	3	22
ENSG00000116133	DHCR24	6061	8669	22178	1826	7712	16572	52502	10994	4072	14493	5673	11021	8296	5333	1125	5889	4434	3358	6015	1634	8831	13463
ENSG00000242396	ENSG00000242396	0	2	2	0	1	2	0	0	1	11	1	0	3	2	0	1	0	1	1	2	1	4
ENSG00000233203	DHCR24-DT	2	48	51	1	16	11	13	3	4	16	2	9	13	4	0	5	4	4	3	3	4	14
ENSG00000284601	ENSG00000284601	0	6	5	0	1	2	2	0	0	12	0	0	0	0	0	2	4	0	0	0	0	2
ENSG00000143001	TMEM61	1	215	23	0	42	87	77	12	5	76	6	10	2	12	22	102	38	17	12	3	2	44
ENSG00000233271	ENSG00000233271	0	0	0	0	0	0	0	0	0	0	0	0	0	0	0	0	0	0	0	0	0	0
ENSG00000162399	BSND	0	26	52	6	10	4	3	5	5	7	0	9	1	2	0	18	2	2	6	1	6	10
ENSG00000169174	PCSK9	745	22	390	787	453	654	1722	284	789	467	75	718	383	366	30	28	662	22	155	17	881	2
ENSG00000162402	USP24	3407	6394	3168	2983	3197	3561	7162	2508	4382	4165	2129	2426	1708	1729	1897	2333	1484	2560	1891	2020	1400	1791
ENSG00000231090	MIR4422HG	3	11	1	1	1	4	5	1	7	0	3	0	0	5	3	2	0	0	4	1	1	1
ENSG00000231095	GYG1P3	3	0	0	0	1	0	1	0	0	0	0	0	0	0	0	0	0	0	1	0	0	0
ENSG00000265822	MIR4422	0	0	0	0	0	0	0	0	0	0	0	0	0	0	0	0	0	0	0	0	0	0
ENSG00000234810	ENSG00000234810	5	0	1	0	1	0	2	5	7	3	2	1	0	1	1	0	1	2	0	0	3	0
ENSG00000231900	GOT2P1	0	0	0	0	0	0	0	0	0	0	0	0	0	0	0	0	0	0	0	0	0	0
ENSG00000232198	MTCO2P34	0	0	0	0	0	0	0	0	0	0	0	0	0	0	0	1	0	0	0	0	0	0
ENSG00000199831	RN7SKP291	0	0	0	0	0	0	0	0	0	0	0	0	0	0	0	0	0	0	0	0	0	0
ENSG00000252162	RNU6-830P	0	0	0	0	0	0	0	0	0	0	0	0	0	0	0	0	0	0	0	0	0	0
ENSG00000272051	Y_RNA	0	0	0	0	0	0	0	0	0	0	0	0	0	0	0	0	0	0	0	0	0	0
ENSG00000233079	LINC01755	0	0	0	0	0	0	9	0	0	0	0	0	0	0	0	0	0	0	0	0	0	0
ENSG00000230250	LINC01753	0	0	0	0	0	0	0	0	0	0	0	0	0	0	0	0	0	0	0	0	0	0
ENSG00000227104	PIGQP1	0	0	0	0	0	0	0	0	0	0	0	0	0	0	0	0	0	0	0	0	0	0
ENSG00000235612	ENSG00000235612	0	0	0	0	0	0	0	0	0	0	0	0	0	0	0	0	0	0	0	0	0	0
ENSG00000260971	ENSG00000260971	9	13	48	11	6	5	10	12	25	12	25	0	6	4	5	8	5	8	4	2	11	1
ENSG00000284686	ENSG00000284686	12	12	9	21	12	10	6	7	17	9	13	0	7	3	2	6	3	11	9	2	10	2
ENSG00000229871	RPSAP20	3	4	11	0	0	3	1	2	2	2	0	0	0	1	0	2	3	0	0	2	1	0
ENSG00000223956	LINC01767	9	13	59	80	14	30	17	10	17	44	10	3	9	8	1	4	8	2	6	5	5	7
ENSG00000162407	PLPP3	2907	1684	1369	3279	2470	3049	5239	2549	5042	2955	4159	741	967	1836	1070	1013	1439	4274	1651	751	1155	1016
ENSG00000236776	RPL21P23	0	2	1	0	0	0	0	3	4	4	6	1	0	1	1	1	0	1	0	1	1	1
ENSG00000224980	RPL23AP85	0	1	5	0	1	1	0	0	0	0	0	0	0	0	0	0	0	1	0	0	0	0
ENSG00000225475	ENSG00000225475	0	0	0	0	0	0	0	0	0	0	0	0	0	0	0	0	0	0	0	0	0	0
ENSG00000162409	PRKAA2	23	66	113	242	69	330	1403	87	127	159	43	655	107	59	155	892	215	367	191	100	204	326
ENSG00000187889	FYB2	9	19	161	144	56	4	1481	30	4	14	17	268	11	11	1	6	6	539	87	8	2	103
ENSG00000229913	ENSG00000229913	0	0	1	2	0	0	0	0	0	0	0	0	0	0	0	0	0	1	2	0	0	0
ENSG00000157131	C8A	6	11	9	0	21	1	325	8	0	3	0	2	2	10	0	0	2	0	0	2	2	1
ENSG00000021852	C8B	2	5	19	9	125	3	1072	71	6	19	82	0	0	111	1	0	3	4	10	1	1	1
ENSG00000236341	ENSG00000236341	0	0	0	0	2	0	3	1	0	2	0	0	0	0	0	0	0	0	0	0	0	1
ENSG00000173406	DAB1	524	35	83	60	63	13	16	20	44	3	10	0	14	17	11	5	5	19	14	7	28	11
ENSG00000227935	ENSG00000227935	3	0	0	1	0	0	0	0	0	0	0	0	0	0	0	0	0	0	0	0	1	0
ENSG00000236888	RPS20P5	1	0	0	0	0	0	0	0	0	0	0	0	0	0	0	0	0	0	0	0	0	0
ENSG00000226759	DAB1-AS1	0	0	0	0	0	0	0	2	1	0	0	0	0	0	0	0	0	0	4	0	0	0
ENSG00000229887	HNRNPA1P6	0	0	0	0	2	0	0	0	0	1	0	0	1	0	0	1	0	0	0	0	1	0
ENSG00000223416	RPS26P15	6	12	4	2	5	4	3	1	0	2	2	1	1	1	0	0	1	3	0	2	2	1
ENSG00000235038	ENSG00000235038	0	1	0	0	1	0	0	1	0	0	0	0	0	0	0	0	0	0	0	0	0	0
ENSG00000230546	ENSG00000230546	0	0	0	0	0	0	0	0	0	0	0	0	0	0	0	0	0	0	0	0	0	0
ENSG00000233216	ENSG00000233216	1	1	0	0	1	0	0	0	2	1	0	0	0	5	0	0	0	4	2	0	2	0
ENSG00000162600	OMA1	337	904	378	536	661	621	922	319	529	659	197	368	287	298	178	190	291	450	234	207	238	399
ENSG00000270209	ENSG00000270209	0	1	0	0	0	0	1	0	0	1	0	0	0	0	0	0	0	0	1	0	0	0
ENSG00000264128	RN7SL713P	0	0	1	0	0	0	0	0	0	0	0	0	0	0	0	0	0	0	0	0	0	0
ENSG00000184292	TACSTD2	5060	12943	44359	5982	5271	11111	9954	4783	6576	20705	2150	2720	2328	4404	442	10502	9967	2108	3183	2200	6135	6848
ENSG00000185839	ENSG00000185839	0	7	9	7	3	1	6	2	7	10	1	9	1	1	2	3	0	4	0	2	3	3
ENSG00000162601	MYSM1	1886	3606	793	1886	1130	1560	4832	1757	2879	4249	1068	1315	1246	799	1314	1713	1177	1907	1627	1299	1137	948
ENSG00000283445	ENSG00000283445	8	50	60	33	31	13	73	46	43	45	39	11	16	25	9	18	16	92	13	26	9	5
ENSG00000177606	JUN	6822	20605	22899	17174	16000	23967	15190	17751	6594	12695	22716	5071	5174	8951	3512	6561	3397	34028	8860	4665	3664	5750
ENSG00000234807	JUN-DT	18	94	71	63	53	34	31	35	23	16	13	5	9	12	12	15	13	40	15	20	4	2
ENSG00000272226	ENSG00000272226	11	28	22	1	6	9	8	3	9	8	6	0	4	2	4	5	4	2	1	3	3	2
ENSG00000231740	ENSG00000231740	0	1	1	0	0	0	0	0	0	1	0	0	0	0	0	0	1	0	0	0	0	1
ENSG00000232453	LINC02777	44	88	55	68	82	77	59	32	56	18	24	12	8	22	23	35	23	57	25	97	11	21
ENSG00000237352	ENSG00000237352	97	127	47	81	161	163	62	43	72	49	28	14	15	60	36	30	12	49	37	66	9	28
ENSG00000228121	PHB1P3	0	0	0	0	0	0	0	0	0	0	0	0	0	0	0	0	0	0	0	0	0	0
ENSG00000241042	ENSG00000241042	1	6	2	7	8	15	11	0	0	1	0	0	1	4	0	1	0	4	4	3	0	0
ENSG00000235215	ENSG00000235215	1	6	4	3	11	9	9	3	6	2	6	1	2	3	1	1	0	5	3	10	0	0
ENSG00000224609	FGGY-DT	39	27	38	48	22	38	21	35	30	6	23	7	12	8	5	4	10	17	13	22	2	3
ENSG00000270457	ENSG00000270457	0	6	8	1	2	3	4	3	1	1	3	1	1	0	0	0	1	3	1	2	0	0
ENSG00000172456	FGGY	344	386	532	484	763	646	636	250	331	262	188	363	215	280	116	197	243	228	161	217	127	116
ENSG00000266150	MIR4711	0	0	0	0	0	0	0	0	0	0	0	0	0	0	0	0	0	0	0	0	0	0
ENSG00000226883	ENSG00000226883	0	6	7	4	2	3	15	8	6	8	0	7	7	1	2	4	5	9	3	0	0	8
ENSG00000134709	HOOK1	429	815	1908	357	488	777	2742	363	637	1360	98	822	737	186	90	1144	251	659	658	138	684	801
ENSG00000134716	CYP2J2	47	32	1417	47	174	78	494	190	83	241	43	205	48	155	56	188	22	328	165	47	887	30
ENSG00000265535	RN7SL475P	0	0	0	0	0	0	1	2	0	0	0	0	0	0	0	0	0	16	0	0	0	0
ENSG00000162598	C1orf87	0	6	5	0	123	3	134	13	0	9	18	1	1	29	0	0	0	594	87	3	1	2
ENSG00000229332	PGBD4P8	0	0	0	0	0	0	0	0	0	0	0	2	0	0	0	0	0	0	0	0	0	0
ENSG00000238242	LINC02778	0	0	0	0	0	0	0	0	0	0	0	1	0	0	0	0	0	0	0	0	0	0
ENSG00000226476	LINC01748	184	355	766	451	4	125	5	7	273	3	35	0	247	9	4	2	254	63	0	23	115	71
ENSG00000231252	ENSG00000231252	7	10	2	33	10	14	8	7	15	0	28	3	3	4	2	0	0	66	2	6	1	0
ENSG00000162599	NFIA	569	1213	1470	1069	872	1070	2275	1327	821	1494	945	207	458	594	397	279	238	1310	601	296	496	272
ENSG00000237928	NFIA-AS2	36	30	32	18	37	57	13	13	27	2	50	5	2	14	10	7	0	33	6	9	1	1
ENSG00000270742	ENSG00000270742	1	4	5	3	1	8	1	6	1	4	1	1	0	2	0	0	1	4	4	1	1	1
ENSG00000237853	NFIA-AS1	0	4	0	4	2	3	2	0	0	1	4	0	2	1	1	1	1	5	3	0	2	0
ENSG00000284808	ENSG00000284808	0	4	0	1	3	0	0	0	1	0	0	0	1	0	0	0	2	0	1	0	0	0
ENSG00000223920	ENSG00000223920	3	1	0	0	0	0	2	3	0	3	1	0	0	0	2	0	0	2	1	0	0	1
ENSG00000162604	TM2D1	829	931	525	897	988	1344	1782	544	1217	1128	441	509	648	595	495	703	526	590	462	471	329	563
ENSG00000271200	PATJ-DT	6	15	54	9	5	22	7	6	10	8	1	10	3	5	0	1	6	3	4	0	0	0
ENSG00000132849	PATJ	793	2043	2651	1622	1394	1763	5741	1071	1547	3669	714	3504	1250	857	679	1870	1808	924	1297	928	1098	1618
ENSG00000200575	RNU6-414P	0	1	0	0	0	0	0	1	0	0	0	0	0	0	0	0	0	0	0	1	0	0
ENSG00000212360	RNU6-1177P	0	3	0	0	0	0	0	0	0	0	2	0	0	0	0	0	0	0	0	0	0	0
ENSG00000236646	LAMTOR5P1	0	3	0	2	1	2	0	0	1	3	0	1	2	0	0	2	2	0	0	5	3	0
ENSG00000242860	RN7SL180P	0	9	81	2	8	4	0	2	8	4	4	1	2	1	0	2	1	0	0	1	0	1
ENSG00000263908	MIR3116-1	0	0	0	0	0	0	0	0	1	3	0	0	0	0	0	0	0	0	0	0	0	0
ENSG00000283690	MIR3116-2	0	0	0	0	0	0	0	0	0	0	0	0	0	0	0	0	0	0	0	0	0	0
ENSG00000234204	PIGPP2	0	0	0	0	0	0	0	0	0	0	0	0	0	0	0	0	0	0	0	0	0	0
ENSG00000234088	RPS15AP7	0	0	0	0	0	0	0	0	0	0	0	0	0	0	0	0	0	0	0	0	0	0
ENSG00000240563	L1TD1	82	52	28	67	425	39	30	44	66	23	13	2	4	57	6	9	3	21	16	0	1	14
ENSG00000237227	ENSG00000237227	0	0	0	0	2	0	0	0	0	0	0	0	0	0	0	0	0	0	0	0	0	0
ENSG00000200174	Y_RNA	0	0	0	0	0	0	0	0	0	0	0	0	0	0	0	0	0	0	0	0	0	0
ENSG00000132854	KANK4	50	28	2	479	133	245	248	15	650	33	52	12	5	75	153	14	4	469	103	552	37	18
ENSG00000201153	RNU6-371P	0	0	0	0	0	0	0	0	0	0	0	0	0	0	0	0	0	0	0	0	0	0
ENSG00000162607	USP1	1939	1278	525	1588	1482	1489	2713	660	2383	1504	553	696	1080	554	709	1168	837	765	668	966	699	990
ENSG00000116641	DOCK7	1152	1244	1146	1767	1467	2113	2600	768	2535	1284	522	657	790	792	693	1477	1072	845	607	875	744	649
ENSG00000270549	ENSG00000270549	0	2	0	0	0	0	0	0	0	0	0	0	1	0	0	1	0	0	0	0	0	0
ENSG00000132855	ANGPTL3	4	12	2	7	1	6	5	4	3	6	3	2	4	6	3	3	11	7	5	4	3	5
ENSG00000278967	ENSG00000278967	0	4	3	1	0	2	3	4	1	3	2	1	0	2	1	3	5	1	0	2	2	0
ENSG00000213703	RPL13AP9	0	3	2	1	4	2	0	2	1	3	0	1	0	0	0	3	0	0	0	2	3	0
ENSG00000235545	DOCK7-DT	2	2	6	13	1	2	9	3	9	4	1	1	13	1	2	6	13	5	2	4	6	7
ENSG00000125703	ATG4C	456	322	262	412	837	761	964	288	684	478	201	209	221	279	271	284	113	331	249	219	133	388
ENSG00000234318	ENSG00000234318	0	0	1	0	0	1	5	0	1	0	1	0	0	0	1	0	0	4	3	0	0	0
ENSG00000237163	ENSG00000237163	0	0	0	0	0	1	0	0	0	1	1	0	1	0	0	0	0	0	0	0	0	0
ENSG00000229537	LINC01739	0	0	0	0	0	0	0	0	0	0	0	0	0	0	0	0	0	0	0	0	0	0
ENSG00000227485	ENSG00000227485	0	0	0	0	0	0	0	0	0	0	0	0	0	0	0	0	0	0	0	0	0	0
ENSG00000229225	ENSG00000229225	0	0	0	0	0	0	0	0	0	0	0	0	0	0	0	0	0	0	0	0	0	0
ENSG00000203605	ENSG00000203605	0	0	0	1	0	0	0	0	0	4	0	0	0	0	0	0	0	1	0	0	0	0
ENSG00000224209	LINC00466	0	0	9	12	2	0	4	0	3	1	0	7	4	0	6	8	3	0	1	0	0	1
ENSG00000252259	RNA5SP49	0	0	0	0	0	0	0	0	0	0	0	0	0	0	0	0	0	0	0	0	0	0
ENSG00000228734	ENSG00000228734	0	0	0	0	0	0	0	0	1	0	0	0	0	0	0	0	1	0	0	1	0	1
ENSG00000223683	RPSAP65	0	0	0	0	0	0	0	0	0	0	0	0	0	0	0	0	1	0	0	0	0	0
ENSG00000230798	FOXD3-AS1	1	4	586	96	11	0	50	6	122	20	1	43	29	0	28	78	91	5	19	2	10	15
ENSG00000187140	FOXD3	1	0	119	63	0	0	7	3	51	0	4	2	6	0	17	32	32	5	18	0	2	3
ENSG00000275836	MIR6068	0	0	0	0	0	0	0	0	0	0	0	0	0	0	0	0	0	0	0	0	0	0
ENSG00000252784	Y_RNA	0	0	0	0	0	0	0	0	0	0	0	0	0	0	0	0	0	0	0	0	0	0
ENSG00000236674	ENSG00000236674	0	0	0	0	0	0	0	0	0	0	0	0	0	0	0	1	0	0	0	0	0	0
ENSG00000088035	ALG6	467	974	630	476	655	684	1208	232	736	553	212	287	335	220	238	339	287	328	293	300	204	418
ENSG00000142856	ITGB3BP	584	796	573	607	674	996	750	166	609	636	151	486	274	220	240	303	180	214	221	297	114	217
ENSG00000203965	EFCAB7	245	354	247	368	294	295	553	185	493	411	123	213	186	138	124	116	162	395	159	105	93	105
ENSG00000264271	RN7SL488P	0	0	0	1	0	2	1	0	2	0	3	0	0	0	1	1	0	0	0	1	0	1
ENSG00000251720	RNU7-123P	3	7	1	4	0	1	2	1	9	2	1	0	0	1	3	4	0	2	1	1	1	3
ENSG00000116652	DLEU2L	9	22	6	23	8	8	69	9	23	46	9	14	12	2	12	15	17	56	21	15	3	6
ENSG00000276884	ENSG00000276884	0	0	0	0	0	0	0	0	0	0	0	0	0	0	0	0	0	0	0	0	0	0
ENSG00000278287	ENSG00000278287	0	0	0	0	0	0	0	0	0	0	0	0	0	0	0	0	0	0	0	0	0	0
ENSG00000277565	ENSG00000277565	0	0	0	0	0	0	0	0	0	0	0	0	0	0	0	0	0	0	0	0	0	0
ENSG00000275823	ENSG00000275823	0	0	0	0	0	0	0	0	0	0	0	0	0	0	0	0	0	0	0	0	0	0
ENSG00000277689	ENSG00000277689	0	0	0	0	0	0	0	0	0	0	0	0	0	0	0	0	0	0	0	0	0	0
ENSG00000274199	ENSG00000274199	0	0	0	0	0	0	0	0	0	0	0	0	0	0	0	0	0	0	0	0	0	0
ENSG00000079739	PGM1	2022	1809	1180	3283	3656	4731	6390	1613	3058	2453	1227	1570	1148	1897	852	1917	1007	807	1228	1773	580	1664
ENSG00000244256	RN7SL130P	9	23	3	27	18	24	45	18	35	37	9	14	7	10	10	28	7	12	20	29	6	15
ENSG00000185483	ROR1	65	203	55	182	404	242	331	237	768	164	190	194	94	159	160	932	43	234	287	123	35	93
ENSG00000177452	ENSG00000177452	0	0	0	0	0	0	0	0	1	0	0	0	0	1	0	0	0	0	0	0	0	0
ENSG00000228056	CFL1P3	0	0	0	0	1	0	0	0	1	1	1	0	1	0	0	3	0	0	1	0	0	0
ENSG00000207190	RNU6-809P	0	0	0	0	0	0	0	0	0	0	0	0	0	0	0	0	0	0	0	0	0	0
ENSG00000200508	Y_RNA	0	0	0	0	1	0	0	0	0	0	0	0	0	0	2	0	0	0	1	0	0	0
ENSG00000223949	ROR1-AS1	31	53	43	9	108	53	22	23	18	40	9	3	6	28	2	36	6	4	16	8	3	7
ENSG00000284928	ENSG00000284928	2	6	18	23	14	11	68	24	8	3	11	64	0	12	0	0	0	7	1	4	2	0
ENSG00000177414	UBE2U	5	4	0	0	5	1	3	30	6	0	5	18	0	2	0	0	0	5	1	2	0	4
ENSG00000238653	RNU7-62P	0	0	0	0	0	0	0	0	0	0	0	0	0	0	0	0	0	0	0	0	0	0
ENSG00000158966	CACHD1	511	399	2258	441	290	871	760	1443	1530	621	741	136	750	417	141	264	637	1281	338	151	1881	317
ENSG00000264470	MIR4794	0	0	0	0	0	0	0	1	0	0	0	0	0	0	0	0	0	0	0	0	0	0
ENSG00000162437	RAVER2	918	804	1333	530	370	559	977	459	1367	848	232	421	395	308	305	650	505	635	387	224	613	278
ENSG00000162434	JAK1	10261	11369	4365	7920	10200	11211	10155	6559	10453	9476	7575	3722	3362	5847	3926	4376	3255	5348	4726	5236	2787	4000
ENSG00000234784	ENSG00000234784	0	2	0	0	0	0	0	0	1	1	0	0	0	0	0	0	0	0	0	0	1	0
ENSG00000233877	ENSG00000233877	0	0	0	0	0	1	0	0	1	0	0	1	0	0	1	0	0	0	0	0	0	0
ENSG00000226891	LINC01359	51	91	63	29	86	111	70	113	96	178	40	22	12	43	42	30	43	97	35	32	24	19
ENSG00000185031	SLC2A3P2	2	4	0	5	3	1	4	12	18	28	6	8	1	6	6	5	10	21	2	6	2	0
ENSG00000272506	ENSG00000272506	12	14	4	9	7	17	4	14	5	4	7	3	1	10	2	2	3	11	1	1	3	1
ENSG00000212257	RNU6-1176P	0	1	1	0	0	3	0	0	2	1	0	0	0	1	0	1	0	2	0	1	0	0
ENSG00000265996	MIR3671	3	13	3	9	8	7	6	6	8	17	3	7	2	4	4	3	6	24	8	3	2	1
ENSG00000199135	MIR101-1	0	0	0	0	0	2	0	0	0	0	1	0	0	0	0	0	0	0	0	0	0	0
ENSG00000231485	ENSG00000231485	5	5	2	0	2	1	2	3	4	0	2	0	0	1	0	0	1	2	1	1	2	0
ENSG00000235804	ENSG00000235804	0	0	0	0	0	0	0	0	0	0	0	0	0	0	0	0	0	0	0	0	0	0
ENSG00000234496	MRPS21P1	0	0	0	0	1	0	0	0	0	0	0	0	0	0	0	0	0	0	0	0	0	0
ENSG00000162433	AK4	1091	1193	306	1783	725	2382	442	600	701	1928	282	1039	894	668	186	1785	995	203	151	1145	537	1352
ENSG00000231622	RPS29P7	0	0	0	0	0	0	0	0	0	0	0	0	0	0	0	1	0	0	0	1	0	0
ENSG00000116675	DNAJC6	88	248	12	45	158	63	341	72	47	204	66	92	87	38	143	276	38	188	321	64	21	136
ENSG00000229294	ENSG00000229294	0	0	0	0	0	0	0	0	0	0	0	0	0	0	0	0	0	0	0	0	0	0
ENSG00000234144	COX6CP13	0	0	0	0	0	0	0	0	0	0	0	0	0	0	0	0	0	0	0	0	0	0
ENSG00000222624	RNU2-15P	0	0	0	0	0	0	0	0	0	0	0	0	0	0	0	0	0	0	0	0	0	0
ENSG00000213625	LEPROT	4819	4942	2546	4164	5480	6723	8698	3760	7515	5484	2760	2125	2085	2378	3121	2973	2241	2888	2416	2762	945	2525
ENSG00000116678	LEPR	339	707	107	282	444	481	1314	625	348	1596	518	193	245	290	294	316	148	1041	665	203	59	117
ENSG00000237852	ENSG00000237852	5	16	6	2	11	8	5	5	5	3	3	0	0	4	4	2	2	2	1	1	0	0
ENSG00000224570	ENSG00000224570	9	3	6	9	3	1	1	0	2	6	1	0	2	0	1	0	0	0	0	0	0	0
ENSG00000285079	ENSG00000285079	4	1	2	1	2	3	4	0	2	8	1	0	0	3	1	4	0	3	0	1	0	0
ENSG00000239319	RN7SL854P	0	0	0	0	0	0	0	0	0	0	0	0	0	0	0	0	0	0	0	0	0	0
ENSG00000184588	PDE4B	1653	2707	217	1534	2146	2433	2720	1392	2571	874	2899	559	608	1700	1081	633	230	1748	1276	953	493	527
ENSG00000227466	PDE4B-AS1	0	0	0	0	0	0	0	0	0	0	0	0	0	0	0	0	0	0	0	0	0	0
ENSG00000223152	RNU4-88P	0	0	0	0	0	0	0	0	0	0	0	0	0	0	0	0	0	0	0	0	0	0
ENSG00000118473	SGIP1	1787	819	366	2289	580	929	839	408	1721	781	533	145	310	631	331	323	236	775	396	385	234	219
ENSG00000264720	MIR3117	11	6	0	15	4	9	4	4	5	1	14	0	2	4	0	1	0	11	0	1	0	1
ENSG00000248458	ENSG00000248458	7	5	0	42	7	5	9	4	36	7	2	0	2	5	4	4	8	11	3	0	2	2
ENSG00000152760	DYNLT5	180	35	39	50	126	60	236	113	36	69	41	10	37	54	35	40	2	460	147	31	16	16
ENSG00000172410	INSL5	1	1	6	3	5	0	1	2	9	0	1	0	0	0	2	0	0	1	2	1	0	0
ENSG00000152763	DNAI4	81	180	151	212	272	114	434	121	194	120	61	57	76	84	61	74	45	1021	205	85	11	29
ENSG00000231080	ENSG00000231080	0	0	0	1	0	0	0	0	0	0	0	0	0	0	0	0	0	0	0	0	0	0
ENSG00000198160	MIER1	1192	2104	565	1353	1467	1569	2568	821	1540	1749	692	759	488	758	748	965	510	733	794	729	448	723
ENSG00000116704	SLC35D1	1459	1359	467	1411	1133	1093	1217	942	1989	801	486	684	506	821	526	620	891	729	487	668	495	580
ENSG00000203963	C1orf141	0	1	1	0	8	1	23	3	0	3	3	0	2	10	0	0	0	112	21	3	0	0
ENSG00000252433	ENSG00000252433	0	0	0	0	0	0	1	0	0	0	0	0	0	0	0	0	0	0	0	0	0	0
ENSG00000275678	ENSG00000275678	0	8	1	1	6	0	13	1	0	1	5	0	0	2	1	0	0	144	12	1	0	0
ENSG00000162594	IL23R	10	22	3	11	8	17	17	4	23	11	2	6	7	6	3	1	6	10	6	4	8	5
ENSG00000253074	RNU6-586P	0	0	0	0	0	0	0	0	0	0	0	0	0	0	0	0	0	0	0	0	0	0
ENSG00000252116	RNU4ATAC4P	0	0	0	0	0	0	0	0	0	0	0	0	0	0	0	0	0	0	0	0	0	0
ENSG00000228523	DNAJB6P4	0	0	0	0	0	0	0	2	0	0	0	0	0	2	0	0	0	0	0	0	0	0
ENSG00000081985	IL12RB2	343	198	201	168	266	118	73	277	306	139	81	33	71	39	82	104	120	74	89	58	97	64
ENSG00000142864	SERBP1	9759	7717	5999	11416	10366	10443	14151	4637	10715	8971	4259	6021	4987	3612	2996	6289	4815	3519	3176	4291	3437	5738
ENSG00000223263	RNU6-387P	3	9	1	17	7	6	4	2	9	18	0	4	4	6	1	4	2	4	1	3	6	1
ENSG00000235200	LINC01702	0	8	1	0	0	0	0	0	0	0	0	0	0	0	0	0	0	0	0	1	0	7
ENSG00000207504	RNU6-1031P	0	1	0	0	0	0	1	0	0	0	0	1	0	0	0	0	0	0	0	0	0	0
ENSG00000238139	ENSG00000238139	0	0	0	0	1	0	0	0	0	0	0	0	0	0	0	0	0	0	0	0	0	0
ENSG00000242482	RN7SL392P	0	0	0	0	0	0	0	0	0	0	0	0	0	0	0	0	0	0	0	0	0	0
ENSG00000232048	HNRNPCP9	0	0	0	0	0	0	0	0	0	0	0	0	0	0	0	0	1	1	0	0	0	0
ENSG00000116717	GADD45A	1168	2736	2399	2360	4093	3114	1737	1387	1922	6725	2232	750	580	1935	523	730	1174	463	1913	1606	631	1028
ENSG00000172380	GNG12	1821	2067	939	4587	2680	2503	5321	2313	5035	4778	1652	2283	1245	1145	1379	522	1863	2435	1371	1855	1026	1742
ENSG00000238778	RNU7-80P	0	0	0	0	0	0	1	0	0	0	0	2	0	1	0	0	0	0	0	0	0	0
ENSG00000232284	GNG12-AS1	21	93	47	42	37	38	110	63	89	114	44	36	14	30	14	8	24	63	55	22	40	36
ENSG00000235055	ENSG00000235055	0	0	2	0	4	0	0	0	0	0	0	0	0	0	0	0	0	0	0	2	0	0
ENSG00000162595	DIRAS3	70	73	98	61	83	70	132	120	194	166	90	14	7	48	32	9	14	104	27	22	12	198
ENSG00000228431	ARL5AP3	0	3	0	1	0	1	6	8	6	11	0	1	0	1	0	0	0	5	6	1	1	2
ENSG00000116729	WLS	2071	3307	4092	3398	3022	2935	5972	1976	3946	4883	1625	1891	804	1689	803	336	893	2009	1959	981	2035	2174
ENSG00000234383	CTBP2P8	21	27	10	16	14	5	43	19	27	59	13	21	5	11	7	0	18	18	32	8	9	11
ENSG00000221203	MIR1262	0	0	0	0	0	0	0	3	0	0	0	0	0	0	0	0	0	0	0	0	0	0
ENSG00000229133	RPS7P4	0	0	1	0	0	1	0	1	0	0	0	0	1	0	0	0	0	0	0	0	0	0
ENSG00000225242	COX6B1P7	0	0	0	0	0	0	0	0	0	0	0	0	0	0	0	0	0	0	0	0	0	0
ENSG00000237622	ELOCP18	0	0	0	0	0	0	0	0	0	0	0	0	0	0	0	0	0	0	0	0	0	0
ENSG00000229440	ENSG00000229440	0	0	0	0	0	0	0	0	0	0	0	0	0	0	0	0	0	0	0	0	0	0
ENSG00000116745	RPE65	6	1	2	3	0	0	5	0	5	0	6	1	1	2	4	0	2	3	0	0	0	0
ENSG00000024526	DEPDC1	579	236	319	519	169	137	136	39	569	202	39	82	229	35	167	413	234	15	125	355	241	285
ENSG00000233589	ENSG00000233589	10	3	2	6	0	0	2	0	7	6	0	1	3	0	3	5	3	2	7	8	5	3
ENSG00000234264	DEPDC1-AS1	1	0	1	2	2	0	1	0	3	0	1	0	1	0	0	3	0	0	0	0	1	0
ENSG00000225167	TXNP2	0	0	0	0	0	0	0	0	0	0	0	0	0	0	0	0	0	0	0	0	0	0
ENSG00000285041	ENSG00000285041	0	0	0	0	0	0	0	0	0	0	0	0	0	0	0	0	0	0	0	0	2	0
ENSG00000285407	ENSG00000285407	56	0	383	147	47	2	0	1	69	0	0	0	40	0	13	0	42	1	0	0	49	0
ENSG00000285473	ENSG00000285473	0	0	4	1	1	0	0	0	1	0	0	0	3	0	0	0	0	0	0	0	1	0
ENSG00000223883	LINC01707	0	0	0	2	0	0	0	0	1	0	0	0	0	0	0	0	1	0	0	0	0	0
ENSG00000235446	LINC02791	0	0	1	0	0	0	0	0	0	0	0	0	0	0	0	0	0	0	0	0	1	0
ENSG00000229639	LINC01758	0	0	0	2	2	0	0	0	2	0	0	0	0	0	0	0	0	0	0	0	0	0
ENSG00000033122	LRRC7	36	99	121	73	57	40	92	52	78	119	34	25	39	20	54	78	21	51	30	32	126	30
ENSG00000270615	SGO1P1	0	0	0	0	0	0	0	0	0	0	0	0	0	0	0	0	0	0	0	0	0	0
ENSG00000240692	RN7SL538P	0	0	13	0	0	0	0	0	3	0	0	0	0	0	0	0	0	0	0	0	0	0
ENSG00000229359	PIN1P1	0	0	0	0	0	0	0	0	0	0	0	0	0	0	0	0	0	0	0	0	0	0
ENSG00000237919	LRRC7-AS1	0	0	0	0	0	0	0	0	0	0	0	0	1	0	0	0	0	0	0	0	0	0
ENSG00000066557	LRRC40	434	486	187	489	432	662	1122	240	743	635	214	275	320	182	307	760	250	273	318	288	255	322
ENSG00000244389	RN7SL242P	0	0	0	0	0	0	0	0	0	3	0	0	0	0	0	0	0	0	0	0	0	0
ENSG00000116754	SRSF11	9908	13734	12411	8193	6225	8235	19233	6856	12309	14036	5161	5256	5188	4081	5025	5771	4184	5954	4749	4427	4017	4875
ENSG00000228988	ENSG00000228988	0	1	0	1	1	0	3	2	3	0	0	0	0	3	0	0	0	0	0	0	0	0
ENSG00000118454	ANKRD13C	939	1251	563	743	817	990	1764	554	1324	1494	552	575	530	461	356	510	420	489	530	346	493	564
ENSG00000197568	ANKRD13C-DT	276	464	909	350	419	402	298	196	311	444	128	70	183	211	60	261	159	151	86	139	29	147
ENSG00000226088	LINC03102	2	7	4	6	3	5	7	6	7	38	0	10	1	1	7	12	0	7	1	3	1	4
ENSG00000116761	CTH	163	598	93	118	140	330	375	112	211	278	75	245	98	83	50	134	20	90	71	75	220	143
ENSG00000278636	Metazoa_SRP	0	0	0	0	0	0	0	0	0	1	0	0	0	0	0	0	0	0	0	0	0	0
ENSG00000271992	ENSG00000271992	9	30	10	6	15	10	16	10	8	11	5	9	4	3	1	3	0	2	2	1	3	5
ENSG00000233020	CHORDC1P5	0	0	0	0	0	0	0	0	0	0	0	0	0	0	0	0	0	0	0	0	0	0
ENSG00000237033	CASP3P1	0	0	0	0	0	0	0	0	0	0	0	0	0	0	0	0	0	0	0	0	0	0
ENSG00000229051	LINC01788	1	0	0	0	1	0	0	0	1	0	0	0	0	0	0	0	0	0	0	0	0	0
ENSG00000226208	ENSG00000226208	0	0	0	0	0	0	0	0	0	0	0	0	0	0	0	0	0	0	0	0	0	0
ENSG00000050628	PTGER3	75	104	14	186	206	110	55	173	906	22	112	9	50	68	112	9	22	51	18	22	51	20
ENSG00000235782	ENSG00000235782	5	0	0	0	2	0	0	1	2	1	1	0	1	0	0	1	0	0	0	0	0	0
ENSG00000269933	ENSG00000269933	0	1	0	3	5	0	0	1	6	0	2	0	1	0	1	0	0	2	0	0	2	0
ENSG00000235079	ZRANB2-AS1	7	11	9	2	3	4	20	8	12	14	1	7	2	4	7	0	4	4	4	1	0	3
ENSG00000132485	ZRANB2	3050	4583	1357	3191	3105	4654	12183	1962	4100	5845	1223	2957	1813	1333	2122	1723	915	2725	1839	1905	817	2156
ENSG00000207721	MIR186	10	17	0	2	0	7	122	1	9	24	1	13	6	0	9	8	1	20	13	4	0	6
ENSG00000229956	ZRANB2-DT	12	17	24	25	13	22	52	4	21	28	4	13	5	9	7	5	4	19	12	0	5	7
ENSG00000226324	ENSG00000226324	0	0	0	0	0	0	0	0	0	0	1	0	0	0	0	0	0	2	0	0	0	0
ENSG00000172260	NEGR1	124	77	159	210	198	80	2477	101	351	139	136	19	37	91	74	3	10	820	113	30	19	15
ENSG00000231985	ENSG00000231985	0	1	0	2	0	2	3	0	0	0	0	0	2	2	0	0	0	0	0	0	0	0
ENSG00000271618	ENSG00000271618	1	0	0	0	0	0	2	0	0	0	0	0	0	0	0	0	0	0	0	0	0	0
ENSG00000228853	NEGR1-IT1	0	0	0	0	0	0	0	0	0	0	0	0	0	0	0	0	0	0	0	0	0	0
ENSG00000233994	GDI2P2	1	0	0	1	2	3	1	2	0	2	0	0	0	1	0	0	0	0	0	0	1	0
ENSG00000227207	RPL31P12	0	0	0	0	1	0	0	3	0	0	0	0	0	0	0	0	0	0	0	0	0	0
ENSG00000212366	RNU6-1246P	0	0	0	0	0	0	0	0	0	0	0	0	0	0	0	0	0	0	0	0	0	0
ENSG00000225087	ENSG00000225087	6	0	0	63	0	0	0	0	22	0	0	0	17	0	0	0	0	2	0	0	6	0
ENSG00000227016	LINC02796	1	0	0	2	0	0	0	0	0	0	0	0	0	0	0	0	0	0	0	0	0	0
ENSG00000285808	ENSG00000285808	3	0	0	4	0	0	0	0	1	0	0	0	2	2	0	0	0	12	1	0	1	0
ENSG00000280317	ENSG00000280317	0	0	0	0	0	0	0	0	0	0	0	0	0	0	0	0	0	0	0	0	0	0
ENSG00000229636	KRT8P21	0	0	0	0	0	0	0	0	0	0	0	0	0	0	0	0	0	0	0	0	0	0
ENSG00000251825	RN7SKP19	0	0	0	0	0	0	0	0	0	0	0	0	0	0	0	0	0	0	0	0	0	0
ENSG00000233973	LINC01360	0	0	0	0	0	0	0	0	0	0	0	0	0	0	0	0	0	0	0	0	0	0
ENSG00000223479	LINC02238	0	0	0	1	0	0	0	0	0	0	0	0	0	0	0	0	0	0	0	0	0	0
ENSG00000200601	RNA5SP50	0	0	0	0	0	0	0	0	0	0	0	0	0	0	0	0	0	0	0	0	0	0
ENSG00000285778	ENSG00000285778	0	0	0	0	0	0	0	0	0	0	0	0	1	0	0	0	0	0	0	0	0	0
ENSG00000252005	RNU4ATAC8P	0	0	0	0	0	0	0	0	0	0	0	0	0	0	0	0	0	0	0	0	0	0
ENSG00000162620	LRRIQ3	38	19	5	35	38	17	38	20	25	12	3	13	27	11	15	14	6	54	39	19	13	6
ENSG00000254685	FPGT	362	468	269	348	504	634	869	249	511	463	98	342	303	176	186	344	277	278	264	161	149	255
ENSG00000259030	FPGT-TNNI3K	17	45	18	56	44	47	70	37	46	116	12	38	16	9	22	27	29	70	44	12	4	12
ENSG00000116783	TNNI3K	1	2	6	4	5	3	3	2	2	9	0	5	2	5	5	6	1	9	1	0	2	2
ENSG00000237324	ENSG00000237324	4	6	6	10	2	4	8	4	5	13	2	5	1	4	2	2	1	3	3	1	0	2
ENSG00000233894	ENSG00000233894	0	0	1	0	1	1	0	0	0	0	0	1	1	0	0	0	0	1	0	0	0	0
ENSG00000162621	LRRC53	0	0	1	3	0	0	0	0	1	0	0	0	3	0	0	0	0	2	0	0	0	0
ENSG00000178965	ERICH3	7	35	5	162	126	1	424	48	30	27	48	41	4	52	4	7	0	2292	379	26	0	5
ENSG00000234497	ERICH3-AS1	0	0	0	0	0	0	1	0	0	3	0	0	2	1	0	0	0	14	1	0	0	0
ENSG00000272864	ENSG00000272864	5	4	6	4	6	3	18	1	2	19	2	11	5	2	1	2	0	8	2	5	1	2
ENSG00000116791	CRYZ	481	1763	248	1900	1106	1728	3039	421	1103	2210	539	1921	544	482	247	926	65	528	286	502	315	2012
ENSG00000162623	TYW3	813	916	616	1190	991	864	1533	598	1502	1119	332	623	653	381	231	366	161	483	343	299	347	374
ENSG00000229943	ENSG00000229943	0	0	0	0	0	0	0	0	0	0	0	0	0	0	0	0	0	0	0	0	0	0
ENSG00000261213	ENSG00000261213	0	0	0	0	2	0	0	0	0	0	0	0	0	0	0	0	0	0	0	0	0	0
ENSG00000224127	ENSG00000224127	0	0	0	2	0	0	0	0	0	0	0	0	0	0	0	0	0	0	0	0	0	0
ENSG00000162624	LHX8	0	1	0	284	0	1	2	7	56	0	0	3	0	2	0	0	0	2	1	0	5	0
ENSG00000224149	LHX8-AS1	0	0	0	1	0	0	0	3	3	0	0	0	0	1	0	0	0	0	0	0	0	0
ENSG00000206999	RNU6-622P	0	0	0	0	0	0	0	0	0	0	0	0	0	0	0	0	0	0	0	0	0	0
ENSG00000137968	SLC44A5	195	646	637	1150	383	244	795	6	398	405	48	14	575	39	231	9	383	148	58	39	445	57
ENSG00000224493	ENSG00000224493	0	0	0	0	0	0	0	0	0	1	0	0	0	0	0	0	0	0	0	0	0	0
ENSG00000252338	RNU6-503P	0	0	0	0	0	0	0	0	0	0	0	0	0	0	0	0	0	0	0	0	0	0
ENSG00000213579	RPL29P5	0	0	0	0	0	0	0	0	1	2	0	0	0	0	0	0	0	1	0	0	0	0
ENSG00000230863	ENSG00000230863	1	2	4	39	14	1	1	0	1	0	0	2	2	0	0	0	11	0	2	3	2	0
ENSG00000117054	ACADM	1073	729	345	1142	1386	1443	3827	934	1590	1571	678	1033	730	508	487	740	379	882	668	517	534	590
ENSG00000181227	DLSTP1	28	42	5	26	13	23	61	59	44	100	13	39	12	15	28	31	7	60	23	17	8	21
[truncated: 56,736 more rows]
