# Supplementary material for: Comparative Analysis of Transcriptomic and Proteomic Expression between Two Non-Small Cell Lung Cancer Subtypes
Source: J Proteome Res. 2025 Jan 8;24(2):729–41. doi: 10.1021/acs.jproteome.4c00773 (PMC11811994; doi:10.1021/acs.jproteome.4c00773)
Supplement: Supplementary file 2 — pr4c00773_si_002.zip [file pr4c00773_si_002.zip › Table-S4-Salmon-LUAD-vs-PBMC-counts.csv]

name	gene	length	A136_T	A137_T	A139_T	A141_T	A142_T	A143_T	A146_T	A147_T	A148_T	A153_T	A136_N	A137_N	A139_N	A141_N	A142_N	A143_N	A146_N	A147_N	A148_N	A153_N
ENSG00000000003	TSPAN6	2024.1	3215.345	459.758	548.936	894.909	819.854	2028.112	1232.227	553.178	710.787	1181.924	6.988	36.128	11.023	12.981	23.184	26.397	23.881	16.988	9.029	17
ENSG00000000005	TNMD	1167.9	5	0	1	0	0	2	0	2	0	15.059	0	0	0	0	0	0	0	0	0	0
ENSG00000000419	DPM1	895.2	1206.503	568.892	487.113	593.232	456.919	576.126	408.087	435.785	486.138	586.738	578.512	468.249	389.493	387.387	389.586	487.964	506.743	524.587	447.928	373.514
ENSG00000000457	SCYL3	3692.9	1709.192	550.404	1020.865	600.106	554.931	470.5	649.319	544.682	438.766	599.108	507.898	820.069	519.616	424.556	727.835	803.756	782.577	791.499	586.849	611.438
ENSG00000000460	FIRRM	2811.3	618.834	199.433	208.083	151.231	376.458	354.909	182.438	269.17	243.152	288.666	208.101	280.896	135.663	153.527	267.803	250.779	243.765	185.55	266.824	282.117
ENSG00000000938	FGR	1661.5	1801.819	3518.637	343.881	3382.01	809.953	1001.137	395	1534.204	842.071	673.418	33248.693	21953.399	14965.898	25065.516	21236.957	20027.091	25998.622	16883.922	27037.573	13953.636
ENSG00000000971	CFH	3448.3	13636.656	6446.962	817.057	6935.588	5345.79	2287.502	4405.231	1915.434	2253.927	932.526	118.021	412.003	83.006	212.803	274.04	255.564	243.3	363.102	281.222	333.027
ENSG00000001036	FUCA2	2044.9	2980.392	1137.178	1277.867	2357.767	1974.833	2046.792	984.494	1220.213	1612.355	971.868	1979.618	905.43	539.974	1224.647	910.209	854.745	1010.143	889.203	1186.373	649.954
ENSG00000001084	GCLC	2404	754.753	528.944	182.413	750.096	668.664	641.648	1190.566	2366.424	272.626	492.767	705.248	869.454	799.85	853.117	762.903	833.197	846.037	909.305	796.545	855.552
ENSG00000001167	NFYA	3320.5	2393.566	888.827	1746.888	874.701	955.202	1123.711	808.229	717.053	1123.405	2182.262	1488.276	1762.199	970.108	1055.802	1321.382	1580.944	1315.883	1457.07	1168.298	1330.849
ENSG00000001460	STPG1	2717.4	493.492	222.425	253.287	249.155	234.243	188.117	552.332	237.356	266.404	140.732	126.556	221.747	125.249	71.095	138.52	132.055	124.131	194.951	100.225	139.101
ENSG00000001461	NIPAL3	3820.3	2944.628	798.415	1623.763	818.034	888.414	924.476	988.704	663.155	1046.131	750	807.04	1907.773	1325.229	786.886	1250.016	1790.528	1409.107	1931.348	1146.986	1406.895
ENSG00000001497	LAS1L	2286.1	2269.976	1440	1041.631	1374.896	816.821	1002.445	1242.803	881.683	877.681	1045.936	956.892	1467.853	981.529	886.603	1135.839	1215.537	1237.3	1230.248	1082.192	1016.007
ENSG00000001561	ENPP4	4479.9	1658.341	281.09	1114.444	364.247	238.04	749.008	582.25	621.563	300.42	1045.491	385.159	440.593	539.714	320.662	473.084	543.534	401.642	532.23	416.059	436.762
ENSG00000001617	SEMA3F	2847.6	1965.266	1808.126	558.401	1549.085	3236.327	1637.855	1059.976	1710.836	856.674	628.714	0	6	3	6	0	2	0	0	0	4
ENSG00000001626	CFTR	2994.7	372.143	429.001	278.606	1653.804	31	50	289.548	187.038	51.001	84.081	8.586	2	0	2	3	0	1	0	0	2
ENSG00000001629	ANKIB1	3805.7	3245.506	996.6	1103.412	881.857	1456.029	4265.133	1322.416	1916.885	1243.239	1423.625	1442.47	1683.029	1325.451	1100.293	1476.98	1415.352	1287.118	1576.441	1246.612	1128.517
ENSG00000001630	CYP51A1	2879.8	2051.634	715.837	1968.971	1650.147	826.363	2546.761	705.226	1786.737	645.377	1523.891	837.311	469.006	379.957	609.515	321.524	364.549	315.219	542.113	445.024	517.817
ENSG00000001631	KRIT1	1855.1	2174.809	794.932	821.265	878.833	795.42	969.488	1153.931	1120.185	571.026	758.533	849.022	1195.573	689.294	639.635	942.046	1094.93	970.727	1054.639	884.768	863.461
ENSG00000002016	RAD52	1142.6	796.164	342.002	301.914	291.175	617.318	348.307	379.487	365.959	309.953	165.006	310.112	382.628	245.045	208.883	425.097	356	346.624	361.275	288.382	210.003
ENSG00000002079	MYH16	5664.9	8.2	11.42	9.139	11.87	3.283	101.981	7	9.409	16.921	3	0	0	0	0	1	0	0	0	0	0
ENSG00000002330	BAD	691.8	1559.058	818.59	1239.562	917.706	587.143	908.058	679.361	682.835	730.292	886.889	651.563	501.94	470.019	471.003	403.466	480.176	550.16	667.25	428.74	445.977
ENSG00000002549	LAP3	1619.9	5665.626	4861.954	2944.925	3172.483	3645.065	3737.796	2003.9	3808.187	3475.122	2982.227	3838.895	1907.606	2315.982	1905.378	1801.921	2146.483	3020.834	1283.076	5226.557	1410.68
ENSG00000002586	CD99	985	7112.795	5857.716	2176.813	7451.547	5800.744	2551.516	3363.37	2378.038	4119.068	3019.874	7455.084	4319.518	5078.27	3623.282	4610.635	4329.577	4614.676	5556.538	5727.228	4184.567
ENSG00000002587	HS3ST1	3382.7	998.474	441.617	171.231	1337.222	179.391	205.004	529.397	353.102	117.208	650.448	42.152	42.073	11.025	22.025	52.496	35.263	124.936	97.721	48.15	28.483
ENSG00000002726	AOC1	2198.9	1116.98	110	833.82	772.06	417.102	38	47	35.016	1392.387	24	0	3	0	1	6	1	7	2	16	0
ENSG00000002745	WNT16	2975.9	23.001	14	4	5	13	14	37	5	13	4	3	56.113	11	10	46	39	32.001	43	36.011	21
ENSG00000002746	HECW1	2741.1	61.056	32.012	164.025	31.008	39.058	31.81	59.064	39.121	94.355	38.919	10.948	21.859	16.353	11.506	17.019	19.17	21.379	24.907	18.627	14.358
ENSG00000002822	MAD1L1	1339.8	980.423	782.019	383.021	725.731	714.271	812.044	406.996	730.172	587.285	423.042	1103.576	1051.225	1005.487	884.826	1378.269	1120.822	1074.675	1406.97	972.226	925.353
ENSG00000002834	LASP1	3778.4	11579.87	6291.291	8339.913	6150.211	6896.123	6681.031	4335.689	6306.82	5502.683	7221.239	11840.412	8046.953	8149.161	8305.39	7703.703	9021.468	7996.194	8054.564	8497.482	6365.244
ENSG00000002919	SNX11	1662	1073.213	838.568	666.692	856.475	552.981	832.402	478.078	486.468	577.548	701.38	1594.135	1162.034	673.68	963.239	941.351	1102.296	1233.793	934.278	996.048	729.519
ENSG00000002933	TMEM176A	919.1	3680.345	3880.204	1172.346	3269.804	2462.437	1888.474	1813.118	1817.586	1602.795	1571.248	3002.634	1499.983	265.722	4421.003	1146.027	46	2706.145	2485.561	2979.581	86.001
ENSG00000003056	M6PR	1541.8	7069.481	4406.751	2920.684	4646.25	4754.696	4037.005	2782.989	3458.604	3128.67	2833.924	7274.731	6405.267	4777.753	5294.378	5347.155	5757.212	6306.269	6134.385	6059.142	4334.875
ENSG00000003096	KLHL13	2042.5	44	42.488	19	49.125	26	133	227.169	4.482	27	8	2	18	6	11	8	9	10	7	8	9
ENSG00000003137	CYP26B1	3428.1	195.176	243.999	157.006	209.032	664.051	640.313	183.995	471.528	477.999	168.001	0	0	0	3	0	0	1	0	2	0
ENSG00000003147	ICA1	1279.2	2045.158	860.481	1214.214	809.792	767.551	1010.719	349	1226.797	248	670.802	178.036	100.001	63.012	82.108	101.999	72.999	91.001	76.859	84	54.001
ENSG00000003249	DBNDD1	1949.7	3119.916	264.001	636.299	282	166.034	977.236	120	478.418	264.024	643.102	26.001	116.165	38	33	116.001	113	138.001	192.999	58	81
ENSG00000003393	ALS2	5316.6	1424.424	701	1195.046	891.41	701.203	1100.593	858.175	893.625	555.686	685.122	472	466.274	438.25	456.002	513.218	461.201	450.108	555.109	503.196	412.137
ENSG00000003400	CASP10	3746	2908.326	1399.886	1043.308	2762.31	855.387	875.593	1439.072	3268.409	965.266	1832.64	1549.123	1916.674	837.399	1243.25	1416.331	2120.12	1401.835	1279.927	1350.905	1247.572
ENSG00000003402	CFLAR	3774.5	46388.97	8751.769	9937.22	10936.743	8276.395	14079.039	8250.88	12576.391	8038.576	8529.71	14136.203	13132.724	11690.68	10232.03	9864.005	11308.819	12685.736	10824.616	11391.729	10917.577
ENSG00000003436	TFPI	2730.4	15518.039	2755.388	8145.504	1834.912	980.631	3440.072	4448.427	1872.221	1299.899	1280.826	277.869	582.162	355.602	276.867	394.271	477.218	389.092	537.959	406.709	513.978
ENSG00000003509	NDUFAF7	1730.5	1186.258	378.174	541.617	432.066	571.286	601.939	396.547	414.507	332.383	356.403	517.25	540.926	372.853	415.574	488.092	500.961	500.9	409.793	465.965	411.799
ENSG00000003756	RBM5	1954.1	14781.085	7954.839	4338.577	8647.292	6316.674	4247.193	7514.56	5400.289	5045.34	2927.665	6342.403	7802.053	5109.191	4582.686	5680.92	6803.657	7018.041	5694.631	5554.876	5563.671
ENSG00000003987	MTMR7	2550.8	131.273	34.782	43.847	33.735	19.808	263.008	44.429	30.262	28.514	62.836	73.816	124.637	55.398	85.341	67.461	82.396	63.68	84.126	70.289	67.602
ENSG00000003989	SLC7A2	7421.4	894.248	1314.507	1397.554	525	455.514	284.975	1427.997	491.119	164	428.492	1	0	0	0	0	0	1	0	0	0
ENSG00000004059	ARF5	970.3	5287.242	2675.791	1820.905	3172.051	2034.056	5091.693	1482.15	2352.798	2049.135	2765.076	3997.522	3828.925	2731.232	3706.456	2961.91	3270.068	3917.809	3664.991	3714.031	2738.021
ENSG00000004139	SARM1	3885.8	1833.193	937.097	1567.059	818.42	652.925	490.631	898.408	616.232	445.282	369.537	827.099	1389.585	983.137	652.332	1125.07	1212.606	1070.958	1196.407	772.484	1105.382
ENSG00000004142	POLDIP2	1949.9	4788.729	1938.75	4619.732	2183.129	2147.554	2893.749	1039.364	1686.433	1517.682	3025.557	1597.678	1411.162	1114.497	1381.266	1274.304	1196.674	1490.288	1558.787	1334.79	1178.334
ENSG00000004399	PLXND1	1881.3	9301.306	11369.007	4267.139	8837.924	6066.578	5483.744	5893.764	6165.995	4055.865	5448.342	14582.874	6215.266	3218.66	5791.378	5101.961	4589.204	5960.351	4308.468	5088.207	4403.083
ENSG00000004455	AK2	1710.6	9037.509	2785.584	7245.973	2502.545	2462.306	2922.719	1792.653	2202.167	1983.565	2762.849	2837.999	2945.612	1879.959	2604.022	2511.294	2569.153	2789.969	2827.361	2940.557	1958.982
ENSG00000004468	CD38	4341.4	1840.666	692.602	343.673	1355.082	793.318	486.578	1237.358	1073.881	737.946	804.581	539.008	780.758	1808.651	584.152	732.543	1088.744	1205.107	672.008	1310.56	765.832
ENSG00000004478	FKBP4	2678.9	4463.338	1624.805	2428.832	1603.967	1841.56	2667.374	965.364	1191.872	1037.112	3982.335	881.888	916.898	607.539	713.871	865.852	890.743	867.458	1025.958	780.609	595.311
ENSG00000004487	KDM1A	2241	4335.014	2194.444	1684.868	2331.511	1853.898	2182.331	1613.774	1223.351	2204.895	1130.037	1691.823	1733.177	1173.065	1127.397	1481.845	1600.075	1472.356	1740.192	1319.351	1519.669
ENSG00000004534	RBM6	2331.3	12153.05	6641.327	2624.83	11684.855	5413.728	2996.361	4813.649	4390.328	3955.224	2244.177	4119.653	4718.723	2690.815	3658.448	5033.39	4449.491	4354.493	4763.974	4860.271	3626.779
ENSG00000004660	CAMKK1	3363.8	1165.922	507.607	815.265	607.396	285.062	495.301	342.427	402.483	310.15	143.525	627.649	700.285	374.876	646.568	516.185	810.21	809.721	404.824	503.76	590.079
ENSG00000004700	RECQL	3036.4	2012.121	1127.25	557.985	986.814	1478.298	1506.26	988.052	934.351	1427.558	1234.853	1508.581	1707.904	1563.694	1152.535	1550.757	1908.003	1664.806	1926.81	1756.951	1435.006
ENSG00000004766	VPS50	2327.6	1124.776	339.888	487.374	492.831	573.604	869.132	573.331	512.086	415.468	593.257	584.888	702.2	436.674	434.178	705.653	692.098	641.127	529.809	499.986	464.533
ENSG00000004776	HSPB6	1268.2	200.53	2195.696	246.114	448.057	311.418	54.45	3481.719	443.918	42.184	18	0	2	0	1	2	2	0	5	0	0
ENSG00000004777	ARHGAP33	1882.3	1133.212	845.55	615.746	511.819	473.451	924.31	1099.722	849.831	541.09	403.109	546.616	1040.425	791.404	320.828	508.958	711.395	736.879	501.839	551.569	796.752
ENSG00000004779	NDUFAB1	547.7	2677.154	708.542	761.434	981.74	620.049	788.477	461.883	588.833	504.811	935.453	805.186	551.661	459.58	554.762	494.353	630.204	694.388	689.473	743.25	556.471
ENSG00000004799	PDK4	2523.2	7638.436	4487.948	472.419	3380.336	658.938	652.685	2079.578	3759.351	421.421	141.262	1630.212	1608.401	226.917	970.531	1762.675	862.557	3365.489	656.054	625.329	723.001
ENSG00000004809	SLC22A16	1194.9	9	5	8	35.001	0	5	55.999	1	0	1	129	35.999	68	121.044	6	32	185.362	29	55.985	20
ENSG00000004838	ZMYND10	1599.1	265.456	231.013	31.614	200.425	56.814	41.893	2245.826	437.114	91.553	33.169	68.367	66.56	51.851	55.765	93.021	93.072	91.126	75.484	71.469	85.468
ENSG00000004846	ABCB5	4303.1	82.072	52.617	32.015	40.175	34.386	29.152	36.141	32.888	25.165	17.443	32.917	67.854	26.349	20.6	27.749	37.687	28.128	26.191	31.854	35.907
ENSG00000004848	ARX	2704.9	1	8	84.579	27	1	5	68	8	8	167.114	0	0	2	0	0	0	0	0	1	0
ENSG00000004864	SLC25A13	2084.3	998.074	846.458	714.75	703.507	456.964	1151.176	408.247	604.081	454.614	565.882	557.856	452.701	227.558	436.743	364.036	373.379	437.761	346.797	486.124	352.154
ENSG00000004866	ST7	2085	1447.227	773.057	687.351	761.622	499.312	731.71	629.418	624.571	510.815	493.39	251.411	224.587	135.197	207.607	177.77	172.537	181.422	176.52	227.832	175.744
ENSG00000004897	CDC27	2257.9	2054.671	1209.542	1939.324	979.264	1808.155	2710.531	1281.499	1060.141	1400.874	1339.392	1224.261	1328.261	1053.315	1005.88	1090.023	1237.959	1220.633	1145.798	1263.668	1127.423
ENSG00000004939	SLC4A1	4786.9	6.643	12.312	5.309	47.863	0	5.296	8.038	3.961	0	5.316	69.447	0	13.532	292.096	2.813	5.275	14.494	36.84	9.823	1.208
ENSG00000004948	CALCR	3353.9	11	2	1	12	33	4	5	7	2	158	2	0	0	0	0	0	1	0	0	0
ENSG00000004961	HCCS	1415.5	692.202	332	261.891	363.484	300.453	348.719	273.427	280.1	311.995	441.135	431.434	368.045	262	339.731	312.147	299	385.952	341.76	374.611	206.186
ENSG00000004975	DVL2	1644.5	3283.708	1238.685	974.057	1226.195	1046.787	2077.196	1234.122	866.809	999.483	607.253	888.199	927.259	957.794	669.274	1002.814	1095.268	1024.427	1259.514	774.863	1003.266
ENSG00000005001	PRSS22	736.6	2219.297	450.999	301.108	3216.689	402.177	1107.2	355.453	726.83	341.714	231.003	8	38	6	7	11	13	4	74	7	28
ENSG00000005007	UPF1	3917	6944.957	4214.673	3102.239	4441.189	4416.676	2481.142	3755.065	2950.503	2719.797	2917.348	3848.943	4048.665	3337.411	2838.826	3147.161	3777.328	3704.126	3654.963	3083.427	3246.027
ENSG00000005020	SKAP2	3749.7	1128.888	1334.676	855.992	1208.733	1041.082	2479.294	1384.709	1886.065	1300.62	1457.346	3428.676	2066.091	1270.04	2416.151	2054.853	1865.597	2028.856	1715.812	2144.434	1099.208
ENSG00000005022	SLC25A5	1048.2	7839.075	4501.897	6560.205	4775.978	2665.399	6195.988	1836.669	3161.268	3615.948	5199.099	5176.367	5271.081	3581.262	6141.043	4416.869	4241.921	5305.797	4936.407	5766.585	3977.663
ENSG00000005059	MCUB	1766.8	951.712	444.996	219.529	548.945	474.403	666.106	308	359.978	546.931	427.922	1220.857	1819.409	1416.364	1393.969	1604.63	1656.811	1770.173	1813.111	1575.827	1447.966
ENSG00000005073	HOXA11	2079.8	0	0	23.261	8.818	63.991	0	0	0	1	0	0	0	0	0	0	0	0	0	0	1.288
ENSG00000005075	POLR2J	760.9	1732.757	968.905	576.019	972.207	569.402	1276.513	436.633	677.363	567.321	925.725	1106.115	874.008	636.526	865.817	690.956	723.404	1019.062	985.671	978.16	743.174
ENSG00000005100	DHX33	4833.3	2030.99	752.179	1338.357	673.806	638.15	1756.719	582.257	564.073	660.359	544.182	838.849	793.407	528.04	513.893	689.929	736.243	675.28	730.387	565.548	612.124
ENSG00000005102	MEOX1	2535.9	2.985	372.596	45	147.727	46.73	29	63.623	40	29.555	7.965	32.681	44.609	27.523	11.867	17.234	25.656	38.411	51.146	26	26.764
ENSG00000005108	THSD7A	10491.9	132.068	288.59	193.023	112	113	147	360.563	638.783	107.901	65	0	0	0	0	0	0	0	0	1	0
ENSG00000005156	LIG3	4152.4	2181.036	1052.839	1672.038	1017.27	1000.936	1244.994	1150.803	934.322	873.003	1809.641	1021.891	1255.398	761.681	846.306	875.715	1115.532	1096.334	1017.222	983.02	857.525
ENSG00000005175	RPAP3	1875.7	930.111	451.264	542.804	428.114	429.419	541.991	497.716	455.976	408.175	464.011	553.037	659.742	597.182	485.841	614.405	748.426	739.411	774.39	591.605	448.999
ENSG00000005187	ACSM3	1144.1	1373.839	223.307	1340.65	291.768	105.181	246.179	160.149	158.96	86.357	429.784	43.453	172.949	93.588	160.198	173.133	163.801	191.431	183.54	164.318	139.361
ENSG00000005189	REXO5	1762.1	200.08	113	69.974	56	60.001	162.002	105.001	85.001	57.999	124.999	35.001	30	26.195	30	32.029	27	20.594	15	40	18
ENSG00000005194	CIAPIN1	1317.1	1965.885	914.087	1064.506	1041.124	768.301	772.118	495.766	711.644	790.472	986.51	755.204	834.285	688.341	697.113	693.967	784.031	811.517	768.917	753.565	692.063
ENSG00000005206	SPPL2B	1624.7	6297.102	3669.532	2908.669	4300.22	2285.885	2152.67	3843.785	2462.253	2504.96	2538.806	3097.665	3694.873	2362.463	2219.352	3012.958	4116.909	3925.339	3622.11	2809.922	3626.339
ENSG00000005238	ATOSB	2601.4	2374.048	681.038	691.815	1605.747	1008.569	828	676.696	813.967	1080.326	903.984	3830.846	2630.059	1432.009	3003.173	1942.209	2373.634	2213.609	1720.601	2374.372	1285.999
ENSG00000005243	COPZ2	573.3	178.059	428.999	55.702	507.999	231.167	152	400	148.01	146.321	297	80.221	54	21.001	34.003	37.001	42	49.999	41.967	64	47.999
ENSG00000005249	PRKAR2B	3573.9	762.486	170	92.141	162.038	154.919	227.364	293	284.001	123.005	90.008	778	2278.273	439.194	2527.961	641.52	1264.801	1279.947	771.237	1471.841	734.9
ENSG00000005302	MSL3	3902.6	3110.893	2077.404	1272.447	2035.314	1660.432	1051.83	1768.687	1501.743	1627.84	1093.09	4287.26	5256.663	3896.695	4015.054	4453.297	5450.608	5535.533	4043.266	4087.404	4640.761
ENSG00000005339	CREBBP	5018.9	5454.588	3699.307	2570.825	2473.544	2118.532	2472.229	3582.266	2371.396	1407.343	1670.646	7385.585	9297.199	5685.31	6964.156	6674.575	6606.308	6761.932	7775.767	6444.078	7467.312
ENSG00000005379	TSPOAP1	2277.8	2786.66	1694.568	2446.017	1352.81	1080.524	1138.999	3054.757	1002.103	827.555	945.152	2349.37	3434.992	5063.877	2710.271	2174.922	4465.159	2378.761	2038.861	2821.503	5301.845
ENSG00000005381	MPO	1374.5	41.001	53	3	131	11	42	35	23	18	7	323.488	121	116.011	401.341	230.302	91	139.012	124	304.258	112
ENSG00000005421	PON1	855.9	438.831	11	198.1	26.999	13	56.034	8.007	110	11	60	0	1	0	2	0	1	2	1	0	0
ENSG00000005436	GCFC2	1685.5	780.26	261.782	746.678	301.664	265.149	445.041	400.489	412.169	221.049	335.917	245.842	389.045	347.481	254.924	354.04	402.643	442.308	421.377	303.601	333.514
ENSG00000005448	WDR54	897.3	916.37	477.951	273.489	542.603	290.722	937.527	964.211	438.879	551.287	145.004	222.887	435.728	482.017	242.987	366.099	463.412	345.091	522.004	301.916	386.739
ENSG00000005469	CROT	1983.9	503.273	233	257.734	472.007	215	691.334	549.418	339.782	260.393	117.363	277.132	363.271	263.974	167.488	243.829	320.965	263.047	235.976	251.095	257.823
ENSG00000005471	ABCB4	625.7	11.944	137.049	43	41.028	35.902	19.925	93.886	45.386	33.279	10	1.201	66.397	4	35.992	55.804	59	48.595	114.423	11.238	63.001
ENSG00000005483	KMT2E	4607.2	5211.296	3280.062	2286.859	1740.758	1687.095	2328.302	3094.534	2487.984	1546.002	1454.289	4578.657	6009.641	3992.019	3961.906	4441.586	4892.288	4634.54	5311.424	4253.891	5061.322
ENSG00000005486	RHBDD2	1313.7	3623.678	2153.382	1767.843	2844.339	1857.181	3388.849	2071.392	2736.31	1569.355	1594.269	1502.31	1542.668	1434.685	1209.869	1135.61	1073.293	1531.208	1687.85	1388.833	1295.925
ENSG00000005513	SOX8	3981.9	61	310	155.033	120	92	15	102	25	44	19	14	84	31	14	71	98.001	70	114	40	76
ENSG00000005700	IBTK	4131.1	3535.867	924.659	1849.351	1222.115	1475.702	1475.025	1381.01	1185.012	1313.622	1106.026	1640.989	1727.821	1281.435	1379.939	1380.751	1309.835	1424.787	1654.721	1510.544	1251.238
ENSG00000005801	ZNF195	2542.4	2327.448	674.421	1230.886	894.659	915.459	879.147	608.958	725.289	761.354	956.782	914.255	1263.562	766.504	677.054	1010.064	1167.741	890.858	847.107	867.506	923.875
ENSG00000005810	MYCBP2	4995.7	3274.925	3103.517	2286.923	1855.74	2219.531	1850.726	3800.679	2217.074	2554.111	1099.739	4536.099	7289.134	4761.837	4688.235	6974.087	6556.157	6007.879	8693.474	5163.601	5726.913
ENSG00000005812	FBXL3	2916.4	1827.377	793.351	1104.197	798.62	1166.157	946.178	1294.455	764.197	1014.104	569.647	1368.983	1572.054	1042.941	1310.457	1153.169	1294.499	1210.138	1287.669	1083.425	1466.401
ENSG00000005844	ITGAL	2688.1	3892.431	5135.861	1617.207	3432.572	3016.747	2164.177	2618.817	4325.914	2853.504	1924.91	22596.07	22715.948	35395.405	19297.381	22007.724	27295.197	22927.942	24203.074	21546.229	27335.179
ENSG00000005882	PDK2	1842.1	1579.501	1010.561	1125.737	667.221	639.169	878.89	973.173	998.347	382.846	810.526	576.491	816.03	561.593	500.858	613.569	616.887	657.746	764.285	586.032	496.809
ENSG00000005884	ITGA3	3032.2	33852.103	4235.828	5710.381	8677.286	31041.935	86511.422	3275.184	11495.862	20346.679	15505.006	146.857	359.188	201.176	171.995	234.722	224.18	246.889	476.666	179.997	255.65
ENSG00000005889	ZFX	5358.7	1430.881	971.026	941.353	609.229	639.369	693.272	1433.043	850.954	519.355	936.301	1270.1	2054.058	1421.757	991.557	1184.434	2100.609	1816.692	1869.888	957.528	1680.095
ENSG00000005893	LAMP2	2340.3	4434.377	2095.548	1856.571	3740.16	2904.419	4163.523	2256.573	2854.812	2531.037	2794.178	4544.118	2918.838	1938.455	3764.339	2900.342	2612.44	3143.89	2541.986	2997.956	1649.899
ENSG00000005961	ITGA2B	1779.7	163.536	99.375	266.801	174.273	138.701	1229.32	69.805	356.589	17.207	81.186	1793.48	4601.988	1104.671	8201.458	828.462	3938.594	3035.546	1296.183	2575.602	1964.864
ENSG00000005981	ASB4	1679.1	48.618	10	27	26	13	13.873	29.997	46.782	8.253	9	17	21	16	10.801	12	8.1	20	18.39	21	12.001
ENSG00000006007	GDE1	2025.5	5257.195	1344.042	3092.787	2137.225	1355.652	2075.744	1050.889	1661.317	1182.31	2576.129	2244.983	1154.657	997.474	1766.174	1331.008	1097.649	1440.577	1316.413	1424.42	1085.039
ENSG00000006015	REX1BD	921.4	1968.075	1097.189	641.748	1552.469	1080.106	702.216	903.931	1032.257	965.579	568.323	1374.746	1367.497	1256.419	1113.284	1175.75	1677.612	1710.959	1991.811	1379.176	1753.458
ENSG00000006016	CRLF1	648	261.419	196.042	103.431	573.593	6747.173	42.259	177.468	185.241	130.458	28.72	86.953	131.76	122.449	105.237	68.441	119.303	82.564	71.565	106.607	170.418
ENSG00000006025	OSBPL7	2265	2888.567	1301.192	1723.221	2606.235	1296.699	1738.615	1085.773	1366.457	1139.182	1063.083	1134.112	1451.945	2305.564	1236.032	1501.803	1777.431	1392.827	1570.473	1386.675	1771.948
ENSG00000006042	TMEM98	1396.4	3179.622	1503.35	3252.907	1496.828	2875.276	751.883	1754.542	636.912	811.845	277.767	49.49	58.149	24.521	40.979	35.801	31.182	48.194	37.419	38.196	29.434
ENSG00000006047	YBX2	4381.9	38	26	19	87.001	8	2044.282	49	71.999	6	135	0	26	3	1	7	19	2	1	0	8
ENSG00000006059	KRT33A	1088	0	0	0	0	1	0	0	0	0	0	0	0	0	0	0	0	0	0	0	0
ENSG00000006062	MAP3K14	3636.9	958.823	2201.492	1014.721	1272.913	735.8	507.8	955.574	625.812	238.292	509.787	1588.961	1989.648	1851.063	1379.369	1639.706	1843.422	1910.685	1917.124	1495.933	1809.152
ENSG00000006071	ABCC8	3788.2	151.2	14.67	13.999	29	7	0	39	33	3	3	0	2	0	1	0	1	1.038	1	0	0
ENSG00000006116	CACNG3	2916.9	5	2	0	0	0	1	1	4	0	0	0	0	0	0	0	0	1	1	0	0
ENSG00000006118	TMEM132A	1798.1	4149.886	1234.006	487.066	1866.414	3888.162	2951.968	635.918	1959.059	2934.124	1239.789	46.026	66	26	122.114	19	25.001	38	43.008	33	48
ENSG00000006125	AP2B1	4975.1	12578.948	5688.609	13183.406	5577.655	4609.334	10270.09	4265.147	4489.419	4277.298	4811.78	4150.52	4624.16	3642.796	3126.912	4211.755	4782.619	3612.792	5488.228	3624.093	3334.254
ENSG00000006128	TAC1	854.6	0	5	0	10	2	0	0	0	0	2	0	0	0	0	0	0	0	0	0	0
ENSG00000006194	ZNF263	2590.1	2161.909	1062.571	874.051	1066.096	617.367	639.051	708.395	629.489	537.474	646.853	820.744	973.394	795.557	681.732	918.319	937.952	763.717	1053.437	774.358	1090.039
ENSG00000006210	CX3CL1	3170.7	9010.507	3147.514	2078.868	1704.42	742.056	1586.164	2238.522	2999.051	808.609	2070.974	23.591	24.032	10.862	15.276	14.779	9.686	14.987	12.96	15.017	30.613
ENSG00000006282	SPATA20	2239.8	6085.89	2309.232	5623.51	2505.85	2748.535	2047.789	2461.919	3252.875	2405.192	3140.799	2337.475	1330.673	1558.98	286.228	1016.263	348.129	2023.89	1052.883	1837.37	1638.618
ENSG00000006283	CACNA1G	6654.7	47.227	42	4	39	22	13	69.07	6	9	10	0	1	2	0	0	0	0	0	0	2
ENSG00000006327	TNFRSF12A	870.1	3868.501	1143.003	1341.494	2635.947	1577.101	3653.058	189	1908.639	2877.559	1983.122	255.088	179	45.116	85.001	40.047	39	28	61	66.001	81
ENSG00000006377	DLX6	495	1	4	71.978	10	4.005	2	3	0	0	0	5	1	2	0	0	2	2	1	1	2.086
ENSG00000006432	MAP3K9	8974.6	1156.08	183.967	713.775	540.898	302.284	1849.913	189.837	1351.475	620.015	570.443	109.296	417.762	267.149	151.742	320.414	270.952	158.666	596.096	126.788	120.279
ENSG00000006451	RALA	2525.5	2513.745	1057.186	855.636	1553.372	1371.049	1756.946	770.568	1389.816	2535.25	1005.163	766.908	702.496	486.22	452.84	630.488	716.337	688.935	791.135	570.932	436.53
ENSG00000006453	BAIAP2L1	3315.6	3832.091	628.302	1519.379	3520.415	1024.077	2817.852	1011.781	2039.056	1350.743	2156.083	110.226	147.732	53.259	90.141	103.058	96.191	93.094	65.745	86.829	53.462
ENSG00000006459	KDM7A	6955.7	3151.581	1117.483	1165.715	736.802	839.956	1073.956	1676.851	1306.106	1138.23	1097.332	6238.267	5196.585	2840.924	4301.072	3522.303	2937.982	3747.543	3373.09	4129.71	4196.539
ENSG00000006468	ETV1	3041.8	2647.355	443.24	5439.267	397.524	482.663	950.107	553.564	640.198	330.328	347	8	2	4	2	10	4	6	6	0	9
ENSG00000006530	AGK	2233.8	1814.909	730.312	714.371	677.835	472.169	1128.19	554.026	745.193	584.115	588.94	728.273	766.772	1048.515	576.633	551.867	890.831	626.94	680.011	774.42	737.183
ENSG00000006534	ALDH3B1	2713.6	5616.956	1026.999	2983.778	1433.849	1562.077	2458.92	4157.898	2393.77	439.691	1761.921	3358.802	2857.016	1250.42	3388.441	2371.228	2094.325	2800.407	1598.087	2624.828	1392.034
ENSG00000006555	TTC22	2718.5	844.015	168.024	582.714	610.034	196	462	346.367	246.317	241.205	502.462	203.278	243.123	396.062	134.192	333.662	401.012	255.277	374.813	255.006	348.96
ENSG00000006576	PHTF2	4072.9	1259.36	467.249	577.465	547	757.817	1259.258	673.997	882.269	594.434	705.887	1314.913	1431.363	930.475	976.288	1053.315	1487.291	1306.259	1164.4	959.488	1040.647
ENSG00000006606	CCL26	355.2	10	14	6	20	18	21	7	1	17	16	0	1	0	1	0	0	2	0	0	0
ENSG00000006607	FARP2	3390	1697.294	1270.355	1842.326	1428.856	759.642	762.822	1514.12	980.919	840.695	975.702	501.334	843.759	517.119	413.179	507.139	572.415	604.924	484.902	669.428	458.199
ENSG00000006611	USH1C	770.9	3	8	3	1341.111	1.001	0	49.999	18	5	9	0	0	0	0	0	0	0	0	0	0
ENSG00000006625	GGCT	922.1	2370.313	630.151	945.596	802.647	534.896	976.027	329.968	545.847	785.444	2489.103	318.477	272.744	230.312	264.064	329.378	285.859	322.587	306.699	303.966	240.571
ENSG00000006634	DBF4	2074.3	379.918	193.446	197.831	203.605	215.16	467.718	126.334	285.468	261.436	277.574	257.066	361.3	399.052	275.356	255.067	287.815	270.32	348.23	269.492	501.87
ENSG00000006638	TBXA2R	1884.7	502.724	235.848	148.693	194.871	260.481	252.77	230.28	190.504	152.034	135.482	204.033	279.867	131.256	197.394	206.345	271.543	311.914	277.182	181.398	261.722
ENSG00000006652	IFRD1	1594.1	2374.861	1045.066	685.872	1055.965	1400.948	1638.643	894.194	1211.612	684.979	880.919	801.117	1563.772	955.592	1318.016	1155.145	852.009	1409.766	1011.118	980.488	1452.882
ENSG00000006659	LGALS14	602	1	0	0	0	0	1	0	1	0	0	0	2	1	0	3	0	2	2.012	2	1
ENSG00000006695	COX10	2389.3	978.675	334.739	410.301	370.641	256.41	469.193	234.554	193.543	255.648	217.89	416.478	527.821	355.146	317.861	419.941	450.533	462.417	520.619	463.263	336.929
ENSG00000006704	GTF2IRD1	2053.8	2339.498	534.725	842.68	889.2	774.534	1680.134	493.719	846.991	460.626	617.16	87.115	123.16	47.789	63.949	70.174	90.243	90.546	91.771	74.28	87.338
ENSG00000006712	PAF1	1531.2	2314.483	1718.94	837.38	1741.829	1387.22	1761.802	1049.966	1203.689	874.449	814.149	1139.387	1358.551	968.539	952.279	889.546	1018.343	1018.004	1218.064	1077.195	880.845
ENSG00000006715	VPS41	3028.6	2678.237	1223.667	1396.673	1570.874	1327.72	2599.859	1253.816	1521.835	1135.582	1371.45	1709.162	1415.82	815.715	1132.025	1078.988	1261.134	1335.885	1193.966	1148.596	716.811
ENSG00000006740	ARHGAP44	3845.8	1771.73	537.025	612.916	529.501	313.008	273.148	671.194	395.29	144.001	230.01	23	40.316	5	12	12	26	16	26.004	18	7.012
ENSG00000006744	ELAC2	2200.8	3083.928	1816.012	1975.755	2039.962	1282.723	1613.329	1307.538	1056.592	1290.741	1033.802	1709.044	1719.975	1515.596	1256.547	1513.488	1802.791	1514.574	1693.677	1605.003	1608.52
ENSG00000006747	SCIN	3920	675.416	190.266	2596.886	306.155	165.082	203.499	476.822	361.403	265.172	1219.33	68.683	140.426	89.661	73.037	80.866	67.536	90.436	67.24	88.959	128.735
ENSG00000006756	ARSD	3792.6	4337.409	1692.045	3714.308	1479.204	1133.53	1923.503	1721.896	1456.088	941.841	3312.863	963.92	1238.997	807.2	765.924	660.475	853.393	1353.808	1110.911	809.83	650.464
ENSG00000006757	PNPLA4	1290.9	493.019	231	574.705	257.86	155	164.042	312.714	160.004	145	319.69	112.01	185.001	86.005	96.298	117.223	195.131	185.623	202.868	109.099	118
ENSG00000006788	MYH13	5744.9	1	1.679	0	8	5	2	0	0	7.921	3	0	0	0	0	0	0	0	0	0	0
ENSG00000006831	ADIPOR2	3671.9	3367.882	1776.68	1279.577	1837.246	1738.104	2126.196	1136.272	1251.022	1400.915	1990.564	2217.069	2028.922	1635.848	1719.9	1471.352	1745.64	1691.853	1775.674	1813.938	1336.197
ENSG00000006837	CDKL3	1222.3	146.736	45.017	35.554	54.879	21.477	35.428	66.488	39.26	29.379	23.91	35.945	24.22	14.009	17.234	31.826	36.308	18.516	35.219	15.029	24.475
ENSG00000007001	UPP2	831.9	1.388	0	1	1	0	6	5	8	3	1	0	0	1	0	0	1	0	1	1.036	1
ENSG00000007038	PRSS21	655.5	46.999	146.998	793.268	214	352.758	9	37.001	49	51.001	271	253.306	166.009	189.065	248.387	144.999	73	53	85	151.821	74
ENSG00000007047	MARK4	3048.9	1934.942	1288.212	592.503	875.38	1152.016	1325.31	715.466	818.713	644.095	727.595	1246.562	926.045	1119.154	937.292	827.612	848.215	957.848	1081.906	940.885	876.63
ENSG00000007062	PROM1	2577	445.051	48.001	2918.227	1996.022	4	4	1803.082	503.788	29	93.055	4	10.01	3	46	14	10	4	16	13	12
ENSG00000007080	CCDC124	768.7	2617.451	974.368	860.265	1112.827	621.863	865.372	487.113	649.359	729.102	944.388	977.75	734.886	612.515	596.894	568.045	646.43	683.369	737.426	727.147	615.459
ENSG00000007129	CEACAM21	630.7	181.966	228.3	79.001	215.037	101.999	116	140.371	124.005	117.005	87.999	276.047	492.879	393.257	227.749	337.059	683.083	423.678	588.624	353.47	475.42
ENSG00000007168	PAFAH1B1	2660.1	6750.986	3651.097	3219.441	3789.91	2940.232	2646.67	3781.24	2436.331	2873.618	2074.326	4141.174	4553.717	3071.698	3155.109	3488.185	4026.014	3536.491	3651.613	3164.241	3105.623
ENSG00000007171	NOS2	3829	333.01	83	7.001	117	49	19	42	51.018	54	18	6	0	4	3	5	0	0	0	0	0
ENSG00000007174	DNAH9	3082	46.788	100.086	7.146	90.762	12.232	5.003	3309.924	418.455	24.212	16.142	17.094	13.623	5.496	11.525	8.071	10.343	6.163	11.263	13.749	8.064
ENSG00000007202	BLTP2	4185.2	6824.18	4987.825	11009.18	4902.29	4331.322	5837.798	3851.109	4070.584	3696.145	4980.843	8862.435	7833.066	4967.894	6559.166	6572.335	6395.849	6353.167	6775.921	6036.966	5493.765
ENSG00000007216	SLC13A2	2404.3	0	0	439.436	44	0	0	12	0	0	0	0	1	0	0	0	0	0	0	0	0
ENSG00000007237	GAS7	7091	1339.024	2949.082	609.64	2240.365	1723.282	1094.059	2827.835	1556.761	1121.822	1028.453	12660.589	7138.819	3202.824	9468.206	6193.186	4013.092	6259.554	4663.189	6848.2	3985.901
ENSG00000007255	TRAPPC6A	542.2	620.551	472.001	787.666	469	281.003	1001.54	318.391	491.445	184.011	502.025	430.683	780.289	462.347	507.7	533.953	663.987	624.876	924.971	523.019	591.029
ENSG00000007264	MATK	1736	331.13	405.088	126.734	601.999	289.2	183.057	196.993	359.529	123	202.096	976.463	1145.672	2614.212	756	1434.499	2630.635	1421.339	2578.432	1554.017	2467.855
ENSG00000007306	CEACAM7	2317.9	19	2	29	1354.259	1	2	10	1	0	417.378	0	0	0	0	0	0	0	0	0	0
ENSG00000007312	CD79B	1022	209.946	2471.893	204.33	979.774	502.654	113.001	1281.336	201.501	537.829	294.513	864.722	1633.281	411.706	734.642	1851.597	1629.874	2894.417	3258.065	1325.534	1094.409
ENSG00000007314	SCN4A	7633.9	7	34	26	34	21	77.001	30	38	11	51	21	24	5	3	33.027	19	47	20	21.003	28
ENSG00000007341	ST7L	1201.2	785.325	241.494	282.116	353.204	238.628	308.277	288.349	305.583	195.644	232.18	235.624	209.093	139.812	199.001	182.505	223.585	194.044	247.324	154.552	179.799
ENSG00000007350	TKTL1	977.3	7	69	4	7	0	0	3	4	0	3	69	183.999	49.999	38.032	100	240.926	146	239.266	84	194
ENSG00000007372	PAX6	2315.3	3	2	0	12.482	3	0	2.664	0	29.711	0	2	2	5.035	1	4	6	2	2	2	2
ENSG00000007376	RPUSD1	1696.3	1759.72	570.184	505.127	707	501.821	582.523	392	422.999	476.075	602	1193.264	792.409	888.101	760.206	710.085	893.51	1081.458	1128.148	922.345	933.459
ENSG00000007384	RHBDF1	1462.9	5017.241	1601.854	1316.716	2035.008	1615.54	1316.145	1438.139	1493.794	856.001	1830.712	17.011	10	11	26	2	6	6	9	7	8
ENSG00000007392	LUC7L	1510.1	7385.527	3135.648	1729.486	4075.423	2252.123	1683.23	2413.668	2035.103	1531.647	1228.966	1815.685	2655.345	1923.378	1921.935	2612.138	2963.574	2772.859	2323.568	2065.447	2828.501
ENSG00000007402	CACNA2D2	3572.4	2952.116	1265.926	2096.924	421.525	236.175	81	263.502	670.75	78.333	122.542	307.041	409.166	604.501	394.709	626.74	650.106	360.801	580.897	515.002	1173.626
ENSG00000007516	BAIAP3	2467.4	434.9	427.476	207.048	655.112	416.06	1370.644	2321.709	723.433	102.028	196.588	110.943	813.114	258.071	278.369	748.904	594.863	340.345	1668.423	274.088	742.791
ENSG00000007520	TSR3	1005.4	2414.204	839.029	836.124	995.568	739.998	925.713	578.524	583.377	704.678	934.888	822.919	800.819	671.562	680.234	648.059	766.136	915.801	1026.576	803.601	670.028
ENSG00000007541	PIGQ	1624.8	5817.739	1455.304	1627.491	2180.085	1352.197	1681.487	1536.337	1544.143	992.974	1301.566	1523.113	1338.869	1054.21	1108.483	1141.425	1356.068	1298.319	1331.159	1070.331	1090.534
ENSG00000007545	CRAMP1	4765.1	4659.332	1801.346	1209.457	1418.751	1468.084	1189.421	1940.14	1209.723	1128.442	1005.975	1676.609	2403.49	1651.547	1608.962	1953.476	2313.707	2223.387	2018.638	1800.854	2068.985
ENSG00000007866	TEAD3	2703.2	3558.312	1421.101	1401.728	1685.167	919.551	1083.956	1087.125	789.522	615.729	1684.085	3	1	4	1	0	4	3	10	1	1
ENSG00000007908	SELE	3685.9	71	563.909	273.181	377.001	156.027	50.999	616.157	287.321	23	4	2	1	0	0	0	2	0	0	2	1
ENSG00000007923	DNAJC11	2792.4	3444.448	1605.245	1421.011	1667.679	1255.797	1301.911	1093.793	1313.148	1040.947	914.817	1243.624	1529.94	1081.222	976.316	1165.064	1439.581	1350.24	1357.406	1200.984	1248.938
ENSG00000007933	FMO3	1515.1	514.76	1084.212	144.325	255.119	255.942	123.379	1279.724	347.059	240.595	121.382	17.28	28.174	22.532	16.162	5.064	26.674	14.197	15.513	16.51	19.421
ENSG00000007944	MYLIP	2239.8	2469.087	907.274	1247.017	548	654.96	1124.326	1175.134	879.668	451.126	1282.225	1370.44	2140.621	1865.428	1396.628	1400.193	1590.693	2167.694	1476.18	1423.231	2738.084
ENSG00000007952	NOX1	2187.1	16	5	14	15	9	11	19	16	6	6	0	2	0	1	0	1	3	0	1	4
ENSG00000007968	E2F2	4854.9	408.032	190.288	113.514	114.338	196.952	153.829	52.609	145.469	159.517	187.929	988.261	449.746	374.008	645.757	396.512	561.89	443.353	442.417	583.227	437.846
ENSG00000008018	PSMB1	817.5	6290.193	2513.383	2715.96	3673.167	2436.633	2625.517	1797.638	2107.229	2977.539	2068.73	3435.508	2644.995	2292.64	2504.951	2126.596	2225.178	2671.861	2722.68	2930.25	2219.748
ENSG00000008056	SYN1	3040.4	66.027	92.999	10	114.026	150.047	26	37.853	22.029	78	14	46	62	23	34.001	8	15	25.004	32	23	22
ENSG00000008083	JARID2	5289.9	1527.822	1077	751.009	772.4	1124.327	616.875	750	566.694	981.327	403.002	2918.423	2978.134	1557.734	3002.343	1710.551	1970.737	2190.408	2146.414	2437.004	2060.34
ENSG00000008086	CDKL5	5481.7	1105.221	507.137	574.831	583.591	621.918	514.807	655.341	567.545	636.837	763.466	482.299	511.242	232.928	422.84	367.283	375.421	420.995	410.244	392.257	400.522
ENSG00000008118	CAMK1G	2268.9	78.003	53	11	80	32	66	30	53	21	29	0	1	1	0	1	0	0	0	0	0
ENSG00000008128	CDK11A	940.5	2951.268	2273.53	879.169	2471.215	1122.78	1384.058	1217.623	1640.954	1245.601	909.065	2912.984	3495.136	2613.928	2512.487	2085.846	3131.783	2623.027	2525.545	2567.576	3804.54
ENSG00000008130	NADK	1790.7	4721.239	3690.165	2999.813	3847.386	2442.678	2839.275	1980.638	3879.36	2042.853	1963.963	8103.859	7328.342	4950.74	7836.694	6330.331	6843.713	8708.97	5742.88	8251.278	4562.104
ENSG00000008196	TFAP2B	5601.9	4	1	0	0	1	0	6	2	0	0	0	0	0	0	0	0	0	0	0	0
ENSG00000008197	TFAP2D	1539.9	7	0	0	0	0	0	0	0	0	0	0	0	0	0	0	0	0	1	0	0
ENSG00000008226	DLEC1	3849.9	542.309	436.249	128.842	562.1	110.267	86.314	6701.014	1157.058	151.889	265.748	301.466	528.74	251.241	259.057	326.597	424.81	339.28	416.897	288.331	351.465
ENSG00000008256	CYTH3	3426.6	1638.206	1612.208	1144.846	1460.294	1460.899	1266.506	1358.67	1453.893	1055.331	1951.102	648.148	633.798	339.738	538.981	531.753	544.091	438.715	698.045	506.814	585.418
ENSG00000008277	ADAM22	6276.8	474.077	181.022	171.28	244	385	294.015	302.001	200.003	134	93.011	48	134.005	127.003	43	120	150	103	130	98.008	119
ENSG00000008282	SYPL1	1791.2	3105.638	1487.762	1618.603	1163.525	1694.309	1936.265	2141.313	1447.402	1251.675	1781.889	1059.642	1067.229	531.067	873.226	955.916	880.824	1090.649	1145.171	832.245	573.083
ENSG00000008283	CYB561	2141.9	5165.003	1660.648	6195.136	2503.11	1507.3	4213.681	2078.29	2147.517	1391.486	2808.33	935.04	1330.926	1348.345	790.63	845.292	1510.319	885.142	1392.209	1053.681	1225.879
ENSG00000008294	SPAG9	3372.8	6366.69	2032.947	6207.021	1808.183	2692.224	4758.682	1819.765	3014.016	1625.83	2674.167	2700.822	2304.951	1648.543	1966.76	1925.508	1871.513	1879.644	1526.926	1419.111	1748.005
ENSG00000008300	CELSR3	6174.8	569.124	253	1054.39	611	566.613	739.129	217	1491.744	473.119	253.001	288	338.887	508.4	161.93	281	244.017	308.002	420.5	277.999	535
ENSG00000008311	AASS	2528	1683.66	709.848	992.085	288.636	416.679	540.803	1027.841	528.746	378.373	151.117	157.745	234.284	185.013	129.075	185.793	204.71	197.108	197.417	138.3	215.286
ENSG00000008323	PLEKHG6	1695.4	367.314	53	107.028	377	107.824	376.643	76	158.126	65.001	265.846	47	29.088	14	26	20.001	26	17	15	18.046	16
ENSG00000008324	SS18L2	608.3	727.492	349.04	281.533	397.045	286.362	229.583	194.134	237.688	264.984	332.23	358.002	305.798	344.977	341.123	299.001	356.686	390.707	456.706	364.3	378.357
ENSG00000008382	MPND	1312.1	823.888	430.069	525.924	605.589	362.768	489.512	344.293	472.16	345.311	531.98	883.162	642.385	436.002	466.693	409.03	523.868	609.394	527.853	573.041	397.83
ENSG00000008394	MGST1	700.2	16347.58	1159.491	6567.43	960.362	1837.213	4796.161	614.59	2482.743	1321.493	6607.321	1262.439	377.911	218.438	781.29	496.875	342.157	357.506	418.711	556.936	202.584
ENSG00000008405	CRY1	2961.4	818.175	796.034	286.914	678.984	618.626	285.01	528.763	561.443	442.491	262.001	377.554	609.957	381.26	440.349	558.035	589.656	504.003	720.286	456.007	579.361
ENSG00000008438	PGLYRP1	549	9	13	5	24	3	2	2	7	2	3	10	5	4	14	5	8	6	3	5	1
ENSG00000008441	NFIX	4108.5	3890.926	2926.876	5681.946	1444.251	919.313	704.963	4922.673	1571.457	489.872	667.391	226.006	278.021	182.003	294.703	227.228	249.003	234.129	208.114	291.407	253.188
ENSG00000008513	ST3GAL1	5247.8	4037.671	3177.724	3952.139	1759.386	1831.357	583.785	1156.259	1573.806	997.898	2539.062	3086.548	5427.193	3859.524	3503.501	3803.184	4546.609	4182.924	4775.743	2887.49	3902.025
ENSG00000008516	MMP25	1430.4	524.786	722.537	179.634	1527.673	372.963	282.782	193.611	423.636	257.961	191.164	2519.038	647.73	428.738	1269.209	667.798	772.377	910.883	903.695	511.783	366.132
ENSG00000008517	IL32	699	12712.778	6533.556	4651.031	6757.651	3034.036	4968.219	1352.658	4445.615	2989.97	3317.016	2694.49	6686.319	10245.042	4528.136	5201.917	5991.716	3960.943	11188.545	4861.934	7751.978
ENSG00000008710	PKD1	1840.5	9055.954	4263.076	3429	3698.447	3183.76	2865.476	7851.347	4100.434	2727.909	1866.872	3600.739	5648.571	3917.837	2524.19	4489.256	6017.746	4887.028	6433.065	3274.205	4817.148
ENSG00000008735	MAPK8IP2	4750.2	85.544	42.231	265.419	129.641	119.158	504.808	66.726	486.048	140.575	24.116	36.712	53.556	44.028	24.037	33.433	43.254	23.429	42.506	35.124	65.401
ENSG00000008838	MED24	1309.3	5006.923	2556.036	3249.574	2901.808	2294.567	2996.904	2106.771	2750.889	1513.691	2379.742	2106.049	2250.879	1683.779	1608.195	1798.069	2253.632	1893.006	1922.152	1913.355	1900.445
ENSG00000008853	RHOBTB2	3688.1	16379.459	2874.744	2602.607	1707.424	1028.752	752.283	1317.228	1402.197	684.568	2036.196	708.226	850.48	458.666	455.036	700.337	706.111	636.344	1019.223	652.565	692.724
ENSG00000008869	HEATR5B	6191.8	2421.749	1114.645	1469.797	932.709	838.919	1469.709	1351.243	1107.48	957.105	823.134	2442.777	2985.496	1992.949	1837.207	2203.962	2262.568	2157.315	2417.171	1882.31	2212.61
ENSG00000008952	SEC62	1895.9	5385.012	2567.857	2483.349	2863.863	2659.574	3142.85	2992.097	1834.656	1909.876	2951.266	1863.959	1852.697	1148.093	1479.831	1565.335	1461.543	1735.152	1909.891	1386.551	1092.898
ENSG00000008988	RPS20	460.5	63924.927	20490.148	27007.472	20964.476	8367.295	17530.986	9394.906	7640.239	13401.633	23894.642	15907.036	27076.628	17890.563	17981.772	18931.589	22484.617	26564.845	31139.374	21841.897	23186.972
ENSG00000009307	CSDE1	2798.3	18704.092	10342.514	10982.135	10255.597	8146.153	13863.148	9715.578	7738.303	7575.536	6878.251	11370.699	13206.922	8641.796	11634.305	10845.096	10267.568	11457.925	12972.057	10303.552	9052.41
ENSG00000009335	UBE3C	4153.6	4017.737	2033.499	2299.727	1915.45	1589.653	3764.839	1718.837	1832.394	2712.021	2220.626	2871.468	2866.393	1557.576	2030.453	2284.509	2308.357	2370.061	2824.187	2031.736	2260.26
ENSG00000009413	REV3L	3129.4	854.358	248.225	222.596	268.279	289.922	203.268	897.32	554.387	374.327	142.829	650.553	587.54	564.701	448.662	459.563	514.155	494.365	996.063	801.918	817.44
ENSG00000009694	TENM1	12719.9	128.019	148.649	37	83.128	109.046	15	435.449	197.463	84	20	415.381	650.181	1063.24	555.69	461.065	552.586	426.468	612.136	561.13	975.57
ENSG00000009709	PAX7	5361.3	0	0	0	0	0	0	6	0	0	0	0	0	0	0	0	0	0	0	0	0
ENSG00000009724	MASP2	2267.9	198	43	119.399	58.991	87.001	39	116	51.1	85.052	31	211.797	215.345	162.144	168.071	211.107	282.029	228.028	211.568	169.978	291.77
ENSG00000009765	IYD	3747.4	228.075	46.509	336.058	702.136	36.307	39.775	73.545	33.219	26.984	47.717	56.297	44.887	38.038	34.762	32.323	49.423	44.191	47.438	28.928	51.181
ENSG00000009780	FAM76A	2046.9	583.255	339.001	273.164	422.935	271.123	241.001	410.979	393.422	201.001	235.924	443.146	421.844	376.455	374.945	378.732	495.669	416.624	374.675	355.122	378.618
ENSG00000009790	TRAF3IP3	1813.9	2484.084	1994.128	640.182	1620.901	1205.115	746.868	1799.906	1635.78	1333.614	727.053	5451.771	9044.002	7710.907	5320.237	9499.22	13182.961	9880.413	9962.762	7592.258	9010.977
ENSG00000009830	POMT2	1813.2	1349.097	653.842	665.279	992.39	832.436	972.534	620.367	659.953	797.679	341.855	387.218	377.288	228.525	273.791	370.026	418	383.679	357.832	356.127	337.029
ENSG00000009844	VTA1	1841.2	1407.41	518.391	745.828	800.554	642.382	784.883	590.154	481.222	687.469	484.811	935.783	848.511	566.026	614.434	820.989	930.263	852.11	803.244	782.166	508.659
ENSG00000009950	MLXIPL	1706.8	1399.422	135.196	276.111	456.281	80.837	818.554	199.737	397.87	85.725	363.599	120.799	95.646	72.623	77.576	98.714	93.152	121.236	93.835	100.353	88.649
ENSG00000009954	BAZ1B	5554.3	4227.978	2854.467	2335.79	2402.835	2332.615	3630.996	2253.719	2250.217	1661.227	1957.826	1985.438	2449.679	2141.723	1599.383	2292.004	2415.582	2159.263	2772.889	1891.362	1841.591
ENSG00000010017	RANBP9	2302.3	2868.739	1194.03	2456.737	1071.612	1280.615	1227.442	970.002	805.643	683.371	1861.19	1468.43	1646.46	1258.171	1179.663	1228.94	1327.265	1249.465	1404.113	1251.746	1261.341
ENSG00000010030	ETV7	1434.9	682.918	303	553.433	316.202	211.999	363.028	117.062	244.001	197	590.072	93.001	69	300.117	70.001	57	55	83	44.003	262.553	136.001
ENSG00000010072	SPRTN	2606.3	523.651	217.635	306.439	163.831	141.946	315.494	247.791	313.534	160.039	237.948	253.05	244.997	240.824	275.667	221.963	221.097	242.238	302.504	199.342	282.595
ENSG00000010165	METTL13	1733.3	1972.612	977.004	1700.652	878.426	1219.294	1168.969	758.602	866.816	658.199	952.139	606.993	631.151	453.717	382.766	687.328	732.882	682.814	847.98	625.678	350.001
ENSG00000010219	DYRK4	537.9	935.708	644.786	377.403	836.693	482.345	522.543	450.388	444.41	416.137	180.59	222.002	301.49	152.145	200.794	308.041	293.431	334.421	329.187	233.158	168.606
ENSG00000010244	ZNF207	2075.2	11307.746	3757.805	9789.293	3933.713	4881.487	4275.291	4490.61	4380.356	4214.674	5427.2	7630.674	6258.858	4929.637	5219.888	5899.196	7075.32	6743.984	5846.514	5945.975	5121.928
ENSG00000010256	UQCRC1	1229.2	5760.729	2556.688	2876.137	3328.721	2714.396	2723.864	1762.925	1964.845	2832.848	1606.17	3702.943	2734.477	2066.37	2992.386	2441.616	2285.361	2979.314	2598.089	3148.958	2072.593
ENSG00000010270	STARD3NL	1463.3	1754.587	872.089	701.383	801.688	772.814	1732.913	554.665	757.724	966.314	748.953	1268.86	622.611	645.121	681.272	661.228	728.242	765.874	670.632	777.997	487.001
ENSG00000010278	CD9	1032.6	12942.859	4282.084	1038.641	5756.538	5023.916	6335.697	3351.198	2075.497	3005.371	4299.275	175.057	692.845	85.039	480.917	156.012	572.798	408.303	269.039	241	150.001
ENSG00000010282	HHATL	916.7	18	20	4	9	2	0	135.926	16	0	1	0	2	0	0	3	0	3	0	0	1
ENSG00000010292	NCAPD2	3417.1	2353.458	1656.085	1259.583	1258.979	2400.917	3290.963	1052.385	1130.585	2205.18	2384.784	1723.114	1896.221	1538.125	1486.196	2027.425	1979.931	1907.842	2504.041	1793.101	1747.745
ENSG00000010295	IFFO1	2304.4	1812.151	2091.904	663.75	2483.515	1600.006	799.945	1520.73	1481.921	1236.347	843.822	4984.51	3605.3	3143.563	3351.034	3666.459	3823.408	4098.667	3056.743	3706.719	3184.873
ENSG00000010310	GIPR	1896.2	1546.705	274.782	250.675	733.515	445.678	552.137	1209.69	521.213	246.026	177.833	190.07	259.426	442.212	211.088	251.164	260.861	254.44	256.023	200.38	425.519
ENSG00000010318	PHF7	1148.9	196.5	156.043	158.042	117	77.378	86	212.138	112	95.045	100.999	175.636	248.269	144.707	147	168.999	180.052	244.015	192.009	172.968	197.157
ENSG00000010319	SEMA3G	3880.9	1145.925	180	336.449	400.001	372.07	153.072	240.983	728.093	144	146.169	84.006	82	31	38	35	53	37	26	55.027	41.001
ENSG00000010322	NISCH	2973.9	12332.418	6316.191	4907.019	6634.081	5431.622	3803.348	5871.638	4908.042	3313.292	3575.649	7803.912	7043.709	5208.201	4708.057	6077.553	6821.154	6200.995	5946.325	4898.235	5491.588
ENSG00000010327	STAB1	3304.9	8817.109	15219.491	3488.984	14729.6	11299.49	5633.646	7953.793	9380.559	6087.717	3033.305	67337.505	14678.642	6716.339	15640.245	14576.977	10086.586	15048.247	10563.942	14811.956	6457.501
ENSG00000010361	FUZ	975.9	986.477	347.401	198.107	538.615	180.986	507.077	729.834	427.397	160.556	229.147	265.23	394.666	229.268	263.535	249.921	336.871	347.437	340.551	246.443	301.983
ENSG00000010379	SLC6A13	1012.8	26	17	4	33	13	1	23	21	19.001	9	5.004	8	6	4	4	13	4	8	5	9
ENSG00000010404	IDS	3955.3	8287.688	4260.047	2830.833	5097.145	2901.951	5085.487	5216.503	4336.614	4053.919	7834.929	6872.918	7425.233	7015.216	5844.317	6476.164	6428.315	5820.008	8042.318	6494.473	6275.563
ENSG00000010438	PRSS3	742.1	12	3	0	388.212	4	6	6	23.136	272	1	4	3	1	4	0	2	2	2	2	0
ENSG00000010539	ZNF200	2555.7	672.293	282.768	260.692	311.094	295.21	241.937	263.119	249.364	233.608	414.046	183.412	285.227	261.324	174.735	291.613	363.809	290.671	271.896	207.162	313.79
ENSG00000010610	CD4	2734.9	7599.044	6715.651	2049.306	7566.028	4668.78	4903.605	5067.026	6235.876	3086.343	3336.161	16498.934	17295.04	6679.874	12067.029	10938.94	10545.462	13540.514	12022.407	10210.154	7970.586
ENSG00000010626	LRRC23	1140.3	454.937	226.305	209.087	346.145	197.235	131.587	1297.654	321.728	95.108	160.62	101.16	129.433	70.991	123.824	155.267	96.537	132.145	86.705	102.527	122.455
ENSG00000010671	BTK	1428.3	838.166	1478.445	310.911	1483.541	639.641	485.55	1308.696	889.335	766.389	483.664	3429.734	3195.038	1144.537	3129.633	2711.654	2783.773	4043.459	2409.676	3393.142	1566.201
ENSG00000010704	HFE	3159.8	849.417	374.432	988.695	535.186	469.158	489.473	510.809	267.121	305.354	286.07	1425.821	473.642	263.884	394.393	402.295	371.703	534.867	385.174	400.953	290.388
ENSG00000010803	SCMH1	1446.3	1439.278	888.571	835.585	406.763	503.72	520.416	663.485	579.648	543.013	338.585	287.775	442.186	338.015	185.25	379.38	499.104	466.124	598.033	287.355	336.729
ENSG00000010810	FYN	1286.3	3229.465	3130.229	2616.185	1896.923	1869.669	3596.851	1269.314	1989.658	1759.742	1501.587	6580.898	7879.088	10179.789	5922.789	6977.07	7204.598	6905.774	8592.634	6824.935	6938.069
ENSG00000010818	HIVEP2	9277.7	2519.747	2760.256	848.609	1509.364	1488.658	1662.508	1470.342	1125.152	1291.074	737.12	1458.204	5005.783	2539.99	1570.182	2684.406	3744.539	2768.664	5140.537	2360.379	3116.965
ENSG00000010932	FMO1	2150.9	21	199	10.001	324.07	144.908	88.048	315	18	170.055	241	0	1	0	1	2	0	4	0	0	0
ENSG00000011007	ELOA	4359.9	3546.275	1571.389	1768.12	1625.54	1290.039	1014.703	1202.669	1021.589	1312.21	1091.231	1307.21	1161.418	846.644	1369.526	1148.476	940.957	1154.408	1268.784	1156.483	1177.986
ENSG00000011009	LYPLA2	1373.7	6429.663	1799.109	2349.592	2611.355	1757.437	1938.348	1111.499	1672.816	1880.089	1502.584	2264.751	1967.471	1818.486	1789.824	1589.993	1960.937	1898.12	2039.178	1823.573	1494.021
ENSG00000011021	CLCN6	3587.8	2908.904	1654.038	1314.375	1379.494	997.309	805.626	1311.298	1333.305	988.794	589.374	2385.641	1819.935	1331.799	1858.86	1741.685	1506.468	1595.165	1309.337	1969.41	1534.5
ENSG00000011028	MRC2	3863.7	11459.335	7004.784	2566.254	8053.822	6384.765	7974.279	9683.842	5160.472	3694.552	4164.345	93.186	162.007	115.931	90.005	205.802	199.119	118.001	119.005	117.001	134.022
ENSG00000011052	NME1-NME2	849.9	376.781	286.787	376.407	317.012	70.211	605.77	69.452	63.284	159.403	265.33	139.025	132.27	94.4	128.484	68.14	10.115	102.4	143.515	43.559	94.125
ENSG00000011083	SLC6A7	3567.9	20	28	11	45	24	21	15	28.062	33	23	6	5	0	0	1	0	2	0	1	0
ENSG00000011105	TSPAN9	3729.4	2711.849	2891.236	988.09	2019.898	2269.126	1040.515	2910.522	1256.574	1534.018	1361.516	149	310.021	80.026	446.318	94.006	245.028	186.013	161.143	233	168
ENSG00000011114	BTBD7	4816.9	1875.981	825.563	1351.359	660.009	863.734	731.272	1127.971	907.025	815.297	637.993	1328.919	1385.383	850.716	896.889	981.803	1021.893	1083.185	1160.406	981.629	927.126
ENSG00000011132	APBA3	1276.1	1747.333	864.422	583.808	937.809	697.612	822.696	710.43	637.573	580.91	602.867	786.548	1116.581	1122.174	764.817	1066.88	1317.509	1119.363	1416.919	910.1	1160.023
ENSG00000011143	MKS1	1112	1199.25	401.122	797.247	434.534	415.115	706.553	634.321	380.437	290.179	352.053	200.001	331.94	184.057	172.194	278.003	382.768	261.001	253.131	231.473	194.825
ENSG00000011198	ABHD5	2086.5	1576.603	739.681	414.45	696.394	575.664	422.645	324.821	600.521	550.7	636.463	915.589	966.522	434.644	1009.209	581.625	481.965	831.658	532.024	763.814	468.299
ENSG00000011201	ANOS1	4814.2	661.761	454.176	238.038	281.999	654	182.011	914.135	544.267	325.027	1159.147	73	2	1	14	94	1	5	1	43.002	0
ENSG00000011243	AKAP8L	1215.8	5729.109	2887.961	2012.665	3386.538	2104.749	1797.445	2205.304	2187.462	1692.798	1651.803	2616.503	3071.217	2748.002	2551.515	3033.397	3286.061	3079.138	3129.631	2675.001	2996.024
ENSG00000011258	MBTD1	4581.9	1777.526	479.812	1028.756	396.906	570.007	1059.119	777.157	614.936	457.051	642.105	1065.891	1564.051	906.378	1075.797	1232.193	1233.381	1279.921	1130.513	1069.748	1136.682
ENSG00000011260	UTP18	1427.8	1296.446	749.529	1309.589	736.556	647.012	1113.269	485.229	718.037	763.692	893.454	867.682	719.084	581.794	661.416	632.145	790.894	831.718	859.034	709.187	674.239
ENSG00000011275	RNF216	5014.4	2516.71	2578.835	1396.361	2044.632	1613.354	2730.492	2011.871	1654.252	1478.733	1522.19	3222.213	4054.614	3509.043	2548.59	3106.867	3913.848	3292.301	3990.969	2895.343	3753.016
ENSG00000011295	TTC19	2338.6	3685.992	1295.346	1430.998	1662.329	908.383	1425.43	1109.235	793.709	903.856	739.184	1010.147	1290.673	850.188	856.458	1022.311	1056.003	900.192	1179.855	855.142	909.38
ENSG00000011304	PTBP1	2477.4	16389.311	7374.101	6863.228	6530.264	5200.832	7278.444	5615.943	5001.344	5699.429	6815.745	7592.927	7290.893	5735.689	6046.947	5430.341	6306.61	6611.291	7516.044	6310.366	6538.528
ENSG00000011332	DPF1	1501.3	25	36	5	17	17.041	67.02	10	7	38	15.001	2	9.002	0	8	4.001	3.001	1	2	5	2.002
ENSG00000011347	SYT7	4163.3	1841.047	410.999	1908.457	308.035	482.653	1176.127	239.006	284.14	398.306	2314.214	0	2	2	1	1	1	1	1	0	1
ENSG00000011376	LARS2	2978.8	845.281	558.539	572.679	590.112	491.395	408.256	450.492	416.117	442.377	386.004	324.19	378.445	315.066	159.044	313.976	265.057	262.835	394.938	260.712	247.235
ENSG00000011405	PIK3C2A	6731.2	4383.214	1122.354	2483.627	623.901	1548.926	1578.746	1850.045	1250.609	1087.508	1503.955	1421.914	1722.455	1039.33	1097.254	1219.768	1314.758	1387.265	1125.534	1250.384	1247.849
ENSG00000011422	PLAUR	1158.8	2698.314	4508.847	807.928	6471.103	4480.315	3669.011	378.352	2818.942	1543.511	3152.434	3627.908	8614.206	5013.072	7827.671	1903.102	1508.045	2541.79	5410.419	5232.035	3137.774
ENSG00000011426	ANLN	3566.1	1026.058	149.37	205.794	101.054	943.064	3761.991	38	526.461	1736.036	715.911	29	29	19	14	19	17	20	15	54	22
ENSG00000011451	WIZ	3522.7	1708.247	1087.05	1005.453	988.177	860.164	912.794	1006.343	831.857	759.03	744.681	1306.101	1263.4	1150.071	973.815	1167.931	1585.492	1274.924	1253.018	1125.213	1133.819
ENSG00000011454	RABGAP1	3814.2	4852.38	1909.741	1853.397	1362.761	1278.938	1711.637	1950.823	1317.957	1107.482	1062.473	1428.195	1390.397	956.857	972.928	1166.79	1282.24	1240.335	1292.559	1063.45	926.17
ENSG00000011465	DCN	1435.6	13966.203	29510.318	2439.775	23267.84	11459.42	5169.534	29566.053	10797.648	5986.579	6080.34	7.006	1.1	1	2.447	1	2.002	2.013	7	2.996	2.888
ENSG00000011478	QPCTL	1826.9	1078.209	452.826	438.855	614.704	549.292	560.393	336.781	450.256	350.574	496.296	250.069	301.06	202.923	180.844	262.178	231.564	232.904	331.494	229.012	244.572
ENSG00000011485	PPP5C	1767.6	3470.356	1805.654	1309.239	1810.249	1815.463	1969.077	1497.825	1712.949	1370.103	1285.822	1272.251	1684.646	1617.245	938.789	1513.731	1480.555	1318.41	1344.668	1369.866	1392.417
ENSG00000011523	CEP68	5098.4	2151.952	1364.906	1076.461	688.058	813.903	1292.268	2002.899	760.439	707.85	418.956	511.562	1694.637	826.075	535.224	1160.607	1179.218	1070.246	1520.782	706.222	1130.909
ENSG00000011566	MAP4K3	2629.4	1476.565	368.923	766.402	464.035	654.488	899.592	821.584	727.161	492.236	777.534	379.985	401.418	218.056	323.993	269.067	306.003	302.158	240.156	285.999	302.336
ENSG00000011590	ZBTB32	1102.8	56	153.487	41.023	291	67	56	105	55	156	43	46	158	186	50.001	70	62	70	136.001	208	92
ENSG00000011600	TYROBP	389.7	3638.833	3630.995	1199.104	5577.305	2096.678	1970.505	987.302	3423.563	1467.19	2011.019	16090.49	11119.561	5399.38	14476.295	8814.116	8818.882	14471.138	9002.166	13646.201	6205.4
ENSG00000011638	LDAF1	1369.6	2988.2	450.022	1205.075	652.125	332.611	658.665	537.378	673.854	422.846	1723.016	308.807	277.304	170.494	272.536	268.203	238.078	284.907	300.709	246.629	147.028
ENSG00000011677	GABRA3	3540.9	2	0	0	2	0	0	2	0	6	4	0	0	0	0	0	0	0	0	0	0
ENSG00000012048	BRCA1	3137	582.38	262.495	331.969	180.315	357.116	782.797	234.994	416.916	401.782	348.748	202.871	240.996	124.869	109.319	157.256	162.997	135.956	129.869	154.163	147.495
ENSG00000012061	ERCC1	1365.9	3744.582	1992.503	1720.266	2276.133	1824.449	2097.693	1737.282	1416.026	1243.856	1100.024	2324.658	2538.045	1552.139	1831.336	2057.956	2411.205	2402.134	2284.887	2236.869	2126.62
ENSG00000012124	CD22	1449	593.165	6233.734	349.738	2035.664	858.105	124.34	2780.994	535.997	1136.941	225.45	1445.293	2343.459	309.748	609.915	2482.328	2532.511	4032.642	4230.023	1537.872	1798.721
ENSG00000012171	SEMA3B	2230.1	8216.758	1599.876	444.68	3531.316	1805.119	3758.531	1443.15	3857.101	650.003	1733.077	41.124	32.4	35.002	23.712	14.079	22.009	23.973	16.848	17.002	23.017
ENSG00000012174	MBTPS2	4258	849.093	362.495	428.636	306.362	490.774	627.552	497.6	374.711	383.323	450.374	273.649	299.663	207.916	198.24	267.801	279.152	276.395	285.536	240.317	207.061
ENSG00000012211	PRICKLE3	1508	887.511	348.999	384.905	301.044	270.705	362.999	256.042	364.075	292.609	374.09	413.864	317.097	247.635	304.501	303.025	373.152	313.375	285.713	296.491	199.001
ENSG00000012223	LTF	2373.5	238.332	5648.658	63.061	7130.161	780.985	167.001	2112.654	298.164	2642.598	217.3	38.023	23	12	251.637	37	3	3	12	133.013	3
ENSG00000012232	EXTL3	4429.7	4592.433	1685.578	1014.109	1552.613	1270.752	1335.866	1317.864	1030.467	1532.632	1509.685	1836.772	1849.905	1350.472	1343.958	1729.518	1479.878	1881.638	1876.423	1745.844	1253.435
ENSG00000012504	NR1H4	1699.3	14	1	1	54	1	1	6	5	0	0	0	0	0	0	0	0	0	0	0	0
ENSG00000012660	ELOVL5	2232.7	4604.1	2701.666	3205.565	2125.658	2657.46	2584	1701.563	2154.361	1724.747	3111.392	3058.058	3542.002	2510.904	3083.908	2819.565	2605.635	3366.244	3581.121	3042.062	2357.197
ENSG00000012779	ALOX5	1133.7	4226.352	4015.73	1325.275	5656.793	2310.72	2278.419	2227.083	3252.8	1716.231	1590.24	19994.126	7662.35	3383.22	8847.743	6983.684	6888.162	9784.916	6190.493	8684.848	5482.051
ENSG00000012817	KDM5D	3007.5	6692.312	0	0	4937.406	3095.053	2	0	0	2658.418	0	5245.32	0	0	1627.758	5765.749	0	2	0	5227.004	0
ENSG00000012822	CALCOCO1	2315.2	14190.354	5273.368	3984.073	5717.085	3235.249	2818.218	4967.737	3929.771	2926.882	2910.959	4890.249	5312.993	4736.585	4128.267	5097.953	5767.361	5009.668	4338.539	5027.703	4719.701
ENSG00000012963	UBR7	3388.7	1523.133	875.896	695.528	832.55	882.521	644.559	784.3	704.937	765.062	781.177	808.175	723.367	769.947	555.675	786.179	806.285	717.763	924.709	708.18	646.151
ENSG00000012983	MAP4K5	3293.3	2569.384	956.822	1026.224	818	1173.249	1764.835	1452.451	1418.691	1155.641	556.531	795.883	1270.226	1194.053	923.755	924.229	1068.762	1009.355	901.693	906.81	1101.141
ENSG00000013016	EHD3	4464.9	670.181	526.051	421.396	477.95	513.591	373.493	446.351	570.751	617.794	620.01	354.03	988.683	313.021	798.241	466	404.976	543.416	674.528	577.33	443
ENSG00000013275	PSMC4	1247.4	2751.986	2018.483	1743.227	2290.417	2443.693	2793.437	942.486	1833.152	1259.627	2015.366	1348.232	1367.476	1192.454	1097.93	1173.164	1118.432	1222.078	1382.788	1260.744	1108.191
ENSG00000013288	MAN2B2	5724.6	5346.342	2529.358	1822.778	3291.234	2827.968	2487.928	2537.336	2623.505	1657.583	1437.774	4099.986	3609.254	3225.997	2966.369	3266.403	3260.348	3153.892	3557.832	2653.737	2893.554
ENSG00000013293	SLC7A14	2973.1	113.552	38.279	40.316	45.518	28.41	48.073	38.29	36.348	31.064	29.04	64.772	60.159	49.473	44.259	53.428	62.201	47.059	42.423	55.134	70.945
ENSG00000013297	CLDN11	1898.1	108.763	83.377	33.959	250.948	283.16	67	139.008	180.262	102.004	13	4	1	5	0	4	1.489	2	2	1.433	2
ENSG00000013306	SLC25A39	1322	7088.43	3430.973	8190.846	5269.932	3575.476	7669.823	2087.084	4124.365	2936.304	7126.241	2302.231	2654.959	2406.515	2606.812	1949.373	2782.702	2452.471	2452.503	2100.369	2342.138
ENSG00000013364	MVP	2118	23139.133	8984.454	12154.583	11310.34	5288.691	7925.579	4486.505	6594.891	5579.912	7639.979	11564.733	8622.13	7991.899	7487.558	6920.957	10022.794	8209.157	7646.725	9277.531	7079.076
ENSG00000013374	NUB1	1984.7	4291.928	2242.354	1962.58	1769.404	1832.197	3594.937	1576.723	2244.773	2650.627	2025.74	1880.12	2414.437	2330.112	2105.381	2167.816	2624.094	2155.693	2551.344	2611.601	2093.669
ENSG00000013375	PGM3	2601.8	3121.381	987.045	1108.938	1587.511	1379.759	1507.055	1362.457	1191.725	1372.186	1249.476	481.485	588.088	413.205	332.184	543.953	517.733	459.829	495.715	379.202	496.414
ENSG00000013392	RWDD2A	3572.9	668.223	171.184	234.435	320.588	238.961	226.951	279.379	200.544	138.063	225.868	77.006	118.533	74.569	86.268	148.55	117.142	116.793	159.956	91.994	116.34
ENSG00000013441	CLK1	1428.6	7790.898	5067.707	3681.437	5042.498	3486.48	3224.671	4585.749	3750.658	2754.149	2635.746	5744.963	9500.478	6303.928	5953.108	4330.336	4872.604	5275.732	4930.771	5689.212	8680.006
ENSG00000013503	POLR3B	4101.9	402.292	247	320.215	269	138	176.585	337.295	171	207	203.417	154.087	232.36	143.417	161.056	159.002	163.01	160.008	151.072	172.888	146.954
ENSG00000013523	ANGEL1	2376.2	3635.434	1932.762	2820.09	1857.979	1404.9	1137.126	1407.236	1681.476	1132.933	871.488	1028.102	1514.188	821.185	849.391	1245.282	1319.266	1281.645	1401.173	883.429	984.736
ENSG00000013561	RNF14	2282	1967.413	729.871	943.334	837.699	835	717.446	886.338	686.833	826.057	881.477	761.41	779.691	489.256	510.13	662.619	681.966	679.804	657.453	537.954	437.88
ENSG00000013563	DNASE1L1	2053.9	1851.673	1025.841	1143.104	1620.54	852.609	2239.875	825.906	1156.225	797.233	4196.597	2232.19	1724.451	1314.581	1853.657	1347.946	1780.062	1881.614	1604.219	1694.342	1205.279
ENSG00000013573	DDX11	1487.7	7051.785	2334.815	2557.278	3044.586	4818.932	3107.381	1810.136	1924.567	2180.228	2555.813	1903.997	2167.813	2784.015	1137.106	1879.411	3177.997	1788.252	1627.854	1343.183	1830.005
ENSG00000013583	HEBP1	1003.7	1391.707	979.187	883.39	810.518	898.273	928.477	774.039	495.37	657.222	1308.81	798.421	497.244	290.181	602.206	496.431	394.427	581.488	510.788	669.515	279.557
ENSG00000013588	GPRC5A	4396.6	24664.677	6626.184	7240.867	11495.633	5737.678	6747.096	749.119	7941.682	1630.509	8307.563	5.891	15.838	2.065	9.311	8.001	4.029	6.002	12	4.767	10
ENSG00000013619	MAMLD1	3428.7	662.001	662.262	101.219	438.017	758.716	2306.306	393.663	254.366	340.015	678.58	53	76	37	38	93.806	79	48.001	95	69.999	62.001
ENSG00000013725	CD6	2346.9	2344.536	2014.386	639.223	1316.183	1176	684.725	861.054	1344.163	1294.618	985.395	2647.267	8841.426	9032.568	3487.263	6011.207	7635.909	5074.043	7954.953	4104.807	9258.808
ENSG00000013810	TACC3	1843.2	2749.331	1443.414	781.135	1176.511	1467.93	2885.948	560	1625.284	1583.172	1188.448	4331.511	4107.912	2420.888	3252.342	3237.218	3080.927	3600.004	3207.404	2959.677	2605.336
ENSG00000014123	UFL1	3927.6	2473.006	626.03	1110.872	547.422	823.127	742.856	1045.713	704.358	684.285	561.971	952.32	1255.896	805.957	866.425	929.536	1116.637	1043.694	977.805	904.395	908.184
ENSG00000014138	POLA2	2188.1	841.41	509.541	473.54	431.454	358.207	762.635	477.745	528.746	515.357	452.146	445.571	397.739	279.97	340.957	465.054	537.162	431.582	454.756	399.566	378.448
ENSG00000014164	ZC3H3	2982	2232.444	1123	1143.302	1029.998	649.138	1000.879	507.525	758.925	565.461	2267.916	1966.71	1394.303	1196.68	1308.442	729.596	1452.016	982.409	1298.381	1070	926.029
ENSG00000014216	CAPN1	1912.1	11734.348	6253.631	8352.617	6096.863	4724.368	7157.587	3747.611	4913.908	5089.289	9838.596	7684.765	5776.216	4580.792	5644.759	4815.244	5502.283	5143.602	5842.225	5469.729	3881.703
ENSG00000014257	ACP3	1624.5	315.915	56	169.267	90	32	92	41	84	78.97	872.361	1755.593	617.128	236.174	796.991	558.24	562.236	923.995	472.466	699.778	305.362
ENSG00000014641	MDH1	980.2	3778.888	1871.762	2528.093	2207.242	1761.702	2672.403	1478.679	1615.795	1775.012	1789.868	1655.48	1729.015	1268.6	1258.471	1383.328	1568.039	1502.707	1600.307	1590.097	1181.875
ENSG00000014824	SLC30A9	2540.9	3631.229	843.123	1669.522	839.352	1160.766	1744.014	1167.394	1068.412	1094.957	1030.764	1085.324	1097.555	816.205	881.268	965.794	876.244	923.371	957.747	886.098	700.372
ENSG00000014914	MTMR11	1823.1	3136.516	502.509	878.168	2144.339	837.45	1993.531	549.108	931.248	898.794	855.563	300.071	1099.21	485.194	1118.974	1032.607	983.915	1722.093	816.295	2056.864	560.987
ENSG00000014919	COX15	1896	2381.584	838.659	1176.962	730.284	799.161	1230.019	1009.234	638.811	707.688	665.073	923.752	896.934	612.367	727.796	865.482	969.389	872.364	819.91	717.442	505.005
ENSG00000015133	CCDC88C	3280.1	3872.316	2685.641	2289.307	2072.488	1969.988	1041.126	4001.425	2625.814	2100.387	1546.222	6513.886	10143.888	9692.2	5863.837	7658.591	9930.596	7602.518	9552.506	7986.968	9354.084
ENSG00000015153	YAF2	884.3	488.741	292.514	197.283	306.144	262.558	202.035	273.016	220.818	270.174	293.018	434.389	522.89	457.443	394.874	410.869	443.662	444.273	400.683	404.772	483.872
ENSG00000015171	ZMYND11	2635.7	1901.384	1188.395	690.503	833.126	1023.45	1010.859	1326.014	1024.283	604.783	661.643	628.517	1128.182	676.407	324.702	922.722	904.581	759.389	1055.311	657.707	779.022
ENSG00000015285	WAS	1264.7	1481.807	2056.77	521.108	1940.989	919.432	685.001	832.606	1150.96	818.955	575.011	9053.432	7131.388	6381.047	7564.623	6063.116	7158.155	7479.953	5691.464	7786.431	4922.553
ENSG00000015413	DPEP1	1396.5	54	297.262	58.102	197.999	144	7	173.998	29	37.999	126	3	0	2	0	0	0	1	3	0	0
ENSG00000015475	BID	1467.8	1716.029	1039.862	671.938	425.329	500.394	162.53	198.79	451.915	256.419	263.974	1684.257	1313.036	788.186	1299.204	625.161	854.427	1306.277	1504.833	1347.242	1467.143
ENSG00000015479	MATR3	2537.7	8326.41	5008.696	5872.701	3655.932	4248.441	4620.668	5625.941	3607.337	3698.678	3411.359	5504.132	7022.828	5618.401	5081.389	5349.066	5505.856	5772.908	6370.661	5165.787	4852.547
ENSG00000015520	NPC1L1	4654.9	15	20	2	952.669	12	85	18	7	2	5	4	10	0	0	3	1	7	2	1	5
ENSG00000015532	XYLT2	2822.6	2960.731	1308.133	2188.587	1375.439	1247.145	2433.039	1185.221	1337.821	1560.382	1913.28	887.091	1153.657	939.634	710.842	879.277	988.082	929.618	1143.317	750.327	983.983
ENSG00000015568	RGPD5	791.3	171.319	422.262	75.231	1360.524	793.878	111.205	1262.146	393.14	226.938	359.085	78.372	653.436	146.295	89.577	58.257	854.705	1101.559	108.15	60.321	135.855
ENSG00000015592	STMN4	1221.5	9	9	0	0	0	0	1	1	0	0	1	3	1	1	0	0	1	0	1	3
ENSG00000015676	NUDCD3	2784	4028.417	2962.698	1812.663	2493.005	2381.199	3117.119	2068.753	1923.42	2310.615	1932.717	1451.898	2460.718	1537.059	1365.581	1553.637	1875.506	1666.194	2169.232	1556.806	1890.754
ENSG00000016082	ISL1	2135.6	0	0	0	16	2	0	18	0	0	5	0	0	0	0	0	0	0	0	0	0
ENSG00000016391	CHDH	7493.9	2636.729	384.763	537.941	634.43	338.047	506.078	395.43	554.806	179.066	1239.632	141.023	129.297	74.505	104.436	71.994	104.878	97.83	89.328	114.915	107.323
ENSG00000016402	IL20RA	2038.3	479.89	65.001	25.007	264.446	23.059	41	402.84	68.001	18	50	0	1	0	0	0	0	0	0	1	0
ENSG00000016490	CLCA1	2941.3	0	0	0	0	0	0	1	0	0	0	0	0	0	0	0	0	0	0	0	0
ENSG00000016602	CLCA4	3039.9	4	1	4	10	0	0	16	1	0	1	0	0	1	3	0	0	0	1	0	2
ENSG00000016864	GLT8D1	1180	2207.397	967.522	828.296	1586.211	1403.009	1041.812	1290.574	843.163	1105.73	848.038	715.543	830.022	593.962	575.604	783.679	894.466	847.326	964.581	710.152	650.658
ENSG00000017260	ATP2C1	1973.6	3911.541	1763.471	1944.262	2472.434	1598.466	4006.654	2052.755	1964.177	2061.274	2113.436	1568.819	1777.552	1209.093	1385.2	1399.973	1575.893	1402.372	1482.514	1367.48	1231.605
ENSG00000017427	IGF1	644.9	37.986	1158.066	40.936	604.677	670.778	15	973.767	99.906	25.974	16.361	1	0	1.08	0	0	0	0	3	4.149	1
ENSG00000017483	SLC38A5	1040.8	1548.508	977.586	751.56	1310.676	286.543	133.123	1616.915	434.282	1385.596	549.658	211.865	374.531	437.595	205.162	348.175	384.12	280.221	403.105	371.965	389.288
ENSG00000017797	RALBP1	3831.9	4017.907	2012.266	1738.151	2055.665	1442.637	3092.41	1665.932	1608.787	1756.309	1322.736	2009.047	1966.674	1381.173	1534.892	1772.793	1763.671	1927.964	2214.426	1624.006	1316.427
ENSG00000018189	RUFY3	1460.1	3922.344	1031.195	2380.751	924.497	808.309	1291.851	1589.831	1470.049	822.777	699.533	1129.233	1466.072	756.624	1044.29	1120.548	1197.075	1313.588	937.403	1345.529	1073.972
ENSG00000018236	CNTN1	2899.9	59.506	122.938	2	54	88.049	6.865	235.209	57.243	206.239	6	1.021	0	1	2	0	1	1	1.254	0	0
ENSG00000018280	SLC11A1	2025.5	4854.075	5422.258	1260.961	7389.613	642.964	1051.384	209.066	2876.52	965.227	1348.755	30879.218	19888.123	9513.191	19670.552	8034.765	11405.184	16244.87	8579.032	13381.896	7161.198
ENSG00000018408	WWTR1	2712.9	3618.591	2810.732	1086.906	1463.459	1294.793	2232.862	2170.225	1771.318	1326.389	621.556	28.113	24.812	28.475	11.634	35.408	22.815	30.325	26.505	15.082	35.116
ENSG00000018510	AGPS	5679.9	1960.812	786.118	1554.974	941.898	967.38	1571.205	720.931	1135.34	999.924	1047.782	1594.962	1198.862	853.64	1152.292	978.466	1058.132	1018.166	970.692	1084.134	784.563
ENSG00000018607	ZNF285CP	1597.3	0	0	0	0	0	0	1	0	0	0	0	0	0	0	0	0	0	0	0	0
ENSG00000018610	STEEP1	1516.8	1256.732	583.834	474.452	582.276	489.733	820.447	539.221	467.765	465.167	479.477	593.296	640.845	420.535	486.827	510.651	535.273	546.439	583.683	532.025	475.043
ENSG00000018625	ATP1A2	4709.3	320.88	635.694	178.433	216.924	49.92	27.017	549.054	293.345	27.157	16.63	4.05	7.883	1.991	4	13.044	8.765	5.033	9.034	11.454	11.747
ENSG00000018699	TTC27	2642.2	780.585	420.979	633.553	357.252	362.101	728.157	380.611	283	387.27	390.729	310.31	433.641	290.411	230.607	386.23	390.44	394.212	438.776	383.59	350.683
ENSG00000018869	ZNF582	1037.8	172.001	65	22	80.001	60.001	22.001	89.999	65.306	68	23.001	29.001	77.124	36.774	36	73	92.048	64.021	100	59.053	47.341
ENSG00000019102	VSIG2	987.3	1048.049	317	596.69	2098.151	45	64	267.894	236.001	38	330.181	161.144	220.042	50	252.592	72.045	127.193	118	109	152.021	110
ENSG00000019144	PHLDB1	2886.9	8094.78	8239.763	2819.605	6901.333	4913.349	6622.933	3784.265	3319.427	4082.078	2978.687	169.756	245.17	106.793	137.358	161.974	187.272	169.53	206.951	159.033	195.478
ENSG00000019169	MARCO	1666.9	2067.836	2299.686	862.329	9010.528	535.626	1477.133	178.005	1792.943	189	2598.745	8366.952	1066.568	340.05	1379.177	403.844	733.11	871.816	317.04	985.181	323.876
ENSG00000019186	CYP24A1	1685.9	98.143	99	106.002	228.049	1975.222	3188.445	260.15	1112.917	558.303	810.02	1	24	7	3	7	2	13	23	17	10
ENSG00000019485	PRDM11	5217.4	897.225	435.936	791.37	337.023	328.011	376.104	664.705	268.055	209.095	115.742	355.791	472.033	350.245	252.206	438.94	449.04	469.289	500.824	312.979	442.582
ENSG00000019505	SYT13	4972.9	27.977	5.112	2.406	368.466	44.531	1.994	39.013	8.004	0	1	3.219	6.01	1.011	3	5	0	3.008	3.08	2.831	3.006
ENSG00000019549	SNAI2	1961.6	365.396	784.684	121.051	565.954	832.771	214.001	445.965	218.87	3376.006	174	0	0	0	0	0	0	0	0	0	0
ENSG00000019582	CD74	1131.1	287854.431	157639.408	126239.954	181639.256	97057.857	93050.545	68785.728	145158.054	66319.317	86510.981	119304.759	123703.444	68672.912	110343.959	92022.161	83067.521	135530.026	94626.84	138135.201	82441.371
ENSG00000019991	HGF	1506.4	209.03	173.283	179.022	208.361	90.061	101.327	292.13	177.111	174.272	337	175.318	165.494	74.649	214.676	226.434	254.423	287.608	68.484	197.081	93.738
ENSG00000019995	ZRANB1	5523.9	1061.061	867.62	596.749	709.84	766.282	595.18	977.973	541.035	508.661	500.822	755.882	930.424	784.491	683.93	742.923	726.821	886.455	1116.218	719.953	913.18
ENSG00000020129	NCDN	2781.7	2493.919	1105.001	1264.013	1095.984	773.847	1062.979	1849.559	896.389	847.994	1367.157	826.295	944.44	734.43	725.267	780.59	844.803	783.94	1052.213	724.915	630.285
ENSG00000020181	ADGRA2	5580.1	1735.251	3804.267	752.663	2298.13	2039.909	1441.888	3588.83	1556.681	1397.705	956.635	629.962	292.128	67.123	111.406	272.354	177.768	324.814	271.4	394.22	235.866
ENSG00000020219	CCT8L1P	1502.9	1	0	0	0	0	2	2	0	2	1	3	1	0	0	0	0	0	1.002	1	0
ENSG00000020256	ZFP64	2361	856.042	312.327	472.458	353.149	362.388	554.097	449.244	268.027	411.079	221.057	291.576	273.712	282.611	211.171	302.362	296.22	308.413	362.408	264.048	238.271
ENSG00000020426	MNAT1	778.3	691.95	212.033	328.602	280	259.262	367.999	251.08	174.991	268.095	222.22	118.089	171.539	151.001	107.342	114.103	128.09	138.999	209.112	100.021	143.068
ENSG00000020577	SAMD4A	4115.9	3161.34	1536.631	1044.549	1076.037	2675.427	860.002	700.026	1077.856	1083.069	656	132.003	290.248	229.91	216.038	312.103	411.999	347.771	185.005	580.35	313.057
ENSG00000020633	RUNX3	3737	1316.248	2052.634	482.276	1638.231	722.99	430.999	764.701	1079.121	988.718	484.589	6378.599	9347.21	14479.65	5977.28	6942.451	9888.548	6749.361	11377.266	7903.461	11513.352
ENSG00000020922	MRE11	5072.2	1984.854	699.305	1030.223	769.647	945.527	1093.189	1120.124	784.826	687.718	651.682	1204.841	1415.27	1402.525	1165.086	1753.51	1266.29	1534.93	1069.047	1086.633	1148.242
ENSG00000021300	PLEKHB1	1725	1266.4	284.383	1511.883	676.824	107	801.046	752	318	78	721.491	89.2	738.146	300.84	193.468	532.037	522.009	638.22	843.303	216.999	518.005
ENSG00000021355	SERPINB1	2023.6	11988.897	3900.515	12151.422	5763.985	2450.883	8726.032	1714.588	2744.331	2231.285	9836.785	9536.222	5273.869	3602.889	7912.882	5151.669	4291.876	6338.236	4737.826	5993.586	3144.271
ENSG00000021461	CYP3A43	1631	21.917	7.001	5.998	9.488	4.036	8.388	15.311	5.996	5.073	2.008	9.021	4.139	4.001	9.656	4.004	9.061	8.034	4.001	16.524	8.563
ENSG00000021488	SLC7A9	1604.8	18.083	19	9	38.999	13	15	18	9	8	13	5	8	3	3	5	16	2	12	6	8
ENSG00000021574	SPAST	4386.9	916.78	372.551	325.383	332.105	464.162	467.895	410.183	439.41	361.275	387.627	1137.456	922.925	772.998	905.334	860.649	669.889	779.409	755.218	837.029	592.633
ENSG00000021645	NRXN3	4231.5	622.935	210.103	191.246	112.155	142.976	115.736	382.437	102.9	182.273	21.268	19.125	22.599	21.165	9.104	23.131	16.583	19.181	14.71	18.541	20.909
ENSG00000021762	OSBPL5	2245.2	2089.645	1848.905	2762.303	1232.568	1196.055	820.001	1086.023	734.008	642.447	1099.401	1732.322	2159.522	1619.85	1231.026	1593.879	3170.328	1609.936	1223.426	2718.579	2708.785
ENSG00000021776	AQR	3274.6	2814.424	1181.225	1387.295	934.256	1304.835	822.118	1372.887	1058.953	815.4	827.273	2068.782	2295.681	1483.741	1578.664	1666.761	1754.29	1743.583	1801.301	1754.674	1732.211
ENSG00000021826	CPS1	3929.7	174.334	186.457	73.301	152.771	320.223	462.491	177.817	134.578	191.024	48.201	104.51	116.665	82.498	83.498	95.52	81.143	66.996	79.018	94.4	84.624
ENSG00000021852	C8B	1186.3	18	53.047	0	84.066	1	0	3	0	1	1	0	1	0	0	0	0	0	0	0	0
ENSG00000022267	FHL1	1494.2	1679.009	2968.641	457.702	822.582	623.748	515.811	3081.989	356.296	390.344	31.094	45.406	73.924	2.556	333.425	55.599	94.697	189.836	23.195	302.396	45.702
ENSG00000022277	RTF2	1426.3	4070.479	2693.376	1580.967	2671.524	1949.141	2234.548	1565.279	1487.49	1162.944	1560.285	3190.163	2427.757	1601.979	2124.297	2018.088	2148.326	2279.884	2370.081	2621.134	1567.741
ENSG00000022355	GABRA1	634.2	0	0	0	0	0	0	1	0	0	0	0	0	0	0	1	0	0	1	0	1
ENSG00000022556	NLRP2	1653.7	41.552	544.124	2138.75	1089.855	26.004	2122.665	249.316	76.999	112.804	330.571	72.953	527.499	796.263	391.22	44.007	905.916	425.627	79.719	166.755	1098.624
ENSG00000022567	SLC45A4	4278.8	2423.176	969.257	774.752	1141.254	661.109	1609.494	744.157	697.003	299.07	1449.19	740.233	668.361	497.117	568.729	529.222	631.569	593.143	575.909	590.187	450.987
ENSG00000022840	RNF10	1224.1	7937.989	4660.845	3462.845	4685.092	2942.468	2701.463	2967.937	2584.711	2922.457	3316.254	4669.529	4306.571	3333.998	4013.769	3633.911	3713.534	3911.105	4330.431	3678.443	3354.398
ENSG00000022976	ZNF839	1979.7	1334.058	573.094	680.481	679.648	623.887	692.458	618.937	826.602	439.177	377.8	630.192	1014.878	682.083	507.946	625.82	853.798	703.769	704.057	542.075	781.167
ENSG00000023041	ZDHHC6	1446.2	3240.468	902.461	928.071	1046.412	1231.272	1391.552	844.887	843.561	964.572	1100.301	1404.965	1475.44	1067.814	1130.6	1321.749	1367.421	1435.26	1402.122	1247.252	1246.761
ENSG00000023171	GRAMD1B	3888.6	569.666	428.101	491.167	529.706	508.562	336.911	309.999	336.062	359.053	137.013	854.308	954.022	863.792	786.929	588.045	680.341	527.391	386.671	826.109	648.531
ENSG00000023191	RNH1	1662.9	8105.423	4724.517	6212.608	5843.777	4152.457	5042.127	3402.837	3681.425	3158.641	5743.205	9042.625	6980.627	4461.052	7049.144	5154.233	6346.924	6669.334	5567.543	7028.145	5201.418
ENSG00000023228	NDUFS1	3499.5	3648.012	1603.14	2783.123	1525.759	1254.547	1561.016	1477.499	1330.261	1200.628	1591.49	1727.558	1739.304	1298.781	1213.657	1498.095	1427.629	1492.984	1663.941	1358.969	1271.88
ENSG00000023287	RB1CC1	4385.6	3684.958	764.115	1479.883	718.01	1034.031	1321.481	1455.462	892.01	936.456	1667.142	1413.197	1693.68	1330.663	1268.526	1347.554	1461.149	1499.089	1522.865	1247.478	1264.181
ENSG00000023318	ERP44	4682.9	4609.541	1609.098	1578.856	2036.062	1461.856	1545.11	1276.893	1456.743	1570.322	1530.613	2900.422	2090.072	1440.3	1984.429	1861.448	1819.789	2137.844	1970.915	2386.318	1472.787
ENSG00000023330	ALAS1	1555.7	2027.948	1757.836	1351.881	1658.513	742.332	1301.488	685.697	1457.114	683.826	2195.469	868.781	708.082	593.143	693.225	745.26	673.483	686.04	695.434	685.722	431.272
ENSG00000023445	BIRC3	3996.9	11763.48	3135.81	2143.576	2547.959	1505.776	1423.252	1652.28	4383.165	2671.865	1264.081	1941.716	5013.329	1557.15	1715.039	2948.431	3821.948	5487.002	5267.465	2204.412	3168.532
ENSG00000023516	AKAP11	9748.9	2952.786	1003.16	1271.694	677.038	1526.028	1155.733	2185.447	1352.136	1028.616	620.01	1469.339	2486.76	1588.782	1404.308	2153.444	2224.057	2124.61	2533.254	1627.513	1789.641
ENSG00000023572	GLRX2	1692.6	871.778	295.532	542.218	341.361	368.808	321.113	258.088	251.415	287.856	292.703	457.016	427.951	269.299	385.706	410.033	413.759	375.115	339.192	356.076	347.757
ENSG00000023608	SNAPC1	2484.9	497.565	555.04	233.276	353	319.625	502.696	252.116	203.259	233.437	156.916	110.93	176.24	94.77	135.779	97.167	145	111.993	152.709	115.004	93.991
ENSG00000023697	DERA	1420.5	1330.836	520.021	543.002	636.245	659.417	1246.455	359.552	564.361	750.89	1475.644	846.18	561.9	327.857	581.714	499.998	590.443	551.888	435.736	559.073	395.295
ENSG00000023734	STRAP	1312.9	3733.761	1953.086	1944.77	2060.572	2352.594	2298.381	1078.192	1408.423	2111.724	3379.287	2091.627	1936.237	1589.269	1775.493	1401.708	1477.692	1684.696	1782.293	1627.733	1694.562
ENSG00000023839	ABCC2	1214.9	5.219	9.95	9.776	16.368	14.992	48.01	10.899	2	8.556	0	5.622	4.554	2.52	0	5.49	19.436	2.466	15.024	6.195	3.608
ENSG00000023892	DEF6	1324.3	2940.523	2315.451	1281.174	2635.061	1466.747	1348.616	1428.055	1552.647	1562.318	1306.801	4981.29	5640.781	4553.78	3643.386	4639.101	5650.545	5050.365	4967.562	4358.524	4788.496
ENSG00000023902	PLEKHO1	1373.7	5593.009	3915.447	905.586	3160.92	2333.967	1749.335	1755.514	2244.163	2520.809	1550.791	6112.498	5487.843	3442.565	6675.956	4400.706	4853.714	5931.909	4538.69	7936.678	4261.068
ENSG00000023909	GCLM	2451	762.564	275.398	1233.523	212.213	262.425	597.299	552.841	580.04	483.131	269.523	311.473	341.504	351.926	212.349	274.879	330.068	211.214	354.242	229.734	247.923
ENSG00000024048	UBR2	7664.7	3566.317	1395.981	2081.732	1508.21	1337.47	1338.173	1941.514	1536.254	1104.522	1339.363	3363.13	3954.381	3141.671	3651.59	2441.324	3045.148	2857.443	2423.282	3290.39	3632.642
ENSG00000024422	EHD2	3353.5	10563.288	5676.448	1959.411	3136.233	4399.826	7137.129	4118.713	3775.515	1889.209	3051.777	19.409	41.347	11.019	43.001	24.512	24.017	23	19.163	20.028	20.006
ENSG00000024526	DEPDC1	4061.8	213.741	38.007	86.956	36	174.388	437.381	16	135.001	373.172	311.48	14	10	16	2	10	9.004	14	1	32	11
ENSG00000024862	CCDC28A	1068.9	1337.311	430.693	484.694	598.594	398.274	589.074	512.549	300.18	311.548	427.799	510.529	535.224	439.238	449.877	449.877	527.766	551.52	554.994	514.779	356.694
ENSG00000025039	RRAGD	2730.2	1188.944	414.068	707.093	623.311	268.337	1166.604	298.715	389.308	186.026	365.11	286	295.629	133.104	289.936	257.054	289.17	306.391	281.479	224.063	190.179
ENSG00000025156	HSF2	2419.7	670.137	249.959	320.82	271.503	231.252	258.034	354.459	196.99	210.164	143	246.112	437.378	305.414	316.812	396.004	454.139	295.476	404.315	241.001	506.269
ENSG00000025293	PHF20	2899.1	2161.799	1696.662	1072.46	1330.487	1379.44	1076.995	1251.591	1023.785	871.717	740.486	1671.23	2308.858	1417.271	1546.976	1675.093	1874.12	1973.868	2481.849	1694.173	1468.904
ENSG00000025423	HSD17B6	1231.4	437.039	111	123.001	113	49	50	53	129	15	128.061	2.012	6.001	5	1	6.018	1.012	9	13.106	5	4
ENSG00000025434	NR1H3	1037.5	2204.617	1574.067	1875.652	1675.856	1197.634	768.064	847.343	1831.756	989.247	1832.615	561.325	225.893	212.64	318.209	225.063	261.035	274.347	137.001	232.771	241.084
ENSG00000025708	TYMP	1540	13259.366	6157.923	6265.993	11480.862	7619.441	6912.295	4037.092	11668.609	6963.73	8268.872	22817.97	8185.601	11299.519	19303.763	11011.127	19517.591	19908.188	9891.018	33123.683	12134.67
ENSG00000025770	NCAPH2	1522	2433.719	1512.963	956.11	1745.395	1063.952	1299.532	845.07	1552.246	1180.151	1189.934	1147.139	1562.58	1397.406	938.189	1059.547	1340.889	1158.592	1470.696	1161.024	1406.21
ENSG00000025772	TOMM34	1890.9	2063.394	973.472	1144.376	1000.932	788.208	1053.862	835.013	546.643	922.072	932.416	349.999	331.524	244.487	247.021	246.005	386.025	347.583	300	190	257.144
ENSG00000025796	SEC63	2920.5	5024.598	2076.769	2550.736	2134.697	2547.064	2297.562	2752.442	1588.816	1977.262	1601.62	2561.783	2262.68	1592.709	1902.846	1923.994	1795.902	1885.951	2163.909	1835.146	1730.46
ENSG00000025800	KPNA6	7199.1	4509.738	2395.605	2032.208	1989.605	1792.367	2160.477	1926.602	1683.948	1942.007	1375.034	2475.534	2805.24	1695.166	1832.095	2036.703	2210.542	2075.875	2281.701	1932.399	1927.804
ENSG00000026025	VIM	1657.1	45063.909	60134.002	8968.462	61941.284	26988.33	35380.668	29947.393	22893.909	31512.87	17063.585	80443.662	49491.111	28042.916	53919.382	38300.017	43515.418	45589.331	43779.57	49916.424	26385.982
ENSG00000026036	RTEL1-TNFRSF6B	5535.6	2457.26	1159.574	657.398	1335.633	1566.757	1651.351	906.419	1565.968	924.734	761.412	1451.837	1258.067	896.074	850.44	870.562	1238.168	1024.127	963.076	833.991	1192.024
ENSG00000026103	FAS	1582.7	1906.256	702.215	596.365	751.056	798.652	1132.406	898.06	830.331	1035.871	1047.901	896.413	970.871	1741.873	1117.708	786.042	957.354	962.137	1243.951	1348.353	832.109
ENSG00000026297	RNASET2	1096.1	4082.178	2651.539	1345.696	6725.803	2153.475	909.59	2060.649	2597.956	1770.698	1494.263	7401.907	7239.369	3978.337	5125.795	5443.681	5495.014	8477.672	6555.894	6766.296	5263.613
ENSG00000026508	CD44	2408.8	15044.289	9645.161	14673.643	12991.937	9154.89	12013.115	5893.073	9515.218	22939.313	7305.483	23578.977	21424.451	12256.334	21146.229	16618.197	16223.792	17582.676	21552.192	19144.018	12532.88
ENSG00000026559	KCNG1	3154.8	90.449	93.191	30.818	75.446	79.965	43.611	40.168	49.317	32.959	19.509	55.537	68.481	23.903	54.504	53.347	161.852	100.667	201.863	48.801	64.678
ENSG00000026652	AGPAT4	4353.4	1419.112	891.215	505.915	1614.622	548.021	260.073	580.234	387.04	1190.493	210.226	1600.587	1393.186	1543.953	1598.732	1128.85	1360.049	1081.8	737.108	1100.284	1126.643
ENSG00000026751	SLAMF7	2519.8	1913.985	1503.428	944.079	4024.938	1777.523	943.527	2576.151	2784.697	1517.548	2323.33	1429.672	1549.473	5443.921	1246.024	1861.626	3713.48	1756.394	2266.039	2761.146	2220.176
ENSG00000026950	BTN3A1	2451.5	7443.964	3552.988	3650.02	4590.441	3926.155	3582.101	3872.553	4840.639	4398.469	2297.025	3706.01	8351.616	12045.329	7267.931	8585.96	11026.139	8066.895	8186.912	8634.756	9085.593
ENSG00000027001	MIPEP	1131.6	698.438	256	538.493	353.006	137.156	202.426	473.337	190.443	218.001	205	127	163.106	115.359	86.214	105.056	152.101	145.005	181.155	123	134.058
ENSG00000027075	PRKCH	2674.1	3055.652	2708.525	994.399	1286.48	1056.799	1073.533	1566.145	1725.557	1188.007	754.962	2576.036	4996.505	8192.291	2606.965	3942.637	5136.255	3777.634	6718.249	3997.258	6080.819
ENSG00000027644	INSRR	4929.9	1	16	1	42	8	4	2	13	10	20	1	4	1	3	2.151	1	3	0	2	3
ENSG00000027697	IFNGR1	1879.3	9422.93	3533.644	1581.95	4560.794	2344.695	1667.828	1818.964	2614.607	1832.883	1953.289	9360.851	5444.755	2325.189	6396.922	4033.355	3162.88	6366.241	3405.104	4126.123	2442.002
ENSG00000027847	B4GALT7	1447	2447.975	895.972	968.462	1248.227	779.357	637.22	753.001	710.564	740.473	863.199	839.825	963.665	725.587	752.899	655.974	751.671	781.163	829.842	621.038	882.786
ENSG00000027869	SH2D2A	1256.4	570.128	649.604	410.959	571.104	353.301	320.59	144	597.176	717.683	378.103	559.721	1148.856	1957.661	557.9	672.097	1488.042	692.291	1199.049	1121.122	978.677
ENSG00000028116	VRK2	1671.9	879.541	367.521	717.303	446.255	494.876	838.622	381.729	522.111	482.291	559.391	529.896	511.231	572.764	601.271	507.151	588.153	579.913	418.987	770.025	441.518
ENSG00000028137	TNFRSF1B	3472.2	4784.156	6824.704	1274.958	5366.155	2213.473	2087.197	1797.167	3102.767	2076.845	2005.655	26656.477	25235.308	14235.971	27712.649	17357.776	21334.716	24991.314	17447.396	22210.756	13038.631
ENSG00000028203	VEZT	2111	4763.831	1198.925	1666.44	1489.411	1398.996	1764.945	1031.228	1261.739	1166.603	1293.733	747.219	839.929	654.253	592.966	722.55	721.503	696.39	775.424	538.18	439.817
ENSG00000028277	POU2F2	4439.8	720.237	2173.086	397.07	2457.304	776.049	237	1443.961	684.001	1382.948	754.149	7747.858	8348.831	3616.134	6606.807	6423.888	7139.732	8910.77	6860.324	6418.444	5429.516
ENSG00000028310	BRD9	2446.4	6255.071	2013.974	1991.975	2232.654	2632.524	3895.318	1467.032	1672.775	1261.243	1464.148	2030.757	3107.197	2358.407	1715.007	2344.551	2625.216	2425.803	2145.208	2157.924	2402.017
ENSG00000028528	SNX1	2392.6	8225.354	4043.75	3114.919	3673.174	2942.95	2035.548	3547.447	2577.537	2247.949	1793.256	5479.708	4531.042	2949.185	3478.358	4709.713	5231.62	5129.636	4325.484	4592.213	3275.263
ENSG00000028839	TBPL1	813.1	734.774	237.504	217.824	362.797	299.693	215.87	339.063	220.371	294.628	165.246	357.443	387.134	445.687	328.141	368.605	490.802	437.624	548.158	436.629	363.907
ENSG00000029153	BMAL2	4761.5	784.535	473.306	195.056	563.96	1796.177	1868.005	153.391	283.694	1210.447	774.634	132.583	110.802	74.038	88.679	58.965	86.41	111.999	62.918	116.212	84.661
ENSG00000029363	BCLAF1	2846.9	7941.214	2724.534	3165.742	2473.058	3185.843	2933.343	4613.011	2927.894	2457.233	2069.137	6743.569	7866.046	5338.169	6035.169	5337.412	5843.831	5703.205	5879.352	5742.674	7251.21
ENSG00000029364	SLC39A9	3755.3	3070.232	1189.379	1906.005	1868.607	1667.201	1632.213	1406.868	1292.947	1177.817	1245.198	1767.811	1363.559	886.464	1170.979	1163.132	1281.404	1287.161	1420.453	1288.236	1042.257
ENSG00000029534	ANK1	2103.5	292.584	186.999	15	152	50	23	38.182	58.005	301.1	35	151.019	735.437	88.034	368.95	191.001	345.183	411.569	424.97	271.889	286.857
ENSG00000029559	IBSP	1374.9	2	0	0	73	114.611	3	1	1	33	26	0	0	0	0	0	0	0	0	0	0
ENSG00000029639	TFB1M	832.5	525.472	181.174	377.462	255.999	189.876	160.088	204.54	149.065	160.487	92.776	129.223	208.347	123.037	105.006	181.019	201.11	165.837	207.222	155.004	154.265
ENSG00000029725	RABEP1	3225.7	2895.369	1710.369	1419.552	1739.075	1214.371	1451.487	1713.297	1198.438	1406.091	989.725	1696.986	1978.478	1559.81	1306.97	1583.171	1733.432	1947.479	2192.757	1728.536	1729.497
ENSG00000029993	HMGB3	1919.3	7386.84	887.163	2139.683	653.016	6703.433	1178.629	536.001	1404.19	1750.44	3213.845	240.618	156	98.128	153.439	107.047	85.072	162	86.267	147.176	130.001
ENSG00000030066	NUP160	3758	3075.496	1238.787	2854.584	953.342	1087.337	2191.177	1369.297	1125.59	1000.615	1500.309	1287.25	2029.706	1202.87	919.936	1359.858	1583.126	1650.387	1474.705	1216.331	1366.31
ENSG00000030110	BAK1	1975.7	1640.774	905.85	1845.144	1504.848	730.209	925.752	550.706	994.423	1059.562	2716.687	1560.749	1662.981	1796.143	1273.951	1214.949	1724.388	1522.757	1357.174	1674.098	1383.525
ENSG00000030304	MUSK	3172.9	1.903	51.001	2.5	13	13	2	94	27	11	3	1.5	0	0	1.5	0	0	1	0.5	0	0
ENSG00000030419	IKZF2	6162.7	1706.108	202.999	204.252	176	341.132	353.931	652.483	478.254	391.292	410.999	719.062	796.658	252.187	434.235	855.349	973.4	641.23	705.152	980.319	1003.163
ENSG00000030582	GRN	1537	20509.096	15646.419	12324.689	25659.886	18765.001	18920.294	6772.987	15398.155	8470.966	14609.232	48028.175	22894.236	12165.94	34536.493	20829.84	17774.469	26111.981	19411.046	28467.228	11967.86
ENSG00000031003	FAM13B	4109.1	1857.584	857.442	963.918	794.126	690.013	629.037	1306.862	760.197	690.37	528.468	1529.273	1625.714	1361.534	1333.067	1242.096	1413.884	1313.264	1722.855	1295.284	1300.629
ENSG00000031081	ARHGAP31	9145.9	2094.819	2611.058	1551.932	1569.815	1190.531	948.707	1395.175	1449.778	1239.958	705.413	2780.922	1308.724	665.756	1245.423	1037.003	1018.619	1019.102	1115.224	1431.573	841.025
ENSG00000031691	CENPQ	1561.9	230.566	36	111.198	52	96.061	101.109	63	39.977	67	78	57	72.603	56.003	38	65.005	88	78.102	66	68	20.07
ENSG00000031698	SARS1	1488.8	5127.062	4057.793	2961.333	3871.539	1689.851	4121.705	2339.612	2007.351	2618.21	2712.028	2761.537	3039.167	2363.748	2150.911	2749.601	2977.876	2890.16	2792.884	2675.924	2338.073
ENSG00000031823	RANBP3	1901.5	3554.085	2310.712	1550.572	2217.158	1297.884	1343.281	1629.84	1393.393	1318.763	1385.913	2191.003	2467.774	1799.291	1584.494	1622.59	2149.208	1906.254	2166.113	1752.282	1837.175
ENSG00000032219	ARID4A	3612.1	1754.948	633.27	684.03	494.754	738.775	671.73	942.329	844.509	592.546	376.087	1629.101	1869.16	1248.911	1419.896	1195.251	1330.448	1330.658	1388.992	1387.532	1390.511
ENSG00000032389	EIPR1	1385.3	1032.712	535.005	745.462	627	509.128	672.833	356.952	348.852	431.528	542.539	663.39	629.768	480.637	443.513	551.594	607.506	571.695	638.725	588.04	495.637
ENSG00000032444	PNPLA6	1702.3	4559.981	3764.716	2344.822	3770.325	2312.56	2236.663	1805.449	2351.618	2155.955	2032.484	6789.049	5520.359	3950.424	4589.795	4198.494	5293.361	5210.158	4349.181	4820.749	4216.109
ENSG00000032742	IFT88	1909.4	608.944	212.044	529.35	296.334	140.009	239.675	567.081	247.964	182.044	256.4	338.717	273.844	183.713	225.558	207.995	248.448	231.18	287.002	201.752	219.604
ENSG00000033011	ALG1	1938.7	2280.571	526.473	923.298	926.206	578.603	499.792	444.056	378.474	413.711	770.667	464.285	421.008	363.634	307.929	401.027	416.773	385.566	490.867	418.914	311.401
ENSG00000033030	ZCCHC8	2240.8	2416.105	909.47	859.408	908.907	918.371	740.595	945.328	819.434	779.494	800.643	1313.319	1480.648	1035.898	1093.621	1162.042	1199.716	1131.968	1112.368	1084.377	1198.414
ENSG00000033050	ABCF2	2555.6	2295.92	1255.784	1523.031	1147.108	871.091	2164.637	674.048	1078.704	1512.385	1218.749	938.762	710.88	700.702	629.01	866.537	904.114	800.361	1111.745	715.439	647.134
ENSG00000033100	CHPF2	3155.1	4985.309	2266.008	1743.546	3074.332	2793.819	3892.131	1550.692	2260.419	4259.218	2634.893	3903.595	2646.165	2509.18	2599.971	2833.543	2917.292	2660.885	3493.339	2780.288	2634.183
ENSG00000033122	LRRC7	551.4	48	12	9	10	25	25.002	14	13	13	14	20	42.001	31	20	56.011	60	61.02	16	25.001	53
ENSG00000033170	FUT8	1888.9	3858.598	729.568	699.728	1456.85	904.297	826.605	1017.65	555.116	1702.027	1433.151	330.784	486.3	297.362	267.822	235.563	352.155	289.927	463.425	362.355	471.13
ENSG00000033178	UBA6	4602.3	3580.572	962.937	852.981	1262.965	1304.402	1920.221	1167.002	1488.463	3342.772	1131.645	1320.297	1465.611	1054.006	1080.513	1105.301	1268.939	1027.447	1197.897	1021.498	903.205
ENSG00000033327	GAB2	5726.6	2515.347	2428.619	2302.424	1626.891	869.567	1185	1580.811	1466.863	746.675	887.004	4442.356	3271.655	1413.312	4541.369	2545.418	1970.557	3136.628	2021.712	3263.94	1649.371
ENSG00000033627	ATP6V0A1	2064.7	3752.956	1906.828	2827.37	3387.377	1381.538	1598.342	1328.839	2679.851	937.867	2153.111	3317.183	1586.826	843.61	1568.199	1293.838	1258.027	1533.879	1246.744	1358.197	912.468
ENSG00000033800	PIAS1	2940.3	2704.234	1260.07	1110.155	1236.898	1352.904	1630.254	1740.118	1082.042	769.4	782.411	4018.043	3272.703	2054.205	3239.834	2956.858	2681.064	2797.624	2442.807	2872.16	2157.236
ENSG00000033867	SLC4A7	3653.2	2531.837	564.161	443.306	507.006	772.135	556.468	808.223	811	862.331	542.938	1069.289	1808.573	1638.488	910.937	1370.79	1388.638	1247.636	1324.084	990.435	1528.092
ENSG00000034053	APBA2	2915.7	905.223	568.637	1246.548	389.836	1791.285	150.998	408.351	223.61	197.995	437.921	621.386	1704.799	2722.334	608.601	1140.928	1925.063	1380.249	1684.945	703.863	2067.161
ENSG00000034152	MAP2K3	1747.9	2227.612	3240.897	1846.59	3210.765	1141.391	1307.471	1099.292	1603.009	879.933	1286.206	4573.516	4319.941	2662.841	4045.411	2939.126	3220.462	3711.219	3463.802	4080.899	2962.726
ENSG00000034239	CLXN	1255.1	31.999	70.222	3	118.007	19.999	4	1353.237	229.001	26	9	1	0	0	0	1	0	0	1	0	1
ENSG00000034510	TMSB10	325.3	61365.316	28041.887	16859.231	33982.118	25044.543	48713.997	7321.919	19778.338	30530.822	30013.067	36497.052	30034.642	24075.403	26278.659	21881.04	29771.416	32448.27	29336.079	33544.04	26076.265
ENSG00000034533	ASTE1	2322.3	386.401	170.529	170.057	258.916	130.626	173.813	304.183	130.82	145.018	145.738	195.528	274.075	217.454	183.085	239.91	309.052	246.29	349.274	217.533	297.494
ENSG00000034677	RNF19A	1937.4	19528.48	3483.373	1357.055	2312.027	2117.026	6570.6	2650.917	2299.141	2556.524	5206.429	1888.317	2626.656	2047.011	1572.132	1875.525	2161.321	2021.171	1896.431	2129.954	2197.581
ENSG00000034693	PEX3	946.5	477.114	236	318.216	215.499	243.99	206.194	271.885	198.458	238.367	133.773	135.999	217.769	178.267	108.322	183.102	216.228	240.216	236.828	183.618	172.527
ENSG00000034713	GABARAPL2	902.7	4055.635	2085.508	1398.365	1929.111	1077.595	1169.255	1558.157	1113.281	1153.131	1456.161	1652.985	1385.888	1033.1	1291.394	1303.038	1404.603	1563.306	1651.753	1546.061	1075.894
ENSG00000034971	MYOC	1923.9	17	12	2	2	0	2	83	21.738	2	0	1	0	0	0	0	0	0	0	0	0
ENSG00000035115	SH3YL1	1185.2	4269.771	661.216	3094.947	710.663	486.763	1462.821	948.501	1014.44	446.754	1615.559	546.992	1140.853	472.853	403.022	821.568	1231.974	914.409	1412.121	605.685	994.821
ENSG00000035141	FAM136A	1862.2	3576.125	772.033	2431.322	1276.489	1004.961	2442.672	644.198	1023.679	943.247	1812.542	966.218	1057.79	919.893	842.505	930.221	1043.518	1083.419	871.991	966.367	1089.544
ENSG00000035403	VCL	4992.5	10716.19	5763.537	2691.613	4054.019	8835.176	6588.286	4364.239	3729.394	6855.26	3546.898	6395.585	8720.452	2946.907	7624.624	4970.29	5793.442	5187.896	5134.243	5921.338	4041.852
ENSG00000035499	DEPDC1B	2242.3	129.026	77.301	53.034	75	140.022	230.157	7	183.506	157.138	150.042	16	21.021	40	11	15.004	16	25.023	14.992	63.09	19
ENSG00000035664	DAPK2	2276.7	4860.854	775.86	424.901	757.11	336.627	298.99	570.264	988.253	278.548	331.944	295.883	293.336	620.843	177.713	270.344	200.389	272.203	208.173	280.353	336.011
ENSG00000035681	NSMAF	1918	2856.766	1242.101	879.219	1234.98	995.987	729.032	1087.097	904.361	787.615	960.848	1745.793	1753.972	1204.183	1206.037	1500.372	1333.89	1469.702	1503.716	1367.232	1302.93
ENSG00000035687	ADSS2	2152.5	3777.757	1063.056	2387.703	1021.408	1207.34	1606.918	1059.93	1020.909	908.646	2010.229	1227.992	1735.142	1497.397	1404.19	1387.559	1590.675	1727.46	1572.745	1784.689	1358.215
ENSG00000035720	STAP1	1228.9	47	307.998	31.022	420.97	65.789	27	200	47.002	101	45	128.999	154.021	36	59.18	234.993	201.5	336.706	355	82	158.237
ENSG00000035862	TIMP2	3227.3	11208.262	15466.017	3496.191	16021.554	15244.617	13008.284	17401.594	7040.867	10491.338	6192.474	8351.183	4356.116	1830.987	5153.198	3852.282	3086.4	4705.401	2804.051	4183.288	1970.673
ENSG00000035928	RFC1	2332.5	3549.125	1394.872	1017.11	1034.272	837.116	2029.755	1301.625	945.793	989.926	1200.876	943.734	1259.997	920.965	913.234	955.169	1126.418	1060.38	1303.385	1069.153	873.526
ENSG00000036054	TBC1D23	3184.6	2100.24	657.367	597.313	755.824	520.322	1634.535	644.689	654.306	546.16	920.146	735.547	817.884	509.554	493.038	589.418	747.504	661.319	580.125	570.03	439.658
ENSG00000036257	CUL3	2644.8	2090.48	947.068	1498.916	857.714	860.28	934.47	1149.918	856.218	919.496	1376.559	1530.426	1708.11	1051.058	1023.477	1337.208	1406.752	1488.604	1611.677	1252.948	1057.521
ENSG00000036448	MYOM2	618.2	190	145	56.015	97.999	20	19	160	71.25	23.001	27	83.999	397.473	152.242	30.928	142.083	52	776.15	554.571	41.024	452.619
ENSG00000036473	OTC	1132.9	4	2	3	5	0	1	13	7	1	0	0	0	0	0	0	0	0	0	0	0
ENSG00000036530	CYP46A1	4282.9	202.785	215.866	167.377	104.451	107.509	124.773	353.917	144.47	139.669	51.992	78.324	100.434	88.897	76.221	96.103	91.712	80.571	92.05	100.447	114.117
ENSG00000036549	ZZZ3	2875.2	2034.412	779.67	1067.243	659.217	730.06	1231.627	939.831	707.977	864.414	867.822	694.317	1162.218	757.79	653.603	804.276	857.387	862.834	1051.528	788.128	908.334
ENSG00000036565	SLC18A1	1251	20.027	6	2	17.002	3	5.988	3.475	5.733	9	2.98	13.931	49	13.728	11	10	12.001	44.004	12.012	32	24
ENSG00000036672	USP2	2156	61.031	420.272	95.001	134	12	82	393.807	112	19	127.001	0	4	2	4	4	4	2	9	6	10
ENSG00000036828	CASR	9621.8	1031.709	241.673	507.639	941.878	225.752	320.639	405.864	406.388	302.805	281.079	499.86	684.766	456.825	582.314	520.239	538.39	471.777	668.509	422.976	778.218
ENSG00000037042	TUBG2	1325.8	1510.949	890.762	881.221	1011.157	760.47	1263.879	897.312	875.374	692.209	675.488	307.517	346.2	266.425	181.248	292.505	425.182	280.345	330.521	257.112	370.353
ENSG00000037241	RPL26L1	527	1108.086	294.749	355.033	327.628	211.218	288.878	148.984	130.547	276.362	307.823	273.103	158.602	99.945	196.971	155.563	162.006	219.22	151.795	180.926	141.434
ENSG00000037280	FLT4	4124.7	3627.453	7642.839	1554.502	1493.158	1244.266	1786.297	8355.826	1399.932	2483.814	512.54	19.074	211.9	65.091	156.289	168.932	189.985	197.073	539.867	330.991	326.148
ENSG00000037474	NSUN2	1608.7	6537.112	2056.776	2593.768	1918.723	2493.687	4434.417	1573.368	1607.061	1389.181	1902.595	2185.14	2751.358	1819.387	1801.929	1872.712	2849.889	2494.096	2429.479	1768.84	2088.144
ENSG00000037637	FBXO42	2787.2	1566.389	1143.102	776.837	1197.251	688.87	898.652	1089.165	759.426	754.439	495.122	1634.417	1690.824	1006.463	1338.557	1085.39	1165.629	1316.774	1322.37	1348.184	1201.711
ENSG00000037749	MFAP3	1841.7	1194.535	705	692.946	240.815	431.507	529.61	536.088	415.155	398.098	312.937	425.111	374.676	223.321	336.789	313.731	287.47	319.76	329.35	255.81	285.506
ENSG00000037757	MRI1	1709.4	4925.301	1130.261	1228.051	1625.467	1392.376	702.491	1655.894	969.507	1044.592	997.112	2132.528	1702.356	1382.501	1223.023	2119.601	1787.279	1773.575	1783.888	1456.432	1595.2
ENSG00000037897	METTL1	687.5	909.824	399.089	435.544	565.839	290.532	397.653	183.5	264.115	385.73	508.074	94.745	93.225	56.001	75.264	77.999	77.181	94.227	102.333	96.001	109.393
ENSG00000037965	HOXC8	1717.9	8	13	16	13	3	3	5	1	30	37	0	0	0	0	1	0	0	1	0	0
ENSG00000038002	AGA	1271.6	886.162	383.795	808.706	534	418.293	434.319	385.292	262.686	414.631	338.612	401.375	608.618	548.945	410.285	421.159	666.071	530.407	443.341	494.617	400.001
ENSG00000038210	PI4K2B	2658.5	1763.779	342	1511.631	351.311	528.268	985.301	498.821	659.215	683.851	1089.372	401.778	554.999	503.255	356.808	503.681	489.967	487.289	606	556.658	346.258
ENSG00000038219	BOD1L1	4315.3	4376.612	2012.872	1457.183	1255.527	1464.725	1908.109	2261.281	1867.28	1276.175	880.264	3343.099	4469.02	2608.56	3169.027	3510.827	3390.921	3210.069	4313.626	3001.321	3222.948
ENSG00000038274	MAT2B	2088.8	4116.891	1451.051	1913.96	1205.987	1422.109	1389.896	1720.877	1220.778	1294.898	1126.768	2346.385	2917.18	2598.311	2536.54	2685.495	3360.729	3061.167	3062.972	2859.667	1628.394
ENSG00000038295	TLL1	5637.6	142.719	425.999	58.029	98	129	66	606.613	187	94	13	0	0	0	0	0	0	0	0	0	0
ENSG00000038358	EDC4	2104.9	6021.716	3095.97	1806.323	3959.825	1923.73	2018.45	2124.962	2213.95	1868.431	1837.788	3626.204	3985.971	3450.464	2850.748	3167.117	3807.039	3326.921	3350.563	2964.95	3587.894
ENSG00000038382	TRIO	3325.8	15370.117	3197.857	3455.653	2886.841	4645.117	14620.623	2623.987	3796.499	5094.748	2822.616	2851.342	2590.616	787.631	1841.525	2331.616	2236.991	2527.756	2765.842	2125.993	1931.348
ENSG00000038427	VCAN	4283.1	4344.037	4212.432	1064.204	8191.934	13441.789	6022.849	1915.086	3216.928	7801.007	3752.792	157817.403	40585.845	22639.012	83318.867	49601.554	26230.565	41008.684	39894.77	48911.203	16960.43
ENSG00000038532	CLEC16A	3961.5	3695.79	1464.382	1109.02	1369.645	1104.544	901.991	1085.254	962.661	883.964	946.832	1276.715	1445.909	997.706	1025.702	1210.886	1259.709	1084.851	1571.965	1076.111	1026.595
ENSG00000038945	MSR1	2387.5	2052.761	1268.239	956.495	3981.217	1739.681	1065.145	602.814	2652.737	962.864	1810.605	256.002	117.999	560.689	361.047	531.202	451.308	486.379	202.067	444.999	110
ENSG00000039068	CDH1	4187.4	21003.593	2166.627	4720.81	4993.787	4013.391	14186.676	1579.139	3834.9	2922.174	10182.864	16.141	23.136	27.84	21.972	42.048	19.548	24.883	74.09	60.072	30.981
ENSG00000039123	MTREX	2146.9	6351.767	1238.54	2205.801	1245.271	1170.529	1298.428	1568.608	1070.826	1028.673	1145.789	1168.85	1337.239	852.625	855.374	937.909	1137.132	1123.944	1272.043	1059.01	727.823
ENSG00000039139	DNAH5	15178.5	5274.641	307	809.012	106.051	37	1453.524	3100.807	690.379	96	227.654	0	0	0	2	0	1	0	1	0	0
ENSG00000039319	ZFYVE16	4271	2421.745	1081.676	1034.449	1002.901	1107.267	1065.299	1778.747	1139.557	766.248	936.078	1566.726	1486.163	658.936	1209.92	1182.086	1145.33	1275.482	902.081	1168.339	855.252
ENSG00000039523	RIPOR1	2472.3	2706.942	4853.229	1151.844	4133.351	2516.221	1565.277	3545.063	2434.138	2559.029	962.5	6325.156	4113.588	1971.631	3723.292	3156.014	3563.942	3970.683	3113.307	3486.32	2675.38
ENSG00000039537	C6	3379.9	17	65.117	1	143	41	5.002	571.001	44.369	16	5	0	0	0	1	0	0	0	0	0	0
ENSG00000039560	RAI14	4262.8	14971.678	3380.818	1782.822	2084.63	3089.746	4571.609	1370.69	1627.255	1862.569	1735.329	6	32	2	8	15	23	6	24	14	7
ENSG00000039600	SOX30	2791.2	19	5	38	10	5	4	16	4	3	68	14	11	5	7	8	8	16	25	19	15
ENSG00000039650	PNKP	816.8	3661.156	2026.827	1179.406	2097.65	1655.038	1851.118	1633.733	2210.004	1649.159	1185.35	2456.711	2739.234	2109.071	1642.215	2072.033	2711.034	2492.713	2461.632	2177.199	2445.379
ENSG00000039987	BEST2	1736.9	2	1	0	1	2	1	0	0	2	1	0	4	1	0	2	2	1	1	0	1
ENSG00000040199	PHLPP2	7383	602.625	344.553	231.112	325.695	381.269	503.955	602.85	415.784	467.336	249.249	421.067	739.473	569.176	421.79	677.338	572.911	712.578	646.475	484.155	548.628
ENSG00000040275	SPDL1	1798.6	639.255	214.999	268.546	187.122	424.84	334.27	194.504	272.01	771.125	255.999	123.727	161.791	140.132	90	190.025	170.054	244.013	201.255	161	206.155
ENSG00000040341	STAU2	1972	2598.714	762.812	1038.567	553.569	631.329	837.099	657.624	643.304	496.602	1584.051	729.012	678.51	548.712	514.67	524.28	611.962	541.479	747.342	609.187	552.849
ENSG00000040487	SLC66A1	1441.8	923.927	412.137	410.944	790.413	436.058	458.434	452.376	530.52	490.095	419.895	557.719	366.419	248.993	461.21	343.597	416.415	468.479	345.966	421.174	360.319
ENSG00000040531	CTNS	2186.8	1401.529	728.02	615.03	980.379	713.871	882.859	561.839	629.455	595.195	624.879	680.325	579.489	366.805	492.184	521.012	555.313	610.986	534.107	535.546	468.001
ENSG00000040608	RTN4R	1632.8	243.999	63	174.001	162.999	201.424	127.002	84	117.102	32	111	10	31	35	11	42	40.002	33	40	12	18
ENSG00000040633	PHF23	1606.1	2623.059	1126.845	1061.464	1230.042	851.174	956.022	515.175	555.365	915.977	665.903	676.841	666.135	492.522	706.526	664.164	737.302	661.25	745.259	638.998	390.375
ENSG00000040731	CDH10	2202.3	34.001	4	0	0	2	0	1	1	3	0	2	0	0	0	4	3	0	0	0	0
ENSG00000040933	INPP4A	2213.8	836.171	347.506	396.879	358.252	416.391	531.537	523.357	565.922	368.136	204.407	1512.842	2343.056	1796.524	1603.872	2092.863	2551.171	1915.023	2301.431	1992.388	2281.658
ENSG00000041353	RAB27B	6819.8	16484.842	212.49	182.65	618.252	118.007	764.403	296	776.003	733.537	301.153	218.006	470.107	377.571	334.582	266.67	439.776	300.521	266.049	402.107	267.071
ENSG00000041357	PSMA4	845.8	4233.826	1591.512	2055.312	2242.638	1792.138	3084.389	1002.707	1412.633	1500.041	1643.06	2794.833	2091.683	2117.476	2304.835	1924.13	2348.223	2285.744	1842.572	2983.498	1896.898
ENSG00000041515	MYO16	3302.9	2.201	11.621	0	0	0	4.682	4.996	0	1.444	1.741	2	1	0	0	0	5.423	12	35.024	2.321	0
ENSG00000041802	LSG1	1931.6	2973.107	1820.172	864.062	1913.969	1239.782	1569.752	1164.171	1079.289	1155.432	1397.228	1415.073	1663.182	1090.596	1065.34	1363.632	1617.2	1421.868	998.47	1014.068	1573.789
ENSG00000041880	PARP3	1378.3	2709.566	790.077	1342.028	1324.016	1075.851	1189.685	931.608	891.226	878.437	616.761	326.028	470.801	704.44	478.324	450.895	477.029	480.161	438.002	474.098	394.424
ENSG00000041982	TNC	4900.1	34341.155	8988.773	976.203	6717.5	3906.613	21619.232	3053.242	11259.131	8991.156	11942.459	20	5	1	0	14	4	10	0	7	1.822
ENSG00000041988	THAP3	1035.7	638.24	417.771	287.009	468.549	319.28	276.381	303.087	255.231	290.932	273.338	270.384	340.727	282.533	234.217	329.254	406.379	340.433	339.538	267.893	282.482
ENSG00000042062	RIPOR3	1966	373.054	170.305	60.672	340.177	199.103	278.033	224.118	352.212	199.139	336.157	129.154	123.815	62.354	138.597	102.728	69.283	99.896	89.278	97.708	86.953
ENSG00000042088	TDP1	2238.5	537.01	487.149	97.006	477.558	410.096	392.001	383.001	367.001	659.046	156.927	389.105	615.624	586.745	390.345	523.979	619.31	556.44	871.616	500.155	474.985
ENSG00000042286	AIFM2	2813.3	1441.154	582.969	854.016	492.999	478.734	728.28	459.386	575.187	276.001	608.171	132.788	227.085	200.984	109.881	181.986	200.033	159.142	171.369	135.533	192.82
ENSG00000042304	C2orf83	959.7	0	0	0	0	0	0	0	0	0	0	0	0	0	0	0	0	0	0	0	0
ENSG00000042317	SPATA7	1672.8	471.547	187.027	244.394	209.012	180.439	241.861	277.721	192.754	152.01	152.795	65.395	108	46	72.058	70	96.036	87	74	65.999	74
ENSG00000042429	MED17	2563.1	1887.974	695.049	1114.344	862.42	806.354	958.622	816.734	673.305	758.801	598.018	914.839	1148.144	893.723	874.44	828.586	933.807	913.307	882.982	780.524	1287.052
ENSG00000042445	RETSAT	2184.2	3733.093	1536.511	2897.396	2169.2	2251.835	2577.815	1116.212	1205.575	1042.556	2006.786	1430.529	1295.876	1222.001	915.802	1278.895	1239.619	1080.619	1277.55	962.691	1117.289
ENSG00000042493	CAPG	796.4	7133.695	4967.719	3643.26	10111.301	5328.443	7411.236	1719.874	5447.468	7373.302	6423.283	6229.039	4290.417	1433.332	4279.429	3879.78	3041.751	3775.807	2691.064	5753.334	1998.983
ENSG00000042753	AP2S1	637.1	3282.422	1635.611	1008.775	2080.662	1402.363	1568.957	567.016	1183.741	1216.007	1441.658	3259.005	1642.139	926.429	1745.174	1214.268	1295.044	1771.688	1526.075	1937.372	1182.256
ENSG00000042781	USH2A	18711.9	2	6	4	9	5	0	5	1	14	0	2	2	0	2	1	1	0	0	0	0
ENSG00000042813	ZPBP	906.8	0	0	0	0	1	0	2	0	0	0	0	1	0	0	0	0	0	0	0	0
ENSG00000042832	TG	3246.7	154.002	95	7	105.002	37	32.035	41.999	29	46	23	32	87.18	42	72	61	34.001	48.999	56	56	58.001
ENSG00000042980	ADAM28	1644.5	2264.147	1339.539	338.335	2588.145	678.053	260.293	2273.407	1138.462	1157.39	497.054	931.086	1215.219	199.008	628.676	976.864	1021.291	1152.813	1193.675	715.545	852.318
ENSG00000043039	BARX2	1700.3	94.244	37.026	42.114	81.999	39.02	220.915	40.808	258.065	188.175	83.145	5.079	10.005	5.003	5	10.766	2.001	5.739	8.062	6	9.045
ENSG00000043093	DCUN1D1	3586.8	1485.08	350.627	618.565	507.257	653.382	726.945	568.543	531.733	549.953	703.367	898.617	795.354	629.423	740.762	732.087	725.187	725.705	756.969	650.049	584.525
ENSG00000043143	JADE2	3963.9	3844.25	2103.558	1895.6	1545.88	1926.521	1232.035	2249.301	1399.042	1813.534	1228.133	2249.546	4778.673	5292.059	2448.316	4676.216	5050.59	4029.587	6571.405	3114.256	4236.296
ENSG00000043355	ZIC2	945.7	9	7	72	20	5	114.041	0	16	72	61.868	0	0	0	0	0	0	0	0	0	0
ENSG00000043462	LCP2	1352.2	1855.632	3653.759	629.086	1823.833	1101.295	894.432	532.147	1328.98	1117.978	760.093	3647.389	4533.767	4451.337	3292.463	3632.679	4848.624	3732.079	3794.454	3919.495	4196.896
ENSG00000043514	TRIT1	1460.5	1252.687	345.706	591.337	507.999	382.793	554.528	524.148	421.215	331.18	471.187	581.999	517.227	284.022	370.01	453.957	483.583	589.925	433.393	429.018	365.056
ENSG00000043591	ADRB1	2681.9	196.017	33.065	16	28	3	5	72	244.916	7	7	59	6	12.005	8	16	4	6	3	18	23
ENSG00000044012	GUCA2B	422.8	0	0	0	3	0	0	0	1	0	0	0	0	0	0	0	1	0	0	0	0
ENSG00000044090	CUL7	4587.1	3834.448	1668.076	2006.329	1794.99	1612.585	1446.313	1305.016	1077.017	837.263	2876.747	515.953	764.232	437.376	577.835	472.574	601.249	575.134	571.193	507.824	403.267
ENSG00000044115	CTNNA1	2520.7	21362.565	8853.043	11103.518	7753.479	6386.924	10029.611	6394.581	5826.777	6257.671	14406.722	6703.841	2764.589	1940.268	3879.905	2913.844	2409.36	3243.25	2725.348	3289.269	1703.719
ENSG00000044446	PHKA2	2177.3	2185.198	1516.297	1087.352	2213.622	1081.075	1005.779	1273.357	1060.689	1075.782	1024.056	2035.957	2254.721	1309.399	1754.636	2093.285	2250.17	2162.235	1941.858	1841.654	1746.96
ENSG00000044459	CNTLN	4785.4	371.829	230.267	170.085	181.136	253.893	214.024	291.51	313.155	194.193	105.055	415.722	265.094	112.605	327.749	171.622	149.368	275.334	202.594	245.615	159.041
ENSG00000044524	EPHA3	5637.9	43	172	1592.125	220	321	234	165.129	74	168	21	0	0	0	1.987	1	0	0	1	0	0
ENSG00000044574	HSPA5	3736.9	29894.385	18623.232	19107.084	18820.388	13227.966	14979.883	7982.678	8725.104	13520.208	16584.568	11527.517	8342.257	7372.233	7329.166	6743.334	5082.29	6298.613	8196.406	7668.965	8464.967
ENSG00000046604	DSG2	5580.3	7619.69	771.019	2796.96	2184.737	3726.735	6144.843	644.907	1257.33	6151.149	1550.51	102.874	159.402	92.671	91.386	82.441	133.27	111.041	100.35	98.602	122.451
ENSG00000046647	GEMIN8	962.5	764.797	460.008	449.011	400	199.806	171.286	430.356	272.506	200.009	379.539	216.004	265.002	217	155.466	234.012	274.474	252.858	277.063	221.132	225.143
ENSG00000046651	OFD1	2182	3304.424	1223.533	1484.245	1583.941	749.54	996.661	1392.2	1013.321	764.843	994.807	1197.02	2040.221	1543.427	1183.636	1527.463	2456.464	1694.979	2109.569	1201.282	2454.312
ENSG00000046653	GPM6B	2589.3	520.337	207.011	141.097	107	140.021	117.004	696.34	288.105	97.079	157.223	21.002	47	58.004	36.999	62	114.068	58	70	66	47
ENSG00000046774	MAGEC2	1811.7	0	0	0	0	0	0	0	0	0	0	0	0	0	0	0	0	0	0	0	0
ENSG00000046889	PREX2	7166.8	846.457	1170.847	286.65	261.007	188.388	332.984	815.583	503.387	174.378	664.192	14.356	27.673	5.781	24.167	10.791	13.242	15.177	22.045	14.823	8.101
ENSG00000047056	WDR37	3634	1855.228	998.807	667.841	1027.644	793.853	954.512	830.661	909.697	571.072	615.217	2444.833	2494.749	2144.305	1751.067	2029.519	2403.227	2118.48	2423.105	1751.775	2064.889
ENSG00000047188	YTHDC2	5035.6	2112.052	1257.896	1481.899	966.322	1050.261	1064.657	1580.011	1039.566	1066.72	900.684	1979.998	2596.912	1603.569	1784.16	1883.656	2265.404	2107.228	1758.438	1829.548	1919.246
ENSG00000047230	CTPS2	2107.6	1585.617	633.123	870.14	588.707	487.711	500.766	551.814	504.848	355.318	662.721	240.007	242.001	124.13	156.005	190.001	201.287	194.414	215.234	168	201.064
ENSG00000047249	ATP6V1H	1383.4	3153.391	904.417	1114.597	1089.294	840.194	725.171	579.259	611.546	633.431	1883.034	856.671	709.959	531.401	536.664	636.992	600.272	708.397	726.527	601.379	466.909
ENSG00000047315	POLR2B	2210.7	6583.314	2064.458	2079.576	2293.901	1672.198	2176.67	2221.082	2073.461	1559.587	1729.978	3038.877	3324.031	2840.803	2450.976	2987.335	3122.097	3145.859	2720.777	2647.239	2797.019
ENSG00000047346	ATOSA	1945.1	5525.716	999.737	1142.903	1124.137	927.204	630.302	1894.325	1164.012	949.645	840.022	1223.581	2179.655	1758.992	1230.691	1616.128	1650.7	1715.18	1801.796	1335.745	1902.323
ENSG00000047365	ARAP2	5524.8	2237.57	836.416	760.13	569.809	805.481	909.203	850.449	1283.709	866.308	696.545	2347.6	2867.236	5019.779	1946.816	2647.272	3066.893	2656.495	2840.482	2532.813	3545.174
ENSG00000047410	TPR	4352.2	12005.765	4358.986	6186.71	3522.675	4658.734	6452.52	3629.927	3599.52	2461.365	2374.023	4274.571	6464.362	4873.953	3577.605	4699.492	5662.085	4834.791	6170.159	4384.552	4932.666
ENSG00000047457	CP	1933.4	26314.239	1300.211	709.007	5544.309	198.113	1289.321	2675.535	1530.561	376.85	190.251	12.117	7.105	5.278	13.24	7.111	11.55	13.448	8.125	8.216	12.181
ENSG00000047578	KATNIP	3568.4	2373.851	1046.852	1039.01	1261.138	630.87	961.268	1741.721	853.396	661.843	579.163	1378.476	1316.468	971.76	1143.02	872.153	1188.363	1026.308	853.635	1126.612	1053.809
ENSG00000047579	DTNBP1	1228.3	753.295	838	572.564	710.048	424.999	512.775	339.016	403.939	355	540.138	655.583	542.185	412.242	489.566	473.369	621.02	570.006	534.153	668.389	395.539
ENSG00000047597	XK	5037.9	265.093	22	323.226	50.165	35	196.005	37	222.798	5	5	50	187.134	64.051	230.344	46	256.007	188.207	96.233	115	106.015
ENSG00000047617	ANO2	2203.6	168.287	229.295	3	7.132	2	32.051	106.712	0	0	0	0	0	0	0	0.84	0	0	0	0	0.744
ENSG00000047621	C12orf4	2230.6	890.66	426.495	417.054	576.47	661.705	543.975	440.851	491.315	571.418	586.239	397.67	432.739	307.415	334.194	378.012	415.268	421.777	356.988	390.454	258.385
ENSG00000047634	SCML1	2449.3	718.988	355	1179.28	235.257	281.913	184.033	476.139	336.329	260	143.054	163.025	540.694	227.659	336.289	410.975	476.523	416.406	242.901	263.07	409.609
ENSG00000047644	WWC3	5427.6	3966.768	2360.839	1340.369	1671.87	1520.612	1042.406	1684.049	1942.739	1454.011	1192.346	2440.622	2238.711	2450.486	1593.289	2306.51	2257.674	2198.33	2906.248	1731.266	2184.999
ENSG00000047648	ARHGAP6	3549.2	598.846	309	99.051	230.001	158	101.999	765.601	353.501	133.001	45.174	81	192.991	45	222.398	85.008	152.157	128.012	131.011	140.013	104.001
ENSG00000047662	FAM184B	6450.9	92.405	5.719	15.273	7.233	94.285	10.473	13.156	7.844	4.453	1.248	4.284	7.11	5.924	7.183	11.075	15.597	5.981	7.124	8.63	17.857
ENSG00000047849	MAP4	4011.8	11388.192	9016.914	5902.022	7146.214	6713.514	7596.978	5827.683	5510.668	6641.845	3150.485	3732.75	3904.845	3271.181	2767.498	2899.096	3801.756	2766.428	3510.836	3190.566	2874.619
ENSG00000047932	GOPC	4412.1	2429.7	654.645	1041.83	759.988	2187.087	1091.982	1284.382	862.268	1794.974	637.452	1039.003	1432.194	1016.243	775.346	1228.494	1573.243	1308.814	1249.215	1005.172	1097.481
ENSG00000047936	ROS1	5576.5	10707.088	1112.322	16965.964	773.34	7591.43	801.384	51	1149.774	2419.689	1748.673	0	0	0	1	0	0	0	0	0	0
ENSG00000048028	USP28	2689.3	1513.961	651.385	1074.711	516.639	575.8	429.273	911.743	621.276	482.189	567.158	784.039	858.106	1964.842	683.172	1030.275	1164.401	967.623	1024.221	1021.254	1148.576
ENSG00000048052	HDAC9	3301.5	477.577	344.041	216.295	329.699	289.759	248.113	468.677	1628.792	522.745	113.633	1434.505	861.589	319.484	602.633	922.955	648.038	775.058	758.12	627.302	607.314
ENSG00000048140	TSPAN17	2490.8	2959.107	1312.099	1910.752	1647.349	1460.658	1593.771	824.876	1069.729	1889.102	1494.064	1529.999	1223.306	1664.926	1041.83	1021.641	1344.856	1289.051	1265.444	1317.279	1208.225
ENSG00000048162	NOP16	811.8	1927.387	568.3	1033.571	490.352	285.095	445.772	182.311	259.156	365.607	495.911	305.744	319.557	318.129	229.161	304.456	382.463	318.459	290.265	266.658	341.491
ENSG00000048342	CC2D2A	1616.7	1254.162	369.139	615.225	341.82	326.247	413.834	1304.537	369.452	171.527	170.577	116.129	146.68	48.076	115.316	129.34	95.62	98.666	110.223	85.915	104.839
ENSG00000048392	RRM2B	4041.4	2178.679	619.139	1535.174	616.762	906.425	705.536	850.202	942.903	1452.775	706.567	819.018	716.552	459.262	829.248	662.021	694.351	697.99	652.075	666.218	449.637
ENSG00000048405	ZNF800	2098.3	1008.441	477.345	504.154	400.012	359.582	592.2	570.017	565.21	416.783	299.553	1322.746	1467.514	1289.617	1062.285	1142.083	1253.324	1162.689	1315.784	1209.449	1558.516
ENSG00000048462	TNFRSF17	795.9	93	62	41.242	383.653	96	19	188	97	150	221.781	35	33	40.243	8	30.031	13.003	62	75.046	125.05	38
ENSG00000048471	SNX29	4508.3	1549.575	1534.732	792.635	1235.915	863.028	721.948	1608.864	789.715	783.599	681.135	2289.059	2708.659	1153.624	1828.195	2013.176	1871.636	2497.227	2491.133	1893.077	1698.92
ENSG00000048540	LMO3	2223.2	6929.455	525.172	1737.092	208.458	65.081	2315.847	689.128	982.724	399.466	1373.72	3	1	0	3	1	1	3	2	2	0
ENSG00000048544	MRPS10	1938.9	1530.386	568.996	2027.825	905.784	754.612	793.001	560.263	627.272	635.33	1562.923	669.758	654.54	407.516	620.288	565.7	575.148	658.621	644.285	610.031	469.573
ENSG00000048545	GUCA1A	1391.3	0	0	1	22	11.036	8.643	0	1	16	3	0	1	1	0	0	0	0	2	1	0
ENSG00000048649	RSF1	5064.6	3172.583	1187.689	1646.452	872.262	845.498	1528.968	1399.404	1074.053	912.171	1140.139	1371.011	1984.941	1189.241	1300.032	1289.754	1474.475	1273.083	1681.099	1284.633	1428.535
ENSG00000048707	VPS13D	4694.8	3732.579	2285.329	1612.904	1931.908	1424.22	1516.478	2803.132	1962.01	1611.698	880.117	3353.755	4479.308	2955.85	2733.216	3945.664	3755.719	3395.598	5067.15	2931.361	3573.144
ENSG00000048740	CELF2	6317.3	10221.603	1920.564	1425.219	1733.801	1738.537	3268.409	2404.012	3061.437	1489.633	723.958	10248.607	13348.52	8741.739	9129.141	9217.506	10116.337	9493.177	8247.257	8670.37	8999.469
ENSG00000048828	FAM120A	4362.9	13464.19	3409.236	5994.944	2995.539	3384.271	4292.56	3546.543	4030.292	3624.175	4377.985	7116.509	7338.604	4827.807	6474.653	6104.055	6056.177	6354.912	6363.699	6531.311	4830.308
ENSG00000048991	R3HDM1	1812	1104.651	539.141	911.825	364.736	835.597	1093.612	629.62	515.664	656.401	579.378	1106.848	1182.8	817.778	924.693	1000.765	968.476	985.002	1132.425	884.753	945.769
ENSG00000049089	COL9A2	2502.9	1974.023	721	644.879	3075.545	474.187	664.186	887.782	599.641	472.001	1896.787	156	987.454	175.001	396.002	521.093	490.998	607.581	543.827	661.939	544.998
ENSG00000049130	KITLG	5078.9	2598.239	661.001	1560.474	520.781	461.979	859.994	1256.297	2373.129	1567.633	1461.09	19	1.181	1	10	4	0	0	3	1	1
ENSG00000049167	ERCC8	1784.6	429.891	135.088	307.965	138.235	226.348	218.338	182.062	155.246	180.368	134.115	229.375	236.288	149.707	191.486	211.211	225.817	217.272	226.415	213.537	160.891
ENSG00000049192	ADAMTS6	3888.1	136.001	67	66.076	154.041	258.999	74	139	56	789.55	37	4	38.008	20	22.001	40.001	80	66.003	47.287	30	37
ENSG00000049239	H6PD	8924.3	5855.163	5365.634	3366.99	4100.848	4368.792	4014.946	4681.396	3205.426	2354.799	1787.606	3403.754	3462.799	2218.85	2580.525	3583.773	2879.172	2976.288	4166.753	2364.034	2723.244
ENSG00000049245	VAMP3	1755.6	5864.694	2499.622	1775.564	2659.172	2283.147	2371.947	1921.547	2186.331	1771.261	1390.534	3778.499	2301.41	1501.517	2402.871	1800.753	1606.451	2084.167	1665.903	2334.685	1640.573
ENSG00000049246	PER3	4674.1	1478.297	722.745	396.13	308.338	447.233	1203.348	728.232	1633.279	142.569	420.865	228.163	289.14	149.575	185.723	241.852	171.036	240.461	247.188	132.88	239.756
ENSG00000049247	UTS2	388.1	9	30.575	1.595	10	28.229	31.001	2	4	7.328	119.402	16.513	19.859	10.965	7.242	20.942	5.021	16.523	23.67	12.933	269.018
ENSG00000049249	TNFRSF9	274.7	3.546	19.993	1.001	0	21.919	48.881	0	31.953	91.822	89.802	15.204	0	0	0	0	1	0	0	8.123	0
ENSG00000049283	EPN3	2056.8	487	79.07	409.806	351.156	8.009	444.074	261.091	269.199	128	680.001	2	1	5	3	0	1	1	1	1	2
ENSG00000049323	LTBP1	4938.3	2746.029	2799.277	663.524	3555.65	6182.686	2250.827	3835.801	2073.754	3252.18	754.041	135	507.355	96.133	590.781	132	271.189	135.416	227	236.098	134.09
ENSG00000049449	RCN1	2015.3	9671.436	2732.054	5928.861	3582.137	3667.491	6099.444	1865.202	2641.415	5375.756	13365.999	481.534	539.783	495.088	536.782	405.193	483.282	548.274	441.936	637.367	542.981
ENSG00000049540	ELN	1913.1	3191.491	8824.722	1869.691	6118.554	3093.724	505.264	15685.014	3354.711	983.557	433.799	2	0	1	12	5	8	5	1	7	0
ENSG00000049541	RFC2	1423.5	1104.788	678.283	491.726	618.982	558.239	1304.747	328.663	540.123	473.334	745.732	665.324	443.883	316.155	399.209	401.131	410.131	570.619	499.091	500.564	351.773
ENSG00000049618	ARID1B	3967	4174.903	2534.188	1801.493	1821.419	1848.72	1704.328	2763.159	1543.884	1723.71	913.696	2426.367	3712.141	2316.886	2322.277	3021.79	2881.767	2980.573	3851.508	2372.925	2818.742
ENSG00000049656	CLPTM1L	1173.7	10048.747	3354.898	5983.474	5205.869	6938.938	9219.531	2816.174	3517.625	2758.171	5781.396	3395.8	3251.967	2645.662	2570.556	2708.671	2836.891	2907.939	3133.991	2998.468	2886.12
ENSG00000049759	NEDD4L	2568.6	6443.305	983.72	2244.946	1214.25	1957.64	1751.846	1201.324	1375.416	1420.239	560.864	203.452	268.963	77.871	273.306	245.563	149.303	126.413	207.512	199.01	167.918
ENSG00000049768	FOXP3	2120.3	457.168	339	124.983	441.076	258.646	318.727	125.207	183.198	230.145	208.022	342.16	301.026	157.943	205.248	251.931	283.28	230.203	250.818	167.045	268.209
ENSG00000049769	PPP1R3F	2002	241.017	174	131	129	139	186	207.001	174.001	97	120	190	316.005	203.221	126.372	258	349	289.368	370.387	166	296.014
ENSG00000049860	HEXB	960	4632.939	2853.56	2250.507	4819.481	2484.967	2832.249	1853.503	2617.997	1856.281	3141.954	4936.382	2369.771	1543.059	3367.731	2798.165	1866.689	2991.344	2417.514	2929.632	1736.846
ENSG00000049883	PTCD2	5365.1	931.526	237.48	830.452	216.03	340.538	304.307	465.803	233.761	275.537	265.658	268.79	446.962	253.047	188.816	400.494	422.836	380.435	366.61	307.989	342.638
ENSG00000050030	NEXMIF	11131.5	58.001	12	32.011	28.026	3	2	72.02	20	7	12	20	96.217	8	14.004	41	56	21.412	74.158	21	19.831
ENSG00000050130	JKAMP	1058.7	1498.919	234.592	613.792	554.363	790.97	802.932	372.721	676.598	496.973	465.603	673.875	549.567	337.645	541.902	561.168	597.289	651.315	435.82	429.996	403.98
ENSG00000050165	DKK3	2083	3171.391	2638.143	898.134	2744.82	3478.432	3171.622	4095.304	1883.943	1457.352	836.492	2	12	54.006	24.002	15	18	18.004	18	17	30
ENSG00000050327	ARHGEF5	4560.3	2269.342	526.476	1320.635	813.666	599.062	3479.321	612.616	1022.746	823.257	717.008	173.429	258.413	213.927	154.82	239.885	360.963	145.972	167.089	105.723	209.641
ENSG00000050344	NFE2L3	2300.4	1926.421	569.025	721.009	917.55	1164.354	4953.14	569.46	2033.568	685.611	1370.728	689.39	618.817	404.584	366.621	492.316	467.739	569.107	581.782	357.118	373.126
ENSG00000050393	MCUR1	2700.6	1645.737	500.513	1721.499	637.398	669.273	766.554	576.711	535.97	465.509	889.019	469.63	536.98	340.915	475.247	454.325	596.534	544.667	615.08	449.573	472.811
ENSG00000050405	LIMA1	2707.5	4710.016	3879.549	1934.012	3693.1	1862.788	1467.388	4024.549	2100.676	2557.311	2025.381	190.253	323.189	261.554	200.069	429.454	384.618	292.094	395.482	308.366	239.093
ENSG00000050426	LETMD1	1243.6	6665.848	1627.99	3434.025	2012.302	1152.178	1338.672	1902.019	1280.646	1496.195	2115.032	1603.246	2374.955	1531.388	1661.697	1809.244	2213.739	1942.25	1895.552	1758.868	1867.291
ENSG00000050438	SLC4A8	4919.1	683.883	471.392	317.556	347.77	255.406	222.666	1058.764	401.399	274.099	388.938	720.008	835.899	794.334	450.102	536.406	775.481	699.327	450.986	627.54	716.928
ENSG00000050555	LAMC3	3196.7	2643.474	1460.016	135.087	1618.513	245.224	1164.333	302.136	1426.559	218.001	618.007	4	130.027	24.998	10.003	73.03	50	49	40	21.914	64.979
ENSG00000050628	PTGER3	3975.9	22	109	9.001	68.001	110.948	9	52	18.006	21.999	20	2	9	0	9	7	9	8.28	5	4	1
ENSG00000050730	TNIP3	1509.5	14.011	60.007	110.159	62	113.989	37.002	18.001	58.999	82	46	20.002	10.246	139.013	18.001	27.094	32	26.024	47.121	13.547	59.001
ENSG00000050748	MAPK9	2746.1	2631.397	985.928	1618.448	929.102	974.888	783.4	975.195	920.286	960.328	1399.905	1263.195	1218.569	1065.683	801.529	963.744	1200.936	1073.951	1140.14	1073.974	1019.563
ENSG00000050767	COL23A1	2226.9	612.407	206	30	145	93	37.008	201	72.056	110	30	165	16	18	16	16	32	31	38.017	8	4
ENSG00000050820	BCAR1	2561.1	5613.078	4104.35	1428.387	3035.604	1756.311	2073.847	1873.986	1904.492	2021.258	1476.951	3	3	0	0	1	1	0	1	2	0
ENSG00000051009	FHIP1B	1762.6	4045.277	2079.696	2765.067	2660.876	1810.907	1316.368	2327.924	1268.384	1284.06	2849.61	4451.488	4086.185	2448.15	3688.916	2862.28	2739.103	4011.738	2601.698	2902.353	2749.038
ENSG00000051108	HERPUD1	1190.7	8151.96	5430.874	4361.049	10989.255	3146.882	1912.339	6787.939	5254.517	4390.53	5389.086	5281.863	6580.022	3224.611	5528.41	3676.37	2536.01	5863.539	3888.739	5274.827	4174.54
ENSG00000051128	HOMER3	1151.1	1863.107	1254.361	360.433	1243.611	1033.041	1139.924	895.571	745.795	1076.983	654.668	1044.142	665.291	254.766	1225.05	993.338	474.451	1000.848	862.112	1062.116	464.5
ENSG00000051180	RAD51	1630.1	240.278	109.001	65.999	45	193.194	118.001	17	78.188	124	116.251	37	45.001	35	9	14	28	19	30	60.162	22
ENSG00000051341	POLQ	4089.7	344.537	107.582	103.965	90.025	180.078	618.413	48.011	226.15	211.683	195.648	47.454	51.055	45.708	47.531	16.538	44.817	34.001	36.001	88.994	64.61
ENSG00000051382	PIK3CB	3863.9	1122.854	624.904	1118.03	669.673	596.792	1022.417	596.668	788.998	579.987	1058.202	1195.588	1067.089	527.621	766.749	727.235	770.36	902.585	903.683	848.084	589.056
ENSG00000051523	CYBA	659.8	15589.705	5300.334	1556.909	10298.977	5881.011	3027.356	3936.678	5429.06	4891.245	4972.573	21821.131	14385.17	12601.846	14541.308	11865.108	14811.256	17729.989	14315.455	16724.453	13181.646
ENSG00000051596	THOC3	750.4	1963.424	484.958	645.31	344.925	322.085	871.941	364.369	387.534	556.912	546.664	343.25	507.437	398.901	241.211	432.423	712.745	544.443	617.043	490.14	333.603
ENSG00000051620	HEBP2	1729.5	3264.258	928.567	996.965	1688.402	1166.645	1024.101	1185.044	713.667	843.536	750.625	2550.289	2107.571	1184.72	1780.757	2302.92	1939.827	2304.244	2279.388	1940.31	1936.697
ENSG00000051825	MPHOSPH9	1961.4	1082.467	404.46	509.207	351.197	579.537	734.284	597.944	526.747	653.906	449.753	760.853	1420.609	1137.062	744.076	1104.494	1134.251	1160.158	1090.439	887.649	1453.402
ENSG00000052126	PLEKHA5	3667.2	1905.322	545.173	298.525	748.777	1038.337	1388.58	1394.209	710.238	986.754	1551.181	238.034	225.669	143.315	168.408	241.255	219.507	163.847	199.07	224.165	211.204
ENSG00000052344	PRSS8	1621.4	11504.01	1616.061	2481.413	4419.51	770.631	2684.958	242.011	2113.792	872.007	5759.617	6.032	13.953	1	4.004	11	6	6	2	1	7.001
ENSG00000052723	SIKE1	1952.9	1987.869	427.001	893.023	444.031	744.47	911.843	667.256	666.347	602.014	655.347	740.101	975.317	746.7	653.153	1032.116	1039.422	944.426	1010.418	785.893	845.584
ENSG00000052749	RRP12	1942.8	2147.015	2175.13	1749.301	1884.256	910.998	1389.312	760.118	937.27	774.846	1344.732	4485.288	3352.002	1865.357	2464.012	1474.257	1656.685	2198.166	1591.427	1498.249	1533.909
ENSG00000052795	FNIP2	5225.1	3247.356	1307.411	2261.881	833.305	472.505	1213.959	693.201	1111.184	803.457	1915.486	805.112	918.792	369.331	671.114	695.197	748.29	752.744	616.969	876.257	521.338
ENSG00000052802	MSMO1	1729.7	3150.578	496.912	1404.883	1049.285	475.614	1323.137	475.132	1440.947	676.849	2001.891	345.276	260.933	246.817	228.924	225.645	268.51	251.523	289.155	248.478	229.579
ENSG00000052841	TTC17	2147.8	6404.745	2512.479	3205.365	2327.443	1927.97	2623.503	2927.975	1840.968	1701.705	1913.45	3126.591	3509.496	2530.336	2729.921	2939.359	2803	3059.255	3036.419	2802.171	2823.116
ENSG00000053108	FSTL4	2123.2	157.041	9.192	29.475	18.55	6388.115	11.103	28.1	11.291	53.884	61.957	16.542	24.153	6.121	9.397	9.37	9.152	11.848	19.964	11.256	8.417
ENSG00000053254	FOXN3	4615.5	3401.407	2378.744	1220.154	1525.598	2076.611	1308.052	3021.612	2015.546	1656.596	1140.178	4567.047	5172.236	3917.962	4210.431	4417.244	4002.454	4307.576	5169.311	4051.191	4605.342
ENSG00000053328	METTL24	947.9	27	25	4	15	12	11	42	23.06	2	4	0	2	0	0	3	2	2	7	2	3
ENSG00000053371	AKR7A2	1103.9	1522.935	975.701	890	1319.268	648.872	993.69	979.877	674.051	819.976	637.353	754.845	833.408	478.703	614.891	603.34	737.094	856.933	766.373	743.248	575.985
ENSG00000053372	MRTO4	1881.2	1964.974	1031.679	1136.882	1013.605	715.8	914.098	412.83	671.785	973.293	675.694	392.283	437.455	322.862	353.014	360.535	370.607	507.036	475.547	406.921	387.176
ENSG00000053438	NNAT	825.8	36.524	29	5.213	9.882	52.268	36.664	5.788	47.765	12.86	13.023	29.09	74	15.816	3.738	0	8.212	14.709	19.097	28.018	36.532
ENSG00000053501	USE1	775.8	1151.381	533.016	393.601	787.336	412.246	383.891	415.922	264.155	305.974	346.305	400.742	475.848	354.336	368.022	392.131	473.92	513.746	517.408	426.744	381.477
ENSG00000053524	MCF2L2	4511.1	456.577	141.583	104.042	140.595	159.46	343.669	171.552	214.027	140.356	83.841	168.205	240.136	202.002	147.61	162.967	159.822	142.947	178.644	151.049	205.892
ENSG00000053702	NRIP2	2574.9	229.009	249.226	124.234	202.677	186.43	107.792	247.807	94.465	132.4	72.055	211.095	365.508	241.631	187.314	255.007	313.693	277.677	263.568	238.417	324.504
ENSG00000053747	LAMA3	2975.5	1296.723	1185.751	2973.831	3947.362	8551.893	5514.818	642.206	861.775	14945.4	360.001	1	3	0	2	0	2	3	6	0	1
ENSG00000053770	AP5M1	2889.6	1594.255	441.078	736.594	562.474	868.849	622.357	794.145	674.075	728.608	384.601	979.799	1124.809	878.81	833.635	1122.169	1246.152	1038.678	1056.32	837.289	860.245
ENSG00000053900	ANAPC4	2459.3	3212.915	927.001	1016.883	1137.016	872.504	900.879	1375.586	1126.468	766.784	714.436	1536.562	1851.678	1593.471	1174.08	1456.621	1582.994	1528.143	1315.331	1421.584	1285.272
ENSG00000053918	KCNQ1	3016.8	876.188	885.4	869.132	1382	468.216	342.133	647.087	478.005	239.004	168.585	2590.447	1947.483	820.617	2126.171	1653.408	1060.332	2001.31	1741.99	1914.887	1085.515
ENSG00000054116	TRAPPC3	1114.9	3027.261	1289.893	1187.05	1715.964	1134.253	1086.216	774	970.168	1202.122	1434.883	1334.22	1172.743	903.657	1039.199	1067.923	1123.444	1189.361	1233.921	1112.462	877.842
ENSG00000054118	THRAP3	3872.6	7485.753	4449.041	3667.345	3453.956	3001.796	3208.819	3317.58	2939.32	2514.351	2868.19	3301.439	3535.244	2505.836	2346.862	2921.764	3565.697	3095.024	3702.395	2997.081	2208.454
ENSG00000054148	PHPT1	713.9	5431.969	1821.196	2405.77	2617.682	1430.176	1323.963	1109.609	2297.521	2392.887	1671.034	1186.605	876.44	967.037	999.461	777.313	1034.943	927.682	860.588	1017.708	803.949
ENSG00000054179	ENTPD2	1923.9	49	43	27	262	46	28	93	35.002	4	5	0	3	1	0	0	3	5	1	0	0
ENSG00000054219	LY75	5496.4	1577.034	904.495	385.281	908.936	758.74	1377.933	1360.25	1582.132	852.83	414.305	1745.345	2092.251	2160.777	1520.787	2325.157	1751.684	2010.461	2624.074	2546.307	1656.578
ENSG00000054267	ARID4B	3805.3	3684.761	1452.678	1522.168	871.709	1233.221	1409.234	1526.195	1134.185	903.5	801.179	2022.725	2704.699	2119.021	1974.631	1949.439	2071.477	2074.551	2570.917	1910.97	1998.907
ENSG00000054277	OPN3	1773.1	687.923	390.399	404.09	403.678	3042.309	1183.997	218.565	639.534	722.74	740.672	530.435	419.346	179.583	344.891	558.868	459.422	679.452	595.134	538.79	329.532
ENSG00000054282	SDCCAG8	1652.2	2278.341	865.61	1191.612	806.754	753.729	774.04	721.47	579.219	466.025	456.235	753.247	667.235	284.08	588.641	485.456	471.599	721.042	533.166	481.581	382.584
ENSG00000054356	PTPRN	2611	21	3	2	147	3505.885	70.013	14	4	7	24	7	26	4	35.999	9	27	11	12	11	13
ENSG00000054392	HHAT	2870	647.236	184	406.026	252	392.009	239.226	395.177	208	221.009	175.345	96	166.045	172.077	76.013	132	125.004	123.999	171.21	163.078	131.228
ENSG00000054523	KIF1B	8509.2	2827.526	1190.331	2120.637	1637.527	1283.95	2006.074	1411.964	1612.742	1186.172	835.661	1421.879	1290.313	1021.039	1203.598	1057.827	1099.919	937.386	1052.519	1098.356	938.1
ENSG00000054598	FOXC1	3651.8	0	654.803	188.424	402.362	204.699	923.382	422.608	454.729	56.085	38	4	8	0	3	4	7	13	1	2	4
ENSG00000054611	TBC1D22A	2855	2216.91	1565.975	905.924	1690.429	880.291	784.745	1003.618	1089.619	950.216	1043.043	1664.001	1749.727	1009.79	1252.595	1361.476	1499.338	1611.056	1935.827	1603.106	1074.902
ENSG00000054654	SYNE2	4991.2	8416.535	4315.21	4384.671	2749.611	3160.934	3643.567	5537.263	4464.516	2553.113	1857.118	5414.897	8104.169	11800.023	4526.697	8679.306	9196.109	5614.039	16307.379	7085.215	11055.299
ENSG00000054690	PLEKHH1	2430.3	556.826	188.735	132.963	567.817	500.046	554.063	764.533	546.013	246.492	124.419	197.586	244.31	152.792	154.117	147.884	210.188	177.51	162.942	179.844	215.398
ENSG00000054793	ATP9A	7491.4	2983.311	940.885	2308.786	1373.789	1428.504	3392.422	2340.154	781.403	1367.264	1435.615	159	207.042	134.004	230.394	89	302.939	308.188	183.264	282.014	234.003
ENSG00000054796	SPO11	1230.9	0	0	0	0	0	0	0	0	0	0	0	0	0	0	0	0	0	0	0	0
ENSG00000054803	CBLN4	2852.9	8	211	54.041	62	130.173	6	508.956	3	6	16	0	0	0	0	0	0	0	0	0	0
ENSG00000054938	CHRDL2	619.9	25.001	1146.915	43	242.999	63	32	210.456	30.025	30.999	15	2	0	1	0	0	0	2	0	0	0
ENSG00000054965	FAM168A	6233.6	3202.473	1980.473	1697.359	2012.754	1832	3908.629	2040.975	1688.984	1934.666	1893.789	3590.892	3412.085	2005.02	3268.626	2452.251	3218.968	2821.265	2346.918	2894.714	2232.393
ENSG00000054967	RELT	2982.7	1434.502	2330.275	534.46	1820.366	1197.583	1355.569	896.011	1492.44	1103.149	859.353	9789.74	7654.137	3971.242	8174.78	3864.874	5293.819	5017.751	3731.096	7271.153	6276.169
ENSG00000054983	GALC	2248.1	1652.013	1117.129	670.366	1259.646	980.367	611.539	1122.938	1394.409	1131.201	438.996	2060.815	1659.12	927.285	1534.546	1367.979	1589.221	1363.971	1277.793	1388.208	1135.544
ENSG00000055044	NOP58	1412.6	3537.622	1518.688	2733.166	1627.318	1077.806	1432.857	964.966	1677.803	1171.115	1793.034	1052.614	1866.998	1574.409	988.436	1270.978	1448.701	1366.944	1628.742	1152.024	1673.849
ENSG00000055070	SZRD1	3066.7	6147.53	4488.543	3492.184	3992.263	3111.884	3814.865	2884.181	2472.84	4095.172	2555.274	4594.729	4408.567	4095.644	3796.653	3458.96	3802.252	4005.729	4608.786	3973.729	3717.05
ENSG00000055118	KCNH2	3064.1	246.013	162	237	155.001	38.087	19	197	116.996	158	117	45	146.401	21.001	35	100.001	125.995	105	145.005	125.001	67
ENSG00000055130	CUL1	2892.1	2462.076	1785.705	1240.438	1508.296	1177.645	1156.954	1336.194	1369.698	1788.424	1433.639	1704.102	1982.268	1889.894	1556.333	1951.113	2014.108	1917.408	2142.638	2889.191	1924.862
ENSG00000055147	FAM114A2	1929.7	952.676	775.434	675.738	515.127	357.001	405.48	544.995	431.771	417.234	485.841	466.171	531.571	387.548	292.685	404	465.153	423.733	436.384	396.165	362.476
ENSG00000055163	CYFIP2	2648.8	2878.304	3038.753	2799.589	1571.762	1059.278	626.698	1535.595	1208.341	1285.583	541.955	4640.179	10377.677	8618.685	5267.518	8336.711	11628.547	8389.31	12110.487	6755.005	10095.696
ENSG00000055208	TAB2	3040.8	1444.129	1079.119	400.325	989.16	622.865	775.147	676.499	284.251	554.103	444.913	762.97	1762.09	952.734	947.565	1045.77	1560.174	1512.091	1911.681	995.201	1244.688
ENSG00000055211	GINM1	1843	2010.354	1041.059	803.109	1090.453	1157.32	802.349	1079.79	748.266	638.77	692.081	907.671	706.977	422.785	649.133	683.268	556.451	694.004	530.214	625.599	513.86
ENSG00000055332	EIF2AK2	8525.9	3940.694	930.903	1669.058	978.743	2192.569	1910.542	1717.681	1457.118	1574.861	1649.161	1345.388	1435.387	1479.478	1408.767	1545.044	1644.953	1633.039	1726.241	1677.088	1329.125
ENSG00000055483	USP36	3194.7	4381.816	4951.878	3219.133	3418.311	1936.411	2486.815	1872.966	2341.579	1802.603	1547.709	2083.409	4000.44	2946.967	1928.914	2632.304	2926.803	2452.806	3242.084	2099.51	2849.891
ENSG00000055609	KMT2C	7020.6	3182.825	1678.852	1478.801	1253.439	1065.985	1550.486	1894.133	1364.079	1567.109	1563.542	2505.605	3121.63	2136.392	2061.673	2254.676	2434.977	2182.724	2537.721	1618.049	2133.17
ENSG00000055732	MCOLN3	2545.2	706.221	169	48.066	229.002	127.999	746.557	644.214	322.149	153	148	14	175.23	31	47	23.001	156.242	76.001	165	15	32
ENSG00000055813	CCDC85A	3810.9	192.63	98.433	31.052	22.331	87.976	85.247	38.033	197.508	25	100.187	0	1.594	0	0	1.724	0	1.764	0	0	0
ENSG00000055917	PUM2	5356	3694.377	1305.791	1582.083	1381.063	1879.283	1617.181	2073.385	1259.388	1411.019	1871.934	1384.247	1296.725	1024.39	1200.402	720.379	898.125	1296.927	905.841	1023.601	638.821
ENSG00000055950	MRPL43	794.2	2329.035	915.3	1170.868	1100.606	843.073	1276.213	747.863	629.538	841.998	1207.469	926.142	879.435	746.702	635.225	796.402	841.838	1013.994	921.768	897.602	699.659
ENSG00000055955	ITIH4	985.2	382.544	797.05	365.281	701.951	230.417	120.098	378.288	277.482	252.321	334.271	420.593	1072.77	824.035	698.798	889.804	725.542	777.283	525.966	681.772	1055.382
ENSG00000055957	ITIH1	1889.9	11	22.999	4	37	5	5	5	17	4	3	18	33	18	25	25	33.001	37	28.001	24	13
ENSG00000056050	HPF1	923.7	582.048	231	250.629	264.004	216.36	271.663	213.791	233.65	189	256.001	243.397	199	180.382	154.373	178.077	204.324	251.001	211.488	186.904	155
ENSG00000056097	ZFR	3017.8	4017.051	1402.682	1972.855	1328.322	2334.857	3800.142	1756.686	1287.252	1265.824	1430.675	2204.328	2464	1534.834	1885.069	1787.803	2010.617	1861.58	2101.169	1809.786	1517.535
ENSG00000056277	ZNF280C	4462.9	954.631	100.133	249.564	84.6	110.579	246.15	150.069	149.515	115.48	192.995	125.782	222.387	149.97	113.972	138.875	150.592	117.532	145.158	118.523	170.848
ENSG00000056291	NPFFR2	1694.9	3.001	4	5	5.001	5	0	3	2	11	4	1.431	0	1.011	5.001	3	0	1.008	2.999	0	0
ENSG00000056487	PHF21B	3319.9	8	22	11	13	1	7	16	1	10	0	2	0	2	0	0	0	0	1	0	0
ENSG00000056558	TRAF1	5716.3	3821.413	3071.241	1087.346	2311.357	1686.76	1697.041	1576.535	2031.15	1642.997	1089.774	2119.694	5561.937	4779.532	2143.376	4286.187	5823.29	3732.77	4896.473	3154.178	4680.129
ENSG00000056586	RC3H2	5514	4526.404	1158.658	1458.563	883.269	1420.206	1596.064	1512.231	1368.56	1479.899	1385.725	1815.377	2662.052	2385.126	1923.347	2117.425	2261.168	2193.119	2497.124	1969.52	2290.008
ENSG00000056736	IL17RB	2352.4	1694.943	163	178.972	309	77.01	172.504	180	428.833	67	774.66	59	29	30	51	47	50	53.687	38.195	49	29
ENSG00000056972	TRAF3IP2	1345.8	1049.397	765.376	370.62	577.706	276.414	409.586	501.516	301.537	454.519	193.667	259.254	339.499	189.995	190.143	362.702	379.799	266.332	482.311	270.743	270.162
ENSG00000056998	GYG2	3151.9	177.952	66.674	365.871	129.06	74.426	105.003	158.001	41	37	4.149	0	0	0	1	0	0	0	1	2	1
ENSG00000057019	DCBLD2	3146	3225.856	774.651	1875.9	942.971	2611.635	16711.216	1123.513	1421.176	7121.374	1275.105	66.817	106.799	37.672	96.5	122.682	91.562	119.552	82.633	76.239	90.116
ENSG00000057149	SERPINB3	1605.9	4.429	6.991	1	2058.81	12	0	1287.095	110.004	181	2	0	0	0	0	0	0	0	0	0	0
ENSG00000057252	SOAT1	6666.4	2873.259	1216.435	2715.395	1829.559	1629.288	2150.766	1275.291	1724.32	1349.744	1611.962	2220.543	2237.926	1440.656	2187.489	1911.865	1783.908	2136.146	1501.147	2022.877	1602.531
ENSG00000057294	PKP2	2552.4	158.584	213.095	127.646	289.567	293.902	42.716	170.809	60.624	289.044	832.944	107.166	97.355	23.159	98.625	78.079	48.116	133.887	52.171	45.419	71.576
ENSG00000057468	MSH4	3094.9	22	2	1	4	5	6	19	5.017	2	5.002	7	13	3	1	3	14	8	10	5	11
ENSG00000057593	F7	2237.9	1	10	3	5	7	8	17	6	2	1	0	0	2	0	4	5	1	3	16.004	3
ENSG00000057608	GDI2	2211.3	9014.717	4855.917	6284.928	4944.29	4131.384	5877.714	2743.415	4016.233	3749.992	6694.139	7273.122	5624.381	4135.754	6700.882	5839.679	6811.57	6835.163	5633.281	7109.394	3420.391
ENSG00000057657	PRDM1	2929.8	2146.855	2138.524	805.271	3534.108	1235.81	794.19	1353.796	2461.479	1907.089	1101.117	2068.128	2442.761	2182.802	2037.982	1740.411	1579.669	3669.991	2245.544	1968.803	1860.342
ENSG00000057663	ATG5	2433.7	1328.543	553.308	663.759	876.762	759.026	797.582	563.78	490.106	758.19	517.273	771.185	824.362	718.665	647.927	603.64	760.642	735.529	845.615	750.297	633
ENSG00000057704	TMCC3	5236.2	792.731	1106.357	129.395	825.5	536.035	465.314	439	269.129	595.054	133	276	426.761	281.021	454.322	310.897	305.207	373.358	361	474.526	254.058
ENSG00000057757	PITHD1	1228.5	2023.654	951.411	879.103	1058.897	628.508	689.526	712.049	583.066	871.912	760.98	829.066	900.258	753.639	694.098	687.054	751.253	800.04	951.094	711.655	857
ENSG00000057935	MTA3	2069.5	2465.97	1033.283	1095.762	971.626	757.38	1378.93	967.72	731.587	614.104	1070.191	327.86	489.592	359.512	223.253	461.632	512.545	459.794	432.798	335.069	463.709
ENSG00000058056	USP13	5865.6	1197.547	696.232	875.908	313.524	288.595	629.269	659.174	381.204	436.076	742.416	158.307	370.582	202.681	243.311	271.086	281.757	326.196	380.046	231.912	320.596
ENSG00000058063	ATP11B	5520.5	3567.723	1166.947	1096.61	1221.365	1616.347	2028.516	1770.766	1317.511	1497.267	1407.077	3018.431	3332.139	2702.914	2410.914	2934.995	3242.573	2748.662	3860.132	2565.76	2801.704
ENSG00000058085	LAMC2	4870.2	3761.069	1972.461	2154.253	13626.381	18350.365	19084.303	1276.619	1982.248	36141.442	2166.923	9.588	5.011	4	5.013	3.103	8.633	8.985	5.173	10.163	12.155
ENSG00000058091	CDK14	4411.9	964.981	591.029	208.391	774.407	987.07	225.287	1019.729	418.426	479.789	297.999	155.15	249.367	71.01	126.949	264.001	146.999	261.09	356.172	200	125.015
ENSG00000058262	SEC61A1	3141.8	17760.741	8975.115	8845.797	14108.766	6403.192	10748.653	6449.868	6635.371	8616.08	12470.138	7330.898	5778.009	4737.636	4964.411	5216.34	4868.458	5292.926	6526.322	5589.688	4668.206
ENSG00000058272	PPP1R12A	3228.9	3306.397	1819.07	1088.723	1314.401	1641.172	1926.955	1970.579	1599.494	1790.878	1131.772	3084.428	3438.85	2443.168	2451.097	2526.966	2911.991	2558.481	2539.193	2445.183	2264.952
ENSG00000058335	RASGRF1	2212.9	809.026	520.865	2930.179	170.051	63.841	159.449	150.708	476.069	66.438	93.696	2	20.003	2	5	11	9	5.244	15	39.435	13
ENSG00000058404	CAMK2B	2073.9	1.073	15	8.006	17.684	1.525	0	0	26	8	8	0	0	0	5	0	3	1	0	0	0
ENSG00000058453	CROCC	1944.3	3128.565	2177.537	1650.466	2094.914	1314.327	1256.945	3960.869	1883.682	1387.083	897.012	1425.115	2822.675	1691.815	1264.188	1949.55	2914.656	2418.39	2785.492	1540.778	2535.465
ENSG00000058600	POLR3E	2241.8	3428.858	1379.612	1820.922	1357.172	1022.241	993.751	1478.428	1088.745	843.229	979.023	1118.436	1896.739	1256.483	1008.02	1555.867	1924.539	1689.033	1674.575	1284.419	1905.628
ENSG00000058668	ATP2B4	5447.8	9585.888	4851.477	5707.84	4233.268	4568.467	2850.638	2918.601	4678.435	3777.222	5261.504	7515.866	5614.007	7987.435	4001.479	5492.857	6583.428	4270.618	6415.673	5161.08	5704.029
ENSG00000058673	ZC3H11A	4218.6	12222.348	5016.641	6374.359	4802.744	5675.422	4230.712	4193.642	3617.85	4093.266	3951.103	5092.801	4688.452	4108.012	3707.097	5521.454	5073.504	4730.555	6013.084	3950.673	4250.339
ENSG00000058729	RIOK2	1235.1	1142.894	327.064	549.709	468.077	346.493	352.865	437.672	278.599	333.957	319.94	351.895	375.628	287.454	426.806	348.474	370.034	449.253	433.54	331.205	345.057
ENSG00000058799	YIPF1	1348.3	1162.222	682.156	552.867	1279.225	646.516	761.37	497.302	471.484	691.01	955.503	1016.833	567.945	456.061	619.137	563.01	596.472	702.119	541.536	613.392	417.999
ENSG00000058804	NDC1	4921.1	1077.027	367.303	590.824	419.444	607.562	836.984	379	520.63	685.477	722.928	352	531.115	354.066	310.718	396.345	399.301	399.191	463.994	354.719	332.995
ENSG00000058866	DGKG	3636.5	227	200	69	129.999	51	182.995	112	131	69.005	137	473.058	462.416	99.864	400.307	290.006	280.002	388.275	269.091	323.008	190.288
ENSG00000059122	FLYWCH1	2580.5	6280.944	3669.454	1158.389	2553.605	2032.653	1449.662	3786.449	1923.959	1024.59	871.317	4666.095	5991.129	2233.051	2694.691	3336.528	3827.792	5091.85	3686.154	1746.07	2553.549
ENSG00000059145	UNKL	1806	2342.557	802.732	980.153	745.058	628.033	556.267	1201.645	806.495	500.019	480.578	704.69	1168.028	836.979	725.503	1118.727	1435.482	1335.15	1129.709	964.676	1102.143
ENSG00000059377	TBXAS1	1344.8	1445.691	1054.348	642.206	2474.256	849.31	700.683	602.473	1009.381	602.331	683.81	8196.246	4677.165	2489.058	5612.723	3778.619	3124.485	4866.77	3263.814	4663.647	2416.035
ENSG00000059378	PARP12	1189.6	2718.574	2894.926	1182.501	2000.463	1879.214	2149.081	1290.533	2139.166	2791.504	1767.35	2025.452	4003.139	3123.007	1701.131	2583.629	3459.996	2760.103	2471.968	3137.226	2755.878
ENSG00000059573	ALDH18A1	2869.3	3872.372	1394.528	2083.344	1707.299	1545.391	2123.117	1034.6	726.65	1291.17	3240.762	418.046	621.035	739.944	318.971	567.617	664.374	629.685	799.603	540.223	539.999
ENSG00000059588	TARBP1	2730.1	3981.122	1793.342	4382.324	1375.652	1329.918	2748.576	2249.135	2469.231	1287.223	1232.848	1540.6	2494.743	2071.864	1383.256	1952.499	2100.946	1932.083	1771.712	1434.649	2447.626
ENSG00000059691	GATB	1915.6	1471.888	346.38	426.79	504.45	362.599	526.544	308.196	365.991	365.438	302.343	401.573	443.895	241.939	322.702	273.803	352.933	394.05	332.719	309.327	286.946
ENSG00000059728	MXD1	4948.5	2551.343	2502.952	655.892	2140.432	951.225	1264.111	504	966.502	710.274	1209.918	11038.681	9634.503	3845.917	9671.876	2763.663	3188.21	3343.387	4906.006	7036.078	3246.446
ENSG00000059758	CDK17	2485.4	1644.161	1615.494	504.356	690.195	709.388	651.646	935.556	842.66	952.004	516.181	830.73	1410.658	1101.458	770.194	864.456	1076.3	985.358	1256.894	1049.677	1105.586
ENSG00000059769	DNAJC25	2288.5	731.204	267.845	188.213	298.98	213.228	150.879	183.817	249.217	226.087	380.212	191.419	136.911	94.376	167.769	117	105.796	122.526	118.146	128.279	202.456
ENSG00000059804	SLC2A3	2734.2	4641.1	23120.805	1004.46	7905.282	3390.147	3087.272	2030.214	2097.714	3583.103	4606.07	21968.012	29190.483	15976.751	15207.895	6745.145	8450.551	3494.331	13578.423	19230.305	11530.719
ENSG00000059915	PSD	1903.8	211.22	197.464	174.835	330.26	142.344	128.808	130.269	166.644	121.387	182.61	116.709	228.767	127.806	102.743	149.958	195.658	187.856	241.967	116.731	177.527
ENSG00000060069	CTDP1	2897.8	1366.44	1332.403	677.103	1145.583	670.588	1050.17	669.64	583.8	858.017	434.206	1509.477	1341.909	1188.772	1016.064	1167	1368.597	1394.983	1590.224	1246.592	1173.631
ENSG00000060138	YBX3	1011.4	12397.685	8164.857	5975.657	5343.257	3954.384	4644.682	3160.282	3383.18	3729.225	4757.067	4605	4334.945	2356.706	4528.421	2770.481	1625.201	3608.521	2514.272	3058.76	2626.32
ENSG00000060140	STYK1	2313.8	594.953	81	159.163	251.547	165.056	286.003	76	147.25	312.303	683.053	19	20	223.001	42	52	89.999	38	55	46	88.207
ENSG00000060237	WNK1	5033.5	12819.978	4947.824	10347.868	3514.48	6295.235	14036.825	4951.392	4540.556	4829.295	5408.469	9130.34	9082.967	7870.601	6750.372	7575.96	7252.041	7266.046	9945.93	7063.332	6504.059
ENSG00000060303	RPS17P5	230	0	0	0	0	0	0	0	0	0	0	0	0	0	0	0	0	0	0	0	0
ENSG00000060339	CCAR1	1957.6	5239.857	1927.238	2179.907	1892.386	2047.984	2012.438	1797.109	1855.772	1561.187	1562.638	2331.477	2798.423	2091.375	1755.091	2203.546	2418.819	2375.159	2086.595	2061.943	2451.189
ENSG00000060491	OGFR	2643.6	4708.066	3496.142	1799.137	3189.693	3112.313	2313.917	2348.133	2970.913	2992.619	1854.143	6907.802	5106.1	4602.2	4589.835	5095.454	5472.095	6065.245	4453.68	6397.958	4610.577
ENSG00000060558	GNA15	1940.8	1851.325	977.939	646.936	1208.648	561.64	773.577	245.954	619.78	1080.956	868.283	2733.563	1165.22	674.485	1321.461	758.667	698.366	1099.982	961.098	1030.625	722.139
ENSG00000060566	CREB3L3	2446.9	6	0	0	6	4	0	1	0	0	1	2	1	9	7	3	4	1	5	0	4
ENSG00000060642	PIGV	1930.9	856.865	280.77	424.826	402.493	299.415	469.612	435.953	282.689	303.36	300.198	239.545	234.927	163.067	163.958	277.236	296.394	260.839	264.027	229.296	151.784
ENSG00000060656	PTPRU	3085.1	4185.777	1057.48	2417.948	1519.064	1048.508	409.082	1989.854	582.552	1313.343	651.104	5	7	15	20	8	9	10	8	15	9
ENSG00000060688	SNRNP40	1007.1	1344.5	830.022	847.2	748.952	598.44	787.062	556.27	616.902	605.013	597.74	632.279	650.703	490.032	462.963	483.772	644.744	632.634	626.998	611.231	466.725
ENSG00000060709	RIMBP2	3341.4	0	6	762.852	21	27	4	21	23	4	13	0	12	0	0	3	0	49.999	23	1	24
ENSG00000060718	COL11A1	941.9	1	66	100.089	1239.051	2364.267	639.081	7	32.001	337.3	1169.479	2	0	0	0	0	0	0	0	0	0
ENSG00000060749	QSER1	3066.2	177.787	87.063	92.646	2.343	21.321	67.464	64.748	23.584	83.295	45.481	224.07	183.986	139.033	103.357	127.513	64.706	104.193	179.123	93.901	233.158
ENSG00000060762	MPC1	698.6	1028.995	494.757	624.816	681.466	374.773	336.14	364.23	424.887	293.562	418.076	532.051	677.897	439.2	647.306	496.792	554.958	612.866	473.186	539.775	416.702
ENSG00000060971	ACAA1	1300.1	5330.383	2234.223	1838.777	3077.445	1753.104	1255.126	1751.441	1680.004	2067.051	1923.599	3847.494	3517.872	2114.541	2914.356	2958.363	3550.57	3587.238	2573.935	3073.528	2371.575
ENSG00000060982	BCAT1	6678.6	2233.224	553.331	2523.453	1159.388	748.707	414.133	317.988	561.848	2007.322	4225.916	530.236	423.206	248.226	375.528	377.206	493.512	668.395	149.286	328.989	238.001
ENSG00000061273	HDAC7	3349.6	11085.235	9547.715	4002.643	7485.409	5103.567	3744.676	5744.14	4794.397	4661.598	4073.445	5905.289	6817.427	4405.553	4221.21	5860.183	6897.366	6285.982	7343.92	4701.886	6320.75
ENSG00000061337	LZTS1	5461.8	493.092	1309	343.989	917	604.014	602.104	247.001	335.012	576.045	376.211	118.023	36.073	43.656	39.039	55	54.824	24.177	57.002	14.994	14
ENSG00000061455	PRDM6	7793.8	534.278	312	163.101	249.105	236.001	106	950.162	315	179.103	94	1	0	2	1	1	0	3.002	1.022	0	1
ENSG00000061492	WNT8A	1356.7	0	1	0	0	0	0	0	0	0	0	0	0	1	2	0	0	0	0	0	0
ENSG00000061656	SPAG4	935	741.854	363.001	228.723	1847.038	521.601	593.264	360.999	282.204	577.121	441.304	12	58	28	36.001	17	27.001	25	36	25.999	43.999
ENSG00000061676	NCKAP1	2815.4	6281.379	1713.981	3957.177	1779.177	2179.103	4304.864	2333.803	2772.09	2299.746	2948.835	150.641	274.321	158.925	227.298	166.507	270.089	217.508	254.303	221.454	225.501
ENSG00000061794	MRPS35	1702.8	2521.94	662.015	1316.252	710.055	1476.456	1372.277	512.415	493.875	796.07	1173.528	704.693	709.558	481.588	623.047	604.486	688.974	793.5	743.594	615.62	505.308
ENSG00000061918	GUCY1B1	2817.9	944.887	802.029	438.718	519.875	508.452	526.189	885.001	598.812	397.3	449	44	305.238	108.273	273.401	77	252.249	209.227	116.01	217.104	109
ENSG00000061936	SFSWAP	2906	3734.394	2396.432	1567.829	2015.723	1429.933	1264.307	1916.645	1379.554	1524.647	1120.821	2110.386	3601.391	2214.356	1938.726	2727.444	3184.102	2833.862	2546.948	2526.6	2936.023
ENSG00000061938	TNK2	4302.5	3713.464	2486.148	1327.615	1825.699	1315.721	1538.937	1863.322	1811.277	1941.392	1300.204	5043.249	5185.359	3527.279	3097.974	4060.284	4649.387	4728.281	5121.869	4477.343	3977.268
ENSG00000061987	MON2	3198.4	3113.723	1060.295	1481.648	1329.43	1430.098	1294.384	2292.958	1587.74	1352.129	1490.671	2174.127	2973.326	2001.048	1699.842	2353.826	2371.425	2368.849	2221.443	1875.787	1944.693
ENSG00000062038	CDH3	2053.1	11954.641	839.589	646.981	2761.562	2494.336	4854.414	488.098	925.768	5450.211	4223.098	66.316	73.913	48.537	61.987	41.115	54.542	67.942	58.405	61.294	105.745
ENSG00000062096	ARSF	1992.9	7	2	2	0	0	3.042	3	1	1	1.001	0	1	0	0	0	0	0	1	0	1
ENSG00000062194	GPBP1	1998.7	6564.399	2035.059	1771.74	2090.538	1569.904	1670.326	1961.57	1371.103	1421.69	1495.938	2250.922	3039.969	2203.051	1912.07	2395.091	2792.554	2736.275	2681.756	2381.421	2082.863
ENSG00000062282	DGAT2	2404.7	539.634	308.382	1120.79	445.143	145.793	486.1	124.319	178.033	140	231.235	705.461	401.123	278.19	460.892	316.203	174.309	453.382	414.671	375.58	159
ENSG00000062370	ZNF112	3340.2	413.268	78	194.051	132.033	208.555	220	138	118.014	78	86	13	9	1	10	7	5	10	22	5	11
ENSG00000062485	CS	2385.9	7867.48	4081.564	6469.209	3832.472	3135.033	4501.756	2708.358	3581.735	3925.551	7818.555	4930.49	5167.828	3411.32	4693.135	4565.072	4460.621	4581.994	4351.969	4490.246	4004.141
ENSG00000062524	LTK	2478.8	7343.921	270.999	312.136	545.052	1009.205	619.897	314	1428.626	240.013	392	148.052	589.048	139.21	366.36	286.396	388.282	327.001	774.339	1069.849	581.061
ENSG00000062582	MRPS24	546	2253.13	744.922	1212.386	1080.542	842.392	1808.921	513.391	727.701	1304.676	1475.198	719.036	731.615	495.241	677.625	641.564	685.904	786.221	936.427	739.566	673.689
ENSG00000062598	ELMO2	2158.6	3381.49	1613.326	1211.202	1907.763	2419.634	1038.632	1315.549	1385.405	1271.286	1092.415	2983.076	2702.676	2340.346	2004.863	2255.485	2858.093	2789.611	2329.602	2199.895	2270.009
ENSG00000062650	WAPL	3264.1	1501.726	456.038	1448.77	641.909	528.857	807.456	690.363	807.731	834.556	511.23	1688.363	1740.6	1262.648	1632.413	1689.323	1559.014	2006.597	2588.878	1759.731	1825.172
ENSG00000062716	VMP1	2273.2	34724.088	12454.567	16672.497	20432.244	10717.311	24567.452	6279.698	13818.611	13692.914	12241.119	7382.853	3973.057	2538.291	4658.021	4244.617	4355.689	3777.325	2920.621	4720.592	2051.998
ENSG00000062725	APPBP2	5498.4	2016.778	779.597	2168.021	695.544	782.3	1305.097	1200.446	800.621	781.12	633.865	1059.882	1127.841	785.608	761.458	926.364	1036.856	983.707	1000.422	793.998	886.74
ENSG00000062822	POLD1	1621.6	2399.667	1106.786	934.276	990.062	1139.677	1615.679	470.417	1825.209	1007.919	1141.911	963.78	1050.999	859.008	773.828	951.667	1204.821	994.451	1242.625	876.924	875.194
ENSG00000063015	SEZ6	2324.4	10	1.589	2	1	8	0	0	1	2	2	2	6.999	3	12.001	6	2	4	4.003	6	4
ENSG00000063046	EIF4B	3465.5	20166.97	13929.877	21798.922	10517.176	6270.317	8404.727	10873.258	6202.737	8997.202	9317.122	13013.831	19892.981	11562.087	15034.189	17551.858	16476.909	17147.743	20886.796	13776.424	16284.646
ENSG00000063127	SLC6A16	1690.1	242.435	263.974	103.87	133.06	59.061	113.944	303.682	86.594	64.001	72	60.319	150.903	138.19	79.416	127.276	201.956	149.04	202.256	132.002	173.887
ENSG00000063169	BICRA	3057.7	1537.224	1074.656	601.551	944.327	658.181	606.307	704.612	845.26	435.136	541.004	1440.297	1530.312	1201.493	1029.731	1176.657	1447.424	1352.975	1488.023	1177.594	1655.247
ENSG00000063176	SPHK2	1903.6	1344.552	579.681	541.096	854.766	523.813	519.57	579.793	560.069	419.637	502.51	655.65	670.966	434.742	542.031	496.966	660.898	596.658	652.32	569.72	465.836
ENSG00000063177	RPL18	417.8	42698.26	17194.181	21765.147	16632.933	9330.317	15933.056	8809.506	9185.766	10695.643	14354.148	15069.198	26608.62	15939.491	17783.937	19940.105	21087.145	25991.663	29507.806	20462.676	20337.353
ENSG00000063180	CA11	955.9	2934.687	375.001	147.588	364.195	399.995	1047.954	264.396	482.194	142	571.393	142.034	239	112.25	87.394	182.133	213.792	171.074	236.146	113	188.002
ENSG00000063241	ISOC2	845.9	1725.441	769.738	1268.271	966.056	704.407	1124.817	574.843	801.899	702.806	921.745	301.073	315.683	271.468	310.131	219.159	336.019	316.044	284.005	337.534	217.11
ENSG00000063244	U2AF2	1608.2	8199.564	4591.892	3354.275	4342.524	3208.476	4362.695	3156.413	3843.516	3049.316	2570.807	5545.698	5186.78	4148.596	4038.581	4530.096	5104.589	4893.124	5317.716	4806.218	4982.32
ENSG00000063245	EPN1	2301.9	6496.001	3788.351	3154.009	4152.859	3396.641	4549.972	2880.628	3527.978	3191.612	2765.491	4325.95	4000.971	2788.483	3126.515	2608.59	3348.743	4146.212	3395.772	3695.565	2904.144
ENSG00000063322	MED29	3372.5	3317.455	1413.459	1670.507	1520.368	1751.045	1624.72	1231.228	1247.34	987.254	1010.245	1532.873	1535.111	1370.424	1336.389	1201.25	1119.378	1295.09	1494.047	1295.206	1008.07
ENSG00000063438	AHRR	3608.4	123.332	131.001	13.972	83.711	105	37.667	151.643	415.9	28.001	50	42.588	35.999	44	35.018	83	36	51	272.026	19	60.974
ENSG00000063515	GSC2	848.5	0	0	0	0	0	0	0	0	0	0	0	1	0	0	0	0	0	0	0	2
ENSG00000063587	ZNF275	6144.1	1707.664	946.113	786.125	1166.317	598.696	587.763	1289.132	666.241	867.92	1205.436	718.416	1116.25	873.434	703.806	690.134	1158.904	1166.379	1140.856	810.372	1140.727
ENSG00000063601	MTMR1	3569.8	2459.647	1065.653	1438.508	1036.39	592.584	1454.594	1154.55	998.647	974.346	2477.329	1255.309	1967.726	1789.655	1235.157	1655.399	1992.832	1752.805	1994.971	1548.518	1890.38
ENSG00000063660	GPC1	3162.8	1857.322	1565.062	901.748	2578.484	1821.603	1397.462	1825.999	760.503	4045.284	378.095	22	27	43.005	29	29	34.001	21	61.199	35	35
ENSG00000063761	ADCK1	1785.8	432.428	385.687	288.671	506.575	333.381	301.509	224.208	218.094	209.057	188.888	291.944	368.768	175.355	341.034	721.975	328.924	416.991	251.145	360.143	274.073
ENSG00000063854	HAGH	909.9	1805.878	1056.389	868.139	1204.379	648.805	827.084	886.622	930.591	456.889	792.612	934.595	1174.343	809.856	783.971	815.836	1190.368	1126.167	1512.394	900.291	874.043
ENSG00000063978	RNF4	2525.1	3700.428	2664.65	1598.073	2294.292	1476.808	2043.601	1513.633	1530.368	1843.478	1606.646	2244.734	2599.038	2456.882	1868.301	1994.589	2427.661	2427.909	2638.418	2294.437	1996.751
ENSG00000064012	CASP8	1671.6	3427.198	900.766	1386.049	1219.172	925.504	901.456	1073.165	1368.502	983.505	1285.48	5874.81	3964.631	3967.094	4665.691	3874.871	4095.067	5455.389	4314.224	4084.04	5283.357
ENSG00000064042	LIMCH1	4967.6	8506.678	3272.544	2040.339	941.64	1829.435	2312.555	8809.699	3441.445	419.964	1434.656	86.027	17	1	20	6	37	18	23	8.989	7
ENSG00000064102	INTS13	1795.6	1575.716	437.999	643.153	474.469	744.436	742.376	306.039	336.001	450	696.686	365.001	412.75	331.48	242.925	386.278	436.876	390.083	444.316	295.007	279.018
ENSG00000064115	TM7SF3	1243.1	2307.308	1231.152	2414.843	1909.913	2473.386	1170.971	1339.711	1002.459	1363.714	2017.935	1073.853	1063.962	644.883	903.554	881.917	1029.523	1111.05	881.139	838.727	756.519
ENSG00000064195	DLX3	2327.2	264.891	21	461.674	11	54	14	17	4	8	561.127	0	0	0	0	0	0	0	0	0	0
ENSG00000064199	SPA17	1042.8	367.38	122.189	308.591	87.354	82.866	95.392	528.945	163.99	77.348	131.23	92.371	47.111	23.002	63.118	29.778	37.5	36.816	29.952	44.064	22.835
ENSG00000064201	TSPAN32	1561.2	360.499	357.357	186.923	392.54	230.991	126.001	253.001	268.244	101	124.052	3544.748	6308.773	2459.18	2679.023	3715.26	4665.919	4240.466	3148.967	4060.034	4814.811
ENSG00000064205	CCN5	1362.8	661.85	1064.036	193.55	828.986	869.383	151.001	652.143	508.349	77.272	164.193	1	0	1	2	0	2	0	0	0	0
ENSG00000064218	DMRT3	1824.2	0	7	7	7	22	0	77	4	2	1	0	0	0	0	0	0	0	0	0	0
ENSG00000064225	ST3GAL6	1537.3	524.331	321.312	135.324	243.972	194.225	271.565	343.814	219.183	187.987	221.975	604.497	364.99	163.02	366.19	464.003	258.012	398.569	259.081	365.132	241.226
ENSG00000064270	ATP2C2	1784.4	1329.945	523.733	1444.401	734.44	4846.311	131.373	903.633	325.773	161.935	510.51	86.286	12.762	13.415	6.487	7.159	10.801	9.103	16.082	12.848	1
ENSG00000064300	NGFR	3245.9	63	1197.744	56.004	251.295	173.007	110.007	647.77	172.08	63	14	17	21	21.979	13.006	9	20	18	21	24	25
ENSG00000064309	CDON	6300.7	459.2	367.128	166.178	214.527	229.042	408.756	604.129	127.203	94.172	106.89	20.995	79.36	33.675	18.885	55.967	50.855	49.919	62.152	39.719	56.425
ENSG00000064313	TAF2	2775.3	2466.791	821.039	1004.962	592.219	700.824	971.545	762.825	701.928	733.222	974.255	939.439	1103.716	836.438	649.328	869.564	838.083	831.762	882.35	901.613	860.623
ENSG00000064393	HIPK2	13582.2	3616.935	1546.102	1693.768	1343.741	1780.51	3187.293	2012.153	2642.305	2561.353	1347.363	3250.05	4308.961	1660.573	3652.865	3614.186	2835.938	3351.856	3867.68	2491.184	2779.39
ENSG00000064419	TNPO3	3995.5	2829.578	1388.082	1181.824	1341.178	1123.891	2881.691	1126.217	1559.482	1629.764	1354.942	2021.194	1936.768	1239.526	1446.109	1389.261	1548.161	1590.619	1659.8	1482.363	1302.315
ENSG00000064489	BORCS8-MEF2B	1307.9	296.891	349.769	169.214	286.889	196.87	100.457	244.846	191.206	73.883	195.591	434.469	394.225	299.951	331.082	299.548	366.478	383.858	364.142	313.086	404.585
ENSG00000064490	RFXANK	496.5	2661.68	1108.881	1170.246	1298.258	741.696	916.249	657.196	666.79	712.092	911.239	1189.032	1023.55	884.692	938.865	912.172	1063.92	1034.384	1058.145	954.771	864.191
ENSG00000064545	TMEM161A	1356.1	1629.342	811.433	1018.555	771	582.758	893.949	521.932	542.65	369.166	956.006	429.857	584.019	537.036	364.028	538.994	652.417	554.135	685.975	474.696	532.762
ENSG00000064547	LPAR2	986.4	1506.429	933.627	631.714	1380.485	798.796	708.947	396.067	700.657	651.923	456	2115.43	2160.335	1763.519	1942.599	1670.55	2435.321	2103.294	1472.835	1572.928	1441.939
ENSG00000064601	CTSA	1441.3	17871.061	6739.861	3736.824	9867.687	9853.303	8370.966	3081.278	7534.556	7016.208	5192.161	12061.808	7599.041	4128.285	9548.161	4702.192	6522.85	7366.512	5897.481	7426.226	4570.046
ENSG00000064607	SUGP2	4028.1	12223.037	5094.492	3102.061	5849.284	5709.384	3476.674	4787.656	4410.798	4465.865	2739.313	8433.191	8514.719	6784.995	6167.024	7692.911	9086.719	7722.47	6456.22	7164.749	8692.03
ENSG00000064651	SLC12A2	6249.6	1351.562	565.592	1557.115	787.444	302.173	450.822	674.77	608.228	340.211	1216.976	136.389	271.876	264.576	171.252	239.386	253.691	232.798	339.112	206.072	190.697
ENSG00000064652	SNX24	1133.4	630.282	226.001	550.306	297.314	291.182	373.266	206.001	338.58	345.487	263.044	195.429	115.501	63.002	109.367	93	93.999	118.001	79.121	104	95
ENSG00000064655	EYA2	2304	79	128	20	956.283	166	24	504	110	53.312	36	4	3	2	4	4	1	3	11	3	4
ENSG00000064666	CNN2	1791.9	13576.33	8136.153	4713.791	6625.83	6213.648	3919.994	7377.584	3432.378	5695.205	4723.78	10184.584	9861.215	6011.305	8267.679	8292.535	10248.281	10086.374	10325.83	8156.448	7118.924
ENSG00000064687	ABCA7	2150.2	3466.404	2656.058	1676.831	4196.502	2966.778	1346.074	2324.987	2217.233	1681.104	1935.359	3901.345	7806.682	3809.472	4545.733	7992.02	9947.352	8095.9	7990.505	5107.576	5689.369
ENSG00000064692	SNCAIP	2139.9	629.908	383.051	255.358	150.001	78.062	26.08	430.197	65.311	134.351	35.368	1	0	3.885	3	0	2	0	0	0	0
ENSG00000064703	DDX20	3556.9	715.822	330.995	400.253	450	358.225	381.256	460.741	356.345	381.421	343.337	568.47	473.145	378.566	445.009	446.001	502	478.397	512.331	461.215	631.015
ENSG00000064726	BTBD1	2683	2452.097	1122.732	1176.872	1298.198	1410.082	1810.014	1202.44	1156.437	978.769	784.411	1695.228	1430.117	1302.049	1370.2	1242.661	1312.971	1368.667	1523.822	1360.504	1230.911
ENSG00000064763	FAR2	1567.4	924.742	252.013	133.45	374.242	239.818	150.153	256.841	196.952	173.409	107.569	885.071	378.503	255.835	366.002	428.339	364.226	395.888	216.15	460.119	183.342
ENSG00000064787	BCAS1	3269.5	154.64	29.494	128.479	1838.463	22.083	31.952	626.472	91.47	51.589	37.206	18.755	25.72	19.285	25.422	38.181	32.4	45.792	33.41	31.475	33.908
ENSG00000064835	POU1F1	1319.9	1	0	1.011	0	0	0	0	0	0	0	0	0	1	0	1	0	0	1	1	0
ENSG00000064886	CHI3L2	960.9	652.636	981.056	602.408	435.327	74.001	94.001	401.999	515.609	142	438.228	1837.096	148	382.226	104	215.001	492.494	396.002	570.4	130.001	217
ENSG00000064932	SBNO2	3197.1	10712.225	10502.787	4879.792	8847.487	4335.72	4520.257	2174.746	4591.155	3952.927	4326.961	8879.128	4757.644	5021.838	4503.549	3278.159	5374.569	5353.746	4427.35	4945.498	4308.672
ENSG00000064933	PMS1	2115.7	1060.323	293.158	690.78	302.052	381.624	567.55	455.59	600.237	345.991	479.336	451.122	648.324	548.77	342.583	494.976	763.564	477.093	716.774	436.232	609.612
ENSG00000064961	HMG20B	1251	4770.211	2463.305	1590.605	3058.566	1666.493	2291.679	1501.14	1780.381	1565.114	1741.377	2019.657	2046.922	1524.406	1942.359	1588.408	2067.855	1943.193	2099.528	1861.873	1815.277
ENSG00000064989	CALCRL	2772.5	4312.848	1906.353	440.867	805.097	1106.577	721.907	2231.289	1457.203	842.298	231.476	307.256	104.436	66.978	136.007	120.449	101.231	75.739	57.347	74.88	65.362
ENSG00000064995	TAF11	1421.8	1920.531	814.496	744.443	1075.421	674.472	715.309	566.051	595.741	574.266	997.134	879.937	994.405	894.687	759.802	876.89	912.952	993.999	956.732	886.986	934.995
ENSG00000064999	ANKS1A	5645.9	3107.714	1838.028	2338.484	1329.095	1066.523	1736.412	1892.108	1186.273	790.128	2397.643	1305.624	1266.514	757.203	1102.887	832.042	893.538	912.55	823.685	883.922	714.143
ENSG00000065000	AP3D1	2182.8	2959.245	1632.919	817.669	2079.838	1301.614	1920.405	962.003	1181.893	1329.102	1349.561	1384.287	1177.231	854.816	869.192	907.278	956.712	1602.321	1490.525	1006.267	1148.851
ENSG00000065029	ZNF76	1658.8	4407.372	2071.599	2824.837	2203.755	1503.271	1458.463	2034.997	1496.272	1168.648	2203.32	1608.059	2774.998	2088.691	1764.681	2342.157	2791.708	2375.99	2370.308	1794.69	2361.966
ENSG00000065054	NHERF2	1181.5	8514.776	2357.127	1403.093	2772.855	1665.958	2399.45	3001.71	2667.258	2320.056	1389.743	217.354	126.001	53	66.009	117.001	77.166	135.001	76.155	139.002	63.001
ENSG00000065057	NTHL1	689.1	1124.517	391.981	443.512	284.001	212.334	297.259	281.943	247.662	206.617	264.702	192.083	213.013	171.503	130.39	149	238.392	211.848	245.159	166.86	162.001
ENSG00000065060	BLTP3A	9398.9	1833.938	603.825	1880.674	712.765	679.544	973.357	859.002	701.965	403.477	1268.583	1081.44	1029.053	573.968	1405.398	887.601	837.928	1071.672	664.04	646.688	947.303
ENSG00000065135	GNAI3	27002.9	3466.758	1574.386	1656.003	1925.601	1603.914	2803.793	1435.383	1571.297	1982.86	1777.109	3492.733	2884.186	2017.663	2435.604	1969.876	2097.682	2265.236	2293.979	2275.652	1739.786
ENSG00000065150	IPO5	3581.8	3923.51	2713.662	5009.393	2223.496	2674.627	4220.145	2158.309	1823.677	3237.523	1922.552	1712.733	2302.291	1448.681	1513.302	2049.027	2049.181	2057.994	2243.132	1792.636	1715.096
ENSG00000065154	OAT	1643.5	3389.624	1437.02	1185.293	1391.511	1551.762	1876.432	1689.033	1216.926	1260.864	1872.803	1177.673	960.762	714.117	1317.256	875.461	856.225	1002.451	1032.869	815.035	683.508
ENSG00000065183	WDR3	6436.7	1822.993	754.958	1602.29	585.1	571.599	1333.857	640.351	595.686	534.088	1000.319	511.994	651.536	429.936	374.882	606.251	601.548	542.027	691.752	510.146	476.875
ENSG00000065243	PKN2	2949.5	2751.648	739.028	1074.903	573.257	1475.648	1742.241	1972.679	1139.723	948.74	772.756	1980.473	2323.081	1296.492	2034.642	1540.406	1869.769	1773.04	1268.622	1752.686	1748.696
ENSG00000065268	WDR18	890.8	1526.43	502.002	1101.239	760	477.58	692	408.739	567.004	667	594	480.037	435.014	530.732	375.379	420.029	500.567	489.307	802.057	690.136	428
ENSG00000065308	TRAM2	6736.9	2643.891	2121.664	1352.706	2674.832	2600.993	1194.748	2608	1157.038	1687.516	1341.609	1655.308	1322.036	1123.24	1188.325	1296.429	1309.488	1234.097	1129.368	1221.32	1413.872
ENSG00000065320	NTN1	5526.7	220.414	459.002	146.079	391.262	95.07	329.028	1412.332	385.174	755.66	92	15	20	8	6	16	18	11	19	12	17
ENSG00000065325	GLP2R	4400.9	12	10	2	11	15	0	4	5	31	1	1	2	0	2	0	0	0	0	0	2
ENSG00000065328	MCM10	3473.2	219.015	71	77.002	37	136.999	344.925	11	259.338	120.303	224.038	22.022	28	29.001	4	11	11	9	2	52	18
ENSG00000065357	DGKA	1396.1	6032.534	4625.589	1069.836	4662.781	2315.43	1513.609	2510.253	1917.801	3238.843	1166.055	6212.771	13575.913	7141.959	5346.844	10323.734	13681.209	10179.229	11419.229	5940.986	10952.653
ENSG00000065361	ERBB3	2916	16590.313	1743.207	6520.221	3097.763	513.201	1736.279	1244.532	1919.663	871.984	5840.458	24.468	33.804	10.397	20.562	15.993	33.007	27.457	42.818	5.726	16.015
ENSG00000065371	ROPN1	1442.9	5	2	0	0	8.645	5.233	11.267	3	0	2.129	2	1	3	1	0	1	4	1	1	4
ENSG00000065413	ANKRD44	3408	1770.688	1287.538	900.503	918.628	1119.71	724.825	1543.494	1423.045	1007.693	745.925	4895.527	7690.425	4655.989	4543.91	5304.277	6704.013	5816.779	5469.28	4847.624	5236.473
ENSG00000065427	KARS1	1748.2	9915.997	3120.788	3364.756	2895.798	1841.356	2785.84	1674.871	1898.543	2782.382	2442.74	2792.641	2918.74	2494.835	2823.713	2657.024	3088.409	3182.754	3645.723	3347.627	2423.426
ENSG00000065457	ADAT1	692.9	1073.832	487.506	640.617	447.895	651.532	612.775	582.705	503.999	513.757	441.132	568.231	767.35	582.359	532.59	854.788	703.445	733.965	691.919	650.61	799.71
ENSG00000065485	PDIA5	1566.2	1613.082	893.643	693.135	1202.703	474.276	1258.372	559.865	655.666	881.936	1041.981	412.66	215.061	80.904	289.124	196.038	94.468	166.961	255.082	189.859	190.542
ENSG00000065491	TBC1D22B	3290.9	1433.256	730.245	647.904	669.267	346.6	693.376	564.629	547.956	389.808	850.229	584.754	575.538	536.302	421.493	537.145	597.028	483.849	581.947	499.738	547.041
ENSG00000065518	NDUFB4	522.6	3636.707	1443.605	1256.082	1806.928	738.705	2298.533	883.246	1061.206	1271.915	1975.248	1185.566	1194.449	857.326	913.009	1033.365	1120.801	1169.361	1223.002	1140.781	1026.038
ENSG00000065526	SPEN	5159.4	5692.505	3761.648	2550.629	2335.542	2014.818	1931.785	4159.772	2818.517	2273.674	1321.217	8084.558	8877.115	5048.226	5865.066	6307.798	6635.652	6459.573	7002.133	6129.15	6584.008
ENSG00000065534	MYLK	2462.6	2412.703	3336.842	668.155	1167.187	1632.693	1847.489	11503.808	2016.375	1184.357	370.953	97.436	245.133	103.723	240.742	150.496	195.391	195.192	176.717	176.47	175.409
ENSG00000065548	ZC3H15	1669	2403.166	1056.609	1543.834	1123.816	849.744	1733.335	769.617	1120.749	930.159	1353.835	1568.995	1493.771	1158.338	1383.16	1165.03	1274.737	1403.132	1251.231	1409.204	1276.065
ENSG00000065559	MAP2K4	3487.9	1600.721	863.411	851.72	739.358	557.593	1064.407	751.204	589.666	764.773	652.166	942.505	948.847	745.171	613.009	763.224	881.765	836.535	798.463	714.999	607.896
ENSG00000065600	PACC1	1358.9	435.319	258.287	239.171	321	297.076	466.98	152	365.323	219	402.058	482.205	351.897	313.88	364.82	384.047	382.715	416.27	405.623	452.089	277.097
ENSG00000065609	SNAP91	2367.5	22.001	35.999	6	11	28.001	0	18	1	6	0	1	0	0	0	0	0	0	0	0	0
ENSG00000065613	SLK	6595.8	4092.392	1430.031	1800.369	1220.769	1443.173	2179.701	1751.087	1292.689	1307.74	1744.123	1785.522	2040.884	1458.076	1596.098	1770.887	1764.254	1577.39	2061.389	1656.146	1645.485
ENSG00000065615	CYB5R4	3370.2	1715.896	866.207	650.449	900.666	781.607	1042.85	770.221	847.814	719.401	554.35	2647.053	2383.246	1475.737	2503.185	1933.131	1937.46	2387.066	1867.762	2377.296	1563.503
ENSG00000065618	COL17A1	1073.8	98.915	3.705	130.528	1400.077	4.744	24.004	239.865	13	9260.742	351.364	4.083	1	1	9	3	1	1	4	2	1
ENSG00000065621	GSTO2	1542.3	1329.281	126.066	1001.945	248.479	123.992	607.032	222.736	93.282	347.021	167.209	48.201	102.045	44.216	126.765	44.287	49.049	37.298	31.101	48.999	67.303
ENSG00000065665	SEC61A2	1867.5	552.812	279.012	213.475	326.923	305.05	205.854	291.473	387.732	202.179	247.063	195.169	383.943	328.417	214.857	231.679	314.767	286.427	210.015	218.735	303.435
ENSG00000065675	PRKCQ	3113.9	312.28	325	140.469	144.018	176	142.598	165.343	245.435	190.085	58.589	443.007	1581.626	1543.537	748.773	1031.591	1151.465	1029.564	1498.08	852.022	1201.956
ENSG00000065717	TLE2	1696.4	2996.508	1230.476	1504.547	785.849	661.834	891.667	872.772	597.88	272.572	972.13	33.159	475.746	133.14	124.302	219.676	453.208	299.11	415.674	89.196	302.615
ENSG00000065802	ASB1	3239.7	2032.68	1103.972	1273.901	1480.925	1035.799	723.757	1094.722	801.995	1065.38	909.503	1306.729	1428.701	1219.405	1026.909	1461.371	1539.895	1487.178	1695.745	1058.106	1346.976
ENSG00000065809	FAM107B	2496.4	3785.632	3267.697	2517.473	3601.285	2094.343	1717.122	2601.661	1927.648	2215.721	1997.966	3705.332	6637.664	5699.966	3870.998	4887.532	5103.735	5203.698	8004.415	5071.199	4880.197
ENSG00000065833	ME1	3199.9	1301.344	253.05	1618.682	322.406	420.512	606.959	255.038	445.888	282.683	229	249.452	48.026	10.066	112.194	77	60	36	119.06	46	33
ENSG00000065882	TBC1D1	1973.6	1913.751	1878.956	729.451	1699.72	1119.194	1745.709	922.412	1084.548	1177.647	591.996	1697.612	1727.7	1098.494	1677.217	1822.511	1667.013	2311.358	1938.4	1942.437	1349.903
ENSG00000065883	CDK13	3300.7	3517.721	1743.844	1341.324	1706.232	1901.015	2038.316	2008.89	1676.612	1635.338	1201.381	2420.793	3102.575	2188.431	2031.021	2361.647	2561.457	2359.299	3022.583	2281.73	2625.961
ENSG00000065911	MTHFD2	1818.6	2396.49	1153.948	2370.724	1559.777	1018.529	1940.132	369.532	1281.738	1905.878	1894.671	1391.655	1294.469	861.602	1372.379	824.646	1168.346	1014.998	943.878	1460.723	715.813
ENSG00000065923	SLC9A7	6962.6	1789.724	571.3	552.493	613.628	554.232	1265.624	460.868	819.078	1127.248	769.467	564.303	800.711	299.782	365.005	795.217	630.132	974.847	959.156	625.556	639.36
ENSG00000065970	FOXJ2	4876.5	1986.746	1272.685	836.309	837.511	998.588	755.957	1200.891	893.576	787.984	948.056	1710.882	1984.871	1291.219	1691.475	1604.839	1668.98	1818.518	1997.632	1430.954	1650.09
ENSG00000065978	YBX1	1333.5	17465.427	11418.2	8490.829	10567.7	5910.709	7948.873	4866.062	6102.987	7028.453	7543.868	11783.899	10725.206	7430.792	10559.132	8533.054	8842.493	11651.487	9945.631	9933.561	8415.03
ENSG00000065989	PDE4A	4038.5	2007.599	1342.444	1502.592	1656.176	974.466	1203.358	924.399	835.095	657.192	1012	1522.005	1155.642	549.232	862.982	753.109	977.477	1227.253	855.433	1116.055	887.259
ENSG00000066027	PPP2R5A	2928	5120.365	1360.906	2742.77	1270.445	903.201	1316.668	1269.531	1337.522	746.857	1200.411	2362.503	2386.534	2119.836	2013.845	2250.409	2460.733	2434.638	2555.104	2353.971	1924.905
ENSG00000066032	CTNNA2	2620.9	5	1	0	3	7	0	2	6.471	172.001	0	0	0	0	0	0	0	0	0	0	0
ENSG00000066044	ELAVL1	2064.9	3560.104	1803.933	1604.072	1589.918	1363.131	2056.95	1372.664	1122.182	1305.086	1605.785	1469.679	1540.186	1096.98	1014.401	1161.186	1321.099	1451.223	1574.28	1324.599	1044.495
ENSG00000066056	TIE1	2551.7	4082.758	5957.238	724.19	1693.412	1036.922	1134.616	4029.054	1582.635	1155.821	328.305	65.109	117.719	73.264	65.317	85.44	132.185	88.358	92.631	96.554	100.738
ENSG00000066084	DIP2B	8230.7	2130.771	1155.524	1462.345	1176.087	1049.845	1020.621	1228.12	1050.311	1502.604	1283.409	2213.912	2349.407	1140.178	1534.426	1696.928	1807.284	1881.298	2216.626	1659.21	1674.456
ENSG00000066117	SMARCD1	1709.8	3394.2	1938.801	1517.488	1950.743	1528.288	1235.341	1614.952	1196.424	1501.996	1362.631	1724.439	2339.84	2046.713	1791.892	1894.875	2055.491	1879.841	2248.517	1857.551	2298.258
ENSG00000066135	KDM4A	3978.2	2623.892	1274.842	1161.204	1422.738	990.404	1342.312	1484.853	1017.339	1225.299	1193.045	1208.619	1540.347	1112.416	1066.288	1002.427	1153.882	1187.876	1139.923	1119.555	976.697
ENSG00000066136	NFYC	1481.1	2567.725	1673.695	1322.87	1454.305	981.816	954.678	1253.657	1000.678	792.817	1028.211	2142.815	2180.303	1421.801	1598.736	1561.432	1921.312	1925.146	1624.87	1742.967	1412.791
ENSG00000066185	ZMYND12	958.1	55.001	39.935	90.735	75.848	16	50	180.298	42	25.016	13	5	32	5	17.026	19	15.491	19	11	19	6
ENSG00000066230	SLC9A3	3560.6	850.631	200.283	399.321	268.562	266.008	415.698	250.465	175.199	125.219	187.209	108.8	222.727	122.257	101.564	183.058	264.291	181.499	297.989	117.826	120.204
ENSG00000066248	NGEF	1303.7	62.792	16.003	198.15	333.811	41	1170.639	62.001	19.058	26	173.116	2.004	4.011	6.033	1	0	2	3	2.003	4.003	5
ENSG00000066279	ASPM	6985.4	707.009	127	263.912	91	883.518	1726.176	51	692.992	631.817	402	117	70.95	100.006	38.007	49	49	58.676	43	127.628	86
ENSG00000066294	CD84	4612.4	3035.076	1483.654	739.984	1904.546	1769.168	1268.532	1493.018	2469.549	1775.216	1250.715	4669.291	4241.658	4704.11	3720.844	3592.263	3245.539	3216.438	3190.87	3155.866	3893.963
ENSG00000066322	ELOVL1	1218.6	4009.274	1862.039	2154.507	3226.465	1739.138	1868.429	951.039	1552.754	2087.806	3263.685	2978.272	1999.567	1546.324	1939.718	1686.068	1856.53	2036.629	1771.898	2006.527	1423.486
ENSG00000066336	SPI1	1158.6	2447.631	3279.456	782.19	3916.212	1540.154	1758.682	898.111	2766.172	1134.575	1443.375	23967.728	11271.301	6488.335	16249.499	8379.316	10292.642	12840.074	8492.586	12795.385	8682.38
ENSG00000066379	POLR1H	716.7	1306.943	493.652	861.879	607.992	339.023	414.777	230.633	351.976	264.976	570.726	406.34	454.114	450.254	417.911	446.986	469.379	366.899	510.313	436.891	322.263
ENSG00000066382	MPPED2	3244.1	71.715	36.132	11.872	39.258	37.505	24.637	40.941	19.146	26.285	15.357	18.888	32.05	19.244	17.387	18.972	17.858	33.795	37.713	23.526	12.583
ENSG00000066405	CLDN18	3329.2	1878.501	518.571	35.266	6024.944	47.045	20	64	875.864	37	19	0	0	0	1	0	2	3	6	2	0
ENSG00000066422	ZBTB11	4728.9	1450.402	583.567	1186.234	533.013	587.394	1535.005	798.192	732.774	544.471	649.569	1424.007	1865.655	1175.312	1356.797	1196.318	1427.346	1490.162	1267.825	1229.187	1431.398
ENSG00000066427	ATXN3	748.7	668.264	569.96	194.556	366.592	216.595	225.362	804.081	272.287	577.394	463.357	525.72	1219.484	733.741	980.678	259.175	271.952	591.191	266.994	860.839	716.637
ENSG00000066455	GOLGA5	2295.1	2637.448	1012.135	975.648	1081.27	1204.592	1171.516	984.142	1056.478	1101.785	1379.598	966.522	842.577	740.686	735.371	871.706	798.632	895.961	1111.982	902.492	715.059
ENSG00000066468	FGFR2	2400.2	724.77	314.053	167.686	469.492	85.017	96.255	1299.909	734.484	72.093	53.807	21.742	34.166	33.753	14.338	15.085	34.756	23.211	29.629	38.273	18.545
ENSG00000066557	LRRC40	2712.9	606.252	208	276.097	167	286.987	733.986	251.194	299.098	277.982	315	349.309	398.684	300.23	293.183	281.095	340.915	318.116	242.736	295.248	279.033
ENSG00000066583	ISOC1	1768.9	833.556	285.066	595.53	321	205.846	230.021	309.005	316.374	212	321.428	209.493	238.992	232.565	166.943	200.205	248.037	194.278	286.375	217.017	206.053
ENSG00000066629	EML1	3325	481.765	466.918	183.772	454.996	258.788	156.17	688.55	383.421	269.326	108.019	18.145	20.366	19.823	16.697	16.929	15.322	20.157	20.829	18.564	16.964
ENSG00000066651	TRMT11	1378.9	1060.458	315.009	459.991	405.288	363.503	382.999	392.045	296.637	287.403	221.567	272.006	309.169	300.718	166.322	293.133	299.539	295.012	346.26	203	317.047
ENSG00000066654	THUMPD1	3048.7	3401.632	937.347	1445.257	985.971	988.579	977.689	1433.31	943.475	837.604	981.091	1772.163	2365.892	1919.553	1836.097	1842.407	2156.143	1704.082	2018.209	1992.899	2373.678
ENSG00000066697	MSANTD3	1410.6	1055.517	631.379	371.238	627.684	443.591	690.895	259	289.268	1100.891	366.524	145.152	253.006	145.239	198	220	217.782	183.973	268.587	205.066	189.49
ENSG00000066735	KIF26A	6542.9	165.014	571.618	141.073	162	250	104.009	579.001	180.194	73	36	29	3	12	0	16	22	47.006	1	66	35
ENSG00000066739	ATG2B	5787.9	2636.498	1291.348	1299.661	1167.198	1433.318	970.341	1967.992	1263.436	1138.363	681.808	2008.036	3001.78	2332.254	1659.612	2223.783	2529.885	2396.017	2178.462	1732.907	2595.356
ENSG00000066777	ARFGEF1	2655.6	5793.176	1443.949	2411.672	1819.931	1492.095	2278.23	1781.274	1505.292	1626.146	3216.067	2718.857	2551.132	1985.872	1803.619	2236.108	2293.236	2080.746	2724.574	1852.487	1728.97
ENSG00000066813	ACSM2B	686.4	7.302	8.711	3.849	4.381	5.375	4.632	12.634	3	7.625	3.627	0	5.318	3.479	1.088	1.066	3.338	7.104	1	3.39	1.5
ENSG00000066827	ZFAT	2500.9	699.563	387.526	338.999	381.886	270.612	243.146	276	193.291	214.016	461.265	259.609	327.077	226.043	304.059	345.005	292	320.923	385.731	376.919	208.343
ENSG00000066855	MTFR1	1051.2	1370.865	338.645	714.648	382.825	391.6	548.086	462.045	373.696	431.354	1415.675	259.325	435.408	211.018	241.639	269.759	334.855	300.995	363.258	237.534	257.707
ENSG00000066923	STAG3	911.5	141.633	253.378	48.883	470.103	127.861	105.213	147.125	131.12	149.744	46.853	187.007	128.666	61.29	60.209	207.338	97.671	170.528	158.295	76.178	128.659
ENSG00000066926	FECH	2772.9	824.457	466.281	1254.567	509	508.92	582.436	509.068	524.92	420.04	227.943	468.01	445.026	418.523	419.754	429.476	487.265	417.531	474.762	454	348.103
ENSG00000066933	MYO9A	8501.3	2821.334	1133.12	1438.118	799.785	1073.78	1684.177	1360.687	924.867	623.692	804.097	828.552	1109.169	733.017	622.482	1023.069	919.057	847.645	1482.718	851.334	874.639
ENSG00000067048	DDX3Y	2311.7	4992.518	0	0	1399.221	1609.753	0	0	0	1401.24	1	4135.243	0	1	1315.924	4121.052	0	1	2	4467.851	1
ENSG00000067057	PFKP	1939.2	5158.355	2883.409	2073.562	2734.897	4038.96	6633.585	937.745	7741.655	2131.223	2343.288	1522.755	1681.788	1719.471	1102.214	1655.306	1595.829	1070.916	2025.546	1563.928	1479.335
ENSG00000067064	IDI1	1724.8	1476.053	994.1	1526.737	1062.796	713.437	765.688	803.96	1645.298	586.188	1364.929	2636.088	2759.549	2114.909	1648.578	1526.44	1606.632	2341.091	1853.333	1887.727	2411.417
ENSG00000067066	SP100	1308.6	5189.918	2897.876	1669.904	2401.238	1966.442	2823.427	2396.633	1972.254	2622.366	1606.5	5012.682	4481.324	3662.567	3679.25	4129.923	4361.096	4693.919	4397.261	4518.484	4368.858
ENSG00000067082	KLF6	3246.6	15104.118	21126.012	4191.299	10511.778	6007.167	7728.92	5711.121	9821.077	6648.31	3450.767	26274.355	17322.492	15835.346	15473.963	16826.186	13037.547	25659.99	13304.82	15491.942	16315.45
ENSG00000067113	PLPP1	1377	1320.459	1395.037	3480.761	1258.732	939.445	1313.729	1238.728	732.533	748.84	888.834	46.673	143.45	127.994	53.047	70.068	162.59	112.287	125.551	82.132	104.733
ENSG00000067141	NEO1	3717.4	1036.666	1105.263	347.473	1180.675	1186.178	1354.691	1655.859	951.76	457.389	253.606	375.411	400.373	87.544	167.693	291.471	401.255	239.212	629.327	201	357
ENSG00000067167	TRAM1	2546.9	13415.982	2146.194	6917.115	2859.467	3780.79	2616.292	3248.954	2684.995	3015.61	9038.704	3684.628	3721.876	3430.548	3675.337	3382.185	3333.371	3515.953	3874.15	3719.522	2509.281
ENSG00000067177	PHKA1	5843.7	1016.38	257.625	658.863	257.644	295.813	516.537	357.485	253.734	389.484	581.751	2.159	15.55	13.388	9.261	9.028	3.07	4.131	10.474	7.255	8.294
ENSG00000067182	TNFRSF1A	1727.7	7761.514	5409.391	3383.962	4812.526	7836.654	6292.043	2700.922	3664.373	5772.557	4984.614	6744.095	2494.735	1775.55	2593.988	2696.825	2655.423	3298.876	2781.48	3311.744	1695.584
ENSG00000067191	CACNB1	821.2	788.182	167.153	450.522	164.921	170.936	100.945	148.94	282.951	51.128	353.781	88.461	160.621	119.314	72.759	107.165	98.192	113.563	170.658	144.115	167.955
ENSG00000067208	EVI5	5816.4	866.774	464.351	513.158	518.486	521.072	507.067	686.603	468.319	534.51	493.889	832.215	678.718	224.58	622.679	473.997	387.328	462.862	363.419	489.945	298.203
ENSG00000067221	STOML1	2018	999.216	362.262	325.832	493.55	473.949	369.232	497.529	374.241	357.087	282.746	226.533	324.437	232.434	166.079	265.826	321.122	309.001	229.049	228.999	227.456
ENSG00000067225	PKM	2058.8	55839.256	21029.746	15675.662	36391.663	26601.789	53307.35	8657.013	14268.092	26223.115	20905.959	37367.191	20085.951	12567.416	23977.183	15954.332	16777.931	18594.44	18283.04	20790.877	12386.023
ENSG00000067248	DHX29	4104.7	2116.627	758.113	1230.085	575.176	678.219	853.747	861.44	603.878	740.394	671.878	851.662	843.687	701.33	731.984	754.801	862.762	807.106	760.485	707.795	709.511
ENSG00000067334	DNTTIP2	2009.4	2622.435	1393.483	1118.846	1203.609	921.939	1395.125	926.783	1025.343	848.893	905.317	1602.333	1725.614	1304.407	1491.271	1227.693	1304.601	1359.684	1604.558	1383.463	1726.464
ENSG00000067365	METTL22	862	2138.274	546.082	451.295	625.776	447.071	509.403	499.392	468.871	418.531	342.441	832.524	746.796	407.401	678.277	574.17	646.955	693.297	534.865	650.684	596.662
ENSG00000067369	TP53BP1	3978.3	5944.102	2325.397	2083.314	1899.934	1824.209	1575.718	2547.67	1732.47	1356.066	1049.842	1008.703	1518.541	1078.296	787.88	1111.847	1329.269	1170.255	1391.901	946.942	1077.097
ENSG00000067445	TRO	2533.1	528.903	865.27	101.011	1030.455	1081.554	235.042	679.546	271.544	306.862	115.322	29.16	52.93	20	41.994	69.956	67.987	62	42.999	41.001	43.001
ENSG00000067533	RRP15	2782.7	1207.65	309.494	955.999	321.681	389.397	600.879	347.753	357.028	308.152	241.216	350.599	477.117	275.23	215.503	343.303	408.303	398.952	409.701	307.648	399.965
ENSG00000067560	RHOA	1817	19699.954	14950.616	10299.827	15669.613	11851.906	11406.207	7932.549	10221.843	9297.8	9475.534	24094.323	17104.069	11885.703	17342.612	15027.781	14871.242	17750.844	15615.727	17980.112	11513.305
ENSG00000067596	DHX8	2603.2	2342.834	1717.411	2364.197	1460.376	1260.025	2116.803	1262.79	1360.308	954.753	1756.706	2243.256	2122.7	1806.231	1725.116	1703.966	2004.668	1923.082	2024.493	1926.802	1995.701
ENSG00000067601	PMS2P4	880.9	10.961	12.868	12.509	9.616	7.882	25.045	18.874	6.165	5.42	2.553	2.567	11.755	13.087	1.215	11.373	7.64	13.69	13.995	20.557	17.937
ENSG00000067606	PRKCZ	1740.3	3278.977	718.022	776.51	774.126	771.178	911.439	587.535	721.444	484.376	300.522	183.973	451.967	363.589	200.941	251.424	365.585	262.971	480.159	239.014	276.342
ENSG00000067646	ZFY	2905.9	611.364	1	0	127.042	219.111	0	2	0	111.037	0	396.542	1	1	73.906	367.112	3	2	0	324.171	0
ENSG00000067704	IARS2	3267.7	5737.655	1854.539	5666.634	1677.919	1978.933	5028.935	1646.065	1871.07	1587.222	2677.907	2102.838	1989.034	1653.786	1449.806	1946.764	1805.711	1841.489	2418.159	1721.971	1500.735
ENSG00000067715	SYT1	4274.8	103.001	65	24	39	51	513.548	73.07	37	67	153.019	4	17	8	16	36.999	11	8.003	7	17	6
ENSG00000067798	NAV3	681.4	498.77	468.082	178.389	228.641	243.659	178.583	1482.297	404.354	431.863	94.731	134.439	175.257	101.308	179.189	175.061	170.073	142.543	148.534	107.044	198.901
ENSG00000067829	IDH3G	1189.1	2739.905	1601.947	1105.752	1907.56	1067.494	1479.232	937.593	987.102	1121.776	2322.416	2470.761	2019.507	1520.551	1864.897	1656.213	1786.18	1812.921	1733.287	1899.096	1666.034
ENSG00000067836	ROGDI	1609.5	3263.58	791.62	929.147	936.395	574.186	691.398	815.788	675.661	465.277	638.116	2145.138	1653.22	617.563	1580.357	1666.991	2077.67	2075.22	1597.647	1431.372	815.673
ENSG00000067840	PDZD4	2874.2	360.718	479.051	80	338.006	123	32	438.004	256	66	131	1181.504	1586.853	1595.315	928.441	935.418	2927.271	1237.36	2264.259	1439.521	2356.264
ENSG00000067842	ATP2B3	6248.9	2	2	6.091	2	0	0	4	0	1	0	0	0	0	0	0	0	1	0	1	0
ENSG00000067900	ROCK1	4798.3	3769.008	2031.529	1951.94	1563.401	1773.781	2424.505	2494.038	2346.9	1995.916	994.295	5777.609	5315.057	3569.177	4500.708	3997.603	4044.251	4127.683	4392.175	4006.844	3768.303
ENSG00000067955	CBFB	1876.4	2707.983	787.06	787.894	792.15	949.701	1005.459	892.166	873.669	1160.558	860.088	1615.014	1773.858	1272.48	1244.53	1445.655	1637.221	1564.39	1733.125	1486.966	1090.803
ENSG00000067992	PDK3	4599.3	1522.244	432.747	434.363	593.092	502.145	443.884	645.775	550.215	444.735	495.53	774.671	1059.082	750.839	711.497	886.909	1274.539	1100.048	1259.339	739.433	1143.995
ENSG00000068001	HYAL2	1972.5	8421.745	3611.338	1733.797	3604.902	2582.675	2844.36	1978.102	3309.941	2385.441	2325.328	1000.696	258.451	195.217	351.439	312.001	265.001	329.999	281.201	294.691	173
ENSG00000068024	HDAC4	3825.5	971.383	669.828	709.305	566.72	528.721	374.288	688.215	403.336	535.977	353.567	2916.915	1944.039	1339.119	1807.979	1688.948	1831.714	1484.186	1820.502	1398.804	1642.038
ENSG00000068028	RASSF1	1598.6	2713.914	2129.326	1215.797	2274.648	1303.979	907.878	1446.958	1726.619	1431.61	1064.236	3492.137	4352.54	4688.406	3177.656	4104.401	4322.784	3617.551	4458.297	4080.59	4543.268
ENSG00000068078	FGFR3	2788.9	1260.151	338.785	1757.22	883.312	158.106	517.258	1591.392	382.155	129.001	41.045	4	5	4	5	4	1	2	0	3	1
ENSG00000068079	IFI35	855.5	1446.061	981.316	1211.964	1324.383	903.504	922.933	567.018	986.847	1019.67	1169.242	1278.041	961.52	1410.427	1030.133	958.862	1306.011	1241.765	921.459	1800.168	846.572
ENSG00000068097	HEATR6	2356.1	1162.826	477.089	872.663	476.644	566.625	1529.817	527.554	523.099	444.88	492.059	600.48	696.653	386.937	496.391	565.14	696.19	729.013	532.748	448.449	491.03
ENSG00000068120	COASY	1617.5	6351.598	1971.868	3407.117	2677.634	1826.789	2252.6	1510.505	1919.141	1542.001	2649.691	2883.275	2057.533	1498.763	1839.229	1892.303	2314.11	2166.18	2118.586	1963.155	1647.511
ENSG00000068137	PLEKHH3	2069.5	4156.406	864.254	1418.322	955.746	837.086	1038.022	1615.497	996.57	536.632	1234.656	205.225	104.074	57.244	72.295	84.387	89.32	73.977	87.519	73.076	109.55
ENSG00000068305	MEF2A	3783.5	4991.272	1762.439	1372.711	1731.285	1686.471	2677.313	2498.675	1812.75	1411.031	1164.661	3702.886	2754.536	1489.775	2386.458	2398.158	1915.681	2456.811	2157.836	2354.72	1700.458
ENSG00000068308	OTUD5	2056.3	3146.958	2241.44	1491.46	2764.506	1264.335	1441.772	1362.428	1533.107	1249.156	1398.631	1647.114	2104.048	1945.406	1558.432	1837.924	2261.963	2027.91	2153.945	1614.59	1825.095
ENSG00000068323	TFE3	2809.5	4361.694	3131.766	2034.413	2987.257	1806.529	1539.762	2044.151	2033.639	1916.129	1690.807	4556.331	2796.816	1792.671	3148.529	2406.422	2439.921	2891.771	2717.643	2847.701	2030.519
ENSG00000068354	TBC1D25	3400.9	1094.311	819.991	533.588	907.343	495.733	617.244	544.429	530.718	563.126	616.76	741.782	1105.081	1105.284	892.796	779.508	1036.911	899.29	1104.217	834.365	906.902
ENSG00000068366	ACSL4	4385.6	2914.953	2268.774	655.349	1330.671	1602.377	1952.288	1303.227	1724.038	1642.386	1421.941	2967.914	2255.057	1379.435	2013.571	1791.098	1585.518	1919.363	1348.541	1849.916	1104.278
ENSG00000068383	INPP5A	2417.8	1555.422	827.303	411.697	608	507.367	455.132	730.103	502.259	477.08	359.415	497.971	542.118	248.925	386.831	337.75	417.604	399.01	447.08	324.006	334.211
ENSG00000068394	GPKOW	1570.9	935.179	675.024	446.005	669.154	367.796	520.324	410.782	452.559	363	618	543.754	628.554	602.105	472.864	554.168	640.136	577.917	693.789	627.124	388.963
ENSG00000068400	GRIPAP1	2175.5	5721.847	3016.013	1886.67	3214.51	1887.42	2020.1	2123.098	2367.213	1655.603	1576.617	4215.886	4458.233	3600.649	3566.28	3314.389	4038.01	3746.661	3102.455	3762.56	3511.226
ENSG00000068438	FTSJ1	1190	1874.356	1073.482	951.564	1581.747	1249.71	1001.981	742.373	848.994	1264.969	1060.236	1051.437	1294.303	1087.787	945.917	1052.603	1213.3	1094.073	1231.281	1094.89	1203.369
ENSG00000068489	PRR11	2073	376.315	170.166	180.077	127.389	399.864	1016.135	96.399	248.661	565.361	337.51	359.582	278.729	207.035	247.89	161.275	229.46	252.246	164.394	320.914	179.142
ENSG00000068615	REEP1	3450.2	70.015	193	41	225.624	59.045	24	480.546	90	33.012	5	10	6	0	2	1	22	10.809	1	1	2
ENSG00000068650	ATP11A	4229.4	20036.398	3223.791	21400.597	1759.165	10167.902	4451.817	1781.195	3660.416	1717.184	4884.964	7020.965	6102.656	2855.95	5150.054	4173.928	4468.56	5217.212	3986.477	4393.592	3270.174
ENSG00000068654	POLR1A	11687.1	2643.848	1307.872	3371.197	1275.801	1460.909	2572.111	1238.363	1536.847	1270.84	1518.626	1231.535	1522.676	1129.535	936.232	1108.008	1170.177	1191.556	1339.848	1291.765	1370.776
ENSG00000068697	LAPTM4A	1511	11598.748	4821.672	3268.703	6022.698	4986.078	4319.08	5110.996	3731.572	4432.229	4419.278	4685.702	2777.269	1721.282	3504.114	2062.217	1943.843	2661.034	2415.479	2909.437	1781.829
ENSG00000068724	TTC7A	3457.3	2581.301	2083.491	1465.491	2634.977	2276.025	2066.616	1471.971	2267.919	1588.198	1773.685	6517.388	5438.078	2836.239	5518.876	4479.283	3855.703	4755.044	3845.334	5305.951	2866.615
ENSG00000068745	IP6K2	1206.7	7474.092	1971.655	1740.627	2925.343	2230.671	1844.404	1966.51	2066.544	1858.171	1282.889	1189.795	1446.502	1113.29	1248.042	1104.035	1467.469	1302.678	1342.085	1146.802	1468.091
ENSG00000068781	STON1-GTF2A1L	2064.6	44.598	33.717	14.646	1	28.566	28.78	67.527	40.781	35.354	24.101	1.676	8.153	2.205	0	0	4.268	0	1.564	7.276	1.788
ENSG00000068784	SRBD1	2729.6	528.21	399.873	453.781	422.221	366.468	483.894	463.335	345.74	341.072	297.016	463.359	461.55	364.298	434.645	425.195	490.172	473.158	415.086	473.312	365.37
ENSG00000068796	KIF2A	2466.8	1367.34	606.146	768.572	406.108	587.32	909.526	734.735	545.775	624.591	740.872	915.152	2114.538	1507.09	1503.669	1657.231	1871.215	1523.405	2421.786	1536.8	1581.609
ENSG00000068831	RASGRP2	1494.9	1838.396	3505.842	478.652	2157.42	1157.715	467.958	1764.878	936.978	1202.034	246.706	9967.855	19954.785	11523.709	9054.815	16128.169	21363.194	17219.31	18261.624	12751.803	17949.993
ENSG00000068878	PSME4	2776.9	3854.76	2068.205	2690.779	2513.278	1604.319	2018.49	1721.56	1980.577	2222.401	2438.765	2385.663	2157.866	1962.218	1766.23	1784.989	1957.057	2018.597	2069.762	1954.069	2277.041
ENSG00000068885	IFT80	2499.1	2473.829	719.796	1440.258	650.681	880.104	1240.747	1265.25	902.362	718.054	738.555	612.398	963.121	877.308	501.601	811.531	927.835	789.063	891.101	662.993	784.826
ENSG00000068903	SIRT2	1453.9	3334.891	2137.337	1401.762	2576.264	1928.31	1496.508	1795.619	1838.948	1175.665	1324.392	3058.434	2466.613	2396.494	2354.527	2059.73	2486.724	2265.85	2096.127	2508.505	2231.487
ENSG00000068912	ERLEC1	2092.1	3161.252	1224.659	2323.776	2439.9	1730.468	1731.344	1715.885	1448.277	1501.208	2316.197	817.385	741.7	737.442	629.786	744.29	754.924	819.424	970.148	897.349	674.576
ENSG00000068971	PPP2R5B	1914.7	1595.977	1059.438	526.529	1084.831	692.233	908.861	626.8	838.542	717.105	901.025	717.351	754.669	717.781	776.865	741.998	770.468	734.242	839.516	973.783	670.507
ENSG00000068976	PYGM	1606.1	132.68	266.419	80.152	115.823	69.097	53.06	290.564	73.519	39.962	36.384	176.062	356.588	193.502	197.745	193.711	261.087	223.698	245.221	147.054	277.757
ENSG00000068985	PAGE1	485.8	0	0	0	0	0	0	0	0	0	0	0	0	0	0	0	0	0	0	0	0
ENSG00000069011	PITX1	1776.6	685.101	124.001	514.253	237	285.001	174.66	160	29.002	407.18	500.433	8	0	2	0	0	0	2	1	4	0
ENSG00000069018	TRPC7	1755.6	0	1	0	1	0	1	0	0	1	0	0	0	0	0	0	0	0	0	0	0
ENSG00000069020	MAST4	7618.6	2951.571	2101.83	1611.337	874.679	835.544	652.867	2167.82	1181.25	1009.295	631.567	572.283	1183.019	404.07	444.397	525.608	878.032	755.699	828.368	551.373	831.074
ENSG00000069122	ADGRF5	5257	20146.971	5190.145	11663.714	2194.965	1556.522	3285.791	3336.7	3830.414	1071.74	2412.133	0	0	0	1	0	0	0	0	0	0
ENSG00000069188	SDK2	3896.8	223.787	546	1535.545	237	69	68	514.999	187.086	126.001	26	90.001	464.527	46.012	88	257	287.285	327.985	433.913	150.022	281
ENSG00000069206	ADAM7	2463.7	0	0	4	0	1	0	0	0	0	0	0	0	0	0	1	1	0	0	1	0
ENSG00000069248	NUP133	3455.4	2613.385	1133.177	1718.66	1114.624	946.838	1735.863	1103.357	983.127	792.435	1011.41	1147.305	1345.53	925.97	940.59	1120.052	1136.363	1296.829	1194.655	1043.974	1043.63
ENSG00000069275	NUCKS1	3960.8	10397.653	4351.505	4907.345	3483.984	4892.273	9284.344	6231.977	4100.691	4315.444	3059.991	2277.697	2787.617	2602	1893.784	2577.476	2545.545	2315.068	3574.452	2362.911	2386.053
ENSG00000069329	VPS35	3364.8	6139.537	1894.788	2833.476	2332.347	1837.233	2799.665	2342.269	2074.644	2269.777	2030.606	4088.321	3242.613	1828.949	2385.481	2279.702	2875.095	3067.092	2426.221	2721.569	1990.952
ENSG00000069345	DNAJA2	2193.1	3870.681	1502.83	1430.576	1566.443	1208.78	1220.369	1140.59	1297.188	1309.311	1247.18	1416.875	1539.517	1138.717	1139.005	1212.711	1340.447	1440.544	1468.969	1412.007	1300.924
ENSG00000069399	BCL3	1041.9	3085.007	4164.188	1768.749	3349.533	2208.142	1833.718	1046.544	2282.773	1310.361	2496.652	4986.374	2987.178	1746.218	4033.114	1058.669	1703.427	1295.186	1939.429	2547.31	2559.425
ENSG00000069424	KCNAB2	2625.3	4241.697	4727.523	2144.551	3970.91	2415.352	1446.938	1726.985	3288.505	1896.446	1556.105	15507.931	16463.852	12693.806	15576.374	18495.298	13895.789	11737.599	13285.111	11801.399	12615.878
ENSG00000069431	ABCC9	7434.4	2236.437	1180.292	726.123	894.123	880.369	1429.189	1293.821	648.825	1132.869	1348.319	440.456	546.711	375.044	364.858	343.628	386.145	384.053	442.192	349.978	526.826
ENSG00000069482	GAL	647	12	0	37.001	34	107	122	0	2	13	39	0	0	0	0	0	0	0	0	0	0
ENSG00000069493	CLEC2D	1926.7	2411.383	1656.389	626.92	1162.799	1689.715	860.531	1297.276	1130.763	1326.862	852.999	2281.77	5391.525	5205.393	1880.112	4454.711	5564.212	3425.201	4361.813	3283.436	4450.114
ENSG00000069509	FUNDC1	990.4	590.914	189	269.531	329.489	160.018	249.926	170.51	145.001	162	366.022	97	141.44	152.011	86.91	121.07	134.591	124.254	182.288	127	105
ENSG00000069535	MAOB	2288.7	912.336	1182.051	325.82	975.211	196.003	217	2897.932	649.257	401.3	191.121	6	26	2	33	1	19.014	9	6	19	4
ENSG00000069667	RORA	6460.8	1748.592	692.078	390.804	487.107	2547.659	369.051	1206.754	738.029	768.317	285	2706.626	5942.788	5948.821	3084.432	3536.691	4403.486	2913.668	4137.7	3328.418	4911.904
ENSG00000069696	DRD4	760.2	36	10	12	31	19	17	20	27	23	30	8	4	5	8	14.195	9	8	20.014	15	17
ENSG00000069702	TGFBR3	5805.6	1344.233	1650.617	374.942	501.565	572.652	512.094	1583.152	698.689	260.124	98.019	1437.122	1264.518	3462.514	1310.465	1344.769	1822.999	779.885	1704.446	1618.864	2347.118
ENSG00000069764	PLA2G10	685.9	163.203	38	343.608	301.469	5.879	8.519	64.427	27.002	8	136.002	3.79	10.028	2.505	3.006	9.664	4.77	4.012	6	8.966	14.879
ENSG00000069812	HES2	1516.3	126.115	132.35	51.456	172.884	318.513	596.866	203.846	115.775	89.096	68.115	108.365	174.557	45.892	71.499	63.838	85.487	82.772	70.155	88.338	109.242
ENSG00000069849	ATP1B3	1011.4	3165.464	3862.083	917.215	4587.263	2780.076	2451.794	754.147	1636.843	2062.165	2174.588	2178.185	1740.624	1561.123	1754.071	1355.483	1542.265	1527.623	1357.855	1917.973	1322.072
ENSG00000069869	NEDD4	611.4	4557.098	1100.151	1954.623	904.672	1296.132	2189.478	1759.593	1549.743	1611.066	2265.048	1407.538	1603.417	854.937	1062.764	1204.887	1190.541	1156.526	1365.797	1092.078	1403.172
ENSG00000069943	PIGB	1052.2	990.251	253.419	427.892	271.002	391.538	373.732	339.189	233.215	248.813	268.867	490.929	403.182	441.58	309.72	316.392	441.938	561.389	361.221	401.962	328.229
ENSG00000069956	MAPK6	4980.4	1990.1	774.708	864.18	844.037	861.559	1051.163	669.19	753.454	884.426	635.625	1084.512	1016.5	770.403	962.574	650.251	661.606	657.294	830.982	802.434	791.406
ENSG00000069966	GNB5	2193.2	1165.836	945.785	521.31	785.462	904.702	696.079	795.612	527.371	645.044	203.225	502.292	1112.575	735.499	644.702	787.185	918.177	902.242	1240.977	692.028	783.96
ENSG00000069974	RAB27A	1865.8	4627.055	1251.761	2122.163	1101.249	1651.513	1699.771	846.501	1200.028	1233.188	1740.837	4009.853	2619.767	3384.693	3187.221	2580.857	2345.528	2495.304	2719.789	2864.971	1810.935
ENSG00000069998	HDHD5	1697.4	1968.407	951.188	1064.978	1115.185	587.908	1083.888	733.884	548.877	802.716	596.865	1278.091	1268.249	898.987	1130.76	1378.285	1034.894	1308.457	1092.823	1130.488	927.506
ENSG00000070010	UFD1	1765.9	3125.398	1950.242	1202.134	2125.518	1462.714	1808.404	1138.691	1076.52	1570.924	1271.52	2379.111	2206.231	1871.648	1616.322	1618.131	1968.741	1840.179	1681.45	1764.025	2142.287
ENSG00000070018	LRP6	8381.1	2579.346	787.096	2210.173	522.002	851.22	770.496	1546.013	881.779	574.459	893.141	27	111.047	30.003	24.001	81	153.427	113.001	90	18	134
ENSG00000070019	GUCY2C	3672.9	10	11	13	17	20.066	17	18	6	12	27.095	20.63	13	10	19	16	9.946	22	10	23	7
ENSG00000070031	SCT	197.3	6	0	2	8	12	5	3	3	3	5	1	1	5	5	9	3	4	7	20	8
ENSG00000070047	PHRF1	4980.9	4080.218	2639.082	2227.765	2417.872	2309.612	2298.619	1931.03	1409.778	2024.602	2355.392	1838.041	2647.954	2186.838	1668.405	1870.946	2229.175	2412.883	2621.721	1757.086	1721.628
ENSG00000070061	ELP1	4183.6	3578.904	1203.217	1479.16	1170.738	1178.72	1541.31	1635.996	1324.5	1117.712	1243.053	1420.58	2150.825	1406.861	1160.929	1687.14	2054.092	1655.929	1673.717	1400.81	1583.213
ENSG00000070081	NUCB2	634.1	1077.091	393.804	420.906	810.528	305.684	423.068	887.437	375.014	447.115	627.841	345.817	475.535	325.324	283.497	461.154	448.186	380.822	572.922	384.618	548.343
ENSG00000070087	PFN2	1438.2	392.196	313.039	701.403	615.014	699.961	3046.39	1496.266	804.179	2769.646	557.527	28	82.022	17.05	23.008	78.928	60.038	62.064	100.043	61	56.482
ENSG00000070159	PTPN3	3325.9	3500.214	398.001	1295.678	451.802	284.078	816.409	925.853	469.599	599.811	1048.592	9.017	19.066	19.112	9.019	12	5.99	5.002	3.088	2	7
ENSG00000070182	SPTB	5874	4053.114	315.925	576.548	155.15	145.912	235.868	138.976	1782.314	559.395	709.978	235.577	253.471	168.509	133.596	139.544	187.414	290.564	157.507	201.276	204.276
ENSG00000070190	DAPP1	2281.3	1532.917	819.098	601.818	899.098	554.113	571.566	968.189	839.551	796.744	650.48	2356.444	2648.725	1113.833	1996.144	1949.515	2080.344	2890.028	1523.168	2506.034	1259.964
ENSG00000070193	FGF10	1560.4	43.81	50	1	22.424	9.861	0	26.771	13	1	0	0	0	0	0	0	0	0	0	0	0
ENSG00000070214	SLC44A1	8222.1	3321.849	1326.318	1898.997	2357.627	2127.307	2054.117	2379.313	1381.004	2723.165	1522.219	1200.038	1264.491	551.708	1104.753	1117.208	960.032	1291.097	1265.359	1198.942	667.51
ENSG00000070269	TMEM260	2917.7	1310.834	474.609	337.589	528	551.979	522.11	651.727	491.081	472.148	274.089	620.888	741.626	434.317	399.225	578.929	680.111	671.392	602.54	458.003	471.114
ENSG00000070366	SMG6	3151.8	2837.446	2248.96	1089.615	1808.851	1258.577	1653.446	2187.307	1195.072	1569.729	718.034	1125.034	1567.472	1070.425	813.194	1112.706	1261.006	1030.185	1561.757	882.946	1175.197
ENSG00000070367	EXOC5	3897.5	1695.619	652.813	861.807	625.635	1163.757	1315.279	924.541	1018.692	933.977	565.123	1123.445	1351.79	1014.86	856.415	1049.601	1320.582	984.701	1218.84	884.278	800.031
ENSG00000070371	CLTCL1	3008.5	546.052	242	129.047	333.205	442.084	389.01	222	219.001	768.54	138.051	392	282.301	121.884	371.418	327.409	126.002	324.084	184.837	318.001	147
ENSG00000070388	FGF22	1513.7	49.481	17.439	23.37	29.333	29.394	29.118	40.799	26.224	19.003	14.04	29.251	34.847	24.902	16.826	28.317	31.366	16.947	18.209	16.916	33.296
ENSG00000070404	FSTL3	2022.3	3545.693	2887.918	717.38	3156.254	4345.184	1580.854	1886.639	1421.749	8310.861	274.393	834.156	285.836	143.198	341.538	299.003	282.98	417.094	262.001	274.198	192.221
ENSG00000070413	DGCR2	4062.3	5434.134	2921.286	4232.756	3153.312	2848.712	3151.793	2804.808	1784.023	2196.494	3600.483	3636.989	3239.465	2177.058	2831.3	2500.646	2846.295	3032.845	3036.486	2913.322	2034.824
ENSG00000070423	RNF126	1315.9	2180.33	1230.18	956.119	1497.705	857.069	953.999	752.001	810.548	1549.17	835.383	2210.183	2269.239	1810.736	1653.697	1899.642	2561.434	2121.807	2970.662	2395.929	2942.334
ENSG00000070444	MNT	3257.8	3100.575	1587.587	1730.403	1524.862	1334.555	1425.575	1321.651	1046.959	1139.986	1087.76	3783.682	4179.481	2021.021	3991.675	2023.278	2582.915	2204.522	2235.442	2795.395	3122.03
ENSG00000070476	ZXDC	3323.3	2559.977	1346.102	1467.063	1443.111	803.571	963.653	1328.249	1149.082	716.275	961.145	2004.481	2461.582	1407.516	1702.897	1482.054	1910.395	1876.796	1845.578	1893	1981.201
ENSG00000070495	JMJD6	1158.8	1532.865	1498.416	905.243	1202.547	866.533	932.003	572.782	713.377	805.226	934.714	1861.973	1896.755	2305.159	1639.976	910.673	967.619	1151.016	1256.829	1467.79	1569.158
ENSG00000070501	POLB	772.1	1928.304	503.526	633.605	613.518	516.561	852.935	365.721	466.492	305.684	299.57	368.164	465.991	460.909	397.751	490.13	518.158	551.689	424.419	565.115	491.375
ENSG00000070526	ST6GALNAC1	1782.7	356.698	262	2280.801	1123.173	25	14	1182.55	1144.024	88	1195.776	55	139	106.036	11.039	74.001	174.257	168.066	60	16	131.137
ENSG00000070540	WIPI1	1007.5	1476.609	1072.945	840.779	1553.541	866.949	821.509	742.04	803.187	722.3	871.258	731.788	852.459	608.325	843.404	566.225	609.411	644.019	581.737	662.75	480.882
ENSG00000070601	FRMPD1	329.9	384.891	167.571	135.414	145.553	116.539	120.097	153.328	122.922	134.649	93.643	181.122	236.909	130.383	159.893	157.324	177.376	176.469	164.901	128.246	188.971
ENSG00000070610	GBA2	1536.7	6149.236	3381.059	1754.545	3255.007	2250.111	2205.264	2573.516	2512.361	1913.968	1714.701	3509.127	2637.917	2471.558	2476.065	2705.351	3072.298	2709.155	2531.445	2856.981	2425.887
ENSG00000070614	NDST1	6125.4	6175.78	6200.337	2429.82	2750.775	2678.681	3059.584	2946.242	1786.941	3868.921	1990.377	3250.12	1794.368	718.812	1694.486	1411.467	1408.402	1898.613	1554.961	1966.399	870.47
ENSG00000070669	ASNS	1116.6	1025.113	589.569	505.369	1278.452	401.779	1155.624	370.667	400.171	303.831	434.447	94.263	415.142	373.351	76.096	372.637	295.943	285.604	291.127	192.512	287.482
ENSG00000070718	AP3M2	2294.3	1608.056	966.821	808.225	838.643	664.606	755.239	726.403	648.016	644.867	362.969	420.117	1316.423	492.109	366.911	554.585	1085.073	727.317	847.092	544.666	956
ENSG00000070729	CNGB1	3350.2	13	13	83.322	5	3	10	8	8	322.27	77	1.002	0.873	0	1	0	0	1.985	1	1	2.001
ENSG00000070731	ST6GALNAC2	1328.1	673.061	104.35	108.536	181.373	50.575	1119.795	858.96	327.657	87.372	554.412	262.427	75.018	93.506	100.249	61.413	108.811	229.644	70.281	120.87	80.682
ENSG00000070748	CHAT	1942.9	4	0	1	0	0	0	0	19	0	917.914	0	0	0	0	0	0	0	0	0	0
ENSG00000070756	PABPC1	1245.9	73457.235	24079.58	47236.431	21995.855	15293.985	27151.193	15087.272	15109.445	22684.872	71482.116	34671.974	51580.621	30789.479	43132.395	43234.789	39204.12	47706.23	49137.847	40403.348	36030.098
ENSG00000070759	TESK2	2543.2	376.099	367.001	183.101	427.949	182.572	170.064	361.237	203.039	185.68	221	339.012	522.04	243.397	429.838	389.639	348.304	444.687	452.554	349.003	421.082
ENSG00000070761	CFAP20	938.9	1350.47	715.757	452.149	526	410.617	429.25	719.222	408.129	388.088	559.054	291.521	474.378	307.604	276.699	318.393	381.872	477.388	408.76	314.041	440.992
ENSG00000070770	CSNK2A2	3115.5	4808.767	1751.84	1731.494	1689.559	1323.279	1673.588	1320.379	1206.151	1474.812	1499.6	2080.73	1932.908	1484.348	1631.643	1632.541	1705.338	1746.246	1954.63	1520.624	1594.994
ENSG00000070778	PTPN21	5289.3	681.845	728.264	310.325	597.066	608.651	526.146	840.721	817.856	561.097	248.221	2	0	1	4	5	6	1	6	0	2
ENSG00000070785	EIF2B3	1346.9	731.946	453	477.754	495.071	293.023	390.532	294.652	306.13	398.665	505	261.869	259.359	192.699	250.275	247.633	248.218	255.333	311.459	313.239	205.764
ENSG00000070808	CAMK2A	3125.2	132.176	100.03	37.996	63.042	72.336	19.208	103.08	52.364	53.551	11.076	2.997	14.32	4.668	5.857	10.036	10.706	17.432	9.049	4.004	5.484
ENSG00000070814	TCOF1	4331.2	3480.459	2335.44	1745.207	1883.435	1670.201	3153.727	1363.826	1589.819	1598.205	1507.246	2171.868	2553.734	2567.096	2023.21	2301.11	2081.019	1494.636	2438.411	2260.873	2512.862
ENSG00000070831	CDC42	1977	9963.988	5750.211	4263.031	7046.449	4116.816	4342.827	3683.824	4214.284	5186.469	3730.971	12874.791	9558.337	7225.735	9491.291	7687.995	8516.983	9149.57	8571.769	9113.839	6171.556
ENSG00000070882	OSBPL3	3112.2	2382.13	1220.019	709.117	2104.354	1962.016	1422.406	1881.02	3046.667	2861.245	1902.683	1488.271	1463.696	1514.539	1035.92	1613.91	1893.749	1315.165	1565.271	1389.864	1630.749
ENSG00000070886	EPHA8	1630.9	1	3	21	11	3	0	0	8	0	4	0	1	0	0	0	0	1	2	1	1
ENSG00000070915	SLC12A3	2959.4	51.021	28.176	8	42.001	63.011	53	66.36	42.001	49.011	26	9.797	34.115	28.32	39.002	44	45	28.001	52.134	70.025	28.239
ENSG00000070950	RAD18	4812.2	1173.548	260.001	300.65	304.001	499.325	480.03	281.249	412.052	355.038	322	268.018	326.378	255.923	225.467	375.48	405.297	290.072	411.087	312	334
ENSG00000070961	ATP2B1	1698	865.064	1507.232	337.466	757.072	565.853	494.974	661.007	979.471	501.029	188.203	2733.561	3944.646	1517.837	2660.264	1090.677	1933.917	1829.551	1853.108	2799.926	2297.703
ENSG00000070985	TRPM5	3730.9	23	14.054	13.314	10	2.11	5	8.814	1	1	3	5	8.75	5	3.002	13	27	0	13	2	0
ENSG00000071051	NCK2	1924.4	2520.715	1880.044	1243.147	1780.367	1304.637	1138.429	1207.416	958.251	1518.432	837.864	1394.033	3568.116	2064.378	2329.674	2280.351	2482.337	3160.624	3576.209	2045.6	2842.998
ENSG00000071054	MAP4K4	4516.1	2784.781	5659.951	2840.464	3423.113	4972.318	5204.359	3259.098	1891.145	4751.856	1411.63	4895.647	5692.547	3182.766	4528.033	4683.377	3742.927	4223.635	5366.793	4338.349	3945.199
ENSG00000071073	MGAT4A	6946.8	2768.937	1412.369	714.671	1570.5	1736.602	869.794	1009.249	2336.629	1246.873	1318.376	2632.238	5063.273	2638.721	2254.142	2648.298	3529.109	2733.259	4815.293	2349.52	3688.77
ENSG00000071082	RPL31	316.6	35872.947	14323.765	36129.482	15160.032	8440.452	13322.381	6773.91	6520.831	9708.836	16315.534	13435.675	19623.785	12962.467	15648.445	18090.698	17962.537	20855.175	25065.709	16540.703	17228.631
ENSG00000071127	WDR1	2855.3	16619.034	12083.775	5619.864	11410.441	6297.142	8111.892	5569.868	8023.409	9299.743	6060.985	14312.26	12612.244	10751.187	10596.466	10309.267	12911.267	12209.408	11944.919	11326.697	9573.319
ENSG00000071189	SNX13	4468	2289.344	695.156	1017.19	700.845	948.601	1383.601	1163.714	1448.827	706.406	1172.585	1431.588	1367.297	866.665	991.378	876.185	1011.075	1031	949.599	1038.438	846.837
ENSG00000071203	MS4A12	672.7	0	0	0	0	0	0	0	0	0	0	0	0	0	0	0	0	0	0	0	0
ENSG00000071205	ARHGAP10	2473.7	1186.84	619.481	160.001	621	409.935	599.288	382	527.728	615.079	495.001	413.172	254.971	156.014	241.039	262.013	251.001	235.124	291.654	226.999	253.014
ENSG00000071242	RPS6KA2	5383	7676.036	3849.878	3230.246	1927.45	3226.916	1431.697	2936.929	2130.599	1122.724	2076.824	150	477.618	164.022	183.387	260.505	348.017	298.269	438.332	222	244
ENSG00000071243	ING3	1762.7	634.576	282	256.277	212.002	207.266	447.231	352.399	259.043	198.047	206.208	537.136	697.276	528.316	743.263	518.17	615.222	614.74	566.173	538.38	622.991
ENSG00000071246	VASH1	4313.4	3890.651	4496.187	1003.579	2903.164	1861.248	1252.759	1532.645	2143.063	2210.154	1321.217	1250.405	2452.995	485.04	1032.276	937.185	1054.094	1133.671	806.665	1103.796	1658.317
ENSG00000071282	LMCD1	1377.7	2263.65	3064.122	475.478	2575.307	790.14	453.874	2832.698	1330.295	982.245	515.077	51	18.001	6.999	10.999	16	11	23	24.001	15	23
ENSG00000071462	BUD23	1058.9	3809.556	832.6	890.623	1214.452	643.165	2013.944	683.052	966.186	555.29	1316.554	536.285	631.626	513.65	560.294	550.034	561.047	574.065	839.736	653.652	576.793
ENSG00000071537	SEL1L	6289	3796.405	1946.213	3294.664	3490.07	3175.034	2558.059	4919.452	3237.042	2949.588	3162.903	3777.228	3167.468	2252.859	2874.13	2601.903	2325.264	2772.471	2447.123	2683.906	2195.253
ENSG00000071539	TRIP13	2259.1	907.23	114.1	211.395	88.126	597.373	1634.181	192.046	249.791	226.133	338.565	34.215	41.357	38.285	21.788	23.823	42.128	31.055	32.576	68.137	52.849
ENSG00000071553	ATP6AP1	2077.4	7367.511	4222.781	2588.905	6426.799	3626.009	4138.348	2817.438	3843.441	2638.715	14167.517	7175.675	4285.647	2974.757	4758.141	3592.436	3417.894	4517.539	3664.723	4112.275	3185.142
ENSG00000071564	TCF3	1516.2	3806.966	2344.928	1478.407	2387.468	2489.704	2028.78	1167.327	1463.08	1582.922	1018.984	913.081	1837.707	1160.257	736.042	2464.184	2448.421	2004.896	3472.204	1561.726	2247.725
ENSG00000071575	TRIB2	2524.9	4948.256	2894.96	1023.758	2745.709	1772.847	1510.456	1635.8	1280.299	1623.538	656.874	1923.986	4176.157	2495.383	1390.978	3260.045	4547.879	2900.216	4105.098	2251.993	3160.778
ENSG00000071626	DAZAP1	2352.5	8980.57	4015.679	3577.873	4050.365	2776.658	3185.773	2676.287	2886.972	3254.362	2996.663	4353.28	5306.566	3713.169	3256.374	3602.239	4832.092	4324.686	4529.797	4098.855	4255.913
ENSG00000071655	MBD3	2044	4993.804	2598.729	2261.121	2744.275	1954.217	2147.198	1662.988	1372.706	1867.7	1795.758	2330.87	2115.668	1812.885	1494.707	1786.618	2216.555	2154.357	2520.891	2005.051	1901.772
ENSG00000071677	PRLH	104.1	1	0	0	0	0	0	0	0	0	0	0	0	0	0	0	0	0	0	0	0
ENSG00000071794	HLTF	4100.5	1602.401	447.11	886.363	489.13	444.714	2660.159	874.902	569.069	703.427	1142.246	210.168	345.54	375.608	167.055	311.422	352.051	286.853	424.242	271.006	222.001
ENSG00000071859	FAM50A	1037.8	4046.863	2034.878	1359.845	2916.696	1428.878	5403.214	914.926	1953.701	1779.823	11671.572	1865.634	1514.117	1187.422	1482.975	1258.466	1583.114	1396.074	1354.928	1432.129	1268.425
ENSG00000071889	FAM3A	1468.2	1852.233	1167.506	1033.146	1623.807	843.228	1358.392	1098.643	1043.686	933.51	6639.082	870.261	1060.819	838.859	752.167	858.304	1138.322	1010.787	1175.551	766.061	831.306
ENSG00000071894	CPSF1	1606.7	17991.723	5487.126	2552.817	3527.569	4955.495	6241.407	2091.664	2332.667	2863.271	8405.451	4975.464	6567.021	2597.121	2390.97	4648.909	8092.792	3139.24	3324.279	3252.5	4236.628
ENSG00000071909	MYO3B	4699.4	661.615	52.148	101.881	30.939	36.003	106.851	29.022	138.404	117.327	103.114	19.338	34.888	59.589	23.922	32.524	29.695	27.063	32.244	39.31	40.047
ENSG00000071967	CYBRD1	3701.5	4529.603	4732.736	4049.835	2851.803	4546.414	1597.747	8734.795	2767.145	1351.656	813.274	945.308	1142.764	502.944	750.875	882.742	897.27	872.653	747.732	892.913	603.922
ENSG00000071991	CDH19	4398.5	41	20	0	24	1	0	63.924	31	0	2	0	0	0	0	0	0	0	0	0	0
ENSG00000071994	PDCD2	1255.4	2220.705	834.809	1310.616	1109.023	880.497	783.679	855.778	707.922	935.123	549.07	1145.09	1162.568	961.772	966.776	1242.003	1399.772	1383.008	1518.675	1179.156	1129.451
ENSG00000072041	SLC6A15	4057.9	2	0	4	1	0	0	41.001	5	0	0	0	0	0	5	0	0	0	0	0	0
ENSG00000072042	RDH11	2172.6	2986.695	1205.884	1478.055	2024.579	1197.04	1917.023	887.63	1751.387	1554.935	1172.478	1211.543	1407.23	999.17	1319.131	1433.893	1432.296	1395.935	1502.908	1372.277	892.728
ENSG00000072062	PRKACA	2471.8	3543.424	2959.58	1481.117	2327.172	1395.379	1904.84	1900.554	1706.8	1153.331	1810.026	7575.422	4730.011	2778.889	5549.181	3780.59	3544.203	4800.333	4015.461	4716.858	3042.358
ENSG00000072071	ADGRL1	5177.2	4393.309	1176.377	634.293	978.545	859.968	528.78	1060.241	694	405	891.858	902.617	1521.433	647.999	793.047	935.634	1639.152	1081.11	1339.146	853.048	1404.573
ENSG00000072080	SPP2	217.3	55.581	3.133	22.88	1	8.822	7.027	10.68	4.45	5.421	13.631	20.487	23.501	13.165	21.405	12.31	19.861	12.784	24.467	17.306	16.302
ENSG00000072110	ACTN1	2793.4	8897.528	10943.282	3457.546	8576.875	6000.391	4572.403	6106.97	6611.499	8760.407	2671.017	6567.193	5596.874	1642.244	4211.494	3447.157	3975.705	3759.453	3872.9	3345.664	3056.292
ENSG00000072121	ZFYVE26	6756.3	3181.846	1796.701	1426.527	1863.869	1650.543	1529.174	1454.765	1829.993	1270.35	947.112	2037.252	1947.101	1329.48	1436.92	1642.414	1666.926	1593.99	1424.933	1604.612	1399.123
ENSG00000072133	RPS6KA6	4998.2	285.798	54.376	192.481	50.052	81.998	15.141	166.65	95.799	59.812	143.173	25.622	32.811	8.319	29.806	21.016	22.892	20.452	37.037	15.541	27.594
ENSG00000072134	EPN2	3439.2	3989.946	1332.016	1609.768	1051.834	876.273	1944.191	1655.203	1697.469	1017.567	1071.149	122.174	152.218	143.787	94.015	170.512	185.983	183.124	201.778	156.01	174.001
ENSG00000072135	PTPN18	1799.7	4954.597	3087.239	3702.811	4495	2336.167	2002.39	2058.513	2117.229	2053.674	2453.768	9690.599	8903.577	5231.629	8993.936	6590.131	8472.146	8606.515	6020.962	8228.501	5673.804
ENSG00000072163	LIMS2	1771.2	1381.802	1810.616	670.69	1452.739	852.764	451.415	1463.599	1368.907	258	196	44	165	77.003	61.983	90	94	226.001	204.018	69	105.999
ENSG00000072182	ASIC4	2494.5	22	20.999	21	27	1	82	35	31.023	13	29	4	4	3	0	1	2	1	0	0	2
ENSG00000072195	SPEG	2009	2435.202	2661.498	984.918	836.176	767.781	4973.983	1198.396	649.24	1837.05	2609.009	53.046	262.353	125.755	69.58	156.854	349.701	255.045	264	74.134	260.149
ENSG00000072201	LNX1	2737.4	407.478	83.549	108.321	130.993	67.943	126.707	203.852	132	48.515	115.218	25.008	56.274	30.108	24.652	31.687	37.078	48.964	50.72	27.998	33.455
ENSG00000072210	ALDH3A2	2371.8	5501.593	1816.233	5031.747	1750.707	1885.936	2126.791	2719.773	3117.807	1123.254	1245.776	1342.278	1334.564	656.068	926.04	1104.876	1084.449	1276.411	895.212	1052.888	887.644
ENSG00000072274	TFRC	2415.9	3992.932	3526.551	2639.833	5250.467	1940.865	4317.143	1428.529	3908.156	2834.033	4531.786	2453.762	3183.591	2684.386	2103.493	1766.909	1743.606	2388.008	2353.681	2193.906	2716.424
ENSG00000072310	SREBF1	1799.7	11273.867	3279.5	3372.968	4293.093	3225.828	4292.886	3231.69	5303.145	1945.506	4026.577	2369.748	2492.821	2171.447	1839.583	1331.644	3064.16	2066.658	2196.476	2087.605	2019.946
ENSG00000072315	TRPC5	5658.4	0	0	3	1	1	0	1	0	0	3	2	2	10.001	4	2	1	1	6	4	4
ENSG00000072364	AFF4	8712.9	7652.106	2477.585	3787.445	1652.301	2249.627	2628.193	3127.614	2156.353	2571.71	2149.982	3508.841	4719.307	2511.217	2531.049	2723.857	2729.599	2868.122	3031.462	2797.324	2971.58
ENSG00000072401	UBE2D1	1729.2	589.588	224.29	264.579	207.075	464.601	671.521	266.075	380.781	319.542	507.735	1890.435	702.405	569.619	1043.355	945.483	758.823	1422.8	720.911	1216.574	334.544
ENSG00000072415	PALS1	4549.6	1534.987	464.384	796.421	440.296	730.618	1022.863	728.084	815.948	525.225	477.786	310.707	363.955	214.954	297.524	286.659	256.17	237.01	373.538	248.326	263.595
ENSG00000072422	RHOBTB1	2262.6	1224.73	561.817	532.753	589.128	501.905	689.624	842.311	619.989	429.339	255.134	104.204	207.006	53.004	233.015	98.011	172.005	163.546	117.205	180.049	87
ENSG00000072501	SMC1A	8086.9	2756.876	3093.989	2095.042	1718.904	1461.435	2909.207	2410.597	2025.402	1630.885	2220.711	3265.097	4241.461	3131.809	2517.968	2730.771	3875.317	3571.469	3855.955	2701.655	3091.442
ENSG00000072506	HSD17B10	784.5	1737.304	1113.18	989.348	1121.024	641.575	825.315	590.994	689.167	770.856	1026.939	1394.9	1092.089	917.461	931.221	797.154	893.514	1188.526	1067.456	1060.857	819.544
ENSG00000072518	MARK2	3680.6	3499.367	1941.821	2112.16	1927.638	1138.005	1809.526	1345.149	1565.209	1285.975	1921.07	3759.304	3779.224	2908.474	2892.895	3127.061	3418.595	3547.76	3657.302	3272.613	2663.17
ENSG00000072571	HMMR	2554.5	340.043	90	105.323	47.005	180.329	526.961	27	85.722	277.02	264.008	18	23	21.037	14	17	18	33	21	52.999	22
ENSG00000072609	CHFR	1835	2327.342	1723.203	959.506	1707.911	1119.924	1087.858	1008.018	1323.835	1695.01	1172.308	3327.966	3221.266	2523.355	2427.161	2366.119	2940.328	2963.585	2628.15	2657.93	2703.154
ENSG00000072657	TRHDE	10561.9	24.15	22.376	3	18.903	6.163	0	151.271	44.77	106.03	0	1	6.71	0	19	1	5	9.85	1.404	1.173	1
ENSG00000072682	P4HA2	1563.5	2484.865	934.253	486.987	1622.447	3459.992	4736.379	1259.74	1064.005	3152.791	2275.941	47.001	21.152	14	14.002	6	13.017	13.01	8	20.049	17.412
ENSG00000072694	FCGR2B	1984.1	2646.24	1743.168	482.433	3642.56	1787.817	1642.866	1779.162	2216.219	1506.423	1178.463	1311.135	2226.877	532.337	1469.053	2198.792	2294.055	3330.442	1252.872	2734.707	1410.135
ENSG00000072736	NFATC3	5193.8	2063.368	1292.47	991.618	984.252	969.317	701.309	1445.798	1062.787	749.371	594.941	2862.136	3812.938	3563.936	2483.564	3188.698	3783.067	2940.553	4840.757	3115.495	3553.477
ENSG00000072756	TRNT1	1422.7	1365.33	355.706	724.782	455.983	540.332	356.516	465.414	429.067	398.378	348.747	280.643	401.585	225.105	240.165	340.315	432.148	379.992	346.695	294.168	256.887
ENSG00000072778	ACADVL	835.5	40647.157	13711.893	11214.01	25989.125	11361.575	13633.34	9770.4	9288.804	8059.428	7982.539	15052.421	9303.982	8909.783	9442.07	11359.1	8991.403	9966.736	8991.102	9678.339	9645.427
ENSG00000072786	STK10	2369.8	3501.21	5282.098	1242.763	3474.885	1787.564	1830.664	2099.865	2575.344	2249.693	1283.149	13095.947	14736.439	12545.655	10298.343	10174.103	13509.26	12343.915	12384.464	11242.047	11543.306
ENSG00000072803	FBXW11	3311.8	2927.169	1307.221	2059.451	1057.028	813.369	1143.747	1199.632	1016.811	927.237	896.061	1451.648	1359.119	1006.186	1024.013	1059.28	1126.095	1290.225	1340.927	1076.418	902.609
ENSG00000072818	ACAP1	1343.5	3218.212	4604.972	1114.321	4252.547	2586.392	1121.858	2450.307	2039.789	2346.758	1334.516	8999.571	10674.801	11032.604	5949.177	10295.699	12314.189	9022.075	10997.171	6692.736	11235.316
ENSG00000072832	CRMP1	2505.4	1118.699	503	254.634	624.691	1233.996	165.001	442.486	745.612	646.758	124.34	27	11	15	6	21	12	16	9	16	11
ENSG00000072840	EVC	6019.5	1591.035	750	989.54	684.041	1012.322	410.18	1655.058	646.799	1901.586	322	133	46	90	95.003	123	24	84	89	79	55
ENSG00000072849	DERL2	835.1	1890.097	669.429	882.331	1347.425	942.798	853.726	724.462	582.499	911.658	749.353	1223.494	1027.278	908.939	962.106	880.989	955.156	957.965	951.661	899.136	1016.875
ENSG00000072858	SIDT1	2141.8	930.303	537.434	374.809	534.332	232.227	138.819	655.845	239.722	348.193	360.768	563.999	1448.618	1349.937	640.265	1134.874	1406.983	1159.346	1370.451	805.274	1212.906
ENSG00000072864	NDE1	1549.7	1503.964	876.789	369.606	743.838	650.337	620.642	703.6	611.578	511.363	602.607	1329.819	2042.797	1176.561	1333.788	1296.381	1182.246	1426.978	1539.704	1495.639	1136.435
ENSG00000072952	IRAG1	5326	1081.175	2187.526	823.457	1281.905	1113.766	370.823	2293.737	746.786	731.015	289.21	550	378.692	124.205	295.056	292.069	290	449.147	166.209	313.305	129
ENSG00000072954	TMEM38A	1981.4	430.04	131.508	204.551	253.863	85.506	240.616	244.361	234.021	63.088	281.862	148.903	164.494	74.253	151.399	127.591	138.275	170.795	204.404	122.01	113.737
ENSG00000072958	AP1M1	2014.4	3025.939	2152.374	1377.434	2205.572	1318.762	1845.532	1285.466	1187.658	1435.352	1317.272	3407.612	3511.252	2283.881	2547.005	2651.191	3144.38	3123.654	3225.603	2831.019	2491.288
ENSG00000073008	PVR	2742.1	2787.048	1329.041	1516.269	911.858	2349.83	3068.677	501.89	1491.068	1479.752	1015.276	1788.338	678.173	193.655	546.482	390.001	435.056	517.023	304.648	354.874	331.005
ENSG00000073050	XRCC1	1793	2465.321	1343.447	660.709	1054.143	797.81	1268.762	950.597	982.858	705.385	590.664	939.715	1005.557	738.523	876.878	931.013	993.749	1110.521	1205.808	934.024	724.98
ENSG00000073060	SCARB1	2045.9	3582.686	2024.852	1723.263	1918.695	1190.654	1412.071	933.772	1585.921	940.119	669.677	1066.023	904.537	333.021	522.339	656.884	622.544	832.994	580.616	546.88	445.745
ENSG00000073067	CYP2W1	2189.9	29.81	13.173	26.949	91.891	5.752	70.007	93.478	18.07	4.268	5	19.505	12.503	14.983	14.483	10.603	17.429	13.021	14.002	10.065	15.364
ENSG00000073111	MCM2	3056.3	1526.575	848.288	769.017	473.929	556.36	2092.395	426.071	626.883	747.235	1049.907	231.008	381.532	305.617	152.114	247.944	388.918	318.001	334.301	390.931	322.034
ENSG00000073146	MOV10L1	1819.1	28.856	199.809	23.51	66.094	23.001	32.737	146.144	29.318	28.264	27.001	15.081	19.841	8.006	12.254	9.337	14.133	6.016	4.003	25.016	21.357
ENSG00000073150	PANX2	2701.3	487.298	109	588.323	83	102	146	153	258.517	91	154.071	219	66.008	49	85.031	70	81	87.036	113	83	43
ENSG00000073169	SELENOO	1569	1895.87	1318.369	754.744	1495.664	734.671	650.787	897.526	853.485	811.368	611.652	1958.948	1925.01	1314.4	1344.015	1221.198	1664.361	1601.393	1319.271	1408.39	1583.928
ENSG00000073282	TP63	3955.7	2136.442	161.201	19.015	123	34	125.017	965.155	95	752.222	10	21	21	32.5	9	21.001	8.043	16	52.029	31.012	28
ENSG00000073331	ALPK1	3080.8	4323.445	1312.578	987.677	1366.519	734.754	1205.964	1110.491	1249.217	910.776	643.057	2088.717	1127.864	1235.135	936.568	778.232	916.379	1119.771	655.71	841.614	689.707
ENSG00000073350	LLGL2	1639.8	7153.162	2005.608	7045.434	4599.759	1364.446	4720.687	1680.718	2893.936	793.741	2603.36	1475.242	1614.127	2563.667	1065.566	1678.385	2367.79	1458.215	1622.158	1697.264	2251.626
ENSG00000073417	PDE8A	1854.4	1810.842	1150.161	1161.506	1164.091	1851.29	1130.078	918.449	594.242	549.834	471.084	677.428	1218.826	416.726	754.705	826.067	920.992	970.024	848.542	763.398	806.543
ENSG00000073464	CLCN4	6472.9	174.001	190	304.213	144	176	285.053	272.146	115.013	123.001	205	86	118.006	27	77.392	155.089	110.881	212.141	280.001	84.043	83
ENSG00000073536	NLE1	2772.1	1111.182	457.371	1713.124	470.864	298.839	579.733	432.592	279.229	377.921	486.555	179.441	369.632	209.04	251.75	327.35	382.056	329.081	402.574	224.303	354.188
ENSG00000073578	SDHA	1224.2	9829.191	2964.422	4251.468	3076.659	3276.991	5344.772	2402.153	2631.058	2087.181	2414.352	2547.906	2701.381	3114.023	2448.411	2768.405	2800.733	2728.811	3358.582	2725.362	2627.689
ENSG00000073584	SMARCE1	2223.1	6168.98	2797.154	3813.177	2382.758	2395.314	2349.898	2503.912	1920.886	1651.191	2620.708	2396.039	2634.525	1953.509	2415.142	2107.648	2394.517	2629.334	2650.365	2397.764	2338.765
ENSG00000073598	FNDC8	1216.9	6.339	0	5.402	1.136	0	0	2.58	0	1.216	1.477	2.639	2.825	0	1.211	2.535	4.924	1.127	4.627	1.039	7.236
ENSG00000073605	GSDMB	2106.8	5407.389	1590.956	1905.641	2283.466	1132.547	1473.612	1135.383	1312.445	785.95	2639.946	1475.565	2070.02	2426.599	705.115	1818.327	2224.002	1914.341	1217.576	781.381	1824.618
ENSG00000073614	KDM5A	7254.9	3702.11	2265.798	1758.97	1740.622	2350.375	2257.28	2118.855	1601.311	1919.104	1656.475	3460.949	3936.103	2971.167	2615.876	2908.978	3394.439	3219.65	3723.086	3253.714	3116.322
ENSG00000073670	ADAM11	4106.6	46	63	213.16	61	48.01	124	85	26	12	962.451	23	39.002	18	17	24	24	40	35.004	16	35
ENSG00000073711	PPP2R3A	5278.2	1373.368	211.999	422.843	208.925	365	738.686	249.964	310.821	669.109	828.18	67.008	29.996	44	47	31	27	22	46.012	35.012	42.979
ENSG00000073712	FERMT2	3364.4	2880.881	2495.096	604.412	1570.48	1555.917	1174.357	1940.744	1433.838	1401.324	798.389	98.255	108.672	93.531	81.372	70.284	86.884	83.412	78.495	65.399	90.586
ENSG00000073734	ABCB11	281.6	14.281	1.985	1.489	1	3.331	3	1.087	2.991	1.883	2.986	0.801	2.146	2.126	1.117	2.223	1.137	4.039	2.208	0	2.002
ENSG00000073737	DHRS9	1434.6	206.005	257	40.835	2235.025	144.005	63	863.065	2014.018	209.156	205	35.001	101.003	86.041	57.044	137.124	102.107	188.252	47.999	166.001	150
ENSG00000073754	CD5L	2019.9	10	7	3	7	8	4	2	1	5	0	1	1	0	2	0	4	1	1	1	1
ENSG00000073756	PTGS2	2732.4	1580.804	1237.443	324.375	1184.58	337.777	180.036	2282.057	480.066	104.079	164	1457.957	4374.642	4526.946	5609.313	928.213	937.308	501.417	5704.149	5806.966	2522.781
ENSG00000073792	IGF2BP2	2481.3	484.175	430.999	51.985	805.738	723.128	3777.705	534.968	781.017	1546.987	450.269	833.584	364.233	127.083	453.149	318.999	242.201	282	222.326	386.024	228.999
ENSG00000073803	MAP3K13	3600.8	6499.32	971.979	1288.55	959.714	615.089	880.97	777.647	1081.239	562.357	1620.967	333.286	404.542	283.37	281.647	371.327	348.558	359.512	408.449	358.742	398.715
ENSG00000073849	ST6GAL1	3616	5220.578	5460.526	2297.032	6115.929	3232.295	1728.427	5922.186	2220.428	3206.73	3938.149	3040.991	5730.924	3856.682	2984.979	4644.047	6861.654	5538.639	7489.753	4290.855	4176.675
ENSG00000073861	TBX21	2129.8	313.114	202	117.311	199	174	108	110	947.386	227.226	117	1024.65	946.535	2817.978	956.116	1595.142	2292.003	1140.437	1966.655	1770.864	2176.028
ENSG00000073905	VDAC1P1	676.9	22.642	2.044	1.013	3.067	0	6.079	0	4.074	0	1.014	0	4.039	1.006	2.05	1.013	4.049	1.35	1.01	4.059	2.024
ENSG00000073910	FRY	1451.9	2154.107	1547.427	997.15	912.69	582.247	336.24	852.357	684.804	317.163	171.934	1741.984	1787.966	642.948	1418.587	1431.569	1380.232	1389.983	1025.588	1307.108	1314.933
ENSG00000073921	PICALM	2112	7909.083	4652.716	4006.221	4535.12	4079.476	5153.368	3629.561	4039.485	4950.636	3149.024	9020.155	7090.928	4420.568	8827.971	5991.776	5248.62	7245.649	5520.09	7193.559	4326.99
ENSG00000073969	NSF	3736.3	2301.894	1240.385	2166.221	1404.869	987.659	2594.859	1058.035	1406.85	1231.693	2337.149	1985.577	1530.806	1092.157	1377.565	1219.672	1429.481	1310.808	1090.025	1472.029	967.269
ENSG00000074047	GLI2	5030.8	415.22	399.004	65.028	620.256	654.645	190.026	485.737	259.983	345	87	0	0	0	0	0	0	0	1	0	0
ENSG00000074054	CLASP1	5935.4	4019.488	1620.717	1807.312	1187.03	1677.091	2296.586	2068.96	1225.803	1336.923	1256.463	1939.793	2234.911	1659.12	1730.385	1799.367	2123.902	1793.272	2059.681	1713.31	2084.054
ENSG00000074071	MRPS34	675.8	3463.536	904.012	1035.961	1183.467	781.076	880.199	565.999	702.337	814.993	1249.808	1051.645	832.209	735.594	747.002	829.259	984.61	999.146	1275.492	961.666	767.115
ENSG00000074181	NOTCH3	6825.1	12125.165	10101.297	5471.934	6588.317	9420.825	13296.385	5627.104	5748.608	4296.538	4203.276	174.304	47.049	29.205	51.477	47.53	57.036	44.54	65.259	20.039	30.548
ENSG00000074201	CLNS1A	879.4	3784.407	1370.309	2860.748	1375.836	985.901	1926.664	965.393	1032.966	1202.718	1410.623	1541.344	1620.911	910.907	1207.773	1507.365	1399.614	1744.503	1998.085	1551.231	1092.097
ENSG00000074211	PPP2R2C	2269.8	11.116	45	63	153.005	64	13.001	28.167	320.11	471.606	4	5.013	4.012	3	9.002	1	5	1.001	4.001	4.002	1
ENSG00000074219	TEAD2	1902.8	4458.331	1794.547	925.602	1134.045	1710.46	1658.3	803.603	1055.637	675.388	869.379	31.034	88.015	20.81	15	57	62.976	93.722	126.883	61.107	57.056
ENSG00000074266	EED	1489.9	1028.478	444.905	443.028	559.002	467.933	538.366	458.628	465.26	544.474	514.185	591.812	642.052	670.668	420.358	500.328	620.257	526.919	568.284	537.003	590.594
ENSG00000074276	CDHR2	1327.3	31.118	7	12.113	801.222	10.002	26.125	21	13.076	17.046	4.099	20	66	28.003	14.492	38	41	35	43	16	39
ENSG00000074317	SNCB	1154	40	30	6	2	3	2	91.999	0	23	4	0	0	0	0	0	0	1	0	0	0
ENSG00000074319	TSG101	1122.2	2308.623	1312.841	1851.374	1446.105	1116.02	1484.44	858.923	776.515	1045.542	2019.784	1269.76	865.997	772.079	832.852	786.677	828.334	1045	940.174	1006.122	689.535
ENSG00000074356	NCBP3	3050.6	6127.683	2113.499	1923.427	2261.234	2022.549	2057.842	2310.671	1684.543	1897.009	866.663	2880.143	3246.119	2163.42	2335.516	2581.043	2663.498	2682.974	2091.065	2362.712	2303.709
ENSG00000074370	ATP2A3	2619.8	3665.221	8907.214	2095.206	9650.121	3858.748	2326.388	6229.143	3029.603	4589.851	2607.636	7143.726	13473.557	13079.41	8565.124	11548.505	14789.009	12661.987	16467.932	10656.026	12980.882
ENSG00000074410	CA12	6241.9	83.966	82	319.147	999.342	114.051	209.293	264.1	128.045	524.048	674.241	0	2.981	2	3	5.01	0	1	2	2	1
ENSG00000074416	MGLL	3905.6	8071.764	5187.844	9329.461	7365.477	2819.783	2054.465	3765.249	4775.271	928.268	6058.183	443.02	1452.318	618.439	1132.492	570.217	1106.645	814.876	407.151	868.553	794.741
ENSG00000074527	NTN4	2978.9	2304.79	955.94	670.646	1323.316	994.462	349.779	901.843	1007.538	471.614	408.001	3	24	4	14	16	22	9	24.017	26.034	20
ENSG00000074582	BCS1L	775.1	2321.987	972.656	1656.611	1106.406	688.172	756.659	770.385	650.574	552.006	1091.257	475.215	742.23	385.115	325.196	573.577	786.561	645.927	667.457	480.253	560.016
ENSG00000074590	NUAK1	6406.8	1383.237	2439.618	411.988	872.194	1113.309	516.127	2536.174	344.07	951.542	386.701	87.014	35	42	24.024	53	56	22.001	29	95.001	121
ENSG00000074603	DPP8	4092.3	2266.807	1116.007	1026.748	951.075	1359.216	1027.166	1333.467	973.767	779.453	693.689	1871.1	1911.339	1545.306	1457.978	1869.758	1927.618	1877.568	1843.926	1626.301	1559.977
ENSG00000074621	SLC24A1	3296.5	1134.738	605.609	569.815	372.16	384.345	381.083	899.195	291.944	261.061	190.407	311.03	406.051	226.251	226.103	276.008	293.1	303.048	337.243	187.207	293.101
ENSG00000074657	ZNF532	4009.5	7086.539	3069.912	2697.416	2562.428	1875.28	6118.572	2751.886	2392.313	3992.256	1429.824	937.799	978.503	968.823	545.173	600.036	489.764	771.326	762.362	624.431	1016.096
ENSG00000074660	SCARF1	2708.7	2240.136	2797.416	721.816	1258.566	1725.9	928.381	1367.431	1554.419	685.103	597.513	1901.371	562.743	469.741	615.576	624.344	384.577	698.105	410.81	983.599	547.706
ENSG00000074695	LMAN1	4497	8318.928	1800.359	4759.086	2540.295	3036.223	6708.176	3026.563	3130.302	4365.844	2219.056	1089.791	1394.087	1636.798	899.542	1360.569	1343.037	1348.813	1692.46	1396.486	1427.778
ENSG00000074696	HACD3	2949.6	2713.863	1259.762	2505.598	1527.786	2099.2	2008.98	1453.407	1679.433	1136.033	2497.864	546.136	644.656	558.118	361.219	472.2	542.998	471.651	572.526	427.487	525.35
ENSG00000074706	IPCEF1	5375.5	1845.779	358.002	1383.63	365.084	189.008	322.513	325.295	418.44	478.564	1277.812	1715.726	2278.642	1577.257	1159.758	1796.037	2113.271	1885.834	2564.899	1533.598	1883.198
ENSG00000074755	ZZEF1	6036	4304.894	3471.229	2249.642	3080.13	1963.186	2522.758	3268.741	1999.621	2270.85	1369.665	7029.633	7987.103	6324.218	5841.608	5968.188	6557.207	6051.812	6272.938	5394.257	6882.674
ENSG00000074771	NOX3	1862.7	0	0	0	0	0	0	0	0	0	0	0	0	0	0	0	0	0	0	0	0
ENSG00000074800	ENO1	1583.7	59093.963	25004.698	35848.979	26748.01	16661.132	42550.315	6158.581	16128.93	34807.894	33745.706	27516.78	17510.593	11823.64	19206.858	13604.463	12743.254	15092.926	16757.443	17276.065	10581.917
ENSG00000074803	SLC12A1	3042.9	22.004	6	1	3	5	3	13	5	1	1	100.999	2	6	0	1	15	2	1	9	0
ENSG00000074842	MYDGF	842.9	4242.301	1812.478	2052.798	3084.196	1766.99	1966.222	1057.442	1231.211	2547.964	2558.191	1633.919	1060.533	921.264	1038.218	931.561	769.406	1205.529	1324.903	1293.721	946.896
ENSG00000074855	ANO8	3895.2	2212.317	1043.931	731.902	847.148	1257.289	770.001	776	1133.933	547.044	832.754	1823.689	1361.872	804.887	990.263	1093.231	1524.814	1318.274	1340.143	1060.812	1220.059
ENSG00000074935	TUBE1	1654.5	883.206	364.024	244.795	344.814	284.088	269.994	586.251	381.002	229.012	162.996	194.455	498.26	220.213	196.76	357.742	457.456	393.783	341.271	224.514	302.976
ENSG00000074964	ARHGEF10L	2314.9	2927.372	1410.123	1244.453	2466.177	1306.076	1235.758	1057.523	1662.594	902.869	1171.604	3563.794	1943.025	713.332	1702.532	1433.551	940.046	1926.131	1070.071	2129.18	1014.678
ENSG00000074966	TXK	1511.8	266.827	112.023	52.45	100.653	106.11	109.947	110.405	126.564	194.635	32.705	672.601	2710.348	744.939	569.523	1379.487	2250.213	1644.327	1556.1	1132.13	2026.7
ENSG00000075035	WSCD2	2123.2	19	71	16	33.001	4	3	125.002	11	3	1	1	9	1	3	2	0	0	1	22	5
ENSG00000075043	KCNQ2	9041.9	14	0	10.001	1	52.999	0	0	1	0	1	0	2	0	1	2	0	0	1	0	2
ENSG00000075073	TACR2	1568.9	21	14.009	12	0	16	39	46.21	24	13	14	25	43	9	28	28	20	21	11	10	20
ENSG00000075089	ACTR6	1513.1	959.082	213.621	344.319	313.13	295.715	349.018	434.6	305.236	297.923	365.999	368.055	382.683	377.02	277.486	373.565	443.064	374.986	487.718	383.493	292
ENSG00000075131	TIPIN	1110.4	390.829	87.437	145.986	115.855	123.928	230.572	94.187	112.038	81.087	88.334	83.729	100.902	56.342	103.56	68.067	99.929	78.928	120.805	103.377	93.71
ENSG00000075142	SRI	770.7	2900.526	1392.078	2123.412	2433.46	892.157	3115.832	1595.953	1845.135	1060.502	2602.599	1022.002	1124.236	1008.828	1144.552	907.153	1275.534	1195.579	1231.364	1251.806	908
ENSG00000075151	EIF4G3	4247.5	5016.909	2666.62	1916.931	1999.584	1810.162	2594.643	2402.12	1769.52	1842.837	1288.495	3412.506	2282.344	2163.118	2099.259	2181.801	1981.569	2010.823	2222.792	2359.155	1873.446
ENSG00000075188	NUP37	999	797.928	339.016	321.394	322	320.538	407.001	256	219.371	369.237	355.002	254	292.263	205.178	171.091	290.405	273.336	254.102	259.215	250.687	160.044
ENSG00000075213	SEMA3A	4196.5	296.537	297	41	206	386.343	2114.317	453.714	153.627	378.001	493.109	2	23	16	11	5	8	13	22	1	11
ENSG00000075218	GTSE1	1776	369.749	178.001	81.001	153.001	346.945	604.578	38	299.806	491.98	350.452	42.005	47	52.001	14	22	38.001	26	17.001	59.057	40.001
ENSG00000075223	SEMA3C	3083.4	804.061	428.729	1927.205	587.698	2412.558	1008.628	1333.725	517.705	558.461	594.758	141.012	346.035	115.444	357.951	292.112	176.015	290.957	224.121	338.33	156.891
ENSG00000075234	TTC38	1658.3	1506.679	769.55	991.806	1330.488	512.052	606.333	665.761	817.079	548.848	595.019	1242.005	1064.403	1593.386	1257.279	1170.676	1520.437	1130.206	1213.96	1393.009	1297.287
ENSG00000075239	ACAT1	997.7	1560.154	953.123	3557.095	897.187	517.383	933.067	762.009	585.563	551.609	698.869	452.957	516.352	457.317	402.54	414.113	479.872	434.125	491.121	474.231	366.122
ENSG00000075240	GRAMD4	3011.3	3333.422	1849.502	3253.283	2122.03	1106.966	1628.238	1162.365	1531.279	1059.98	2361.313	3567.295	2256.775	1043.971	1831.504	1748.684	1652.879	1758.001	1958.607	2224.464	1352.262
ENSG00000075275	CELSR1	5542.9	8685.427	2109.793	4862.427	2563.285	1957.277	2730.415	5910.656	2634.233	2962.149	2331.611	98	594.856	94	182.031	238.013	511.02	433.462	355	272.002	537.356
ENSG00000075290	WNT8B	1940.9	19	3	24.018	1	4	5	3	3	1	10	6	8	3	3	2	14	6	8	3	3
ENSG00000075292	ZNF638	1849.7	7516.867	2891.881	3644.818	2794.513	2440.324	3375.302	3084.235	2177.944	2052.148	2020.504	2464.748	3130.461	2047.182	1816.603	2586.058	2678.099	2724.327	2830.298	2092.783	2186.584
ENSG00000075303	SLC25A40	1928.6	663.446	269.524	318.814	184.201	309.872	584.462	422.137	448.274	254.022	297.333	1004.833	938.883	525.607	710.541	786.259	767.95	887.965	755.346	792.406	397.652
ENSG00000075336	TIMM21	730.8	1047.102	309.365	280.342	326.497	268.586	419.07	253.648	267.602	325.012	181.199	259.384	263.386	182.432	184.253	243.006	283.464	308.207	217.225	229.242	243.389
ENSG00000075340	ADD2	8627.8	167.645	262.684	226.907	166.981	214.255	113.268	357.49	76.322	169.812	43.37	83.769	192.422	91.567	174.315	193.721	262.774	287.019	466.511	232.497	230.125
ENSG00000075388	FGF4	3046.1	0	0	0	0	2	0	0	1	0	0	0	0	0	0	0	0	0	0	0	0
ENSG00000075391	RASAL2	7803.5	3319.04	1324.402	1199.955	918.342	1837.636	3096.03	1178.563	1462.678	1812.573	874.496	150.344	107.821	43.624	152.329	93.841	90.274	100.499	93.838	98.501	66.292
ENSG00000075399	VPS9D1	1912.8	2314.073	1309.696	651.841	1762.186	796.337	1054.031	566.824	1132.032	1041.511	774.244	2578.047	1481.099	1864.784	1384.215	1203.884	2296.144	1485.164	1425.74	1753.61	1446.577
ENSG00000075407	ZNF37A	5461.5	1907.874	499.7	922.482	631.544	666.313	643.918	911.014	1035.48	452.089	908.818	709.232	826.877	707.346	437.27	699.89	812.966	798.271	812.68	663.518	830.329
ENSG00000075413	MARK3	1964.4	4605.416	2598.406	1749.25	3726.972	1788.567	1470.4	1743.73	1921.611	2384.437	1032.529	3411.815	2868.046	2410.634	2536.477	2242.146	2539.592	2464.395	2245.066	2636.967	2589.855
ENSG00000075415	SLC25A3	1144.7	12304.458	7071.41	9093.692	8565.612	5050.709	5718.899	4345.342	4529.741	6391.489	6026.14	10489.407	10092.144	7178.143	9322.61	7491.349	7341.809	8699.769	7669.418	8760.857	8855.449
ENSG00000075420	FNDC3B	5369.9	5213.543	2198.151	1872.973	2027.3	4131.991	3462.096	2195.722	2296.771	2213.613	3260.818	2351.73	1684.804	807.2	1615.504	1262.339	1251.703	1308.912	1127.367	1528.843	1085.703
ENSG00000075426	FOSL2	5475.2	10677.792	20897.36	4163.721	8834.21	8786.586	8977.457	2268.53	6717.367	5820.041	3421.405	14160.055	24559.037	9961.61	19471.195	8292.487	8442.844	7387.361	13335.063	15684.194	13533.647
ENSG00000075429	CACNG5	857.8	0	2	0	0	1	0	1	0	0	0	0	0	0	0	0	0	0	0	0	0
ENSG00000075461	CACNG4	3208.9	66	32	11.034	103	12	1363.413	179	194.03	74	3	0	2	0	2	0	4.102	2	1	2	1
ENSG00000075539	FRYL	4104.2	3493.744	1289.659	1114.936	1148.454	1231.316	1736.663	1632.649	1583.991	1504.829	949.007	2520.772	3204.457	2175.223	2103.934	2529.319	2865.567	2328.955	3179.832	2154.116	2606.025
ENSG00000075568	TMEM131	4141.2	3427.403	1997.191	2005.203	2073.738	2431.718	2036.717	2925.867	2073.196	1906.062	1624.677	3218.356	3219.984	1817.511	2320.194	2763.825	2826.27	2982.909	2852.939	2809.495	2194.916
ENSG00000075618	FSCN1	2362.5	4632.842	5066.4	819.751	2506.65	6716.532	6327.442	2638.079	4859.577	6267.594	1602.359	422.33	213.046	70.055	186.683	130.078	151	231.003	176.146	202.001	129.064
ENSG00000075624	ACTB	1633.6	206298.519	147317.657	47453.343	150226.137	98829.441	134639.772	69047.236	103442.545	98659.526	98132.735	263854.883	159161.494	110001.728	157168.047	121570.01	149589.662	155571.792	131454.394	168841.643	101701.522
ENSG00000075643	MOCOS	3968.9	836.198	205.512	495.2	292.855	200.614	439.493	161.929	534.916	226.697	119.545	64.123	76.547	59.626	76.769	54.489	54.257	46.617	49.601	67.317	57.434
ENSG00000075651	PLD1	3977.5	679.366	637.759	199.036	995.909	597.621	545.417	750.526	511.896	376.39	257.3	398.051	212.092	70.184	279.229	192.172	180.114	175.209	125.018	214.289	91.007
ENSG00000075673	ATP12A	4086.9	5	9	2	2	1	15	501.987	53	11	5	0	0	0	0	2	0	1	1	0	0
ENSG00000075702	WDR62	2113.3	774.684	435.7	641.509	325.355	519.427	1687.74	217.663	1016.897	491.045	416.21	291.225	368.001	228.767	248.895	237.681	332.722	282.367	230.781	294.674	358.833
ENSG00000075711	DLG1	2800.5	2999.829	1005.605	1002.64	1117.44	922.246	1460.081	1365.758	953.302	1298.478	1051.795	1306.258	1468.275	1208.862	1151.332	1235.419	1295.881	1255.338	1415.231	1161.516	1444.432
ENSG00000075785	RAB7A	2053.9	11157.334	6955.464	3818.062	6128.337	2993.408	6218.283	3983.285	4674.008	3743.936	5569.983	9010.972	5711.098	3620.606	4764.846	4754.984	4958.386	5937.69	5565.841	6013.014	3848.251
ENSG00000075790	BCAP29	1463.5	1077.221	584.141	461.281	464.584	732.318	1489.808	576.601	509.234	530.373	972.103	478.744	313.607	299.873	340.869	271.576	254.299	380.842	309.516	390.348	229.336
ENSG00000075826	SEC31B	3067.8	3331.578	1666.045	1390.653	1078.16	1169.234	715.161	1307.466	984.338	995.356	415	2541.485	4388.405	2493.047	1621.495	3249.316	4499.351	3170.328	3074.362	2706.551	3308.695
ENSG00000075856	SART3	2210	3078.124	1902.641	1305.534	1632.851	1458.268	1137.496	1702.757	1200.184	1259.14	1204.725	1252.059	1686.686	1403.883	1093.928	1345.474	1526.526	1477.449	1745.958	1396.969	1235.48
ENSG00000075884	ARHGAP15	1024.2	648.324	886.404	196.924	693.107	377.306	301.229	553.058	446.122	477.186	212.149	1048.297	1996.005	1246.856	989.883	1360.854	1777.968	1730.001	2208.626	1381.958	1293.921
ENSG00000075886	TUBA3D	1374.9	41.956	4	19	15	8.002	12	26.764	13.956	11	4	10	17.751	29.886	12.888	17.124	22.276	23.975	17.736	9	23.792
ENSG00000075891	PAX2	2627.7	0	0	0	0	0	0	0	0	1	0	0	2	0	0	0	0	2	2	2	0
ENSG00000075914	EXOSC7	1085.8	1213.207	854.715	1198.459	875.856	568.322	613.083	461.259	573.591	563.98	635.046	605.325	639.978	486.813	418.467	524.74	546.641	539.565	568.663	532.121	484.237
ENSG00000075945	KIFAP3	2672.9	1208.659	745.338	934.141	812.008	844.915	818.778	821.668	625.332	691.76	695.259	238.004	378.468	363.961	251.983	275	410.819	399.183	395.393	314.239	309.545
ENSG00000075975	MKRN2	2658.2	1723.445	522.02	803.273	661.254	717.277	680.986	730.6	551.363	578.102	624.116	776.358	738.686	667.442	617.043	734.607	772.854	859.152	914.123	672.748	558.003
ENSG00000076003	MCM6	2942.9	1652.454	1112.49	981.923	886.624	1263.493	2070.255	542.143	669.038	995.403	1571.762	390.83	570.894	670.973	362.531	417.565	500.522	413.002	664.211	578.309	538.041
ENSG00000076043	REXO2	779	2781.684	535.376	1916.77	1111.704	309.288	911.401	835.164	250.739	1350.23	919.868	413.95	636.955	263.683	166.519	459.617	804.176	583.556	327.886	227.757	303.382
ENSG00000076053	RBM7	1569	1441.029	494.359	1074.529	468.088	508.117	494.43	472.222	418.311	484.935	406.057	756.143	933.153	618.469	776.076	545.939	538.799	656.371	675.956	678.804	795.601
ENSG00000076067	RBMS2	7432.8	6097.976	2383.394	1986.209	1741.28	2467.687	1380.948	2014.354	1888.429	1744.154	1136.053	2020.423	955.211	332.073	1054.382	557.43	457.465	561.634	615.212	561.631	516.61
ENSG00000076108	BAZ2A	4100.6	10723.682	5227.531	4809.742	3854.795	4696.679	4727.255	5964.95	4970.303	4529.497	3877.477	9207.991	11045.657	8243.398	10131.488	8783.76	9178.619	8784.663	9849.434	9187.898	10241.895
ENSG00000076201	PTPN23	4521.8	4971.104	2782.015	2643.832	3135.079	2734.125	2292.275	2471.403	2404.182	1869.208	1503.726	2993.658	2412.966	2176.911	1893.596	2230.086	2655.551	2360.764	2316.989	2252.731	2111.819
ENSG00000076242	MLH1	1947.4	1399.609	1005.025	756.539	972.305	642.388	703.213	758.639	769.58	793.45	683.976	770.754	798.35	582.357	607.095	683.622	793.316	790.834	724.395	665.828	510.338
ENSG00000076248	UNG	1937.4	1571.631	551.38	859.902	567.798	740.704	1068.087	371	388.24	746.719	760.948	183.012	333.838	318.814	138.249	305.305	309.96	311.745	460.001	276.222	241.267
ENSG00000076258	FMO4	1925.2	287.194	135.124	220.367	139.023	95.472	154	197.927	78	48	70	70.107	143.143	73	41	86	89.053	91	84	67.031	66.01
ENSG00000076321	KLHL20	2306.3	1001.183	514.965	722.438	359.663	484.06	488.798	584.498	463.271	330.286	258.699	457.304	710.309	434.375	416.104	415.189	507.586	539.424	547.423	440.004	544.179
ENSG00000076344	RGS11	2403.2	425.386	770.563	333.807	429.609	742.525	1391.397	807.381	388.03	80.858	105.394	9.498	13.789	3.353	4	2.147	8.062	4.086	6.291	8	7.475
ENSG00000076351	SLC46A1	2987.6	1325.398	685.179	2631.819	910.047	865.482	1064.062	966.789	861.286	397.572	1222.724	396.654	529.928	213.279	292.385	344.106	465.417	495.192	386.562	345.101	318.283
ENSG00000076356	PLXNA2	4839.3	2805.809	2526.848	2948.145	1574.679	2043.143	847.11	1749.732	917.275	550.089	601.632	429.027	226.027	65	272.815	183.006	255.107	232.125	163.005	186.018	162
ENSG00000076382	SPAG5	1960.2	1132.747	557.785	534.713	390.902	900.411	1740.409	198.815	803.409	694.571	1115.935	237.828	310.498	240.767	188.905	198.92	220.546	163.482	151.441	261.61	240.736
ENSG00000076513	ANKRD13A	2642.8	6844.62	2357.636	1536.38	2257.31	1612.203	2697.751	2354.604	2157.657	3015.504	2112.84	4028.829	4092.191	3044.013	3590.757	3930.448	4078.415	4233.4	4260.831	4319.539	3287.985
ENSG00000076554	TPD52	1348	4638.031	532.814	1790.673	1769.061	901.934	1646.204	958.487	642.132	592.595	3617.862	388.125	720.204	489.765	253.376	756.887	502.659	701.192	830.386	612.241	471.236
ENSG00000076555	ACACB	3378.5	1419.308	1457.396	670.994	1033.921	727.569	542.626	2583.767	752.292	471.735	260.601	412.308	918.065	473.825	430.325	773.011	650.819	730.779	742.088	494.266	684.105
ENSG00000076604	TRAF4	1169.9	6401.537	1932.459	4706.419	2770.497	2075.14	2311.261	1336.523	3138.638	1463.82	4603.649	326.873	1175.102	856.742	506.098	618.566	628.059	532.438	818.8	680.752	1005.847
ENSG00000076641	PAG1	7692	5588.237	1736.903	2104.46	1053.247	2065.186	1952.879	1116.533	1491.905	1113.64	3176.322	4386.58	7996.236	4081.323	3994.367	3622.258	6802.611	4919.768	5374.094	3710.379	5024.324
ENSG00000076650	GPATCH1	2294.4	707.079	317.562	307.855	495.045	318.604	508.332	354.38	284.87	251.592	242.896	334.507	487.767	335.939	451.757	397.565	418.4	406.039	396.471	361.135	386.434
ENSG00000076662	ICAM3	1633.3	1406.42	2164.095	712.864	2826.14	1024.306	583.313	1230.812	824.176	1080.268	930.577	6693.842	9160.185	6695.709	7644.276	7231.061	8370.149	8839.168	9913.386	8655.573	5987.045
ENSG00000076685	NT5C2	2114.2	6177.404	2875.944	2569.539	2328.92	1939.929	2140.233	2076.909	1711.461	1754.626	2157.829	3166.848	2789.011	1656.646	2598.926	2277.983	2315.829	2912.867	2097.695	2805.2	1852.567
ENSG00000076706	MCAM	2656.1	5833.358	15251.096	2379.248	5031.509	9323.196	7679.385	3035.31	6705.36	5724.385	1795.394	25.927	125.806	18.392	48.883	44.037	17	33.482	18.278	42.001	36.945
ENSG00000076716	GPC4	4788.9	4979.715	747.085	2304.179	879.139	944.731	251.995	806.851	704.914	1181.723	3580.724	16	23.007	2	31	10	7	18.002	17	16	16
ENSG00000076770	MBNL3	6673.6	898.498	527.996	484.409	354.172	398.27	285.109	691.451	467.072	361.088	449.972	1324.4	2157.42	1071.288	1139.671	1459.552	1577.173	1407.43	1678.367	1321.38	1168.197
ENSG00000076826	CAMSAP3	2090.6	2652.004	349.367	999.532	811.03	194.18	614	317	326	197	986.025	7	21	9	5	11	18	7	41	16	12
ENSG00000076864	RAP1GAP	3351.7	2677.703	972.137	6382.438	1398.774	111.457	177.156	262.001	505.458	106.367	433.265	8	7	7	50	3	5	2	6	6	11
ENSG00000076924	XAB2	2314.4	3851.615	2119.706	1559.315	2170.739	1302.937	1461.112	1596.813	1387.349	1202.683	1312.728	2294.049	2783.42	2144.98	2201.445	2171.84	2435.019	2242.754	2491.151	2189.199	2567.193
ENSG00000076928	ARHGEF1	1703.5	19396.679	14551.216	7163.606	10052.033	9959.455	6496.691	7391.561	8124.774	7823.271	4975.762	30313.77	38321.839	31246.342	22969.812	30176.514	41309.945	32968.013	33902.478	27838.159	36750.046
ENSG00000076944	STXBP2	968.3	7313.476	3566.294	2589.682	4891.988	2420.96	3238.309	1338.949	2858.871	2259.124	3078.41	12480.689	9408.932	6436.956	10364.944	7729.55	7657.35	10067.794	6911.786	9731.711	6664.626
ENSG00000076984	MAP2K7	2469	3407.701	1456.214	1570.935	1569.678	1211.466	1287.053	1430.85	1109.672	1091.585	1342.726	2235.282	2310.724	1842.66	2272.353	1834.252	2184.625	2317.641	2124.053	2003.222	2420.809
ENSG00000077009	NMRK2	954.9	2	2	0	1	0	0	4	2	0	0	0	0	0	1	0	0	0	0	0	0
ENSG00000077044	DGKD	2757.4	8835.15	4367.421	4981.81	2807.205	2213.224	2263.191	1705.421	1710.504	1724.519	2506.093	7954.627	9473.793	5229.622	6011.214	7715.464	8285.751	8055.541	9152.837	6071.168	8997.117
ENSG00000077063	CTTNBP2	5798.9	78.001	143.001	33.028	88	51	86	202.212	206	33.001	117.001	98	51	1	10.02	38.029	3	25	42	17	7
ENSG00000077080	ACTL6B	843.6	9	0	0	0	0	0	1	0	0	0	0	0	0	0	1	1	0	2	0	0
ENSG00000077092	RARB	2462.5	271.895	214.012	53.027	242	148.163	154.723	455.932	164.739	208.001	91	4	8	6	1	4	12	6	6	5	3
ENSG00000077097	TOP2B	3025.4	5477.177	2909.732	2657.46	2662.193	2670.194	2379.021	3205.487	2349.761	2002.011	1865.936	4090.731	4860.949	3942.575	3132.555	4111.888	4471.494	4422.14	4894.45	3673.944	3585.027
ENSG00000077147	TM9SF3	5775.5	8618.998	2583.149	4379.376	4050.462	5290.232	5004.933	3944.059	2868.699	3329.315	4809.766	3683.518	3172.513	2574.913	2757.969	2895.775	2960.997	3017.794	3229.554	2786.113	2203.668
ENSG00000077150	NFKB2	2198.2	4458.508	5487.873	1839.435	4902.886	2640.967	2262.605	2312.278	2754.036	1821.404	2266.306	3581.53	4311.221	2442.193	3176.817	2455.814	3489.342	3939.17	3767.393	2778.737	3263.003
ENSG00000077152	UBE2T	737.8	554.876	117	331.896	84.574	235.012	828.354	36	200.877	184.929	370.224	25	29	16.705	3.18	30	44.999	30.001	27.019	40	39.999
ENSG00000077157	PPP1R12B	9162.4	9466.334	5239.51	2441.131	2158.404	1764.598	1915.344	7233.834	2469.166	1213.772	1881.296	1109.299	1165.538	767.161	866.927	1070.207	1023.697	903.296	1069.647	944.574	982.145
ENSG00000077232	DNAJC10	3661.7	5067.072	2492.568	4453.682	2791.711	2876.329	3741.049	3957.911	2784.216	2582.491	2087.444	3804.013	3486.248	2041.258	2536.2	2869.363	2598.892	3190.383	3570.256	2853.285	2559.752
ENSG00000077235	GTF3C1	2385.4	6653.539	3204.024	2178.398	3794.919	2111.136	3141.871	2496.725	2115.978	1819.329	2283.914	2640.997	2906.345	2432.646	2020.418	2537.531	2768.845	2163.389	3295.36	2450.143	2710.603
ENSG00000077238	IL4R	2469.3	10328.446	11185.408	1834.588	7231.709	2972.492	2355.782	2200.358	4276.806	2754.359	2427.31	7358.456	8356.19	2819.811	4085.549	5798.764	6918.048	9441.269	9491.692	4522.049	5305.658
ENSG00000077254	USP33	2073.5	2959.935	1103.538	1362.593	1048.527	1327.921	1655.202	1681.009	1381.883	1331.817	1433.332	2191.862	2393.789	1941.838	1904.528	2078.462	2312.188	2165.695	2129.899	2036.622	2026.018
ENSG00000077264	PAK3	5550.3	703.148	130.032	49.05	165.596	228.445	67.421	164.181	100.647	97.738	43.457	141.769	112.116	68.493	85.831	78.421	110.3	82.112	75.064	81.391	84.595
ENSG00000077274	CAPN6	3396.9	243	144	16	270	12	2	72	8	5	0	0	0	0	0	0	2	1	0	1	0
ENSG00000077279	DCX	8991.9	4	0	1	6.001	1	0	9.977	3.098	2	0	1.002	1	0	0	0	0	1	6.969	1	1.088
ENSG00000077312	SNRPA	1129.8	4925.744	1488.958	1895.944	1609.284	1356.991	1672.625	903.919	1157.942	1348.694	1337.535	1596.052	1371.218	1093.843	1376.793	1384.532	1405.771	1354.872	1589.396	1463.607	1398.254
ENSG00000077327	SPAG6	1959.4	1209.702	59.001	164.473	107	7	54	1474.368	245.776	10	11	4	12	9	2	0	2	2	0	2	2
ENSG00000077348	EXOSC5	923.7	1430.183	313.881	980.652	344	316.392	1075.063	162.008	320.369	248	465.941	327.36	380.302	206.185	324.557	316.776	311	431.732	384.567	332.02	220
ENSG00000077380	DYNC1I2	2169.8	3827.472	2394.123	2144.854	2492.312	2572.453	3286.13	1821.607	1731.226	1656.836	1672.302	1749.085	1284.76	918.052	1120.64	1233.025	1278.54	1318.435	1338.948	1288.318	675.872
ENSG00000077420	APBB1IP	2441.2	1269.302	1289.008	439.775	1318.352	694.645	569	648.188	960.585	600.558	495.162	5149.813	3676.646	3466.954	3047.293	3405.196	3611.086	3722.828	3540.724	3452.075	2435.959
ENSG00000077454	LRCH4	1605.8	6721.521	3487.425	1766.214	3834.461	2902.746	3353.947	2924.301	3987.758	2292.153	2426.841	9005.113	10205.28	6519.943	7970.015	8335.828	9919.502	9738.498	9190.982	8153.229	8781.706
ENSG00000077458	FAM76B	1214.9	1206.394	426.126	541.714	335.384	451.702	416.645	518.18	470.155	383.033	282.027	1122.002	1282.399	981.768	1026.317	1053.794	1121.106	1160.479	911.929	1067.877	1124.718
ENSG00000077463	SIRT6	1010.8	1417.418	690.796	498.584	886.571	541	588.547	395.855	479	587.348	527.896	1028.8	763.002	654.504	605.326	574.445	815.008	778.566	717.833	682.063	658
ENSG00000077498	TYR	1274.9	1	0	0	0	1	1	0	0	0	2	0	0	0	0	0	0	0	0	0	0
ENSG00000077514	POLD3	2595.9	1106.562	738.285	562.026	644.067	414.326	564.08	533.049	580.182	548.512	362.01	797.847	669.438	387.477	589.42	490.572	616.67	594.229	467.073	597.167	315.289
ENSG00000077522	ACTN2	2421.5	93	249	47.009	58	16	2	419.967	70.134	15	3	0	0	1	2	1	4	0	0	1	1
ENSG00000077549	CAPZB	1124.3	10042.469	8639.985	3012.491	9141.625	4797.57	4909.729	4355.525	4568.795	5815.341	3987.259	8750.996	7564.872	5953.039	7107.877	6071.164	7104.092	7349.861	7903.063	7305.613	5185.21
ENSG00000077585	GPR137B	1652.7	1416.034	550.093	370.26	1147.595	519.407	404.611	376.118	584.603	430.499	464.061	429.194	393.773	332.584	331.091	257.424	404.996	382.993	344.201	278.003	246
ENSG00000077616	NAALAD2	3259.9	79	48.001	57.011	68.517	103.002	31	382.536	68.017	49	23	33	53	45.175	52.439	37	112	58	24.023	56	37
ENSG00000077684	JADE1	4888.1	1932.678	882.328	666.652	926.239	661.135	1062.575	1016.11	617.946	537.254	451.223	977.28	1800.483	1178.769	924.522	1332.423	1626.851	1474.266	1756.114	1121.116	1520.547
ENSG00000077713	SLC25A43	2482.9	928.462	327	512.632	366.343	524.037	1352.372	279.725	290.903	408.059	771.01	377.509	269.897	273.165	291.161	265.128	283.164	299.168	295.396	331.395	226.007
ENSG00000077721	UBE2A	1341.4	2479.549	1209.091	1186.993	1492.776	1300.1	1691.718	866.19	1043.274	1375.197	1284.694	2150.807	1773.344	1396.837	1455.587	1208.578	1419.115	1466.992	1221.705	1446.429	1281.699
ENSG00000077782	FGFR1	2149.6	3609.742	5708.54	492.012	3930.804	2399.213	1429.235	4224.443	2094.22	1363.88	1024.138	304.103	343.662	303.043	210.345	343.962	303.824	367.259	539.908	216.691	410.582
ENSG00000077800	FKBP6	1783.1	72.435	25.979	17.124	26.77	17.368	11.001	47.121	8.123	6	11.044	22.13	14.073	10.055	8.022	15.002	15.487	8.024	19.928	8.001	12.066
ENSG00000077935	SMC1B	4029.9	11	2	3	9	2	9	6	6	5	7	7	9	8	4	2	4	3	9	7.003	7
ENSG00000077942	FBLN1	2347.2	3252.267	18108.86	724.877	11144.549	6530.191	3517.485	22727.254	6142.697	1855.951	2484.832	34	57.966	38.001	27.686	46	46.513	44.382	54.381	22.969	40.001
ENSG00000077943	ITGA8	5989.5	1331.807	1704.034	275.202	806.239	338.826	192.183	4168.813	898.42	442.631	234.029	7.001	8.073	4.591	1.058	0	8.779	5.309	7.235	1	8
ENSG00000077984	CST7	758.9	529.81	658.035	234.768	490.388	3254.227	340	151	1445.319	402.793	211.887	1769.344	1381.216	6147.505	1332.663	1831.936	2825.371	1690.285	3424.055	2482.55	3086.38
ENSG00000078018	MAP2	4350.2	803.551	337.076	3407.568	242.001	266.129	203.845	286	975.213	173.08	130	12	19	1	15	16	17	31	14	10.002	14
ENSG00000078043	PIAS2	4991	2019.221	542.076	676.793	620.033	522.304	751.862	730.291	584.364	568.43	189.339	647.538	740.327	474.057	559.562	665.386	624.035	675.793	572.229	481.472	517.081
ENSG00000078053	AMPH	2868	104	38	9	38	61	17	37	26	29	15	77.001	29.007	27	36.006	54	24	14	20	9	5
ENSG00000078061	ARAF	1628.4	3230.815	2889.523	1994.203	2742.296	1436.226	1357.162	1698.392	1573.827	1403.103	1973.326	3370.315	3447.579	2636.489	3031.1	2399.16	2933.812	2961.899	2796.426	3017.8	2805.299
ENSG00000078070	MCCC1	1351.8	2864.831	659.418	988.592	720.516	415.041	832.669	749.501	586.651	415.988	361.052	504.664	655.044	406.191	456.605	552.665	593.628	631.466	658.245	526.382	491.394
ENSG00000078081	LAMP3	3203.9	4316.185	2591.736	1428.441	1027.833	432.481	797.557	404.909	2361.641	448.284	1223.486	14.495	42.592	61.999	17.213	27.05	61.328	60.06	68.008	35.018	41.183
ENSG00000078098	FAP	1442.9	747.318	582.969	156.398	1164.813	802.737	691.846	287.226	581.563	1638.023	482.862	0	0	1	1	0	0	0	3	1	1
ENSG00000078114	NEBL	4129.2	2626.933	687.572	894.047	345.078	397.11	660.632	1729.135	1972.695	419	1065.595	1	2	1	9	6	0	2	2	205.01	3
ENSG00000078124	ACER3	5830.9	1496.197	639.916	508.231	746.079	719.063	928.137	703.262	934.894	730.023	526.392	3006.726	1276.515	751.194	1375.342	1032.498	1150.282	1218.716	902.479	1141.564	894.143
ENSG00000078140	UBE2K	1548.4	4188.405	1131.04	1662.934	1357.587	1217.936	1889.934	1006.835	1323.927	1417.136	1358.214	1941.629	1541.575	1349.204	1307.61	1364.559	1373.141	1315.827	1301.912	1363.254	1077.646
ENSG00000078142	PIK3C3	1785.9	1670.008	593.185	668.107	592.831	452.006	317.386	731.658	375.736	441.449	204.915	913.805	1095.503	659.692	766.354	840.205	1009.625	851.165	929.782	794.558	895.491
ENSG00000078177	N4BP2	8824	1035.039	270.532	465.92	203.257	442.361	475.674	705.07	463.118	410.702	322.015	895.292	1305.814	708.756	645.547	892.064	1112.304	916.811	887.769	831.261	915.296
ENSG00000078237	TIGAR	2097.5	248.772	225.448	252.661	337.842	341.434	287.192	91.539	383.838	530.547	299.156	459.643	267.147	257.498	318.464	267.268	270.863	318.999	258.273	322.699	241.706
ENSG00000078246	TULP3	2625.9	1750.616	827.996	639.406	650.255	623.992	937.454	811.376	637.183	586.225	1242.768	184	296.409	241.253	176.193	264.184	253.493	231.016	312.26	185.001	232
ENSG00000078269	SYNJ2	4644.8	1798.306	905.794	622.727	1337.867	805.234	1385.601	689.48	896.034	993.537	400.897	991.364	1020.112	427.353	416.924	765.183	1016.106	768.407	937.338	698.971	892.933
ENSG00000078295	ADCY2	7150	118.338	47.963	56.366	81.784	35.594	17.765	180.105	48.43	46.638	23.347	54.127	59.293	24.523	40.161	36.254	59.073	42.455	66.35	45.413	50.673
ENSG00000078304	PPP2R5C	1825.7	7514.97	2573.643	3518.896	2882.829	2599.977	2062.342	2490.107	2602.662	2522.971	2943.536	5040.662	6209.812	8714.673	4682.077	5988.724	5840.719	5260.449	6899.205	5250.552	6155.073
ENSG00000078319	PMS2P1	1056.9	397.258	248.493	214.608	164.776	152.846	284.901	162.09	200.849	152.874	181.636	145.047	268.953	193.565	172.007	211.566	205.955	282.464	291.415	228.858	203.779
ENSG00000078328	RBFOX1	1693.7	14.7	2.994	5.989	6.654	2	1	10.985	13.288	1	2.294	4.148	1.988	0	1.001	0	1.062	2.008	0	2.024	3.027
ENSG00000078369	GNB1	2827.9	13692.504	10654.218	5858.015	10279.293	7773.714	9683.783	6207.252	6593.059	7284.76	5161.953	13439.005	11201.591	7997.705	10733.318	9388.397	9839.192	10905.571	11458.298	11052.51	8357.282
ENSG00000078399	HOXA9	1888.9	17	25	9	14	13	13	24	383.603	27.005	11.278	76.001	15	21	7	18	63.008	21	31	34	34
ENSG00000078401	EDN1	1861.9	1729.531	1676.03	289.686	1026.787	330.56	478.364	325.526	1961.07	301.839	246	18	26	29	6	21	31	38	32	16	37
ENSG00000078403	MLLT10	3222.5	1550.389	1053.892	908.94	802.22	845.629	1207.63	1237.747	873.956	663.046	721.176	1933.773	2069.713	1484.57	1487.525	1466.46	1558.91	1492.574	1689.295	1493.077	1488.814
ENSG00000078487	ZCWPW1	1589.6	267.485	223.155	202.698	262.137	88.963	167.066	363.713	174.291	87.065	59.038	241.219	305.218	153.727	217.731	238.372	231.986	287.447	235.355	243.033	264.429
ENSG00000078549	ADCYAP1R1	6315.9	32.001	156	0	46	3	16.981	80.013	82.104	52	2	0	0	0	0	0	0	1	1	0	0
ENSG00000078579	FGF20	1516.9	10	1	4	4	2	23	5	0	1	18	0	0	0	1	0	0	0	0	0	0
ENSG00000078589	P2RY10	1271.5	170	375.268	80.133	161	152.611	98.12	340.513	136.045	175.438	115	300.264	993.083	641.646	380.258	486.067	466.149	495.57	1101.221	392.396	671
ENSG00000078596	ITM2A	944.1	1803.419	1351.52	225.788	662.64	428.867	362.283	559.831	585.607	464.105	307.014	706.166	1424.168	991.7	426.533	678.998	1103.412	701.274	1405.076	761.136	1098.475
ENSG00000078618	NRDC	2065.8	6108.569	4287.124	2762.578	4705.39	3481.346	4495.375	3282.182	3233.788	3693.527	2856.493	6339.879	5550.595	3867.434	4551.156	4391.739	4543.75	5056.946	4051.822	4743.059	3827.549
ENSG00000078668	VDAC3	1033.8	6263.28	1600.508	2173.547	2000.802	1344.438	2217.536	1300.149	1273.937	1106.564	1303.876	1773.061	1902.006	1449.585	1740.986	1695.633	1943.619	1800.294	1643.464	1707.512	1484.757
ENSG00000078674	PCM1	1921.3	9792.408	2294.457	2747.281	2138.526	1251.21	1773.479	2904.576	1926.764	1231.928	1061.906	1890.023	2576.767	1992.014	1670.894	2433.783	2438.789	2066.341	2823.454	1784.985	2085.389
ENSG00000078687	TNRC6C	5400.5	1014.254	959.548	605.124	539.298	569.378	314.559	983.352	451.112	460.117	270.001	743.025	2047.802	1499.896	788.496	1250.501	1518.925	1231.988	2083.127	1086.461	1641.125
ENSG00000078699	CBFA2T2	5368.6	3053.294	1483.133	1144.825	1574.986	1243.276	1129.921	1540.826	1401.929	1188.455	891.487	1739.069	2414.228	1540.752	1320.31	1761.949	2042.111	1859.107	2080.622	1605.106	1866.534
ENSG00000078725	BRINP1	2945.7	8362.529	295	9	10	73	0	32	33	6	0	0	0	0	0	0	0	0	0	0	0
ENSG00000078747	ITCH	5997.7	3249.166	1490.795	1428.991	1495.6	1684.559	2455.877	1639.143	1587.603	1753.986	1536.008	2587.161	2453.911	2453.069	2004.669	2127.565	2242.24	2096.152	2592.977	2045.962	1881.898
ENSG00000078795	PKD2L2	738.5	140.971	46.447	44.574	54.688	51.417	44.333	74.53	52.642	36.085	43.133	71.812	80.913	43.821	37.05	48.654	42.187	81.447	50.471	43.374	78.932
ENSG00000078804	TP53INP2	3769.5	1481.562	2042.956	485.672	2232.54	1075.529	740.477	1041.568	973.098	655.214	970.291	631.306	1443.022	1198.203	1890.595	574.399	354.517	415.139	444.412	803.46	977.464
ENSG00000078808	SDF4	1998	7700.879	4997.492	3307.656	6460.742	4618.623	4898.182	3709.559	3316.998	3456.139	2665.049	4594.956	4462.123	3167.049	3466.841	3446.959	4008.608	4431.294	4353.172	3777.125	3941.566
ENSG00000078814	MYH7B	1668.2	465.708	119.776	128.601	153.026	101.347	105.368	158.079	251.814	131.914	64.172	179.79	281.983	154.858	164.301	197.059	165.577	172.391	233.17	185.373	173.009
ENSG00000078898	BPIFB2	1726.9	8	0	0	12	0	0	96	44	1	4	0	0	0	0	0	1	0	0	0	0
ENSG00000078900	TP73	4501.1	287.486	107.455	194.433	85.803	101.372	418.302	974.524	214.44	44.797	76.849	3.497	26.426	44	0	18.16	31.064	12.373	41.478	40	0
ENSG00000078902	TOLLIP	2867.3	2819.174	1470.853	2089.173	1748.173	1086.066	1609.503	1270.03	1097.314	1247.668	2643.303	2462.462	1688.119	1189.708	1552.288	1521.406	1448.953	1672.624	1819.465	1568.895	1056.144
ENSG00000078967	UBE2D4	2000.7	866.836	451.306	586.376	587.622	418.867	707.389	545.864	422.919	240.598	573.788	307.344	375.982	258.025	282.604	269.279	304.348	336.224	313.774	309.086	311.359
ENSG00000079101	CLUL1	944.2	21.001	22	29.001	49.002	12	30.764	30	23	12	1	2	1	0	1	1	0	6	0	1	2
ENSG00000079102	RUNX1T1	1105.3	64.5	49.599	19.049	5.722	52.009	150.443	420.088	98.644	11.168	7.958	1	1	0	0	0	0	1	0	0	1
ENSG00000079112	CDH17	2550.7	51.106	3	4	276.088	3	16	30.021	41	10	2	0.98	8.997	2	2.994	7	0	4	2	3	1
ENSG00000079134	THOC1	1266.8	2463.263	896.179	636.808	1130.021	777.896	1401.95	851.813	863.136	760.821	444.082	860.252	1310.642	777.803	690.869	965.217	1052.062	942.394	850.44	830.138	997.26
ENSG00000079150	FKBP7	782.3	608.258	248.001	189.18	268.577	330.297	226.898	294.002	150.06	192	85.235	17	18	13	16	23.999	12	20	16	10	14.999
ENSG00000079156	OSBPL6	3451.7	273.081	222.959	140.052	172	115.493	158	795.643	209	269.453	45	6	22	4	13	6	14	15	11	5	11.044
ENSG00000079215	SLC1A3	2350.5	1584.856	503.825	154.326	1227.405	508.245	317.367	391.167	1073.034	732.123	700.235	406.002	37	15	40	45.001	29	220.439	26	50.001	31.005
ENSG00000079246	XRCC5	2918.4	11194.065	5862.451	6310.356	5695.673	4106.332	6171.203	4146.541	3525.185	4159.704	5347.559	7010.609	6089.05	5133.059	4988.836	5477.466	5559.543	5959.743	6598.197	5957.164	4382.182
ENSG00000079257	LXN	940.2	1131.088	1269.003	320.795	1341.983	683.198	440.961	599.8	736.82	653.297	340.611	122	72.014	70.002	58.001	73	70	68	56	115	42
ENSG00000079263	SP140	1443.2	710.425	1324.572	227.991	1142.337	582.614	293.573	1020.58	481.388	952.866	320.36	739.359	1411.013	1212.418	595.377	1322.033	1608.251	1256.134	1501.867	1149.601	1058.333
ENSG00000079277	MKNK1	1522.8	4138.181	2422.45	1340.564	2704.705	1594.01	1844.997	1451.647	1870.273	1414.494	1723.912	5891.286	2634.805	1673.373	2331.71	1894.084	2112.204	2095.906	1944.36	2176.912	2046.499
ENSG00000079308	TNS1	7472.2	24435.114	15344.987	8093.3	8432.097	4144.034	4913.733	16714.349	8038.362	4208.018	4557.224	395.114	352.009	160.054	347.064	301	130	304.114	182.04	454.723	201.999
ENSG00000079313	REXO1	2169.2	2585.251	1882.65	1164.507	1591.907	963.797	1354.996	1242.245	1154.609	1108.068	1242.74	2350.418	2827.43	2459.452	2102.689	2110.105	2724.283	2541.856	2731.222	2328.782	2930.97
ENSG00000079332	SAR1A	2686	5443.143	2520.431	2078.445	2656.256	2683.372	1904.591	1961.215	2082.849	2093.163	3265.665	2630.423	2619.007	2460.468	2112.651	1832.344	2057.404	1902.714	2140.485	1847.391	2453.017
ENSG00000079335	CDC14A	3406.7	552.607	321	109.402	189.974	117	176.057	542.035	332.324	168.84	84.182	858.099	2303.616	1013.739	853.39	1099.211	1369.818	1336.668	1532.02	993.104	1272.085
ENSG00000079337	RAPGEF3	2318.2	1532.706	2923.84	709.721	1634.51	664.171	406.842	1233.637	938.577	755.044	539.897	87.751	70.903	70.8	35	88.638	55.557	89.203	38.001	107.329	41
ENSG00000079385	CEACAM1	1958.4	2669.694	589.526	784.986	987.128	153.909	207.414	435.627	558.504	412.863	1390.478	218.95	187.533	84.7	92.095	59.608	301.614	173.719	127.955	107.517	92.657
ENSG00000079387	SENP1	4118.3	837.264	585.592	401.387	407.969	469.528	570.997	515.529	406.339	427.741	506	488.09	587.371	501.971	465.281	535.95	554.222	593.634	626.557	524.547	582.827
ENSG00000079393	DUSP13B	1163.9	18.101	3.951	1.664	3.648	0	132.917	0	0	0	7.14	3	0	0	0	0	0	0	0	0	0
ENSG00000079432	CIC	4132.2	6371.86	5032.925	3364.428	3959.491	3450.86	4539.881	3980.499	4547.13	2986.267	2521.92	8207.693	7176.839	5519.121	5999.228	5255.94	6982.643	6485.97	7148.493	5641.684	6091.92
ENSG00000079435	LIPE	1341.3	164.933	217.053	133.366	138	105	134.999	180.406	94.001	86	27	54.001	245.464	118.623	69.155	154	260.17	252.991	387.001	156.005	207.999
ENSG00000079459	FDFT1	1611.3	8360.046	2226.927	2772.56	2945.328	816.526	1234.28	1305.897	1740.074	1059.614	1801.567	2387.477	2209.871	1423.011	1777.905	1708.062	1804.162	2046.677	2519.857	2060.575	1397.697
ENSG00000079462	PAFAH1B3	786.3	1276.269	378.388	495.84	456.03	671.001	1302.039	174.747	544.649	521.932	536.164	313.482	261.671	259.938	206.989	244.705	269.807	295.894	322.916	246.974	265.999
ENSG00000079482	OPHN1	7588	3217.477	626.876	993.386	862.752	835.154	1083.463	1310.104	1158.29	656.472	1909.837	759.924	817.644	508.345	617.865	540.934	511.066	587.99	697.168	500.467	681.894
ENSG00000079557	AFM	1058.7	0	0	0	0	0	0	0	0	0	0	0	0	0	0	0	0	0	0	0	0
ENSG00000079616	KIF22	1268.5	3614.745	1252.404	891.444	1097.051	1190.16	1791.318	820.233	1117.291	1027.166	1438.834	1247.597	1857.911	2219.569	1267.37	1555.665	1884.256	1529.623	1908.234	1552.577	2064.931
ENSG00000079689	SCGN	1230.9	1	0	13	10	0	0	7	0	0	0	0	0	0	0	0	0	0	0	0	0
ENSG00000079691	CARMIL1	2968.6	760.378	532.552	741.651	603.074	425.75	824.31	595.452	452.648	731.604	277.118	74.054	185.494	35.002	90.321	125	144.001	110.352	204	123.139	86.051
ENSG00000079739	PGM1	2250.4	2526.279	1364.021	1690.446	1996.568	890.714	2054.353	854.085	1316.891	1823.074	1759.009	604.484	581.185	551.12	704.909	723.411	591.46	675.131	786.856	676.927	480.409
ENSG00000079785	DDX1	1795	3444.041	1538.17	2233.185	1741.03	1518.869	2363.503	1328.426	1067.524	1332.745	2072.987	976.258	1027.684	744.048	589.504	973.181	995.438	1022.493	1204.726	921.835	712.571
ENSG00000079805	DNM2	2109.7	14832.484	7658.586	5567.002	10466.965	4672.049	5185.407	4803.683	5362.441	5479.632	4803.657	14377.16	11140.608	9164.045	9561.722	8476.444	10194.964	10907.376	9825.231	9665.94	9467.208
ENSG00000079819	EPB41L2	2454.3	2756.852	3501.143	616.306	2513.805	1871.968	1508.501	5009.439	2873.495	2228.635	962.859	463.404	558.506	127.834	563.981	584.5	645.932	687.965	559.158	634.077	432.145
ENSG00000079841	RIMS1	4853.2	378.191	34.001	6.022	3	13	4	85.002	33.017	13	35.001	0	0	2	0	3	0	1	2	1	3.001
ENSG00000079931	MOXD1	2863.2	1964.016	3094.241	450.24	2705.527	1285.179	800.233	4208.883	1037.846	1396.234	617.995	6	6	7	6	17	5	17	27	10.012	7.248
ENSG00000079950	STX7	3161.2	3257.976	1796.588	1291.692	1801.608	1938.614	1116.944	2375.016	1506.172	1704.597	889.533	3069.407	2453.609	1038.237	2205.642	2533.509	2769.705	3418.89	2179.396	2398.257	1485.893
ENSG00000079974	RABL2B	1562.2	3590.136	1270.462	1158.777	1739.865	997.238	971.396	3113.597	1574.749	803.255	854.673	1361.589	1846.036	1208.29	1045.679	1703.942	1967.039	1478.23	1476.288	1272.887	1556.749
ENSG00000079999	KEAP1	1322	3299.751	1358.08	2097.333	1595.364	1172.018	1417.011	1137.011	1083.284	991.841	1388.305	984.001	791.543	1001.048	746.182	806.282	866.395	837.541	893.223	872.781	566
ENSG00000080007	DDX43	2325	1034.15	12	18	99.641	17.548	5	10.176	61.908	12.008	8	76	29.968	53.634	49.904	64.345	12.802	11	89.027	21.141	31.288
ENSG00000080031	PTPRH	3255.9	779.098	71.006	137.439	1327.766	17.999	618.172	11	1265.597	87.932	649.295	30.011	9	8	2	5.006	35	15.001	12.93	3.001	4
ENSG00000080166	DCT	2712.5	5	9	7	7	5.003	48	98	6	5	8	4	12	2	5	13	7	14	11	4	22
ENSG00000080189	SLC35C2	1939	5019.619	1998.124	1891.998	2644.987	2752.55	1945.136	1689.433	1536.073	1392.924	1796.156	2193.781	3177.005	2116.335	1897.921	2287.199	2908.609	2649.296	2651.131	2128.94	2456.998
ENSG00000080200	CRYBG3	4786.8	2407.641	700.631	740.834	431.144	503.608	2041.358	1235.965	1043.568	621.277	361.845	1003.886	1058.175	262.915	810.399	701.905	628.939	845.326	799.598	839.728	557.464
ENSG00000080224	EPHA6	1879.6	43	1	0	1	3	8	1	15	0	2	0	0	0	0	0	0	0	0	0	0
ENSG00000080293	SCTR	1177.1	1374.751	267.999	2488.015	1244.99	26	53.999	50	208	55.001	267.999	2	0.834	0	4	2	1	0	2	0	0
ENSG00000080298	RFX3	6800.8	726.038	383.248	335.19	229.023	244.052	220.2	1463.026	421.299	229.057	93	459.003	756.959	510.991	395.005	516.095	639.641	466.23	554.851	426.537	528.33
ENSG00000080345	RIF1	9377.5	2780.276	998.942	1858.607	788.516	1693.371	2048.075	1557.085	1333.285	1406.849	1137.604	1278.63	2025.216	1331.997	1289.978	1569.592	1599.066	1697.764	1764.482	1487.417	1603.808
ENSG00000080371	RAB21	2432.9	2288.641	1465.76	969.043	1248.7	1032.322	891.018	1275.714	1024.195	1160.224	871.597	1804.448	1914.798	1198.725	1563.269	1360.255	1403.907	1417.299	1538.474	1227.372	1055.859
ENSG00000080493	SLC4A4	6664.4	778.743	129.013	966.481	570.026	119.001	339.114	1107.321	284.639	119.088	650.005	61	65	338.145	102.158	107	93	63	148.007	113.031	129.001
ENSG00000080503	SMARCA2	3171.8	5958.236	4334.112	1859.897	2625.3	2115.093	1440.028	5088.94	2863.077	1836.212	1563.492	4687.558	5759.365	4357.987	4025.198	4708.728	5031.033	5039.605	5705.273	4358.313	5446.297
ENSG00000080511	RDH8	906.8	0	0	0	17	0	0	2	0	4	0	0	0	0	0	0	0	0	0	0	0
ENSG00000080546	SESN1	2048	1373.919	750.984	362.52	1080.23	425.173	236.004	1000.552	568.805	711.765	252.683	732.766	915.961	442.57	597.703	785.728	853.176	1895.418	1046.943	607.871	612.463
ENSG00000080561	MID2	1821.4	353.473	338	163.705	151	101.074	385.763	384.639	231.25	192.002	232	43	183.01	36	39.01	133.035	163.018	117.092	210	85.043	114
ENSG00000080572	DNAAF6	1480.9	10.081	3.815	1.983	11.265	2.989	9.085	183.013	23	1	7	5.282	12.966	2.001	11.338	10.433	10.753	7.295	4.788	6.023	12.077
ENSG00000080573	COL5A3	5669.1	869.131	3086.515	526.714	3447.027	2390.497	1022.192	1711.39	1015.984	1581.012	1035.373	219	288	528.597	27	396.041	796.215	273.141	313.315	19	459.237
ENSG00000080603	SRCAP	5047.7	3706.884	987.432	1154.339	789.882	916.784	909.634	1457.366	1024.186	808.773	427.163	1532.488	2410.953	1493.251	1617.895	1254.584	2578.202	1588.372	2257.677	1437.616	1392.81
ENSG00000080608	PUM3	1209.4	2547.407	979	956.967	831.866	509.825	511.504	630.23	652.285	492.292	591.138	455.603	547.514	438.89	304.598	397	462.012	473.194	542.944	465.68	377.16
ENSG00000080618	CPB2	1405.9	12.041	0	26.883	5	1	0	0	58	1	2	1	0	0	1	0	1	2	0	0	4
ENSG00000080644	CHRNA3	3030.9	14	12	11	14	41.039	71.015	7	10	14	1.973	3	2	0	1	2	1	0	1	0	3
ENSG00000080709	KCNN2	1195.2	90.03	48.183	36.036	19.055	37.678	23.953	6.303	35.027	19.223	50	6.099	6.75	4.009	2.003	10.449	6.022	4.327	4.941	5.098	4.389
ENSG00000080802	CNOT4	2677.2	1378.989	620.331	531.001	399.13	388.888	628.023	640.992	561.829	473.774	407.993	866.987	863.57	582.364	645.851	670.201	609.15	731.571	797.617	672.717	704.661
ENSG00000080815	PSEN1	3118.5	3932.38	1507.202	1629.634	2600.516	2486.804	2248.241	1316.381	1776.521	1672.803	1435.481	4430.576	3338.668	1652.634	2880.838	2551.912	2630.007	3022.051	2255.143	2721.594	1905.449
ENSG00000080819	CPOX	1726.8	849.506	328.525	380.165	382.114	407.743	1367.979	320.088	323.037	289.791	439.97	277.202	714.908	364.589	351.626	518.513	601.48	423.218	517.851	331.445	261.733
ENSG00000080822	CLDND1	1016.4	3623.65	1893.017	1144.599	1349.49	1689.483	3400.677	1527.181	2119.864	1333.056	1396.495	1691.678	2580.33	1671.389	1561.392	2541.367	2655.731	2124.921	3599.386	2539.807	2796.069
ENSG00000080823	MOK	1766.3	910.936	380.435	338.395	625.921	157.014	300.095	984.407	408.915	249.078	159.004	84.033	90.068	45.094	106.02	55.026	91.463	85.56	58.039	130.062	112.959
ENSG00000080824	HSP90AA1	2998.9	38894.815	19065.298	13431.8	20690.172	16328.357	20709.96	15497.47	14311.961	14775.666	11481.955	11808.087	13011.352	11526.871	7919.328	9220.861	10666.218	8806.26	10793.575	11069.423	10413.978
ENSG00000080839	RBL1	5472.6	723.031	310.748	247.439	252.103	513.236	475.448	291.163	376.005	325.492	293.964	398.642	612.819	584.407	277.894	448.413	563.585	458.194	577.242	449.898	464.555
ENSG00000080845	DLGAP4	2485.2	6908.383	3670.564	1699.741	3585.892	4079.764	3786.04	2326.067	2597.829	2831.49	1886.947	2440.803	2616.761	1406.161	1860.453	1980.217	2750.548	2277.926	2351.181	2007.012	1783.14
ENSG00000080854	IGSF9B	1366.9	762.45	153	528.904	85	54	15	215.478	185	47	11	130	605.159	129.117	139	339	738.107	392.319	495.297	222.096	342.999
ENSG00000080910	CFHR2	947.6	172.379	50.004	38.164	67.148	35.83	33.412	39.132	60.638	37.438	19.624	115.258	112.361	83.765	73.439	78.493	64.068	113.205	89.31	94.686	109.959
ENSG00000080947	CROCCP3	1775.9	19.281	16.763	45.336	3.679	7.749	20.823	74.284	24.063	24.082	5.793	21.05	68.259	26.845	18.763	18.677	65.22	44.048	34.792	31.78	39.026
ENSG00000080986	NDC80	1427.1	376.665	147.048	86.165	104.298	187.991	451.244	38.377	167.004	397.491	132.274	68.796	84.409	140.281	57.696	77.486	76.163	73.363	79.967	107.003	115.067
ENSG00000081014	AP4E1	6485.6	810.174	399.575	478.279	396.687	658.28	443.682	618.39	456.555	399.969	341.667	871.226	879.516	665.047	599.701	746.467	727.967	728.003	861.924	748.353	662.922
ENSG00000081019	RSBN1	4901.4	1010.621	488.023	396.174	398.128	413.354	475.674	732.487	479.578	429.715	373.178	757.948	854.127	745.019	538.837	905.24	1155.433	951.004	1220.992	620.252	821.067
ENSG00000081026	MAGI3	4683.2	2454.642	421.123	1736.596	382	251.305	562.496	441.254	740.3	282.016	774.355	46	122.006	32	74	71	82	63	141	58	45
ENSG00000081041	CXCL2	673.9	4288.534	1286.287	738.488	1312.585	571.125	819.749	450.488	2454.369	213.069	789.794	525.63	228.008	217.386	203.023	104.593	79.001	75	359.022	79.18	148.151
ENSG00000081051	AFP	305.4	1	0	0	6	0	0	0	0	5	0	0	0	0	0	0	0	0	0	0	0
ENSG00000081052	COL4A4	9846.9	651.883	701	998.949	626	745.346	550.256	601.921	642.117	339.311	753.072	26	213.018	61.008	66.006	139	64	106	368.006	114	136
ENSG00000081059	TCF7	2606.7	1136.412	1980.629	866.929	931.858	853.332	477.054	1088.442	957.395	819.506	558.99	2030.22	15769.077	8544.885	4292.262	9233.961	14123.808	9969.167	15793.14	6115.406	13317.797
ENSG00000081087	OSTM1	2363.7	1091.844	738.369	454.547	732.9	768.591	655.054	660.007	681.107	668.831	461.206	1425.342	985.736	896.842	799.053	1046.983	1046.205	1077.958	1108.881	873.536	690.148
ENSG00000081138	CDH7	4922.6	38.42	5.05	15.095	18.38	39.219	8.607	33.979	19.27	9.878	5.973	10.898	27.988	15.91	14.924	17.14	15.334	24.694	22.389	18.463	25.376
ENSG00000081148	IMPG2	8165.9	36.85	35.44	24.738	41.992	21.423	89.691	44.785	34.093	31.656	8.271	41.048	62.331	28.402	30.486	44.524	41.669	51.057	45.092	29.006	44.212
ENSG00000081154	PCNP	1316.3	3713.054	1656.159	2001.974	1518.866	1348.083	6340.945	1924.842	1882.211	1512.596	1856.706	2161.727	2478.897	1593.336	2034.237	1954.161	2261.996	2155.636	2156.113	2186.443	1567.786
ENSG00000081177	EXD2	2537.8	1207.618	622.326	860.57	666.148	923.19	1053.096	795	552.099	377.912	293.063	227.999	330.134	157.149	117.088	268.013	248.897	273.999	266.658	175.017	164.009
ENSG00000081181	ARG2	1450.8	235.068	122.781	140.982	160.577	79.957	111.178	87.713	208.383	77.517	70.273	14.266	34.287	15.424	102.825	24.743	36.157	58.61	30.603	20.936	21.793
ENSG00000081189	MEF2C	3466.4	2207.536	2465.136	941.862	1363.748	975.637	1127.554	2457.421	1195.592	811.9	632.584	2338.93	1980.386	620.067	2050.064	1721.476	1650.699	2463.094	2225.617	2105.95	1054.052
ENSG00000081237	PTPRC	3398.3	6794.797	7349.866	2183.058	4817.361	4707.837	3717.858	4184.55	5938.278	4075.974	2661.269	42217.537	40927.076	39101.44	33745.827	32972.585	41677.472	36369.709	38397.655	35418.985	31212.681
ENSG00000081248	CACNA1S	5824.9	5	0	1	3	0	0	2	5	2	0	0	0	0	0	0	0	1	1	0	0
ENSG00000081277	PKP1	3247.2	150	116	252.992	334	114	2	517.432	33	200.213	211	0	0	0	0	0	0	0	0	0	0
ENSG00000081307	UBA5	2018.1	2583.799	787.759	867.641	1082.744	642.297	1419.772	1108.855	883.773	806.699	1264.524	637.158	868.779	695.368	487.101	831.766	795.316	779.972	823.774	678.33	771.697
ENSG00000081320	STK17B	4577.3	3968.501	2793.824	1391.912	2403.896	2053.289	1387.291	1909.975	1889.738	1923.147	1427.395	15143.815	15393.243	9729.635	12354.764	8942.623	9186.937	15175.201	11744.7	10067.806	9072.532
ENSG00000081377	CDC14B	4324	1924.041	612.154	823.215	673.643	559.605	436.721	1152.073	570.283	490.584	395.792	218.246	709.27	240.505	462.721	429.699	423.979	369.352	478.239	350.083	443.376
ENSG00000081386	ZNF510	3577.5	1228.106	284	458.52	240	334.419	254.954	457.099	303.861	283.594	212.024	267.582	471.155	311.769	234.661	415.675	441.939	367.329	623.584	307.001	384.585
ENSG00000081479	LRP2	6818.9	705.213	86.999	17.001	131.652	12	104	73	99	10.003	949.574	1	0	0	0	0	0	0	2	0	0
ENSG00000081665	ZNF506	2680.2	1228.453	723.219	539.576	743.841	531.689	323.739	856.352	534.89	518.885	225.116	388.6	885.793	515.107	364.473	627.373	874.326	736.351	799.465	468.236	652.463
ENSG00000081692	JMJD4	2195	1127.712	530.637	698.289	611.03	373.179	609.021	418.347	428.984	335.094	563.519	361.466	413.959	359.059	305.271	308.032	372.884	390.807	610.372	381.029	331.912
ENSG00000081721	DUSP12	796.6	915.762	347	710.276	371.344	510.487	431.579	274.022	334.024	321.038	301.133	501.038	373.379	281.799	472.111	444.502	441.37	437.723	572.657	404.944	456.423
ENSG00000081760	AACS	2541.3	1998.509	709.812	1287.582	1098.985	1142.132	726.376	738.017	528.831	804.417	573.099	699.356	610.795	421.903	430.468	691.738	493.042	605.703	562.808	530.254	505.08
ENSG00000081791	DELE1	1542.7	5464.341	3149.53	3876.011	2794.242	1812.235	1550.721	2649.502	1953.472	1775.964	1454.373	3838.276	3844.646	2374.253	3177.567	3231.344	3542.706	3812.868	3009.944	3549.559	2853.193
ENSG00000081800	SLC13A1	3643.9	58.561	10.416	23.887	9.37	15.165	14.212	14.193	7.09	13.395	11.458	17.965	25.184	22.065	24.109	12.087	14.435	10.667	22.048	22.033	17.355
ENSG00000081803	CADPS2	3092.2	1628.087	822.405	2384.58	581.173	530.556	534.984	905.764	709.375	365.829	2454.934	0	0	0	1	0	0	0	1	0	1
ENSG00000081818	PCDHB4	3653.9	103.175	92.611	68.098	54.629	84.105	48.045	179.192	63.611	40.295	20.194	1	1	0	0	1	0	0	0	1	1
ENSG00000081842	PCDHA6	3095.9	7	45.481	7.016	57.985	180.632	19.742	75.826	46.531	17.473	5.212	1	0	0	0	0	0	0	0	0	0
ENSG00000081853	PCDHGA2	4409.5	131.338	121.02	415.474	49.558	94.564	30	430.444	106.203	28.225	31.502	0	1.475	1.638	0	0	2	0	8.261	3.334	1.511
ENSG00000081870	IFT25	704.9	1037.328	302.13	264.737	429.667	396.158	471.17	421.248	361.935	470.789	460.18	468.404	434.747	463.606	337.584	365.504	480.107	383.792	385.307	417.435	402.903
ENSG00000081913	PHLPP1	5813.5	1705.93	477.125	406.59	437.715	172.745	580.505	457.512	460.055	220.637	251.037	169.929	266.831	101.04	202.445	217.772	202.322	210.254	286.811	184.47	207.978
ENSG00000081923	ATP8B1	4900.4	1125.214	276.395	532.309	229.159	197.789	20.756	60.699	1090.56	265.046	158.851	24.136	26.06	18.309	16.09	42.303	18.062	27.415	21.96	21.09	21.088
ENSG00000081985	IL12RB2	3536	133.153	79.613	33.482	40.495	86.437	102.853	67.482	87.406	49.231	56.999	109.461	107.11	277.298	106.912	93.165	166.418	122.005	219.228	141.857	193.001
ENSG00000082014	SMARCD3	1298.7	4477.413	1526.935	818.441	1344.409	896.954	1822.103	1228.488	940.257	732.571	380.27	2846.066	2015.196	984.122	2355.964	1783.637	1238.207	2368.695	1463.999	2018.922	1359.719
ENSG00000082068	WDR70	1401.8	2268.385	832.168	835.88	787.185	860.987	1328.735	694.881	582.521	535.402	602.003	796.816	765.728	592.773	624.294	554.508	682.638	727.166	736	643.593	679.146
ENSG00000082074	FYB1	3151.1	2506.486	1886.529	688.86	1276.522	1757.447	1294.501	1253.714	2264.621	1540.825	959.756	11842.293	12870.577	9784.136	8874.732	9603.673	11945.194	10214.201	10531.136	9837.499	9752.657
ENSG00000082126	MPP4	2017.1	91.85	30.413	69.645	32.546	38.073	24.043	37.835	47.402	32.669	37.897	35.034	39.186	28.903	35.588	32.688	29.892	48.13	39.686	38.734	38.405
ENSG00000082146	STRADB	1529.3	1154.998	286.326	802.119	344.324	275.001	726.999	328.263	552.826	315.299	1348.964	422.249	570.147	306.339	453.565	489.124	547.372	579.254	552.652	418.734	404.384
ENSG00000082153	BZW1	3050.5	10775.701	3168.211	4279.218	3975.338	4265.907	7017.792	2384.072	3973.347	5935.266	6648.982	4876.863	3980.9	3945.5	3429.4	3064.032	3276.05	3261.136	3534.895	3739.529	3649.537
ENSG00000082175	PGR	13576.9	178.616	210.546	40	92.039	90	55	1120.409	109.895	59	35.011	0	0	0	0	0	0	0	0	0	0
ENSG00000082196	C1QTNF3	1097.5	1800.169	202.822	305.082	318.62	371.862	186.976	324.618	107.254	138.88	70.353	84.244	162.257	110.348	68.017	103.575	152.487	134.779	128.926	109.803	125.648
ENSG00000082212	ME2	2631.6	2245.698	1046.425	1275.155	1334.308	872.136	1488.501	978.82	1296.72	1107.496	919.625	2217.815	2341.656	1868.322	1913.6	1961.322	2266.985	2368.571	1908.923	2184.371	1727.906
ENSG00000082213	C5orf22	2211.2	1264.39	334.506	597.563	347	732.274	1289.208	401.987	449.832	325.068	586.171	457.531	473.806	369.715	458.569	433.566	456.547	472.484	528.433	470.645	329.001
ENSG00000082258	CCNT2	4005.5	3362.817	1126.797	1754.369	1101.866	1661.851	1059.452	1549.461	1069.289	1223.677	1057.549	2182.838	2916.77	2062.837	1860.012	2047.895	2590.237	2379.252	1950.383	1998.447	2160.117
ENSG00000082269	FAM135A	3064.3	1237.811	298.152	542.149	300.849	352.349	435.864	402.584	614.969	302.756	335.121	380.738	491.005	233.842	417.764	422.553	326.411	402.666	411.467	391.939	334.183
ENSG00000082293	COL19A1	1696	28.712	57.004	19	13	11	5	90	48	26	10	129.015	144.03	15	64.095	195.723	243.461	330.123	313.993	78	150
ENSG00000082397	EPB41L3	2953.6	1390.603	1094.393	317.934	988.404	2221.349	640.931	575.527	1429.389	501.631	559.113	1856.428	1947.505	708.08	1695.925	1271.979	1180.756	1391.124	1192.224	1875.038	843.541
ENSG00000082438	COBLL1	3993.6	1170.247	730.579	4337.898	512.113	459.694	281.299	803.984	1205.174	473.734	501.971	90.548	212.895	105.67	87.279	184.994	87.057	278.366	512.852	284.218	224.2
ENSG00000082458	DLG3	3718.4	3774.821	851.025	1551.299	1249.083	695.26	1082.252	913.528	1040.134	712.775	1446.399	173.999	282.177	723.954	198.186	309.025	403.023	226.54	434.113	295.845	434.101
ENSG00000082482	KCNK2	3207.9	18.002	13	0	11	27	1	5	8.999	2	0	0	0	0	0	0	0	0	0	0	0
ENSG00000082497	SERTAD4	3532.8	747.762	108	85.145	92.009	104.022	125.908	278.2	113.158	51	166.115	0	0	0	0	0	0	0	0	0	0
ENSG00000082512	TRAF5	3453.4	3178.811	2474.68	2067.83	1964.311	1825.066	1339.72	2345.159	1311.913	1888.642	1534.209	1163.26	3422.888	1696.891	1254.769	2440.73	2951.686	2506.79	2767.088	1854.605	2277.606
ENSG00000082515	MRPL22	633.9	1543.016	455.895	440.615	385.075	264.645	431.093	207.353	209.002	340.8	373	335.001	269.008	273.555	238.033	236.035	244.597	264.747	287.272	258.004	248.128
ENSG00000082516	GEMIN5	5103.1	1277.684	657.206	1198.233	398.42	416.942	768.189	582.08	408.331	484.095	463.003	309	465.463	288.456	185.179	317	439.278	353.275	398.06	305	269
ENSG00000082556	OPRK1	2283.7	0	0	0	0	0	0	0	0	0	0	0	0	0	0	0	0	0	0	0	0
ENSG00000082641	NFE2L1	4045.9	13420.415	7178.083	7713.335	7435.678	6282.241	8052.676	7039.704	5604.135	4977.515	5079.851	3435.498	3134.165	2173.742	2409.295	2688.712	3038.649	2879.629	3112.249	2789.944	1951.939
ENSG00000082684	SEMA5B	2692.9	137.028	389.539	59.193	369.925	249.427	1213.332	220.304	129.236	83.975	112.207	31.543	41.566	26.459	38.431	27.961	39.042	35.135	38.757	34.699	31.452
ENSG00000082701	GSK3B	4356.8	2089.84	1032.157	1186.834	1069.598	852.779	1456.909	1303.511	939.149	1228.003	764.123	2312.003	1961.049	1332.544	1813.844	1989.749	1919.691	1954.511	2285.748	1779.641	1532.035
ENSG00000082781	ITGB5	2244.9	4842.695	4397.692	2131.702	6645.359	3549.771	3568.984	3841.239	2733.826	3189.14	3058.79	442.196	941.387	179.241	895.93	276.209	512.322	381.191	308.159	604.007	264.999
ENSG00000082805	ERC1	5553.2	2055.724	1559.203	1094.693	1151.31	1646.773	1771.501	1385.501	881.443	1383.693	797.853	1428.726	1240.099	525.184	903.221	914.249	848.567	846.559	1159.746	827.735	839.927
ENSG00000082898	XPO1	3523.5	8810.21	2364.953	4996.793	2413.443	4724.339	7061.037	4015.001	4191.602	3810.702	4373.686	5103.941	6657.657	3825.874	3743.534	4598.604	5784.624	4671.957	4728.259	4283.718	3796.305
ENSG00000082929	LINC01587	578.9	6	0	0	0	1	1	7	1	2	0	0	0	0	0	1	0	0	0	0	0
ENSG00000082996	RNF13	1680.2	2747.143	1458.165	1260.13	1557.49	1001.931	1635.762	1096.405	1358.628	808.858	1460.409	2879.628	1999.752	1231.976	2174.074	1609.971	1793.326	2116.698	1480.009	2048.082	1120.1
ENSG00000083067	TRPM3	4419	195.739	88.966	85.058	83.23	69.759	49.669	119.614	68.706	64.025	41.447	116.195	143.514	86.927	106.515	83.92	132.596	144.112	100.685	95.691	127.018
ENSG00000083093	PALB2	2534.8	952.696	270.709	332.17	268.072	223.019	292.515	282.989	216.547	227.504	277.322	253	289.311	190.325	168.543	331.501	298.143	249.001	367.033	238.003	245.157
ENSG00000083097	DOP1A	4848.5	1939.811	836.557	904.106	757.377	796.468	624.862	1573.086	837.097	704.637	478.115	1250.366	1719.634	999.304	1078.448	1328.79	1473.811	1427.11	1239.187	1141.695	1399.695
ENSG00000083099	LYRM2	2474.8	1933.894	725.251	1150.107	866.486	801.299	991.24	970.224	656.429	640.545	513.113	730.208	820.739	497.22	654.385	715.315	747.371	767.191	848.374	536.229	603.583
ENSG00000083123	BCKDHB	2511.6	881.321	300.018	735.412	320.015	335.459	530.304	416.604	279.79	216.717	177.146	149.229	260.737	216.305	132.189	223.599	274.415	233.31	316.776	206.488	212.97
ENSG00000083168	KAT6A	7471.1	4964.712	2683.343	2019.088	1353.435	1494.646	1691.325	2419.507	1571.974	1156.155	915.729	4262.387	6181.581	4075.156	3668.88	4086.151	4645.36	4134.937	5885.495	3875.634	5219.37
ENSG00000083223	TUT7	3737.9	2969.917	1076.204	742.884	886.771	804.959	763.094	1052.535	955.259	1124.499	693.876	2267.112	2760.41	2026.236	2414.134	2427.716	2263.53	2750.905	1962.822	2509.686	2021.565
ENSG00000083290	ULK2	3020.5	838.878	602.976	820.084	471.313	480.291	846.092	920.37	489.842	305.161	199.104	1434.784	1367.621	704.64	914.604	996.066	1354.861	1200.741	764.556	1076.985	894.695
ENSG00000083307	GRHL2	4575.5	2077.399	241.653	14.185	489	4.899	656.073	12.033	477.343	1.569	10.008	5.002	7.947	4.989	1.001	3	2.786	1.983	12.414	2	9.885
ENSG00000083312	TNPO1	4894.5	3474.144	1409.734	3197.535	1054.639	2476.066	2235.358	2532.626	1595.988	2117.895	1411.043	2080.979	2557.095	1624.265	1727.829	1895.239	2184.01	1911.514	2128.556	1724.759	1571.17
ENSG00000083444	PLOD1	2507.1	8519.053	4318.672	1907.013	5425.007	6459.918	6110.475	1783.025	2224.786	4261.27	2772.786	3349.384	1502.185	905.305	2078.935	1485.703	1246.002	1691.202	1407.273	2059.791	1351.999
ENSG00000083454	P2RX5	929.2	244.65	1152.858	387.767	837.684	334.196	583.156	378.403	154.729	525.636	142.297	397.07	1898.27	651.007	369.076	1853.943	1104.189	1645.494	1604.219	957.137	938.171
ENSG00000083457	ITGAE	837.5	1275.026	789.232	424.412	1001.037	719.519	628.121	451.969	903.517	964.533	763.32	605.023	394.431	246.212	417.493	418.056	352.422	477.64	345.069	390.231	402
ENSG00000083520	DIS3	5304	2541.206	842.774	1470.045	942.989	1186.792	1097.105	1244.177	791.729	1477.663	901.895	1224.04	1349.141	1128.236	1106.65	1256.049	1321.274	1251.107	1397.249	1216.811	1374.144
ENSG00000083535	PIBF1	2091.8	1040.307	353.015	628.597	329.484	295.953	322.001	507.584	291.064	287.667	319.203	266.055	365.743	258.52	209.83	308	280.28	286.218	463.515	299.9	332.007
ENSG00000083544	TDRD3	2384.7	890.243	748.47	555.289	483.272	343.873	203.941	589.049	304.877	125.86	185.099	318.464	331.082	245.593	196.551	378.224	353.235	393.013	394.918	323.953	326.694
ENSG00000083622	ENSG00000083622	210	0	0	0	1	0	0	0	0	0	0	0	0	0	0	0	0	0	0	0	0
ENSG00000083635	NUFIP1	3320.9	350.089	164	212.135	150	190.643	194.169	174	125	148	117	130.034	126.148	100	74.05	97.008	117.236	93.973	151.97	118.008	132.013
ENSG00000083642	PDS5B	3227.8	1228.602	749.07	518.903	642.093	656.322	649.092	832.274	588.075	598.015	348.046	1084.423	1194.09	828.51	1029.308	930.31	930.085	939.58	1093.681	971.106	1002.268
ENSG00000083720	OXCT1	2760.1	1747.688	700.582	572.867	579.145	891.663	1794.43	631.35	495.426	450.963	139.028	364.001	840.984	787.948	403.736	603.426	694.05	642.817	879.741	614.067	658.832
ENSG00000083750	RRAGB	1037.3	737.93	371.45	275.605	332.002	344.573	296.796	453.317	266.999	240.999	195.334	363.15	373.025	251.532	308.725	373.103	379.105	395.372	332.089	317.446	359.032
ENSG00000083782	EPYC	1367.9	1	43	2	15	21	3	6	0	11	11	0	0	0	0	0	0	0	0	0	0
ENSG00000083799	CYLD	4194.6	3546.541	2356.785	1627.456	1926.97	1702.94	1313.088	2500.085	2005.553	2149.45	1528.336	5262.429	11583.561	5942.511	5653.534	7462.358	10429.728	8076.448	9632.984	6792.858	9207.459
ENSG00000083807	SLC27A5	1856.9	881.979	343.926	415.851	280.297	200.489	217.951	333.562	299.415	153.709	226.894	352.591	411.132	267.16	311.179	291.979	356.221	329.477	365.936	243.638	443.336
ENSG00000083812	ZNF324	3696.7	508.812	314.815	333.821	307.066	191.63	258.839	388.189	304.665	265.895	230.487	482.616	555.344	462.021	374.875	423.312	425.154	372.094	657.655	359.767	628.88
ENSG00000083814	ZNF671	2138.7	699.735	404.221	425.757	494.999	298.052	111.181	493.14	267.591	279	268.999	252	404.838	321.285	277.417	486.999	563.005	529.212	540.61	290.015	389.056
ENSG00000083817	ZNF416	2389.9	174.181	124	162.139	121	124	54	111.149	82	84	82.836	75	56.598	66	73.218	87.899	75.246	76.797	111.004	63	96.995
ENSG00000083828	ZNF586	1353.4	583.395	321.332	190.812	300.995	174.319	106.979	352.169	295.185	273.343	244.562	333.72	426.312	278.546	343.157	445.3	485.074	437.669	629.034	377.997	474.258
ENSG00000083838	ZNF446	2084.4	923.158	494.78	417.256	548.34	373.573	549.318	547.218	412.316	301.213	297.599	500.58	605.869	497.087	413.915	450.707	517.628	510.891	590.137	428.619	559.869
ENSG00000083844	ZNF264	8399.3	2135.046	644.255	908.489	754.658	897.919	555.909	1131.227	847.393	594.389	574.13	1106.094	1141.796	855.265	808.399	1054.342	1197.199	1162.232	1363.822	765.037	873.791
ENSG00000083845	RPS5	569.9	26798.269	12914.451	24442.272	13138.383	7527.052	19125.26	6693.8	6684.214	8638.669	10763.186	9257.742	16521.742	10981.769	11116.143	12191.747	16031.674	17983.101	21714.119	11568.503	13556.746
ENSG00000083857	FAT1	2879.3	5032.54	2268.891	3519.568	3343.946	6313.136	2541.1	1975.133	1791.004	2286.828	1000.521	0	0	0	0	0	0	0	0	0	0
ENSG00000083896	YTHDC1	1741.3	4908.743	2034.744	1618.029	1777.74	1339.045	1632.155	2108.689	1561.56	1292.394	1295.928	2547.289	3247.561	2216.351	2325.213	2232.292	2397.382	2456.448	2641.972	2189.193	2912.608
ENSG00000083937	CHMP2B	1887.2	1722.548	762.425	767.878	799.434	491.492	1238.269	697.491	707.286	780.699	718.294	988.49	820.726	679.008	818.762	656.192	727.316	845.892	783.75	835.362	537.378
ENSG00000084070	SMAP2	1981.8	5683.366	5942.365	1753.686	7161.403	2310.444	1686.079	2487.929	2363.249	4215.461	1783.142	11689.254	16223.873	8377.084	11868.139	14188.206	10570.691	17325.455	10851.919	10709.917	8209.411
ENSG00000084072	PPIE	1450.4	3186.921	1344.347	800.091	906.631	635.609	879.818	761.668	1096.973	731.386	1337.03	1452.479	1983.729	659.733	650.675	842.62	915.467	857.526	1470.055	1392.996	1605.996
ENSG00000084073	ZMPSTE24	2245	1854.668	667.095	1060.702	876.247	1166.544	901.435	821.728	764.525	727.136	1362.465	960.47	759.662	516.007	692.266	685.393	737.181	725.181	673.241	661.236	451.139
ENSG00000084090	STARD7	2744.9	4856.111	2466.678	4341.451	3305.14	2777.82	2668.084	2905.298	2434.144	2706.128	2601.154	3975.301	3171.97	3098.234	3325.446	3238.093	3145.215	3222.373	3439.736	3169.075	2748.859
ENSG00000084092	NOA1	3243.9	2221.163	645.944	1242.853	515.649	423.41	735.205	601.525	536.314	475.863	538.364	721.319	791.931	489.132	825.072	933.091	913.82	992.986	1053.037	810.14	633.434
ENSG00000084093	REST	6996.6	2335.473	525.987	758.592	547.089	882.598	1033.44	1034.094	850.477	756.27	731.142	1311.645	1398.816	1243.162	986.499	1188.124	1352.577	1184.006	1620.239	1001.973	1109.462
ENSG00000084110	HAL	1288.5	157.999	88	100.999	104	71	18.005	18	94.002	14	10	517.036	823.415	295.543	581.825	627.47	492.483	884.315	295.052	612.097	412
ENSG00000084112	SSH1	8530.7	4356.301	3580.172	1737.601	2412.701	2573.629	2178.774	2446.142	2159.64	2298.434	1383.914	2848.047	2787.153	2170.14	2253.696	2329.705	2209.425	2546.836	2545.833	2408.016	2281.043
ENSG00000084207	GSTP1	839.9	1083.767	402.153	874.006	680.266	246.991	309.161	404.409	460.054	295.575	261.941	798.451	526.637	295.235	541.219	508.135	413.694	685.578	464.413	563.806	485.018
ENSG00000084234	APLP2	3209.6	37804.163	18385.74	24136.051	15384.616	11196.022	28812.426	10406.209	11162.611	9816.07	16595.952	29326.378	17606.842	9443.001	26699.684	17845.181	10320.074	21985.612	15420.43	20113.523	10384.537
ENSG00000084444	FAM234B	4402.1	524.594	314.125	158.471	245.271	229.218	740.352	320.258	177.756	263.433	483.841	165.153	229.693	136.33	121.161	158.967	180.753	203.568	219.07	179.832	149.524
ENSG00000084453	SLCO1A2	2095.7	36.507	28.271	18.737	6.109	15.291	11.394	13.393	24.14	3.027	15.121	6.423	17.215	5.957	9.589	8.978	7.072	7.747	12.555	5.061	9.938
ENSG00000084463	WBP11	4325.1	3393.691	2112.243	1558.252	1740.11	1590.118	2276.36	1519.984	1358.007	1483.695	2181.528	2595.53	3035.733	2456.952	2409.715	2113.345	2146.946	2394.006	2581.335	2471.925	2771.519
ENSG00000084623	EIF3I	1262.5	7769.464	4212.122	4924.658	4326.579	2264.313	3910.52	2077.246	2487.445	2983.043	2498.411	3166.661	3031.817	2163.212	2560.176	2375.02	2494.126	3015.34	2867.042	2842.212	2106.627
ENSG00000084628	NKAIN1	2417.9	4	1	8.878	3	39	2	0	1	3	22	0	0	1	0	0	0	0	0	2	0
ENSG00000084636	COL16A1	2380.7	3512.322	7113.439	1523.392	8029.21	6792.538	3394.827	7782.577	3330.254	5983.569	2628.904	0	0	3	3	6	9	3	3	6.002	3
ENSG00000084652	TXLNA	4721.5	5151.839	3140.736	2765.769	3856.001	2673.614	2688.831	2325.6	2274.875	2533.605	1964.586	1881.017	1544.597	1374.388	1324.49	1629.266	1931.679	1716.848	1772.039	1355.037	1223.374
ENSG00000084674	APOB	13949.9	9	7	3	5	47.007	0	50	4	1	0	0	0	0	0	0	0	0.846	0	0	0
ENSG00000084676	NCOA1	5555.4	2148.368	1929.35	915.593	1404.382	1149.141	925.366	2293.669	1402.47	1008.926	701.126	3953.247	3518.635	3306.399	3221.39	2833.366	2873.017	2978.635	3210.402	3127.245	3089.446
ENSG00000084693	AGBL5	1701.8	1256.639	594.86	1148.199	614.343	379.095	1116.069	815.505	679.119	555.959	580.646	401.327	496.407	300.425	392.74	394.374	431.455	455.999	504.011	329.636	400.384
ENSG00000084710	EFR3B	6983.4	216.356	139	59.024	115.095	144.432	133.716	89.534	165.12	137.198	163.912	25.54	28.01	38.284	18.604	20.993	30.528	26.027	27.38	14.795	19.122
ENSG00000084731	KIF3C	3268.2	488.102	585	184.477	448.002	707.332	2373.497	590.001	423.231	889.801	200	148	293.015	184.011	290.062	166	198	202.098	212.064	207.022	178
ENSG00000084733	RAB10	2083	4646.107	1494.234	2500.735	2031.013	2546.671	2512.735	1698.392	2219.616	2420.173	2216.145	5183.056	2641.243	1923.968	2705.886	2483.1	3163.614	2916.206	2432.657	2819.488	1431.205
ENSG00000084734	GCKR	2014.9	6	29	51.029	389.004	40	61.999	5	4	45.986	21	0	2	1	7	0	4	3	1	0	0
ENSG00000084754	HADHA	2506.4	7768.52	4817.77	4765.959	4819.902	3004.001	5059.225	3196.665	3251.919	2998.965	3374.951	6661.613	5809.132	3550.701	5887.593	5404.746	4476.25	5779.086	5600.777	5245.26	3468.943
ENSG00000084764	MAPRE3	1415.1	1145.918	625	617.891	702.731	269.139	548.481	1049.459	642.59	369.571	393.015	317.999	240.888	87.071	275.492	227.496	227.057	222.001	224.956	206.181	187.085
ENSG00000084774	CAD	2899.9	3391.172	1950.04	3031.476	1854.232	2837.991	3900.569	1408.199	2148.373	1813.378	1714.528	1025.179	2090.034	1322.351	950.894	1635.262	1961.017	1458.071	2151.926	1192.606	1286.59
ENSG00000085063	CD59	1659.8	20126.287	15293.588	9766.667	17409.324	12568.297	10898.632	11841.233	7733.828	17250	11384.301	1091.929	731.762	461.737	460.281	694.292	777.79	806.807	1005.86	659.867	749.713
ENSG00000085117	CD82	1516.8	3664.671	3551.154	1316.398	3908.418	1177.466	1193.885	3344.592	2162.239	2338.886	2343.909	2453.611	2138.39	1144.142	1272.491	1388.996	1414.997	1859.369	2585.236	1388.779	1290.441
ENSG00000085185	BCORL1	5013.4	674.68	222.39	324.714	159.605	121.389	595.74	314.065	284.431	137.234	338.144	398.202	306.485	148.08	243.776	335.281	224.692	310.823	382.846	234.017	172.49
ENSG00000085224	ATRX	5285.5	3643.06	1472.211	2078.753	1119.813	1663.243	1893.608	2440.262	1608.624	1628.232	1197.043	2163.036	2984.494	2072.435	1923.66	2507.462	2627.906	2197.14	3301.116	2145.052	2104.86
ENSG00000085231	AK6	549.4	637.292	243.967	276.723	250.437	255.534	254.117	181.024	188.006	199.664	301.968	212.235	162.623	145.299	123.313	179.335	170.263	184.943	179.71	147.874	104.712
ENSG00000085265	FCN1	1114.9	614.188	821.418	234.228	1853.279	419.957	1277.725	178.655	953.882	69.03	121.471	43338.984	38578.999	16927.476	62878.369	33377.823	27598.376	48800.051	36310.711	51718.362	25588.841
ENSG00000085274	MYNN	2442	1122.235	361.406	481.737	359.672	406.616	610.56	466.216	411.796	381.661	430.219	465.376	495.283	511.862	457.798	490.07	558.599	500.017	576.272	469.498	499.786
ENSG00000085276	MECOM	3953.6	4435.845	1385.268	3681.811	916.682	297.621	1027.989	1255.429	766.192	485.283	549.364	12.012	12.996	3	16	9.022	14.117	4	13.003	1	6
ENSG00000085365	SCAMP1	3132	1427.108	328	935.585	275.015	611.507	1007.727	711.626	466.617	511.998	635.14	650.157	605.971	400.317	497.977	499.411	497.126	484.545	439.35	539.101	299
ENSG00000085377	PREP	2348.7	1674.645	811.734	715.418	1115.519	784.553	696.461	632.378	638.214	797.767	502.429	1316.495	1209.535	922.406	910.79	1005.339	1037.685	1078.456	1032.326	1092.008	803.949
ENSG00000085382	HACE1	2680.8	609.825	280.152	186.676	212.008	295.752	409.767	357.046	248.226	264.587	152.376	262.633	368.986	282.198	264.624	276.985	297.576	260.293	328.609	258.339	294.204
ENSG00000085415	SEH1L	2850.9	2055.378	918.558	1360.517	818.165	529.4	1258.156	625.737	722.267	644.18	555.999	744.256	833.925	491.197	560.896	544.856	699.744	654.991	676.47	620.978	618.612
ENSG00000085433	WDR47	4040	524.588	330.56	261.443	396.379	314.556	499.835	498.609	338.885	229.417	296.032	483.732	536.493	383.945	393.693	425.033	369.71	445.97	422.662	442.556	315.704
ENSG00000085449	WDFY1	3608.6	2879.578	1309.759	1366.098	1166.815	1318.47	1570.176	1614.921	1494.042	1526.632	1399.778	2045.083	1922.574	2097.501	1944.388	1691.524	1865.464	1780.797	1499.065	2148.911	1689.502
ENSG00000085465	OVGP1	1759.7	349.904	240.999	325.312	212.999	108.935	98	211.001	94	74	145	100	295.97	138	124.018	189	117.001	203.148	180.11	130.071	334.876
ENSG00000085491	SLC25A24	3203.6	1287.328	470.655	546.713	505.175	967.184	1756.948	784.742	829.057	703.58	588.093	1745.96	966.485	496.35	905.805	899.094	847.08	893.889	964.834	936.729	539.939
ENSG00000085511	MAP3K4	2309.3	1528.308	890.21	679.216	996.794	912.208	715.617	1040.617	742.3	996.656	326.849	890.359	1402.287	874.576	758.634	1145.144	1041.259	982.339	1290.219	794.161	1018.401
ENSG00000085514	PILRA	947.3	742.286	749.985	259.441	1464.012	445.685	487.526	199.483	741.289	251.824	378.777	4865.114	4019.535	1868.501	4655.192	2683.111	2776.855	3945.734	2254.815	4260.138	1957.193
ENSG00000085552	IGSF9	3868.2	1937.216	210.114	874.803	346.509	504.275	238.927	234.001	1076.284	230.999	800.741	12	7.024	9.001	17	6	4	3.121	1.362	2.399	6
ENSG00000085563	ABCB1	3904	180.659	358.994	86.811	339.433	199.026	118	219.828	232.614	210.026	84.027	277.96	409.418	403.201	306.147	440.505	498.266	371.151	647.853	437.491	507.411
ENSG00000085644	ZNF213	2739.3	1657.138	445.823	453.495	490.485	405.516	511.476	454.423	372.51	321.752	398.048	622.165	549.62	299.678	449.323	483.202	572.715	566.234	461.553	420.684	322.907
ENSG00000085662	AKR1B1	1177.1	3155.62	2787.389	1236.822	3647.734	1924.982	917.524	1727.96	2061.571	1331.164	1122.74	1450.286	2234.045	1819.522	1508.328	1712.448	1885.576	1818.951	2137.367	1742.116	1938.718
ENSG00000085719	CPNE3	3984.1	4467.344	1318.757	3139.835	1125.202	1515.14	1819.073	1940.51	1212.276	1275.694	860.942	1726.518	1631.985	1256.297	1244.335	1454.927	1579.827	1569.415	1491.182	1443.896	1128.028
ENSG00000085721	RRN3	3327.4	3122.92	1058.023	1339.237	849.939	754.645	1149.175	1006.36	765.209	646.354	823.042	834.965	1316.954	979.745	807.048	912.657	1061.817	993.674	1158.547	928.659	1161.66
ENSG00000085733	CTTN	1848.3	18792.481	7685.072	11638.25	8358.526	6071.956	10070.285	4597.219	6328.362	6588.994	5948.039	248.999	859.969	145	773.752	253.015	474.808	348.587	441.856	512.318	333.999
ENSG00000085741	WNT11	1758.9	183.897	148.968	406.342	145.984	40	18	155.179	88	13	5	20.016	26	8	5	11	12	12.784	17	26	17
ENSG00000085760	MTIF2	1955.8	1551.646	535.706	1573.899	819	707.954	1045.679	630.958	642.908	616.445	885.169	829.21	894.842	585.771	672.141	727.459	762.311	833.402	715.09	743.051	633.985
ENSG00000085788	DDHD2	2048.8	3471.393	1067.773	1176.687	977.794	1165.796	1549.64	1545.335	1147.257	899.311	596.088	1114.135	1686.864	1271.237	917.92	1562.261	1547.491	1455.775	1744.512	1159.111	1550.661
ENSG00000085831	TTC39A	2033.2	986.212	225.995	1202.869	600.65	49	798.23	229.496	147	122.334	519.973	12.94	22.988	8.055	24.366	29.122	16.007	21.784	18.946	41.069	20.531
ENSG00000085832	EPS15	4639.4	2849.896	1980.223	1675.022	1549.015	1751.548	1794.086	2296.951	1635.199	1513.176	1472.524	2778.143	2527.049	2457.688	2235.463	2423.396	2406.649	2260.848	2410.931	2161.358	1755.498
ENSG00000085840	ORC1	2954.9	211.124	113	136.018	54	136.64	314.687	27	104	193.419	228.648	53	60.01	48	24.021	36	46	32.031	39.025	77	59
ENSG00000085871	MGST2	618.4	2162.763	840.528	636.592	1045.914	385.074	432.583	453.01	595.409	453.177	282	605.668	317.111	128.05	372.02	353.371	267.604	367.123	350.294	435.72	146.149
ENSG00000085872	CHERP	2273.2	2992.882	1757.733	1538.558	1538.685	1010.605	1500.063	1470.133	1139.102	878.663	1213.554	1543.56	1802.769	1312.011	1272.727	1449.229	1649.749	1624.239	1858.717	1384.043	1470.168
ENSG00000085978	ATG16L1	2907.2	1787.697	1300.063	1135.663	1239.915	790.023	1119.497	809.239	861.516	904.497	1143.24	1394.892	1887.501	1880.228	1005.081	1432.717	1804.993	1383.631	1757.381	1266.913	1835.942
ENSG00000085982	USP40	2486.9	4233.036	850.601	2510.518	1229.509	1392.663	970.692	1555.226	1217.684	1202.098	1674.385	875.492	766.465	525.777	623.605	710.565	648.938	772.851	512.399	408.673	573.502
ENSG00000085998	POMGNT1	1978.1	3575.293	1915.077	1987.927	2029.366	2103.598	2260.842	1609.529	1692.019	2221.505	1870.899	849.218	1154.273	1120.873	770.81	1006.346	1251.794	1066.166	1179.475	981.78	1209.446
ENSG00000085999	RAD54L	2226.1	381.548	148.916	86.695	103.635	236.533	490.098	37.029	186.854	260.446	249.272	25.035	20.98	42.864	13.621	12.331	22.114	26.832	13.814	46.917	17.963
ENSG00000086015	MAST2	3880.5	4615.928	2311.172	1559.061	2930.171	2766.752	6946.783	1575.083	2276.397	1939.857	1738.141	702.581	584.406	503.816	436.776	545.994	597.435	551.876	554.338	487.497	496.959
ENSG00000086061	DNAJA1	1999.6	8040.15	3733.484	2700.811	3367.299	3036.11	3672.175	2251.287	2677.069	2819.578	3345.491	2974.898	2349.951	2180.816	2327.072	1767.94	2003.81	1981.145	2116.995	2402.171	1706.357
ENSG00000086062	B4GALT1	4026.2	11904.761	6951.563	4132.811	6041.784	12144.745	4605.548	3005.661	4357.963	8696.099	6103.511	4307.694	5024.041	3144.865	3736.157	3373.972	3286.18	3775.703	4976.892	3866.091	3467.57
ENSG00000086065	CHMP5	1235.9	4158.803	1174.216	1105.826	1218.374	1063.285	1349.075	948.088	1041.28	1031.969	1397.631	837.646	719.297	635.366	655.202	628.227	761.24	861.489	737.693	820.48	409
ENSG00000086102	NFX1	3379.7	6006.42	1832.132	2009.349	1667.408	1308.428	1610.828	1884.793	1521.341	1259.848	1525.8	1476.541	1940.496	1460.765	1200.963	1665.209	1637.143	1716.472	1919.944	1551.225	1639.191
ENSG00000086159	AQP6	4957.9	8.27	1.405	13.513	36.616	1.399	3.117	51.716	4.842	0	4.898	0	0	0	0	0	3.105	0	0	0	0
ENSG00000086189	DIMT1	1654	1268.608	571.017	1021.723	372.083	427.777	369	526.015	368.418	439.001	511.001	497.54	921.882	656.604	570.578	799.43	858.752	691.496	1003.689	659.399	631.309
ENSG00000086200	IPO11	2391.4	597.155	711.67	624.308	377.066	401.667	454.791	676.434	278.079	412.387	382.915	226.094	305.038	174.958	187.472	195.899	230.298	221.1	273.149	248.96	242.714
ENSG00000086205	FOLH1	2220.6	164.001	95.999	238.385	70	232.811	436.127	178.104	33	72.204	150.186	0	0	0	0	0	0	0	1	0	0
ENSG00000086232	EIF2AK1	3314	8866.081	2646.872	5022.09	3365.196	3629.816	6274.251	2270.554	2981.827	2044.139	3747.27	3372.922	3663.556	2764.746	3923.308	3171.397	3586.196	3914.407	3980.906	3547.829	2966.646
ENSG00000086288	NME8	514.6	32	15	7.003	32	37.058	28	18	10	40.099	30	195	144.024	42	123.191	145	95.001	140.567	74	288.118	165.013
ENSG00000086289	EPDR1	2355.7	1393.27	442.053	2751.137	575.376	1386.562	929.455	589.333	264.755	136	307	40.014	22	11	23.003	9	19.827	11.002	16	16.752	20
ENSG00000086300	SNX10	2223.3	917.511	458.659	483.735	459.899	573.261	1015.903	293.611	887.922	325.341	640.6	2746.025	1520.327	994.132	1899.99	1494.642	1421.288	1751.506	1100.22	2385.375	810.09
ENSG00000086475	SEPHS1	2160.8	1625.745	924.041	794.11	739.76	1012.845	1055.588	877.685	760.871	624.02	760.017	602.16	751.681	526.035	458.844	621.34	702.312	700.399	747.767	580.309	557.007
ENSG00000086504	MRPL28	996.4	3280.629	1020.593	916.793	1377.227	890.268	1234.516	624.941	696.743	786.326	847.949	1589.653	995.893	925.895	1051.057	1019.645	1106.903	1164.868	1102.39	1137.572	896.692
ENSG00000086506	HBQ1	365.2	2	5	3	0	0	6	0	8	0	0	3	16	0	20	1	22	6	22	15	8.796
ENSG00000086544	ITPKC	3119.2	10376.736	3981.935	1518.669	3545.648	1899.054	2272.451	724.476	2394.314	3168.952	1249.649	551.138	414.118	324.25	285.557	415	346	875.039	443.771	311.002	199.37
ENSG00000086548	CEACAM6	2525.8	60751.075	2814.395	16871.756	26599.072	2183.774	1928.21	1604.617	18913.163	692.957	17411.223	5	0	0	9	0	0	1	7	8	0
ENSG00000086570	FAT2	7373.5	772.649	24.003	15.397	33.636	40.444	58	921.109	72.713	1666.617	105.93	111.562	46.504	46.825	67.064	89.967	84.584	50.011	44.609	50.106	45.535
ENSG00000086589	RBM22	1763.3	3794.184	1586.911	1427.658	1503.367	1060.889	1238.449	1158.226	964.927	1016.802	1071.848	1966.571	2068.651	1730.288	2048.672	1785.412	1840.268	1821.664	1812.129	1900.372	2057.18
ENSG00000086598	TMED2	2360.7	11737.767	2908.077	5578.192	4806.041	7375.438	4361.728	3340.016	3062.359	4827.71	6351.969	3859.473	2680.383	2385.158	2841.132	2709.771	2420.094	2899.421	3022.339	3232.109	2533.331
ENSG00000086619	ERO1B	4161.9	583.162	273	939.473	338.51	304.521	191.444	549.207	316.999	281.986	296.293	474.773	699.8	539.742	458.823	596.278	590.882	580.001	603.563	575.776	623.011
ENSG00000086666	ZFAND6	1130.7	2740.787	1058.54	1416.113	1160.677	1209.077	1864.254	1014.723	967.777	750.908	804.033	1733.228	1512.701	1220.006	1357.88	1291.294	1357.738	1415.37	1278.152	1299.606	1064.755
ENSG00000086696	HSD17B2	2026.8	48.151	51.938	41.675	571.31	20.81	8.754	78.925	23.364	14.531	3.278	17.315	14.043	12.816	9.092	14.749	20.032	14.722	19.405	14.945	18.32
ENSG00000086712	TXLNG	3713.7	1585.285	690.004	1664.704	479.542	369.1	446.301	763.879	481.47	348.486	801.223	420.668	948.408	671.667	390.582	640.485	910.999	832.971	979.533	521.701	684.042
ENSG00000086717	PPEF1	2718.9	12	5	13	19	41	21	7	7	7	39.234	8	14	0	4	11	4	9	8	7	7.008
ENSG00000086730	LAT2	1773.7	1067.49	1727.114	415.111	1548.867	832.063	1033.622	847.786	942.493	723.953	570.057	6552.584	3761.471	1650.623	3953.316	3805.117	2838.173	4796.117	3942.681	4127.849	2216.86
ENSG00000086758	HUWE1	3846	13547.926	6973.071	7639.703	6048.546	5591.752	7722.716	6094.099	6346.719	6559.647	6305.929	7067.387	9303.722	7101.47	5754.692	7521.284	8237.057	6665.382	9498.734	6068.843	7246.733
ENSG00000086827	ZW10	2816.5	908.339	406.255	575.593	431	339.144	400.065	350.832	381	364.159	353.959	278.234	329.302	228.755	180.405	275.27	320.076	309	344.44	284.265	190.044
ENSG00000086848	ALG9	1428.1	1253.252	660.155	827.318	698.556	631.557	585.707	737.254	457.799	647.899	419.125	393.439	559.858	440.659	287.901	360.307	448.987	410.798	427.326	369.838	519.149
ENSG00000086967	MYBPC2	1676.6	88	153.126	56.112	140	26	11	13.037	60	50	7	4	8	2	1	24	6	23	9	8	15
ENSG00000086991	NOX4	1899.8	110.24	162.116	52.466	228.792	145.841	106.994	119.161	37.927	117.328	104.148	15.047	17.07	8.801	12.519	15.131	7.153	9.991	6.568	14.234	5.021
ENSG00000087008	ACOX3	1388.8	1449.733	470.577	491.915	541.999	322.204	498.333	513.484	491.525	422	823.904	400.007	326.855	248.666	335.908	402.063	364.928	351.125	383	330.316	254
ENSG00000087053	MTMR2	3435	1487.888	788.719	792.885	753.226	586.698	862.249	851.49	625.015	876.749	490.183	333.01	435.946	292.027	310.585	330.046	416.953	357.974	457.709	351.838	323.009
ENSG00000087074	PPP1R15A	2031.7	5789.775	9805.017	2017.827	4748.57	1934.778	2427.944	6054.11	2940.96	1057.808	1721.147	15490.833	13693.561	7468.035	13124.968	6856.266	4793.316	8421.144	8005.879	10250.825	11164.613
ENSG00000087076	HSD17B14	845.7	497	408.024	228.658	461.5	203	464.012	255.544	675.093	119	274.128	0	27	0	3	11	14.005	8	29	2	11
ENSG00000087077	TRIP6	1184.7	7178.052	1728.761	3153.394	1922.199	1649.163	2775.573	1521.227	2726.896	1152.023	1341.868	370.001	265.001	209.934	281.094	199.145	187.999	224.484	192.144	250.999	213.011
ENSG00000087085	ACHE	2250.8	1131.326	639.314	109.999	630.582	141.713	274	180	1848.222	158.999	1038.662	1	5	4	8	1	3	1	1	0	5
ENSG00000087086	FTL	706.9	129904.68	140174.543	188919.154	205602	63829.139	57234.444	44485.218	120756.83	53581.769	72079.459	148095.536	68243.067	40540.182	84244.294	59208.242	53209.194	79607.738	61616.788	84628.655	46326.287
ENSG00000087087	SRRT	1386.7	8646.859	4582.921	3014.011	4871.814	3185.184	4313.008	2741.641	4084.054	2428.904	2702.578	3894.828	4623.495	4415.697	3219.229	3352.958	4507.883	3762.64	3887.814	3471.743	4659.513
ENSG00000087088	BAX	709.5	3430.651	1953.725	1679.182	2682.793	1345.925	2079.831	813.579	2269.582	2776.864	1568.651	2809.662	2280.689	2278.973	2235.885	2147.533	2925.936	2222.137	2589.024	2525.196	2081.598
ENSG00000087095	NLK	2610.8	985.812	481.195	961.506	559.193	679.14	639.218	460.255	522.058	557.508	722.307	488.241	528.333	340.439	425.489	457.074	532.211	509.061	538.168	442.029	344.003
ENSG00000087111	PIGS	1966.4	2214.733	1786.235	2449.451	1855.843	1682.275	1683.924	1262.739	1461.495	1195.898	1979.645	2681.411	2084.867	1565.148	2317.216	1745.351	1878.199	2160.038	1988.285	1923.073	1636.639
ENSG00000087116	ADAMTS2	5468.3	1382.245	2193.515	381.931	2402.488	2605.82	1074.937	1723.652	932.48	1723.995	1241.846	578.96	78.999	21	26	246.075	15	7	5	10	4
ENSG00000087128	TMPRSS11E	1964.9	198	57	1	11	92	1502.609	6	397.37	465.546	261.509	0	31	0	1	4	1	4	34.09	12	11
ENSG00000087152	ATXN7L3	2389.6	4741.729	2379.406	3105.052	2503.664	3008.685	3532.945	1647.386	2134.521	1877.829	2899.094	4880.642	4094.416	3457.474	3662.816	3694.028	3860.836	3688.957	4616.162	3528.384	3669.623
ENSG00000087157	PGS1	1931	4890.547	2570.737	2399.778	1691.63	1939.489	1493.813	1406.628	1771.649	1824.828	1023.93	2967.166	2172.003	1283.826	1570.253	1608.824	1928.65	2061.455	1907.498	1777.907	1343.17
ENSG00000087191	PSMC5	1269.8	5405.563	3196.641	3967.558	3674.186	2544.795	4228.814	1722.478	2208.028	2123.795	2346.136	2589.676	2381.833	2077.438	2326.402	2271.815	2381.809	2427.605	2700.383	2211.52	2402.331
ENSG00000087206	UIMC1	1304.5	1524.333	1252.08	528.726	875.292	534.767	548.99	757.692	522.367	537.334	445.204	1414.226	1210.656	756.275	1063.438	1039.483	1011.123	1170.186	1156.248	1016.08	879.873
ENSG00000087237	CETP	1597.4	228.992	227.639	15	92.001	112.857	66	114.038	75.012	81.004	27.999	90	61.176	25.955	50.029	39.325	59	48.028	21	51.109	37.707
ENSG00000087245	MMP2	2457.3	13614.774	29784.367	2240.219	32561.326	18282.857	5796.092	22911.044	10239.601	7889.94	12324.448	6.004	2	1	5	2	3	6	1	0	0
ENSG00000087250	MT3	350.5	38.261	5	0	3	2	0	43	4	0	3	0	1	1	1	2	1	5	2	0	1
ENSG00000087253	LPCAT2	2688.6	887.034	489.462	322.731	576.635	435.267	811.976	501.037	847.819	884.314	266.56	1984.155	1134.351	518.314	1314.585	1000.071	1027.621	1417.522	723.168	1242.106	663.522
ENSG00000087258	GNAO1	4108.4	329.001	232.999	106.013	207	243.072	262	123	111.006	378.121	45	125	195	422.269	159.059	180.001	260.635	141	255.16	179.559	264.063
ENSG00000087263	OGFOD1	2478.2	2205.542	1032.682	1127.225	959.779	800.14	804.22	721.236	859.03	918.234	824.08	594.207	628.032	566.204	365.114	648.977	740.688	678.959	783.011	574.882	445.644
ENSG00000087266	SH3BP2	2071.3	4082.068	1837.078	1238.866	2253.004	1786.425	1316.155	867.768	1826.594	901.247	760.208	9103.989	5199.055	3808.147	5344.448	4653.983	5671.302	6567.072	4102.7	5748.513	3853.986
ENSG00000087269	NOP14	3366.1	3141.292	1461.88	1558.908	1278.906	770.346	1354.481	737.165	810.415	886.839	862.688	1034.694	1314.469	1062.85	820.445	1133.84	1240.587	1161.167	1416.744	1032.167	1294.709
ENSG00000087274	ADD1	1944.6	9907.8	7627.277	3569.472	7362.219	4958.529	5773.503	6521.128	4273.168	4121.306	2954.004	8114.36	8618.404	5952.125	5574.575	6951.087	7954.283	8457.29	9376.521	6944.876	7822.732
ENSG00000087299	L2HGDH	5501.4	1446.89	269.532	760.378	379.33	372.666	600.027	526.863	527.292	479.729	458.861	358.5	513.639	318.507	289.979	343.579	425.139	364.015	417.527	295.011	390.483
ENSG00000087301	TXNDC16	3828.6	402.134	171	242.123	117	169.365	221	313.025	225.192	95.116	165.096	321.054	381.411	257.39	310.652	257.95	244.913	319.062	219.648	294.002	253.001
ENSG00000087302	RTRAF	694	4886.788	1953.111	2016.981	2301.005	1912.321	2498.382	1216.35	1471.313	1742.174	1368.775	1844.866	1867.226	1418.684	1763.802	1621.835	1637.294	1958.945	2051.763	1682.602	1576.359
ENSG00000087303	NID2	1695.5	580.776	2090.194	199.872	928.639	1279.055	973.943	972.433	410.778	783.104	503.885	33.423	55.467	18.061	26.384	29.153	55.927	19.264	34.229	9.03	44.283
ENSG00000087338	GMCL1	3231.4	1297.273	341.869	884.722	347.238	514.602	562.783	525.541	444.629	349.644	900.557	533.162	844.685	581.621	464.883	691.788	804.776	654.848	770.586	599.215	579.394
ENSG00000087365	SF3B2	1770.4	10165.729	6890.908	6309.286	6949.575	3500.996	7542.561	4799.465	4379.681	4487.584	5213.934	6777.708	5633.938	4925.62	5224.11	5370.388	5984.159	5917.215	6510.716	5853.528	5189.561
ENSG00000087448	KLHL42	3847.1	1468.579	978.82	998.578	787.133	1845.673	899.432	1272.743	700.108	1008.838	395.032	564.577	933.131	516.156	525.356	768.515	945.487	809.017	723.245	555.416	782.666
ENSG00000087460	GNAS	1368.6	44433.478	22036.29	14245.799	23897.904	21885.262	21881.426	16471.002	14345.439	15650.745	13423.131	16216.295	18010.595	12515.243	17093.546	14340.257	15315.981	15860.455	17728.087	16375.477	13371.119
ENSG00000087470	DNM1L	1882.2	2478.339	1224.873	1236.99	1129.573	2459.188	978.374	1278.685	1118.766	1979.101	1309.275	2217.568	2024.813	1321.338	1506.347	1548.924	1694.919	1906.552	1435.799	1648.019	1690.858
ENSG00000087494	PTHLH	1121	107	30	12	918.306	162.88	5538.709	43.047	15	828.794	14	0	0	0	0	0	1	0	0	0	1
ENSG00000087495	PHACTR3	1917.7	245.027	89	69.509	168.137	82.035	9	111	360.813	96	2	2	5	3	3	7	8	12	5	7	9
ENSG00000087502	ERGIC2	1170.8	2461.363	606.437	1045.827	1071.763	1944.067	1193.68	786.459	615.302	1049.443	1741.22	484.116	525.399	378.045	351.811	450.666	495.429	558.716	484.262	412.017	355.838
ENSG00000087510	TFAP2C	2694.9	977.78	68	292.241	125.001	49	51	129	248.418	61.941	641.036	0	0	0	0	1	0	0	0	0	0
ENSG00000087586	AURKA	1914.3	493.258	202.999	179.444	133.01	521.624	855.011	28	289.743	331.146	594.19	68.003	43.212	38.993	29.016	45.027	26.001	54.017	39.005	76.149	27
ENSG00000087589	CASS4	2606.8	616.27	951.609	168.206	412.945	167.046	148.184	1281.561	518.956	163.818	133.143	326.819	607.072	289.856	239.229	346	392	395.369	446.697	271.712	281.021
ENSG00000087842	PIR	891.8	211.94	257.009	672.435	167.001	92	85	279.102	133	52	183.837	4.913	5	0	2	0	2	5.923	2	4	4
ENSG00000087884	AAMDC	384.4	433.131	281.716	209.75	305.654	204.946	370.927	258.398	196.327	141.5	272.577	145.054	105.038	72.123	95.104	83.844	96.449	123.276	110.236	83.183	102.103
ENSG00000087903	RFX2	2121.7	1337.144	1494.852	293.13	1245.367	158.325	235.063	1281.661	496.346	212.384	212.038	666.202	485.892	217.293	554.34	235.026	302.872	305.559	258.882	286.317	196.635
ENSG00000087995	METTL2A	1700.9	851.59	302.667	784.683	333.425	342.222	725.915	253.195	328.605	281.215	599.407	161.919	241.887	168.249	155.415	177.071	245.249	150.18	237.962	169.111	176.58
ENSG00000088002	SULT2B1	1133.1	551.244	149.573	26.901	129.025	51.089	424.783	127.625	110.95	68.098	476.671	9.003	11.039	4.113	6.846	6.093	8.157	9.001	7	6.31	9
ENSG00000088035	ALG6	1398.6	474.023	161.839	245.498	162.407	212.645	269.309	244.033	257.535	257.72	359.455	356.14	349.14	332.845	291.401	296.203	401.16	376.769	307.779	306.139	253.949
ENSG00000088038	CNOT3	2504.2	3937.037	1968.236	1508.411	2111.305	1597.296	1936.515	1798.787	2068.058	1164.88	1347.623	1787.657	2071.662	1668.537	1446.852	2048.31	2211.475	2156.901	2211.919	1625.526	1561.127
ENSG00000088053	GP6	1932.5	34.354	31.977	14.889	21.195	11.692	24.96	38.054	24.726	18.15	13.007	105.126	416.942	72.713	402.768	123.863	211.706	217.077	95.596	234.315	154.983
ENSG00000088179	PTPN4	2760.8	1130.66	341	993.404	397.057	714.339	445.58	650.499	442.06	456.65	334.884	1057.496	1562.076	1859.1	953.404	1412.102	2100.276	1280.34	2000.279	1344.695	1809.437
ENSG00000088205	DDX18	3398.2	3818.406	1743.236	3110.137	1507.44	1863.242	2490.442	1610.252	1382.258	1135.913	2095.174	2084.975	2812.163	2110.158	1767.827	2007.538	2221.797	2335.356	2552.512	2053.131	2235.932
ENSG00000088247	KHSRP	1451	7543.63	3300.457	3351.536	2773.166	2437.386	4213.612	2513.82	2232.173	2875.899	3116.247	3302.689	2974.348	2360.736	2607.836	2602.023	2749.299	3086.698	3076.903	2440.492	2850.912
ENSG00000088256	GNA11	3150.8	4821.571	2249.046	1754.369	2011.314	1327.653	2293.001	2351.708	1523.464	1508.122	1683.562	337.163	290.963	92.181	288.781	241.745	149.388	326.176	276.321	307.289	148.224
ENSG00000088280	ASAP3	2282.8	1316.801	991.148	780.292	1107.65	886.756	376.036	1064.209	464.959	407.128	633.567	52.009	67.054	21	55	34	78.014	53	59.027	42.009	36.075
ENSG00000088298	EDEM2	1740.9	1991.831	1288.486	949.132	1998.942	1188.065	1477.588	907.685	949.841	1075.778	836.344	1595.025	1220.523	850.678	1251.223	1146.167	1126.526	1345.024	1234.396	1368.637	1016.017
ENSG00000088305	DNMT3B	3996.4	199.007	79	232.612	99	218.396	144	89	109.048	298.138	406	45	61.017	20.597	31.846	34	36	43.033	33	25.01	30
ENSG00000088320	REM1	1493.9	84.274	197.328	76.018	115.801	91	61.998	363	69	34	34.97	2	0	0	0	0	0	0	0	0	0
ENSG00000088325	TPX2	3326.8	1020.613	450.333	243.322	262.169	1132.731	2304.821	79	557.268	1456.807	878.949	87	73	144.952	28.033	44	55.02	47.297	54	162.508	72
ENSG00000088340	FER1L4	5826.9	440.651	55.023	0	97.588	137.874	393.599	119.176	0	149.107	436.734	3.457	0	16.702	0	0	0	0	0	0	0
ENSG00000088356	PDRG1	1826.9	939.697	437.362	350.97	532.659	407.853	380.793	376.446	376.107	451.946	404.966	258	333.555	295.111	278.701	276.873	346.125	312.208	335.69	250.081	282.094
ENSG00000088367	EPB41L1	3318.6	3106.096	1469.002	2226.068	1738.431	1030.792	1214.427	1830.793	2347.229	546.844	1159.889	2	9	3	10	6	5	8	5	13.016	4
ENSG00000088386	SLC15A1	2159.9	73.887	19.945	20.571	574.298	35.957	22.587	47.126	122.61	20.827	12.108	39.542	55.68	36.024	24.159	46.912	50.107	32.21	41.804	61.15	41.098
ENSG00000088387	DOCK9	2433.6	4904.314	2722.965	3785.14	903.303	3158.028	1536.579	1698.183	1887.913	1332.441	897.164	621.46	2178.791	1600.644	763.964	1187.316	1950.023	1237.236	2639.577	999.2	1800.552
ENSG00000088448	ANKRD10	1090.8	10305.422	4404.25	2358.385	5915.905	3045.045	1831.014	2607.17	2147.991	3073.441	1560.414	2288.911	2666.635	2021.724	1822.437	1973.919	2228.173	2297.33	2294.37	2021.915	2142.471
ENSG00000088451	TGDS	1675.5	782.597	199	370.604	282.139	301.729	314.011	272.666	230	312.355	277.39	214.343	246.059	168.232	127.199	237.383	279.314	236.148	282.127	172.999	169.859
ENSG00000088538	DOCK3	8583.9	313.015	125	37.007	93.003	52	589.031	107.002	208	130	348.199	53	289.064	45.01	89.002	102	129.031	126	165.957	116.008	187.195
ENSG00000088543	C3orf18	1394.7	577.018	243.998	356.435	291.999	317.25	348.526	357.525	193.461	137.01	162	190.002	399.231	257.353	198.208	301.999	504.006	373.339	396.102	191.005	360.003
ENSG00000088682	COQ9	1107.1	3646.168	839.998	1125.052	1032.108	670.588	763.019	694.998	807.712	541.149	830.538	566.524	623.696	463.436	471.885	657.128	688.592	713.071	547.827	563.042	488
ENSG00000088726	TMEM40	1140.2	71.046	13	55.02	73.177	6.015	42.225	63.047	22.469	36.891	26.001	129.964	402.879	85.127	547.627	140.782	276.041	294.346	163.069	252.003	174
ENSG00000088727	KIF9	706.5	352.854	178.351	213.145	134.006	71.8	80.733	199.694	94.736	83.057	68.553	67.896	90.823	27.669	68.128	38.117	44.393	55.869	57.509	49.562	42.049
ENSG00000088756	ARHGAP28	4104.9	272.272	146.55	82.877	144.391	132.824	73.192	805.762	170.123	129.006	54.993	27.791	37.433	35.113	33.019	17.078	32.271	31.554	32.227	36.995	27.413
ENSG00000088766	CRLS1	1210.3	2775.758	506.001	1505.089	973.595	843.641	822.045	511.011	1979.801	673.041	1058.142	957.33	606.906	314.158	398.192	527.453	601.194	625.572	617.397	606.462	379.01
ENSG00000088782	DEFB127	335	0	0	0	0	0	0	0	0	0	0	0	0	0	0	0	0	0	0	0	0
ENSG00000088808	PPP1R13B	2543.4	6368.655	1750.225	2408.991	1279.468	699.746	841.835	1350.062	1152.235	736.435	1012.346	287.001	589.837	360.044	272.808	469.149	557.432	386.134	636.525	404.102	506.432
ENSG00000088812	ATRN	7571.7	2468.934	1409.065	1494.855	1938.308	1517.973	2256.129	1679.053	1472.58	1162.11	1272.056	2483.711	1539.636	935.289	1531.169	1418.145	1053.547	1372.229	1455.225	1215.675	1118.565
ENSG00000088826	SMOX	1982.6	577.636	641.679	173.046	1085.002	1089.015	199	299.169	247.167	1343.533	201.17	510.303	794.119	177	810.565	288	495.418	497.008	358.369	574.411	381
ENSG00000088827	SIGLEC1	5725.9	3324.968	1674.005	1466.097	2803.725	3415.682	1927.724	1395.857	2879.974	1288.451	1958.086	2237.941	730.003	1098.759	985.785	1024.086	560.018	1466.478	717.865	3485.893	733.033
ENSG00000088832	FKBP1A	1209.7	12098.995	8241.724	4275.074	6031.642	4203.262	7101.523	4557.418	4659.571	5566.324	4982.215	9852.058	5594.409	2948.985	6400.315	4446.064	4465.26	6364.907	5221.535	6088.567	3509.074
ENSG00000088833	NSFL1C	1721	2556.412	1961.431	1331.472	2269.831	1037.758	1575.828	1569.484	1638.502	1402.898	1393.606	2733.412	1796.29	1077.699	1539.063	1587.336	1742.867	2286.379	1429.379	1921.211	1213.052
ENSG00000088836	SLC4A11	1805.6	1176.092	797.056	61.09	829	210.999	68	724.47	164.286	208.001	87.002	31	24	21	14	9	29.018	8.315	18	2.515	19
ENSG00000088854	DNAAF9	6585.5	2570.449	1417.195	936.998	1240.256	946.663	1143.11	1586.879	1210.09	721.399	396.313	1581.272	1122.707	465.64	834.073	843.02	614.523	803.609	663.79	862.072	716.033
ENSG00000088876	ZNF343	2572.3	957.32	589.928	490.255	491.329	318.5	382.299	481.044	332.753	302.728	293.718	274.371	363.002	260.232	192.202	386.1	325.015	388.399	409.118	273.635	328.869
ENSG00000088881	EBF4	1465.6	573.873	237.858	53.62	455.324	296.578	222.325	356.378	277.258	194.133	99.848	52.36	58.335	16.395	15.069	22.285	105.068	62.129	72.603	26.695	100.573
ENSG00000088882	CPXM1	2219.9	426.216	1827.967	37.043	2056.668	1483.644	824.794	1381.545	255	1094.238	490.786	74	32.541	4	62	12	51	27	37	26	30
ENSG00000088888	MAVS	11537.9	9895.915	3095.451	5078.126	3016.125	2719.629	3256.922	3473.438	2898.428	2871.803	2132.518	5836.018	5382.428	3366.397	3559.647	4671.045	4716.466	4681.645	4900.888	4057.842	3898.227
ENSG00000088899	LZTS3	4394.2	4213.491	777.393	2701.691	1096.066	356.626	1191.551	831.383	968.644	378.381	1400.132	59	244.083	138.263	84	104	146.001	164.071	209.056	88	220
ENSG00000088926	F11	1066.8	170.696	35.76	3.52	39.855	0	0	2.822	4.804	0	0	1	2	2	0	2	0	0	0	0	3
ENSG00000088930	XRN2	3265.9	3374.568	2680.324	2371.343	2063.427	1624.736	2812.189	1680.189	1894.152	1818.472	1672.856	5149.676	3648.112	2607.677	3727.221	3084.439	3103.044	3664.855	3509.693	3254.352	2268.864
ENSG00000088970	KIZ	2292.5	918.824	637.119	786.624	872.001	411.802	393.202	796.438	482.106	361.399	342.415	571.119	843.507	836.405	687.56	777.874	780.089	844.318	849.806	751.475	950.214
ENSG00000088986	DYNLL1	554.3	7141.209	2552.602	1539.81	4401.838	2405.015	2677.494	2548.218	2224.872	2859.706	2366.019	2635.55	2010.859	1209.491	1484.358	1422.046	1685.63	1801.584	1483.391	1944.095	1096.338
ENSG00000088992	TESC	839.5	333.818	337.001	1352.64	1109.346	352.607	95	53	131.062	140.858	712.928	1312.225	591.545	477.963	665.874	424.179	471.379	625.684	627.168	697.788	429.69
ENSG00000089006	SNX5	1712	7223.201	2377.47	2216.728	3014.099	2302.14	2695.368	2025.737	2573.312	2245.807	1983.517	3291.543	3163.653	1909.245	2145.187	2286.238	2760.658	2811.486	2345.671	2662.616	2149.704
ENSG00000089009	RPL6	781.4	48768.767	22937.518	24437.385	23354.416	14376.084	12309.11	11234.561	8119.749	14952.975	13975.834	22629.667	30772.455	20081.628	24233.594	28076.517	25777.544	32230.727	35838.782	25693.32	25588.193
ENSG00000089012	SIRPG	1233.2	256.979	340	93.001	245.998	254.807	206.405	142.154	304.048	344.017	178	358.15	906.873	858.755	304.355	660.799	848.237	647.023	1225.709	400.054	602.324
ENSG00000089022	MAPKAPK5	2454	3868.102	1213.499	1279.634	1287.698	1568.753	1225.429	1287.078	1170.377	1048.095	1039.055	1705.316	2041.124	1141.644	1354.332	1814.352	1697.786	1865.528	1770.49	1567.697	1623.278
ENSG00000089041	P2RX7	4725.3	914.57	477.475	434.348	811.128	616.491	450.884	601.444	660.523	420.253	467.171	2504.429	2002.002	1441.675	2457.205	1859.4	2057.436	1961.929	1055.793	2333.988	1971.916
ENSG00000089048	ESF1	3044.9	795.09	318.337	378.318	289	290.001	507.043	276.391	295.535	238.41	234.81	246.022	353.482	205.563	173.861	289	277.557	297.694	340.237	259.187	269
ENSG00000089050	RBBP9	3599.4	1830.178	428.371	1006.512	435.439	676.076	741.137	576.689	416.811	505.459	722.422	265.993	325.349	245.456	267.558	303.929	310.632	262.924	385.332	256.224	268.58
ENSG00000089053	ANAPC5	1834	7933.402	4444.343	3288.539	5365.534	3677.728	2569.211	4310.263	2714.994	3253.066	3083.354	4428.62	5935.532	3892.575	4118.583	4390.359	5020.625	4877.496	4752.813	4751.477	5008.94
ENSG00000089057	SLC23A2	6443.6	2210.118	2438.449	1256.93	1575.458	1198.486	1334.662	2184.742	1389.934	1225.947	845.047	2914.016	2685.254	1802.079	2092.952	2138.042	2055.032	2233.067	2004.767	2091.869	1899.392
ENSG00000089060	SLC8B1	2351.4	3056.663	2076.398	1451.771	2806.718	1779.025	1020.55	1535.933	1630.185	1266.367	1461.655	3138.29	2825.532	1475.133	1710.311	1828.127	2283.869	2450.518	2113.145	1722.103	2023.705
ENSG00000089063	TMEM230	1325.9	4215.058	1555.015	2206.328	2279.258	1942.197	2217.442	1661.177	1940.341	1653.7	1934.333	2039.773	1641.825	1305.4	1609.102	1831.444	1735.666	1937.582	2124.665	1820.613	1482.353
ENSG00000089091	DZANK1	2312.5	405.937	131.993	195.55	200.913	140.234	159.343	411.497	226.182	119.779	91.625	104.84	151.903	98.724	97.749	122.139	145.708	96.028	135.303	100.251	99.948
ENSG00000089094	KDM2B	3207	1957.615	1589.628	796.858	1480.206	1084.565	854.925	1523.354	1020.786	953.395	744.071	2544.073	2689.279	2155.303	1766.18	2278.655	2482.355	2451.287	2962.997	2235.087	2261.685
ENSG00000089101	CFAP61	1342.2	23	20	5	24	8	3	347.001	52	6	10	0	0	0	1	1	0	1	1	0	3
ENSG00000089116	LHX5	2758	0	0	2	14	37	0	0	6	0	0	0	0	0	0	0	0	0	0	0	0
ENSG00000089123	TASP1	2034.7	514.006	314	280.723	315	218.064	260.065	259.133	239.138	202.105	175.124	154	209.07	166.464	126.249	144.193	201.338	164.002	211.263	169	119
ENSG00000089127	OAS1	1289.6	3073.887	902.8	873.154	1735.839	1436.169	685.596	798.962	946.878	931.019	1603.996	1410.653	1922.357	1718.444	1932.474	2111.177	2601.317	3434.754	1951.382	3036.9	1128.186
ENSG00000089154	GCN1	4292.6	7830.68	4451.537	4622.06	4158.512	4847.231	2671.903	2839.926	3598.998	3192.165	2943.976	3274.75	4327.704	3349.126	2400.694	3663.092	4161.011	3427.75	4392.69	3088.381	3318.114
ENSG00000089157	RPLP0	1002.9	80616.014	37067.559	55738.333	39370.244	24688.022	38108.088	16432.214	15871.916	34809.653	34616.479	26576.305	36877.538	23743.246	25599.989	29514.239	30127.627	31883.15	42593.708	28589.13	28053.078
ENSG00000089159	PXN	3555.1	10263.854	7314.346	3831.428	5862.514	6523.312	6460.183	4930.3	4401.963	9002.37	4488.655	20390.082	12939.098	11375.087	10449.678	9678.172	11531.84	10735.963	10436.461	11020.137	11371.29
ENSG00000089163	SIRT4	1045.9	78	14	51.003	36	29	37	36	8	17	18	9	24	9	9	17	14	17	15	11	17
ENSG00000089169	RPH3A	4280.9	9	20	1	18	2	0	10	6.001	4	9	294.999	1649.232	258.489	290.811	382.255	383.358	659.588	384.197	156.074	257.008
ENSG00000089177	KIF16B	4303.6	1503.489	515.009	1095.607	508.062	372.892	610.003	474.24	471.363	287.672	496.597	562.003	432.76	53.138	233.394	375.049	316.001	286.191	311.036	273.505	327.011
ENSG00000089195	TRMT6	2277.5	624.565	424.992	489.154	472.753	368.341	469.255	263.774	361.64	367	357.082	1590.863	891.886	477.247	529.439	442.451	523.17	543.238	637.743	514.42	455.528
ENSG00000089199	CHGB	1858.9	15.886	23.143	2.488	28.014	50.248	10.879	80.284	14.101	27.208	12.06	8.708	12.328	11.061	8.607	12.114	17.921	3.336	12.532	41.883	14.117
ENSG00000089220	PEBP1	1438.4	8204.002	4776.446	5685.015	5180.72	4029.554	2879.513	4302.052	2770.195	2911.489	2765.349	1410.091	2387.717	1803.588	1395.52	2031.956	1820.458	2349.859	3046.701	2064.003	2091.483
ENSG00000089225	TBX5	2942.1	818.622	715.823	147.087	509.666	196	227.055	826.777	387.974	168.051	121.999	0	0	0	0	0	0	0	0	0	0
ENSG00000089234	BRAP	3244.2	1237.517	477.503	477.638	539.185	681.741	456.963	498.046	417.396	473.025	500.905	668.104	662.514	560.729	523.267	601.514	631.576	634.896	656.236	540.147	514.339
ENSG00000089248	ERP29	1367.6	6829.576	3938.242	2743.905	5151.706	3510.764	2190.845	2582.113	2196.267	2796.347	3073.257	5076.913	5532.255	3194.312	5278.004	5128.955	4700.735	6114.134	5869.703	5802.044	4030.271
ENSG00000089250	NOS1	11986.9	69.003	37.992	18	18.018	6.011	10.009	70.415	78.793	5.012	6	5	6.555	8.019	7	5.01	8.564	13.908	14.808	13.005	12.313
ENSG00000089280	FUS	1924.5	34146.873	12196.522	7206.648	11341.135	8145.355	7389.762	10725.666	8535.43	7293.563	8250.379	14322.677	18274.148	12380.258	11504.814	10419.313	13830.242	13401.507	10804.814	10506.837	15589.689
ENSG00000089289	IGBP1	1500.3	3189.148	1565.242	1798.332	1561.437	1007.858	1260.018	1074.531	743.451	1068.921	1247.435	1631.137	2011.102	1258.028	1940.054	1792.586	1849.21	2040.022	2002.584	2052.752	1433.714
ENSG00000089327	FXYD5	706.7	5573.707	4107.514	1867.167	4614.897	1932.616	2112.235	1683.347	1713.116	6334.046	1572.688	8347.878	10469.267	4739.616	6504.116	6850.3	7367.463	8163.57	8342.449	7284.274	5831.56
ENSG00000089335	ZNF302	1928.2	2166.087	489.538	853.866	718.479	1059.225	1223.107	1334.335	807.857	698.884	632.895	373.267	545.927	285.255	330.222	749.63	1005.561	829.766	719.648	608.177	711.136
ENSG00000089351	GRAMD1A	1654.4	9029.44	4695.446	5774.77	3382.373	4164.403	3488.162	2050.345	2724.83	2085.813	2337.393	4748.152	4411.639	3078.461	2452.451	3218.485	3931.395	4039.63	4793.891	2752.316	3196.627
ENSG00000089356	FXYD3	457.4	3212.711	392.469	2547.324	5291.444	51.969	223.53	1073.821	338.799	70.001	340.37	1	1	0	2	0	0	0	0	2	0
ENSG00000089472	HEPH	3922.3	596.409	1279.223	164.087	1901.932	779.417	376.896	1298.489	446.988	520.586	272.002	1	1	0	0	0	2	3	1	0	1
ENSG00000089486	CDIP1	2244.2	2800.602	1255.319	1434.051	1001.165	389.655	858.806	882.118	595.177	428.079	580.999	602.362	1348.866	746.06	882.418	838.549	1213.32	1107.857	1118.114	927.017	952.088
ENSG00000089505	CMTM1	661	311.194	49.202	28.175	38.634	55.076	76.71	35.048	61	59.921	55.176	79.167	32.248	30.152	46.419	57.779	66.035	69.061	35.218	70.158	38.485
ENSG00000089558	KCNH4	3551.9	51	110.987	6	33	30	11	15	24	34	12	3	10	8	1	7	6	15	7	4	7
ENSG00000089597	GANAB	2701.4	17297.772	9907.449	10991.22	11205.768	10172.554	11508.723	7858.636	7430.67	9053.255	9060.647	8580.834	8844.361	6751.09	6653.208	7831.317	8255.551	8168.372	9031.326	7148.879	7051.225
ENSG00000089639	GMIP	2818.2	3314.134	2361.279	1172.766	2601.036	1407.474	1144.316	1172.079	1697.223	1346.396	1248.975	8519.701	7362.296	6240.283	6803.751	6263.988	7821.026	8122.638	6491.31	6606.253	5213.653
ENSG00000089682	RBM41	2328.2	884.611	211.055	386.643	224	243.181	403.272	394.002	247.431	246.398	585.468	348.261	418.732	233.652	253.758	374.906	425.744	330.378	396.507	298.8	306.037
ENSG00000089685	BIRC5	1634.1	897.574	253.02	386.447	284.115	680.899	1541.509	117.307	458.805	1251.462	1212.678	172.89	196.625	149.463	129.839	117.525	123.324	158.673	86.272	193.922	184.822
ENSG00000089692	LAG3	1659.3	278.201	342	129.148	379.142	552.792	511.764	255.999	516.39	480.912	394.044	143	94.999	1806.513	142.034	249	241.012	106	363.003	254.815	390.002
ENSG00000089693	MLF2	1187	9345.239	3721.904	3258.965	3805.426	4118.561	4448.062	2052.462	2421.123	3252.382	4890.716	3426.637	2780.174	2320.353	2588.385	2284.543	2357.633	2419.839	2686.326	2737.445	2511.061
ENSG00000089723	OTUB2	3750.9	148.947	15.414	139.754	82.513	58.032	122.251	24.7	77.519	102.942	133.222	36.641	41.737	28.372	38.897	23.447	33.668	26.499	36.133	24.641	54.637
ENSG00000089737	DDX24	1616.6	4195.634	3524.405	2656.55	2532.281	1613.529	1119.961	2022.301	1485.264	1883.429	1730.551	2430.365	5130.537	3525.745	2824.804	2556.493	3144.251	3063.27	2865.646	3216.312	5248.451
ENSG00000089775	ZBTB25	4932.5	2083.16	806.491	834.707	697.603	806.709	923.062	1111.316	834.79	714.636	392.794	883.717	2264.405	1197.467	877.144	1652.954	2058.116	1692.818	2085.448	1260.671	1699.901
ENSG00000089818	NECAP1	1919.8	3259.463	1389.027	1246.616	1420.724	1164.787	1173.946	1156.015	1174.52	1068.969	1413.19	2794.664	3447.977	2538.829	2727.161	2112.879	2251.007	2618.107	1954.848	2720.173	3499.899
ENSG00000089820	ARHGAP4	1660.4	4803.445	5890.715	1658.104	7185.314	3011.959	2107.946	3385.34	3862.425	3502.887	2330.437	17829.699	18357.375	15095.532	14201.292	14550.979	20371.825	17960.057	17357.686	15671.882	17316.324
ENSG00000089847	ANKRD24	3712.2	345	95	168.026	129	55	46.013	151	161	85.064	126	58	74.005	57	37	52	40	90	96	37	65
ENSG00000089876	DHX32	2575.2	1842.609	772.151	878.363	664.338	745.535	1030.464	538.546	308.362	584.517	682.526	373.327	372.294	150.059	241.74	393.557	269.376	297.024	347.467	221.77	194.805
ENSG00000089902	RCOR1	4940.5	3304.588	1242.317	1000.163	1241.357	912.83	1202.42	906.423	1078.995	1342.918	941.071	3664.329	2578.635	1098.91	2118.416	1614.061	1544.802	1982.899	1737.295	2102.499	1334.773
ENSG00000089916	GPATCH2L	5082.2	3340.274	1194.108	1228.46	1269.398	1477.529	1421.64	1775.034	1626.689	1346.423	741.108	3152.538	2953.399	1880.137	2623.901	2859.163	2679.288	2844.421	2420.211	2493.322	2517.833
ENSG00000090006	LTBP4	1692.9	11877.767	8284.081	3034.942	5853.74	8192.6	8100.631	13711.164	7203.461	3970.043	1641.043	2006.789	3494.08	1872.491	1449.863	2667.537	2822.603	2346.325	2604.041	2192.155	3022.383
ENSG00000090013	BLVRB	700.8	2273.876	1357.001	2063.039	1556.857	1378.352	1204.614	807.586	1559.926	648.036	1047.273	4865.697	1645.326	682.762	2272.173	1646.719	1029.352	1792.382	1366.387	2142.915	870.723
ENSG00000090020	SLC9A1	3737.5	2866.286	1893.34	932.564	2933.532	1122.194	1393.434	1229.324	1232.226	1148.925	1313.182	1552.333	1276.368	1018.041	1034.781	970.455	1114.449	1088.7	1074.7	941.966	868.071
ENSG00000090054	SPTLC1	1695.6	3766.941	1233.604	1174.791	1001.517	1617.452	1637.192	1309.306	1238.488	1236.236	1375.833	1814.478	1455.743	945.895	1356.498	1227.209	1174.902	1240.314	1153.225	1284.272	915.515
ENSG00000090060	PAPOLA	2790.8	7649.982	2634.491	3531.565	3047.654	3890.571	3416.039	3432.213	3374.147	3651.203	2231.529	6094.881	5677.044	3886.795	4725.35	5195.257	5408.687	5470.018	5660.541	4620.763	4334.983
ENSG00000090061	CCNK	2638.8	2707.146	1402.408	983.504	1292.48	1133.4	1052.986	885.731	1224.895	1204.856	824.575	2066.285	2063.297	1777.81	1601.073	1420.15	1652.882	1534.052	1715.756	1547.737	1489.226
ENSG00000090097	PCBP4	1793.4	2598.658	1609.184	1080.902	1618.801	1576.633	980.268	1110.173	1199.948	795	948.396	254	504.454	682.784	278.369	478.926	533.223	339.032	680.882	378.001	505.004
ENSG00000090104	RGS1	1270.5	11878.647	9454.471	2209.138	11444.899	1924.901	4612.787	5722.905	10368.935	7381.99	3662.011	985.374	1406.267	4268.213	694.954	517.223	712.169	1758.27	1210.003	1157.647	2182.832
ENSG00000090238	YPEL3	1030.4	8336.866	3162.574	1862.376	2986.943	2164.416	1304.008	2531.668	1802.012	1418.184	3077.117	3135.272	4172.662	3274.234	3164.437	4485.004	3993.298	4840.091	4800.49	3637.705	4215.686
ENSG00000090263	MRPS33	570.9	1223.502	471.631	697.383	481.159	331.628	894.531	344.264	418.301	420.197	442.673	296.195	438.883	298.499	261.231	358.435	405.888	407.352	504.626	361.569	304.932
ENSG00000090266	NDUFB2	355.1	2400.46	1344.425	1082.519	1618.626	993.905	1761.945	687.251	1055.9	1325.626	1337.954	1425.624	1184.798	824.489	1049.575	989.608	1153.09	1275.443	1154.859	1314.939	1023.483
ENSG00000090273	NUDC	1494.5	3788.968	2555.035	2066.038	2416.331	1311.099	1701.112	2126.116	1693.052	1626.789	1459.323	1580.84	1495.436	1049.943	985.767	1092.986	1308.352	1303.634	1332.398	1288.636	1078.733
ENSG00000090316	MAEA	2270.2	5748.319	2168.821	2058.508	3454.976	1543.766	2307.967	2215.691	2082.557	1805.226	1484.706	2562.889	3269.04	2761.042	2350.139	2297.627	3191.753	3112.906	2926.645	2622.251	2523.198
ENSG00000090339	ICAM1	2939.6	16343.371	14570.048	13127.603	8027.018	5624.724	13967.373	2344.19	12866.678	3724.093	27775.619	3613.621	2207.625	1978.109	3250.035	1212.959	1164.46	1750.796	1457.562	2493.535	2123.883
ENSG00000090372	STRN4	2141.4	5688.68	3549.283	2584.23	3157.132	3502.137	4240.316	2393.847	3431.024	1742.351	2257.737	5069.723	4116.126	3078.078	4216.02	3085.707	3706.617	4088.394	3391.824	3842.497	3127.738
ENSG00000090376	IRAK3	7877.3	2775.46	1296.372	326.8	1498.555	727.029	530.634	1184.252	845.925	691.956	350.933	7510.14	6082.459	1976.875	6358.772	5192.831	3570.717	5571.977	2550.397	4468.933	2283.873
ENSG00000090382	LYZ	1341	33266.086	14205.976	9161.273	44220.987	18235.268	16296.352	3149.15	29303.067	9100.739	18203.945	376010.137	129600.54	49546.569	327523.98	204873.612	72371.381	138632.575	130188.356	213800.752	75160.84
ENSG00000090402	SI	2134.6	0	0	0	0	0	0	0	0	0	0	0	0	0	0	0	0	0	0	0	0
ENSG00000090432	MUL1	2266.9	1274.067	953.189	650.517	1028.216	720.495	605.798	647.066	536.157	859.815	480.003	779.162	641.773	489.326	630.837	511.627	495.348	509.209	597.971	581.167	541.006
ENSG00000090447	TFAP4	2352.5	1065.739	344.319	438.485	242.766	368.895	370.431	349.523	199.703	219.883	264.074	334.648	593.491	244.791	329.036	395.263	465.436	471.651	430.048	378.753	414.24
ENSG00000090470	PDCD7	2547.1	1502.572	611.04	589.808	619.151	580.307	510.624	550.7	386.507	367.847	428.091	363.17	488.35	388.589	295.228	518.063	602.945	621.333	798.284	460.197	462.059
ENSG00000090487	SPG21	1374.2	5301.497	2026.408	2171.029	2373.187	1678.558	1633.976	1424.016	1590.32	1186.523	1397.329	4417.846	2706.541	1461.548	2960.803	2235.2	2113.605	2808.795	2504.266	2807.511	1787.473
ENSG00000090512	FETUB	1389.9	3	0	1	3	0	0	0	0	0	0	0	0	0	0	0	0	0	0	0	0
ENSG00000090520	DNAJB11	1683	3189.103	1594.981	1380.207	2427.511	1979.859	1859.474	1012.224	1322.193	1517.743	1756.687	2067.6	1514.949	1250.973	1529.97	1163.436	1020.582	1267.807	1249.661	1481.858	1449.485
ENSG00000090530	P3H2	2482.6	1743.141	565.266	121	559.116	201.266	135	86.096	234.325	1021.823	43	4	24	5.034	41.972	27	26.007	32.001	24	55.002	18.991
ENSG00000090534	THPO	1605.5	39	23	156.002	39.001	12	1.45	25	14.046	9	189.009	0	0	0	0	0	0	0	0	0	0
ENSG00000090539	CHRD	2229.7	874.588	943.775	782.681	857.609	273.713	266.079	558	353.368	248.027	2234.877	18	14.145	12	5.002	8.005	14.027	12.627	10.147	4.011	13.113
ENSG00000090554	FLT3LG	835.2	814.949	545.696	263.282	469.974	337.886	325.201	448.303	415.237	274.835	182.027	999.024	2460.985	1690.106	1153.542	1743.802	3062.185	2094.631	2826.67	1503.474	2482.69
ENSG00000090565	RAB11FIP3	2186.6	4010.533	2212.55	1163.55	1786.738	1294.397	981.893	1786.462	961.996	854.001	543.182	826.007	1304.31	1206.746	646.976	1002.668	1207.152	970.538	1229.239	892.563	1337.553
ENSG00000090581	GNPTG	1419	5958.137	2325.631	1590.734	3067.444	1802.1	1674.617	1669.582	1684.793	1066.149	1541.589	2823.745	2294.306	1499.294	2172.377	1859.155	1976.971	2234.689	1972.857	2105.374	1931.637
ENSG00000090612	ZNF268	5011.5	1291.137	445.088	398.432	438.586	401.103	401.564	743.376	397.992	360.049	591.23	434.381	566.897	293.38	316.747	422.215	469.224	506.762	491.334	302.067	475.711
ENSG00000090615	GOLGA3	7606.4	7864.269	2854.81	2887.585	4497.325	3135.181	3482.706	2668.869	3101.868	3044.86	2973.239	2510.047	3008.071	2078.275	1817.497	2336.7	2861.722	2464.254	3033.655	2157.083	2644.657
ENSG00000090621	PABPC4	1532.8	10783.782	4844.415	5655.514	5397.673	2472.804	3223.01	3258.589	3926.562	3179.469	4453.057	3621.565	7909.183	3254.496	5465.242	5067.698	4390.163	7333.767	4916.838	4572.415	5095.464
ENSG00000090659	CD209	3975	805.398	988.109	387.841	914.251	1302.996	1114.444	468.447	871.588	162.456	401.558	350.66	68.815	40.564	57.475	45.286	32.241	54.008	34.513	76.658	68.662
ENSG00000090661	CERS4	1060.1	1812.046	898.138	1033.82	650.505	450.013	163.152	1161.525	665.296	386.109	1596.599	327.93	479.243	266.164	245.917	568.106	808.708	563.039	1060.511	468.454	452.339
ENSG00000090674	MCOLN1	1282.7	1594.033	2598.37	553.016	1401.266	826.093	686.757	605.363	896.534	472.665	771.105	1811.991	1587.586	756.118	1338.189	954.186	1047.358	1201.881	937.629	1246.024	693.482
ENSG00000090686	USP48	2914.9	3698.448	1931.75	1497.548	2588.584	1453.503	1456.608	2130.947	1538.249	1938.739	1107.478	3341.142	3079.587	1856.696	2447.203	2418.079	2273.489	2331.459	2298.896	2540.286	2428.242
ENSG00000090776	EFNB1	3130.9	3378.641	1008.549	466.432	2139.683	1066.095	566	1012.095	755.003	1874.557	481.192	447.027	412.953	182.018	220.015	258	382.126	352.995	335.123	319	240.074
ENSG00000090857	PDPR	8299.2	9069.892	2980.613	2202.699	2667.872	2720.751	2761.195	3347.572	2655.108	1751.765	1419.804	4424.391	5302	3177.954	3934.442	5311.251	6255.981	4360.75	4787.509	2855.736	4852.994
ENSG00000090861	AARS1	2800.3	5147.486	3336.899	3633.163	4036.499	2095.493	2828.428	2540.175	2005.537	2150.659	2757.109	966.241	1176.277	1099.607	733.231	1201.582	1248.575	1050.267	1388.714	962.166	777.245
ENSG00000090863	GLG1	4875.9	10662.917	5359.717	3732.867	6707.748	5559.767	4858.945	4931.031	3566.848	4721.505	3656.629	8001.172	8856.701	5678.671	6346.92	6825.893	7402.705	7072.803	8137.709	5890.431	6733.945
ENSG00000090889	KIF4A	4176.9	300.392	170	105	121	389.27	541.529	26	198.963	585.798	401.008	18.967	16	16	8	15	4	9	7	49.042	19.008
ENSG00000090905	TNRC6A	4038.4	6329.172	2116.056	2419.017	1923.411	1897.869	1976.587	3117.126	1923.826	1692.568	1680.719	2465.142	3244.949	2282.258	2261.172	2620.805	2956.281	2374.882	2958.152	2265.875	2844.283
ENSG00000090924	PLEKHG2	3198.7	10781.825	5376.645	1881.54	4536.222	6625.354	2598.2	1662.936	3207.619	2616.519	2622.545	5499.833	4583.762	2811.641	3838.073	2625.451	2311.156	2407.603	2060.305	3139.165	2738.71
ENSG00000090932	DLL3	1942	0	2	13	7	132.043	158.534	1	35	1	1	0	3	1	1	3	6	7	17	0	4
ENSG00000090971	NAT14	847.6	2210.722	289	461.059	372	447	664.151	540	543.012	313.412	303.358	86.001	63	68.142	139.041	80.032	103	90.357	92	90	117.432
ENSG00000090975	PITPNM2	5004.5	1633.616	662.349	195.741	206.281	400.963	965.35	411.339	749.088	1277.946	389.449	185.03	1419.657	676.146	1029.026	1226.528	1951.193	1665.411	614.463	1115.622	936.738
ENSG00000090989	EXOC1	2195.6	2712.691	888.405	972.036	1119.825	988.913	1643.496	1088.113	966.571	815.786	620.35	1528.742	1764.779	941.8	1146.828	1197.695	1394.548	1378.237	1025.327	1093.032	956.004
ENSG00000091009	RBM27	6279.9	1218.382	555.45	904.93	373.821	533.585	686.197	736.565	549.792	565.285	502.372	910.208	969.699	812.084	587.235	861.961	994.487	851.333	1107.061	898.517	646.432
ENSG00000091010	POU4F3	2397.9	2	0	0	0	0	0	0	0	0	0	0	0	0	0	0	0	0	0	0	0
ENSG00000091039	OSBPL8	5140.6	1894.511	941.713	872.725	638.355	1355.105	1020.397	1594.364	1091.686	955.365	884.305	3573.888	3750.902	2083.368	3142.836	3047.217	3221.836	3072.975	3026.723	2655.127	2167.609
ENSG00000091073	DTX2	1360.5	3216.469	1327.45	697.436	1482.835	1147.864	1571.605	1093.987	2433.018	1060.291	1616.861	1087.273	1205.719	725.486	619.991	662.081	814.733	1045.31	791.947	927.905	705.547
ENSG00000091106	NLRC4	3216.1	232.466	192.999	97.133	314.097	149.001	135.135	84.075	218.309	61.034	97	1607.817	812.405	423.305	839.916	907.627	795.796	1336.196	688.714	828.652	306.087
ENSG00000091127	PUS7	2675	877.788	278.12	768.109	227	475.454	1314.042	179.008	528.052	229	257.044	85	147.012	97.029	70.971	98.077	115.839	80.964	135.142	125.07	76
ENSG00000091128	LAMB4	2210.2	194.807	83.986	41.532	67.031	41.599	41.697	69.079	58.379	42.622	34.735	72.655	77.024	32.974	43.805	55.303	65.574	45.394	69.582	46.062	74.478
ENSG00000091129	NRCAM	3730.5	340.858	104	99.172	147.008	113	236.767	109.144	150.815	93.999	43	3	61	4	0	81.023	68	34.614	22	10	49.608
ENSG00000091136	LAMB1	2883.6	12650.342	11491.891	2349.223	9868.186	10268.27	13657.908	6767.671	4498.21	9519.435	5013.164	20	26	10.095	27.174	42	40	35.108	23	15	22
ENSG00000091137	SLC26A4	4538.9	62.017	100.749	49.279	33.528	26.805	14.291	187.03	32.811	33.538	490.101	33.842	52.961	20.793	27.348	28.784	28.929	29.671	0	41.806	40.879
ENSG00000091138	SLC26A3	1545.1	0	0	1	0	0	0	2	1	0	0	3	2	0	1	2	2	1	2	2	1
ENSG00000091140	DLD	1995.3	1562.241	947.216	1196.96	960.634	837.774	1516.756	840.732	996.159	764.117	1008.247	1406.124	1310.213	911.671	1258.062	951.504	1102.623	1165.157	1058.878	1072.381	745.909
ENSG00000091157	WDR7	5968.7	775.079	675.02	454.485	326.325	440.518	798.654	909.388	720.929	491.437	212.625	938.303	1127.057	833.977	710.857	982.894	1103.325	897.594	1212.656	933.558	831.324
ENSG00000091164	TXNL1	1425	2649.403	1070.373	1398.058	1204.723	744.383	1214.316	818.168	858.437	1098.576	584.022	1194.942	1016.476	714.215	882.841	855.198	980.239	1083.001	949.667	931.915	783.221
ENSG00000091181	IL5RA	3318.3	25	82	20.382	198.001	14	13.001	835.619	104	27	25.999	17	24.11	14	8	13	30.001	18	21	10	38
ENSG00000091262	ABCC6	2059.5	2374.974	239.627	1845.267	183.285	169.523	294.833	449.977	326.363	61.904	771.151	230.96	233.565	106.38	259.767	246.603	99.312	190.52	138.79	209.216	164.531
ENSG00000091317	CMTM6	3578.8	5346.422	1941.036	1974.092	2918.151	2536.176	2859.334	2165.032	2351.083	2253.291	2646.788	8160.107	5467.268	3335.977	6153.22	3871.371	4478.99	5847.65	4661.266	5297.217	3157.3
ENSG00000091409	ITGA6	4008.7	2822.631	3364.923	1488	3651.086	2846.623	877.334	2624.765	1560.911	3355.147	1439.246	761.918	4154.253	1692.234	980.618	2124.031	3423.922	2519.844	3368.013	1155.034	3082.001
ENSG00000091428	RAPGEF4	2738.1	604.147	400.391	153.369	308.067	257.602	169	180.203	246.698	126	71	4	4	0	0	9	5	13	2	2	6
ENSG00000091436	MAP3K20	5143.4	2087.551	1613.411	3586.67	1045.221	1241.362	1274.828	2574.274	1542.559	1504.263	798.369	1869.002	1117.198	533.18	1188.569	903.146	678.996	1033.175	763.141	869.846	621.739
ENSG00000091482	SMPX	619.6	32	0	0	14	6	13	0	38	49.414	0	0	0	0	0	0	0	0	0	0	0
ENSG00000091483	FH	1598.7	1774.097	815.084	1537.142	959.346	687.414	897.865	533	605.359	663.069	931.901	705.401	629.124	494.985	499.447	614.702	604.933	701.408	642.465	654.977	515.385
ENSG00000091490	SEL1L3	2664.5	14279.184	4464.756	5112.08	8781.553	3084.159	3980.201	5462.355	3344.215	3490.759	3818.622	1498.134	2327.39	2060.765	1358.051	2400.555	1845.856	2849.382	4231.321	2390.621	2275.885
ENSG00000091513	TF	11980.4	738.805	321.66	219.559	441.747	165.983	294.756	568.625	358.926	247.559	260.688	288.965	305.794	196.958	206.983	206.984	312.043	264.114	331.325	221.469	352.777
ENSG00000091527	CDV3	2715.5	6024.688	4311.714	4074.939	5343.691	2627.564	4326.219	3276.931	3653.112	5097.247	3545.692	7145.771	6048.401	5621.38	6622.901	5892.275	4859.23	5445.892	6749.368	6163.395	5781.96
ENSG00000091536	MYO15A	2829.2	349.801	103.222	193.912	129.661	50.081	635.692	216.927	66.035	35.195	85.633	68.49	80.781	43.537	50.735	60.555	65.956	59.414	28.002	44.587	59.148
ENSG00000091542	ALKBH5	2360.7	3811.106	2400.207	1649.41	2311.071	1343.77	2423.006	1886.297	1133.727	1551.144	1544.496	2011.117	2341.168	2166.707	1934.071	1806.6	1897.585	1728.842	2451.877	2007.254	2021.871
ENSG00000091583	APOH	993.2	150.228	6	285.474	2	4	2	4	12	2	33	0	0	0	0	0	0	0	0	1	0
ENSG00000091592	NLRP1	4839.5	4031.014	5310.194	2828.129	5137.781	2533.346	1312.789	3227.479	2348.875	2580.926	1365.467	16221.546	21356.519	13542.871	15821.565	16909.577	19803.919	20438.05	13692.112	16867.6	17610.597
ENSG00000091622	PITPNM3	6408.4	1637.396	297	472.47	429.005	372.729	1662.892	511.44	393.433	330.033	464.106	22	51.001	32.734	28	20	45	35	24.009	19.999	21
ENSG00000091640	SPAG7	826.1	3453.941	1229.357	1140.39	1728.865	964.368	1571.913	823.305	691.092	829.129	670.363	1833.337	1292.653	855.725	1503.668	1001.257	1281.694	1210.309	1042.582	1246.926	926.58
ENSG00000091651	ORC6	1541.3	1718.937	613.514	627.073	625.635	540.649	805.194	544.287	607.248	678.309	638.985	538.712	750.497	403.556	484.872	389.338	588.583	545.822	518.777	502.415	547.141
ENSG00000091656	ZFHX4	7118.5	37.236	0	0	3.504	0	0	36.18	0	0	1	0	1	2	0	2	0	3	1	1	2
ENSG00000091664	SLC17A6	1677.7	0	0	0	0	0	0	0	0	0	0	0	0	0	0	0	0	0	0	0	0
ENSG00000091704	CPA1	1131.9	3	6	0	2	0	0	2	1	0	0	0	0	0	0	0	0	1	0	0	0
ENSG00000091732	ZC3HC1	1695.5	845.263	375.948	321.245	387	283.699	766.597	264.01	374.073	362.066	384.999	245.044	258.34	231.82	163.199	243.405	278	266.016	273.066	267.002	216.129
ENSG00000091831	ESR1	6046.2	4923.108	191	201.99	193.006	156.093	103.008	420	240.792	164.928	581.162	140.007	279.193	269.128	134.823	181.007	249.185	192	164.809	139	278
ENSG00000091844	RGS17	3376.2	1074.026	46	153.874	51	38	205.021	129.203	102.083	314.269	46	54	66.005	38.005	33.042	26	50.004	32	38.001	38	39.005
ENSG00000091879	ANGPT2	3612.7	430.179	1944.781	313.419	397.486	376.159	1154.508	1038.124	162.951	362.976	320.467	18.173	22.702	19.703	23.806	14.129	23.601	23.641	23.456	13.193	18.923
ENSG00000091947	TMEM101	1272.8	1569.065	569.816	1431.91	634.808	774.932	1487.567	480.932	589.324	458.999	1190.534	583	517.238	357.386	359.326	477.782	553.683	623.085	614.145	556.2	355.997
ENSG00000091972	CD200	1329.7	539.864	1297.972	169.349	390.631	478.357	384.667	597.235	438.861	349.977	255.894	64.819	117.045	25.225	27.523	190.754	102.274	424.531	278.211	84.247	87.417
ENSG00000091986	CCDC80	2772.5	1197.542	19193.711	904.171	10250.059	7545.195	4458.328	20050.866	3718.163	3087.932	2662.94	23.013	88.828	22.235	20.305	31.892	36.807	30.074	26.004	25.626	46.21
ENSG00000092009	CMA1	765.9	18	108.131	10	32	2	2	137	3	2	2	0	0	0	1	0	0	0	0	1	0
ENSG00000092010	PSME1	822.4	8688.621	5036.374	3451.97	4936.902	3103.411	4210.892	2253.05	3786.642	3409.328	3062.918	5218.238	5460.652	6571.525	5943.014	5032.572	6607.774	6598.491	5973.909	7919.139	5852.347
ENSG00000092020	PPP2R3C	998.3	812.846	456.079	270.833	655.449	462.162	548.609	357.538	386.793	523.695	463.359	946.514	813.005	679.144	818.605	807.9	847.482	979.186	724.004	953.34	597.898
ENSG00000092036	HAUS4	1045.9	2311.843	789.041	1119.994	776.202	500.621	1272.077	757.862	838.407	680.776	988.232	1963.169	987.639	606.828	983.636	976.391	1089.606	1456.579	1120.796	1210.59	733.733
ENSG00000092051	JPH4	1158.4	13.089	12.474	5.104	11.546	19.495	4.887	40.033	13.25	2.706	6.501	69.355	27.519	11.754	10.409	4.921	16.097	9.402	6.338	0	7.306
ENSG00000092054	MYH7	5915.9	4	2	0	0	0	4	0	0	1	5	0	2	0	0	0	0	0	0	0	0
ENSG00000092067	CEBPE	1382.9	8	6	7	28	8	17	5	6	6	23	31	32	8	42	36	37	53	44	33	12
ENSG00000092068	SLC7A8	2474	669.972	1808.483	1076.449	1361.779	1691.28	275	858.73	484.638	315.066	556.31	22	64	6	14	26	47	47	33.001	54.005	20
ENSG00000092094	OSGEP	1215.8	3212.45	1634.628	1209.738	2030.122	878.393	1330.518	1616.261	1481.665	1093.23	676.525	1578.974	2013.623	1287.307	1301.953	1561.779	2261.209	1883.458	1649.081	1713.128	1635.001
ENSG00000092096	SLC22A17	1816.1	2015.967	747.151	182.244	1007.522	652.903	344.169	910.025	377.21	250.969	251	17	171.831	65.681	63.062	160.861	176.857	314.017	230.831	73.552	184
ENSG00000092098	RNF31	1309.2	3451.704	1822.953	1495.882	1924.547	1508.859	1355.754	1473.013	1633.953	1468.181	1144.68	2588.79	2436.599	2702.107	2353.833	2401.686	3079.491	2845.378	2401.211	2686.79	2367.741
ENSG00000092108	SCFD1	1272.4	2315.195	766.493	1071.825	1180.929	919.006	1184.198	923.067	859.121	1003.892	936.673	1225.644	1163.078	853.829	975.167	857.265	878.497	1040.561	958.121	1032.105	856.783
ENSG00000092140	G2E3	2494.9	610.698	217.999	266.56	249	343.319	502.001	433.699	342.248	475.554	311.003	466.001	618.779	536.066	453.394	515.822	607.29	495.398	494.002	456.919	514.478
ENSG00000092148	HECTD1	2331.9	6294.947	3056.481	3921.473	2819.789	2527.017	2883.381	4940.089	2678.861	2408.62	2250.557	3766.291	4466.621	2680.025	2899.932	3207.109	3366.686	3301.413	3735.224	3020.79	3472.463
ENSG00000092199	HNRNPC	1359.1	23744.571	9709.637	8801.704	9452.835	6931	9853.8	6155.017	6050.311	7587.734	8512.764	11038.952	11407.779	7649.316	8331.556	9169.773	10093.445	10446.602	10397.181	10126.388	8057.895
ENSG00000092200	RPGRIP1	1351.8	113	71	66.304	32.999	39	37.001	27	70.031	20	19.001	104	224.061	99.19	66.969	88.053	89.175	209.279	64.025	130	88.001
ENSG00000092201	SUPT16H	2866.2	5652.831	2837.193	2754.092	2228.3	2472.733	4371.657	2311.994	2475.668	2587.499	1516.776	2295.612	2768.562	2263.834	1818.951	2496.639	2755.456	2512.546	3239.314	2331.378	2148.322
ENSG00000092203	TOX4	3525.6	4455.371	1857.728	1625.239	2019.994	1421.363	2277.245	1514.244	1591.098	1805.083	1278.968	2089.704	2045.504	1528.486	1669.793	1731.852	1919.635	1869.802	2106.264	1782.357	1404.358
ENSG00000092208	GEMIN2	785.1	341.167	123.999	189.986	150.003	160.257	246.001	128	150.172	164.472	171.999	118.999	147.003	107.001	86.053	122	170.096	167.083	149.628	120.047	105.651
ENSG00000092295	TGM1	1279	231.07	91	98	60	103	109	87	96.999	105	60.999	53	88	68	51	72.1	80.03	56	49	151.632	51
ENSG00000092330	TINF2	1350.7	2145.726	1916.153	1063.166	1950.315	1092.169	1301.207	1227.383	1350.218	1205.584	812.742	2443.965	2466.429	2272.436	1992.547	2134.894	2213.609	2247.293	2329.894	2422.814	2001.6
ENSG00000092345	DAZL	1948.6	0	7	0	6	13	2	2	0	1	2	1	0	0	1	5	1	6	4	0	0
ENSG00000092377	TBL1Y	2204.9	41	0	0	0	2	0	0	0	0	0	0	0	0	0	1	0	0	0	0	0
ENSG00000092421	SEMA6A	4134.7	1360.119	1823.11	229.326	729.48	362.612	230.328	1720.518	570.18	365.394	66.875	109.036	124.471	92.488	82.07	122.033	148.922	139.796	114.991	93.089	131.664
ENSG00000092439	TRPM7	4716	3094.77	1091.931	1031.538	991.796	1515.485	1215.548	1021.524	1102.782	1068.815	758.404	1523.027	2407.445	1694.537	1671.389	2142.187	1496.363	1194.394	1747.934	1235.067	1136.851
ENSG00000092445	TYRO3	2706.8	1197.445	450.884	120.361	389.412	694.881	402.328	910.095	545.673	313.235	729.358	119.548	121.78	62.333	73.984	80.386	111.168	94.177	87.073	77.017	86.334
ENSG00000092470	WDR76	2125.8	535.895	352.569	229.929	160.569	362.569	366.722	163.708	308.252	214.395	256.12	170.227	235.111	232.269	104.139	166.087	249.181	211.437	235.368	228.623	220.938
ENSG00000092529	CAPN3	1370.9	1902.997	807.948	673.198	1128.109	407.468	178.769	500.147	421.334	292.814	216.526	732.627	862.975	483.278	559.789	516.551	475.798	693.993	442.215	507.822	441.246
ENSG00000092531	SNAP23	1713.8	3161.993	1583.095	1339.42	1305.339	1516.548	1164.855	1431.842	1616.333	1062.225	1186.165	3758.855	3946.097	2115.037	3963.846	2724.675	3536.082	4065.112	2333.491	3442.067	2239.488
ENSG00000092607	TBX15	2896.8	468.653	104	82.114	70	160.013	8	6	13.016	31	143.999	0	0	1	1	0	1	0	1	0	1
ENSG00000092621	PHGDH	1234.1	218.056	469.002	465.628	837.619	233.737	60.315	718.241	227.243	561.262	683.391	47	115.016	183.92	90.886	68	164.998	123.041	102	138.13	124.999
ENSG00000092758	COL9A3	908.9	58.499	29.778	76.08	183.752	18.759	78.793	133.282	46.737	127.437	49	159	21.562	16	81.739	23	107.083	85.829	79.008	161.372	10
ENSG00000092820	EZR	2896.5	14402.638	6307.676	10657.034	12237.873	4504.636	3622.558	8111.135	6954.078	6077.285	4373.969	6047.724	9399.155	6791.891	5129.799	4570.037	5753.529	5983.007	7904.058	5148.967	5650.365
ENSG00000092841	MYL6	536.5	35271.114	23325.459	9620.043	27521.97	14055.665	11438.276	10232.792	13007.238	18459.92	12168.997	20893.084	14653.06	11167.725	14833.042	10443.847	14026.202	14044.596	13443.932	14464.927	10361.844
ENSG00000092847	AGO1	12326.6	3229.475	1522.056	1520.782	1317.688	1117.949	1270.263	1692.989	1340.734	1004.505	1558.04	3919.157	3587.757	2255.618	3678.403	3252.503	2600.529	3674.103	2821.4	2917.854	2650.781
ENSG00000092850	TEKT2	1428	178	83	4	108	11	11	1132.731	213.737	27.999	10	2	2	2	10	2	8	2	3	2	4
ENSG00000092853	CLSPN	2770.2	290.834	107.718	115.185	67.742	191.609	383.604	41.41	190.3	197.543	176.222	95.923	115.396	104.644	69.311	64.036	104.11	75.219	64.719	102.051	85.047
ENSG00000092871	RFFL	4422	2031.537	910.657	2008.295	1065.285	913.099	1405.224	958.603	1532.395	1005.16	1271.351	1517.037	2156.045	1818.928	1416.778	1794.725	1828.826	1565.835	2336.336	1685.358	1657.967
ENSG00000092929	UNC13D	2189.2	2697.773	3266.517	2145.342	3781.88	5624.501	10378.529	1918.059	5230.584	3673.065	5264.51	8135.912	8984.166	7213.674	6553.556	6882.199	8977.456	7837.798	7822.334	6818.371	6765.95
ENSG00000092931	MFSD11	1749.9	971.771	669.196	646.901	908.516	794.21	969.38	658.647	717.986	741.543	1119.749	953.356	838.025	685.788	711.817	737.327	775.902	796.242	777.321	728.226	808.83
ENSG00000092964	DPYSL2	4374.9	9478.457	3910.124	2237.887	3513.497	2114.348	3359.027	2955.681	2915.373	1257.682	1053.328	4408.245	2212.602	1159.752	2107.176	1831.036	1959.872	2141.638	1491.683	2053.391	941.816
ENSG00000092969	TGFB2	2609.6	718.938	180.239	85.741	177.872	179.087	96.051	181.855	471.003	509.029	20.55	6	2	2	7	4	6	5	13	5	10
ENSG00000092978	GPATCH2	2561.8	1119.534	452.237	606.431	373.792	387.098	793.006	447.15	446.076	344.691	372.038	462.644	431.938	308.084	360.87	337.136	356.032	318.124	286.058	380.476	316.793
ENSG00000093000	NUP50	3009.7	3610.156	1515.644	1418.311	1458.193	1505.29	1617.494	1460.984	1496.415	1591.938	1221.982	2710.08	3428.045	2234.21	2517.701	2786.03	2865.854	2704.871	2615.866	3193.437	2400.237
ENSG00000093009	CDC45	1019.7	424.213	139.032	82.276	92.999	175.103	468	11	120.001	252	250.981	39	27	34.017	14.007	10	40.001	19	13	82.001	44
ENSG00000093010	COMT	849	7228.938	2632.688	3460.864	2956.536	1758.758	2883.822	1826.594	1592.395	1446.571	2587.457	3312.639	1905.851	1222.388	2432.953	1586.571	1365.606	2037.026	1787.038	1924.236	1206.158
ENSG00000093072	ADA2	2890.6	4284.171	3428.915	1703.907	4981.518	3108.406	1880.631	5222.053	4984.205	2077.681	2887.135	15737.468	13625.105	10001.889	14549.192	14779.09	11428.619	15933.203	10237.269	16256.883	9701.235
ENSG00000093100	ENSG00000093100	4156.9	935.175	1387.146	326.648	1219.327	562.796	397.983	1223.888	406.031	1023.718	236.167	151.486	223.048	118.364	152.786	228.566	226.914	277.452	223.486	111.648	225.344
ENSG00000093144	ECHDC1	1387.3	3459.935	960.701	1930.016	1123.712	978.186	803.009	811.158	805.358	930.403	683.091	1659.023	1313.272	868.789	1194.994	1228.021	1148.729	1329.554	1170.749	1252.475	696.169
ENSG00000093167	LRRFIP2	2228.9	3113.58	1369.583	898.686	1618.634	922.637	833.38	1118.25	994.952	886.279	697.794	2235.419	1625.591	1056.239	1569.938	1059.169	1148.791	1262.822	1013.363	1205.225	1135.007
ENSG00000093183	SEC22C	2304.7	2149.822	1217.943	1191.171	1165.155	1344.145	1122.463	1327.546	917.762	1243.445	891.657	1264.096	1714.824	1215.11	1208.776	1312.737	1437.432	1215.711	1325.487	1210.996	1551.606
ENSG00000093217	XYLB	2596.1	261.927	83.119	399.867	161.996	86	97.649	102.654	189.565	82	214	54.007	75.074	35.019	32.894	57.879	51.456	57.176	31.462	55.057	40.049
[truncated: 57,190 more rows]
