# Supplementary material for: Comparative Analysis of Transcriptomic and Proteomic Expression between Two Non-Small Cell Lung Cancer Subtypes
Source: J Proteome Res. 2025 Jan 8;24(2):729–41. doi: 10.1021/acs.jproteome.4c00773 (PMC11811994; doi:10.1021/acs.jproteome.4c00773)
Supplement: Supplementary file 2 — pr4c00773_si_002.zip [file pr4c00773_si_002.zip › Table-S5-Salmon-LUSC-vs-PBMC-counts.csv]

name	gene	length	A133_T	A134_T	A140_T	A144_T	A152_T	A133_N	A134_N	A140_N	A144_N	A152_N
ENSG00000000003	TSPAN6	1983.3	978.268	2787.536	669.487	491.734	953.051	17.961	15.327	29.359	13.005	5.22
ENSG00000000005	TNMD	1171.6	2	6	0	0	0	0	0	0	0	0
ENSG00000000419	DPM1	906.9	512.503	1382.713	713.582	587.946	588.161	430.269	396.843	499.335	413.377	437.333
ENSG00000000457	SCYL3	3910.9	779.491	1411.472	436.432	506.009	372.866	526.321	569.148	707.522	783.031	499.916
ENSG00000000460	FIRRM	2592.1	191.011	900.777	362.116	332.923	429.737	163.144	237.95	283.583	258.877	172.972
ENSG00000000938	FGR	1799.3	1854.456	2331.993	700.357	354.001	470.129	19700.409	19531.404	24948.854	24079.421	26373.621
ENSG00000000971	CFH	3450.4	9045.843	7982.49	1854.752	2457.607	1478.54	126.054	125.855	141.084	390.188	99
ENSG00000001036	FUCA2	2049.5	1967.659	4010.205	998.617	706.553	899.503	1087.595	1096.433	1112.533	1164.457	1151.681
ENSG00000001084	GCLC	2229.5	993.229	2692.005	2439.71	7125.55	4995.299	781.792	635.134	885.364	960.17	1094.429
ENSG00000001167	NFYA	3159.6	1012.031	2182.255	630.669	842.944	892.185	1301.755	1096.953	1433.42	1577.056	992.98
ENSG00000001460	STPG1	2657.5	252.587	663.131	206.521	710.868	319.832	95.947	86.13	130.529	133.768	83.381
ENSG00000001461	NIPAL3	4262.5	1130.698	1813.122	655.858	785.765	417.663	1129.257	1255.247	1655.761	1516.393	729.41
ENSG00000001497	LAS1L	2213.1	1598.821	2305.984	608.161	1392.819	1134.818	1154.056	996.751	1263.819	1264.357	903.511
ENSG00000001561	ENPP4	4483.6	351	607	247.43	59	105	368.09	172.186	533.506	588.654	399.567
ENSG00000001617	SEMA3F	2901.3	2528.754	4208.143	2665.431	2307.917	5390.563	0	1	0	3	1
ENSG00000001626	CFTR	3142.1	691.997	132.047	178.523	58	481.333	2.999	0	0	1	3
ENSG00000001629	ANKIB1	3912.6	1544.549	3237.359	1474.681	1456.168	1434.1	1216.943	1056.138	1303.114	1483.887	1116.494
ENSG00000001630	CYP51A1	2973.2	939.011	1654.548	973.766	962.565	4382.434	601.892	328.319	585.762	351.273	509.541
ENSG00000001631	KRIT1	2374.2	1312.919	2334.65	1061.231	1289.173	1229.015	747.233	829.605	856.999	1001.966	820.337
ENSG00000002016	RAD52	1091.6	374.722	912.046	277.896	443	443.588	153.833	362.437	310.001	260.981	320.662
ENSG00000002079	MYH16	5668.6	1.055	2	11.387	7	7.58	0	0	0	0	0
ENSG00000002330	BAD	700.1	900.36	2175.093	816.081	737.954	711.699	366.491	403.885	508.323	469.629	387.651
ENSG00000002549	LAP3	1634	3253.249	4809.006	2471.188	1041.978	1239.897	2241.839	1304.794	3637.065	2060.444	2307.445
ENSG00000002586	CD99	1016.2	5156.667	18998.476	2392.724	9610.023	2277.797	3686.826	3815.614	4544.056	5582.377	4605.091
ENSG00000002587	HS3ST1	4611.8	423.359	992.019	121.188	238.798	716.565	29.105	49.037	59.086	32.307	55.104
ENSG00000002726	AOC1	2338.6	70.011	242.005	36.059	22	7	3	1	20	17	3
ENSG00000002745	WNT16	2979.6	70	29	12.004	41	37	3	18	36.038	9.89	39.019
ENSG00000002746	HECW1	4721.1	27.946	607.805	76.093	85.276	25.049	16.001	9.823	25.076	22.005	28.846
ENSG00000002822	MAD1L1	1244.6	661.001	1723.796	388.703	375.174	745.456	996.005	1411.095	1291.065	1428.843	1438.278
ENSG00000002834	LASP1	3841.8	7528.699	14103.902	5403.488	3681.784	5130.15	5878.835	6042.597	8858.557	9616.282	8235.553
ENSG00000002919	SNX11	1646.8	721.472	1586.379	729.117	587.386	410.557	618.821	965.822	1029.982	1078.997	1090.197
ENSG00000002933	TMEM176A	915.1	3685.911	5895.62	1753.406	691.063	658.032	53	632.806	3517.895	1519.345	4199.645
ENSG00000003056	M6PR	1447.6	3957.572	8505.762	3876.069	3760.909	2922.274	4486.268	5030.814	6794.468	6259.429	5569.397
ENSG00000003096	KLHL13	3109.5	171.189	652.082	5.703	563.423	470.04	11	19	9	15	6
ENSG00000003137	CYP26B1	3797.3	455.021	174	164.269	212	170	1	1	1	1	0
ENSG00000003147	ICA1	1284.7	936.374	646.992	250.379	40.001	205.306	89.135	86.248	106.039	66.001	112.104
ENSG00000003249	DBNDD1	1828.8	141	392.973	286.409	80	74.132	69	100.001	147	77.509	72.007
ENSG00000003393	ALS2	5912	1236.009	1991.565	952.686	997.249	1114.097	484.02	431.03	535.263	576.473	427.104
ENSG00000003400	CASP10	3427.4	2371.97	2193.598	697.372	218.752	925.181	1237.277	1353.12	1838.219	1590.819	1244.86
ENSG00000003402	CFLAR	4415.9	9284.945	11498.165	4672.915	4030.284	4021.536	9468.443	10001.738	11501.972	12033.298	11627.711
ENSG00000003436	TFPI	2956.3	2839.865	2153.285	1358.555	813.434	1246.945	351.958	310.927	452.772	412.683	321.948
ENSG00000003509	NDUFAF7	1608.8	569.094	1047.053	391.84	314.068	572.203	430.005	424.687	478.021	488.119	434.286
ENSG00000003756	RBM5	1915.6	9582.947	12310.168	2489.802	2548.482	3978.099	5302.081	6080.732	6539.395	6648.349	5964.2
ENSG00000003987	MTMR7	3242.2	56.35	107.742	44.451	8.239	43.211	52.811	80.783	67.045	73.56	69.917
ENSG00000003989	SLC7A2	7436.6	1158.137	868.003	257.309	167.984	543.339	0	0	0	0	0
ENSG00000004059	ARF5	979	3013.762	5619.41	2715.438	3111.579	3452.444	3308.056	3356.967	3964.796	3533.059	3619.11
ENSG00000004139	SARM1	4911.7	1153.509	1693.554	466.012	251.4	348.611	905.437	774.086	1081.114	1081.869	670.833
ENSG00000004142	POLDIP2	1953.6	2025.69	4995.886	2112.674	1677.614	1628.146	1199.925	1092.047	1565.09	1381.714	1213.16
ENSG00000004399	PLXND1	1732.2	15838.092	13826.381	5303.84	1731.744	2469.509	4958.845	5760.051	4849.333	5645.638	7256.835
ENSG00000004455	AK2	1640.4	3279.427	5332.524	2610.828	2010.541	1605.596	2390.197	2399.523	3101.599	3078.527	2544.592
ENSG00000004468	CD38	3879.8	771.707	1166.642	582.069	106.203	422.201	485.897	531	1655.666	735.881	619.741
ENSG00000004478	FKBP4	2735.9	1620.318	4308.534	2615.187	3197.99	4611.811	676.521	741.594	1037.564	1101.71	600.573
ENSG00000004487	KDM1A	2227.6	2769.801	6357.735	1534.235	2091.438	2157.209	1350.479	1329.277	1576.625	1468.745	1189.969
ENSG00000004534	RBM6	2247.4	7672.902	9482.493	1946.197	1658.545	3268.345	3357.909	3397.771	4789.137	4619.487	3451.916
ENSG00000004660	CAMKK1	3340.4	764.934	570.575	786.125	1093.139	234.425	637.392	715.147	522.163	560.822	549.378
ENSG00000004700	RECQL	3022.4	928.582	3271.982	919.327	1739.431	712.806	1087.658	1091.51	1570.328	1678.322	1375.014
ENSG00000004766	VPS50	2413.5	577.877	1255.975	530.205	584.487	474.221	494.542	541.976	540.196	629.112	503.334
ENSG00000004776	HSPB6	1284.3	1922.597	559.401	45.715	23	23.458	0	3	2	2	0
ENSG00000004777	ARHGAP33	1769.5	976.221	1542.23	518.341	240.946	822.783	579.337	586.604	637.554	581.839	370.555
ENSG00000004779	NDUFAB1	548.5	700.758	2741.684	849.87	744.517	1217.281	535.6	555.29	746.671	649.482	588.693
ENSG00000004799	PDK4	2935.4	1648.964	567.107	946.518	62	541.517	1585.832	448.978	857.066	554.192	2518.173
ENSG00000004809	SLC22A16	994.9	6	70	15	2	7	14	123.973	104.317	39.999	93.178
ENSG00000004838	ZMYND10	2298.8	161.99	108.798	34.832	26.382	22.263	37.334	76.667	67.036	101.522	91.877
ENSG00000004846	ABCB5	3554.3	61.25	61.386	18.674	20.196	38.336	25.511	39.134	40.115	25.467	37.455
ENSG00000004848	ARX	416.7	21.001	2	4	1	5	0	0	1	0	0
ENSG00000004864	SLC25A13	1908.8	854.462	1637.253	738.646	456.986	628.598	415.875	393.287	409.704	424.001	420.2
ENSG00000004866	ST7	2051.4	927.647	1472.329	444.995	419.214	604.114	184.688	171.248	171.461	247.975	202.25
ENSG00000004897	CDC27	2002	1491.734	3949.728	1324.491	1604.259	1042.515	1037.094	1028.644	1212.149	1265.759	948.287
ENSG00000004939	SLC4A1	3687.6	7.419	2.56	10.742	2.825	1.303	18.984	165.163	47.682	9.833	5.284
ENSG00000004948	CALCR	3357.6	8	22	0	3	5.322	1	0	0	0	0
ENSG00000004961	HCCS	1256.5	286	886.774	262.732	548.282	391.524	305.325	308	376.793	343.666	332.459
ENSG00000004975	DVL2	1904.5	1605.146	3239.808	1699.226	2777.107	2091.537	786.955	696.203	1106.498	932.642	696.011
ENSG00000005001	PRSS22	841.4	735.608	441	784.008	1049.675	985.184	18	10	4	23	2
ENSG00000005007	UPF1	4252.2	4625.801	8898.231	2792.235	3818.653	8075.539	2711.241	3037.685	3516.256	3553.645	3096.326
ENSG00000005020	SKAP2	3791.6	1507.606	2446.342	840.675	641.011	687.011	1590.245	1787.737	2085.664	2309.142	2260.661
ENSG00000005022	SLC25A5	1056.7	4580.247	9085.268	5412.471	6784.426	4818.692	5554.486	4651.312	5625.93	5012.912	4305.985
ENSG00000005059	MCUB	1616.3	343.001	1035.356	229.493	272.198	588.213	1935.691	1449.113	1971.302	1550.607	1437.685
ENSG00000005073	HOXA11	1969.6	25	3	0	39.467	20.157	0	0	0	0	1
ENSG00000005075	POLR2J	764.6	901.945	1826.527	1074.875	691.786	1265.74	856.307	840.754	1046.783	940.457	912.191
ENSG00000005100	DHX33	5046.9	974.843	2474.186	1185.451	1318.88	1138.754	413.683	597.537	657.867	760.273	543.222
ENSG00000005102	MEOX1	2161.2	328.6	71	18.8	6.187	29.53	21.682	19.126	46.939	49.085	8.507
ENSG00000005108	THSD7A	6736.1	441.678	183.097	284.063	3.902	156.103	0	0	0	0	0
ENSG00000005156	LIG3	3036.4	1204.734	3363.176	1289.548	1552.465	1346.339	861.921	796.016	1030.813	1093.937	767.233
ENSG00000005175	RPAP3	2258.9	392	1304.847	788.917	473.022	747.835	527.534	627.054	761.71	702.783	674.962
ENSG00000005187	ACSM3	1217.5	352.259	303.397	111.272	34.111	78.13	124.457	133.255	193.162	170.138	107.604
ENSG00000005189	REXO5	2335	83	152	94.701	70.001	80.872	24	55.001	19	20	21.781
ENSG00000005194	CIAPIN1	1262.1	1135.176	1985.853	848.161	746.826	566.576	715.685	726.783	845.149	758.049	620.318
ENSG00000005206	SPPL2B	1783.7	4359.893	6643.109	2103.417	2585.039	4984.096	2527.295	3135.877	3615.176	2773.976	2685.094
ENSG00000005238	ATOSB	2581.9	1467.954	2748.661	423.341	656.007	1161.41	2449.636	2056.751	2174.292	2543.368	1966.095
ENSG00000005243	COPZ2	587.2	841.998	2337.04	290.84	779.106	202.003	47	50.015	69.265	57.001	28.001
ENSG00000005249	PRKAR2B	3577.6	177.983	491.106	139.862	75	969.043	1808.127	1889.303	1618.488	1355.844	783.994
ENSG00000005302	MSL3	3048.4	1998.752	3329.443	791.725	1070.347	1035.134	4439.872	4512.27	5092.316	4397.2	4119.031
ENSG00000005339	CREBBP	6867.8	4006.22	6140.923	2963.243	2405.636	4089.544	6677.89	5748.717	7234.431	7205.03	5710.347
ENSG00000005379	TSPOAP1	2280.3	2761.046	3450.541	358.513	1525.628	717.979	2503.071	1174.525	3635.758	2375.39	1388.453
ENSG00000005381	MPO	2592.5	55.029	25	3	1	2	205.08	281.001	172.01	169.092	209
ENSG00000005421	PON1	1518.5	17	4	0	1	27	1	0	0	0	0
ENSG00000005436	GCFC2	1095.2	424.942	952.45	345.549	409.133	511.833	311.717	305.537	393.119	366.231	231.846
ENSG00000005448	WDR54	901.1	484.233	755.729	605.897	541.554	782.289	290.84	284.968	388.987	348.393	252.526
ENSG00000005469	CROT	2261.7	838.817	1100.917	530.68	570.798	908.63	207.101	188.342	257.071	300.293	143.078
ENSG00000005471	ABCB4	3998.4	53.979	52.483	16	1.718	21.002	14	36.359	24.013	38.125	44.671
ENSG00000005483	KMT2E	4662.1	3022.658	4453.271	1644.256	1585.667	1857.006	4606.659	3868.477	4874.669	4988.765	3334.74
ENSG00000005486	RHBDD2	1257.9	2407.953	4020.148	3402.022	5168.203	1473.208	1330.324	1163.985	1239.828	1309.455	970.919
ENSG00000005513	SOX8	3631.8	76	288.447	63	14	14	30.618	50	55	53	7
ENSG00000005700	IBTK	3959.3	1272.002	3335.639	792.482	967.679	796.875	1129.399	1161.44	1509.138	1599.674	1178.992
ENSG00000005801	ZNF195	2430.2	1098.194	1147.235	893.158	614.138	1486.54	764.768	769.105	984.36	939.468	789.992
ENSG00000005810	MYCBP2	4456.1	3058.458	5501.161	3802.012	2613.393	3002.871	5080.887	4921.436	6220.003	6155.819	5216.579
ENSG00000005812	FBXL3	2862	892.991	2286.849	694.453	952.006	617.318	1585.734	1119.139	1493.369	1288.63	786.423
ENSG00000005844	ITGAL	2790.5	3557.645	3829.524	1668.471	509.946	1044.421	16860.138	13711.479	27777.932	27989.572	22988.202
ENSG00000005882	PDK2	2064.4	1491.739	1719.565	531.047	406.979	522.682	575.521	597.387	626.961	646.715	521.86
ENSG00000005884	ITGA3	3145.1	5174.185	5401.808	2700.236	3675.676	989.924	174.143	237.474	267.025	295.665	179.092
ENSG00000005889	ZFX	6123.4	1480.844	2624.428	751.817	1358.42	1039.764	1539.398	1372.614	1919.926	1312.148	1445.789
ENSG00000005893	LAMP2	2134.1	2745.56	8413.794	3165.15	3456.314	2170.464	2792.934	2667.335	3080.428	3206.948	3172.933
ENSG00000005961	ITGA2B	1881.8	161.308	144.067	164.484	181.991	54.651	3204.266	5108.194	3268.611	2541	2453.134
ENSG00000005981	ASB4	2474.5	26	21	13.028	9	26.119	13	14	11.001	17	13
ENSG00000006007	GDE1	2020.6	1850.7	4274.373	1573.028	763.114	2583.764	1130.999	1321.9	1136.521	1595.109	1384.648
ENSG00000006015	REX1BD	918.5	1433.284	2153.512	695.832	849.843	649.168	1030.697	1444.923	1764.065	1546.102	1176.071
ENSG00000006016	CRLF1	718.8	408.434	638.044	334.788	300.507	457.442	122.713	73.657	82.744	75.332	106.2
ENSG00000006025	OSBPL7	2726.2	1795.845	2118.112	708.735	191.018	735.888	1340.556	1146.29	1624.138	1741.85	1098.497
ENSG00000006042	TMEM98	1312.5	2024.443	4881.725	735.923	1011.701	939.421	45.845	35.992	46.226	33.03	30.418
ENSG00000006047	YBX2	1319.1	37	215	125.078	148.001	134.39	4	5	4	3	2
ENSG00000006059	KRT33A	1113.9	0	13	0	6	24.982	0	0	0	0	0
ENSG00000006062	MAP3K14	3692.2	1845.366	1216.042	432.063	469.867	131.748	1277.371	1485.969	1986.351	1824.858	1349.851
ENSG00000006071	ABCC8	1049	30.001	12.011	12.896	2	30	1	1	0	2	1
ENSG00000006116	CACNG3	2921.2	0	0	0	1	0	0	0	0	0	0
ENSG00000006118	TMEM132A	1848.8	2021.623	7443.027	4553	5022.096	3637.834	66	73.003	39.009	30	15
ENSG00000006125	AP2B1	5188.5	5889.728	11604.378	4082.11	2462.313	2684.76	3283.433	2946.265	4331.669	4842.702	3236.238
ENSG00000006128	TAC1	807.6	1	0	5	0	0	0	0	0	0	0
ENSG00000006194	ZNF263	2652.7	1194.246	1464.255	780.405	461.821	1069.146	748.141	773.903	934.923	841.425	737.977
ENSG00000006210	CX3CL1	3214.4	2802.018	3062.137	1663.224	1265.898	571.443	12.998	11.348	20.443	13.986	14.131
ENSG00000006282	SPATA20	2006.1	2798.783	5098.728	2229.878	3316.57	1432.825	323.383	1757.242	409.616	1244.316	1202.36
ENSG00000006283	CACNA1G	7395.2	233.999	162.999	87.014	12	40	0	0	1	0	0
ENSG00000006327	TNFRSF12A	995.7	585.046	3371.351	639.523	941.009	378.195	333.347	88.117	79.089	62	26
ENSG00000006377	DLX6	1706.9	20	186	124.279	97.001	134	1	0	0	0	2
ENSG00000006432	MAP3K9	8017.8	146.78	192.623	311.866	625.526	582.108	96.779	156.446	279.842	253.767	169.248
ENSG00000006451	RALA	2672.8	1155.006	3820.901	754.558	1353.2	1175.089	521.571	631.304	779.025	672.608	558.598
ENSG00000006453	BAIAP2L1	3205.3	1281.519	2002.4	2285.388	2664.394	2355.28	114.509	85.33	140.48	82.367	48.891
ENSG00000006459	KDM7A	7557	1295.991	2286.034	850.285	1706.564	1564.124	3708.027	3962.801	4258.991	4087.822	3401.521
ENSG00000006468	ETV1	4065.4	337.282	2745.315	530.12	203.889	245.061	8	6	3	6	7
ENSG00000006530	AGK	2307.9	886.543	1358.893	693.128	801.169	1013.051	578.491	537.347	721.391	770.775	529.753
ENSG00000006534	ALDH3B1	2655.7	1691.836	1439.244	363.323	195.633	178.182	2437.285	2389.307	2422.293	2096.115	3133.977
ENSG00000006555	TTC22	2839.4	619.724	463.851	3811.822	1328.74	176.767	129.011	137.991	310.001	406.002	117.405
ENSG00000006576	PHTF2	4388.7	556.009	2593.593	1102.131	831.031	792.511	1145.504	839.93	1051.035	1072.467	886.736
ENSG00000006606	CCL26	433	6	21.131	74.616	236	16	0	0	0	1	0
ENSG00000006607	FARP2	3569.6	1352.372	2544.922	1489.269	1021.159	923.682	559.438	451.541	711.169	681.386	501.237
ENSG00000006611	USH1C	1314.5	36	30	10	0	78	0	0	0	0	0
ENSG00000006625	GGCT	925.1	865.868	2465.228	810.502	906.119	1641.87	238.16	252.763	336.963	295.32	228.152
ENSG00000006634	DBF4	2070.5	169.943	764.064	305.721	328.537	603.597	317.006	228.161	345.409	270.776	205.832
ENSG00000006638	TBXA2R	1987	316.04	392.533	135.675	152.843	144.262	222.182	278.027	291.042	247.584	170.046
ENSG00000006652	IFRD1	1771.8	1057.442	1954.364	2429.034	1018.498	1310.843	1565.472	1177.324	1040.973	804.893	934.331
ENSG00000006659	LGALS14	475	0	0	0	0	0	0	2	5	1	0
ENSG00000006695	COX10	2588.2	340.053	914.524	418.197	633.696	355.775	408.308	351.362	507.744	492.873	349.661
ENSG00000006704	GTF2IRD1	1736.8	766.392	1955.374	962.572	1562.855	1370.854	48.527	79.698	37.787	70.046	65.857
ENSG00000006712	PAF1	1579.2	1720.086	2580.918	953.97	600.484	8410.888	945.766	853.849	1103.082	984.487	944.408
ENSG00000006715	VPS41	2498.8	1704.555	3193.064	1218.026	1270.618	1432.19	1087.91	926.201	1413.517	1271.832	1233.105
ENSG00000006740	ARHGAP44	4057.3	577.12	367.111	458.69	186.052	252.346	25.067	5.085	15.001	9	9
ENSG00000006744	ELAC2	2126.5	1774.367	3555.585	1749.259	2630.156	1768.346	1132.503	1260.799	1750.552	1678.024	1217.379
ENSG00000006747	SCIN	4106.7	195.8	217.495	456.339	82.834	279.896	79.567	76.567	85.695	87.273	97.346
ENSG00000006756	ARSD	4178.2	2822.465	3310.098	979.517	3537.833	447.017	975.354	1008.389	1107.854	737.899	1438.462
ENSG00000006757	PNPLA4	1432.2	393.038	835.899	237.137	431.253	349.275	163	162.105	189.718	132.138	157.328
ENSG00000006788	MYH13	5748.6	2	69.892	6	1	7	0	1	0	0	0
ENSG00000006831	ADIPOR2	3793.4	2068.297	3709.108	1865.672	2265.031	2807.949	1602.016	1484.285	2056.933	2009.926	1542.886
ENSG00000006837	CDKL3	1020	61.45	132.206	25.47	35.937	25.404	19.079	29.387	21.854	28.268	29.906
ENSG00000007001	UPP2	2267.6	8	5	1	1	6	0	0	0	1	0
ENSG00000007038	PRSS21	697.2	127	317.02	714.14	7	159.999	32	42.999	43.999	48.999	112
ENSG00000007047	MARK4	2831	1303.523	2184.506	892.65	690.389	1193.95	667.459	758.12	918.813	1094.527	1076.268
ENSG00000007062	PROM1	2110.4	168.065	172	10.001	18	125	29	41	17	24	12.007
ENSG00000007080	CCDC124	780.1	866.278	2339.992	816.448	998.208	1350.865	577.408	566.594	840.155	800.128	620.193
ENSG00000007129	CEACAM21	577.7	198.704	230.259	71.201	27.012	41	313.566	301.815	460.387	456.597	271.006
ENSG00000007168	PAFAH1B1	3527.5	4506.276	9793.623	3879.57	4838.514	2679.059	3041.249	3292.814	3709.066	3753.385	2930.156
ENSG00000007171	NOS2	3827.6	64	4181.114	34	8.859	8874.914	12	0	0	8	0
ENSG00000007174	DNAH9	2187.2	108.352	46.508	45.002	77.067	9.043	16.058	10.585	8.31	11.671	10.146
ENSG00000007202	BLTP2	4592.7	6693.93	10550.07	4724.21	3625.219	3334.47	5368.486	5959.04	6648.19	7593.437	7077.784
ENSG00000007216	SLC13A2	2162.2	0	1	1	0	73.905	0	0	0	0	0
ENSG00000007237	GAS7	7322.7	4653.386	9075.352	1388.387	609.942	574.137	6050.95	6525.614	5645.012	6927.038	8537.155
ENSG00000007255	TRAPPC6A	547.8	453.999	568.613	440.202	215.324	236.264	548.765	579.386	780.241	642.917	435.081
ENSG00000007264	MATK	1630	368.973	398.029	157.024	58	77	1073.63	513.998	1494.11	1679.105	817.738
ENSG00000007306	CEACAM7	2019.1	108	24	1	2	98	0	0	0	0	0
ENSG00000007312	CD79B	1026.9	570.424	483.515	247.528	51	116	745.365	1068.792	2702.853	1182.923	1256.327
ENSG00000007314	SCN4A	7637.6	46	12.01	38.001	10	19	2	15	31	11	6
ENSG00000007341	ST7L	1204.5	426.87	731.614	245.494	360.459	297.632	171.17	161.184	216.324	159.566	164.922
ENSG00000007350	TKTL1	1048	24	5	2	1	2	217.971	50	99	50	26.004
ENSG00000007372	PAX6	2908.5	0	284.52	129.595	200.869	897.604	1	0	0	3	17.299
ENSG00000007376	RPUSD1	1770.8	705.986	1075.503	761.887	388.995	1057.168	654.066	793.534	1055.629	920.474	828.512
ENSG00000007384	RHBDF1	1388.4	1993.625	2803.752	742.165	749.247	1273.679	4	8	11.001	5	2
ENSG00000007392	LUC7L	1217.1	4151.181	6086.007	1406.08	1366.183	2925.977	1959.644	2418.983	2304.285	2582.119	2036.93
ENSG00000007402	CACNA2D2	3667.3	2104.639	209.089	253.649	91.19	255.388	445.148	143.129	620.195	1367.461	261.997
ENSG00000007516	BAIAP3	2976.1	393.341	138.32	565.316	233.702	154.859	233.272	411.843	181.484	136.186	186.203
ENSG00000007520	TSR3	1012.2	1006.931	1828.194	812.308	656.755	914.18	563.884	634.16	954.612	827.701	684.228
ENSG00000007541	PIGQ	1608.4	2135.608	3297.252	1468.615	1028.807	1955.919	894.904	1220.44	1239.78	1188.719	1067.53
ENSG00000007545	CRAMP1	5555.7	2937.184	3485.608	1508.847	1649.198	1855.047	1624.794	1732.555	2113.604	2017.775	1653.632
ENSG00000007866	TEAD3	2685.6	1915.161	5365.8	1609.958	1389.402	2544.312	1	3	2	3	1
ENSG00000007908	SELE	3455.2	3668.254	170.089	31.035	1	22	3	1	5	0	0
ENSG00000007923	DNAJC11	2871.7	2092.603	3827.133	2252.196	1184.508	1445.418	1083.595	1196.306	1434.916	1427.008	1088.482
ENSG00000007933	FMO3	1689.6	842.372	2456.499	182.625	743.554	5020.566	19.199	9.234	14.587	19.199	13.706
ENSG00000007944	MYLIP	2271.3	1459.098	1857.404	737.251	777.894	887.455	2509.986	1633.711	1841.497	1522.589	1324.166
ENSG00000007952	NOX1	1087.2	10	18	5	1	8	3	0	3	0	0
ENSG00000007968	E2F2	4766.8	232.543	510.459	225.961	212.168	242.067	327.273	368.227	616.717	449.219	216.592
ENSG00000008018	PSMB1	814.2	2867.338	11073.547	2710.804	3134.117	4250.283	2755.15	2462	3205.179	2678.444	2398.15
ENSG00000008056	SYN1	1283.6	89	162.001	32.026	15	49	32	29	28.711	10	16
ENSG00000008083	JARID2	5427.3	1203.002	1786.652	1460.38	1795.085	1451.592	2343.708	2172.054	2452.255	2219.732	2016.548
ENSG00000008086	CDKL5	7435.4	726.735	2256.896	368.947	806.495	690.667	395.53	276.586	398.813	404.833	359.96
ENSG00000008118	CAMK1G	1999.4	51.044	156	70.23	25.019	18	0	1	0	0	0
ENSG00000008128	CDK11A	935.1	2567.942	3093.624	1539.728	1093.382	1106.68	2677.475	2629.066	3127.873	2986.134	2039.287
ENSG00000008130	NADK	2024.3	3938.088	5956.829	3211.865	1811.66	1572.551	5284.444	6557.721	7795.663	7835.801	7373.104
ENSG00000008196	TFAP2B	932.8	3	132	0	0	766.994	0	0	0	0	0
ENSG00000008197	TFAP2D	853.4	0	1	0	0	6	0	0	0	0	1
ENSG00000008226	DLEC1	4168.4	600.935	324.584	63.708	118.382	109.56	301.777	364.297	320.028	366.128	221.307
ENSG00000008256	CYTH3	3337.5	1812.834	6176.236	678.284	619.366	884.239	343.86	306.044	461	496.055	384.059
ENSG00000008277	ADAM22	7981	205	496.039	40	42	206	79	79.182	92	134.922	65.021
ENSG00000008282	SYPL1	1593	2056.181	2747.074	2566.303	2949.001	1809.624	939.299	898.607	1049.073	830.557	789.02
ENSG00000008283	CYB561	2125.9	3386.845	4134.975	2063.454	1788.765	2156.482	771.401	795.069	879.946	1490.677	691.71
ENSG00000008294	SPAG9	3620.8	2741.401	5662.767	1955.678	2489.359	1745.246	1908.376	1744.45	1676.256	2220.93	1870.43
ENSG00000008300	CELSR3	4602	253	375.007	198.235	286	258.021	148	145.083	246.019	387.45	146.011
ENSG00000008311	AASS	2331.3	2113.334	1387.722	1113.255	887.442	1167.328	176.165	116.141	178.247	207.843	158.808
ENSG00000008323	PLEKHG6	2402.1	109	481.621	559.81	809.14	227.169	7.006	19	17.008	10	19
ENSG00000008324	SS18L2	630.1	295	589.079	285.673	172.275	269.616	310.695	280.827	405.44	372.357	280.423
ENSG00000008382	MPND	1172	565.244	1134.748	376.846	449.4	614.806	464.63	474.801	645.684	449.331	587.446
ENSG00000008394	MGST1	655.9	1296.596	1226.653	528.255	3579.587	2524.853	385.579	423.696	453.027	543.551	936.531
ENSG00000008405	CRY1	2785.9	564.109	1535.619	477.717	445	555.857	510.564	367.007	657.883	604.295	294.464
ENSG00000008438	PGLYRP1	552.7	19	10	2	2	5	1	32	7	4	2
ENSG00000008441	NFIX	4284.9	4709.42	10193.19	956.127	1197.756	757.15	275.008	253.057	382.27	355.022	359.049
ENSG00000008513	ST3GAL1	5710.3	2667.357	2212.536	1460.293	1744.948	1341.798	3875.746	3492.04	3828.863	4058.235	2593.548
ENSG00000008516	MMP25	2090.9	1035.627	545.689	223.078	78.311	148.923	403.591	1089.619	521.106	581.784	788.111
ENSG00000008517	IL32	723.1	2210.114	10558.064	1959.809	889.732	1180	2989.097	4275.789	5996.079	6723.201	3796.756
ENSG00000008710	PKD1	1750.2	7012.29	10725.105	4487.742	3857.938	5888.114	3363.862	3526.035	4605.514	4754.681	3692.083
ENSG00000008735	MAPK8IP2	3999.5	153.16	111.959	219.654	298.57	81.679	25.744	37.787	55.957	35.536	31.115
ENSG00000008838	MED24	1386.6	3664.042	5497.089	1816.454	1755.933	1815.018	1610.705	1615.23	2141.58	2132.022	1647.141
ENSG00000008853	RHOBTB2	3908.9	3632.533	2681.515	1201.132	300.364	382.496	339.521	422.169	773.625	602.045	688.412
ENSG00000008869	HEATR5B	5835.3	1529.667	2298.344	1113.959	985.332	1334.823	2102.522	2037.58	2435.629	2390.001	1846.329
ENSG00000008952	SEC62	2121.9	2911.558	6656.996	2528.927	2434.605	2548.502	1463.231	1502.866	1628.282	1450.374	1364.433
ENSG00000008988	RPS20	466.2	16921.519	32449.462	10081.573	12819.572	15669.356	27012.695	23907.11	29157.547	21784.086	16784.837
ENSG00000009307	CSDE1	2836.5	11537.805	28227.659	10006.828	9839.369	7203.89	11998.178	9772.91	11652.151	10899.014	9910.316
ENSG00000009335	UBE3C	4327.4	2770.467	4237.469	2305.221	2568.462	1826.577	2125.773	2039.344	2420.695	2648.944	1974.068
ENSG00000009413	REV3L	2335.5	649.394	922.457	265.589	520.83	323.338	856.592	435.708	599.927	665.017	611.199
ENSG00000009694	TENM1	12707.6	40	588.419	25	12	33.002	497.721	508.317	527.756	545.541	339.871
ENSG00000009709	PAX7	1532.6	1	1	4	0	31	0	0	0	0	0
ENSG00000009724	MASP2	2268.4	173	159.964	97.234	79.003	20	232.78	234.048	258.404	254	150
ENSG00000009765	IYD	3068.6	84.725	135.574	20.275	33.325	115.33	48.355	40.621	40.97	43.017	39.852
ENSG00000009780	FAM76A	2415.7	388.001	625.115	175.262	267.001	182.001	374.157	375.363	417.717	449.755	354.713
ENSG00000009790	TRAF3IP3	1510.3	1508.404	1586.527	619.356	289.629	355.848	7063.824	6550.611	11006.943	10333.129	6637.228
ENSG00000009830	POMT2	2128.8	1053.054	1866.784	718.247	1117.487	783.512	249.003	304.044	356.538	387.836	327.012
ENSG00000009844	VTA1	2007.7	675.485	2451.508	809.565	860.273	1301.882	589.026	643.223	866.523	802.983	742.787
ENSG00000009950	MLXIPL	1796.1	276.947	162.996	348.139	341.661	486.307	96.469	91.076	105.834	75.586	107.528
ENSG00000009954	BAZ1B	5727.7	3165.78	6494.179	2326.705	2742.061	2653.484	1684.693	1660.382	2168.228	2552.949	1713.566
ENSG00000010017	RANBP9	2227.3	1330.029	3438.102	1057.625	1300.727	1267.575	1300.841	1127.805	1486.936	1341.858	1019.246
ENSG00000010030	ETV7	1432.9	289.999	467.4	189.157	97	72.001	62	31.999	281.093	111.001	140.001
ENSG00000010072	SPRTN	2107.4	231.42	640.304	287.003	349.28	338.019	263.142	187.201	230.96	231.039	225.258
ENSG00000010165	METTL13	1941.9	1097.121	2102.021	1038.559	1156.576	794.321	257.208	463.336	631.685	666.135	646.975
ENSG00000010219	DYRK4	538.4	718.128	1525.037	266.799	533.006	353.063	221.082	215.1	319.001	260.225	223.113
ENSG00000010244	ZNF207	2496.7	4539.976	9806.628	4010.344	4063.229	3896.784	5902.9	5274.73	6598.562	6393.327	5737.332
ENSG00000010256	UQCRC1	1072.3	2548.363	5654.758	1950.001	2522.017	2544.909	2482.619	2610.736	3074.558	3107.669	2966.052
ENSG00000010270	STARD3NL	1528.2	727.508	1676.579	509.261	146.002	645.669	713.85	562.53	775.89	715.272	755.995
ENSG00000010278	CD9	1063.8	5112.738	17073.759	9307.461	25044.74	13295.915	291.712	692.96	453.849	212.163	1271.554
ENSG00000010282	HHATL	708.1	16	3	1	0	0	0	0	0	3	0
ENSG00000010292	NCAPD2	3329.1	1632.166	5456.514	2678.827	3706.701	4115.773	1290.481	1460.142	1992.419	2096.022	1379.91
ENSG00000010295	IFFO1	2192.3	3092.835	3948.008	694.888	315.002	521.72	2605.066	3223.395	3622.122	3875.361	4058.99
ENSG00000010310	GIPR	1884.8	755.387	549.702	145.545	91.766	115.597	264.834	371.621	294.926	234.29	290.709
ENSG00000010318	PHF7	1079	166.283	241.104	75.373	96.001	53.999	173.003	155.999	214.04	181.432	147
ENSG00000010319	SEMA3G	3905.9	586.087	793.033	367.662	140	110.301	25	27	83	53	59
ENSG00000010322	NISCH	3401.6	9000.629	10393.118	2261.84	2952.65	3483.653	4675.096	5474.814	5539.287	5983.464	6393.924
ENSG00000010327	STAB1	2837.4	21150.283	17768.534	5061.261	2824.532	3797.868	8236.512	16509.662	10226.476	14826.712	26112.71
ENSG00000010361	FUZ	936.2	511.269	930.673	313.887	145.68	393.249	238.197	286.116	359.464	319.98	288.688
ENSG00000010379	SLC6A13	1207.5	16	47	27.965	3	162.026	3	7	11	5	1
ENSG00000010404	IDS	4810.3	4935.171	9000.866	3517.515	2732.842	1730.932	6296.897	4745.922	6310.875	7273.84	5017.125
ENSG00000010438	PRSS3	618.6	6	46.791	1	46.999	10	4	0	6	2	1
ENSG00000010539	ZNF200	2713.8	469.7	619.801	252.269	236.501	511.436	178.475	221.167	307.569	270.59	269.923
ENSG00000010610	CD4	2774.4	7690.692	13844.124	3215.774	1100.214	1658.689	8930.839	11360.255	12837.771	13053.151	13046.614
ENSG00000010626	LRRC23	1129.1	241.738	286.273	186.581	257.178	192.999	138.952	119.273	103.427	86.619	104.459
ENSG00000010671	BTK	1107.2	1257.667	1860.143	372.398	198.099	259	2888.311	2769.854	3331.864	2858.702	3912.376
ENSG00000010704	HFE	2579.4	692.174	1164.262	193.539	414.403	324.408	362.008	433.406	393.505	397.935	472.466
ENSG00000010803	SCMH1	1714.7	795.182	1381.888	514.894	549.251	463.026	256.76	309.341	361.898	442.74	277.192
ENSG00000010810	FYN	1365.3	2521.681	4522.547	1106.986	546.998	1708.692	6657.269	5821.678	7564.615	6823.181	6307.326
ENSG00000010818	HIVEP2	9578.9	1467.175	3804.303	905.224	1323.203	1783.628	2544.718	2735.08	3748.903	3151.629	1525.272
ENSG00000010932	FMO1	1570.7	465.805	1128.173	310.725	185	126.062	0	2	0	1	0
ENSG00000011007	ELOA	4345	2137.101	3576.866	1151.157	1260.336	1828.892	1135.33	1160.737	1219.032	1059.787	1014.564
ENSG00000011009	LYPLA2	1257.8	2265.924	3627.261	1363.65	1268.024	1200.792	1426.892	1603.331	2086.031	1975.609	1849.559
ENSG00000011021	CLCN6	3907.7	1877.174	2398.188	953.719	850.95	830.78	1508.478	1410.086	1615.698	1871.277	1930.161
ENSG00000011028	MRC2	3721.3	12235.062	25014.259	4276.857	4001.386	2403.299	78.986	142	119.727	199.781	27.929
ENSG00000011052	NME1-NME2	853.6	251.587	1004.681	373.831	358.112	250.525	19.678	76.788	120.898	141.223	90.206
ENSG00000011083	SLC6A7	3571.6	39	122.047	12	16	9	0	3	2	0	3
ENSG00000011105	TSPAN9	3824.8	3757.681	8053.062	1301.066	1400.942	2160.377	281.206	275.288	217.001	209	125
ENSG00000011114	BTBD7	5551.6	1360.423	1914.112	999.426	1131.243	1312.739	949.182	876.68	1041.32	1124.397	928.418
ENSG00000011132	APBA3	1140	1017.93	1822.391	452.647	918.666	731.645	650.518	881.164	1191.957	1183.648	782.049
ENSG00000011143	MKS1	1306.1	610	1078.426	342.809	451.995	546.638	219.832	253	293.003	284.872	170.001
ENSG00000011198	ABHD5	2188	594.679	1134.687	562.131	530.366	403.276	862.128	698.23	518.468	647.44	1097.253
ENSG00000011201	ANOS1	4200.8	552	1655.348	366.052	408.06	966.077	3	0	8	73	22
ENSG00000011243	AKAP8L	1252.9	3718.92	4762.593	1465.359	1894.29	2895.685	2428.275	2692.137	3194.846	2930.596	2588.035
ENSG00000011258	MBTD1	4614.7	711.957	1630.67	1300.527	515.107	781.769	1290.635	1189.949	1199.827	1200.328	1010.802
ENSG00000011260	UTP18	1292.6	628.822	1804.992	871.813	816.146	755.596	600.93	615.522	782.616	709.991	666.389
ENSG00000011275	RNF216	5130.2	2744.09	4961.354	1661.056	1841.512	2392.253	3190.882	3052.62	3720.724	3401.277	2364.176
ENSG00000011295	TTC19	2411.1	1696.788	2608.811	1139.034	1990.41	1057.085	916.247	980.935	1028.732	1035.966	770.253
ENSG00000011304	PTBP1	2385.3	8682.829	17714.438	5724.308	7498.324	8582.29	5901.529	6023.09	7210.38	6928.184	5014.632
ENSG00000011332	DPF1	1373.7	17	59.001	100	57	133.207	2.001	12.001	2	2	3
ENSG00000011347	SYT7	4175.6	467.197	980.386	573.76	989.525	141.216	0	0	1	0	0
ENSG00000011376	LARS2	3153.5	495.118	1142.232	371.612	356.404	688.426	182.889	222.805	426.163	295.805	275.346
ENSG00000011405	PIK3C2A	6766.5	1518.17	2346.585	1000.569	799.316	1558.349	1234.309	1228.106	1282.007	1209.087	1139.852
ENSG00000011422	PLAUR	1101.4	1800.183	6076.721	785.65	1329.405	1281.361	5325.459	4587.949	3423.598	2106.215	2812.915
ENSG00000011426	ANLN	4156.1	170.012	1323.95	617.779	884.387	1092.616	11	24	21	9	6
ENSG00000011451	WIZ	3675.9	1252.873	2377.386	876.344	1178.229	764.507	862.369	898.506	1145.143	1360.389	1072.705
ENSG00000011454	RABGAP1	3668.8	2060.757	4641.479	1237.797	1519.728	1607.041	1100.018	980.956	1219.106	1159.259	1062.724
ENSG00000011465	DCN	1298.6	35709.357	95878.83	8584.806	4580.068	4408.114	0.998	2.001	1.993	1.019	3.712
ENSG00000011478	QPCTL	1587.9	627.964	879.435	264.297	148.675	428.969	258.393	221.204	229.793	237.317	192.936
ENSG00000011485	PPP5C	1489.2	1892.247	4191.622	1456.237	803.319	2058.227	1072.836	1027.699	1528.127	1166.858	1085.401
ENSG00000011523	CEP68	5324.7	1763.883	1719.133	766.153	1079.787	1463.889	951.842	984.731	1087.102	922.55	582.031
ENSG00000011566	MAP4K3	3362.1	589.045	1316.336	614.564	548	767.564	390.508	305.183	302.197	317.094	267.166
ENSG00000011590	ZBTB32	1319.8	63	133	85.001	35	41	15.016	64.002	100.335	48	46
ENSG00000011600	TYROBP	392.8	3121.214	6777.624	1241.255	649.999	802.829	11682.242	10486.574	12823.494	10947.026	14419.833
ENSG00000011638	LDAF1	1219.6	762.018	1339.51	825.63	884.632	730.319	234.977	232.098	244.236	241.485	254.979
ENSG00000011677	GABRA3	3544.6	54.011	82	103.391	185.019	111.046	0	0	0	0	1
ENSG00000012048	BRCA1	2041.6	275.696	1042.129	492.792	564.545	439.824	108.023	119.555	166.176	129.204	127.378
ENSG00000012061	ERCC1	1531.4	2514.81	5222.704	1667.178	681.579	1397.385	2148.957	2271.129	2404.571	2283.564	2255.361
ENSG00000012124	CD22	1920.7	990.008	699.822	324.941	190.459	156.148	496.563	1653.54	3885.021	1305.544	2364.913
ENSG00000012171	SEMA3B	2329.2	1304.475	2240.647	265.977	141.977	185.514	26.439	33.227	23.401	19.039	11.822
ENSG00000012174	MBTPS2	4261.5	435.506	1240.782	334.928	639.584	392.943	185.056	210.762	262.631	279.338	247.785
ENSG00000012211	PRICKLE3	1429.1	494.184	836.397	386.733	1136.382	683.085	198.038	301.229	352.02	350.997	273.021
ENSG00000012223	LTF	2398.6	15535.923	372.07	3078.223	4089.922	4882.932	3	46	6	16	7
ENSG00000012232	EXTL3	3903.8	2161.677	3263.353	1381.149	1111.065	788.891	1352.542	1232.725	1550.418	1830.827	1677.83
ENSG00000012504	NR1H4	1584.5	0	1	3	0	0	0	0	0	1	0
ENSG00000012660	ELOVL5	2445	2100.653	5338.807	1420.077	1225.031	5283.058	2585.908	2838.335	3351.397	2784.055	2693.857
ENSG00000012779	ALOX5	1296.6	3682.746	5663.577	937.919	637	523.926	6596.524	7120.003	8565.644	8357.407	9418.284
ENSG00000012817	KDM5D	688.6	1	0	0	2944.761	0	0	2	0	6056.037	0
ENSG00000012822	CALCOCO1	2211.6	6286.886	11158.332	2443.892	1918.617	1945.353	3997.994	3811.21	5275.795	5284.665	4767.117
ENSG00000012963	UBR7	3526.6	948.342	2245.344	840.767	1012.899	973.611	612.194	612.649	871.351	757.606	570.855
ENSG00000012983	MAP4K5	3621.7	1293.284	3851.268	1012.661	1154.925	910.623	1028.34	892.422	988.948	976.103	778.338
ENSG00000013016	EHD3	4468.6	937.652	1551.433	490.817	449.022	294.252	470.338	535.328	697.741	477.157	437.084
ENSG00000013275	PSMC4	1280.6	1901.147	4709.636	1842.618	1372.077	21122.962	1169.476	1044.883	1390.204	1474.051	1050.574
ENSG00000013288	MAN2B2	5710.9	3522.152	5589.235	1965.02	1210.727	1553.301	2697.416	2575.905	3425.806	3450.102	3138.826
ENSG00000013293	SLC7A14	1183.2	64.818	55.214	35.712	42.197	65.24	53.387	41.836	69.112	65.369	49.601
ENSG00000013297	CLDN11	1962.9	186.013	140	51.036	48.006	496.766	0	3	2	1	2
ENSG00000013306	SLC25A39	1327.6	3838.847	5930.744	3640.002	4795.276	3432.836	1973.59	1983.198	2625.144	2263.092	1924.09
ENSG00000013364	MVP	2118.4	9411.131	12266.634	3815.436	4224.523	2842.108	7347.673	6721.424	10798.695	9871.139	8807.915
ENSG00000013374	NUB1	1876.3	1941.498	3849.84	1450.139	1253.993	1249.769	2111.836	1750.084	2813.4	2616.831	2032.404
ENSG00000013375	PGM3	2595.8	1475.731	3820.182	750.653	1219.863	700.306	395.813	442.317	504.054	462.42	397.119
ENSG00000013392	RWDD2A	3576.6	330.256	716.11	109.008	140.807	137.002	97.457	133.709	160.254	118.717	71.196
ENSG00000013441	CLK1	1505.7	6080.852	7312.162	2076.636	2211.271	2776.462	10045.334	5274.384	6465.988	5227.802	4230.127
ENSG00000013503	POLR3B	4105.6	347	704.013	341.423	195	524.78	165.503	141	179.368	195.076	115
ENSG00000013523	ANGEL1	2152.7	3260.958	2999.961	1138.271	1240.868	1222.377	936.675	988.958	1398.344	1306.137	1033.287
ENSG00000013561	RNF14	2280.2	1019.539	2087.737	546.497	585.489	625.413	490.999	555.462	675.446	654.759	811.435
ENSG00000013563	DNASE1L1	1904.9	1726.159	1860.446	893.379	705.622	392.015	1525.084	1482.369	1756.784	1443.825	1686.137
ENSG00000013573	DDX11	1572.2	3742.673	5839.37	2425.902	3337.197	3514.16	1829.289	1563.045	2733.743	1460.685	779.728
ENSG00000013583	HEBP1	1007.7	944.48	1852.741	517.804	884.196	739.618	600.191	538.27	652.555	637.187	693.619
ENSG00000013588	GPRC5A	5719.1	3362.44	3518.806	915.152	809.76	8142.85	1.936	4	5.067	2.829	5
ENSG00000013619	MAMLD1	3482.9	373.302	556.774	177.209	226	146.349	39.01	29	43	89.001	51
ENSG00000013725	CD6	2270.2	1108.014	1530.08	644.679	206.999	458.326	5142.729	5333.881	7430.396	7636.034	1793.612
ENSG00000013810	TACC3	1829.5	1201.598	2926.062	1177.937	1309.611	1551.801	2351.17	3170.815	3334.557	3441.565	3160.434
ENSG00000014123	UFL1	3918.6	766.542	1918.689	549.734	666.979	906.748	899.943	908.38	1023.026	966.941	814.954
ENSG00000014138	POLA2	2247.9	617.394	1482.144	551.097	473.802	458.821	284.995	327.391	459.466	436.503	417.732
ENSG00000014164	ZC3H3	3022.8	1214.816	1947.315	672.112	949.551	1009.588	957.804	1159.503	1646.044	1359.302	872.596
ENSG00000014216	CAPN1	2310.9	7858.798	11385.627	6162.151	5917.044	8344.393	4762.962	4854.838	5925.727	6037.582	5445.391
ENSG00000014257	ACP3	2284	172	353	470.297	374.429	206.999	520.045	678.015	647.386	686.81	931.535
ENSG00000014641	MDH1	973	1989.513	4539.808	2011.061	2240.277	6101.541	1557.041	1312.97	1794.727	1574.937	1301.069
ENSG00000014824	SLC30A9	2470.1	1197.42	2816.997	1061.267	715.487	762.973	1015.724	874.32	942.369	926.191	736.015
ENSG00000014914	MTMR11	1940.7	1161.067	2340.074	303.08	643.404	480.404	1177.705	989.238	1256.4	1242.576	1477.522
ENSG00000014919	COX15	1734	1052.388	1579.988	797.388	491.795	472.123	588.272	716.451	846.781	745.58	781.019
ENSG00000015133	CCDC88C	3435.9	2740.368	3388.316	1680.298	2421.359	4661.759	7474.846	5633.696	9047.036	9332.396	5347.395
ENSG00000015153	YAF2	1072.7	262.129	672.822	204.385	185.339	159.128	558.692	403.596	406.348	460.213	383.679
ENSG00000015171	ZMYND11	2808.5	1181.476	2312.287	611.28	943.027	592.109	498.801	673.455	822.286	811.165	456.623
ENSG00000015285	WAS	1261.6	1568.563	2025.87	578.719	262.002	345.186	6057.931	6395.731	7230.058	7095.554	8151.34
ENSG00000015413	DPEP1	1486.1	575.999	76	43	8	85	0	0	0	0	4
ENSG00000015475	BID	1896.3	521.409	1793.237	1283.885	808.236	891.997	1096.823	855.299	1310.936	1219.445	872.939
ENSG00000015479	MATR3	2583.3	4015.761	9545.313	3846.967	2931.939	3632.845	6274.886	4889.677	6470.723	5718.151	4078.043
ENSG00000015520	NPC1L1	4880.6	15	61.011	11	7	17	2	3	4	3	0
ENSG00000015532	XYLT2	2842.7	1809.653	2801.17	1681.744	1603.852	970.393	617.283	848.013	950.275	970.482	722.443
ENSG00000015568	RGPD5	2145.1	488.364	288.215	68.67	648.39	1603.973	390.862	400.71	346.969	80.277	87.617
ENSG00000015592	STMN4	1056.6	1	1	2	0	2	1	1	2	1	1
ENSG00000015676	NUDCD3	2765.3	3268.275	4938.22	1670.026	1733.327	2478.409	1773.26	1408.723	2008.002	1776.451	1260.45
ENSG00000016082	ISL1	2291.6	5	99	2	0	41	0	0	0	0	0
ENSG00000016391	CHDH	7497.6	562.716	975.382	127.349	97.26	161.152	79.343	85.45	81.48	105.167	108.023
ENSG00000016402	IL20RA	2859.9	256.24	1113.575	31.205	140.266	351.147	0	0	0	1	0
ENSG00000016490	CLCA1	2938.1	0	0	0	0	1	0	0	0	0	0
ENSG00000016602	CLCA4	2854.5	2337.642	241.011	31.036	609.188	54	1	1	0	2	0
ENSG00000016864	GLT8D1	1156.3	1455.662	3945.223	693.306	651.543	796.313	636.712	609.223	849.631	816.828	626.06
ENSG00000017260	ATP2C1	2006	2877.565	10136.225	5270.284	3970.128	3712.725	1500.077	1235.384	1519.863	1540.755	1198.232
ENSG00000017427	IGF1	3753.9	4823.506	1506.671	109.706	22	76.309	0	0	1	0	0
ENSG00000017483	SLC38A5	1084	1409.5	3941.214	478.544	165.408	217.011	226.469	247	281.299	400.822	202.188
ENSG00000017797	RALBP1	3997.9	2491.306	4044.381	1262.41	1675.385	3207.463	1483.962	1357.962	1921.047	1940.509	1582.507
ENSG00000018189	RUFY3	1260.2	1588.846	2377.095	675.884	545.438	1157.664	1084.898	1070.703	1282.008	1334.735	1264.399
ENSG00000018236	CNTN1	4233.4	57	3049.917	988.753	4	3135.627	0	1	3.052	1	0
ENSG00000018280	SLC11A1	1823.8	4156.499	5989.13	929.145	1072.727	1357.612	15935.959	18071.372	9886.107	11015.089	19176.342
ENSG00000018408	WWTR1	3437.5	2285.666	7358.83	2358.64	1902.42	1778.82	21.88	21.433	35.951	43.887	16.788
ENSG00000018510	AGPS	5949.8	1084.127	2135.4	867.003	1245.691	665.356	958.569	985.16	1085.496	1155.154	920.185
ENSG00000018607	ZNF285CP	1597.3	0	0	0	0	0	0	0	0	0	0
ENSG00000018610	STEEP1	1471.7	672.343	1167.093	720.1	500.145	481.276	484.458	422.695	518.424	530.739	454.333
ENSG00000018625	ATP1A2	3838.2	1008.322	36.811	38.426	2.006	8.312	3.277	3.056	5.022	4.058	7.015
ENSG00000018699	TTC27	2325	460.578	784.368	390.485	343.612	453.228	332.81	301.039	442.026	374.999	262.956
ENSG00000018869	ZNF582	1201.8	115	137.045	54.157	18.999	9.003	42	42.004	79	65.015	60
ENSG00000019102	VSIG2	996.6	556	198	92.486	33	87	159.055	201	152.049	150.018	113
ENSG00000019144	PHLDB1	3080	7403.438	16254.542	2892.584	2832.418	1919.096	182.142	157.881	182.229	165.816	119.074
ENSG00000019169	MARCO	1551.3	3187.535	1520.248	160.096	86	266.096	565.183	543.043	230.038	576.084	1018.271
ENSG00000019186	CYP24A1	1399	245	394	31.007	152.29	34	0	9	4	12	4
ENSG00000019485	PRDM11	5424.4	1103.951	849.265	511.62	587.511	858.422	280.728	305.342	407.993	455.605	308.471
ENSG00000019505	SYT13	4976.6	10.1	2.009	40.999	13.017	2.003	3.891	5.021	4.996	3.016	5.061
ENSG00000019549	SNAI2	1905.3	955.113	2101.111	615.691	1096.686	1288.565	0	0	0	0	0
ENSG00000019582	CD74	1109	109359.928	236311.904	54721.444	17119.142	25295.924	107696.544	97910.296	131025.193	114867.796	130936.37
ENSG00000019991	HGF	1265.2	228.229	248.881	158.436	54.902	216.463	192.989	136.115	170.122	244.746	463.903
ENSG00000019995	ZRANB1	5527.6	1035.756	1695.913	579.198	449.057	599.409	821.584	635.416	835.711	880.973	599.106
ENSG00000020129	NCDN	3002.9	1546.655	2534.961	1725.999	788.522	745	496.409	698.793	869.894	920.175	807.549
ENSG00000020181	ADGRA2	5486.6	4445.344	7340.384	1870.241	887.153	1035.544	128.343	521.226	247.839	397.106	411.571
ENSG00000020219	CCT8L1P	1506.6	3	2	0	0	0	1	0	0	0	1
ENSG00000020256	ZFP64	2528.9	612.88	1704.592	1663.006	766.027	1131.426	205.101	203.005	274.058	312.441	301.09
ENSG00000020426	MNAT1	782.2	244.001	662.585	391.36	465.727	777.743	148.997	98.002	175.966	124.074	92.051
ENSG00000020577	SAMD4A	4568.1	976.951	2396.299	383.361	654.246	488.093	369.108	272.58	502.069	380.15	391.076
ENSG00000020633	RUNX3	3747.4	1158.015	2022.088	654.784	1037.746	655.708	7828.373	3293.685	8861.025	8671.117	5900.173
ENSG00000020922	MRE11	5687.8	902.317	2635.437	782.591	322.097	729.302	1038.113	1462.493	1411.119	1167.089	1003.98
ENSG00000021300	PLEKHB1	1599.6	368.005	249.976	192.824	30	53	478.585	450.725	689.003	433.515	144.001
ENSG00000021355	SERPINB1	1923	2007.832	4551.818	1325.803	6813.992	674.431	5339.329	6074.946	5949.862	5212.836	6498.678
ENSG00000021461	CYP3A43	1200.2	14.955	21.348	1.001	3.096	7.319	7.099	8.992	14.575	13.184	5.005
ENSG00000021488	SLC7A9	1261.7	31	34.984	13	0	15	6	9.006	2	3	5
ENSG00000021574	SPAST	4345.3	333.579	2079.09	651.197	724.385	1316.744	885.188	774.464	780.031	811.522	596.491
ENSG00000021645	NRXN3	4371.2	272.283	325.686	423.952	95.384	668.908	21.489	14.004	24.416	18.743	21.202
ENSG00000021762	OSBPL5	2167.2	2087.38	3217.991	659.319	620.254	1079.213	1850.225	1238.758	2593.522	2584.47	2034.345
ENSG00000021776	AQR	3512.5	1474.02	2914.159	1135.211	1280.615	1917.005	1723.557	1536.565	2008.829	1931.123	1491.932
ENSG00000021826	CPS1	4085.1	302.025	592.362	101.81	83.397	112.057	87.798	72.786	76.727	90.71	75.691
ENSG00000021852	C8B	1599.2	60.354	0	0	3	1	0	0	0	0	0
ENSG00000022267	FHL1	1784.6	2394.769	940.336	94.858	112.768	87.248	227.83	175.552	199.194	127.398	31.595
ENSG00000022277	RTF2	1436.9	2778.847	4824.227	2740.244	1339.21	1945.709	2175.67	2156.577	2506.756	2353.357	2183.932
ENSG00000022355	GABRA1	398.7	2	0	0	0	19	0	2	0	0	0
ENSG00000022556	NLRP2	2398.7	680.822	161.108	71	32.48	46.006	319.956	54.002	240.024	177.128	100.871
ENSG00000022567	SLC45A4	4517.2	1260.318	2547.075	524.401	669.998	823.736	433.048	484.022	569.207	591.052	477.322
ENSG00000022840	RNF10	1448.4	5598.025	7710.348	3258.601	2482.529	2282.097	3364.314	3419.248	4267.413	3943.887	3506.775
ENSG00000022976	ZNF839	1937.7	1033.882	877.444	419.038	550.44	779.617	585.295	563.457	646.237	579.172	522.946
ENSG00000023041	ZDHHC6	1325.4	1241.903	2090.19	602.9	492.186	613.986	1106.803	1223.769	1461.779	1185.961	1071.943
ENSG00000023171	GRAMD1B	5028.8	341.423	537.97	134.356	60.042	246.001	819.759	634.127	648.289	707.818	792.117
ENSG00000023191	RNH1	1693.7	5769.597	8381.039	2813.463	3279.004	3326.958	6558.131	5861.613	6892.888	6817.817	7002.298
ENSG00000023228	NDUFS1	3931.3	1820	3391.576	2023.674	1557.207	1763.406	1120.457	1186.154	1558.441	1554.932	1256.281
ENSG00000023287	RB1CC1	3948	1018.198	3464.839	1461.532	1876.445	1240.755	1330.809	1141.589	1248.541	1306.28	1288.081
ENSG00000023318	ERP44	4686.6	1554.338	3384.81	1083.073	1362.194	1318.665	2088.946	1653.574	2317.773	2325.309	2007.335
ENSG00000023330	ALAS1	1528	1504.081	2402.738	643.442	840.855	1942.312	459.326	600.334	799.004	783.28	730.986
ENSG00000023445	BIRC3	3848.8	1296.096	2527.018	1056.324	306.061	1063.733	2930.781	2933.474	4694.981	2376.223	3906.78
ENSG00000023516	AKAP11	9752.6	1057	3052.613	832.748	879.869	782.881	1806.563	1592.286	1947.817	2125.527	1587.828
ENSG00000023572	GLRX2	2746	358.354	688.886	246.119	237.973	224.173	394.015	337.069	365.199	325.39	316.172
ENSG00000023608	SNAPC1	2488.6	261	529.425	291.561	534.727	488.439	110	120.245	115.337	107.854	66.14
ENSG00000023697	DERA	1085.2	544.187	1344.061	673.549	1625.442	606.169	533.412	568.035	528.589	467.363	488.86
ENSG00000023734	STRAP	1397.2	1891.569	5537.636	2757.751	3768.302	2836.677	2067.066	1599.166	2043.03	1654.839	1375.903
ENSG00000023839	ABCC2	846.3	20.085	1.216	2577.392	8.666	0	0	2.485	5.435	116.001	4.823
ENSG00000023892	DEF6	1448.7	2352.54	2458.353	1029.176	1264.167	1064.085	3823.249	4324.777	4857.769	5117.632	3901.414
ENSG00000023902	PLEKHO1	1500	2419.996	5124.922	1580.413	1044.754	903.546	4704.582	5530.9	7183.299	6695.403	5983.869
ENSG00000023909	GCLM	2579.1	315.286	1078.518	5778.378	2051.074	590.592	153.765	194.267	328.683	294.689	170.344
ENSG00000024048	UBR2	7653.9	1883.023	3287.88	1154.107	1080.766	1358.847	3175.95	2710.399	3020.568	3265.782	2977.029
ENSG00000024422	EHD2	3302.6	7593.497	8600.381	2146.222	1364.291	915.002	24.029	36	31.994	14.007	20.968
ENSG00000024526	DEPDC1	4129.7	43	607.793	248.677	252.954	259.801	4	17	13	4	1
ENSG00000024862	CCDC28A	1072.6	375.346	1221.617	295.802	315.999	366.66	479.291	444.718	530.775	522.901	466.992
ENSG00000025039	RRAGD	2553.5	476.699	1027.945	341.332	457.513	481.857	289.056	236.68	355.715	198.272	302.017
ENSG00000025156	HSF2	2051.5	383.033	1050.566	204.266	304.078	556.804	492.563	323.506	405.963	330.039	189
ENSG00000025293	PHF20	3541	1442.682	2723.706	885.839	762.509	891.764	1790.432	1551.471	1939.674	1863.017	1549.265
ENSG00000025423	HSD17B6	1026.3	283	818.467	59.548	21	84.139	3.035	6.025	6.021	5	4.008
ENSG00000025434	NR1H3	1027.9	1864.587	2373.883	829.748	307.053	579.979	157.04	224.291	218.336	218.484	286.029
ENSG00000025708	TYMP	1567.1	6424.061	12095.946	2777.105	7728.206	2292.984	10922.915	13079.367	16726.368	17567.833	16784.58
ENSG00000025770	NCAPH2	1579.9	1479.13	2386.68	1351.245	1722.48	2288.817	1248.665	968.188	1304.158	1185.576	807
ENSG00000025772	TOMM34	1894.6	709	1429.048	1042.711	467.137	675	187.28	336	344.383	257.005	273.419
ENSG00000025796	SEC63	2883.6	2980.632	6995.133	1426.649	1474.388	2226.661	1927.618	1662.158	2073.774	1997.698	1473.341
ENSG00000025800	KPNA6	7207.6	3329.046	4842.459	2512.911	2149.714	1692.261	1971.837	1911.209	2264.404	2223.434	1729.259
ENSG00000026025	VIM	1640.7	51531.076	96126.186	15911.517	5578.677	9143.884	49582.86	41979.185	44193.254	39732.841	58887.369
ENSG00000026036	RTEL1-TNFRSF6B	5476.8	1621.533	2096.027	693.824	563.987	762.489	850.517	875.424	1058.232	1021.351	900.866
ENSG00000026103	FAS	1365.8	927.439	1556.325	493.52	330.566	271.704	746.145	642.778	1047.318	1508.677	1043.996
ENSG00000026297	RNASET2	1010.1	2651.621	4101.606	1107.266	1287.736	3160.997	5362.018	5039.041	6834.564	7039.895	5913.463
ENSG00000026508	CD44	2515.5	9624.567	20645.575	12610.157	16688.984	9968.03	19519.214	16469.709	20074.253	17056.28	17224.654
ENSG00000026559	KCNG1	2583.3	61.496	663.571	267.871	401.232	1849.987	44.393	123.914	133.727	54.859	137.709
ENSG00000026652	AGPAT4	5439.6	990.001	2460.741	264.841	232.937	538.381	1566.253	739.681	973.423	1206.137	1070.532
ENSG00000026751	SLAMF7	2530.8	3166.487	4133.56	1734.124	366.767	1046.438	1038.032	707.062	3017.653	2785.872	2249.111
ENSG00000026950	BTN3A1	2614.1	4368.782	5754.859	1488.168	983.84	1198.217	6124.82	5265.959	8204.74	9655.844	7215.835
ENSG00000027001	MIPEP	2002.9	322.442	830.228	298.121	241.364	236.096	134.184	111	128.732	113	98.794
ENSG00000027075	PRKCH	2553.1	2735.743	1976.344	1192.13	888.338	1350.788	3884.073	2553.501	4943.736	4647.188	3054.614
ENSG00000027644	INSRR	4933.6	28	75.01	6	8.013	13	1	1	9	1	2
ENSG00000027697	IFNGR1	1869.7	3323.894	8708.184	1668.736	1797.255	2707.412	4745.522	5165.878	3991.126	4078.214	8629.253
ENSG00000027847	B4GALT7	1346.1	1322.524	1846.019	625.656	602.021	599.09	630.062	664.007	805.455	780.975	582.573
ENSG00000027869	SH2D2A	1456.7	239	744.703	273.171	151.019	207.001	763.093	391.383	1021.924	869.644	632.382
ENSG00000028116	VRK2	1672.6	433.879	1391.077	408.09	888.763	753.816	627.77	415.965	705.499	624.929	608.622
ENSG00000028137	TNFRSF1B	3450.6	5148.513	5370.007	1805.526	722.96	1192.898	22672.158	17698.838	24127.577	22625.114	20662.727
ENSG00000028203	VEZT	2106.3	1271.143	3159.363	1840.777	1232.044	1014.108	556.695	606.49	717.268	706.843	571.838
ENSG00000028277	POU2F2	4667	2789.443	1876.985	490.073	222	779.466	4650.324	6333.338	7791.377	6840.413	8270.535
ENSG00000028310	BRD9	2231.4	2458.35	3583.846	1617.185	3110.941	2338.564	2278.501	1909.274	2402.714	2448.048	1854.803
ENSG00000028528	SNX1	2663.7	5340.512	7461.286	2829.277	2757.387	3354.935	3255.05	3937.22	4745.861	4864.391	5152.835
ENSG00000028839	TBPL1	1010.4	354.862	1201.787	361.196	369.994	425.622	361.979	390.707	423.24	425.496	327.927
ENSG00000029153	BMAL2	5307	357.494	1406.543	644.317	2162.201	634.615	97.02	101.295	153.52	87.277	134.617
ENSG00000029363	BCLAF1	2848	3295.433	8240.786	2442.282	2446.878	3139.525	8588.266	5383.597	6967.683	6151.304	4532.159
ENSG00000029364	SLC39A9	3983.5	2202.908	3736.536	1567.178	1826.868	1715.114	1110.237	1058.681	1298.936	1243.161	1240.238
ENSG00000029534	ANK1	3240.9	79.533	116	32.022	19	36	199.314	393.661	285.892	138	206.481
ENSG00000029559	IBSP	1378.6	4	52.025	4	13	32	0	0	0	0	0
ENSG00000029639	TFB1M	700.2	205	564.995	120.056	235.073	375.504	136.18	154.971	164.097	159.721	123.079
ENSG00000029725	RABEP1	3711.1	2122.575	4136.95	1592.541	1892.772	1468.295	1418.229	1333.402	1952.716	1703.909	1404.743
ENSG00000029993	HMGB3	1495.1	771.96	3149.747	3054.638	1967.497	2665.81	186.041	157	127.979	87	154.997
ENSG00000030066	NUP160	4016	1331.842	3020.592	997.269	1019.838	1493.048	1309.565	1310.402	1540.594	1376.239	1162.039
ENSG00000030110	BAK1	1979.6	1134.398	2483.472	845.71	809.942	929.469	1146.209	1140.842	1523.223	1506.892	1137.583
ENSG00000030304	MUSK	735	3.145	20	4	1	1	1	1	0	0	0
ENSG00000030419	IKZF2	6827	381	704.007	417.28	369.014	719.112	489.522	354.163	992.522	617.165	692.788
ENSG00000030582	GRN	1705.5	18855.149	32042.398	10365.23	10976.471	8205.65	18246.525	23374.744	22349.102	26216.062	34458.102
ENSG00000031003	FAM13B	4156	1051.26	2250.772	623.027	495.854	630	1413.681	1147	1477.259	1549.531	1102.691
ENSG00000031081	ARHGAP31	9149.6	2441.717	3211.473	934.259	516.528	379	1195.639	1070.476	1400.683	1273.585	1295.175
ENSG00000031691	CENPQ	1565.6	43	266	69.369	117	123.001	38	50	51	61	23
ENSG00000031698	SARS1	1543.3	3693.443	6773.947	2153.983	2421.397	3031.296	2403.267	2291.296	2938.094	2820.004	2249.004
ENSG00000031823	RANBP3	2153.9	2755.393	4665.518	1289.116	1795.277	2325.638	1623.546	1746.133	2097.216	2093.762	1536.622
ENSG00000032219	ARID4A	3477.1	780.999	1251.499	367.712	362.407	581.269	1390.606	1208.486	1517.676	1332.212	1075.266
ENSG00000032389	EIPR1	1505.5	512.049	1168.173	716.416	496	764.53	490.487	562.186	653.44	548.177	482.269
ENSG00000032444	PNPLA6	1724.2	3648.256	5874.532	1796.71	2216.876	1413.446	3461.257	4406.5	5625.27	5674.136	5189.797
ENSG00000032742	IFT88	1577.4	291.213	658.274	252.868	139.279	154.53	227.02	247.903	302.013	207.371	217.033
ENSG00000033011	ALG1	1929.6	968.131	1112.565	542.404	304.348	414.073	241.762	327.701	485.711	446.376	402.98
ENSG00000033030	ZCCHC8	2255.8	1255.827	2099.892	778.12	841.605	780.704	1017.769	1090.506	1037.126	1159.951	990.43
ENSG00000033050	ABCF2	2745	1531.531	2527.318	1602.028	1234.016	1943.501	646.585	782.312	825.848	963.502	851.138
ENSG00000033100	CHPF2	3136.9	4028.803	5759.115	3013.115	1604.064	1874.508	2209.264	2463.371	3060.695	3356.895	3119.185
ENSG00000033122	LRRC7	556.2	18.003	34	24	12	101.004	107	55.001	65	35	31
ENSG00000033170	FUT8	1849.1	1526.139	2922.914	1163.899	568.108	1901.002	321.803	299.005	389.72	305.889	260.81
ENSG00000033178	UBA6	3731.8	1326.987	3259.996	1181.359	1464.433	1828.397	1041.781	1014.459	1153.988	1249.685	805.9
ENSG00000033327	GAB2	5823.7	1999.752	2178.051	617.685	345.001	649.915	3733.037	2583.046	2539.632	2790.007	3195.182
ENSG00000033627	ATP6V0A1	2099.8	3003.306	4516.157	1682.637	806.133	974.56	1156.284	1630.833	1403.839	1327.518	1912.962
ENSG00000033800	PIAS1	3309.2	1667.755	2787.618	998.208	1000.044	1196.036	2745.319	2736.212	2740.83	3015.27	2582.931
ENSG00000033867	SLC4A7	4232.7	457.004	1676.265	801.109	640.492	1476.687	1012.598	1109.68	964.976	1445.021	1101.413
ENSG00000034053	APBA2	3099.5	688.078	2447.656	577.197	906.892	244.51	1398.527	1392.666	1856.289	1170.604	415.995
ENSG00000034152	MAP2K3	1643.6	1890.523	2640.48	1194.384	1425.748	672.797	3939.575	3584.72	4048.744	3698.341	3021.916
ENSG00000034239	CLXN	1734.1	83.076	149	15	15	22.436	1	1	0	0	1
ENSG00000034510	TMSB10	328.8	20000.855	50212.493	11745.197	14943.11	14324.752	31117.473	28878.437	42903.37	31932.282	29560.274
ENSG00000034533	ASTE1	2392.6	375.328	611.728	385.008	295.96	374.377	204.051	184.977	289.181	254.755	232.918
ENSG00000034677	RNF19A	1910.2	2294.337	8048.347	1343.523	1175.181	1448.955	2025.113	1462.064	2274.058	2210.224	1983.938
ENSG00000034693	PEX3	903.9	250.835	582.131	205.989	205	247.001	139.85	154.16	245.38	187.478	127.283
ENSG00000034713	GABARAPL2	943.1	1656.412	3628.947	1090.8	962.525	673.365	1194.321	1372.717	1618.915	1412.736	1261.086
ENSG00000034971	MYOC	1403.6	3	2	1	0	2	0	0	0	0	0
ENSG00000035115	SH3YL1	1179.4	912.06	1762.584	1104.906	1183.115	1130.946	999.528	913.498	1071.238	1035.097	412.76
ENSG00000035141	FAM136A	1899	1451.666	2324.815	1340.07	1251.486	1734.222	868.652	924.654	977.125	938.313	700.995
ENSG00000035403	VCL	5364.5	6190.156	20188.884	3791.734	2709.44	2907.145	6169.17	5424.992	7081.085	6152.112	4482.031
ENSG00000035499	DEPDC1B	2331.6	29	214.015	127.223	144.307	281.473	18	20	21	15	8
ENSG00000035664	DAPK2	2346.8	754.568	898.879	288.52	228.653	309.876	192.06	288.2	188.551	237.847	310.533
ENSG00000035681	NSMAF	1937.3	1426.964	2603.567	967.993	1439.908	863.994	1259.817	1456.789	1625.549	1563.738	1528.115
ENSG00000035687	ADSS2	2168.6	1269.892	2755.014	2014.092	1928.315	772.277	1341.613	1150.632	1610.179	1533.515	1380.351
ENSG00000035720	STAP1	1297	104	88.017	18	13	18	86	151.002	267.004	96.505	122
ENSG00000035862	TIMP2	3218.7	18955.312	90086.208	6108.974	3344.924	4043.384	3360.727	4331.968	3799.289	4551.246	5424.317
ENSG00000035928	RFC1	2807.6	1468.027	3725.273	1342.997	1155.31	1013.032	1082.182	885.748	1161.447	1097.079	743.766
ENSG00000036054	TBC1D23	2978.4	763.189	1967.152	739.722	956.605	671.811	582.822	547.982	623.548	633.473	588.584
ENSG00000036257	CUL3	2696.9	1165.956	3087.981	1823.384	1064.82	1007.765	1113.949	1086.281	1381.826	1300.449	1203.832
ENSG00000036448	MYOM2	1205.7	281.095	132.008	24.005	32	34	34	39.001	131.861	62	65
ENSG00000036473	OTC	1417.6	8	0	0	2	0	0	0	0	0	0
ENSG00000036530	CYP46A1	2327.3	306.284	205.308	133.781	141.082	164.803	103.696	96.335	84.199	80.169	61.266
ENSG00000036549	ZZZ3	2999.6	1086.523	2469.269	1195.381	556.334	1113.49	934.056	772.706	1021.293	908.709	545.697
ENSG00000036565	SLC18A1	1385.8	6.131	37	6.794	1	2	7.001	19	4.427	17	15.041
ENSG00000036672	USP2	2142.9	150.002	158.005	34.001	38	53.001	6	3	2	2	1
ENSG00000036828	CASR	9879.6	496.35	527.968	242.131	290.855	393.759	503.248	476.022	518.178	592.997	459.477
ENSG00000037042	TUBG2	1423.9	1452.427	1961.747	742.237	1497.756	839.695	243.859	288.078	342.427	347.457	204.033
ENSG00000037241	RPL26L1	520.1	253.528	752.783	221.87	227.553	296.079	180.786	192.743	190.004	142.901	244.272
ENSG00000037280	FLT4	4162.9	4096.325	2487.908	1117.589	329.74	512.797	296.603	213.27	417.486	412.074	111.871
ENSG00000037474	NSUN2	1665	2630.388	5823.637	2210.878	4344.406	3095.013	1837.113	1696.922	2358.34	2381.489	1940.378
ENSG00000037637	FBXO42	3091.2	1640.992	2978.523	1322.373	693.344	911.702	1202.381	1193.347	1337.47	1359.836	1133.685
ENSG00000037749	MFAP3	1739.4	715.261	1110.827	423.07	344.966	268.644	283.147	291.739	360.295	321.04	252.632
ENSG00000037757	MRI1	1806.3	2416.279	3650.931	871.916	1184.081	711.696	1250.761	1474.503	1687.818	1609.053	1371.014
ENSG00000037897	METTL1	723.8	514.27	1147.045	452.653	350.341	577.003	88	93.336	117	102.151	52
ENSG00000037965	HOXC8	1721.6	4	162	40.1	85.072	49	0	0	0	0	0
ENSG00000038002	AGA	969.1	427.988	1021.072	402.112	435.548	200	418.156	479.331	599.534	428.303	386
ENSG00000038210	PI4K2B	2913.4	462.439	1010.244	405.263	424.28	302.128	404.168	338.038	514.151	573.31	331.131
ENSG00000038219	BOD1L1	3479.1	1929.664	3307.516	1191.998	1779.722	1329.411	2976.503	3051.449	3211.083	3401.275	2895.957
ENSG00000038274	MAT2B	2024.9	1142.086	2992.816	1037.869	810.007	828.073	2288.731	2252.65	3514.405	3101.07	2265.439
ENSG00000038295	TLL1	6042.9	486.512	407.322	119.157	24	81.001	0	0	0	0	0
ENSG00000038358	EDC4	2022.7	3204.137	4407.905	2169.909	1649.244	1828.618	2951.4	2756.85	3628.733	3593.561	2853.747
ENSG00000038382	TRIO	3693.2	4249.591	10854.008	3306.122	3811.334	5187.774	1772.678	2017.107	2249.236	2123.086	2538.341
ENSG00000038427	VCAN	3557	7445.5	66223.66	6657.828	3515.685	7478.273	43596.052	54750.229	33093.186	45347.712	65140.342
ENSG00000038532	CLEC16A	4555.7	1665.469	2252.667	807.441	549.562	1067.736	971.451	993.249	1228.787	1329.297	1073.944
ENSG00000038945	MSR1	2315.8	2019.093	6156.905	698.763	457.787	485.043	755.41	210.002	156.989	238.204	964.743
ENSG00000039068	CDH1	4498.7	2229.302	6679.034	8499.521	3826.101	6998.267	37.773	18.918	42.294	62.149	43.533
ENSG00000039123	MTREX	2023.1	1385.413	2849.981	1013.472	741.328	1069.09	965.446	860.088	1162.626	1233.958	895.585
ENSG00000039139	DNAH5	14915.6	506.712	69	41.018	118.69	88	1	0	0	0	0
ENSG00000039319	ZFYVE16	3376.3	1290.601	2831.404	789.877	639.888	1148.865	943.098	1134.611	1016.931	1263.315	1247.375
ENSG00000039523	RIPOR1	2329.3	5376.115	5579.853	2288.564	1250.156	1033.319	3347.601	3385.946	4051.658	3504.315	3493.251
ENSG00000039537	C6	3393	143.005	20	0	6	2	0	0	0	0	0
ENSG00000039560	RAI14	4287.7	3925.473	8725.72	2724.311	3580.683	2361.25	8.017	9	14	3	1
ENSG00000039600	SOX30	1887	16	29	6	8	1	7	8	9	22	7
ENSG00000039650	PNKP	792.1	2177.634	3501.227	1359.555	824.055	2229.783	1839.372	2067.963	2367.426	2418.786	2175.375
ENSG00000039987	BEST2	1740.6	5	9	3	2	49	3	1	6	1	2
ENSG00000040199	PHLPP2	6772.7	395.795	680.636	272.136	334.71	374.654	616.808	438.9	617.059	594.613	406.351
ENSG00000040275	SPDL1	1995.4	338	861.291	244.34	191.071	284.03	111.031	110	162.001	156.233	80.999
ENSG00000040341	STAU2	2115.2	781.334	1867.342	1076.862	736.253	969.386	553.733	446.454	578.528	579.717	414.042
ENSG00000040487	SLC66A1	1431.3	778.948	1327.231	524.442	531.976	345.092	374.978	360.646	381.077	368.512	441.515
ENSG00000040531	CTNS	2104	1085.351	1720.024	663.46	963.042	475.622	388.047	570.498	588.888	607.827	578.074
ENSG00000040608	RTN4R	1504.2	110	260.999	277.115	361.341	491.001	8	9	60	28	6
ENSG00000040633	PHF23	1635	1134.642	2494.665	918.988	1260.923	920.978	373.468	637.621	626.547	675.528	566.635
ENSG00000040731	CDH10	1562.8	57.001	2	2	2	1	0	0	1	0	0
ENSG00000040933	INPP4A	2713.8	347.323	793.631	356.19	410.609	328.326	1701.485	1458.867	2485.908	2398.663	1609.774
ENSG00000041353	RAB27B	4836.5	347.131	592.005	296.396	590.37	207.4	347.377	317.015	419.18	417.003	142.082
ENSG00000041357	PSMA4	871.7	1816.435	5136.608	2007.021	2583.739	2477.222	2360.439	1960.072	3074.947	2573.122	2122.936
ENSG00000041515	MYO16	7268.6	6.387	51.48	0	7.155	10.027	5.607	7.621	19	0	1
ENSG00000041802	LSG1	2122.5	2201.551	3897.958	5267.295	1984.086	3787.141	1253.368	918.799	1685.636	1225.947	810.063
ENSG00000041880	PARP3	1253.1	1369.742	1475.382	405.285	694.015	300.118	334.209	348.004	598.439	498.087	502.175
ENSG00000041982	TNC	5223	6935.158	20794.182	18906.345	20920.036	3651.689	0	3	6	0	19
ENSG00000041988	THAP3	1011.4	403.502	989.2	367.01	266.865	324.727	239.749	322.122	398.096	253.592	296.356
ENSG00000042062	RIPOR3	1849.7	593.145	823.63	475.356	253.21	508.674	112.281	133.283	189.465	106.234	81.284
ENSG00000042088	TDP1	2606.2	434.001	878.119	379.189	426.623	769.103	404.814	444.568	581.321	549.112	395.031
ENSG00000042286	AIFM2	2950.8	669.824	1051.538	522.286	349.056	193.04	130	137.507	165.511	200.479	107.222
ENSG00000042304	C2orf83	971.6	1	0	0	0	0	0	0	0	0	0
ENSG00000042317	SPATA7	1600.5	241.72	517.117	111.063	180.346	77.996	75	64	54.447	62	82
ENSG00000042429	MED17	2728.8	881.765	2194.199	711.509	388.72	919.228	972.132	843.346	1030.052	881.444	730.373
ENSG00000042445	RETSAT	2395.8	2380.295	3733.038	1234.694	1171.678	1413.144	788.071	1012.799	1106.779	1160.941	1116.397
ENSG00000042493	CAPG	875.9	4015.204	11982.633	2654.275	2334.764	2784.817	3658.188	3908.744	3797.914	5253.784	5240.448
ENSG00000042753	AP2S1	616.1	1710.39	3825.435	1556.572	920.538	2306.709	1489.334	1633.326	1784.237	1694.603	1830.729
ENSG00000042781	USH2A	18715.6	18	19	2	1	12	0	0	0	0	1
ENSG00000042813	ZPBP	323.8	1	5	0	0	0	0	1	0	0	0
ENSG00000042832	TG	2442.8	104	118.999	28.001	180.999	214	48.001	39.001	59.999	69.999	73.999
ENSG00000042980	ADAM28	1982.1	1269.249	1296.181	325.863	622	878.832	629.636	928.74	1037.311	656.233	1352.546
ENSG00000043039	BARX2	1683.3	82.134	303.108	6.024	146.073	56.221	9.852	10.793	14.22	6.964	4.729
ENSG00000043093	DCUN1D1	3347.3	610.251	1972.026	1315.755	1076.214	898.288	674.572	613.514	642.284	697.14	654.767
ENSG00000043143	JADE2	4955.2	2132.567	2298.796	1006.687	558.001	725.876	2810.506	2639.05	4719.623	4537.32	3122.864
ENSG00000043355	ZIC2	1416.5	84	416.309	70.084	245	502.25	0	0	0	0	0
ENSG00000043462	LCP2	1422.4	1641.77	2509.225	695.265	355.991	572.195	4066.723	3458.741	4382.993	4271.231	3279.91
ENSG00000043514	TRIT1	1352.2	725.298	1953.303	894.709	518.225	1488.771	334.211	450.981	479.915	478.462	548.104
ENSG00000043591	ADRB1	2685.6	67	17.001	28.017	15	323.035	48	22	25	18	13
ENSG00000044012	GUCA2B	424	0	1	0	1	4	0	0	0	0	0
ENSG00000044090	CUL7	4677.2	2338.689	3790.135	1341.134	1481.868	1456.04	562.025	567.444	481.911	620.722	615.76
ENSG00000044115	CTNNA1	2566.2	7973.9	15952.988	5291.741	5025.766	5797.822	2989.744	3092.736	3235.837	3080.953	3772.501
ENSG00000044446	PHKA2	2159	1835.626	2888.556	935.54	2679.319	1851.13	1624.202	1771.881	1959.446	2059.216	1895.713
ENSG00000044459	CNTLN	5069.4	338.102	800.819	143.622	255.62	235.987	291.997	236.344	207.873	235.984	305.609
ENSG00000044524	EPHA3	5598.6	240.092	146.026	44.004	27	137.158	0	0	0	0	0
ENSG00000044574	HSPA5	3740.6	15728.891	28510.626	10223.319	12209.893	14428.301	7634.837	4988.377	7483.446	8019.603	5476.894
ENSG00000046604	DSG2	5663.6	975.688	8480.424	6215.112	4736.022	11723.009	103.914	116.434	160.178	123.269	101.009
ENSG00000046647	GEMIN8	910.1	685.036	909.529	160.891	225.001	144.001	219.116	261.011	210	158.073	230.381
ENSG00000046651	OFD1	2058.9	1475.086	2374.292	659.884	2381.254	2433.428	1624.469	1318.622	1937.187	1820.799	1134.2
ENSG00000046653	GPM6B	2724.8	249	962.19	96.001	108	404.806	78	45	56.084	72.776	37.121
ENSG00000046774	MAGEC2	1804.8	0	2	10.011	0	0	0	0	0	0	0
ENSG00000046889	PREX2	10226.2	814.735	349.981	327.97	45.242	185.106	29.315	20.011	9.482	20.191	22.386
ENSG00000047056	WDR37	4016.1	1506.997	1721.591	539.252	844.414	497.529	1722.293	1971.252	2214.284	2234.344	2208.639
ENSG00000047188	YTHDC2	4737.2	1536.459	2147.322	618.63	687.027	747.554	2097.065	1660.523	1743.96	1739.543	1449.695
ENSG00000047230	CTPS2	2289.7	727.222	1847.691	358.758	577.499	848.388	186.222	192.337	198	203.101	151.177
ENSG00000047249	ATP6V1H	1462.9	800.155	2374.25	924.132	1932.847	1095.531	517.849	548.586	672.723	664.939	560.896
ENSG00000047315	POLR2B	2139.1	2206.957	5308.999	2506.138	5849.763	5248.815	2278.356	2306.988	2654.199	2705.742	2655.442
ENSG00000047346	ATOSA	1819.4	1314.03	2488.328	919.063	964.426	928.087	1426.73	1337.113	1706.398	1610.371	1153.428
ENSG00000047365	ARAP2	3741	889	1408.597	796	750.097	523.199	2978.979	1578.075	2982.314	3069.128	2226.972
ENSG00000047410	TPR	3817.8	4634.511	8176.965	3237.544	2700.169	3011.254	3971.491	4186.312	5857.905	5263.478	3815.984
ENSG00000047457	CP	1571.1	2432.854	1567.267	1949.289	734.219	2359.825	7.239	10.153	7	5.158	15.307
ENSG00000047578	KATNIP	3408.8	1418.973	2560.026	951.757	698.05	931.009	940.948	827.291	1017.947	1128.166	969.217
ENSG00000047579	DTNBP1	1158.8	625.002	1119.785	357.857	299.002	315	586.109	500.87	691.34	472.627	468.16
ENSG00000047597	XK	5041.6	33	13	13	24	75.007	204	275.078	106	83.126	99
ENSG00000047617	ANO2	2064.1	206.285	10.609	50.361	4.604	58.694	1.764	2	0	0	0
ENSG00000047621	C12orf4	3075.8	757.186	1351.938	462.364	462.791	478.605	300.914	324.021	419.672	430.238	359.025
ENSG00000047634	SCML1	2561.5	484.512	401.16	133.43	279.005	251.203	720.196	354.927	449.225	336.475	122.001
ENSG00000047644	WWC3	6133.2	2679.5	4434.495	1771.889	2070.659	1947.121	1639.643	1711.272	2243.88	2135.667	2113.248
ENSG00000047648	ARHGAP6	3904.7	378.257	334.081	130.001	36	88	126	288.417	170.001	155	75
ENSG00000047662	FAM184B	6454.6	17.302	29.038	10.493	8.565	8.907	26.082	11.484	8.873	7.12	7.334
ENSG00000047849	MAP4	3892.1	8231.011	18807.143	3139.307	3114.481	3702.54	2936.888	2375.906	3694.257	3608.122	3087.436
ENSG00000047932	GOPC	4385	1467.377	3938.921	678.103	750.759	1365.232	899.874	918.044	1253.793	1259.015	952.423
ENSG00000047936	ROS1	5580.2	3614.349	2609.295	1191.795	322.351	320.366	0	0	0	1	0
ENSG00000048028	USP28	2339.6	1168.001	2020.702	843.893	1770.542	2205.715	653.774	480.217	1094.515	1079.777	910.653
ENSG00000048052	HDAC9	4139.1	238.633	384.52	144.23	285.141	216.691	421.264	449.35	850.564	820.585	1097.302
ENSG00000048140	TSPAN17	2498.7	1789.144	3003.639	1354.612	1544.799	1365.033	828.166	940.973	1452.41	1615.621	1529.052
ENSG00000048162	NOP16	850.3	527.495	840.19	516.161	341.642	444.099	238.574	309.389	391.97	340.095	262.542
ENSG00000048342	CC2D2A	1813.8	670.032	1172.132	387.996	258.163	237.695	118.373	93.028	77.529	93.985	120.515
ENSG00000048392	RRM2B	3014.6	644.106	1721.711	745.325	751.108	749.323	579.138	617.924	604.129	624.416	580.918
ENSG00000048405	ZNF800	1829.2	528	832.139	411.301	576.841	501.792	1456.871	1088.815	1376.57	1328.226	920.394
ENSG00000048462	TNFRSF17	813.1	197	270	149.194	12	86	6	59.047	46	18	19
ENSG00000048471	SNX29	6531.8	1715.062	3300.692	758.912	596.472	791.966	1828.258	1736.101	2162.897	2048.183	1714.226
ENSG00000048540	LMO3	2356.6	268.575	434.02	207.532	41.999	96	1	0	0	1	2
ENSG00000048544	MRPS10	1942.6	817.047	1720.918	743.225	712.305	639.212	528.892	476.328	664.514	608.973	468.422
ENSG00000048545	GUCA1A	1407.6	7	79	9	0	0	0	0	0	1	0
ENSG00000048649	RSF1	4847.2	1251.342	3079.071	966.254	1114.903	1553.649	1498.686	1193.149	1531.981	1570.581	985.635
ENSG00000048707	VPS13D	4395.3	3579.088	4162.13	1943.57	2034.725	1747.605	2943.882	2670.27	3460.129	3875.268	2818.616
ENSG00000048740	CELF2	7017.7	2349.031	3687.868	977.714	435.001	663.001	10080.046	8525.742	9866.115	9241.875	7765.865
ENSG00000048828	FAM120A	3785.5	3669.621	7838.162	3519.871	3850.428	2309.01	5671.158	5629.975	6360.412	7097.629	6334.21
ENSG00000048991	R3HDM1	2115.7	713.058	1688.102	713.814	889.104	1141.313	982.411	945.307	929.288	1017.501	751.425
ENSG00000049089	COL9A2	2364.8	984.001	5887.08	294.919	1141.305	3169.862	693.57	737.001	682.652	732.336	441.285
ENSG00000049130	KITLG	5154.9	1240.92	2742.942	1426.607	1151.585	1409.871	4	2	2	2	2
ENSG00000049167	ERCC8	1768.8	188.604	497.938	126.623	114.089	168.582	180.646	218.128	205.029	212.063	255.265
ENSG00000049192	ADAMTS6	4078.4	250.004	332.085	37	23	58	36.006	21	42	33.014	44.281
ENSG00000049239	H6PD	8964.1	8622.086	9828.981	3373.342	3281.928	1960.063	2361.483	2681.529	2885.193	3164.212	2933.046
ENSG00000049245	VAMP3	1784.7	2934.436	5254.653	2211.895	1766.617	1129.32	2573.391	1890.326	2213.148	2075.45	2005.595
ENSG00000049246	PER3	4924.2	523.309	824.829	279.123	879.641	242.361	177.606	167.045	123.021	267.32	79.325
ENSG00000049247	UTS2	822.8	28.537	39.322	4	10.082	1.524	13.837	7	18.849	17.963	43.627
ENSG00000049249	TNFRSF9	1182.5	0	82.322	27.51	0	2.424	0	0	0	0	64.048
ENSG00000049283	EPN3	2202.4	239	399.001	770.008	638.303	282	1	1	1	0	0
ENSG00000049323	LTBP1	4938.6	2925.672	10239.579	1629.934	904.915	5080.028	365.011	403.246	426.987	316.094	143.999
ENSG00000049449	RCN1	2008.4	3406.949	8935.063	2295.744	1523.234	1941.787	531.915	428.629	689.004	665.558	638.011
ENSG00000049540	ELN	2397.1	14960.103	29040.289	1121.036	400.963	1203.309	2	12.911	1.987	2	3
ENSG00000049541	RFC2	1446.4	625.192	1487.887	920.112	868.99	954.534	371.966	421.744	481.921	449.816	380.365
ENSG00000049618	ARID1B	4209.6	2781.21	7084.435	1402.46	1790.157	2277.667	2589.825	2097.682	3131.968	3048.18	2334.125
ENSG00000049656	CLPTM1L	1213.4	5138.361	8101.224	3554.563	5916.975	4959.856	2356.101	2361.389	3050.284	3091.336	2427.964
ENSG00000049759	NEDD4L	2989.3	1022.418	4078.327	3416.096	2482.889	2856.047	147.496	205.984	149.212	155.427	216.983
ENSG00000049768	FOXP3	2165	253	1277.86	215.396	101.999	127	156.151	218.483	510.016	297.444	84
ENSG00000049769	PPP1R3F	1668	175	351.999	121.051	126	66	172	208.044	329.035	288.069	136.001
ENSG00000049860	HEXB	892.8	2933.193	8088.654	1691.576	1586.678	1536.077	2578.762	2532.127	2363.103	2560.047	3220.341
ENSG00000049883	PTCD2	6522.1	405.157	627.206	255.704	181.599	230.066	266.938	325.542	378.175	366.292	274.354
ENSG00000050030	NEXMIF	11121.1	55	64	46.002	4	394.44	60	25	55	45.044	5
ENSG00000050130	JKAMP	1066.2	641.29	1132.214	598.218	599.327	266.657	467.308	573.58	738.89	662.652	567.022
ENSG00000050165	DKK3	2159.9	3677.704	14144.989	1569.017	734.165	696.852	12	17	11	13	22
ENSG00000050327	ARHGEF5	3983.4	1231.468	985.319	1380.865	4477.502	2298.188	192.19	130.911	317.843	309.577	68.126
ENSG00000050344	NFE2L3	2466.8	837.099	4039.106	626.708	474.866	1227.694	342.004	390.852	576.815	602.289	957.327
ENSG00000050393	MCUR1	4056.9	826.048	1625.389	734.361	719.271	802.062	548.63	532.3	539.982	591.412	443.242
ENSG00000050405	LIMA1	2733.5	6856.017	9283.021	3133.712	4239.51	3631.81	190.115	241.679	235.101	332.279	125.051
ENSG00000050426	LETMD1	1392.1	2668.857	3562.959	1395.008	976.53	1232.974	1840.571	1832.508	2106.32	1766.787	1732.141
ENSG00000050438	SLC4A8	5720.8	488.514	608.893	210.735	189.722	253.286	690.551	494.145	673.223	628.404	655.704
ENSG00000050555	LAMC3	2755.6	453.054	1546.64	2653.977	307	598.001	91.075	27.683	82.006	7.089	13
ENSG00000050628	PTGER3	2330.2	176	904.395	34.432	22	51.004	7	7	18.999	3.643	3
ENSG00000050730	TNIP3	1757.3	70.001	153.179	77.017	70	47	18.009	11.047	22	24.999	23.035
ENSG00000050748	MAPK9	3153	1073.291	2028.975	667.769	574.211	572.796	894.135	938.127	1254.384	1080.004	975.143
ENSG00000050767	COL23A1	2099.3	250.985	197	73.053	37	163	3	8	15	15	49
ENSG00000050820	BCAR1	2550.9	3851.654	4502.848	2232.32	1899.991	2062.838	0	1	2	5	0
ENSG00000051009	FHIP1B	1695.6	2831.737	2876.464	1470.835	944.102	1101.066	2491.185	2878.431	4092.704	3055.614	3561.415
ENSG00000051108	HERPUD1	1220.8	7999.766	14642.036	3619.073	1663.059	4109.963	4618.695	4241.872	3581.008	4297.498	4976.968
ENSG00000051128	HOMER3	1090.8	1199.66	2565.544	903.266	1750.95	657.887	432.9	928.297	661.819	874.39	1127.091
ENSG00000051180	RAD51	1228.3	57.999	557.633	233.676	245	324.435	14.011	23	50	22	8
ENSG00000051341	POLQ	3141.9	192.007	1055.23	524.841	368.245	668.643	26.526	40.002	59.41	37.116	26.465
ENSG00000051382	PIK3CB	3550.3	841.42	2204.751	1166.199	960.115	1140.218	975.4	822.533	816.247	938.576	858.435
ENSG00000051523	CYBA	679.7	6112.191	8407.402	3385.936	1199.646	2093.533	11742.208	11722.48	16495.78	15695.591	16200.304
ENSG00000051596	THOC3	822.3	628.114	1234.378	2123.712	832.612	1074.266	390.34	461.831	699.992	396.792	241.663
ENSG00000051620	HEBP2	2400.3	1277.717	4081.693	807.921	1504.831	2100.529	2014.527	2031.237	2222.327	2215.335	1696.901
ENSG00000051825	MPHOSPH9	1977.5	490.796	1175.636	715.33	450.171	318.792	982.738	891.322	1259.403	1079.039	715.094
ENSG00000052126	PLEKHA5	3223.6	816.032	1858.046	1022.358	1238.511	2408.593	103.225	161.159	128.823	218.887	180.266
ENSG00000052344	PRSS8	1675.4	1355.159	2426.442	989.177	1251.607	2106.87	2	5	4	5.965	10.031
ENSG00000052723	SIKE1	2672	839.021	2019.601	735.741	704.072	652.406	712.563	700.208	965.738	827.819	674.032
ENSG00000052749	RRP12	2027.4	1177.641	1908.842	1069.521	535.387	1108.662	1658.604	1437.236	2393.874	1370.835	1841.92
ENSG00000052795	FNIP2	5110.6	1270.79	2047.458	715.388	454.328	452.268	874.729	496.268	687.163	740.04	655.037
ENSG00000052802	MSMO1	1786.9	399.526	1576.742	838.051	495.674	945.485	250.859	229.095	396.751	253.913	257.815
ENSG00000052841	TTC17	2089.2	3206.604	4133.781	1386.2	1426.4	1763.251	2644.892	2521.184	2961.497	2947.767	2772.539
ENSG00000053108	FSTL4	2086.7	56.551	739.964	242.634	585.673	335.748	23.986	1.617	23.335	19.662	6.184
ENSG00000053254	FOXN3	6027.7	2915.284	4910.598	1773.194	2022.982	4820.339	4674.649	3253.893	5095.713	4681.669	3711.897
ENSG00000053328	METTL24	951.6	29	192	10.042	50	20	1	0	1	0	1
ENSG00000053371	AKR7A2	1149	1304.174	2403.877	1002.8	770.947	891.868	583.298	622.493	823.916	749.835	750.348
ENSG00000053372	MRTO4	1667.3	817.03	2516.045	895.879	691.407	871.468	362.966	351.731	494.253	493.827	327.081
ENSG00000053438	NNAT	358.7	3.105	102.046	46.1	64.09	50.523	61.246	36.368	16.326	47.747	48.791
ENSG00000053501	USE1	812.4	666.356	1268.034	342.79	462.067	467.274	440.425	454.426	490.593	467.643	395.337
ENSG00000053524	MCF2L2	4140.9	187.442	287.18	150.422	118.353	183.06	139.993	131.932	188.313	167.858	121.781
ENSG00000053702	NRIP2	2578.6	511.801	270.685	86.174	95.754	75.589	274.61	258.439	290.318	270.759	205.06
ENSG00000053747	LAMA3	4184.7	1311.25	2594.366	752.744	7720.526	3697.862	1	4	2	1	0
ENSG00000053770	AP5M1	3035.9	781.087	1504.137	725.958	818.408	692	804.285	841.766	1010.535	1056.639	790.624
ENSG00000053900	ANAPC4	2498	1308.332	2250.412	751.736	820.592	558.558	1372.591	1139.82	1617.749	1658.798	1052.844
ENSG00000053918	KCNQ1	2987.4	1240.922	708.84	514.92	188	136	1903.478	1738.189	1841.162	1917.647	1846.533
ENSG00000054116	TRAPPC3	1160	1680.249	3686.237	1188.953	1009.603	896.028	912.758	1026.826	1262.464	1163.169	1077.14
ENSG00000054118	THRAP3	3869.2	4473.614	8427.038	3565.074	3001.511	3190.365	2526.328	2572.883	3372.546	3235.44	2542.59
ENSG00000054148	PHPT1	721.9	2484.88	4426.742	1471.341	1131.239	836.206	738.67	716.789	1010.589	1081.009	926.733
ENSG00000054179	ENTPD2	1509.6	65.001	76	74.031	71.999	42	2	1	3	3	1
ENSG00000054219	LY75	5704.4	869.238	1534.155	492.614	211.779	364.188	1685.571	1697.651	2687.794	1644.038	2056.536
ENSG00000054267	ARID4B	3043	1221.162	3040.497	1435.059	1008.449	904.793	2203.592	1848.973	2513.053	2096.844	1522.602
ENSG00000054277	OPN3	1817.1	374.969	1274.497	242.189	324.542	371.4	458.192	458.203	586.567	491.872	511.766
ENSG00000054282	SDCCAG8	1350.3	975.351	1583.174	667.123	905.062	497.764	477.482	616.349	542.123	508.907	535.209
ENSG00000054356	PTPRN	1360.4	9	237.293	123.067	93.166	132	48	45	7	9	8
ENSG00000054392	HHAT	2980.1	319.508	807.805	250.984	282.784	217.046	91.001	85.023	104.001	128.009	112.001
ENSG00000054523	KIF1B	8725.8	1651.812	4171.053	3210.704	1662.05	1627.465	931.77	1226.212	965.024	1325.69	1236.928
ENSG00000054598	FOXC1	3663.6	548.413	999.118	90.001	0	474.933	2	1	2	2	15.002
ENSG00000054611	TBC1D22A	2761.9	1519.931	1982.662	898.958	1071.234	758.363	1342.928	1185.559	1460.509	1525.032	1349.636
ENSG00000054654	SYNE2	4424.1	4778.395	5506.78	4267.874	5849.398	6062.226	5512.37	3872.208	9385.573	11544.914	5601.103
ENSG00000054690	PLEKHH1	2318.2	617.89	722.41	296.13	597.359	1180.598	154.738	166.805	180.817	143.925	166.664
ENSG00000054793	ATP9A	7458.3	1728.491	2994.155	1539.558	1822.494	2156.19	177.034	153	281.959	134	75
ENSG00000054796	SPO11	1233.5	0	0	0	0	0	0	0	0	0	0
ENSG00000054803	CBLN4	2856.6	1518.548	25	7	2	6	0	0	0	0	0
ENSG00000054938	CHRDL2	1564.6	2110.164	109	66.042	17	0	0	0	0	5	0
ENSG00000054965	FAM168A	6352.3	3240.203	6014.05	1469.73	1077.453	1965.142	2445.018	2282.996	2980.369	3053.257	2723.757
ENSG00000054967	RELT	2927.2	1258.004	2404.17	735.633	621.954	910.526	9044.937	4732.804	6390.108	5423.425	4340.884
ENSG00000054983	GALC	2483.6	1320.596	1980.161	725.916	647.99	684.593	1235.18	1049.186	1291.39	1331.189	1531.461
ENSG00000055044	NOP58	1420.9	1409.401	2678.293	1509.231	1387.584	2112.119	1530.751	1220.246	1602.091	1370.948	890.721
ENSG00000055070	SZRD1	3139.5	4960.853	10341.322	6051.883	2947.318	2228.167	4207.648	3068.597	4757.939	4439.01	3535.259
ENSG00000055118	KCNH2	2932.9	346.999	330.057	211.437	46.571	148.001	81	117.999	115	47.011	33
ENSG00000055130	CUL1	2896.5	1882.001	3430.949	1773.994	1681.878	1641.934	1807.034	1548.928	2413.947	2194.196	1758.589
ENSG00000055147	FAM114A2	1972.8	756.16	1161.958	293.765	164	188.001	324.394	356.262	456.034	409.053	380.302
ENSG00000055163	CYFIP2	2640.2	1481.003	1769.461	896.879	261	420.138	6932.196	6291.004	10327.6	8796.662	5546.589
ENSG00000055208	TAB2	2939.9	1190.035	2488.797	514.926	641.418	807.354	1206.349	1393.521	2159.872	1621.982	1109.736
ENSG00000055211	GINM1	1856.6	1171.432	2700.104	581.995	843.403	813.706	675.883	578.292	604.927	565.289	533.121
ENSG00000055332	EIF2AK2	9332.3	1573.488	3565.746	1158.633	1269.548	1174.954	1198.285	1203.785	1494.185	1573.299	1139.592
ENSG00000055483	USP36	3237.6	2935.938	5216.217	1501.341	1875.117	2590.729	2851.945	1879.947	2604.288	2323.598	1734.202
ENSG00000055609	KMT2C	6800.2	2540.555	2907.099	1156.456	979.678	2288.599	2229.764	1794.244	2000.329	2449.322	2037.76
ENSG00000055732	MCOLN3	2571.5	477.001	358.011	179.283	588.248	221.001	104.009	62.027	159	63.001	62.997
ENSG00000055813	CCDC85A	3814.6	38.319	36.339	162.337	23.513	53.074	0	3	4	0	0
ENSG00000055917	PUM2	5824.8	2008.117	4934.444	2145.072	982.545	2050.199	1575.262	797.847	597.983	1131.435	888.011
ENSG00000055950	MRPL43	822.4	1219.05	1878.697	763.217	589.107	556.059	809.041	693.008	987.334	995.456	800.076
ENSG00000055955	ITIH4	984.8	1129.605	665.465	121.196	143.85	264.318	933.876	898.313	684.989	936.988	777.075
ENSG00000055957	ITIH1	1006.8	34	16	8	0	2	24	29	29	24	50
ENSG00000056050	HPF1	830	274.4	884.168	211.989	145.144	115.01	192.756	186.448	226.095	204.008	208.001
ENSG00000056097	ZFR	2653.1	1679.103	5597.589	1641.62	1912.065	2741.428	2072.77	1713.418	1963.553	1952.777	1529.38
ENSG00000056277	ZNF280C	4466.6	189.04	289.954	321.437	207.428	178.54	128.555	133.429	148.685	146.547	111.097
ENSG00000056291	NPFFR2	1698.6	1.006	17.656	2	1	1	0	0	1	1	0
ENSG00000056487	PHF21B	445.3	2	73	37	2	55	0	0	0	0	0
ENSG00000056558	TRAF1	5125.2	2011.465	3738.47	907.729	1287.099	656	3123.577	3563.674	4793.571	4372.173	2688.535
ENSG00000056586	RC3H2	6513.8	1466.827	3156.298	1291.895	1394.272	1148.107	1799.71	1719.491	2146.639	2284.289	1732.646
ENSG00000056736	IL17RB	2145.2	247.999	367.209	49.99	46	79	21	32.126	39	62.003	24
ENSG00000056972	TRAF3IP2	1677.8	701.896	1276.469	305.605	608.326	457.894	208.227	246.881	278.594	261.902	269.075
ENSG00000056998	GYG2	3074.9	177.783	829.526	108.13	426.083	115.395	1	0	1	0	1
ENSG00000057019	DCBLD2	3356.3	1249.268	3316.775	1036.913	910.914	2386.725	93.717	122.995	83.294	71.771	59.647
ENSG00000057149	SERPINB3	1609.6	4029.514	2839.094	190.8	4922.28	749.369	0	0	0	0	0
ENSG00000057252	SOAT1	6671.6	1343.729	2980.355	1074.727	782.841	807.459	1875.957	1817.552	1840.63	2073.876	1898.096
ENSG00000057294	PKP2	3398	118.768	325.16	364.949	303.259	552.628	120.842	28.15	67.895	27.14	245.236
ENSG00000057468	MSH4	3098.6	15	11	0	1	23	8	2	5	3	4
ENSG00000057593	F7	2394.5	13	43	2	7	3	2	5	8	1	7
ENSG00000057608	GDI2	2235.5	4806.742	11566.655	3251.039	4847.618	2601.923	5915.246	5580.152	7336.084	6417.884	7854.625
ENSG00000057657	PRDM1	3239.2	1920.156	3792.954	1909.73	1020.553	1898.606	1309.95	1341.211	1730.797	2003.283	2163.818
ENSG00000057663	ATG5	2435.5	691	2233.443	580.319	784.859	1234.957	725.958	577.379	714.337	705.173	521.659
ENSG00000057704	TMCC3	5139.3	683.864	619.081	300.312	913.182	264.213	524.002	234.718	323.014	411.304	287.581
ENSG00000057757	PITHD1	1243.3	1255.837	2584.975	960.891	823.306	881.087	832.408	700.954	1002.833	829.146	468.632
ENSG00000057935	MTA3	2458.3	1340.035	2330.043	1058.716	765.38	1097.709	391.062	408.826	497.101	433.759	272.181
ENSG00000058056	USP13	6966.6	672.598	1388.101	605.191	278.568	616.401	260.35	226.836	282.718	243.418	245.541
ENSG00000058063	ATP11B	5816.8	1717.802	4371.039	2444.741	3709.832	2803.465	2564.194	2283.782	2938.608	3169.011	2012.405
ENSG00000058085	LAMC2	4846.9	1645.651	7767.233	1713.508	32523.944	876.451	11.331	4.978	5.013	4.825	13.202
ENSG00000058091	CDK14	4242.9	805.171	4483.119	464.056	603.082	451.006	107.185	132	249	173.116	182.512
ENSG00000058262	SEC61A1	3100.6	15711.74	30633.367	10519.572	9825.432	9748.494	4474.533	4427.049	5460.244	5932.127	4836.365
ENSG00000058272	PPP1R12A	2799.9	1614.709	4115.79	1974.607	1108.646	1420.565	2545.161	2164.112	2548.726	2800.867	2094.537
ENSG00000058335	RASGRF1	2327.8	551.557	74.589	70.158	17	26	10	13.002	8.834	9.283	14
ENSG00000058404	CAMK2B	1120.6	0	30.542	2.232	0	2.433	1	0	0	4	0
ENSG00000058453	CROCC	2136.2	3346.211	4619.946	2042.067	3288.566	739.475	1836.38	1719.997	1959.638	2218.134	1409.932
ENSG00000058600	POLR3E	2114.3	1479.013	3345.194	1032.461	1000.075	1446.35	1594.829	1224.054	1706.242	1553.782	1057.674
ENSG00000058668	ATP2B4	5435.5	7333.359	9615.633	4152.87	4379.77	3568.553	3624.294	3679.262	4920.833	7982.805	4815.628
ENSG00000058673	ZC3H11A	4281.3	6984.155	12162.696	4803.301	3506.242	3805.623	3854.324	3975.27	4550.012	4859.704	4003.251
ENSG00000058729	RIOK2	1439.5	416.222	909.604	290.916	261.985	433.738	331.454	397.6	393.727	382.755	352.88
ENSG00000058799	YIPF1	1419.8	1059.145	1741.826	496.158	484.664	402	433.591	472.755	623.593	576.051	599.761
ENSG00000058804	NDC1	4966.6	444.044	1616.576	983.625	460.822	817.301	378.454	337.038	384.296	391.745	261
ENSG00000058866	DGKG	3592.6	183.012	91	503.392	224.005	17	329.582	306.073	342.752	404.022	373.274
ENSG00000059122	FLYWCH1	2820.5	3801.758	3774.471	3314.071	2101.348	1270.482	3224.12	3365.022	3364.388	2000.893	3337.278
ENSG00000059145	UNKL	1385.6	1154.633	1464.964	1168.216	855.586	578.499	814.623	903.382	1232.899	1056.333	922.626
ENSG00000059377	TBXAS1	1632.6	1319.002	2470.256	517.465	241.003	339	4444.104	4526.815	3579.417	4188.089	4908.905
ENSG00000059378	PARP12	1481.8	1959.503	3577.648	684.508	635.123	549.999	2236.273	1878.012	3365.06	1608.22	2301.32
ENSG00000059573	ALDH18A1	2765.3	1947.157	4533.965	1188.378	942.464	1182.074	404.35	440.542	663.746	624.649	377.025
ENSG00000059588	TARBP1	2207.9	3142.606	6087.166	3153.421	2612.933	1816.762	1913.488	1881.49	1712.763	1665.552	1372.358
ENSG00000059691	GATB	1774.9	449.125	897.887	508.172	320.875	432.102	299.692	344.194	385.729	355.625	344.258
ENSG00000059728	MXD1	4501.1	1694.767	2545.139	590.843	1845.55	1488.102	5373.791	6303.245	5617.458	3790.79	2718.885
ENSG00000059758	CDK17	2166.2	817.003	1603.731	969.853	817.139	719.133	1215.516	787.147	1148.008	1027.8	563.062
ENSG00000059769	DNAJC25	2300.3	285.385	613.151	142.961	244.153	229.3	194.288	114.417	129.961	131.75	107.607
ENSG00000059804	SLC2A3	2777.3	9785.81	5719.613	1472.855	912.852	2853.188	17160.225	12636.623	16904.068	8242.841	7801.042
ENSG00000059915	PSD	1570.9	495.78	602.899	344.18	100.674	237.716	143.061	157.662	267.602	144.98	126.901
ENSG00000060069	CTDP1	2869.4	1010.97	2398.703	563.995	320.001	741.899	971.117	1018.068	1318.355	1413.438	1200.69
ENSG00000060138	YBX3	962.4	5707.821	9518.509	5111.572	9331.194	7031.151	3271.27	3357.742	2751.444	3327.826	4074.246
ENSG00000060140	STYK1	2657.8	209.793	174	698.259	393	302.104	17.003	19	21	91.002	101
ENSG00000060237	WNK1	4476.2	6340.315	12077.72	5347.198	7008.268	7621.34	6729.687	6118.472	7359.226	9122.786	6605.359
ENSG00000060303	RPS17P5	242.1	0	0	0	1	0	0	0	0	0	0
ENSG00000060339	CCAR1	1555	2264.803	4644.041	1384.504	1249.256	1738.719	2125.251	2174.586	2197.718	2110.547	1919.283
ENSG00000060491	OGFR	2577.1	3322.004	4343.436	1704.212	1167.936	2400.002	4736.091	4701.569	6380.106	5954.628	6017.765
ENSG00000060558	GNA15	1937.8	826.645	2034.357	425.207	2145.293	746.31	986.072	1171.895	981.007	937.346	1139.322
ENSG00000060566	CREB3L3	2450.6	10	4	5	0	0	3	1	6	2	12
ENSG00000060642	PIGV	2081.6	412.072	778.191	263.036	345.582	220.907	124.584	190.908	215.106	257.234	283.348
ENSG00000060656	PTPRU	3529.1	1965.448	2919.047	840.715	646.881	394.1	6	10	9	19	18
ENSG00000060688	SNRNP40	924.4	829.649	2167.804	619.871	718.872	719.772	440.577	546.485	639.341	647.589	455.475
ENSG00000060709	RIMBP2	2818.5	171	40	9.009	3	13	1	0	4	33	17.001
ENSG00000060718	COL11A1	2296.6	64	85649.418	702.19	429.315	711.023	0	0	0	0	0
ENSG00000060749	QSER1	3519.4	49.741	280.841	32.799	143.685	188.654	110.397	124.314	79.099	171.254	98.262
ENSG00000060762	MPC1	677.6	579.395	1313.417	252.822	250.845	402.368	613.404	514.869	556.127	653.308	454.193
ENSG00000060971	ACAA1	1394.3	2812.117	3571.625	1385.739	885.469	1596.132	2715.735	2920.391	3467.246	2985.321	3369.913
ENSG00000060982	BCAT1	7170	700.001	3649.318	375.826	334.178	521.998	566.547	544.041	225.051	390.398	757.438
ENSG00000061273	HDAC7	3261.3	10810.956	11009.403	3508.24	2748.358	3620.839	4175.799	5580.904	6372.437	5820.13	5135.173
ENSG00000061337	LZTS1	5391.7	1340	2671.106	701.667	288.813	295.04	47	39.534	52.999	47.277	12
ENSG00000061455	PRDM6	6092.9	857.755	1985.887	170.139	105	173.019	0	0	0	1	0
ENSG00000061492	WNT8A	1207.2	0	0	0	1	0	1	0	0	0	0
ENSG00000061656	SPAG4	684.8	560.001	683.106	173.353	102	358.001	32	15.001	26	15	26
ENSG00000061676	NCKAP1	2707.5	2456.36	6902.51	3910.249	5170.009	2990.776	263.644	258.308	249.094	201.742	147.26
ENSG00000061794	MRPS35	1710.5	563.126	1803.61	950.521	1050.476	1086.647	729.302	593.006	726.033	693.25	628.554
ENSG00000061918	GUCY1B1	2866.7	919	1455.49	635.771	163.55	688.498	214.256	214.912	310.013	243.546	135.039
ENSG00000061936	SFSWAP	2827	2632.753	3854.193	1535.766	1349.591	1124.486	2630.643	2386.16	2803.228	3033.559	2123.243
ENSG00000061938	TNK2	4172.7	2922.348	3825.688	4889.93	2380.833	1567.552	3692.467	4264.568	4860.123	4413.867	4366.697
ENSG00000061987	MON2	3244.3	1873.546	3545.931	1320.337	1224.5	1271.856	1862.467	1869.385	2031.599	2248.616	1977.883
ENSG00000062038	CDH3	2098.8	1234.873	3248.89	1975.363	4395.433	2903.746	66.551	49.338	62.324	54.441	44.652
ENSG00000062096	ARSF	1823.6	10	1	2	4.903	3	1	1	1	0	3
ENSG00000062194	GPBP1	2093.6	2067.58	4308.998	1308.52	947.208	1544.682	2288.187	2057.777	2656.324	2411.247	1927.823
ENSG00000062282	DGAT2	2464.8	461.857	520.343	148.302	76.004	63	390.001	458.724	302.524	304.286	462.537
ENSG00000062370	ZNF112	3166.5	223	435.007	88.158	105	142.989	5	7	9.021	5	4
ENSG00000062485	CS	2380.4	5376.902	8646.829	4123.503	3224.488	4686.025	4454.522	4314.786	4875.962	4679.991	4069.33
ENSG00000062524	LTK	2472.3	294.002	299.057	132.069	259	107.054	304.256	593.427	310	281.844	204
ENSG00000062582	MRPS24	552.6	908.346	2401.28	812.437	867.499	1111.67	666.15	697.868	929.239	696.427	629.481
ENSG00000062598	ELMO2	2466.3	2540.92	3648.988	1506.98	849.09	1312.212	1939.115	1929.309	2414.568	2481.014	2775.022
ENSG00000062650	WAPL	2535.5	541.274	1747.079	829.272	784.715	1099.63	1346.096	1265.665	1972.898	2043.743	1417.452
ENSG00000062716	VMP1	2153.8	16100.206	23911.228	5705.95	10061.287	7774.066	3617.17	3652.851	3962.549	4291.008	4502.698
ENSG00000062725	APPBP2	4898.4	1202.752	2267.107	683.82	791.664	982.377	796.539	873.577	913.143	998.217	805.279
ENSG00000062822	POLD1	1699.7	969.769	2188.957	1049.069	484.823	1111.809	663.524	812.78	1083.836	992.296	807.364
ENSG00000063015	SEZ6	1368.4	7	6	2	1	1	1	1.594	4	4	2
ENSG00000063046	EIF4B	3472.5	13922.148	20647.382	9971.687	6546.942	8726.824	17179.795	14213.53	16524.582	16536.908	14299.621
ENSG00000063127	SLC6A16	1600.8	155.006	132.007	89.195	27.011	31.333	100.015	96.007	134.008	120.2	102.275
ENSG00000063169	BICRA	3555.5	1351.008	1482.843	612.264	435.044	1001.149	1080.589	1062.305	1390.951	1306.846	1039.254
ENSG00000063176	SPHK2	1961.2	901.964	1601.166	687.177	328.613	1104.828	362.485	478.002	604.681	647.424	576.044
ENSG00000063177	RPL18	414.3	13993.937	22028.45	9030.222	6341.139	15773.923	23786.678	22325.683	26000.803	20879.958	16760.006
ENSG00000063180	CA11	941.7	357	641.16	328.948	158	286	131	150	179.006	231.465	108.008
ENSG00000063241	ISOC2	884.5	964.387	1997.057	885.072	391.843	571.287	189.871	257.032	301.003	321.013	259.492
ENSG00000063244	U2AF2	1566.7	5035.929	9508.335	3513.122	2414.226	4081.266	4027.398	4094.003	5807.823	5447.41	4191.052
ENSG00000063245	EPN1	2353	4548.095	7515.258	3107.726	1977.98	3285.282	2710.78	2824.205	3342.937	3330.228	3400.585
ENSG00000063322	MED29	3375.6	1852.482	2577.465	1062.102	442.715	6671.645	1233.312	1098.825	1411.149	1332.15	998.403
ENSG00000063438	AHRR	3944.6	120.897	146.322	250.404	118.55	145.66	24.68	24.406	27	45.304	16
ENSG00000063515	GSC2	854.3	0	0	1	1	1	0	0	1	0	0
ENSG00000063587	ZNF275	6115.4	1643.417	2696.457	892.968	1020.364	736.388	907.652	817.349	1204.295	747.134	619.611
ENSG00000063601	MTMR1	3714.8	1524.824	3078.176	1724.376	1457.826	1192.04	1477.486	1501.359	1822.074	1658.057	1306.757
ENSG00000063660	GPC1	3294.1	3023.941	16391.81	16590.333	11799.595	1255.018	15	30	36	28	20
ENSG00000063761	ADCK1	1918.8	565.561	614.016	262.441	331.472	169.037	321.451	284.738	290.458	492.425	270.929
ENSG00000063854	HAGH	952.4	995.042	1879.55	680.723	733.322	855.504	894.714	858.857	1285.749	953.227	859.406
ENSG00000063978	RNF4	2610	2578.867	4326.654	2115.072	1869.682	1229.708	1999.186	1794.506	2623.844	2405.22	1746.625
ENSG00000064012	CASP8	1733.1	932.176	1510.669	485.434	364.872	714.508	2998.793	3543.795	4567.249	5858.859	3600.069
ENSG00000064042	LIMCH1	5050	2498.619	2480.155	1227.394	210.907	145	24.001	29	21	17	30
ENSG00000064102	INTS13	1849	490.359	1071.238	554.878	609.513	711.552	260.943	305.246	360.327	346.191	292.043
ENSG00000064115	TM7SF3	1211.8	1556.022	3631.8	1588.116	1812.851	1949.738	759.232	804.427	999.93	1033.848	1006.33
ENSG00000064195	DLX3	2434.6	40	79.158	130	96	76.004	0	0	0	0	0
ENSG00000064199	SPA17	985.8	130.488	272.713	106.715	262.53	31.022	34.277	34.117	30.042	40.553	61.301
ENSG00000064201	TSPAN32	1271.7	426.924	251.999	84	45.001	80	4301.092	3378.917	4392.926	4012.965	3224.543
ENSG00000064205	CCN5	1317.8	2009.161	1499.511	130.152	46	9	2	2.966	1	3.001	2
ENSG00000064218	DMRT3	1333.8	10	61.006	58.08	67	107	0	0	0	0	0
ENSG00000064225	ST3GAL6	1688.1	395.764	824.98	119.425	105.723	344.492	339.022	457.554	313.048	387.135	679
ENSG00000064270	ATP2C2	1731.7	758.928	206.186	490.852	867.801	423.119	2	18.437	5.056	7.428	3
ENSG00000064300	NGFR	3249.6	1197.049	599.93	147.199	489.718	128	20	21	19	20	10
ENSG00000064309	CDON	6795	752.52	1334.963	110.046	281.688	652.263	40.786	62.089	31.901	46.532	17.579
ENSG00000064313	TAF2	2518.9	1002.135	2527.548	936.157	894.406	1083.823	775.88	655.275	821.564	943.719	742.863
ENSG00000064393	HIPK2	14034.8	2415.274	2768.468	2716.683	1273.459	1800.87	2714.105	2665.952	2987.066	2699.742	2625.447
ENSG00000064419	TNPO3	4008.2	1821.001	3144.523	2187.69	1535.367	2330.817	1410.403	1347.849	1706.769	1634.625	1374.932
ENSG00000064489	BORCS8-MEF2B	1065.8	178.598	387.126	140.118	139.197	183.114	322.774	292.032	440.629	405.211	293.232
ENSG00000064490	RFXANK	511.5	1046.012	2117.835	803.203	707.122	1294.193	803.578	917.918	1140.811	950.297	1066.254
ENSG00000064545	TMEM161A	1476.4	907.599	1909.669	670.466	1040.03	977.236	458.838	466.031	591.427	528.037	424.095
ENSG00000064547	LPAR2	1073.7	951.998	1488.03	474.776	703.999	792.822	1638.57	1608.707	1903.646	2416.28	1773.381
ENSG00000064601	CTSA	1492.5	7640.232	12223.449	3935.58	2649.364	3581.815	5553.719	7686.894	6814.093	6224.586	8555.295
ENSG00000064607	SUGP2	3314.3	6360.302	12004.981	2478.648	4447.039	4038.049	7100.998	6785.152	7410.118	8453.545	7138.564
ENSG00000064651	SLC12A2	3317.1	479.77	1906.402	355.192	322.031	1578.957	201.533	166.858	244.011	225.091	166.56
ENSG00000064652	SNX24	1042	338.001	993.57	182.551	229.031	222.106	108.461	75.66	82.071	130.809	107.205
ENSG00000064655	EYA2	2350.2	930.001	1759.258	210.921	709.062	2369.823	0	2	2	2	0
ENSG00000064666	CNN2	1625	9786.01	24321.037	5228.37	5780.233	7637.708	6797.547	8104.877	9900.803	8013.831	7847.822
ENSG00000064687	ABCA7	2686.5	3173.195	3968.177	1213.265	915.616	3517.903	4723.217	5672.221	7193.615	6943.624	6612.524
ENSG00000064692	SNCAIP	2059.6	340.228	341.177	147.212	175.893	129.001	0	3	1	2	0
ENSG00000064703	DDX20	3272.4	510.098	1063.375	358.763	440.159	674.644	696.345	389	521.663	518.081	272.485
ENSG00000064726	BTBD1	2569.4	1205.212	3255.52	1184.681	1322.347	1164.482	1403.972	1206.293	1375.543	1523.266	1129.428
ENSG00000064763	FAR2	1861.7	297.493	365.54	99.119	53.486	85.543	346.421	426.702	350.25	388.301	561.021
ENSG00000064787	BCAS1	2951.2	405.181	147.879	45.328	18.925	238.368	25.798	36.2	52.174	23.496	43.326
ENSG00000064835	POU1F1	786.2	0	0	0	0	1	0	0	1	0	0
ENSG00000064886	CHI3L2	1105.2	732.189	124	156.044	51	42	240.761	119.376	407.402	202	130
ENSG00000064932	SBNO2	3018.7	8890.62	10672.629	3596.91	5641.336	4660.437	3909.218	4264.047	5894.601	4662.381	4572.068
ENSG00000064933	PMS1	1952.6	478.032	780.188	378.024	310.595	264.544	378.45	425.006	636.213	608.157	466.78
ENSG00000064961	HMG20B	1357	3180.817	5071.434	1854.371	2314.953	2921.903	1617.349	1757.361	2010.322	1919.49	1598.444
ENSG00000064989	CALCRL	2893.6	1595.412	1302.106	845.733	646.455	274.883	160.726	118.21	99.157	149.862	112.667
ENSG00000064995	TAF11	1421.9	997.553	2258.511	737.717	571.911	1121.449	822.259	791.442	900.607	880.303	914.216
ENSG00000064999	ANKS1A	5979.6	2205.624	3606.752	1027.442	872.916	1410.754	731.887	936.762	880.108	881.54	1012.365
ENSG00000065000	AP3D1	1812.5	2201.417	3649.044	918.798	1551.706	2617.18	685.125	565.577	1021.245	1209.508	926.442
ENSG00000065029	ZNF76	1702.1	2520.158	3214.015	1141.118	1217.329	1493.258	1786.007	1849.312	2412.377	2230.049	1938.727
ENSG00000065054	NHERF2	1203.1	3206.348	3547.291	1418.639	426	827.177	85	127	99.001	83.001	136.268
ENSG00000065057	NTHL1	758.2	336.147	524.291	219.032	204.933	341.974	121.061	165.126	177.611	186.703	168.466
ENSG00000065060	BLTP3A	9402.6	1025.22	1948.081	726.492	941.27	906.617	769.748	741.163	1016.686	995.727	834.11
ENSG00000065135	GNAI3	27006.6	1804.843	4641.661	2275.586	1947.165	1861.5	2382.511	1835.769	2435.612	2327.987	1935.61
ENSG00000065150	IPO5	3642.4	2666.048	7291.166	1845.684	2138.417	2547.145	1925.673	1709.04	2061.414	2126.126	1514.604
ENSG00000065154	OAT	1660.1	2169.334	4374.886	1378.396	1284.739	1220.455	1232.556	921.38	1013.719	995.55	948.85
ENSG00000065183	WDR3	5404	897.328	2089.723	790.357	249.491	829.132	409.641	458.103	608.111	588.53	424.901
ENSG00000065243	PKN2	2581.5	1113.024	2584.784	1342.753	1510.483	1925.095	1976.397	1739.663	1525.367	1745.777	1751.619
ENSG00000065268	WDR18	1043.3	672.647	1365	589.566	847.235	1160.188	355	390.656	612.094	521.035	386.289
ENSG00000065308	TRAM2	6740.6	5257.026	8491.063	1822.866	1453.8	1434.288	1117.137	1045.455	1099.656	1470.897	1029.75
ENSG00000065320	NTN1	5786.6	1010.467	5354.419	752.818	1066.584	2280.222	5.004	13	21	9	5
ENSG00000065325	GLP2R	4404.6	2	11	0	0	0	1	1	1	1	0
ENSG00000065328	MCM10	2585.2	51	366.909	156.445	191.001	323.02	5	7	34.001	3	7
ENSG00000065357	DGKA	1379.7	3805.04	5078.704	3457.71	3940.513	2154.608	9008.19	10303.67	12569.513	8861.51	4697.544
ENSG00000065361	ERBB3	2787.9	2155.281	2085.757	1772.319	1005.983	2813.85	17.842	19.914	25.069	12.768	15.531
ENSG00000065371	ROPN1	1446.6	2	20.37	3.163	3	7.432	0	1	1	5	0
ENSG00000065413	ANKRD44	4256.8	818.39	1544.658	555.153	299.086	413.971	5169.436	4744.354	5501.192	5665.772	4500.575
ENSG00000065427	KARS1	1735.4	2828.822	5286.674	2664.805	1964.355	2429.369	3078.635	2369.267	3819.743	3206.171	2625.654
ENSG00000065457	ADAT1	721.1	702.819	1056.991	517.853	511.244	451.731	587.072	503.829	631.599	589.327	550.113
ENSG00000065485	PDIA5	1589.7	1370.18	2090.84	803.63	945.844	547.178	226.416	258.788	203.106	192.419	161.909
ENSG00000065491	TBC1D22B	3294.6	660.513	1081.88	699.983	427.433	466.143	476.484	436.426	596.76	609.112	475.799
ENSG00000065518	NDUFB4	543.6	1679.605	5199.297	1897.334	2006.724	1450.091	1127.042	1079.325	1315.362	1145.85	1045.734
ENSG00000065526	SPEN	4629.4	4541.189	6639.666	3743.296	3091.772	3568.559	5757.966	5761.083	6862.552	6762.615	5425.062
ENSG00000065534	MYLK	1730.6	4852.613	12543.496	1194.47	662.322	509.798	196.183	234.725	223.175	179.507	124.494
ENSG00000065548	ZC3H15	1670.6	967.316	2475.517	1324.763	1218.158	1243.274	1585.547	1140.435	1458.307	1368.872	1175.729
ENSG00000065559	MAP2K4	3572.1	967.463	2062.845	935.449	1676.331	919.611	685.432	764.081	873.211	876.987	700.548
ENSG00000065600	PACC1	1589.9	256	890.973	519.803	380	201.001	327.059	375	356.214	427.168	404.736
ENSG00000065609	SNAP91	1268.2	13	18	13.032	1	0	3	0	0	0	0
ENSG00000065613	SLK	7061	1923.721	3503.406	1144.84	1089.9	1782.206	1631.091	1435.591	1581.294	1779.753	1339.002
ENSG00000065615	CYB5R4	6278.9	905.26	1791.176	562.435	632.349	478.795	2313.049	2004.652	2193.114	2083.839	2298.283
ENSG00000065618	COL17A1	3602.2	3640.509	2471.977	673.303	5790.963	2429.474	1	0	2	1	0
ENSG00000065621	GSTO2	2397.7	425.978	159.914	48.934	119.92	328.034	99	64.972	68.452	33.984	35.18
ENSG00000065665	SEC61A2	1928.7	354.779	624.043	204.104	313.938	288.103	167.496	207.141	219.005	259.036	216.779
ENSG00000065675	PRKCQ	3117.6	70.874	149.226	71.675	37	72.052	1066.83	655.167	1374.782	1193.153	434.204
ENSG00000065717	TLE2	1809.1	1228.277	1555.061	860.121	196.424	1429.279	180.527	268.313	370.106	280	81.92
ENSG00000065802	ASB1	3153.9	1415.235	3137.521	1092.491	952.111	518.942	1017.801	1329.456	1534.375	1401.8	1160.823
ENSG00000065809	FAM107B	2695.4	2219.418	4677.079	1087.925	586	993.612	4293.588	4348.798	6097.304	5403.79	3214.505
ENSG00000065833	ME1	3203.6	385.076	1117.473	1778.563	1809.79	264	43.03	136	31	53	123.062
ENSG00000065882	TBC1D1	1935.3	1963.897	2188.848	547.301	448.817	526.473	1625.228	1323.18	1813.69	1808.372	1777.139
ENSG00000065883	CDK13	3193.4	2482.816	4491.049	1632.749	1777.985	2148.665	2371.761	1984.832	2601.632	2452.587	1938.157
ENSG00000065911	MTHFD2	1815.2	854.261	3367.321	2666.476	1089.739	3078.319	1130.306	895.297	1319.615	953.379	1040.994
ENSG00000065923	SLC9A7	7802.2	446.874	1839.441	549.131	1299.683	573.889	439.534	549.702	761.647	548.328	632.952
ENSG00000065970	FOXJ2	5005.7	1590.066	2110.927	802.543	1784.528	828.3	1467.699	1674.058	1591.092	1628.059	1457.533
ENSG00000065978	YBX1	1341.1	8527.644	28242.399	11717.963	7554.643	31808.013	11526.436	9270.518	11825.156	9810.241	9116.013
ENSG00000065989	PDE4A	4122.6	1637.143	2268.309	425.27	960.322	267.001	1469.519	945.162	1171.308	1015.253	1266.78
ENSG00000066027	PPP2R5A	2925.3	1762.283	1933.553	5613.626	2285.878	660.099	1996.839	1889.027	2556.472	2530.463	1882.458
ENSG00000066032	CTNNA2	2702.6	6	3	2	0	0	0	0	0	0	0
ENSG00000066044	ELAVL1	2040.5	1811.939	4945.511	1636.225	2104.767	1662.495	1009.88	1174.043	1440.369	1406.627	1050.057
ENSG00000066056	TIE1	2619.4	4042.584	1854.702	984.32	196.275	359.125	75.793	84.912	75.126	84.67	82.738
ENSG00000066084	DIP2B	7909.1	1436.538	3868.885	4979.633	4219.776	2328.015	1789.912	1746.054	2000.988	1758.137	1415.611
ENSG00000066117	SMARCD1	1860.5	2588.808	4833.467	2263.426	1640.008	2397.833	1821.51	1581.87	2208.427	2094.359	1353.174
ENSG00000066135	KDM4A	3822.7	2187.849	4364.365	1994.515	1548.184	5309.102	899.118	964.978	1142.414	1194.215	1019.083
ENSG00000066136	NFYC	1568.3	1764.563	3054.408	1224.658	955.601	1508.296	1551.465	1673.203	1903.487	1860.551	1722.356
ENSG00000066185	ZMYND12	973.5	55	72	25.029	8	58	13	8	17	10	21
ENSG00000066230	SLC9A3	3763.4	323.261	327.266	223.619	808.045	407.412	93.224	133.884	153.721	120.6	89.023
ENSG00000066248	NGEF	2235.6	28	197.008	245.302	359.005	211.144	1.007	4.125	3.054	4.22	6.006
ENSG00000066279	ASPM	5613	137.008	1268.317	849.538	642.111	658.377	24	41	56	40	16
ENSG00000066294	CD84	6416.1	1824.42	3785.929	858.008	491.807	823.6	1977.304	2481.103	2765.978	3774.475	5730.799
ENSG00000066322	ELOVL1	1207.7	2548.884	4127.157	2268.569	1502.168	2766.674	1636.959	1682.438	2155.116	2104.738	2021.264
ENSG00000066336	SPI1	1143.7	2687.834	5129.848	1076.522	560.597	631.155	11532.699	10605.478	13863.603	11287.008	13110.749
ENSG00000066379	POLR1H	726.4	528.542	802.79	303.684	302.913	457.543	411.813	372.947	590.576	454.994	296.732
ENSG00000066382	MPPED2	2119.4	98.743	109.319	16.258	23.907	523.087	26.922	13.566	34.225	21.273	18.826
ENSG00000066405	CLDN18	3352.6	172	86	82.029	44	10	0	2	0	1	2
ENSG00000066422	ZBTB11	5469.7	874.456	1435.736	709.141	850.559	1044.083	1638.475	1194.443	1422.39	1391.588	1290.589
ENSG00000066427	ATXN3	1356.1	989.257	563.99	353.407	386.499	646.603	1160.288	296.575	986.082	415.637	332.762
ENSG00000066455	GOLGA5	2398.6	1262.362	2935.888	950.617	1573.673	1146.268	669.759	751.227	959.749	879.253	800.214
ENSG00000066468	FGFR2	2579.2	1962.328	4103.807	2663.827	1529.998	5447.084	19.348	16.743	19.842	26.379	24.282
ENSG00000066557	LRRC40	2716.6	220.083	717.091	309.792	244	247.008	331	307.61	314.126	277.163	228.736
ENSG00000066583	ISOC1	1772.6	386.792	671.776	303.621	177.001	464.328	187.246	181.001	277.786	255.089	172.095
ENSG00000066629	EML1	3155	498.139	1780.874	694.085	758.314	1069.873	22.386	16.933	14.752	23.183	14.27
ENSG00000066651	TRMT11	1565.2	324.11	975.309	176.013	320	332.581	274.728	243.227	242	281.003	197.038
ENSG00000066654	THUMPD1	3138.5	1642.683	2459.128	897.569	700.264	1162.689	2290.661	1757.37	2229.757	1961.165	1472.642
ENSG00000066697	MSANTD3	1438.3	406.656	1254.169	348.339	743.323	280	219.004	190	250.749	197.256	99.005
ENSG00000066735	KIF26A	6546.6	974.279	553.225	418.658	106	117	0	23	27	40.108	9
ENSG00000066739	ATG2B	6749.9	2075.962	2989.234	965.481	1324.868	1385.209	2047.137	2053.289	1956.81	2049.815	1586.782
ENSG00000066777	ARFGEF1	2492.2	1924.983	4330.573	2388.146	2184.247	2293.471	1897.32	1709.972	1985.581	2259.842	1903.465
ENSG00000066813	ACSM2B	2353.7	12.552	15	1	4.722	11.212	7.431	6.097	2	1.499	3.007
ENSG00000066827	ZFAT	2563.2	418	671.776	225.51	217.001	283.201	247.793	241.715	328	344.245	279.171
ENSG00000066855	MTFR1	1175.6	361.929	1313.254	501.065	538.918	630.525	294.881	314.94	276.618	289.576	203.576
ENSG00000066923	STAG3	718	146.794	236.941	135.753	66.637	117.355	85.675	107.004	110.11	84.753	65.826
ENSG00000066926	FECH	2329	714.897	1902.989	1392.175	707.201	351.103	357.49	375.001	406.837	421.286	361.212
ENSG00000066933	MYO9A	8717.1	1566.491	1894.528	659.217	862.677	1275.922	864.424	668.682	865.924	1036.476	716.004
ENSG00000067048	DDX3Y	2916.9	0	2	0	2948.01	1	2	0	0	4277.154	0
ENSG00000067057	PFKP	2024.5	1803.712	2702.92	2265.076	4110.967	1740.561	1219.076	1158.618	2065.857	2215.642	1209.314
ENSG00000067064	IDI1	1754.1	760.953	1643.848	503.831	720.962	1779.03	2221.055	1540.499	2200.079	1281.165	1861.688
ENSG00000067066	SP100	1402.5	2283.764	4203.643	1062.626	892.302	797.91	3707.46	3767.147	4898.793	4139.624	3726.651
ENSG00000067082	KLF6	3158.6	8773.523	10152.454	3903.525	2924.618	2026.907	18764.532	11872.959	17980.439	18874.628	30843.982
ENSG00000067113	PLPP1	1381.2	1923.159	2265.609	813.691	582.824	541.341	133.859	79.14	201.924	82.607	71.323
ENSG00000067141	NEO1	3278.7	1934.368	4766.882	1339.014	1869.606	3421.165	305.732	153.796	292.712	214.228	80.899
ENSG00000067167	TRAM1	2627	2378.985	8873.002	2733.488	2190.532	2402.476	3474.903	2755.214	3812.998	3342.397	2514.565
ENSG00000067177	PHKA1	5849.8	415.862	784.986	175.228	564.226	455.777	17.163	6.354	13.563	10.235	4.296
ENSG00000067182	TNFRSF1A	1703.5	5732.367	8306.883	3267.298	4402.692	2287.815	1702.938	2892.327	2666.694	2965.945	3564.9
ENSG00000067191	CACNB1	1008.3	316.406	236.665	65.937	89.479	105.79	75.512	130.881	86.752	125.106	91.925
ENSG00000067208	EVI5	5924	612.553	1527.39	513.086	413.577	505.243	564.877	488.772	457.309	497.479	557.674
ENSG00000067221	STOML1	1833.8	520.06	1313.833	330.43	407.762	263.669	200.382	216.828	284.626	242.348	240.428
ENSG00000067225	PKM	2044.7	21752.03	52468.806	30552.136	38434.941	26391.777	17337.014	19560.632	21538.931	21226.762	22061.356
ENSG00000067248	DHX29	4090.8	895.655	1853.348	576.111	637.55	759	671.774	771.82	851.357	864.132	746.692
ENSG00000067334	DNTTIP2	1977.9	1227.83	2706.783	2292.949	1407.652	1783.187	1859.152	1214.101	1631.11	1376.094	1232.249
ENSG00000067365	METTL22	811.5	687.002	1037.805	504.739	546.204	675.237	586.69	607.65	589.224	652.837	628.278
ENSG00000067369	TP53BP1	4512.8	2752.815	4811.895	2207.386	2003.418	2257.699	959.508	978.364	1175.624	1214.356	731.257
ENSG00000067445	TRO	2154.7	1705.116	3430.994	686.154	255.512	1562.033	33.202	50.015	35.01	65.149	22.001
ENSG00000067533	RRP15	4568.9	356.05	1015.055	475.939	368.319	311.298	368.835	331.931	389.196	412.969	204.155
ENSG00000067560	RHOA	1818.5	12450.263	29643.798	5517.772	5435.245	5118.687	17864.705	15510.727	18625.858	17353.137	17872.003
ENSG00000067596	DHX8	2495.8	1820.977	3270.652	1421.462	1617.294	1527.65	1693.977	1523.118	1994.362	1998.092	1757.233
ENSG00000067601	PMS2P4	884.6	7.156	12.142	14.301	18.123	43.097	2.015	2.999	11.31	11.931	6.551
ENSG00000067606	PRKCZ	1765.4	697.37	680.425	675.775	568.565	577.844	256.843	261.293	270.493	305.29	189.282
ENSG00000067646	ZFY	891.6	0	2	2	186.842	4	5	1	0	384.595	1
ENSG00000067704	IARS2	3392.6	2012.839	4459.588	2656.039	2593.033	1660.952	1536.964	1511.872	1998.493	1867.982	1660.076
ENSG00000067715	SYT1	4424.6	22	128	192.969	2	175.009	9	4	16	4	26.12
ENSG00000067798	NAV3	2061.8	794.124	1453.215	275.601	190.83	100.589	156.067	119.062	135.592	191.942	131.093
ENSG00000067829	IDH3G	1210	1853.586	2973.485	1005.538	824.767	691.087	1657.786	1639.914	1896.785	1900.78	1928.058
ENSG00000067836	ROGDI	1358.4	1154.94	1287.527	757.226	759.491	1304.817	995.028	1844.369	1974.949	1084.769	1961.009
ENSG00000067840	PDZD4	2780.4	624.033	538.058	388.365	98.999	92	1258.68	500.999	1496.655	2456.05	745.729
ENSG00000067842	ATP2B3	6252.6	4	22	0	0	6	0	1	4	1	2
ENSG00000067900	ROCK1	5125.5	2131.822	4879.778	1492.597	1531.344	2325.142	4591.585	3681.515	3997.03	4458.98	3970.035
ENSG00000067955	CBFB	1552.7	659.998	2210.539	855.454	840.795	637.231	1414.787	1268.053	1788.773	1593.714	1104.829
ENSG00000067992	PDK3	4649.3	926.047	1703.94	353.595	490.243	631.189	638.214	713.94	889.27	940.603	877.181
ENSG00000068001	HYAL2	1881.7	3538.492	3792.769	2051.937	833.259	1109.865	180.531	223.712	298.54	269.751	494.429
ENSG00000068024	HDAC4	5934.2	918.827	1803.184	1982.894	740.073	339.025	1352.485	1399.678	1953.083	1598.899	1646.71
ENSG00000068028	RASSF1	1574.3	2597.117	3055.096	651.308	401.475	486.392	3147.213	2602.199	3651.805	4846.432	3634.227
ENSG00000068078	FGFR3	2779.9	3346.886	4817.679	4492.122	3310.469	3569.578	5	3	4	5	5
ENSG00000068079	IFI35	864.2	914.809	1595.594	517.862	470.125	348.022	754.43	834.667	1614.856	1227.51	1354.812
ENSG00000068097	HEATR6	2174.9	771.002	1507.567	365.311	790.774	1466.739	478.264	484	624.531	669.249	502.54
ENSG00000068120	COASY	1609.1	2871.431	4189.337	2170.028	2603.275	2122.01	1694.557	1894.801	2277.425	2183.602	2007.697
ENSG00000068137	PLEKHH3	2093.9	2320.674	1972.403	959.941	885.348	2073.041	92.581	79.871	89.224	93.955	97.155
ENSG00000068305	MEF2A	3542.3	2479.732	4991.965	2075.586	1930.373	1173.288	2032.131	1979.543	2035.925	2258.237	2414.116
ENSG00000068308	OTUD5	1966.6	2494.275	3255.998	929.268	1177.269	1545.918	1666.349	1638.007	2126.511	1946.379	1378.576
ENSG00000068323	TFE3	2854.6	3459.657	5936.023	1974.31	2421.458	1556.216	2320.61	2609.967	2984.969	2911.543	2843.922
ENSG00000068354	TBC1D25	3291.5	924.006	1318.292	477.459	968.721	491.56	772.046	697.978	976.589	932.942	735.013
ENSG00000068366	ACSL4	4487.2	1186.92	3340.228	781.737	666.282	1080.298	1888.342	1799.609	1702.028	1770.052	1855.298
ENSG00000068383	INPP5A	2513.9	952.769	1273.554	422.591	326.001	358.993	387.757	387.618	557.512	399.41	355.335
ENSG00000068394	GPKOW	1574.6	579.412	1144.344	394.44	694.418	376.001	416.387	451.327	639.802	640.045	539.102
ENSG00000068400	GRIPAP1	2382	3193.975	4395.911	1465.947	2009.165	2056.612	3369.394	3277.284	3986.684	3809.696	3686.006
ENSG00000068438	FTSJ1	1284.3	1178.872	3594.724	626.654	2079.434	840.135	993.77	920.567	1152.308	1118.397	899.652
ENSG00000068489	PRR11	2088.2	183.571	733.739	211.562	387.647	601.592	196.877	203.959	239.465	255.424	247.235
ENSG00000068615	REEP1	3379.6	267.146	90	126.326	12.999	20	13	5	10	0	6
ENSG00000068650	ATP11A	4655	4154.321	3380.358	2002.801	1281.454	1091.986	4341.207	4448.924	4423.047	5291.357	5847.061
ENSG00000068654	POLR1A	11239.5	2249.657	4003.895	1672.643	1707.17	2908.331	1020.411	1040.207	1332.606	1588.221	853.448
ENSG00000068697	LAPTM4A	1480.2	5428.613	14896.695	3839.592	3316.256	3597.902	2870.56	2551.99	2442.962	2346.323	2751.601
ENSG00000068724	TTC7A	3791.6	2587.862	4448.487	1671.199	1331.022	1238.253	4597.316	4317.065	4560.012	5039.708	5021.099
ENSG00000068745	IP6K2	1305.5	2709.031	4366.159	1114.601	1420.873	3942.622	1340.216	1022.733	1319.907	1257.827	964.784
ENSG00000068781	STON1-GTF2A1L	599.3	16.045	40.418	41.084	0	62.258	2.399	0	0	0	0
ENSG00000068784	SRBD1	3298	429.133	924.428	296.108	239.041	404.345	541.664	304.438	574.575	500.035	430.557
ENSG00000068796	KIF2A	2952.7	510.817	1761.452	596.172	408.307	874.963	1571.328	1714.095	1852.078	1859.379	1022.691
ENSG00000068831	RASGRP2	1413.9	1754.003	967.67	455.768	139.186	170	13321.561	14509.124	18636.046	15813.544	9504.718
ENSG00000068878	PSME4	2830.8	2457.663	5576.052	2856.24	2503.861	4589.556	1947.695	1592.757	2277.444	2095.107	1512.718
ENSG00000068885	IFT80	2899.7	1078.149	2554.449	1473.133	981.57	1157.734	688.082	715.604	871.095	735.835	549.919
ENSG00000068903	SIRT2	1632	2786.325	4271.581	1439.708	1116.339	2677.865	2272.529	1908.444	2485.985	2477.086	2206.262
ENSG00000068912	ERLEC1	2072.3	1648.263	5081.295	1711.992	1253.264	1752.392	630.682	654.869	873.391	845.726	632.286
ENSG00000068971	PPP2R5B	2033.9	1233.987	1936.405	565.089	647.39	517.147	563.56	644.601	776.905	934.866	856.124
ENSG00000068976	PYGM	2056.2	394.782	116.275	51.033	29.992	34.539	176.587	182.184	233.313	207.713	147.971
ENSG00000068985	PAGE1	492.7	0	1	0	0	0	0	0	0	0	0
ENSG00000069011	PITX1	1797.2	683.524	1806.085	1005.622	1159.793	2228.501	2	1	0	0	0
ENSG00000069018	TRPC7	1844.1	0	0	0	0	1	0	0	0	0	0
ENSG00000069020	MAST4	7170.9	2826.658	2847.344	1170.703	1176.77	1597.253	710.981	645.031	830.403	681.604	327.125
ENSG00000069122	ADGRF5	5365.8	5181.04	2631	1883.583	382.15	919.254	0	0	0	0	0
ENSG00000069188	SDK2	10280.5	1238	653.98	1379.696	856.028	649.001	172.022	196.006	110.963	193	103
ENSG00000069206	ADAM7	2326.3	0	0	0	0	0	0	0	0	0	0
ENSG00000069248	NUP133	4402.1	1286.234	2937.209	1468.482	1315.518	1112.251	997.699	937.115	1218.385	1255.157	873.002
ENSG00000069275	NUCKS1	6328.6	6061.484	14354.476	6945.931	5138.07	4421.015	2536.141	1976.87	2615.483	2504.861	1511.338
ENSG00000069329	VPS35	3157	2128.001	5055.37	1950.32	2264.277	1953.855	2772.679	2593.435	2726.092	2869.396	2631.816
ENSG00000069345	DNAJA2	2080.9	1300.95	2864.544	1323.7	1157	1094.561	1551.579	1231.87	1581.69	1456.301	1217.926
ENSG00000069399	BCL3	1023.9	4926.456	4164.307	1308.178	1765.899	2296.003	2367.182	2553.749	3017.137	1883.946	844.315
ENSG00000069424	KCNAB2	3086.8	3472.012	4325.218	2314.651	720.005	697.246	9764.594	12159.896	11328.564	17214.842	11992.842
ENSG00000069431	ABCC9	7637.4	2358.711	3050.66	1382.356	827.251	1471.094	450.577	361.943	426.899	393.231	364.619
ENSG00000069482	GAL	650.6	3	171	9	57	10	0	0	0	0	0
ENSG00000069493	CLEC2D	2217.2	1516.184	1831.388	987.724	515.973	365.705	3101.982	3183.206	4560.379	3777.014	2191.398
ENSG00000069509	FUNDC1	1018.6	291.873	735.508	189.53	362	348	101	136	201.002	124.178	86
ENSG00000069535	MAOB	2375	1402.388	1329.439	219.393	197	269.23	22	19	20	13	40
ENSG00000069667	RORA	4156.1	659.683	1581.464	627.176	1352.458	574.729	3911.802	2678.642	4223.245	4626.816	1486.713
ENSG00000069696	DRD4	580.2	25	215	5.077	9	45	9	4	19	6	4
ENSG00000069702	TGFBR3	6217.4	1600.537	722.75	415.299	170.374	1464.481	1428.137	317.824	1516.608	2247.357	867.308
ENSG00000069764	PLA2G10	647.3	40.009	18.032	12	1	20	6.213	8.03	10.038	8.956	6.103
ENSG00000069812	HES2	3456.6	625.489	512.971	1144.741	987.606	124.052	113.986	65.67	83.042	79.475	67.656
ENSG00000069849	ATP1B3	1033	4970.994	15236.542	9129.559	7596.951	3889.059	2018.419	1354.574	1959.471	1670.895	1467.032
ENSG00000069869	NEDD4	708.4	1838.563	3529.149	1597.136	2203.513	2819.866	1390.543	1008.142	1383.737	1272.731	1116.101
ENSG00000069943	PIGB	1050.2	405.189	766.238	240.266	294.194	145.074	325.519	365.608	389.079	356.274	403.227
ENSG00000069956	MAPK6	4495	1035.055	2874.402	2622.253	4326.827	1790.389	1416.161	692.612	808.627	682.162	526.792
ENSG00000069966	GNB5	2457.1	780.486	1932.261	688.417	1096.502	713.261	626.372	858.123	1041.089	819.635	506.553
ENSG00000069974	RAB27A	1897.3	1363.574	2109.553	691.836	610.273	435.453	2127.799	2410.009	2442.715	3128.307	2745.45
ENSG00000069998	HDHD5	1739.9	1248.025	2335.113	1516.043	1558.356	1519.412	881.719	1102.627	1257.514	1283.654	1116.144
ENSG00000070010	UFD1	1973.8	1925.465	3298.205	1661.285	2418.784	3000.306	2153.3	1635.69	2295.139	1924.037	1540.867
ENSG00000070018	LRP6	8072.9	1180.095	3009.91	916.903	1012.696	2390.667	153	70	86	71	12
ENSG00000070019	GUCY2C	3676.6	29	23	3	25	11	15	26.004	15	11	18.001
ENSG00000070031	SCT	199.8	8	138	5	2	5	9	18	5.049	9	1
ENSG00000070047	PHRF1	4934.4	2688.196	3701.807	1460.144	1312.434	2521.425	1370.428	1621.935	2156.588	2211.83	1648.302
ENSG00000070061	ELP1	3287.8	1889.063	3549.364	1040.826	1463.01	1153.678	1450.192	1623.248	1664.25	1715.501	1185.898
ENSG00000070081	NUCB2	682.3	669.875	1115.456	378.991	156.207	556.571	359.24	387.073	463.357	360.7	463.726
ENSG00000070087	PFN2	1509.9	1255.671	4470.433	8269.614	3896.136	4351.293	84.033	53	62.024	61	16.999
ENSG00000070159	PTPN3	3887.9	788.28	745.013	489.481	1454.501	822.19	9.861	15	37	8.493	8.001
ENSG00000070182	SPTB	5262.3	353.084	268.698	83.29	166.987	170.257	161.73	135.33	181.47	164.452	193.239
ENSG00000070190	DAPP1	2295.6	602.868	1255.717	368.622	386.159	397.423	1992.827	2304.473	2339.402	2351.002	2261.127
ENSG00000070193	FGF10	1548.1	23	69.885	1	1	7	0	0	0	0	0
ENSG00000070214	SLC44A1	7891.3	2328.135	10533.119	2490.062	3030.867	1868.051	1080.352	1103.008	956.598	1010.399	1082.955
ENSG00000070269	TMEM260	3298.6	756.139	1362.09	553.791	735.296	557.001	495.062	512.879	637.807	604.821	489.577
ENSG00000070366	SMG6	2671.8	2183.817	3525.499	1529.329	1768.786	1849.147	1230.179	984.929	1323.091	1121.034	732.201
ENSG00000070367	EXOC5	4413.6	953.774	1994.192	1028.296	1276.924	942.513	931.106	1047.74	1111.122	1247.195	906.384
ENSG00000070371	CLTCL1	3104.1	639.998	1025.754	284.496	595.001	898.445	165.076	144.001	189.4	390.22	428.671
ENSG00000070388	FGF22	1468.3	26.595	61.445	10.294	20.27	11.321	22.605	20.05	24.391	30.829	21.907
ENSG00000070404	FSTL3	1925.7	2687.036	6104.405	532.033	434.001	334.266	301.212	402	421.999	259	348.132
ENSG00000070413	DGCR2	4265.7	4575.36	6652.291	3674.188	3518.262	3848.397	2232.017	2678.314	3102.843	2983.38	2404.09
ENSG00000070423	RNF126	1329.2	1313.161	2514.84	788.25	1841.919	1692.045	1945.744	1914.146	2803.946	2445.574	1302.196
ENSG00000070444	MNT	3584.2	2116.44	3120.726	1208.205	1793.081	1479.427	3696.2	2953.142	3067.323	2709.088	1960.548
ENSG00000070476	ZXDC	3320.4	2008.564	3578.08	1340.906	1440.276	1278.818	1783.084	1860.957	1923.089	1689.784	1568.127
ENSG00000070495	JMJD6	1145.2	1047.205	1907.569	541.862	700.258	1030.899	1756.394	1080.013	1313.517	975.305	1223.704
ENSG00000070501	POLB	766.6	500.004	1527.389	422.927	763.98	873.073	425.884	462.102	565.858	482.815	551.631
ENSG00000070526	ST6GALNAC1	1738.6	701	179.338	223.29	243.079	831.883	17	66	88.001	94.941	35
ENSG00000070540	WIPI1	1076.4	1232.799	3707.573	985.935	1617.222	2005.596	623.376	567.227	582.359	559.318	569.865
ENSG00000070601	FRMPD1	350.4	212.38	276.592	87.644	133.852	166.048	186.863	147.706	201.994	163.716	144.659
ENSG00000070610	GBA2	1604.9	3929.571	4640.401	1363.75	1526.983	2091.51	2176.179	2114.149	2628.574	3040.686	2834.12
ENSG00000070614	NDST1	6975.1	8057.353	8281.111	3107.23	2143.294	1586.495	1297.24	2069.851	1296.961	1669.297	2897.707
ENSG00000070669	ASNS	1333.1	727.355	1654.446	1026.088	876.458	1184.449	219.069	173.347	250.062	237.948	71.91
ENSG00000070718	AP3M2	2498.3	1043.338	2256.884	958.954	1226.951	1119.78	779.513	574.2	1058.663	639.494	203.961
ENSG00000070729	CNGB1	1853.4	7	4	39	52	8	0	1	2.065	0	1
ENSG00000070731	ST6GALNAC2	1314.5	652.692	705.773	1338.897	3161.972	2044.732	76.283	87.645	108.819	67.254	203.015
ENSG00000070748	CHAT	1283.6	0	0	2	3	1	0	0	0	0	0
ENSG00000070756	PABPC1	1232	26799.924	55520.729	28870.376	23698.795	29314.148	45114.604	38428.202	45504.526	41086.499	40725.135
ENSG00000070759	TESK2	2652.6	415.009	657.079	455.729	228	1715.058	335.933	318.698	431.756	340.047	333.377
ENSG00000070761	CFAP20	927.7	690.999	1326.13	511.907	520.001	500.512	465.712	271.417	393.312	342.003	284.473
ENSG00000070770	CSNK2A2	3050.2	2060.433	3521.661	1406.529	1167.939	1246.011	1533.459	1466.438	1734.18	1712.902	1405.958
ENSG00000070778	PTPN21	5361.5	972.043	1865.766	237.827	493.112	233.163	4.002	2	3	2	2
ENSG00000070785	EIF2B3	1299.3	466.003	1100.627	302.487	282.023	1045.007	228.348	197.999	329	274	224
ENSG00000070808	CAMK2A	3378	99.03	150.211	17.613	52.008	15.592	4.005	6.114	11.598	11.002	6.494
ENSG00000070814	TCOF1	4030.7	1491.15	3887.327	1341.477	1754.111	1953.871	1860.796	1617.955	2510.853	2469.628	1973.864
ENSG00000070831	CDC42	1991.7	5525.68	13109.883	4289.433	4516.676	3773.406	9673.296	7858.601	11084.395	10092.779	7952.914
ENSG00000070882	OSBPL3	2926.3	1791.084	2700.54	763.47	1011.865	959.026	1077.541	1015.419	1249.922	1695.43	1373.233
ENSG00000070886	EPHA8	2269.2	0	3	4	10	1	0	0	1	0	0
ENSG00000070915	SLC12A3	3517	35.161	28.996	32	9.016	10	90.042	80.158	25.255	19.011	44.324
ENSG00000070950	RAD18	5139	360.999	833.837	311.854	218.707	431.792	300.229	260.554	338.102	338.302	190.999
ENSG00000070961	ATP2B1	1481	566.081	1133.243	767.927	1843.011	871.987	3180.953	1790.94	2495.295	2087.23	1336.598
ENSG00000070985	TRPM5	3394.6	5.019	5	3	3	14	0	20.001	33	9	2
ENSG00000071051	NCK2	2006.3	1765.891	3942.683	1216.424	1320.033	1823.696	2661.783	3136.923	3128.016	2567.626	1609.02
ENSG00000071054	MAP4K4	4844.2	4050.306	9324.312	3172.647	4193.147	2835.1	4940.579	4186.33	4407.876	4733.145	3682.163
ENSG00000071073	MGAT4A	6404.1	1692.951	2553.944	825.615	324.207	950.34	3199.593	3175.51	3693.858	2977.245	1324.713
ENSG00000071082	RPL31	323.9	9528.985	21715.103	7914.471	7351.771	10040.617	20592.905	18867.833	22863.291	17850.038	12768.445
ENSG00000071127	WDR1	2764.5	9842.378	23008.915	7566.802	7243.984	3884.545	10529.981	9884.226	13607.646	12182.926	10174.296
ENSG00000071189	SNX13	3737.4	962.59	2305.366	950.511	1175.103	1051.235	1096.339	914.781	1083.697	1043.215	941.715
ENSG00000071203	MS4A12	675.4	0	0	0	0	0	0	0	0	0	0
ENSG00000071205	ARHGAP10	2482.1	559.052	1166.767	314.632	109	364.301	176.998	216.157	233.038	286.287	244.001
ENSG00000071242	RPS6KA2	5605.3	3565.99	3846.026	1183.76	902.157	959.542	338.052	212.18	349.164	306.004	125
ENSG00000071243	ING3	1746.1	356.001	589.605	255.601	152.088	179.081	793.01	542.495	616.991	589.106	520.628
ENSG00000071246	VASH1	4714.3	4671.315	4960.866	2206.928	730.54	672.1	1104.833	1201.632	2215.038	2439.726	1176.642
ENSG00000071282	LMCD1	1483.5	2029.534	4685.483	897.499	536	489.78	6	19	13.003	16	9
ENSG00000071462	BUD23	1062.6	944.279	1924.48	1159.342	729.452	628.08	616.293	500.612	779.704	733.236	445.362
ENSG00000071537	SEL1L	6849.4	4259.908	8630.443	2914.486	2173.93	2211.155	2639.663	2091.671	2641.734	2863.625	2260.284
ENSG00000071539	TRIP13	1898.5	142.205	749.622	415.224	659.776	394.921	28.879	29.927	47.713	26.263	15.674
ENSG00000071553	ATP6AP1	2040.2	5449.318	11333.643	3562.315	2761.386	3258.328	4208.612	3971.704	4284.53	4358.822	4479.895
ENSG00000071564	TCF3	1999.6	3408.49	6939.343	1491.082	2775.792	2213.792	1737.935	1764.804	3368.141	2563.084	1381.072
ENSG00000071575	TRIB2	2564.3	3766.969	5322.077	1882.484	3486.502	1193.57	2255.753	2260.286	4209.555	3309.875	1279.981
ENSG00000071626	DAZAP1	2395.9	4822.101	8113.944	2590.425	3321.48	4024.5	3549.652	3383.884	5161.36	4416.178	3368.84
ENSG00000071655	MBD3	2070.3	3404.174	7023.994	2247.203	2804.704	2879.914	1485.236	1792.202	2294.233	2251.091	1810.814
ENSG00000071677	PRLH	99.2	0	0	0	0	0	0	0	0	0	0
ENSG00000071794	HLTF	4324	810.45	2996.659	1717.372	1013.766	1129.698	168.28	255.18	292.549	342.874	204.076
ENSG00000071859	FAM50A	1029.1	2052.648	4197.813	1206.246	1439	1206.556	1377.876	1277.631	1662.677	1522.531	1440.456
ENSG00000071889	FAM3A	1473.7	1822.338	2247.212	1078.705	1204.391	1001.392	819.689	760.043	1087.851	917.431	684.696
ENSG00000071894	CPSF1	1510.8	3762.66	6348.073	1868.861	3341.589	5630.343	2267.949	2609.711	3827.83	6513.078	5407.428
ENSG00000071909	MYO3B	4543.7	62.89	202.689	9.588	13.461	163.873	15.132	17.76	23.135	95.148	15.858
ENSG00000071967	CYBRD1	3982	5604.168	12347.219	1390.753	1562.384	1340.348	1086.469	973.629	609.189	890.869	1279.959
ENSG00000071991	CDH19	6173.6	13	5	16	0	0	0	0	0	0	0
ENSG00000071994	PDCD2	1306.5	998.983	3272.442	701.637	822.81	1079.839	1145.871	973.947	1483.977	1308.591	986.991
ENSG00000072041	SLC6A15	3434.1	122.057	229	30.066	17	609.042	0	0	1	0	0
ENSG00000072042	RDH11	2129.1	1666.484	3142.7	1219.434	1240.424	2764.469	1094.432	1399.35	1451.247	1537.524	1243.855
ENSG00000072062	PRKACA	2417.3	3802.419	5207.979	1372.086	1461.636	1111.001	4132.719	4485.576	4740.986	4680.69	5129.208
ENSG00000072071	ADGRL1	4368.2	2110.827	3281.31	1490.946	1198.831	1183.451	937.693	936.583	1255.549	1044.245	795.708
ENSG00000072080	SPP2	214.6	11.6	14.434	0	7.826	8.951	14.348	17.064	17.456	15.374	8.122
ENSG00000072110	ACTN1	2749.8	9915.737	26442.016	4321.439	6171.593	3200.988	3929.023	4604.593	4450.924	3420.312	2900.294
ENSG00000072121	ZFYVE26	6774.2	2389.894	3329.857	1235.682	1328.363	1144.119	1301.75	1244.047	1339.67	1670.786	1563.089
ENSG00000072133	RPS6KA6	5098	65.408	224.098	196.049	17.112	348.278	36.441	16.971	23.972	32.523	14.449
ENSG00000072134	EPN2	3533.6	1744.158	2520.098	2136.351	3041.78	1362.137	119.986	91.969	142.002	106.107	85.49
ENSG00000072135	PTPN18	1973.8	4827.942	4889.115	1945.808	1584.902	1664.838	7896.449	6975.736	8073.984	8401.927	8411.073
ENSG00000072163	LIMS2	1712.9	2524.756	4398.944	562.728	211	237.926	69	141	231.001	119.197	44
ENSG00000072182	ASIC4	2458.6	71	61	51	46	12	1	1	5	5	1
ENSG00000072195	SPEG	3160.9	3381.287	2207.125	811.96	864.252	827.934	210.781	330.231	321.619	145.667	59.133
ENSG00000072201	LNX1	3124.5	166.546	333.96	495.787	2048.998	780.982	18.72	21.452	23.985	34.39	39.222
ENSG00000072210	ALDH3A2	2613.3	2760.652	3082.054	3941.13	9679.169	2004.281	1005.345	1055.748	1078.717	1126.123	1019.427
ENSG00000072274	TFRC	3437.9	4287.881	17342.218	25093.957	12303.843	21665.118	2106.642	2254.285	2389.971	2035.241	1528.383
ENSG00000072310	SREBF1	1803.8	4692.214	7888.276	2770.873	7366.173	5613.064	1971.539	2534.032	3052.679	2201.6	1632.992
ENSG00000072315	TRPC5	5671.6	1	2	0	2	0	2	2	3	2	3
ENSG00000072364	AFF4	8905.1	2499.805	6105.111	2198.235	2468.759	2470.253	3474.394	2504.918	2872.178	2946.059	2250.747
ENSG00000072401	UBE2D1	1841.6	227.005	712.77	213.776	195	221.451	882.97	1146.602	762.375	1095.992	1028.15
ENSG00000072415	PALS1	4733.7	618.969	1033.071	481.924	422.017	332.59	328.613	246.669	285.418	262.096	194.329
ENSG00000072422	RHOBTB1	2675.2	893.999	2074.754	278.745	235	252	165.05	217	193	153.01	123.041
ENSG00000072501	SMC1A	6441.5	2633.667	7752.277	1684.136	2906.17	2577.624	2878.59	3159.688	3843.993	3020.77	3269.171
ENSG00000072506	HSD17B10	785.9	1139.611	2592.871	759.587	1191.842	1293.329	950.586	1087.31	1150.616	1101.857	1003.43
ENSG00000072518	MARK2	3716.9	2389.264	3775.332	1570.513	1654.887	1928.51	2561.311	2705.861	3324.456	3667.944	2985.916
ENSG00000072571	HMMR	2820.6	53	291.134	132.792	125.422	155.015	5	13	28	8	7
ENSG00000072609	CHFR	1945.3	1867.278	2535.332	1345.817	1107.888	815.366	2259.833	2452.772	2990.156	2650.832	2469.869
ENSG00000072657	TRHDE	3296.5	29.848	3	2	0	2	4.121	2	6	6.555	2
ENSG00000072682	P4HA2	1672.7	1482.177	3781.555	882.815	1376.193	966.996	21.147	23.027	12	7	23.11
ENSG00000072694	FCGR2B	2166.9	1977.075	6156.171	1005.716	340.851	838.477	931.047	1304.906	1922.785	986.322	2308.95
ENSG00000072736	NFATC3	5546.6	1602.847	2730.295	1273.317	839.981	1100.629	2472.71	2332.289	3530.821	3890.349	2293.647
ENSG00000072756	TRNT1	1474.2	397.611	900.397	365.906	319.18	442.581	258.271	293.913	384.122	390.425	289.013
ENSG00000072778	ACADVL	840.1	20828.659	22229.061	11904.775	11593.843	6645.081	7858.322	8620.497	8459.986	9213.724	11304.971
ENSG00000072786	STK10	2613.7	3530.058	4563.206	1329.088	951.215	835.162	10051.71	8681.238	12876.1	13052.219	10037.006
ENSG00000072803	FBXW11	3260.7	1420.127	2706.254	835.772	733.499	918.905	955.427	1016.905	1231.822	1303.372	1041.638
ENSG00000072818	ACAP1	1480.8	2882.824	2939.24	1325.063	717.298	802.108	6910.175	8821.023	11345.925	10097.325	6837.186
ENSG00000072832	CRMP1	2483.4	579.803	1058.531	450.164	679.575	187.531	6	20.001	19	21	22
ENSG00000072840	EVC	6246.5	1227.784	4098.508	813.261	1098.986	593.304	32	109	112	142.477	146
ENSG00000072849	DERL2	926	1188.298	2398.007	826.043	1202.338	900.152	916.28	878.641	1054.831	911.694	782.261
ENSG00000072858	SIDT1	2022.5	601.43	526.765	163.364	87.801	192.556	946.574	846.711	1173.525	972.587	577.811
ENSG00000072864	NDE1	1545.4	807.78	1537.85	773.031	1140.582	1335.917	1466.282	1239.393	1393.742	1462.294	1100.181
ENSG00000072952	IRAG1	5359.1	4152.927	5388.322	608.872	208	392.09	210.002	267	187.01	354.042	291.299
ENSG00000072954	TMEM38A	2005.4	129.674	272.572	113.047	117.913	128.049	88.894	132.551	168.813	110.531	322.498
ENSG00000072958	AP1M1	1942	1905.879	4121.335	1108.519	1361.203	1004.498	2321.972	2485.133	3240.991	3077.734	2680.379
ENSG00000073008	PVR	2710	933.938	1732.601	764.326	647.876	1479.885	429.197	550	587.173	583.573	576.856
ENSG00000073050	XRCC1	1859.7	1089.914	2222.478	868.946	635.111	1446.359	803.643	789.004	1021.507	963.861	819.08
ENSG00000073060	SCARB1	1832.2	2150.166	3256.615	1239.396	716.958	1091.336	615.608	638.073	678.343	595.872	1027.482
ENSG00000073067	CYP2W1	1718.2	20.314	182.128	132.708	7.024	1189.748	14.153	16.225	11.022	9.12	8.245
ENSG00000073111	MCM2	3429.8	865.346	5490.663	1730.046	1679.723	1977.683	214.062	213.084	402.468	212.262	125
ENSG00000073146	MOV10L1	1860	128.867	259.814	113.761	77.1	33.766	11.665	14.493	16.245	16.981	14.989
ENSG00000073150	PANX2	2739	258.028	177.125	1490.857	1018.753	119	50.021	127.316	52.045	69	110
ENSG00000073169	SELENOO	1551.2	1788.581	1780.269	862.399	1349.886	1563.387	1190.399	1498.249	1482.826	1435.695	1370.504
ENSG00000073282	TP63	4006	2009.324	4590.631	6270.73	17810.293	3462.375	19	27	20	13	20.057
ENSG00000073331	ALPK1	3937.8	2048.639	2477.09	669.71	460.098	401.991	710.811	821.52	937.401	940.718	1248.28
ENSG00000073350	LLGL2	1754.7	2757.23	3814.253	1513.826	1268.069	2320.097	1232.298	936.953	1886.961	2123.913	1146.07
ENSG00000073417	PDE8A	2372	1805.002	2055.449	492.037	644.438	1177.71	927.985	823.764	703.893	675.614	767.965
ENSG00000073464	CLCN4	6582.6	303.158	298.056	58.53	26	144	71	121	157.006	100.673	89
ENSG00000073536	NLE1	2662.1	533.886	1025.775	629.465	366.919	475.99	266.027	275.775	372.546	303.827	195.702
ENSG00000073578	SDHA	1695.4	3380.495	4985.657	2417.261	4853.488	3051.633	2170.511	2226.961	3390.453	2970.27	2375.186
ENSG00000073584	SMARCE1	2235.3	2531.2	6699.362	2190.909	2559.909	2278.982	1996.668	2121.19	2899.441	2344.278	1898.075
ENSG00000073598	FNDC8	1220.6	1.13	2.398	4.138	1.208	0	0	6.278	0	9.323	0
ENSG00000073605	GSDMB	1871.6	1436.305	2370.312	763.07	896.218	896.937	995.558	897.86	1745.077	2181.534	1413.514
ENSG00000073614	KDM5A	6084.6	2109.219	4065.184	2008.882	2540.761	2691.028	3004.099	2626.031	3196.72	3924.086	2631.835
ENSG00000073670	ADAM11	4347.4	115	104	135.024	79	164.001	42	21	26	27	12
ENSG00000073711	PPP2R3A	5871.1	457.03	937.327	625.179	846.688	545.555	38	32.991	37.536	44.001	34.018
ENSG00000073712	FERMT2	3300	1710.724	5704.693	1095.551	521.766	813.222	78.328	57.101	85.852	72.548	54.974
ENSG00000073734	ABCB11	279	0	6.984	0	2.975	8.431	1.017	2.032	2.078	2.175	0
ENSG00000073737	DHRS9	1342.6	697.004	487.377	398.131	212.014	263.97	51	99.16	151	164.001	234.425
ENSG00000073754	CD5L	2023.6	7	0	2	0	7	0	0	2	0	3
ENSG00000073756	PTGS2	3003.5	1442.349	3440.106	487.899	511	721.516	2296.728	3103.596	2230.058	862.775	529.963
ENSG00000073792	IGF2BP2	3124.4	434	3132.468	2705.4	683.278	2782.636	376.051	247.001	407.223	385.778	285
ENSG00000073803	MAP3K13	2593.3	1118.701	2186.479	1060.485	2148.761	1192.21	431.707	369.17	445.27	386.127	225.197
ENSG00000073849	ST6GAL1	3512.1	8249.903	7212.436	2149.325	525.718	1992.996	3330.605	4132.252	6315.88	5319.841	3134.01
ENSG00000073861	TBX21	2404.6	190.032	116	66.312	39	71.002	958.694	237	1790.607	2155.366	797.723
ENSG00000073905	VDAC1P1	680.6	1.016	2.037	3.035	0	0	1.012	2.005	0	2.025	1.014
ENSG00000073910	FRY	1916	1566.022	1805.668	622.936	24.278	175	1358.876	1582.3	1209.115	1287.83	1206.867
ENSG00000073921	PICALM	2032.3	5272.663	13090.893	3001.128	1825.492	3122.428	6464.008	6532.506	5652.835	6943.969	7034.666
ENSG00000073969	NSF	3522	1706.153	3043.559	1897.301	1156.604	1146.746	1066.239	1290.394	1199.401	1494.643	1411.015
ENSG00000074047	GLI2	6231	833.764	1859.292	1772.479	2139.858	379	0	0	0	0	0
ENSG00000074054	CLASP1	5757	2159.942	3625.743	3064.163	2112.228	2098.097	1882.493	1461.669	1855.459	1812.084	1335.612
ENSG00000074071	MRPS34	687.6	1069.134	1966.631	1255.845	830.999	1507.538	658.523	804.463	1111.654	1057.652	848.128
ENSG00000074181	NOTCH3	6037.7	14008.932	13910.746	14875.915	11579.382	5141.164	50.73	69.057	51.736	22.349	47.994
ENSG00000074201	CLNS1A	834.7	1198.003	3352.078	1530.699	1647.385	1603.562	1394.204	1294.198	1737.714	1590.908	1422.392
ENSG00000074211	PPP2R2C	3231.1	177	77.003	1095.13	1324.016	18	3.005	3	4.004	6.302	5
ENSG00000074219	TEAD2	1927.2	1978.284	3542.781	1638.399	619.178	1774.712	19.442	60.369	61.999	29.575	46.928
ENSG00000074266	EED	1437.4	564.052	1293.488	373.565	179	554.617	476.012	432.155	544.92	559.425	416.621
ENSG00000074276	CDHR2	660.4	9	20.064	10.029	13	8.104	34	28	33	29	25
ENSG00000074317	SNCB	1215.6	8	14	21	15	0	0	0	1	0	0
ENSG00000074319	TSG101	1006.5	1106.671	2428.127	1291.945	787.527	1039.729	763.245	725.183	928.245	951.538	929.836
ENSG00000074356	NCBP3	3692.8	3152.377	5080.568	2133.684	2975.145	2414.176	2360.781	2392.467	2371.981	2781.421	2313.701
ENSG00000074370	ATP2A3	2753.2	6818.023	5959.224	2710.313	1083.294	1466.471	7559.271	9467.612	13334.645	11708.654	7181.132
ENSG00000074410	CA12	3897.1	2412.887	775.455	759.69	9819.819	605.732	4	0	1	3.989	3
ENSG00000074416	MGLL	3895	7324.724	3969.868	1680.187	581.924	2530.796	870.322	924.33	901.018	1054.573	703.781
ENSG00000074527	NTN4	3033.7	1823.689	649.165	424.44	591.005	224	9	11	7	14	5
ENSG00000074582	BCS1L	801.8	1401.441	1961.869	704.808	439.054	546.169	386.042	508.185	587.082	619.612	445.345
ENSG00000074590	NUAK1	6542.5	3991.672	12293.651	1131.859	986.93	1763.525	31	1	83.001	206.071	61
ENSG00000074603	DPP8	5124.5	1452.067	2687.444	987.47	1157.896	994.495	1442.477	1488.531	1816.77	1918.104	1525.224
ENSG00000074621	SLC24A1	2539.7	819.764	818.321	397.144	341.307	521.001	316.154	238.478	242.127	245.997	230
ENSG00000074657	ZNF532	3628.1	4174.474	11131.434	2291.83	3219.86	2006.689	947.925	821.199	798.178	903.924	973.234
ENSG00000074660	SCARF1	2753.7	3159.524	1738.11	651.489	272.841	385.888	636.743	796.224	663.026	751.364	1192.537
ENSG00000074695	LMAN1	4306.3	3015.018	11338.916	3000.72	2881.231	2897.194	977.803	1205.445	1299.133	1331.887	836.179
ENSG00000074696	HACD3	2884.9	2018.454	4536.601	2564.621	2249.423	2854.861	437.28	437.609	530.255	539.34	379.853
ENSG00000074706	IPCEF1	5048.4	301.239	374.739	123.402	48.199	273.83	1452.236	1549.199	2148.304	2068.063	1506.629
ENSG00000074755	ZZEF1	7377.1	4232.928	5381.725	2197.364	3032.592	2220.895	5335.865	5116.218	5875.423	6493.76	5414.68
ENSG00000074771	NOX3	1869.6	0	5	0	0	0	0	0	0	0	0
ENSG00000074800	ENO1	1579.7	21201.742	49194.143	42790.451	33178.652	18710.055	15390.753	16219.742	19569.451	17449.896	16189.639
ENSG00000074803	SLC12A1	8464.6	14	6	8	6	0	0	3	4	50	0
ENSG00000074842	MYDGF	848.9	2026.923	5267.602	1378.97	1705.358	1445.828	1041.5	960.079	1294.45	1267.433	980.754
ENSG00000074855	ANO8	3883	1230.32	1988.631	482.72	720.043	581.449	912.099	1273.172	1232.385	1329.613	1225.007
ENSG00000074935	TUBE1	1622.6	450.261	923.964	278.785	375.348	633.967	318.017	275.001	365.981	337.249	192.011
ENSG00000074964	ARHGEF10L	2348.8	2132.856	3433.498	1179.46	930.996	570.21	1409.667	1745.994	1742.29	2362.648	2025.975
ENSG00000074966	TXK	1888.8	156.738	114.322	60.082	55.662	51.142	1853.474	1297.092	2216.692	1166.554	476.121
ENSG00000075035	WSCD2	3705.4	141	123	12	11	91.999	4	0	5	0	3
ENSG00000075043	KCNQ2	744.1	8.001	3	13	1	0	1	3	1	0	1
ENSG00000075073	TACR2	1826.5	21	22	14	0	18	20	25	22	21	36
ENSG00000075089	ACTR6	1571.1	255.001	761.876	697.305	378.001	663.851	289.393	327.61	452.438	404.086	272.658
ENSG00000075131	TIPIN	946.7	119.344	346.318	109.644	158.012	151.481	64.599	83.847	87.684	78.142	75.268
ENSG00000075142	SRI	727.2	1130.017	3007.138	954.135	956.765	1430.309	1014.372	1038.815	1341.973	1261.952	1070.034
ENSG00000075151	EIF4G3	3894.8	3392.373	6188.496	1971.122	1826.33	1475.713	1715.26	1768.221	2150.622	2531.569	2318.284
ENSG00000075188	NUP37	1060.4	317.312	887.961	500.536	385	367.934	212.767	197.299	267.01	294.097	272.735
ENSG00000075213	SEMA3A	5572.3	317.057	297	130.067	52	162.599	15	10	9	2	26.001
ENSG00000075218	GTSE1	1594.3	121	1072.029	336.55	531.001	678.659	17.001	21	46.001	29.001	17
ENSG00000075223	SEMA3C	2536.2	799.936	8565.722	884.837	3137.025	1276.015	320.04	311.969	189.639	264.933	346.547
ENSG00000075234	TTC38	1686.2	1170.655	1500.369	445.388	534.355	332	905.35	470.889	1456.368	1424.933	1055.033
ENSG00000075239	ACAT1	1116.8	996.449	1613.999	582.033	239.471	430.204	309.472	481.488	514.378	528.06	359.855
ENSG00000075240	GRAMD4	2662.2	2813.88	3896.137	991.26	1351.497	1199.071	1647.578	2088.928	1803.124	2238.398	1792.248
ENSG00000075275	CELSR1	6709.1	4011.831	6064.476	5926.196	7592.755	6590.277	151.007	175	228	129	229.982
ENSG00000075290	WNT8B	1944.6	4	4	2	3	0	12	6	22	9	3
ENSG00000075292	ZNF638	1754	4448.388	6567.027	2337.773	1776.523	2895.7	2165.883	2450.467	2448.631	2371.824	2158.694
ENSG00000075303	SLC25A40	2371.3	256	932.904	307.412	305.139	377.18	533.467	824.722	650.996	799.511	832.018
ENSG00000075336	TIMM21	754.5	428.643	1242.592	280.489	338.014	442.765	198.004	210.527	240.501	276.3	205.3
ENSG00000075340	ADD2	8035.7	391.19	953.295	466.238	612.699	81.905	218.607	197.828	546.504	177.489	170.32
ENSG00000075388	FGF4	3065.6	5	1	1	0	1	0	0	0	0	0
ENSG00000075391	RASAL2	8278.1	1406.911	2778.57	687.07	970.808	840.609	108.201	132.341	90.49	131.378	108.209
ENSG00000075399	VPS9D1	2191.6	1854.351	2040.762	863.768	613.746	526.067	1615.618	1798.292	1565.561	1589.012	1787.6
ENSG00000075407	ZNF37A	5581.6	1089.945	1683.988	470.538	486.448	368.627	513.165	629.242	759.209	696.887	683.099
ENSG00000075413	MARK3	1797	4073.781	4794.055	1785.187	2743.91	2958.808	2217.204	2143.167	2567.261	2908.58	2549.272
ENSG00000075415	SLC25A3	1203.1	7259.972	14666.042	6417.698	6220.015	5860.948	9279.128	8222.419	8655.618	8188.114	8280.364
ENSG00000075420	FNDC3B	5967.5	2567.325	8924.277	2748.358	2390.126	2394.257	1654.071	1306.958	1480.644	1479.658	1260.358
ENSG00000075426	FOSL2	5737.2	13933.164	20811.336	5697.19	8604.828	8956.932	19091.224	12619.82	11366.647	10497.755	6833.709
ENSG00000075429	CACNG5	926.7	0	0	0	1	2	0	0	0	0	0
ENSG00000075461	CACNG4	3212.6	75.001	239.069	90.108	2	38	1	2	4	1	1
ENSG00000075539	FRYL	3730.6	1775.097	2817.276	1305.931	969.628	1043.844	2272.366	2070.266	2516.346	2655.669	2034.33
ENSG00000075568	TMEM131	4554.3	2921.236	4721.211	2161.232	2119.443	3750.488	2183.347	2177.579	2767.129	2812.465	2674.087
ENSG00000075618	FSCN1	2353.1	5529.472	10208.81	5087.993	8644.179	2867.946	189.461	363.008	206.407	206	365.13
ENSG00000075624	ACTB	1653.7	122839.646	305003.758	80689.619	62415.714	58895.791	124832.768	132375.672	183514.501	156036.276	171261.632
ENSG00000075643	MOCOS	3803.5	367.329	453.081	109.622	593.626	274.391	75.851	30.851	54.791	66.761	67.662
ENSG00000075651	PLD1	4042.2	733.559	1943.07	1210.426	1365.294	1654.847	192.605	236.006	199.999	217.021	253.373
ENSG00000075673	ATP12A	4090.6	36	836.587	13.038	578.155	43.172	0	0	0	2	0
ENSG00000075702	WDR62	2649.8	381.092	963.424	719.782	393.535	2381.863	233.17	198.075	312.165	286.095	194.659
ENSG00000075711	DLG1	3212.1	1896.96	5378.113	2111.864	4935.047	2556.769	1417.642	1041.609	1278.404	1266.87	907.205
ENSG00000075785	RAB7A	2049	6741.515	16497.261	7287.445	8215.114	5603.215	5246.748	4733.056	6150.406	6051.092	5438.24
ENSG00000075790	BCAP29	1147.2	485.026	1136.825	454.879	375.513	438.322	413.5	293.08	307.109	345.405	274.046
ENSG00000075826	SEC31B	2809.8	1812.699	1924.139	406.43	385.057	346.087	2926.548	2975.3	3587.295	3895.409	2538.394
ENSG00000075856	SART3	2384.7	1856.345	3696.59	1840.06	1205.456	1860.046	1039.922	1149.76	1428.4	1532.254	1122.965
ENSG00000075884	ARHGAP15	1226	681.22	720.994	225.033	58.34	170.982	1484.882	1334.791	1761.335	1454.545	1025.328
ENSG00000075886	TUBA3D	1378.6	7	18.999	13.74	27	9.038	14	19.989	22	18	9
ENSG00000075891	PAX2	3025.6	1	0	27.005	0	0	0	0	0	0	19
ENSG00000075914	EXOSC7	1080.8	973.074	1412.72	435.656	662.411	619.122	519.583	485.476	643.83	569.287	432.673
ENSG00000075945	KIFAP3	2626.8	739.917	2423.518	582.192	1047.488	381.927	311.108	310.204	379.499	313.188	232.332
ENSG00000075975	MKRN2	2487.1	931.918	1772.451	678.284	553.085	940.049	536.828	641.623	791.776	699.258	566.754
ENSG00000076003	MCM6	3137.7	862.413	2234.887	861.077	793.196	1481.768	427.291	399.028	579.838	391.305	270.28
ENSG00000076043	REXO2	883.2	1157.09	3123.462	786.073	809.348	597.921	391.452	499.157	734.846	327.951	189.683
ENSG00000076053	RBM7	1488.7	586.297	1406.088	453.852	1015.567	362.884	1127.004	696.075	826.216	670.611	521.592
ENSG00000076067	RBMS2	7755.5	3619.713	4484.387	1022.417	953.51	1124.32	619.756	495.436	744.48	934.554	769.829
ENSG00000076108	BAZ2A	5013.4	6760.37	8975.337	5212.235	3441.387	6172.024	8994.29	7578.618	9694.796	9570.886	7809.068
ENSG00000076201	PTPN23	4654.6	3415.276	4763.353	1468.148	1913.949	2008.51	1883.171	1863.012	2427.039	2609.226	2182.852
ENSG00000076242	MLH1	2144.2	1007.094	2064.102	767.106	416.131	619.173	628.658	640.025	728.531	703.445	620.28
ENSG00000076248	UNG	1941.6	876.737	1700.109	1863.759	714.052	1114.522	164.228	201.341	265.923	277.222	227.115
ENSG00000076258	FMO4	2063	358.77	376.462	110.237	383.357	262	69	61	93	66.013	56
ENSG00000076321	KLHL20	2544.5	565.34	1215.063	501.709	634.465	422.241	530.61	451.999	583.287	528.506	308.605
ENSG00000076344	RGS11	2428.9	1372.324	2007.703	302.393	94.824	245.87	5.131	7.333	2.082	5.898	5.026
ENSG00000076351	SLC46A1	3268.8	1319	1480.169	733.289	376.521	368.299	243.252	410.42	434.457	542.727	370.536
ENSG00000076356	PLXNA2	5710.3	2487.419	2646.534	927.424	1355.434	362.999	250	195.007	173.054	190	239.011
ENSG00000076382	SPAG5	1745.4	308.826	2012.082	745.361	909.292	1071.46	189.301	156.004	200.335	150.209	151.686
ENSG00000076513	ANKRD13A	2926	2635.11	4564.827	1226.328	885.876	1273.14	3263.871	3198.466	4336.936	3832.827	3427.387
ENSG00000076554	TPD52	1122.5	940.603	2479.836	2074.706	1678.611	2370.865	288.597	440.695	619.888	403.038	331.028
ENSG00000076555	ACACB	4648.2	2073.35	1602.131	496.493	257.082	538.384	648.881	658.603	680.422	657.6	330.127
ENSG00000076604	TRAF4	1319.8	1740.518	4310.452	2182.338	1449.678	2836.684	876.171	591.51	637.22	443.5	314.009
ENSG00000076641	PAG1	7556.5	981.001	2074.885	906.902	406.955	726.554	5220.096	4957.399	5472.508	5372.86	2239.933
ENSG00000076650	GPATCH1	2571.4	462.304	826.877	316.713	134.585	449.753	309.913	338.146	404.435	412.715	312.826
ENSG00000076662	ICAM3	1843.7	1990.359	2096.038	669.598	217.406	523.242	7875.546	7839.699	8802.205	8907.999	6898.925
ENSG00000076685	NT5C2	2209.2	3267.314	4981.723	1419.854	1240.424	1853.244	2386.091	2475.213	2831.698	2346.74	2679.222
ENSG00000076706	MCAM	2565.5	9858.233	7283.258	3695.697	738.663	1272.928	20.504	37.276	21.85	11.841	16.742
ENSG00000076716	GPC4	4792.6	889.014	5152.947	644.509	484.001	1954.79	14	15	26	10	24
ENSG00000076770	MBNL3	7155.7	532.103	790.479	292.71	215.999	981.437	1161.293	1013.528	1347.662	1376.28	1120.303
ENSG00000076826	CAMSAP3	2003.8	652	1145.448	773.514	1104.572	1650.508	9	22	20	12	1
ENSG00000076864	RAP1GAP	3205.2	1523.348	307.38	298.285	678.075	178.012	5	7	4	3	2
ENSG00000076924	XAB2	2442.1	2060.728	3341.768	1057.443	1672.569	2189.486	2324.283	2146.494	2580.303	2363.875	1913.67
ENSG00000076928	ARHGEF1	1756.4	11720.208	11723.975	4274.668	2835.014	5127.832	27148.967	29895.582	35123.316	32906.537	24979.956
ENSG00000076944	STXBP2	1090.8	3360.694	4565.73	1844.916	3369.697	2617.768	7811.361	7791.115	9853.503	8611.714	9956.155
ENSG00000076984	MAP2K7	2679.7	1882.471	3358.15	1134.11	1819.84	719.01	2074.416	1821.649	2399.032	2251.199	1692.906
ENSG00000077009	NMRK2	523.7	1	4	0	0	0	0	0	0	0	0
ENSG00000077044	DGKD	3608.1	2680.99	3463.418	1517.973	827.488	1544.627	6601.652	7086.462	8172.241	7088.618	5915.276
ENSG00000077063	CTTNBP2	2407.1	218.234	633.426	130.348	284.005	140.024	32.031	12	5	12	24
ENSG00000077080	ACTL6B	864.6	0	0	1	2	2	0	0	0	0	1
ENSG00000077092	RARB	2377.8	277	629	990.435	327.201	948.881	4	5	8	9	7
ENSG00000077097	TOP2B	2844.8	3179.785	6938.646	2917.552	1642.218	4918.568	3671.306	3384.19	4134.083	4250.346	3453.14
ENSG00000077147	TM9SF3	5924.4	3598.903	9616.882	3156.194	2325.293	3135.839	2684.496	2446.335	2857.558	3249.361	2481.178
ENSG00000077150	NFKB2	2032.4	3394.668	5983.945	1476.064	1051.256	1802.177	2966.918	3101.662	4281.317	2845.864	2951.687
ENSG00000077152	UBE2T	785.9	99.999	646.162	214.382	246.825	517.392	12	25	34	30	15
ENSG00000077157	PPP1R12B	10863.3	5197.058	4281.035	1331.395	567.652	1381.702	854.592	841.32	1015.822	1202.854	921.677
ENSG00000077232	DNAJC10	3590	3000.671	6169.019	2394.024	2039.642	2424.784	2812.131	2659.778	2938.981	3261.281	2834.019
ENSG00000077235	GTF3C1	2374.9	3971.98	9421.397	2642.272	2231.031	4157.017	1954.687	1813.313	2473.006	2611.311	2473.898
ENSG00000077238	IL4R	2711.3	5919.164	6883.674	1972.226	2601.014	1262.744	4622.433	6820.969	11991.022	5370.38	6042.431
ENSG00000077254	USP33	2287.2	1493.245	3269.329	1329.114	876.315	1580.772	1991.036	2013.154	2208.141	2263.933	2007.872
ENSG00000077264	PAK3	7108.5	129.594	457.553	50.91	61.311	36.35	76.169	96.566	93.411	99.641	104.391
ENSG00000077274	CAPN6	3400.6	22	1586.722	8	2	46.057	0	0	0	0	0
ENSG00000077279	DCX	8995.6	3	44.98	0	1	0	0	1	1	2	0
ENSG00000077312	SNRPA	1168.2	1676.229	3071.996	1198.015	681.405	1758.986	1161.974	1169.649	1595.442	1473.525	1350.022
ENSG00000077327	SPAG6	1957.1	72	7	5	10	1	5	8	5	1	2
ENSG00000077348	EXOSC5	904.3	291	764.549	340.118	245.469	536	291.019	335.998	434.1	360.92	316.495
ENSG00000077380	DYNC1I2	2122.4	2020.564	5011.549	1393.612	2466.481	2171.935	1267.567	1083.362	1344.198	1324.744	1187.664
ENSG00000077420	APBB1IP	2423.4	1087.019	1193.08	408.474	164.98	212	2623.628	2732.549	3642.194	3817.906	3484.155
ENSG00000077454	LRCH4	1500.9	3739.612	4410.481	1643.361	1191.916	2282.135	8008.59	8838.847	9471.459	9032.295	7498.361
ENSG00000077458	FAM76B	1101.1	504.895	1154.637	368.677	202.058	412.012	1125.272	967.041	1072.512	1032.853	861.383
ENSG00000077463	SIRT6	1051.3	784	1448.744	507.981	642.002	571	534.54	685.682	771.379	793.083	716.879
ENSG00000077498	TYR	2317.6	5	3	0	0	0	0	0	0	0	0
ENSG00000077514	POLD3	2821.6	711.877	1599.578	644.876	447.001	618.788	516.448	515.314	518.789	590.732	512.077
ENSG00000077522	ACTN2	1382.2	196.545	0	7	3	0	0	3	1	0	1
ENSG00000077549	CAPZB	1125.8	8500.853	20041.182	4842.015	3482.886	3869.131	6324.119	6126.061	8244.722	7470.941	6747.872
ENSG00000077585	GPR137B	1668.4	663.243	2286.794	834.303	554.657	795.066	333.366	213.002	383.036	376.154	526.384
ENSG00000077616	NAALAD2	2951.9	124.999	130	11.005	10	62	35	49.029	44	60	29
ENSG00000077684	JADE1	4577.4	857.056	1254.312	541.907	122.581	589.996	1194.681	1084.42	1483.209	1373.398	911.62
ENSG00000077713	SLC25A43	2330.3	500.001	1214.799	370.15	628.091	316.451	177.001	217	300.004	289.457	238.551
ENSG00000077721	UBE2A	1340.7	1447.485	3383.006	1344.203	1607.549	1006.47	1435.517	1420.041	1613.067	1525.299	1360.557
ENSG00000077782	FGFR1	2428.4	4750.561	24081.148	5679.385	1298.261	18382.995	317.862	193.046	305.144	379.547	225.342
ENSG00000077800	FKBP6	1499.3	25.058	32.061	15.351	27.395	10.702	15.52	24.671	26.719	16.109	12.046
ENSG00000077935	SMC1B	4033.6	9	13	33.054	3	13	2	9	8	5	16
ENSG00000077942	FBLN1	2468.2	23409.457	30771.858	5408.083	3473.46	5579.827	36.698	19.963	50.007	32.994	24.993
ENSG00000077943	ITGA8	5982	1464.939	1449.569	447.242	67.03	124.046	3.991	2.002	4.786	2	6.997
ENSG00000077984	CST7	762.6	558	915.65	250.083	82	306.762	1782.018	478	2937.132	2803.562	2487.986
ENSG00000078018	MAP2	4695	263	433.059	870.664	267	525.065	9	9	11	7	8.999
ENSG00000078043	PIAS2	4561	845.509	1933.721	517.077	719.748	1183.163	639.196	597.137	602.779	576.285	549.592
ENSG00000078053	AMPH	2977.6	79	261	4.001	2	69	14	22.955	11	21	40
ENSG00000078061	ARAF	1726	3114.669	4152.723	1487.268	1880.094	1361.486	2490.804	2463.751	3159.139	3016.598	2421.394
ENSG00000078070	MCCC1	1178.7	845.65	2198.724	1611.39	1022.536	1446.578	479.022	516.965	621.584	554.512	495.733
ENSG00000078081	LAMP3	3207.6	3514.693	809.503	878.622	362.853	595.872	33.002	41.061	101.805	33.595	30.327
ENSG00000078098	FAP	1356.4	753.916	5013.341	479.391	436.731	403.87	0	1	3	0	0
ENSG00000078114	NEBL	3685.2	835	405.129	470.628	252	505	356.826	2	7	3	0
ENSG00000078124	ACER3	6428.7	1189.714	2109.291	533.272	934.131	769.403	1140.106	1297.339	1169.962	1343.903	1287.042
ENSG00000078140	UBE2K	2035.8	1679.122	4121.553	1825.169	935.734	1120.104	1220.3	1269.062	1397.417	1485.147	1148.635
ENSG00000078142	PIK3C3	2284.4	918.287	1603.508	281.882	294.215	656.115	807.285	769.069	969.954	993.606	672.11
ENSG00000078177	N4BP2	9579.6	354.575	870.084	407.81	236.183	558.684	1007.595	854.054	1050.724	754.086	613.794
ENSG00000078237	TIGAR	2023.7	264.931	711.456	165.008	309.427	399.215	311.748	273.337	256.235	322.184	312.269
ENSG00000078246	TULP3	2738.8	1129.182	2220.163	626.574	898.909	953.924	197	184.001	242.115	246.097	166.009
ENSG00000078269	SYNJ2	4960.9	925.904	4050.317	894.884	728.623	944.327	593.096	608.182	933.677	813.577	350.975
ENSG00000078295	ADCY2	4737	144.492	1757.875	30.462	91.973	570.579	40.364	50.239	47.842	58.392	39.184
ENSG00000078304	PPP2R5C	1785.2	3243.176	4775.519	1891.065	2094.605	2637.309	5077.728	3749.308	5428.663	5650.152	4690.403
ENSG00000078319	PMS2P1	1060.6	212.237	312.745	203.472	209.305	261.235	194.413	188.964	295.978	241.727	139.942
ENSG00000078328	RBFOX1	1534.6	6.993	16.986	11.161	5.23	1	3.957	0	4.22	4.036	1.054
ENSG00000078369	GNB1	2881.8	9729.633	24978.421	10833.927	7268.408	5324.163	9884.588	8832.692	11579.048	11172.561	10020.165
ENSG00000078399	HOXA9	1095.5	42	95.982	23.084	27.757	12	45	106	22	27.001	65
ENSG00000078401	EDN1	1865.6	495.602	728.007	603.626	167.399	356.036	18	33	26	25	17
ENSG00000078403	MLLT10	3744.3	1532.888	1967.09	640.399	704.071	614.034	1563.125	1290.281	1676.226	1674.097	1289.687
ENSG00000078487	ZCWPW1	1445.1	239.598	267.124	144.81	150.705	161.183	279.769	200.089	304.524	260.44	236.375
ENSG00000078549	ADCYAP1R1	5992.2	51	102	46.048	5	0	0	0	0	0	0
ENSG00000078579	FGF20	379.3	10	9	3	0	2	2	0	3	0	0
ENSG00000078589	P2RY10	1189.5	142.275	281.525	93.132	26	81.182	502.346	493.032	897.095	543.957	247.373
ENSG00000078596	ITM2A	1065	736	853.638	451.214	90.001	1393.144	1071.634	821.377	1150.05	1075.16	484.013
ENSG00000078618	NRDC	1995.4	4891.255	9290.088	5474.605	3546.51	3445.959	4220.088	4233.041	4943.973	4753.467	4581.736
ENSG00000078668	VDAC3	1024.4	1809.16	4812.34	3181.973	3016.537	2695.18	1693.257	1649.094	1875.909	1763.969	1440.793
ENSG00000078674	PCM1	1594.7	2444.465	4342.625	1708.212	1089.924	1571.893	1784.65	1444.514	1952.428	2055.667	1959.577
ENSG00000078687	TNRC6C	4940.9	757.725	1633.835	564.847	464.152	1041.95	1422.344	1021.603	1349.639	1484.716	648.041
ENSG00000078699	CBFA2T2	6155.5	2375.632	3929.687	1396.193	2621.301	3393.475	1712.903	1559.147	1791.486	1868.642	1396.691
ENSG00000078725	BRINP1	1996.6	25	23.001	105.431	9	10	0	0	0	0	0
ENSG00000078747	ITCH	5377.8	1576.979	3884.243	1618.156	2342.142	2044.885	2170.094	1742.313	2108.234	2256.585	1953.382
ENSG00000078795	PKD2L2	700.7	67.141	95.178	37.88	54.814	45.174	59.738	52.903	56.885	69.861	40.262
ENSG00000078804	TP53INP2	3908	2059.441	3099.245	899.659	1997.35	761.643	1184.364	659.347	583.048	323.26	799.01
ENSG00000078808	SDF4	1975.3	5970.296	12199.812	5044.58	3920.022	2909.766	3336.674	3185.403	4633.141	4177.606	3398.127
ENSG00000078814	MYH7B	1040.7	182.313	350.072	278.921	195.356	206.717	203.656	147.89	169.095	168.217	189.969
ENSG00000078898	BPIFB2	1730.6	20	0	0	0	1	0	0	0	0	0
ENSG00000078900	TP73	4104.6	332.545	1851.902	532.969	650.802	533.868	5.406	22.825	15.382	11.123	20.179
ENSG00000078902	TOLLIP	2819.2	2054.003	2702.178	1446.35	1334.106	1489.772	1152.584	1418.794	1609.297	1650.937	1719.578
ENSG00000078967	UBE2D4	2075.9	696.155	1108.783	397.936	237.772	342.093	301.969	244.284	343.737	383.207	209.947
ENSG00000079101	CLUL1	1238.4	23	63	18.01	6	39.388	2	1	0	1	0
ENSG00000079102	RUNX1T1	1897.8	104.586	327.722	53.651	56.962	27.305	0	0	1	0	0
ENSG00000079112	CDH17	3525.6	35	18	6.999	20	6	2.996	4	0	2.999	0
ENSG00000079134	THOC1	1350.3	1159.027	1940.989	502.092	922.637	1527.142	907.043	876.61	923.603	917.55	771.081
ENSG00000079150	FKBP7	1128.8	364.001	1382.15	155.628	117	125.007	16	17	14	12	13
ENSG00000079156	OSBPL6	2024.5	280.027	294.253	99.084	188.022	175.219	11	19	23	11	8.002
ENSG00000079215	SLC1A3	2920.5	1284.305	3347.344	367.58	302.565	444.134	20.046	45.009	51.348	48.004	844.424
ENSG00000079246	XRCC5	2897.6	6102.368	15212.218	6129.82	3898.523	4152.304	5126.725	4864.172	6365.257	6201.263	4919.135
ENSG00000079257	LXN	940.7	1506.522	1619.417	851.823	346	254	63	120	83.204	84.067	61.072
ENSG00000079263	SP140	1794.6	530.788	632.991	267.415	113.82	254.577	710.231	641.629	1318.661	1195.129	925.721
ENSG00000079277	MKNK1	1617.9	3405.777	4637.65	2466.655	1756.509	796.001	1889.544	1998.941	2141.832	2192.016	2110.329
ENSG00000079308	TNS1	8935.6	16815.834	20980.579	7776.966	2056.699	1684.006	252	383.339	356.327	357.994	290.005
ENSG00000079313	REXO1	1847.7	2108.411	2854.746	1045.304	1771.334	1628.644	2066.196	1939.553	2669.344	2488.425	1831.779
ENSG00000079332	SAR1A	2712.8	3460.025	6624.484	1502.3	1139.886	1467.238	2517.427	1848.925	2162.25	1961.915	1495.559
ENSG00000079335	CDC14A	3518.4	307	493.572	230.591	115	495.363	1433.026	1157.982	1441.432	1246.125	529.983
ENSG00000079337	RAPGEF3	2201	3614.066	593.605	494.247	209.991	213	59.03	50	48.261	58.999	38
ENSG00000079385	CEACAM1	2171.8	687.389	874.432	167.428	400.003	1233.68	93.122	107.365	377.291	138.329	129.592
ENSG00000079387	SENP1	4039.6	635.312	1515.739	788.396	547.038	669.264	522.514	433.992	549.619	539.194	403.469
ENSG00000079393	DUSP13B	1157.6	0	0	0	0	0	0	2.507	0	0	0
ENSG00000079432	CIC	3406.9	7397.601	9391.058	3456.365	2131.727	6057.67	5395.276	5738.293	6748.422	5742.268	5015.479
ENSG00000079435	LIPE	1265.5	182.806	352.956	47.101	62.038	625.815	126.762	182	231.047	177.08	82.001
ENSG00000079459	FDFT1	1581.6	1611.378	3113.22	1394.639	1575.545	3632.858	1869.367	1793.654	2706.218	2089.29	1869.108
ENSG00000079462	PAFAH1B3	729.3	388.935	1002.589	661.103	217.692	1701.024	199.945	239.703	293.806	257.773	185.385
ENSG00000079482	OPHN1	7342.6	1417.109	2498.048	1113.18	1617.03	2354.207	673.704	538.271	734.431	654.953	632.016
ENSG00000079557	AFM	1061.3	0	0	0	0	0	0	0	0	0	0
ENSG00000079616	KIF22	1492.2	1314.562	3864.669	1479.756	1325.969	2910.206	1417.565	1399.436	1629.708	1636.942	958.98
ENSG00000079689	SCGN	1234.6	1	0	0	0	0	0	0	1	0	0
ENSG00000079691	CARMIL1	3857.4	748.029	1191.405	785.005	534.957	1656.013	176.214	109	136.063	82.08	49.039
ENSG00000079739	PGM1	2296.2	1655.476	3222.698	1263.663	1076.044	605.428	627.576	546.659	801.496	800.937	564.489
ENSG00000079785	DDX1	2074.8	1849.603	4871.524	1978.697	1757.258	2211.142	720.23	807.902	963.305	1129.592	792.521
ENSG00000079805	DNM2	2372.4	7755.969	12071.263	3556.2	5088.133	3694.138	8588.474	8464.33	10376.746	10439.638	9211.231
ENSG00000079819	EPB41L2	2364.5	3769.029	9673.409	1306.023	1338.429	2125.291	413.053	808.388	540.188	491.931	749.763
ENSG00000079841	RIMS1	3345.3	29	22	41.032	4	116	1	0	2	1	0
ENSG00000079931	MOXD1	2826.8	6314.34	10700.949	1431.325	730.342	580.687	2	5	12	7	17
ENSG00000079950	STX7	4234.4	1559.281	4180.937	634.124	723.535	906.309	1694.184	2320.387	2721.715	2611.982	3075.447
ENSG00000079974	RABL2B	1644.5	1885.754	2623.414	1100.747	1157.516	869.647	1491.272	1417.515	1673.631	1543.002	1068.796
ENSG00000079999	KEAP1	1667	1805.972	3829.447	2484.454	3891.385	805.007	521.958	654.112	824.248	1034.314	802.251
ENSG00000080007	DDX43	2345.6	22.186	10	15	3.781	11	4	8.795	30.79	96.337	41.008
ENSG00000080031	PTPRH	3459.4	88.043	30	224.505	130.893	31	5.003	11	5.013	9.002	15
ENSG00000080166	DCT	4896.6	19	6	3	35	2	15	13	11.999	6	2
ENSG00000080189	SLC35C2	1737.2	2993.668	4184.78	2354.694	1348.057	1445.729	2116.729	2130.913	2761.076	2529.438	2069.919
ENSG00000080200	CRYBG3	3724.2	1299.229	1498.052	1180.252	1278.499	1808.688	881.5	660.441	733.411	881.542	865.249
ENSG00000080224	EPHA6	1116.1	5	23	7	0	163	0	0	0	0	0
ENSG00000080293	SCTR	1233.7	1012.035	466.324	124.205	62.001	69	1	3	0	0	1.004
ENSG00000080298	RFX3	7257.7	387.163	621.003	144.197	152.001	328	634.285	482.009	518.383	475.076	383.316
ENSG00000080345	RIF1	6769.9	1166.763	2914.365	975.975	1499.006	1738.076	1514.63	1386.55	1445.28	1633.894	1150.376
ENSG00000080371	RAB21	2909.8	1298.57	3089.334	1242.474	1432.059	1281.192	1543.47	1279.178	1482.791	1526.964	1187.655
ENSG00000080493	SLC4A4	7033.8	337.003	183.026	137.433	12	249.352	80.003	20	122.027	116.999	92.603
ENSG00000080503	SMARCA2	2202.9	3429.991	6406.718	1624.497	3406.728	1599.838	4967.787	4069.859	5352.615	4780.975	4038.874
ENSG00000080511	RDH8	525.2	0	0	0	0	0	1	0	0	0	0
ENSG00000080546	SESN1	1937	864.888	1142.304	308.12	261.758	668.906	770.397	844.666	885.201	631.399	1791.214
ENSG00000080561	MID2	2173	255	334.303	281.936	395.547	333.287	130	118.002	146	118.139	30
ENSG00000080572	DNAAF6	1484.6	12.695	11.02	0	5	1.979	2.094	3.023	4.261	6.365	9.089
ENSG00000080573	COL5A3	5704.4	4679.939	8024.475	2038.694	744.121	1004.829	323.485	287	127.012	214.001	21
ENSG00000080603	SRCAP	5022	1782.869	3378.542	983.276	868.996	833.294	1331.594	1669.307	2173.366	1919.828	1524.074
ENSG00000080608	PUM3	1171	891.237	1483.418	538.892	684.794	900.474	364	391.508	527.967	504.778	346
ENSG00000080618	CPB2	1402.1	0	2	0	0	0	0	6	0	0	0
ENSG00000080644	CHRNA3	3034.6	7.002	14	10	12	16	1	2	1	0	0
ENSG00000080709	KCNN2	1456.7	26.467	37.748	9.66	29.892	28.843	5.958	7.936	4.031	3.15	3.083
ENSG00000080802	CNOT4	2901	726.874	1154.133	692.283	712.141	769.293	713.985	643.051	753.467	672.996	564.122
ENSG00000080815	PSEN1	3494.8	2239.985	4744.535	1486.445	1682.171	1441.004	2962.136	2675.215	2826.243	2797.214	2707.448
ENSG00000080819	CPOX	1806.1	503.938	709.767	531.71	691.378	430.592	338.825	419.092	511.274	450.187	557.563
ENSG00000080822	CLDND1	990.9	1644.32	3342.358	2302.806	5976.748	2604.014	1782.351	1892.329	2275.744	2705.677	1567.75
ENSG00000080823	MOK	1303.5	890.535	640.993	291.943	623.893	662.041	91.146	48.962	74.064	57.104	46.999
ENSG00000080824	HSP90AA1	3118.8	14054.834	33514.326	14706.25	18085.428	29720.07	10656.291	8073.457	12476.972	11656.019	8299.943
ENSG00000080839	RBL1	5516.6	343.085	896.669	332.762	278.369	435.121	323.018	380.169	471.984	489.718	322.988
ENSG00000080845	DLGAP4	2512.4	3916.127	7504.455	2814.27	2612.538	3637.076	1786.365	2003.022	2326.199	2390.344	2152.335
ENSG00000080854	IGSF9B	1103	93	86.001	51	21	21	238	306.979	474.574	357.311	216.017
ENSG00000080910	CFHR2	999.7	66.699	94.194	37.656	42.372	57.692	83.214	72.572	83.122	100.511	87.288
ENSG00000080947	CROCCP3	1779.6	30.766	18.709	2.928	28.528	0	12.117	15.213	30.286	50.567	30.854
ENSG00000080986	NDC80	1272.2	103.087	335.697	190.271	336.062	431.68	48.037	55.014	83.181	70.037	44.08
ENSG00000081014	AP4E1	6590.6	680.755	1189.108	348.276	648.105	608.797	719.388	593.467	731.593	829.324	699.221
ENSG00000081019	RSBN1	6424.6	432.659	995.9	339.481	388.985	410.408	714.931	657.333	921.324	892.313	560.397
ENSG00000081026	MAGI3	5467.6	739.001	914.236	315.133	260.18	700.107	68.03	37	71.029	77.999	38
ENSG00000081041	CXCL2	786.9	2075.369	721.604	798.347	100	555.353	72	303.52	80	48	268.151
ENSG00000081051	AFP	1139	0	14	0	1	0	0	0	0	0	0
ENSG00000081052	COL4A4	9265.9	534.062	716.303	226.257	39	98	35	76	35	58	77
ENSG00000081059	TCF7	2326	1049.001	907.28	341.245	192.578	270.583	9770.789	11425.895	12797.604	9299.701	2701.972
ENSG00000081087	OSTM1	2742.4	695.358	1799.094	441.384	503.6	532.425	849.976	814.615	1053.576	1008.249	1024.154
ENSG00000081138	CDH7	4903.9	35.881	27.897	7.079	13.922	26.091	25.579	13.788	16.198	22.831	17.78
ENSG00000081148	IMPG2	8169.6	59.258	45.97	21.537	14.806	46.937	50.589	34.867	63.661	46.928	49.405
ENSG00000081154	PCNP	1384.3	1701.393	3300.601	1683.198	1846.444	1809.392	2665.827	1928.109	2315.393	2121.854	1474.201
ENSG00000081177	EXD2	2965.6	982.205	1365.693	548.431	652.786	576.001	189.91	232.697	244.002	266.238	156.112
ENSG00000081181	ARG2	1565.7	115.843	426.019	174.651	131.113	441.615	56.61	60.551	38.42	47.418	38.398
ENSG00000081189	MEF2C	3938.2	2031.782	2010.144	767.535	233.94	335.286	1950.743	1920.817	2201.493	1927.172	2261.738
ENSG00000081237	PTPRC	3776.2	4203.639	8245.689	2650.414	1126.286	2040.823	35285.383	27283.577	40560.915	38107.359	29337.859
ENSG00000081248	CACNA1S	5828.6	14	17	1	0	0	0	0	1	0	0
ENSG00000081277	PKP1	4614.5	3483.14	18700.645	89.115	31774.47	4217.69	0	0	0	1	0
ENSG00000081307	UBA5	2074.6	1288.42	2976.748	1419.091	1263.278	1413.05	596.299	634.63	768.882	789.459	490.295
ENSG00000081320	STK17B	4387.7	1663.28	5013.369	1294.322	824.343	1471.159	13461.509	10851.906	13375.887	9151.339	14042.858
ENSG00000081377	CDC14B	4620.1	949.215	1632.136	590.133	462.107	629.31	381.603	382.386	507.811	462.63	222.3
ENSG00000081386	ZNF510	3603	417.009	810.395	201.537	252.001	206	262.107	319.389	386.189	400.239	262.005
ENSG00000081479	LRP2	4573.2	517.001	33	171.799	14	86	1	0	0	0	0
ENSG00000081665	ZNF506	2642.9	929.134	1128.367	233.185	272.796	724.162	519.372	578.657	814.371	595.845	469.792
ENSG00000081692	JMJD4	1863.3	709.648	1722.542	823.05	406.331	432.656	268.754	291.788	456.793	397.255	387.567
ENSG00000081721	DUSP12	818.5	354	810.301	388.71	386	293	436.518	423.575	548	482.301	274.023
ENSG00000081760	AACS	2879.8	1123.874	1744	1079.741	1251.675	1317.802	454.54	481.861	581.312	618.839	360.969
ENSG00000081791	DELE1	1768.6	3681.126	4402.29	1501.817	885.038	992.063	3061.818	2917.384	3380.69	3467.936	3423.24
ENSG00000081800	SLC13A1	3647.6	13.291	18.522	20.837	27.01	13.224	18.311	17.858	6.453	21.156	8.448
ENSG00000081803	CADPS2	3005.9	1091.541	1819.177	408.91	130	401.916	0	0	0	0	0
ENSG00000081818	PCDHB4	2434	135.056	242.135	142.362	16.989	119.522	1	3	1	0	0
ENSG00000081842	PCDHA6	5118.2	73.162	126.541	43.824	1.288	6.875	0	0	0	0	0
ENSG00000081853	PCDHGA2	4415.9	182.581	187.583	25.026	5	38.552	1.483	0	2	0	0
ENSG00000081870	IFT25	701.7	349.983	664.107	384.543	303.198	321.385	383.992	329.37	469.076	372.377	333.577
ENSG00000081913	PHLPP1	5578.2	420.532	1876.42	681.097	593.496	930.691	197.271	180.241	179.361	187.766	184.907
ENSG00000081923	ATP8B1	1674	156.945	1481.732	43.327	413.417	288.021	17	16.098	34.072	10.413	29.434
ENSG00000081985	IL12RB2	2675	273.678	295.753	67.258	121.042	93.402	103.325	40	297.473	92.031	29.013
ENSG00000082014	SMARCD3	1252.9	2567.5	2423.008	812.164	765.741	611.265	1862.213	2411.81	1847.12	1773.165	2503.41
ENSG00000082068	WDR70	1337.9	897.006	2114.573	458.483	799.005	1029.349	767.689	599.013	709.27	720.93	612.367
ENSG00000082074	FYB1	3352.2	1380.686	2651.969	697.032	631.264	555.54	9244.993	9500.125	10650.192	9986.769	8013.215
ENSG00000082126	MPP4	2004.4	59.141	89.965	16.037	84.062	45.911	23.327	40.506	46.119	50.689	24.857
ENSG00000082146	STRADB	1358.4	460.207	613.068	243.655	299.638	408.715	453.657	503.917	720.042	414.328	464.342
ENSG00000082153	BZW1	2747.8	3006.309	8478.574	3736.328	2999.055	3980.354	4281.462	3283.478	3746.683	3383.863	3175.79
ENSG00000082175	PGR	12179.8	281.997	217.65	47.007	18	19	0	0	0	0	0
ENSG00000082196	C1QTNF3	1327.3	399.914	21070.284	95.562	100.82	196.052	119.815	60	93.034	122.339	45.746
ENSG00000082212	ME2	2557.7	1215.682	2942.929	714.67	904.982	1472.507	1903.957	1787.038	2345.886	2298.197	2250.762
ENSG00000082213	C5orf22	2870.2	509.546	1538.432	479.478	778.596	837.196	303.391	428.189	500.452	464.026	362.785
ENSG00000082258	CCNT2	4366.8	1608.024	2514.458	877.238	1325.693	1818.047	2201.651	1976.334	2289.54	2523.298	1798.468
ENSG00000082269	FAM135A	3287.2	462.019	948.936	561.037	719.4	429.281	419.354	300.011	407.549	454.185	364.009
ENSG00000082293	COL19A1	2349.6	18	143	22	3.03	20	70	241.003	320.312	81	182.008
ENSG00000082397	EPB41L3	3071.8	1263.732	2255.685	551.288	316.273	649.186	1862.257	1167.55	1715.482	1642.613	1707.418
ENSG00000082438	COBLL1	2957.1	1338.534	1280.651	2045.813	1224.721	845.13	155.904	158.17	239.37	159.323	247.114
ENSG00000082458	DLG3	3976.7	1279.022	2115.637	733.658	825.28	1052.137	187.999	153	299.75	374.066	201.142
ENSG00000082482	KCNK2	1670.2	12	21.004	45.089	12.001	191	0	0	0	0	0
ENSG00000082497	SERTAD4	4257.5	246.109	2433.82	305.36	277	218	0	0	0	0	0
ENSG00000082512	TRAF5	3453.5	2310.074	4042.008	645.975	761.96	618.658	1612.336	1936.135	2338.65	2000.804	1565.668
ENSG00000082515	MRPL22	626.1	327.012	817.537	236.71	206.556	268.043	285.177	269.527	302.002	274.19	198.999
ENSG00000082516	GEMIN5	5229.6	613	1205.119	396.303	302.768	551.526	212.806	259.001	357.124	419.079	315.131
ENSG00000082556	OPRK1	3811.9	31	46.428	3.574	134.001	69.078	0	0	0	0	0
ENSG00000082641	NFE2L1	4101.3	10053.095	16353.34	7501.381	10457.521	6538.286	2329.648	2074.891	3153.006	3411.498	2334.164
ENSG00000082684	SEMA5B	2307.8	744.492	508.551	171.282	216.492	103.887	30.709	36.613	27.06	28.069	22.882
ENSG00000082701	GSK3B	5523.3	1952.418	4724.494	1803.032	2221.227	1724.511	1478.27	1427.733	1902.189	2138.137	1699.884
ENSG00000082781	ITGB5	2166.4	6753.412	31021.257	3285.622	6550.04	3046.391	637.122	503.153	410.219	559.924	263.193
ENSG00000082805	ERC1	6807.5	2070.059	3268.075	1202.671	1166.638	1930.298	973.701	826.48	1012.217	988.634	780.654
ENSG00000082898	XPO1	3759.3	3430.158	9383.775	5385.445	3200.387	7508.45	3946.177	3882.343	4684.017	4670.196	3628.011
ENSG00000082929	LINC01587	356.7	4	1	0	4	5	0	0	0	0	0
ENSG00000082996	RNF13	1643.1	1289.715	3927.664	1672.312	1475.813	1450.411	2370.604	1768.63	1805.284	1757.29	1786.506
ENSG00000083067	TRPM3	3868.5	151.606	142.221	60.179	78.603	312.381	101.834	91.976	118.215	106.386	105.746
ENSG00000083093	PALB2	3686.1	369.012	1022.628	330.975	362.582	432.903	160.955	199.436	274.214	315.98	228.509
ENSG00000083097	DOP1A	5237.4	1238.05	1929.775	480.995	578.647	527.265	1069.266	1090.441	1185.11	1327.45	874.717
ENSG00000083099	LYRM2	2411.2	1008.025	2069.562	626.955	614.301	1231.41	601.392	636.521	779.679	743.882	614.287
ENSG00000083123	BCKDHB	2774.5	317.61	761.838	208.872	201.55	261.336	217.44	187.701	254.478	213.935	136.939
ENSG00000083168	KAT6A	7545.3	2791.125	5141.492	1877.827	2872.222	4225.591	4472.601	3808.267	4834.921	4709.234	3114.118
ENSG00000083223	TUT7	3606.7	1023.091	2147.023	610.581	948.632	807.009	2390.583	1996.771	2411.123	2570.023	3915.235
ENSG00000083290	ULK2	3783.1	849.816	2203.852	355.071	1520.875	386.024	1019.338	986.254	1117.179	1170.516	1055.217
ENSG00000083307	GRHL2	4829.6	1052.824	37.905	109.345	1857.228	951.159	2.954	2	3.956	6	3.028
ENSG00000083312	TNPO1	4999.4	1539.987	4518.078	3104.303	2385.062	2150.475	1794.437	1804.091	1859.002	2107.324	1582.295
ENSG00000083444	PLOD1	2600.8	5151.438	15139.719	5065.43	4259.791	2879.914	1447.634	1519.381	1734.011	2216.167	2012.256
ENSG00000083454	P2RX5	974.8	237.673	154.378	111.14	32.476	92.707	402.217	898.046	1467.053	730.008	1334.912
ENSG00000083457	ITGAE	778	660.011	1597.809	627.408	923.988	455.115	382.108	401.395	401.683	477.767	428.932
ENSG00000083520	DIS3	4845.2	1062.697	3126.306	830.363	1479.75	1382.942	1222.054	1124.942	1351.186	1222.081	987.359
ENSG00000083535	PIBF1	1634.2	338.416	1086.25	235.61	379.329	319.48	324.533	285.047	353.386	344.172	224.23
ENSG00000083544	TDRD3	2433.1	422.139	1015.483	350.062	296.204	266.149	375.745	307.632	356.288	412.432	328.455
ENSG00000083622	ENSG00000083622	198.1	0	0	0	0	1	0	0	0	0	0
ENSG00000083635	NUFIP1	3324.6	227	468.274	140.008	126.138	181.005	79.982	72	117.001	113.203	83
ENSG00000083642	PDS5B	3313.3	761.062	2211.119	316.094	389.104	611	1043.039	804.474	974.617	987.148	822.88
ENSG00000083720	OXCT1	2485.5	899.945	2282.368	283.096	522.199	1662.844	571.11	556.061	685.177	596.403	401.842
ENSG00000083750	RRAGB	864.2	382	913.488	223.32	678.66	257	342.233	315.004	380.211	322.587	283.1
ENSG00000083782	EPYC	1371.6	19	305.154	6	1	3	0	0	0	0	0
ENSG00000083799	CYLD	5090.5	2109.774	3583.5	1349.975	1512.372	723.282	8000.235	7227.855	10931.971	7996.805	4621.713
ENSG00000083807	SLC27A5	1640.2	448.569	529.697	290.657	211.328	315.489	296.597	314.514	351.754	273.823	252.364
ENSG00000083812	ZNF324	3546.1	404.066	639.378	279.654	229.097	390.02	365.482	417.293	431.222	509.089	271.897
ENSG00000083814	ZNF671	2153.1	658.003	738.812	168.67	126	419	314.32	354.827	542.236	383.898	329.001
ENSG00000083817	ZNF416	2393.6	164.128	289.323	70.805	66	143	40.017	76	110.047	57.777	37.002
ENSG00000083828	ZNF586	1218.8	320.869	434.996	111.415	196.058	324.319	422.685	328.216	487.042	466.081	335.985
ENSG00000083838	ZNF446	2243.4	685.849	1003.16	421.174	214.408	397.972	516.999	442.015	464.762	541.517	353.373
ENSG00000083844	ZNF264	7223.3	1311.144	1929.978	543.873	493.837	643.886	741.562	783.86	971.79	991.896	880.886
ENSG00000083845	RPS5	574.8	9248.565	19503.22	7679.275	5578.931	9669.796	13259.233	16334.315	18305.287	13998.119	9068.457
ENSG00000083857	FAT1	2807.1	4613.122	15963.752	1754.171	6273.94	2245.443	0	0	0	0	0
ENSG00000083896	YTHDC1	2077.7	2117.167	4096.348	1603.289	1280.716	2008.443	2817.46	2276.405	2847.765	2521.153	1768.338
ENSG00000083937	CHMP2B	1746.9	660.725	1559.634	573.369	592.572	833.995	912.312	738.58	781.584	759.019	678.49
ENSG00000084070	SMAP2	2089.5	3083.522	5556.75	1673.317	814.093	3904.948	11533.598	11125.448	12357.035	11308.229	18896.756
ENSG00000084072	PPIE	1416.1	1431.67	2108.402	1279.768	1231.133	1408.284	1464.124	708.376	1579.724	2126.719	676.744
ENSG00000084073	ZMPSTE24	2363.5	869.569	2991.754	1086.57	746.159	2392.566	546.965	601.626	700.507	815.136	741.416
ENSG00000084090	STARD7	2798.3	4206.907	7205.608	6289.514	3627.939	4161.664	2599.67	2724.487	3740.648	3161.204	3185.738
ENSG00000084092	NOA1	3247.6	801.14	1289.053	633.483	1399.332	1105.298	731.986	793.495	932.061	755.288	870.079
ENSG00000084093	REST	7017.4	874.999	2254.677	1152.86	1150.761	1654.635	1087.22	1013.983	1207.442	1288.742	809.94
ENSG00000084110	HAL	2039.5	114	54	29.822	12.001	25	492.505	335.773	323.412	626.712	750.791
ENSG00000084112	SSH1	9671.7	3912.292	8194.595	2681.783	2107.259	1594.341	2098.501	2010.259	2272.186	2610.243	2213.86
ENSG00000084207	GSTP1	814.6	492.21	1155.889	540.895	775.755	1046.832	571.564	440.859	649.47	675.794	568.875
ENSG00000084234	APLP2	3077.8	13864.597	19874.868	6495.342	21430.977	9470.61	17134.758	19003.865	17607.483	19879.4	21017.219
ENSG00000084444	FAM234B	4584.1	384.747	619.016	553.458	420.428	929.035	171.332	164.857	210.905	191.945	147.149
ENSG00000084453	SLCO1A2	1792.9	15.101	168.644	99.733	214.211	255.203	9.461	6.853	8.976	10.574	7.58
ENSG00000084463	WBP11	4380.4	2074.795	3759.583	1940.901	2461.718	2033.44	2904.377	2083.167	2773.166	2448.173	1872.277
ENSG00000084623	EIF3I	1225	4057.336	8215.89	4250.648	2741.932	3018.628	2869.79	2522.512	3186.011	2731.467	2421.685
ENSG00000084628	NKAIN1	2421.6	3	37.032	7	28	37	0	0	0	0	0
ENSG00000084636	COL16A1	2491.5	16498.437	23657.003	4607.343	7260.102	3218.327	1	2	0	4	0
ENSG00000084652	TXLNA	4713.9	4838.169	7876.131	3404.448	2503.719	1499.223	1025.223	1237.57	1701.82	1737.739	1256.672
ENSG00000084674	APOB	13127.5	59.001	15	1	0	26	0	0	0	0	0
ENSG00000084676	NCOA1	5704.6	2513.455	3560.823	1515.783	1140.904	1648.1	3235.458	2418.139	3150.263	3083.082	2954.609
ENSG00000084693	AGBL5	2030.1	848.309	1691.05	1166.849	693.844	660.354	337.578	457.73	422.907	444.268	288.03
ENSG00000084710	EFR3B	7018.4	125.841	459.203	104.098	81.007	165.005	15.018	13.012	40.21	20.266	8.924
ENSG00000084731	KIF3C	4427	559.137	1718.858	1030.542	433.048	1067.044	187.006	223.843	246	269.503	182.016
ENSG00000084733	RAB10	1894.5	2536.712	5929.157	3690.196	3747.951	2897.066	1982.349	2523.299	3020.25	2993.967	3135.181
ENSG00000084734	GCKR	1150.4	64	115.002	5.002	9	75	0	3	2	0	3
ENSG00000084754	HADHA	2551.5	5675.543	7738.49	3180.09	2253.432	2753.693	5494.756	5096.588	5524.902	5481.929	5461.21
ENSG00000084764	MAPRE3	1421.4	889.012	1053.82	709.519	763.285	265.198	160	254.051	217.128	216.899	230.005
ENSG00000084774	CAD	3303.6	2816.754	5387.56	2628.494	2028.58	2820.54	939.48	1250.571	1666.633	1458.457	1094.032
ENSG00000085063	CD59	1687.5	14059.309	21651.288	4308.557	8177.914	6271.905	574.456	578.79	834.811	797.821	486.348
ENSG00000085117	CD82	1172.9	4476.443	4988.583	1614.637	2084.076	1007.808	963.112	1442.006	1663.345	1744.865	1517.252
ENSG00000085185	BCORL1	5104.4	404.63	580.149	298.39	242.203	390.241	178.58	273.221	271.806	354.31	193.617
ENSG00000085224	ATRX	4010.4	1634.354	4678.125	1172.952	1273.672	1962.32	2197.13	1896.906	2357.264	2645.652	1894.47
ENSG00000085231	AK6	559.2	255.878	638.834	159.194	156.224	187.001	134.904	141.012	156.167	179.021	132.13
ENSG00000085265	FCN1	1118.6	806.907	415.251	378.563	138.066	155.434	29505.8	34690.128	50852.36	57785.574	72056.857
ENSG00000085274	MYNN	2546	516.148	1413.295	665.621	758.247	691.935	482.144	398.893	455.202	520.79	381.284
ENSG00000085276	MECOM	4029.9	1743.918	3103.956	734.237	643.927	1513.962	17.001	14	8	11.705	1
ENSG00000085365	SCAMP1	2809.3	402.975	1085.749	884.426	479.062	336.847	510.031	463.14	499.656	490.546	414.858
ENSG00000085377	PREP	2560	1059.356	2700.033	714.26	862.994	1459.943	923.781	810.228	1126.223	1142.866	994.075
ENSG00000085382	HACE1	2333.2	377.843	885.903	213.607	352.785	420.026	284.46	229.861	265.001	296.765	234.14
ENSG00000085415	SEH1L	2923.2	846.411	1308.31	579.611	614.499	1526.905	671.461	607.993	647.101	675.272	547.438
ENSG00000085433	WDR47	4018.6	504.558	1349.887	282.812	813.704	752.525	392.416	399.289	476.539	435.158	361.239
ENSG00000085449	WDFY1	3374.2	1528.6	4255.346	1461.352	921.576	1117.661	2048.802	1588.356	2087.774	1835.221	1729.707
ENSG00000085465	OVGP1	1726.6	310.105	254.999	46.018	94.548	62	197.521	191	170.264	135.002	86
ENSG00000085491	SLC25A24	3217.4	461.352	1674.892	524.642	589.567	610.057	892.5	769.88	982.965	1124.587	980.168
ENSG00000085511	MAP3K4	2426.3	1251.236	3563.034	731.289	973.687	2665.107	949.98	900.296	908.867	1127.622	803.452
ENSG00000085514	PILRA	955.4	805.864	2335.845	329.555	110.117	184.818	3826.131	3224.457	4031.449	3556.99	4468.991
ENSG00000085552	IGSF9	3865.2	407.245	4496.488	2081.226	2030.55	4527.51	2.94	2.308	3	21	7
ENSG00000085563	ABCB1	1926.3	406.022	158.999	52.999	29.999	71.999	293.161	200.884	425.735	352.142	332.11
ENSG00000085644	ZNF213	2470.1	801.73	1133.805	421.031	402.165	366.335	369.747	434.112	529.987	426.177	491.952
ENSG00000085662	AKR1B1	1207.8	2755.657	5299.711	2443.327	3378.866	1745.179	1848.872	1541.806	1843.575	1992.652	1579.239
ENSG00000085719	CPNE3	4619.2	1797.003	4023.832	1435.003	2651.375	2027.126	1458.493	1269.056	1587.252	1690.852	1429.796
ENSG00000085721	RRN3	3070.2	1156.053	1968.127	1055.699	683.84	1388.567	1009.475	837.653	982.607	1098.757	682.894
ENSG00000085733	CTTN	1977.4	9906.203	17246.38	4315.725	4445.009	4511.516	719.57	683.57	569.628	429.885	273.173
ENSG00000085741	WNT11	1612	331.683	207.951	3481.335	27	13	19	10.982	13	5	8
ENSG00000085760	MTIF2	1903.9	873.966	1710.673	1091.844	957.945	1426.873	649.347	629.031	792.186	737.717	720.887
ENSG00000085788	DDHD2	1573.7	1831.322	5070.602	1448.586	4008.945	2813.678	1227.094	1252.716	1440.672	1386.013	943.048
ENSG00000085831	TTC39A	2541.7	326.385	233.503	196.713	232.076	116.982	42.297	16.209	10	27.952	18.553
ENSG00000085832	EPS15	4834.6	1967.212	3977.578	1331.875	1091.975	1010.659	1817.981	1840.038	2317.629	2494.82	2339.347
ENSG00000085840	ORC1	2971.6	90	439.671	303.907	181.001	236.004	27.112	24	46.168	31.994	21
ENSG00000085871	MGST2	624	1024.996	1069.215	594.976	708.801	928.028	349	386.261	343.224	419.902	479.515
ENSG00000085872	CHERP	2391.8	1931.246	3281.308	1341.527	1726.81	2563.837	1197.454	1321.554	1534.955	1554.22	1365.299
ENSG00000085978	ATG16L1	3074.5	1330.001	2002.776	1034.233	478.519	817.264	1276.731	1303.999	1379.734	1735.529	1002.117
ENSG00000085982	USP40	2340.9	2091.026	2290.636	1856.577	1077.986	962.817	597.084	624.715	572.125	655.949	625.379
ENSG00000085998	POMGNT1	2148.8	2909.392	5108.425	2276.567	1758.621	1617.898	825.95	872.002	1305.569	1147.501	769.415
ENSG00000085999	RAD54L	1628.1	113.561	798.232	346.736	365.159	476.299	7.237	20	28.05	14.274	10.368
ENSG00000086015	MAST2	4307.2	3780.71	9182.478	1845.582	2173.846	2652.939	511.929	459.506	602.122	665.028	482.483
ENSG00000086061	DNAJA1	2014.6	2648.009	6989.343	1934.354	1681.321	4034.24	2066.735	2058.232	2624.821	2311.764	1975.578
ENSG00000086062	B4GALT1	4033.6	5558.478	15683.118	2889.173	3600.119	4803.966	4185.145	2616.888	3645.764	3432.143	3657.302
ENSG00000086065	CHMP5	1206.8	914.501	2319.189	911.559	1419.501	1471.103	628.39	653.476	819.468	721.062	769.124
ENSG00000086102	NFX1	3336.2	2076.679	2978.121	1129.846	1713.266	1876.267	1513.509	1393.751	1760.453	1559.282	1296.255
ENSG00000086159	AQP6	4961.6	6.502	10.008	3.045	0	6.461	0	0	0	0	1.399
ENSG00000086189	DIMT1	1722.8	477.525	1027.968	457.776	305.879	427.175	713.752	632.076	852.926	743.099	426.692
ENSG00000086200	IPO11	2002	582.174	951.253	447.274	285.266	414.916	264.324	171.146	232.52	237.157	168.999
ENSG00000086205	FOLH1	1987.3	49.001	320.891	65.194	462.541	290.988	0	0	2	1	1
ENSG00000086232	EIF2AK1	3531.8	3495.111	7687.118	3014.763	2762.616	4852.839	3201.753	3888.398	3676.221	3503.577	2861.265
ENSG00000086288	NME8	567.4	39.001	44.254	11	3	30	130.007	83	117.302	146.936	155.357
ENSG00000086289	EPDR1	2365	787.673	2703.232	410.695	63	85	25	36	31	28	25.879
ENSG00000086300	SNX10	2061.7	369	1299.731	374.123	300.868	254	1672.121	1388.383	1631.934	1807.445	2048.658
ENSG00000086475	SEPHS1	1962.9	1186.127	2571.716	820.021	894.648	812.006	519.191	564.316	679.065	673.622	456.901
ENSG00000086504	MRPL28	1012.5	1131.538	2035.807	1193.662	858.667	1554.001	944.78	966.386	1211.977	1120.805	1082.85
ENSG00000086506	HBQ1	356	0	0	6	0	3	8	28	7	12	9
ENSG00000086544	ITPKC	3173.5	1392.838	2114.251	1640.565	1104.94	4235.496	219.256	258.003	316.904	371.047	1304.894
ENSG00000086548	CEACAM6	2514.7	4037.152	2407.389	434.587	733.856	1623.232	0	4	0	0	0
ENSG00000086570	FAT2	7275.2	2853.09	1186.419	1698.301	5297.433	1065.477	38.885	47.583	39.069	60.632	101.352
ENSG00000086589	RBM22	1864.3	1593.518	2697.597	820.59	859.008	821.245	2116.149	1615.088	2053.848	1920.493	1621.604
ENSG00000086598	TMED2	2357.2	4066.427	13610.483	6051.884	4219.098	3248.094	3014.761	2587.759	3042.181	3244.337	2381.556
ENSG00000086619	ERO1B	4160.3	495.116	1661.426	346.376	343.348	812.057	558.535	518.251	595.12	613.554	426.45
ENSG00000086666	ZFAND6	994	820.999	2293.882	1231.4	1005.123	809.273	1431.89	1206.404	1342.407	1339.298	1175.377
ENSG00000086696	HSD17B2	1621.2	164.996	36.618	24.258	108.913	327.892	10.374	18.684	7.991	17.124	15.787
ENSG00000086712	TXLNG	3582.1	711.913	1607.725	402.623	515.023	960.586	628.47	640.335	714.121	553.144	488.909
ENSG00000086717	PPEF1	2722.6	9	122	12.003	96	27	9	6	14	11	3.031
ENSG00000086730	LAT2	1543.5	1217.84	2058.784	462.695	255.651	307.593	2639.451	3716.289	4324.64	4087.051	4315.156
ENSG00000086758	HUWE1	3906.1	7372.723	14639.715	5214.82	7888.627	8199.196	5662.365	5561.291	7126.487	8098.491	6074.868
ENSG00000086827	ZW10	2817.3	542	1500.702	496.005	1083.267	849.576	199	241.252	292.647	313.516	256.65
ENSG00000086848	ALG9	1530.9	901.876	1712.452	450.962	174.98	654.685	476.28	352.297	482.307	430.469	243.14
ENSG00000086967	MYBPC2	1652	48	19	46.009	29	11	2	9	14	4	3
ENSG00000086991	NOX4	2041.4	111.906	1805.295	89.926	64.826	107.26	16.088	10.046	8.706	13	6.428
ENSG00000087008	ACOX3	1680.4	793.001	1082.243	470.773	299.571	526.912	263.144	277.002	354.367	364.418	322.397
ENSG00000087053	MTMR2	3434	928.693	2858.011	1236.353	374.485	1101.3	326.043	259.167	359.633	372.378	271.198
ENSG00000087074	PPP1R15A	2106.2	5526.452	3662.265	1345.877	1580.082	5734.615	13635.225	8721.688	10719.615	8753.749	9753.571
ENSG00000087076	HSD17B14	875.1	530.083	678.651	441.3	48	249.001	10	23	5.001	3	12.999
ENSG00000087077	TRIP6	1143	2714.256	3357.704	2119.329	1913.937	2785.197	211.526	292.101	310.884	276.207	254.088
ENSG00000087085	ACHE	2303.5	214.033	168	223.168	40	158	1	5	2	0	2
ENSG00000087086	FTL	710.6	131091.396	228397.063	98813.405	45927.524	59209.313	71480.604	67351.901	76959.488	74772.133	79149.575
ENSG00000087087	SRRT	1363.4	5440.974	7537.736	3093.881	2528.004	5151.995	3373.135	3342.062	4108.767	4191.079	3421.469
ENSG00000087088	BAX	779	1972.741	3569.899	1442.795	957.688	1613.701	2060.17	2194.081	2938.875	2718.27	2292.55
ENSG00000087095	NLK	2386.8	618.128	1269.553	462.392	296.123	482.267	403.251	409.155	572.556	484.047	419.149
ENSG00000087111	PIGS	1929.7	2072.981	3319.807	1662.06	1292.079	1347.043	1742.062	1757.816	2165.939	2124.782	1821.954
ENSG00000087116	ADAMTS2	5408.6	3615.221	9265.934	1441.991	615.245	810.203	63	9	6	28.946	58
ENSG00000087128	TMPRSS11E	1968.6	355.638	249.011	43.099	983.202	122.19	1	1	1	0	4
ENSG00000087152	ATXN7L3	2531.4	3316.486	5822.481	2468.646	2254.248	2273.109	3343.988	3496.618	4002.267	4078.816	3262.026
ENSG00000087157	PGS1	2027	2861.587	3831.015	1620.565	1524.439	1485.089	1809.187	1610.031	1828.703	1919.785	1625.258
ENSG00000087191	PSMC5	1235.3	3840.344	6433.558	1940.346	2672.73	3318.213	2088.65	2151.431	2729.836	2583.831	1797.503
ENSG00000087206	UIMC1	1305.7	971.069	1430.109	468.442	511.251	450.414	1078.049	1024.065	1183.797	1114.76	833.342
ENSG00000087237	CETP	1449.7	133	115.001	56.663	26.04	27.227	42.048	47	51.973	40.011	60.002
ENSG00000087245	MMP2	2078	47467.103	151586.913	15078.125	9772.376	7216.075	2	3	4	0	10
ENSG00000087250	MT3	439.8	0	5	2	0	4	3	3	7	3	2
ENSG00000087253	LPCAT2	3614.1	820.583	1588.011	456.943	1238.545	342.789	912.873	973.699	1188.144	1123.728	1503.202
ENSG00000087258	GNAO1	4506.6	230.001	340.034	218.93	63	147	149	118	114	372.008	134.998
ENSG00000087263	OGFOD1	2756.3	1126.616	2229.348	814.35	617.8	1067.109	476.161	511.026	728.277	689.355	438.57
ENSG00000087266	SH3BP2	1695.8	2292.504	5022.451	2160.083	3459.75	1138.619	3606.209	4599.27	5552.941	5026.411	6243.612
ENSG00000087269	NOP14	3360.9	1351.105	2670.449	1041.203	1073.788	820.921	895.504	991.81	1341.646	1207.064	936.981
ENSG00000087274	ADD1	2457.9	8836.433	13219.349	4199.865	3912.422	3007.653	6378.676	5817.012	7924.066	7798.433	5970.116
ENSG00000087299	L2HGDH	5630.1	518.312	931.27	477.878	461.198	528.327	338.743	273.482	357.259	344.822	249.095
ENSG00000087301	TXNDC16	3838.4	170	516.675	130.123	209	162	390.31	289	264	247.224	282.076
ENSG00000087302	RTRAF	771.6	1958.067	4947.395	1640.452	1763.787	1715.438	1807.819	1664.907	2112.698	1789.673	1687.825
ENSG00000087303	NID2	1556.8	1234.458	3177.891	917.696	313.534	485.11	31.079	48.04	28.421	27.446	25.265
ENSG00000087338	GMCL1	2921.1	446.016	1395.695	843.054	808.475	1135.794	509.944	608.803	609.414	624.753	508.064
ENSG00000087365	SF3B2	1882.4	6758.386	11284.595	5246.41	3809.03	5112.903	5373.932	4603.615	6668.989	6461.285	4897.434
ENSG00000087448	KLHL42	5464.7	1149.999	2792.951	1579.037	1811.155	945.355	583.647	594.008	762.305	665.081	615.103
ENSG00000087460	GNAS	1224.8	22863.185	46558.218	46222.366	9734.973	20686.684	16079.316	16800.271	17982.374	17127.568	13635.706
ENSG00000087470	DNM1L	1973.4	1348.621	3901.803	1494.831	2718.739	2026.779	1703.408	1705.661	1807.859	1781.338	1638.907
ENSG00000087494	PTHLH	1003.3	20	1165.013	248.189	4949.319	447.1	0	0	0	0	0
ENSG00000087495	PHACTR3	1688.1	16	122.999	42	10	11	4	3	3	10.039	7
ENSG00000087502	ERGIC2	1190.8	815.893	2363.874	1209.88	1424.626	882.312	337.403	343.999	452.889	440.014	344.544
ENSG00000087510	TFAP2C	2506.9	293	1475.376	1314.694	664.673	1269.755	0	0	0	0	0
ENSG00000087586	AURKA	1703.8	161	1065.659	703.281	277.271	1267.17	20	27.002	51.185	41.214	43
ENSG00000087589	CASS4	2638.4	745.692	1935.959	248.63	60.953	129.039	392.116	326.316	285.04	395.577	291.038
ENSG00000087842	PIR	1116.1	307	552.01	638.627	2572.625	298	4	2	5	3	3.006
ENSG00000087884	AAMDC	387.3	337.204	630.184	125.762	117.546	222.7	110.409	69.98	109.474	107.292	84.274
ENSG00000087903	RFX2	2276.5	665.517	608.449	332.57	255.732	321.509	357.554	440.088	263.092	247.476	305.733
ENSG00000087995	METTL2A	1887	413.28	926.556	349.959	436.814	512.878	155.214	141.776	208.637	220.734	152.254
ENSG00000088002	SULT2B1	1188.3	97.127	128.27	163.284	144.088	180.238	11.099	8.11	7.054	8.916	5.038
ENSG00000088035	ALG6	1439.1	166.114	647.056	314.281	250.363	203.171	282.231	332.323	351.051	333.586	302.673
ENSG00000088038	CNOT3	1890.5	2673.31	3985.874	1591.393	1198.978	2758.925	1431.296	1678.076	1972.388	1920.132	1808.389
ENSG00000088053	GP6	1956.5	31.833	27.505	12.3	12.137	13.305	258.475	269.425	309.622	220.678	134.321
ENSG00000088179	PTPN4	2113.6	558.088	772.157	559.765	452.001	475.008	1341.114	972.294	1869.434	1701.26	654.595
ENSG00000088205	DDX18	3074.4	1592.353	3255.799	1920.307	1854.097	2033.527	2001.31	1757.945	2380.58	2309.463	1675.712
ENSG00000088247	KHSRP	1378.7	4318.212	8298.247	2592.531	3610.527	5545.895	2438.46	2322.02	2887.476	2870.245	2312.56
ENSG00000088256	GNA11	3500.2	3015.883	4655.622	1562.184	2456.383	2483.042	158.988	295.559	249.317	255.783	237.258
ENSG00000088280	ASAP3	2509.9	2929.689	3839.542	703.656	552.205	1017.816	65	46	82.006	52	38
ENSG00000088298	EDEM2	1710.7	1576.127	2455.328	1113.569	729.11	525.604	1030.908	1091.445	1336.333	1197.369	1286.656
ENSG00000088305	DNMT3B	3932.5	222	385.032	216.017	295.001	137	35	69.002	20	27	38
ENSG00000088320	REM1	1497.6	583.775	291	41.041	7	16	0	0	0	0	0
ENSG00000088325	TPX2	3329.6	287.083	2284.636	1408.453	1544.105	1874.467	14.015	54	87	34	17
ENSG00000088340	FER1L4	5823.7	0	78.784	0	0	0	0	4.734	0	2.748	0
ENSG00000088356	PDRG1	1830.6	419.181	1068.976	846.074	567.976	798	250.317	242.907	356.992	350	163.898
ENSG00000088367	EPB41L1	2987.4	2080.003	2667.695	1250.223	1533.187	1507.521	14	6	7	2	2
ENSG00000088386	SLC15A1	2135.4	60.441	112.024	49.708	199.553	132.304	41.632	43.18	48.499	45.79	33.645
ENSG00000088387	DOCK9	2495.3	2115.27	2252.583	998.307	1981.649	948.787	1240.919	1228.127	1636.379	1179.403	612.857
ENSG00000088448	ANKRD10	1143.8	5238.346	9502.647	1964.907	1638.231	1620.413	1893.282	1923.106	2305.361	1764.801	1810.434
ENSG00000088451	TGDS	1668.1	280.004	756.74	195.961	261.999	221.095	173.152	172	259.098	235.1	168.202
ENSG00000088538	DOCK3	8587.6	222	266.003	34	154.011	682.044	157.862	99.131	225.05	141.812	77
ENSG00000088543	C3orf18	1617.2	354.048	720	128.152	119	57.999	273	257.141	463.003	342.574	145.83
ENSG00000088682	COQ9	1125.1	1111.014	1756.928	746.903	814.053	521.091	449.509	559.998	718.036	670.369	577.927
ENSG00000088726	TMEM40	786.7	87.001	147.154	604.468	329.072	286.104	369.448	439.261	322.035	224.778	145
ENSG00000088727	KIF9	697.5	120.004	178.302	52.005	38	46.894	42.236	82.561	51.623	51.356	54.945
ENSG00000088756	ARHGAP28	4631.3	327.018	1586.792	367.461	559.095	502.729	17.836	28.157	27.106	36.295	33.767
ENSG00000088766	CRLS1	1056.2	819.431	2091.538	628.868	563	736.746	460.557	551.717	508.666	552.488	642.65
ENSG00000088782	DEFB127	337.6	0	0	0	0	0	0	0	0	0	0
ENSG00000088808	PPP1R13B	2953.8	3217.747	1741.137	1912.822	1285.554	2356.513	394.297	354.815	444.767	497.36	299.228
ENSG00000088812	ATRN	7339	2756.341	4674.233	1530.89	2372.071	2597.989	1099.565	1297.988	1333.422	1485.229	1275.932
ENSG00000088826	SMOX	1746.3	773.999	1181.214	315.684	637.56	502.375	790.21	872.174	593.5	431.393	291.588
ENSG00000088827	SIGLEC1	5511	3552.207	6258.944	1036.565	286.086	683.144	458.136	786.012	600.041	925.465	572.058
ENSG00000088832	FKBP1A	1074.7	9276.37	10583.655	4097.191	2877.593	2648.577	5593.708	5132.699	6103.904	6003.831	5790.035
ENSG00000088833	NSFL1C	1757.2	2759.344	3573.327	1298.881	1361.507	1384.71	1744.181	1535.315	1847.575	1932.988	2545.852
ENSG00000088836	SLC4A11	2355.6	238	1449.454	257.585	809.734	1915.805	16	18	12.001	19	21
ENSG00000088854	DNAAF9	6613.9	2151.49	2607.473	808.139	740.928	1565.42	840.415	809.513	637.066	947.344	863.05
ENSG00000088876	ZNF343	2655.4	816.092	1102.905	262.242	431.542	299.854	268.905	298.101	354.773	346.308	243.746
ENSG00000088881	EBF4	1468.4	523.938	760.972	226.916	237.683	144.063	83.947	16.226	53.826	45.65	48.275
ENSG00000088882	CPXM1	2223.6	5612.238	5726.06	716.265	389.166	402.403	38.02	79	39	25	19
ENSG00000088888	MAVS	11540.9	5957.816	6819.26	2339.222	3131.565	2948.612	3363.944	4218.65	4700.913	5087.753	4418.644
ENSG00000088899	LZTS3	4270.9	1067.063	1443.809	301.084	258	712.489	295.469	131.085	209	129.094	35.318
ENSG00000088926	F11	1415.9	56.084	0	0	2	16.35	1	2	0	0	0
ENSG00000088930	XRN2	3269.6	2285.556	5278.096	2040.779	1807.556	2514.548	3188.974	3378.437	3465.241	3371.999	3636.075
ENSG00000088970	KIZ	2706.8	863.001	1333.34	328.287	469.04	307.222	614.011	584.148	725.602	763.986	542.368
ENSG00000088986	DYNLL1	555.6	3132.659	9044.336	3228.3	2597.347	3577.147	1386.122	1666.751	1794.017	1706.316	1643.919
ENSG00000088992	TESC	863.8	241.171	188.019	146.547	33	70	618.79	620.57	698.555	606.252	418.753
ENSG00000089006	SNX5	1724.4	2986.207	5206.227	1731.595	1702.59	2373.71	2387.939	2252.399	2596.455	2488.442	2462.794
ENSG00000089009	RPL6	781.7	21800.5	36752.385	12827.935	11722.56	10961.506	30359.586	28802.491	31760.707	27691.878	22276.916
ENSG00000089012	SIRPG	1212.5	197.308	434.374	143.34	66	110	304.684	626.956	827.323	481.939	309.033
ENSG00000089022	MAPKAPK5	2795.5	1528.389	2795.871	1181.722	1019.524	953.849	1589.045	1412.116	1820.382	1877.569	1382.338
ENSG00000089041	P2RX7	4704.4	791.253	1342.088	363.42	136.181	231.12	1588.319	1959.343	2779.539	2395.743	3079.52
ENSG00000089048	ESF1	3048.6	376.166	1010.182	326.495	301.755	548.933	242.363	234.205	339.058	288.032	188.05
ENSG00000089050	RBBP9	3668	699.274	1329.019	339.26	407.956	511.053	228.544	251.214	273.826	291.068	247.475
ENSG00000089053	ANAPC5	1950	7114.356	11754.793	4308.999	3255.545	2561.321	4559.769	4382.485	5217.765	4757.841	4074.217
ENSG00000089057	SLC23A2	6477.1	3066.501	2852.284	878.812	986.307	939.303	1890.888	2129.42	1958.29	2110.256	2210.383
ENSG00000089060	SLC8B1	2419	2485.267	3572.481	1044.441	1468.84	534.008	1827.468	2272.653	2632.21	1877.856	1866.937
ENSG00000089063	TMEM230	1316	2547.544	5691.396	1566.154	1283.619	1940.772	1875.536	1523.73	2261.509	2125.096	1647.857
ENSG00000089091	DZANK1	2394.8	218.859	403.399	120.756	104.459	120.841	124.118	79.438	114.78	117.511	69.878
ENSG00000089094	KDM2B	2848.3	1856.878	3338.141	1105.598	1031.951	991.509	1884.861	2088.652	2496.246	2762.867	2087.109
ENSG00000089101	CFAP61	1812.7	17.202	57.999	11	6	11	1	0	0	0	1
ENSG00000089116	LHX5	2771.6	4	26	39.029	166.708	1	0	0	0	0	0
ENSG00000089123	TASP1	2130.6	387	1125.626	249.603	152	274.955	156.229	116.192	201.593	155.075	90.037
ENSG00000089127	OAS1	1347.6	889.384	1917.747	488.636	367.714	279.39	1443.594	1300.717	2396.875	2791.782	2675.945
ENSG00000089154	GCN1	4465.8	4641.194	10072.593	4429.896	3313.975	3108.603	2328.203	2870	3966.564	3805.963	2811.004
ENSG00000089157	RPLP0	1005.2	35620.833	61626.442	29625.195	27384.677	26525.532	33600.509	31919.143	36273.804	29207.609	21482.767
ENSG00000089159	PXN	3602.6	9474.333	8194.953	3273.699	3657.096	1997.686	9754.375	9060.367	11033.889	12532.24	9197.642
ENSG00000089163	SIRT4	876.1	49	64	14.017	11	10	7	10	15	19	7
ENSG00000089169	RPH3A	4284.6	16	5	3	2	2	474.114	892.074	338.263	142.717	1181.348
ENSG00000089177	KIF16B	4711.8	750.638	1269.525	519.709	797.022	255.658	280.114	325.1	334.028	336.056	313.031
ENSG00000089195	TRMT6	2308	488	878.205	405.129	421.006	481.529	700.434	505.677	621.081	520.301	620.884
ENSG00000089199	CHGB	2192.5	52.223	24.317	28.269	8.135	40.297	18.171	13.836	19.389	14.11	16.063
ENSG00000089220	PEBP1	1448.3	5091.442	11907.17	2562.243	2772.623	2252.674	2025.165	1831.013	2470.22	2163.505	1225.61
ENSG00000089225	TBX5	3041.2	1209.973	1881.88	281.419	105	208	0	0	0	0	0
ENSG00000089234	BRAP	2919.9	707.011	1332.495	481.939	540.44	546.736	577.243	567.48	618.107	618.594	511.858
ENSG00000089248	ERP29	1403.3	4013.307	5953.575	3456.502	2866.317	2828.586	4608.717	4404.163	6135.796	5439.276	5263.348
ENSG00000089250	NOS1	11990.6	92.512	33.811	810.37	479.053	4.002	5.077	5.304	15.021	9.002	7
ENSG00000089280	FUS	1615.4	15760.486	30081.911	8592.127	9231.773	12820.082	14196.81	11382.601	15382.12	13662.14	9274.137
ENSG00000089289	IGBP1	1502.5	1380.569	2714.594	703.934	1065.693	1084.301	1975.253	1730.828	2180.07	1785.075	1782.541
ENSG00000089327	FXYD5	703.3	2987.896	4075.522	1356.148	642.297	596.538	7794.227	6534.029	8831.304	7136.017	7379.733
ENSG00000089335	ZNF302	1969.3	1229.671	1988.967	627.901	489.089	818.931	400.891	454.787	870.237	635.635	396.543
ENSG00000089351	GRAMD1A	1622	4458.578	6666.86	2218.852	1611.927	3844.033	2868.782	3472.121	4105.177	3359.582	2855.956
ENSG00000089356	FXYD3	483	2254.692	4192.701	6269.353	10002.356	24140.106	3	1	0	0	0
ENSG00000089472	HEPH	3818.4	1614.012	4626.615	476.859	245.515	303.223	0	2	1	0	3
ENSG00000089486	CDIP1	2150.1	1683.893	1458.77	552.132	556.006	397.63	1029.972	752.999	1183.55	1135.797	498.669
ENSG00000089505	CMTM1	759	53.997	107.637	52.168	22.148	28.148	34.654	59.631	43.674	62.999	54.699
ENSG00000089558	KCNH4	3588.4	115	72	11	7	13	11	2	6	8.001	10
ENSG00000089597	GANAB	2688.1	11977.801	25336.538	11494.355	7522.988	11586.819	6424.644	6311.97	8776.67	8300.222	6485.872
ENSG00000089639	GMIP	2834.5	2047.18	3090.41	928.425	805.349	779.074	5441.61	5896.6	7325.409	7787.872	7413.99
ENSG00000089682	RBM41	2427.3	290.861	613.683	264.015	373.343	199.047	299.194	364.926	366.268	375.457	295.181
ENSG00000089685	BIRC5	1438.5	320.97	2389.338	729.964	783.244	1179.838	116.651	128.079	171.129	129.394	107.471
ENSG00000089692	LAG3	1468.6	541.325	477.989	275.374	139	296	82.222	91	181.003	475.046	605.073
ENSG00000089693	MLF2	1136.2	3948.911	8603.964	5751.971	5445.751	6545.659	2483.786	2525.337	2770.292	2668.327	2249.459
ENSG00000089723	OTUB2	3754.6	82.003	187.593	112.471	100.862	70.232	22.961	35.27	16.66	34.163	47.693
ENSG00000089737	DDX24	2180.7	3253.338	3768.979	1092.765	1485.65	1552.218	4961.534	2611.479	3954.627	2868.001	2430.029
ENSG00000089775	ZBTB25	5375	861.823	1475.429	397.957	524.556	586.813	1455.691	1445.802	1846.119	1543.932	922.307
ENSG00000089818	NECAP1	1859	1605.735	2636.55	1117.456	1438.059	1456.631	3328.592	2681.6	2790.292	2385.577	2472.598
ENSG00000089820	ARHGAP4	1560.9	4976.699	5314.47	1491.78	857.891	1443.109	13479.135	14760.23	18496.293	17223.532	13778.601
ENSG00000089847	ANKRD24	3734.8	181	81.869	55.046	31	65	66	28	46	18	39.007
ENSG00000089876	DHX32	2585.2	823.357	1587.239	555.83	509.302	354.489	200.823	254.975	379.613	349.668	293.437
ENSG00000089902	RCOR1	5350.8	1626.64	1932.862	1038.6	1935.504	2289.253	2247.473	1816.073	1959.518	2079.745	1736.019
ENSG00000089916	GPATCH2L	7207.5	1541.963	2986.2	1153.745	1615.083	1334.62	2350.908	2577.466	2762.784	2850.115	2519.422
ENSG00000090006	LTBP4	2118.7	8192.982	8291.815	2666.872	2763.447	6151.414	1353.396	1430.832	2189.298	2918.653	1474.987
ENSG00000090013	BLVRB	701.7	1419.508	1592.813	2482.191	1060.231	3389.717	1315.272	2020.99	1868.694	2037.78	1815.715
ENSG00000090020	SLC9A1	3414.8	2642.844	3148.763	1094.994	1497.163	1619.231	763.982	1013.763	1100.974	1066.664	1020.664
ENSG00000090054	SPTLC1	1368.3	1187.14	3122.551	1044.005	1253.552	996.325	1325.54	1185.663	1245.591	1328.105	1168.683
ENSG00000090060	PAPOLA	2911.1	3652.612	7574.365	3755.791	3433.52	4350.405	4833.204	4831.484	5777.557	5686.687	4608.081
ENSG00000090061	CCNK	2825.1	2269.258	2555.518	1166.196	1728.177	2564.758	1597.262	1384.88	1655.92	1657.82	1388.768
ENSG00000090097	PCBP4	1750.2	2142.437	2523.307	568.745	542.478	547.018	309.758	284.461	493.253	611.843	239
ENSG00000090104	RGS1	1331.9	3515.427	5626.318	4194.627	1367.99	4246.507	1411.197	801.09	1404.488	816.649	889.391
ENSG00000090238	YPEL3	997.5	3279.816	5334.358	1247.267	1278.05	1241.842	2984.792	3308.808	4751.42	3840.609	3299.318
ENSG00000090263	MRPS33	570.7	533.123	934.449	633.114	367.011	717.013	360.906	344.086	408.466	259.714	309.523
ENSG00000090266	NDUFB2	358.3	1454.719	2477.454	1111.504	1009.841	1322.815	1087.843	1037.515	1271.769	1208.072	1019.483
ENSG00000090273	NUDC	1501.5	2234.928	4598.56	1421.858	1688.178	1557.089	1088.033	1151.308	1510.36	1435.424	1036.388
ENSG00000090316	MAEA	2124.6	3811.971	4480.304	1754.093	1834.758	1362.694	2536.999	2062.926	2584.093	3146.284	2423.708
ENSG00000090339	ICAM1	2623.2	7055.27	12977.846	3221.878	2156.849	1541.402	2397.649	1679.102	2920.761	1863.356	1174.572
ENSG00000090372	STRN4	2014.6	4157.423	6323.553	2960.58	1811.384	3752.43	2974.53	3417.959	3693.434	3858.591	3631.219
ENSG00000090376	IRAK3	8327.1	2105.199	1938.26	598.945	337.429	672.15	4795.29	5138.383	3951.887	4716.865	7656.761
ENSG00000090382	LYZ	1321.8	13945.8	39601.497	8909.546	3605.47	2711.01	215746.404	193784.137	183172.504	197509.908	122626.624
ENSG00000090402	SI	2137.2	0	0	0	0	0	0	0	0	0	0
ENSG00000090432	MUL1	2270.6	1148	1910.438	668.988	614.082	440.256	609.367	485.072	652.486	581.215	472.79
ENSG00000090447	TFAP4	1726.7	397.619	771.226	475.088	336.898	556.879	370.669	396.997	482.988	419.821	316.727
ENSG00000090470	PDCD7	2524.3	733.302	1532.446	504.062	806.562	976.408	371.06	394.458	552.14	572.389	388.408
ENSG00000090487	SPG21	1403.5	2186.281	4881.173	1812.894	1921.402	2088.447	2372.612	2398.331	2938.034	2673.093	2782.77
ENSG00000090512	FETUB	423.7	2	177	13.907	344	6	0	0	0	0	0
ENSG00000090520	DNAJB11	1707	2071.7	5438.948	2498.203	2680.426	2742.302	1248.046	1073.812	1344.439	1379.789	1031.099
ENSG00000090530	P3H2	2830.9	553.001	2133.715	494.196	7482.771	256.947	57.007	46.003	24	31	20
ENSG00000090534	THPO	488	80.933	63.002	18.123	23	14	0	0	0	0	0
ENSG00000090539	CHRD	3126	2274.717	1465.749	403.767	370.216	287.324	11.704	7.065	10.298	8.029	13
ENSG00000090554	FLT3LG	841.2	563.304	763.257	221.699	89.216	172.233	1967.139	1953.132	3127.573	2186.785	782.016
ENSG00000090565	RAB11FIP3	2436.1	2602.199	3562.613	1451.261	1293.672	2677.336	873.263	879.007	1109.411	1166.614	709.195
ENSG00000090581	GNPTG	1501.3	2872.018	4092.87	1400.371	1233.255	1288.004	1997.943	2021.914	2135.701	2197.245	1998.133
ENSG00000090612	ZNF268	5275.1	536.132	719.295	491.064	432.689	397.103	414.065	323.431	470.466	403.472	397.758
ENSG00000090615	GOLGA3	7595.9	4777.722	8986.407	3639.447	3432.623	2307.267	1935.246	2132.283	2581.606	2727.711	2221.043
ENSG00000090621	PABPC4	1466.8	5109.296	8352.218	3868.14	3187.896	6137.313	6216.101	4823.204	5066.577	4646.714	6840.157
ENSG00000090659	CD209	4091.8	1561.813	2401.053	862.059	284.299	414.451	63.628	51.05	56.16	112.49	63.719
ENSG00000090661	CERS4	1037.3	986.1	1149.054	863.772	987.401	783.886	427.938	431.85	799.014	377.467	513.292
ENSG00000090674	MCOLN1	1193.6	1457.705	2385.479	549.999	684.723	606.779	1240.803	822.187	1077.683	1090.917	1119.561
ENSG00000090686	USP48	2875.1	2954.313	4703.309	1502.499	1202.511	1269.744	2285.489	2276.339	2521.01	2624.851	2096.598
ENSG00000090776	EFNB1	3134.6	1797.082	3845.489	866.379	4635.908	892.007	218.821	316.365	433.875	346.124	241.01
ENSG00000090857	PDPR	8657.9	5147.745	4928.126	3070.457	2167.856	2035.019	3679.157	3119.152	4666.451	3565.85	3856.052
ENSG00000090861	AARS1	2560.4	4033.665	6793.722	3552.639	4141.156	2936.673	709.907	843.14	1258.017	1429.623	816.784
ENSG00000090863	GLG1	5299.1	7239.53	12998.422	4984.921	4491.583	3512.848	6388.227	6129.551	7575.749	7657.63	5776.558
ENSG00000090889	KIF4A	4180.6	115.046	866.457	247.611	474.003	708.37	1	7	23.976	12	1
ENSG00000090905	TNRC6A	4290.5	3858.476	6690.73	2077.596	1904.7	2579.201	2481.295	2263.22	2585.516	2507.375	1924.735
ENSG00000090924	PLEKHG2	3173.8	4126.317	6345.131	2046.222	948.197	7902.716	4871.303	3077.826	4196.858	3209.554	3060.463
ENSG00000090932	DLL3	1887.6	7	15	43	5	133	1	5	5	3	1
ENSG00000090971	NAT14	876.3	532.001	1156.017	473.316	116	398.999	87	117.108	130	109.671	57
ENSG00000090975	PITPNM2	5673.6	834.745	574.514	425.237	748.097	266.236	623.457	1370.541	704.047	559.088	284.023
ENSG00000090989	EXOC1	1750.8	1315.819	2372.91	995.264	2620.096	1447.756	1079.27	1125.539	1091.676	1270.872	1349.202
ENSG00000091009	RBM27	6283.6	486.456	1356.923	592.28	409.055	560.279	765.749	679.215	824.186	973.508	646.163
ENSG00000091010	POU4F3	2369	0	0	2	0	0	0	0	0	0	0
ENSG00000091039	OSBPL8	5799.7	910.345	3424.722	1056.711	1101.257	1298.786	2958.98	2903.104	3017.386	3796.466	2803.062
ENSG00000091073	DTX2	1454.7	1847.105	2681.315	740.51	1283.556	1772.344	627.29	820.95	795.741	661.816	820.643
ENSG00000091106	NLRC4	3193.8	256.082	312	100.745	41	46	512.82	718.399	753.417	874.777	1690.799
ENSG00000091127	PUS7	2444.8	451.105	939.474	703.105	528.371	785.24	140.98	108.196	178.933	140.999	93.059
ENSG00000091128	LAMB4	1598.4	108.58	90.143	53.522	50.239	297.948	57.581	47.304	59.232	74.496	59.646
ENSG00000091129	NRCAM	4021.6	303.029	688.033	1576.666	385.89	328.001	33	66	11.548	7	5
ENSG00000091136	LAMB1	3039.2	13759.886	26197.365	7514.088	2737.422	11276.887	19	15.999	38.001	17	32.087
ENSG00000091137	SLC26A4	3566.4	115.327	79.665	74.443	44.884	124.569	39.763	30.466	25.818	32.634	44.731
ENSG00000091138	SLC26A3	1305.5	0	1	0	0	1	0	0	1	0	0
ENSG00000091140	DLD	1917.4	1085.896	2162.276	1457.393	1506.647	1927.577	1134.184	963.464	1188.743	1158.839	968.759
ENSG00000091157	WDR7	6970.7	454.771	1431.395	520.606	419.461	469.993	843.868	813.225	949.738	1154.988	737.329
ENSG00000091164	TXNL1	1548.4	903.269	3957.457	1274.969	1266.548	1243.691	943.039	864.119	1026.76	894.815	1002.57
ENSG00000091181	IL5RA	2240.1	176.002	86.074	12	11	64	9	4	7	46	9
ENSG00000091262	ABCC6	2805.1	326.908	313.186	304.126	133.053	79.073	159.352	193.688	102.498	350.437	361.221
ENSG00000091317	CMTM6	3616.7	1991.748	5340.339	2970.256	1671.64	3522.9	5897.944	4286.702	5587.521	4758.884	4588.636
ENSG00000091409	ITGA6	4275.1	4118.793	7926.067	2000.017	14053.664	3623.925	3030.738	2866.397	3495.608	2138.371	650.282
ENSG00000091428	RAPGEF4	2407.8	469.033	320.027	151.071	125.005	189.079	3	4	7	3	1
ENSG00000091436	MAP3K20	5509.4	2137.416	2466.434	954.536	1374.631	1233.2	944.761	1117.362	828.196	959.575	1090.166
ENSG00000091482	SMPX	638.9	0	10	0	0	5	0	0	0	0	0
ENSG00000091483	FH	1525	876.598	2156.683	928.32	1040.423	646.752	465.702	565.505	699.312	605.467	629.405
ENSG00000091490	SEL1L3	2491.7	5452.861	8128.597	4158.44	1812.07	2105.235	1333.014	1754.003	2378	1971.77	1557.344
ENSG00000091513	TF	2926.6	1031.244	488.039	568.707	609.793	289.717	238.735	233.816	278.601	259.761	201.148
ENSG00000091527	CDV3	2838.3	6093.875	13092.355	5078.592	3687.271	3382.497	6603.549	5293.839	6570.915	6133.344	4559.14
ENSG00000091536	MYO15A	2913.8	223.121	143.108	81.237	362.023	65.237	64.006	65.774	62.105	45.675	61.238
ENSG00000091542	ALKBH5	2425.9	2648.991	4791.139	2083.477	3275.493	2075.935	1709.519	1710	2189.699	1975.351	1441.079
ENSG00000091583	APOH	1008.6	3	3	0	1	0	0	0	0	0	0
ENSG00000091592	NLRP1	4814	6230.387	7053.827	1462.267	8419.37	1337.23	15814.65	16385.442	18388.666	19202.659	18192.167
ENSG00000091622	PITPNM3	6072.5	673.014	1375.045	1097.097	2687.186	1411.503	19	24	43	11.48	33
ENSG00000091640	SPAG7	825.3	1276.733	2624.547	1036.073	1558.133	1037.243	1178.62	1019.072	1222.304	1171.945	1249.732
ENSG00000091651	ORC6	1630.4	1595.436	1201.272	656.293	1242.257	994.525	527.673	522.248	571.799	538.114	441.855
ENSG00000091656	ZFHX4	12007.6	3.468	4.435	17	0	30.076	0	0	1	1	2
ENSG00000091664	SLC17A6	1680.3	0	0	0	0	0	0	0	0	0	0
ENSG00000091704	CPA1	992.5	31.001	5	0	0	0	0	0	0	0	1
ENSG00000091732	ZC3HC1	1633.3	544.843	740.336	450.438	283.009	375.315	169.001	214.046	274.001	254.266	230.235
ENSG00000091831	ESR1	5942.8	309	569.02	87.004	45	46	157.166	194	217.001	210.101	103
ENSG00000091844	RGS17	4839.7	66.003	198.075	46.015	50	191.082	41.983	40	34.014	34	20.114
ENSG00000091879	ANGPT2	3230.6	572.188	867.822	341.061	151.13	459.297	18.276	20.249	16.273	16.913	23.598
ENSG00000091947	TMEM101	1266.9	763	1234.145	636.053	497.605	411.419	419.102	516.197	599.112	476.938	593.073
ENSG00000091972	CD200	1551.3	1324.495	1683.272	456.074	118.137	180	35.014	124.322	212.254	69.711	260.665
ENSG00000091986	CCDC80	3053.8	26029.802	46117.374	4731.296	3439.325	1586.304	46.226	47.265	34.515	28.117	34.111
ENSG00000092009	CMA1	769.6	60	13	8	5	1	1	1	0	0	0
ENSG00000092010	PSME1	823.7	3669.928	6026.994	2151.29	1775.471	2210.456	6482.333	4636.805	9500.595	6953.305	6084.459
ENSG00000092020	PPP2R3C	1143.5	520.114	1182.964	289.603	230.598	239.776	632.93	735.202	940.879	889.059	892.674
ENSG00000092036	HAUS4	1109.2	1233.375	2033.722	674.091	698.922	620.044	1276.941	1471.146	997.582	1107.222	1340.05
ENSG00000092051	JPH4	1032.1	0	30.851	14	3.174	1	19.727	13.015	6.928	20.929	25.102
ENSG00000092054	MYH7	5919.6	6	4	0	1	2	0	1	0	0	1
ENSG00000092067	CEBPE	1386.6	26	40	5	4	0	12	24	27	40	51
ENSG00000092068	SLC7A8	2793.1	2408.873	2611.413	6500.769	5904.436	888	32	107.034	29	16	19
ENSG00000092094	OSGEP	1227.9	2013.454	2462.965	903.323	805.139	1175.885	1388.479	1560.235	2018.731	1882.057	1850.572
ENSG00000092096	SLC22A17	1940.4	1378.767	2133.767	521.177	487.001	597.289	167.663	141.824	267.26	81.553	31.999
ENSG00000092098	RNF31	1275.7	2635.098	2851.07	1432.046	1252.973	1935.067	1839.514	2153.032	2770.071	2660.905	2373.435
ENSG00000092108	SCFD1	1197.2	1154.885	2808.879	803.783	849.717	1075.494	971.252	919.932	972.573	1040.187	859.207
ENSG00000092140	G2E3	2924.3	254.999	839.273	327.663	437.658	603.646	572.23	455.962	569.547	578.287	359.389
ENSG00000092148	HECTD1	2442.1	4080.321	6533.471	3555.31	3651.424	3602.339	3303.42	2943.046	3315.889	3632.235	2897.927
ENSG00000092199	HNRNPC	1315.2	7586.344	18523.128	8533.518	6741.821	9455.186	9819.23	7975.435	12055.877	9719.383	8452.962
ENSG00000092200	RPGRIP1	1313.1	105.106	44.004	13.017	4	42.001	132.999	100.999	77.999	122	202.016
ENSG00000092201	SUPT16H	3064.3	2926.655	5606.767	2528.261	2578.829	3444.263	1927.62	1880.955	2674.087	2549.181	1843.249
ENSG00000092203	TOX4	3502.5	2274.792	3227.243	1704.571	1692.803	2001.771	1605.67	1445.701	2027.195	1986.321	1589.963
ENSG00000092208	GEMIN2	698.9	149.55	342.19	216.617	197	261.463	108.887	138.016	109.202	130.183	92.496
ENSG00000092295	TGM1	1420.7	141.002	311.001	97.071	329.001	42.023	48	83	75	94.983	63.999
ENSG00000092330	TINF2	1573.1	2129.415	2952.589	1100.834	1302.038	784.989	1756.089	1591.558	2516.778	2272.64	2110.029
ENSG00000092345	DAZL	2882.6	8	7	1	2	2	2	0	7	0	1
ENSG00000092377	TBL1Y	2145.2	0	0	0	32	0	0	0	0	0	0
ENSG00000092421	SEMA6A	4431.3	1426.003	1757.621	727.582	455.851	1849.443	110.531	95.132	138.996	149.566	131.257
ENSG00000092439	TRPM7	4606.7	1640.261	3993.902	2138.244	1937.767	1760.963	1809.662	1073.411	2137.871	2192.173	1724.27
ENSG00000092445	TYRO3	2711	956.883	1080.556	539.888	831.511	1023.873	76.219	69.375	80.714	85.183	101.358
ENSG00000092470	WDR76	2679.3	214.523	656.824	271.837	295.477	354.867	142.5	136.278	238.844	227.605	117.3
ENSG00000092529	CAPN3	1448.7	1139.26	942.975	204.46	325.743	196.172	444.764	634.924	663.754	543.599	671.131
ENSG00000092531	SNAP23	1353.9	1638.19	3910.399	1261.165	1084.834	1338.082	3371.504	3172.738	3689.773	3232.911	3507.571
ENSG00000092607	TBX15	3123.5	80.105	146.001	7.004	17	79	0	0	0	0	0
ENSG00000092621	PHGDH	1646.3	944.253	3658.778	1816.149	2535.864	2869.54	100.134	123.923	173.924	86	34
ENSG00000092758	COL9A3	834.4	156.161	345.161	35.521	9	205.999	47.984	51.676	34.552	28	46
ENSG00000092820	EZR	2905.7	3739.282	7957.102	2877.238	7285.173	9650.071	6324.334	4375.002	6553.424	6040.438	4689.788
ENSG00000092841	MYL6	592	21673.982	49037.44	12688.944	7437.369	12836.864	15099.372	12204.103	16521.15	13428.148	12788.306
ENSG00000092847	AGO1	13425.2	2426.926	3831.445	1669.699	1138.98	1293.405	2462.402	3263.127	2617.941	3311.667	3110.315
ENSG00000092850	TEKT2	1447.1	67.001	83	3	5	9.999	10	10	5	8	4
ENSG00000092853	CLSPN	2805.9	103.665	505.755	381.007	208.86	353.584	63.272	55.521	86.41	82.083	37.759
ENSG00000092871	RFFL	4340.7	1199.772	2070.24	2193.77	1071.545	533.845	1553.239	1523.123	1781.191	1763.835	1371.711
ENSG00000092929	UNC13D	2221.8	2943.941	3539.333	1051.959	515.249	701.708	5563.574	6590.706	7314.993	7662.228	7102.909
ENSG00000092931	MFSD11	1606.1	858.82	1695.15	666.286	599.688	758.135	633.699	659.76	827.178	719.459	739.522
ENSG00000092964	DPYSL2	4354.5	6159.376	5962.776	1335.897	346	856.174	1483.917	2159.254	2046.047	2348.883	2945.823
ENSG00000092969	TGFB2	1726.7	159.759	1023.38	105.233	107.999	87.085	3.847	2	11	3	6
ENSG00000092978	GPATCH2	3719.3	441.875	995.845	482.018	436.138	371.821	347.481	324.495	341.072	355.145	259.224
ENSG00000093000	NUP50	4396.9	2339.064	3974.923	1350.788	2327.008	2354.558	2456.695	2647.77	2952.971	3006.508	2030.009
ENSG00000093009	CDC45	1254.1	98	811.854	439.656	544.033	1038.193	9	13.999	51	12	8
ENSG00000093010	COMT	847.8	2864.273	5712.907	3904.959	2672.449	3568.725	1525.466	1869.399	2063.464	2163.01	2414.17
ENSG00000093072	ADA2	2930.5	6573.425	11183.595	1781.242	532.544	1224.607	12204.762	12201.674	13454.783	15244.411	17428.545
ENSG00000093100	ENSG00000093100	4160.6	1845.65	1673.083	493.107	539.301	1126.522	97.391	136.9	196.135	259.762	180.322
ENSG00000093144	ECHDC1	1216.3	1157.8	2916.224	642.034	587.935	782.199	974.162	1246.982	1261.33	1331.633	1397.012
ENSG00000093167	LRRFIP2	2192.2	1598.654	2504.974	1079.562	648.347	1074.053	1601.937	1207.604	1242.031	1328.035	1432.532
ENSG00000093183	SEC22C	2437.8	1487.374	2674.004	987.393	725.092	513.131	1274.476	1160.992	1275.05	1357.689	924.746
ENSG00000093217	XYLB	2395.4	193.287	245.959	222.598	119.246	150.085	50.686	67.473	66.965	57.634	72.245
[truncated: 57,190 more rows]
