# Supplementary material for: Comparative Analysis of Transcriptomic and Proteomic Expression between Two Non-Small Cell Lung Cancer Subtypes
Source: J Proteome Res. 2025 Jan 8;24(2):729–41. doi: 10.1021/acs.jproteome.4c00773 (PMC11811994; doi:10.1021/acs.jproteome.4c00773)
Supplement: Supplementary file 2 — pr4c00773_si_002.zip [file pr4c00773_si_002.zip › Table-S6-Salmon-LUSC-vs-LUAD-counts.csv]

name	gene	length	A113	A114	A115	A116	A117	A118	A120	A133	A134	A136	A137	A139	A140	A141	A142	A143	A144	A146	A147	A148	A152	A153
ENSG00000000003	TSPAN6	2030.1	1561.792	1403.119	2496.932	1717.516	2494.544	2135.432	2236.665	978.268	2787.535	3215.339	459.757	548.936	669.519	894.899	819.854	2028.118	491.732	1232.227	553.18	710.786	953.051	1181.924
ENSG00000000005	TNMD	1171.3	2	10	2	1	2	3	0	2	6	5	0	1	0	0	0	2	0	0	2	0	0	15.059
ENSG00000000419	DPM1	910.8	1742.265	939.128	628	1127.41	1224.192	1809.558	1875.667	512.503	1382.712	1206.503	568.893	487.111	713.583	593.232	456.918	576.126	587.945	408.088	435.784	486.138	588.16	586.737
ENSG00000000457	SCYL3	4129.6	1119.962	1439.214	1137.349	1956.429	1013.075	1232.623	2154.152	779.492	1411.471	1709.194	550.404	1020.866	436.427	600.106	554.929	470.5	506.005	649.319	544.684	438.755	372.865	599.111
ENSG00000000460	FIRRM	2511.1	635.961	777.978	729.19	2015.187	505.312	591.563	628.342	191.012	900.783	618.832	199.434	208.083	362.121	151.232	376.459	354.911	332.927	182.438	269.168	243.161	429.738	288.665
ENSG00000000938	FGR	1976.4	4270.739	3743.453	1719.893	2872.45	7390.013	7529.655	3480.552	1854.455	2331.995	1801.82	3518.636	343.88	700.358	3382.011	809.953	1001.136	354	395.002	1534.206	842.071	470.128	673.418
ENSG00000000971	CFH	3585.9	7537.179	6189.493	5548.988	9422.836	10037.936	12854.844	26667.102	9045.841	7982.49	13636.656	6446.963	817.057	1854.751	6935.588	5345.79	2287.502	2457.606	4405.232	1915.434	2253.928	1478.54	932.526
ENSG00000001036	FUCA2	2083.8	4184.128	3148.484	3630.998	4009.371	6512.887	8546.415	4301.793	1967.659	4010.204	2980.392	1137.178	1277.867	998.616	2357.768	1974.834	2046.792	706.552	984.494	1220.213	1612.355	899.503	971.869
ENSG00000001084	GCLC	2306.4	3449.663	1424.145	2151.141	1791.263	2000.896	4797.432	987.251	993.23	2692.007	754.752	528.944	182.414	2439.709	750.096	668.798	641.647	7125.538	1190.567	2366.424	272.628	4995.299	492.769
ENSG00000001167	NFYA	3437.7	2120.765	2134.402	1210.232	1635.675	1899.913	1781.751	2598.794	1012.03	2182.254	2393.566	888.826	1746.887	630.669	874.701	955.201	1123.711	842.945	808.23	717.053	1123.405	892.184	2182.261
ENSG00000001460	STPG1	2388.7	327.276	597.066	907.523	500.432	546.946	553.226	739.443	252.588	663.131	493.493	222.426	253.288	206.521	249.154	234.242	188.116	710.869	552.332	237.356	266.404	319.831	140.732
ENSG00000001461	NIPAL3	3770.1	1334.83	2591.266	1097.899	1296.887	1273.728	1288.102	2277.973	1130.699	1813.121	2944.629	798.415	1623.763	655.863	818.035	888.414	924.476	785.765	988.704	663.155	1046.13	417.664	750
ENSG00000001497	LAS1L	2173.6	2300.864	2987.804	3099.288	3048.777	2440.938	2790.394	2551.795	1598.821	2305.984	2269.969	1440.001	1041.629	608.161	1374.897	816.821	1002.445	1392.819	1242.802	881.683	877.68	1134.817	1045.936
ENSG00000001561	ENPP4	4483.3	313.001	405.125	124	789.188	1017.44	1685.607	3984.671	351	607	1658.341	281.09	1114.444	247.431	364.247	238.04	749.008	59	582.25	621.562	300.42	105	1045.491
ENSG00000001617	SEMA3F	2979.1	3883.909	1769.005	10208.012	9111.494	2608.735	1952.123	2983.372	2528.751	4208.141	1965.265	1808.125	558.4	2665.43	1549.086	3236.328	1637.854	2307.917	1059.976	1710.835	856.676	5390.564	628.714
ENSG00000001626	CFTR	1980.6	56	78	824.065	66.862	75	1203.618	1246.768	691.999	132.047	372.142	429.001	278.606	178.524	1653.805	31	50	57.999	289.547	187.038	51	481.333	84.081
ENSG00000001629	ANKIB1	5348.9	2116.016	3515.73	1332	2531.606	2913.804	2348.059	2549.306	1544.55	3237.359	3245.506	996.6	1103.412	1474.681	881.857	1456.03	4265.132	1456.167	1322.417	1916.884	1243.239	1434.099	1423.625
ENSG00000001630	CYP51A1	3012.4	3263.577	1466.041	1433.112	2323.937	1776.78	3538.989	3392.252	939.011	1654.55	2051.636	715.836	1968.971	973.765	1650.147	826.361	2546.762	962.565	705.222	1786.736	645.378	4382.435	1523.892
ENSG00000001631	KRIT1	2253.7	1968.955	2942.661	1637.846	2199.781	1540.462	1679.634	1840.161	1312.915	2334.646	2174.565	794.931	821.255	1061.17	878.832	795.419	969.402	1289.175	1153.923	1120.178	571.027	1229.021	758.539
ENSG00000002016	RAD52	1072	922.182	990.382	1323.903	1582.782	940.526	662.122	1010.158	374.721	912.045	796.126	342	301.915	277.896	291.175	617.318	348.309	443	379.487	365.959	309.954	443.588	165.006
ENSG00000002079	MYH16	5668.3	12.289	10.053	4.114	28.953	33.502	11.78	2	1.055	2	8.2	11.42	9.139	11.387	11.87	3.283	101.982	7	7	9.409	16.921	7.58	3
ENSG00000002330	BAD	699.2	1983.791	2266.803	3553.418	3050.454	2417.169	2144.283	2475.117	900.359	2175.093	1559.057	818.59	1239.563	816.079	917.706	587.143	908.058	737.954	679.361	682.837	730.291	711.701	886.889
ENSG00000002549	LAP3	1662.8	6620.161	4595.851	888.001	4081.76	10619.132	12990.27	9766.575	3253.25	4809.006	5665.626	4861.953	2944.924	2471.19	3172.482	3645.064	3737.795	1041.979	2003.899	3808.186	3475.122	1239.896	2982.227
ENSG00000002586	CD99	1021.9	15175.028	7993.926	21672.623	16657.24	19628.099	29042.619	9305.091	5156.667	18998.476	7112.795	5857.716	2176.813	2392.728	7451.548	5800.743	2551.516	9610.022	3363.371	2378.038	4119.07	2277.795	3019.872
ENSG00000002587	HS3ST1	2703.2	545.372	405.081	774.651	348.018	310.701	811.654	490.91	423.359	992.019	998.474	441.616	171.231	121.188	1337.222	179.391	205.003	238.798	529.397	353.102	117.209	716.566	650.449
ENSG00000002726	AOC1	2252.4	188	594.895	47	78	1034.45	181.021	701.001	70.011	242.005	1116.98	110	833.819	36.059	772.06	417.102	38	22	47	35.016	1392.387	7	24
ENSG00000002745	WNT16	2979.3	16	39	12	6	36	24	6	70	29	23.001	14	4	12.003	5	13	14	41	37	5	13	37	4
ENSG00000002746	HECW1	6648.6	116.935	44.55	100.203	661.042	120.176	218.292	77.421	27.947	607.807	61.057	32.012	164.025	76.092	31.008	39.058	31.81	85.276	59.064	39.121	94.355	25.049	38.92
ENSG00000002822	MAD1L1	1093.7	1551.978	2244.424	1583.199	2130.984	2228.871	1971.842	1375.521	661	1723.796	980.423	782.017	383.021	388.704	725.732	714.272	812.044	375.175	406.997	730.17	587.286	745.454	423.043
ENSG00000002834	LASP1	3885.7	11069.684	9244.815	2764.092	7819.028	14393.378	9697.966	14807.021	7528.528	14103.623	11579.705	6291.285	8339.657	5403.38	6150.153	6896.098	6681.091	3681.717	4335.698	6306.613	5502.63	5130.042	7221.14
ENSG00000002919	SNX11	1945.1	2383.573	1636.148	2016.239	1273.896	2045.347	1591.045	1412.835	721.474	1586.381	1073.213	838.568	666.693	729.117	856.475	552.982	832.402	587.386	478.079	486.467	577.549	410.557	701.38
ENSG00000002933	TMEM176A	920.5	7124.249	11988.648	1414.159	5807.765	7728.737	9708.456	3701.474	3685.91	5895.621	3680.347	3880.206	1172.348	1753.407	3269.804	2462.438	1888.474	691.064	1813.119	1817.586	1602.793	658.034	1571.247
ENSG00000003056	M6PR	1837	10945.764	7066.319	4700.57	9647.385	11537.003	11686.387	10372.957	3954.476	8505.826	7069.713	4406.878	2920.76	3876.018	4646.303	4754.498	4037.005	3760.494	2782.938	3458.849	3128.654	2922.281	2833.912
ENSG00000003096	KLHL13	2633.2	448.991	84	144	693.507	45	46.001	92	171.189	652.083	44	42.488	19	5.703	49.125	26	133	563.422	227.169	4.482	27	470.041	8
ENSG00000003137	CYP26B1	3953.5	674.048	199.008	184.004	198.999	346	133	281	455.021	174	195.176	243.999	157.005	164.269	209.032	664.05	640.313	212	183.995	471.529	478	170.001	168.001
ENSG00000003147	ICA1	1447.4	685.059	3438.04	1829.871	1688.371	2080.455	3694.734	3712.19	936.372	646.992	2045.159	860.48	1214.214	250.379	809.793	767.551	1010.72	40.001	349.002	1226.798	247.999	205.304	670.801
ENSG00000003249	DBNDD1	1911.2	458.277	820.104	870.167	110.988	407.419	1619.045	1045.91	141	392.973	3119.915	264.001	636.3	286.409	282	166.034	977.236	80	120	478.418	264.024	74.132	643.101
ENSG00000003393	ALS2	5854.4	1709.731	1492.157	1654.147	2288.775	1473.411	1616.475	2690.709	1236.008	1991.565	1424.425	701	1195.046	952.686	891.41	701.203	1100.593	997.248	858.174	893.624	555.688	1114.098	685.123
ENSG00000003400	CASP10	3582.9	2418.432	2243.721	1228.795	1858.32	2750.412	2923.088	3186.262	2371.066	2193.603	2908.314	1399.673	1043.31	697.343	2762.309	855.273	874.151	218.751	1439.073	3268.555	965.464	925.181	1832.635
ENSG00000003402	CFLAR	2920	13750.785	24304.441	11470.677	12700.017	21044.263	22219.61	16253.712	9284.921	11498.146	46388.832	8751.759	9937.227	4672.919	10936.707	8276.384	14079.114	4030.286	8250.865	12576.281	8039.231	4021.525	8529.692
ENSG00000003436	TFPI	2711	2445.809	28900.863	2509.146	3935.903	3121.862	7470.721	6351.993	2839.864	2153.288	15518.038	2755.389	8145.505	1358.553	1834.913	980.628	3440.075	813.433	4448.428	1872.224	1299.896	1246.944	1280.826
ENSG00000003509	NDUFAF7	1556.3	1073.453	1665.051	1106.242	1046.661	921.889	1103.873	1727.137	569.097	1047.055	1186.26	378.175	541.608	391.841	432.078	571.285	601.939	314.068	396.546	414.512	332.383	572.203	356.397
ENSG00000003756	RBM5	2052.5	13642.436	17220.305	20106.869	10474.732	15150.593	13672.738	18514.192	9582.928	12310.187	14781.076	7954.837	4338.568	2489.805	8647.295	6316.683	4247.19	2548.49	7514.564	5400.288	5045.337	3978.101	2927.671
ENSG00000003987	MTMR7	2192.4	77.614	84.728	40.352	39.181	99	140.141	230.327	56.35	107.742	131.273	34.782	43.846	44.451	33.735	19.808	263.009	8.239	44.429	30.262	28.514	43.211	62.835
ENSG00000003989	SLC7A2	7392.3	1363.462	664.064	373	726.144	1236.6	3255.434	10107.033	1158.136	868.003	894.249	1314.507	1397.555	257.309	525	455.513	284.975	167.984	1427.997	491.119	164	543.339	428.492
ENSG00000004059	ARF5	982.3	9084.405	7342.104	12299.047	9757.392	8015.487	8623.818	3935.907	3013.762	5619.409	5287.242	2675.791	1820.904	2715.438	3172.051	2034.055	5091.695	3111.58	1482.15	2352.799	2049.135	3452.444	2765.076
ENSG00000004139	SARM1	3703.3	1149.82	1301.869	1589.946	1986.401	1302.745	1210.865	1602.131	1153.501	1693.57	1833.157	937.096	1567.057	466.018	818.42	652.906	490.631	251.395	898.407	616.205	445.282	348.611	369.537
ENSG00000004142	POLDIP2	1953.3	4411.872	4722.306	5545.566	17290.303	5862.763	5552.152	5403.583	2025.69	4995.886	4788.73	1938.75	4619.732	2112.674	2183.129	2147.554	2893.749	1677.614	1039.364	1686.433	1517.682	1628.147	3025.557
ENSG00000004399	PLXND1	1679.1	16656.31	11332.317	6935.14	10365.641	17566.834	17470.316	10137.689	15838.091	13826.379	9301.299	11369.007	4267.141	5303.839	8837.924	6066.581	5483.745	1731.746	5893.763	6165.996	4055.866	2469.508	5448.345
ENSG00000004455	AK2	1678.4	5519.385	8330.372	6743.219	9604.481	6745.494	7859.032	13966.652	3279.427	5332.524	9037.508	2785.584	7245.764	2610.829	2502.545	2462.308	2922.697	2010.54	1792.653	2202.169	1983.563	1605.599	2762.85
ENSG00000004468	CD38	3825.2	1210.077	1947.946	474.262	971.386	2126.805	1968.786	2479.795	771.708	1166.642	1840.666	692.601	343.673	582.07	1355.083	793.318	486.578	106.204	1237.358	1073.88	737.947	422.202	804.58
ENSG00000004478	FKBP4	3081.7	16388.623	2661.603	4431.94	13271.461	4979.427	3828.84	2413.941	1620.318	4308.534	4463.338	1624.806	2428.833	2615.188	1603.967	1841.559	2667.374	3197.99	965.364	1191.872	1037.113	4611.809	3982.335
ENSG00000004487	KDM1A	2162.6	4196.992	4352.308	4966.816	6231.681	4338.024	4616.38	5997.52	2769.801	6357.736	4335.012	2194.445	1684.869	1534.236	2331.511	1853.9	2182.33	2091.44	1613.774	1223.352	2204.895	2157.21	1130.036
ENSG00000004534	RBM6	1939.8	11180.842	13542.412	27469.673	11613.119	20663.88	16704.898	17841.154	7672.904	9482.493	12153.052	6641.327	2624.831	1946.199	11684.854	5413.727	2996.364	1658.546	4813.651	4390.329	3955.225	3268.345	2244.178
ENSG00000004660	CAMKK1	3339.9	1224.911	1293.323	1308.902	3705.837	1133.86	1604.814	1662.661	764.928	570.57	1165.919	507.606	815.262	786.126	607.395	285.061	495.301	1093.139	342.428	402.48	310.151	234.427	143.526
ENSG00000004700	RECQL	3068.8	2745.669	1736.72	900.869	3728.98	2724.703	2849.776	2430.378	928.577	3271.981	2012.127	1127.12	558.004	919.324	986.818	1478.291	1506.277	1739.44	988.028	934.354	1427.522	712.803	1234.798
ENSG00000004766	VPS50	2966.7	1035.386	1276.95	558.789	995.297	1439.255	1306.224	1284.931	577.877	1255.974	1124.776	339.889	487.375	530.206	492.832	573.604	869.135	584.486	573.33	512.086	415.468	474.223	593.257
ENSG00000004776	HSPB6	1289.3	240.807	574.753	426.538	274.075	860.896	564.165	848.584	1922.513	559.388	200.524	2195.706	246.106	45.715	448.05	311.418	54.45	23	3481.722	443.913	42.184	23.457	18
ENSG00000004777	ARHGAP33	2616.2	852.913	1490.841	685.542	929.016	669.21	784.101	1153.993	976.164	1542.196	1133.268	845.561	615.73	518.319	511.71	473.439	924.444	240.946	1099.694	849.811	541.11	822.846	403.104
ENSG00000004779	NDUFAB1	548.3	3644.36	2011.872	2383.651	2711.61	3150.593	4027.951	3239.656	700.757	2741.683	2677.156	708.542	761.436	849.871	981.739	620.049	788.478	744.517	461.883	588.834	504.81	1217.28	935.453
ENSG00000004799	PDK4	3264.4	597	904.134	428	1815.344	1661.159	11462.1	3109.156	1648.965	567.108	7638.436	4487.949	472.418	946.518	3380.336	658.938	652.685	62	2079.578	3759.351	421.421	541.516	141.262
ENSG00000004809	SLC22A16	1444.4	37	10	4	26	28.002	13	29	6	70	9	5	8	15	35.001	0	5	2	55.999	1	0	7	1
ENSG00000004838	ZMYND10	1819.5	112.505	204.163	216.248	62.919	520.235	98.434	1104.647	161.989	108.798	265.456	231.013	31.614	34.832	200.424	56.813	41.893	26.382	2245.826	437.114	91.552	22.263	33.169
ENSG00000004846	ABCB5	3295.3	46.737	67.732	86.417	76.592	70.392	40.096	60.303	61.25	61.386	82.072	52.617	32.015	18.674	40.175	34.388	29.152	20.196	36.141	32.888	25.165	38.336	17.443
ENSG00000004848	ARX	2708.3	2	1177.219	9	30	31	32	51	21.001	2	1	8	84.579	4	27	1	5	1	68	8	8	5	167.114
ENSG00000004864	SLC25A13	2399.5	1231.686	1748.535	1062.283	1860.567	1232.35	1601.149	1578.146	854.463	1637.253	998.074	846.458	714.75	738.645	703.506	456.964	1151.175	456.985	408.248	604.081	454.615	628.597	565.881
ENSG00000004866	ST7	1933.8	1148.036	2101.279	1284.703	2202.696	1479.335	1846.512	2183.889	927.644	1472.328	1447.226	773.056	687.34	444.994	761.623	499.311	731.71	419.214	629.42	624.568	510.816	604.114	493.392
ENSG00000004897	CDC27	1768.6	3060.317	2472.607	1391.686	3096.152	2840.69	2669.289	4264.3	1491.732	3949.729	2054.673	1209.544	1939.323	1324.493	979.265	1808.155	2710.535	1604.259	1281.5	1060.139	1400.875	1042.514	1339.393
ENSG00000004939	SLC4A1	2998.8	0	5.556	0	0	1	8.426	6.653	7.419	2.56	6.643	12.312	5.309	10.741	47.863	0	5.296	2.825	8.038	3.961	0	1.303	5.316
ENSG00000004948	CALCR	3357.3	2	132.022	9	13	32	31	9	8	22	11	2	1	0	12	33	4	3	5	7	2	5.322	158
ENSG00000004961	HCCS	1276.2	805.522	648.458	427	996.148	970.77	1029.021	1305.06	286	886.775	692.201	332	261.891	262.731	363.484	300.453	348.72	548.282	273.428	280.1	311.995	391.524	441.136
ENSG00000004975	DVL2	1893.4	2239.988	2283.122	1629.02	2519.281	2232.588	2603.957	2992.563	1605.148	3239.805	3283.708	1238.685	974.057	1699.223	1226.194	1046.79	2077.194	2777.107	1234.122	866.808	999.484	2091.534	607.253
ENSG00000005001	PRSS22	903.1	399.001	998.481	5873.69	81	761.589	1065.167	2183.405	735.606	441	2219.297	451	301.108	784.009	3216.69	402.177	1107.199	1049.673	355.452	726.83	341.715	985.183	231.002
ENSG00000005007	UPF1	4125.7	9049.977	8691.157	9846.276	9244.214	7115.273	7153.538	7258.774	4625.802	8898.23	6944.958	4214.675	3102.24	2792.236	4441.188	4416.675	2481.141	3818.655	3755.065	2950.501	2719.798	8075.54	2917.348
ENSG00000005020	SKAP2	3812	2496.364	2326.479	461.548	2402.166	3550.304	2706.894	2783.1	1507.605	2446.342	1128.888	1334.676	855.991	840.676	1208.733	1041.082	2479.294	641.012	1384.709	1886.065	1300.62	687.011	1457.345
ENSG00000005022	SLC25A5	1053.7	15221.027	9353.678	4718.3	12497.034	13605.724	15864.977	15045.947	4580.248	9085.269	7839.074	4501.898	6560.205	5412.4	4775.977	2665.399	6195.989	6784.427	1836.669	3161.269	3615.948	4818.691	5199.1
ENSG00000005059	MCUB	1915.7	1174	1994.042	472.551	1670.097	2165.541	1991.484	658.006	343.001	1035.356	951.714	444.997	219.53	229.492	548.945	474.403	666.106	272.198	308.001	359.978	546.931	588.213	427.922
ENSG00000005073	HOXA11	2127.3	21	4	226.834	234.848	4	4	1	25	3	0	0	23.261	0	8.818	63.982	0	39.56	0	0	1	20.156	0
ENSG00000005075	POLR2J	764.3	3160.761	2917.451	3755.709	2420.721	2725.622	2503.466	1297.056	901.967	1826.481	1732.729	968.905	575.999	1074.878	972.444	569.401	1276.541	691.798	436.623	677.372	567.325	1265.734	925.741
ENSG00000005100	DHX33	5244	1705.38	1278.046	1176.275	1656.801	965.021	1225.274	1778.065	974.842	2474.188	2030.99	752.179	1338.357	1185.451	673.806	638.15	1756.718	1318.881	582.255	564.073	660.357	1138.754	544.181
ENSG00000005102	MEOX1	2247.3	42.418	118.024	20.84	1054.943	101.793	89.199	42	328.584	71	2.985	372.595	45	18.8	147.726	46.73	29	6.187	63.663	40	29.555	29.523	7.965
ENSG00000005108	THSD7A	10495.3	284.434	0	0	146.56	0	319.808	731.681	441.678	183.096	132.068	288.59	193.023	284.063	112	113	147	3.902	360.562	638.783	107.901	156.103	65
ENSG00000005156	LIG3	3459.7	1708.22	2290.241	2957.93	2555.047	2012.265	2181.946	2699.156	1204.71	3363.174	2181.019	1052.814	1672.16	1289.549	1017.274	1000.968	1244.988	1552.465	1150.807	934.301	872.843	1346.338	1809.628
ENSG00000005175	RPAP3	1572.5	913.001	1411.256	512.332	1741.828	1124.648	1364.574	2027.406	391.999	1304.846	930.11	451.262	542.804	788.917	428.114	429.419	541.991	473.021	497.716	455.975	408.174	747.836	464.011
ENSG00000005187	ACSM3	1814.9	269.62	731.898	865.421	136.92	720.821	395.163	1304.812	352.259	303.398	1373.862	223.308	1340.647	111.272	291.77	105.181	246.181	34.112	160.151	158.959	86.356	78.132	429.783
ENSG00000005189	REXO5	2261.2	187	214.001	592.999	372.135	184.676	220.999	158.999	82.999	152	200.08	112.999	69.974	94.701	56	60	162.002	70	105	85	58	80.872	124.999
ENSG00000005194	CIAPIN1	1514.1	3140.532	2029.389	2817.996	2009.13	1906.929	3058.278	2426.341	1135.177	1985.853	1965.883	914.087	1064.504	848.162	1041.121	768.301	772.118	746.826	495.767	711.642	790.473	566.574	986.509
ENSG00000005206	SPPL2B	1862.8	6751.525	11313.897	16138.15	7101.532	7261.518	6112.488	4349.173	4359.893	6643.108	6297.1	3669.531	2908.668	2103.419	4300.22	2285.884	2152.668	2585.038	3843.789	2462.254	2504.959	4984.099	2538.806
ENSG00000005238	ATOSB	2575.3	2813.853	2382.592	2235.063	1318.147	3542.203	2770.879	2386.038	1467.955	2748.661	2374.047	681.037	691.816	423.339	1605.748	1008.568	828	656.005	676.695	813.968	1080.327	1161.409	903.983
ENSG00000005243	COPZ2	544.3	1613.999	1002.84	3329.909	1885.171	1648.398	2232.03	476.035	842.001	2337.042	178.058	429	55.704	290.841	508	231.167	152	779.107	400	148.01	146.322	202.002	297
ENSG00000005249	PRKAR2B	3577.3	198.001	327.146	25	229	474.195	464	926.226	177.983	491.106	762.486	170	92.141	139.862	162.038	154.919	227.364	75	293	284.001	123.005	969.043	90.008
ENSG00000005302	MSL3	2607.2	4072.137	5419.908	2898.027	3137.205	3247.568	3629.817	3891.577	1998.752	3329.447	3110.89	2077.404	1272.445	791.724	2035.315	1660.431	1051.83	1070.347	1768.685	1501.746	1627.845	1035.133	1093.089
ENSG00000005339	CREBBP	7606.5	4291.851	4589.348	3472.355	4612.102	3990.458	3842.075	6916.482	4006.218	6140.927	5454.575	3699.309	2570.825	2963.243	2473.543	2118.531	2472.229	2405.635	3582.265	2371.397	1407.344	4089.542	1670.648
ENSG00000005379	TSPOAP1	2282.3	1983.152	3412.403	4184.869	1961.435	1729.699	2089.815	2994.001	2761.046	3450.545	2786.66	1694.566	2446.016	358.514	1352.811	1080.524	1138.998	1525.629	3054.758	1002.104	827.554	717.978	945.151
ENSG00000005381	MPO	3047.3	83	33	22	23	73	73.006	25	55.029	25	41	53	3	3	131	11	42	1	35	23	18	2	7
ENSG00000005421	PON1	681.1	17.66	375.04	18	578.919	60	30	9	17	4	438.831	11	198.101	0	27.001	13	56.034	1	8.007	110	11	27	60
ENSG00000005436	GCFC2	1293.6	692.919	919.223	743.908	1042.954	549.178	1062.981	1437.831	424.942	952.45	780.261	261.782	746.678	345.549	301.665	265.148	445.042	409.132	400.489	412.169	221.05	511.833	335.918
ENSG00000005448	WDR54	910.3	896.711	817.117	984.108	1230.456	896.945	1056.173	958.049	484.233	755.728	916.374	477.953	273.489	605.898	542.603	290.72	937.528	541.553	964.211	438.88	551.287	782.292	145.005
ENSG00000005469	CROT	2292.6	715.001	664.495	1759.962	1353.164	767.238	886.127	684.038	838.818	1100.917	503.272	233	257.734	530.682	472.008	215.001	691.333	570.798	549.419	339.68	260.393	908.629	117.363
ENSG00000005471	ABCB4	2357.8	59.432	194.414	17.644	29.197	62.111	39.919	47.118	53.98	52.481	11.938	137.049	43	16	41.037	35.95	19.925	1.718	93.355	45.384	33.391	21.002	10
ENSG00000005483	KMT2E	5389.8	2937.072	5488.478	1466.945	4347.831	2330.641	2698.573	5290.147	3022.659	4453.274	5211.297	3280.063	2286.86	1644.255	1740.758	1687.096	2328.304	1585.665	3094.535	2487.984	1546.002	1857.005	1454.29
ENSG00000005486	RHBDD2	1281.4	6002.746	7131.111	9182.134	7254.538	6753.032	6237.289	3997.469	2407.954	4020.149	3623.677	2153.382	1767.845	3402.024	2844.34	1857.18	3388.85	5168.204	2071.391	2736.309	1569.355	1473.209	1594.267
ENSG00000005513	SOX8	3515.5	168	282.224	123	135.001	95	138	74	76	288.447	61	310	155.033	63	120	92	15	14	102	25	44	14	19
ENSG00000005700	IBTK	4398.9	2073	2391.557	1147.728	1826.577	2558.453	3620.06	8444.892	1272.004	3335.639	3535.866	924.659	1849.351	792.481	1222.115	1475.703	1475.026	967.678	1381.01	1185.011	1313.623	796.873	1106.028
ENSG00000005801	ZNF195	2396.2	1340.704	1950.935	3169.509	1783.468	1359.422	1998.668	3000.073	1098.196	1147.238	2327.451	674.422	1230.887	893.158	894.656	915.459	879.148	614.135	608.958	725.286	761.353	1486.541	956.782
ENSG00000005810	MYCBP2	4170.6	4525.371	3953.291	635.703	4149.084	2584.001	2964.016	5044.89	3058.435	5501.117	3275.005	3103.528	2286.907	3802.032	1855.486	2219.473	1850.727	2613.388	3800.702	2217.057	2554.027	3002.862	1099.617
ENSG00000005812	FBXL3	2623.8	2218.684	1483.064	487.186	2058.101	1825.301	2188.894	3389.2	892.989	2286.847	1827.378	793.351	1104.19	694.4	798.62	1166.157	946.178	952.005	1294.455	764.199	1014.103	617.319	569.646
ENSG00000005844	ITGAL	2862.8	7311.542	13979.334	2843.17	1493.698	8711.274	6242.218	3547.994	3557.645	3829.525	3892.432	5135.861	1617.209	1668.47	3432.574	3016.747	2164.178	509.944	2618.817	4325.913	2853.502	1044.42	1924.909
ENSG00000005882	PDK2	1772.9	1452.054	1383.167	1637.425	1056.562	2090.458	1446.435	2781.345	1491.738	1719.607	1579.5	1010.515	1125.737	531.035	667.217	639.161	878.888	406.98	973.185	998.344	382.844	522.682	810.527
ENSG00000005884	ITGA3	3584.9	4738.563	11881.501	11814.571	12351.218	49327.518	9446.831	23062.387	5174.183	5401.806	33852.102	4235.827	5710.381	2700.236	8677.285	31041.928	86511.423	3675.677	3275.185	11495.862	20346.678	989.949	15505.006
ENSG00000005889	ZFX	5626.8	1261.619	1902.327	779.699	2006.289	1152.742	2176.703	2229.09	1480.844	2624.428	1430.881	971.024	941.352	751.817	609.229	639.37	693.272	1358.42	1433.044	850.954	519.355	1039.765	936.3
ENSG00000005893	LAMP2	2071.3	5943.59	4952.83	2510.399	9858.954	10455.674	10576.229	10964.248	2745.56	8413.795	4434.379	2095.549	1856.573	3165.149	3740.16	2904.419	4163.522	3456.314	2256.573	2854.813	2531.038	2170.464	2794.178
ENSG00000005961	ITGA2B	2436.8	121.206	118.914	348.091	146.618	141.447	107.202	63.286	161.309	144.067	163.537	99.376	266.799	164.483	174.273	138.7	1229.32	181.991	69.805	356.589	17.208	54.65	81.185
ENSG00000005981	ASB4	1726.8	14	25.013	15	103.053	41.209	25	172.054	26	21	48.618	10	27	13.028	26	13	13.873	9	29.997	46.782	8.253	26.119	9
ENSG00000006007	GDE1	2184.1	4012.849	4680.441	3281.07	3312.317	4698.277	5618.958	7326.2	1850.699	4274.372	5257.196	1344.042	3092.786	1573.028	2137.226	1355.653	2075.744	763.113	1050.89	1661.315	1182.309	2583.764	2576.129
ENSG00000006015	REX1BD	813.6	3930.322	5341.871	4217.734	3603.881	4042.528	3701.932	1888.085	1433.289	2153.512	1968.075	1097.188	641.749	695.832	1552.468	1080.107	702.217	849.844	903.931	1032.257	965.579	649.167	568.324
ENSG00000006016	CRLF1	1018.1	318.314	231.636	383.002	245.975	377.989	1674.301	56430.071	408.433	638.045	261.419	196.042	103.431	334.789	573.593	6747.174	42.259	300.507	177.468	185.241	130.458	457.444	28.72
ENSG00000006025	OSBPL7	2271.9	2347.166	3914.888	4389.477	1099.724	3765.347	2885.754	2911.535	1799.001	2118.113	2888.989	1296.35	1723.23	708.734	2606.235	1296.698	1738.615	191.018	1085.773	1366.458	1139.936	735.887	1063.083
ENSG00000006042	TMEM98	1451.1	2446.647	1792.239	3236.621	2729.883	4832.702	3977.448	6665.505	2024.446	4881.724	3179.623	1503.352	3252.907	735.923	1496.827	2875.276	751.882	1011.7	1754.543	636.912	811.846	939.422	277.767
ENSG00000006047	YBX2	1743.9	177.008	544.216	106.001	176.016	412.068	422	20.001	37	214.999	38	26	19	125.078	87	8	2044.28	148	49	72	6	134.389	135
ENSG00000006059	KRT33A	1119.3	23	1	5.995	7.094	4	0	0	0	13	0	0	0	0	0	1	0	6	0	0	0	24.982	0
ENSG00000006062	MAP3K14	3450.3	2382.856	2977.182	2571.58	716.584	2504.573	2288.371	1516.612	1845.374	1216.449	959.07	2201.458	1014.741	432.191	1272.889	735.8	507.798	469.915	955.568	625.837	238.296	131.212	509.788
ENSG00000006071	ABCC8	1372	0	28	28.33	2.077	31	8	28	30	12.011	151.199	14.67	13.999	12.896	29	7	0	2	38.999	33.001	3	30	3
ENSG00000006116	CACNG3	2915.7	0	1	0	0	1	0	0	0	0	5	2	0	0	0	0	1	1	1	4	0	0	0
ENSG00000006118	TMEM132A	1930.3	7002.923	3425.559	16402.655	7693.305	3452.085	3015.937	2523.681	2021.622	7443.028	4149.887	1234.005	487.065	4553	1866.413	3888.161	2951.969	5022.099	635.918	1959.059	2934.125	3637.834	1239.789
ENSG00000006125	AP2B1	5030	8134.4	9091.556	6883.011	9084.723	11815.224	12507.181	12591.874	5889.727	11604.373	12578.948	5688.608	13183.409	4082.129	5577.655	4609.333	10270.09	2462.312	4265.146	4489.418	4277.298	2684.76	4811.78
ENSG00000006128	TAC1	747.1	0	13	0	0	2	0	1	1	0	0	5	0	5	10	2	0	0	0	0	0	0	2
ENSG00000006194	ZNF263	2742.5	2331.689	2505.416	3583.593	1685.854	2016.318	2402.81	2613.452	1194.241	1464.246	2161.819	1062.57	874.052	780.393	1066.086	617.367	639.054	461.811	708.397	629.473	537.474	1069.149	646.852
ENSG00000006210	CX3CL1	3239.7	734.704	1856.603	14301.12	1188.081	3226.169	4213.38	2852.369	2802.017	3062.138	9010.507	3147.514	2078.868	1663.224	1704.42	742.056	1586.165	1265.899	2238.522	2999.052	808.609	571.443	2070.974
ENSG00000006282	SPATA20	2383.2	7389.593	7791.322	14837.805	6532.617	9021.728	6309.937	5632.218	2798.785	5098.73	6085.89	2309.232	5623.51	2229.879	2505.848	2748.534	2047.784	3316.568	2461.918	3252.877	2405.195	1432.826	3140.797
ENSG00000006283	CACNA1G	5611.5	131	35.001	18	180	129.003	55	22	234	163	48.999	42	4	87.014	39	22	13	12	69.07	6	9	40	10
ENSG00000006327	TNFRSF12A	890.6	3568.777	3868.445	5144.193	3141.653	3807.049	4018.496	4704.684	585.047	3371.353	3868.502	1143.003	1341.494	639.523	2635.946	1577.102	3653.059	941.009	189	1908.64	2877.559	378.195	1983.122
ENSG00000006377	DLX6	2041.6	165.559	8	180	1669.498	10	7	1	20	186	1	4	71.978	124.279	10	4.005	2	97	3	0	0	134	0
ENSG00000006432	MAP3K9	10867.6	188.496	1061.308	150.657	317.886	650.81	216.649	936.415	146.778	192.621	1156.347	183.968	713.482	312.269	540.712	302.558	1850.156	625.521	189.837	1351.479	619.796	582.249	570.442
ENSG00000006451	RALA	2517.5	3853.084	3386.592	1757.886	6105.748	3919.704	4680.408	3853.465	1155.005	3820.901	2513.745	1057.186	855.635	754.558	1553.372	1371.063	1756.947	1353.199	770.568	1389.816	2535.249	1175.088	1005.162
ENSG00000006453	BAIAP2L1	3299.7	1638.718	4575.693	11095.324	7974.579	2988.596	4140.207	2748.758	1281.518	2002.4	3832.091	628.302	1519.38	2285.388	3520.415	1024.077	2817.852	2664.394	1011.781	2039.056	1350.743	2355.28	2156.083
ENSG00000006459	KDM7A	6951.9	2257.457	3460.841	1303.733	2063.826	2008.536	1651.721	3608.943	1295.99	2286.034	3151.583	1117.483	1165.716	850.285	736.802	839.955	1073.956	1706.564	1676.851	1306.107	1138.229	1564.123	1097.332
ENSG00000006468	ETV1	3369.3	575.185	561.974	386	1784.526	635.282	1586.564	2101.117	337.284	2745.314	2647.353	443.196	5439.266	530.119	397.523	482.663	950.108	203.888	553.563	640.196	330.328	245.06	347
ENSG00000006530	AGK	2136.2	1529.175	2104.579	2006.886	2227.187	1399.902	1527.149	1746.234	886.551	1358.904	1814.92	730.311	714.376	693.133	677.835	472.169	1128.188	801.17	554.026	745.206	584.117	1013.051	588.94
ENSG00000006534	ALDH3B1	2575.7	1561.597	2912.685	1227.635	800.459	3470.893	3187.333	6381.199	1691.834	1439.241	5616.953	1026.998	2983.763	363.323	1433.85	1562.077	2458.924	195.634	4157.878	2393.755	439.698	178.181	1761.919
ENSG00000006555	TTC22	3013.3	608.15	945.794	1470.095	694.711	453	776.297	950.028	619.723	463.851	844.016	168.024	582.714	3811.821	610.035	196	462	1328.741	346.367	246.316	241.205	176.767	502.461
ENSG00000006576	PHTF2	4309	1475.757	1746.786	577.001	1416.517	1766.698	1991.377	1677.15	556.01	2593.592	1259.369	467.25	577.464	1102.131	547	757.818	1259.259	831.032	673.998	882.267	594.435	792.513	705.887
ENSG00000006606	CCL26	372.8	71	39	206	75	34	81	0	6	21.131	10	14	6	74.616	20	18	21	236	7	1	17	16	16
ENSG00000006607	FARP2	3710	1580.957	2687.63	2774.916	3031.683	2152.834	1750.096	2636.147	1352.372	2544.927	1697.296	1270.355	1842.328	1489.269	1428.861	759.641	762.821	1021.162	1514.12	980.922	840.695	923.679	975.702
ENSG00000006611	USH1C	1085	0	989.775	193	9	41	1197.607	40	36	30	3	8	3	10	1341.111	1.001	0	0	50	17.999	5	78	9
ENSG00000006625	GGCT	940.9	3708.776	4597.994	2904.251	4240.08	4199.034	2417.586	3324.303	865.864	2465.23	2370.311	630.151	945.595	810.502	802.646	534.894	976.026	906.118	329.969	545.846	785.442	1641.87	2489.104
ENSG00000006634	DBF4	2124.5	907.26	1179.475	426	829.214	650.601	587.802	467.779	169.943	764.064	379.919	193.445	197.83	305.724	203.605	215.16	467.719	328.537	126.335	285.467	261.436	603.597	277.574
ENSG00000006638	TBXA2R	1834	343.621	393.259	363.765	392.896	451.727	366.353	320.21	316.037	392.53	502.725	235.846	148.695	135.674	194.871	260.48	252.771	152.842	230.28	190.503	152.034	144.262	135.481
ENSG00000006652	IFRD1	1882	2737.127	2943.687	2204.771	2497.596	2628.48	2535.991	2378.538	1057.442	1954.365	2374.861	1045.065	685.871	2429.035	1055.965	1400.947	1638.643	1018.499	894.195	1211.613	684.979	1310.844	880.921
ENSG00000006659	LGALS14	448.5	0	1	0	0	0	1	0	0	0	1	0	0	0	0	0	1	0	0	1	0	0	0
ENSG00000006695	COX10	2425.6	772.028	655.978	284.022	1172.001	742.601	812.208	1156.794	340.054	914.524	978.675	334.739	410.301	418.198	370.642	256.41	469.193	633.697	234.555	193.543	255.649	355.775	217.889
ENSG00000006704	GTF2IRD1	1826.6	1607.552	2195.728	2320.806	1926.208	1683.116	1280.125	1918.827	766.392	1955.374	2339.498	534.73	842.681	962.571	889.2	774.537	1680.134	1562.855	493.721	846.99	460.626	1370.855	617.161
ENSG00000006712	PAF1	1575.6	3237.9	3134.777	4381.223	2892.08	3023.604	4032.545	4179.667	1720.087	2580.918	2314.483	1718.94	837.38	953.97	1741.829	1387.22	1761.802	600.484	1049.965	1203.689	874.449	8410.887	814.15
ENSG00000006715	VPS41	2953.2	3109.843	2800.91	2237.249	3363.858	3636.419	3918.135	5618.224	1704.556	3193.066	2678.237	1223.667	1396.672	1218.025	1570.875	1327.719	2599.857	1270.618	1253.816	1521.837	1135.582	1432.19	1371.451
ENSG00000006740	ARHGAP44	4033.5	290.166	381.026	606.774	204	398.462	672.002	1891.347	577.12	367.111	1771.731	537.025	612.915	458.687	529.5	313.008	273.148	186.053	671.195	395.288	143.999	252.346	230.011
ENSG00000006744	ELAC2	2279.4	3617.446	3755.877	3548.032	5788.302	3126.785	3578.386	4295.325	1774.368	3555.587	3083.931	1816.011	1975.756	1749.259	2039.963	1282.721	1613.33	2630.157	1307.539	1056.589	1290.744	1768.346	1033.802
ENSG00000006747	SCIN	9545.3	132.149	835.201	151.47	278.235	464.585	362.439	2149.272	195.801	217.496	675.414	190.266	2596.886	456.339	306.154	165.083	203.499	82.833	476.822	361.404	265.171	279.896	1219.33
ENSG00000006756	ARSD	3329.9	1291.792	4033.709	4826.614	3296.611	3260.834	9427.592	4826.327	2822.465	3310.098	4337.409	1692.04	3714.308	979.517	1479.205	1133.53	1923.502	3537.832	1721.896	1456.088	941.841	447.019	3312.863
ENSG00000006757	PNPLA4	1179.7	470.998	638.58	440.007	670.815	413	1440.79	693.125	393.039	835.899	493.02	231	574.705	237.136	257.861	155	164.042	431.252	312.715	160.003	145	349.274	319.69
ENSG00000006788	MYH13	5748.3	13.102	2.935	2.002	75.122	1	63.969	4	2	69.892	1	1.679	0	6	8	5	2	1	0	0	7.921	7	3
ENSG00000006831	ADIPOR2	3820.5	5608.223	2844.655	3433.132	7317.022	4401.575	4018.576	5053.483	2068.297	3709.109	3367.882	1776.68	1279.577	1865.671	1837.246	1738.105	2126.196	2265.031	1136.272	1251.023	1400.915	2807.949	1990.564
ENSG00000006837	CDKL3	847.5	109.261	128.541	151.881	114.526	139.654	201.721	146.687	61.451	132.14	146.739	45.017	35.571	25.412	54.88	21.477	35.428	35.917	66.488	39.26	29.349	25.404	23.883
ENSG00000007001	UPP2	1666.3	0	8	3	21	4	5	2	8	5	1.388	0	1	1	1	0	6	1	5	8	3	6	1
ENSG00000007038	PRSS21	769.3	410.001	2476.671	12	197	47.001	123.999	23	127	317.02	46.999	146.998	793.268	714.139	214	352.758	9	7	36.999	49	51.001	160	271
ENSG00000007047	MARK4	3328.9	1719.712	1911.902	1025.468	3692.456	1553.975	1788.215	1975.837	1303.438	2184.506	1934.909	1288.212	592.558	892.65	875.375	1152.016	1325.326	690.386	715.467	818.664	644.089	1193.93	727.585
ENSG00000007062	PROM1	2145.9	67	81	275.999	275.001	369.011	54	653.029	168.064	172.001	445.051	48.001	2918.23	10	1996.021	4	4	17.999	1803.082	503.789	29	125	93.056
ENSG00000007080	CCDC124	786.5	2932.446	3600.813	4493.26	2821.146	2786.909	2452.524	1661.583	866.278	2339.992	2617.451	974.368	860.265	816.449	1112.827	621.864	865.372	998.209	487.114	649.359	729.103	1350.865	944.387
ENSG00000007129	CEACAM21	778	481.976	525.27	111	88.001	648.72	330	227	198.703	230.26	181.964	228.3	79	71.201	215.037	101.999	115.999	27.012	140.37	124.004	117.006	41	88
ENSG00000007168	PAFAH1B1	3643.1	7454.7	6989.563	4883.466	8690.574	7267.342	8144.545	12208.123	4506.276	9793.621	6750.985	3651.098	3219.441	3879.569	3789.911	2940.231	2646.672	4838.511	3781.24	2436.333	2873.617	2679.059	2074.326
ENSG00000007171	NOS2	3845.8	126	38.045	4910.507	119	81.098	124	122.006	64	4181.115	333.01	83	7.001	34	117	49	19	8.858	42	51.018	54	8874.914	18
ENSG00000007174	DNAH9	2049.4	18.84	56.602	34.714	53.27	354.743	23.931	793.357	108.352	46.508	46.788	100.085	7.146	45.002	90.762	12.232	5.003	77.067	3309.925	418.456	24.212	9.043	16.142
ENSG00000007202	BLTP2	4377.1	8943.703	7748.032	5680.265	30679.761	9884.53	7710.647	9394.328	6693.933	10550.118	6824.182	4987.826	11009.183	4724.231	4902.287	4331.323	5837.797	3625.216	3851.11	4070.585	3696.149	3334.471	4980.844
ENSG00000007216	SLC13A2	2325.4	0	22	190.069	310.035	3	1	92	0	1	0	0	439.435	1	44	0	0	0	12	0	0	73.904	0
ENSG00000007237	GAS7	6688.6	4312.898	2185.674	976.528	4775.883	4912.995	4670.053	3140.246	4653.386	9075.353	1339.024	2949.082	609.64	1388.387	2240.364	1723.283	1094.061	609.94	2827.834	1556.76	1121.822	574.137	1028.452
ENSG00000007255	TRAPPC6A	550	1009.969	1555.764	2163.526	2842.788	756.136	1158.952	682.973	454	568.614	620.55	471.999	787.667	440.202	468.999	281.002	1001.54	215.325	318.392	491.445	184.012	236.265	502.025
ENSG00000007264	MATK	1597.1	728.948	1284.997	330	188.067	3007.239	1017.022	384.003	368.973	398.029	331.13	405.087	126.734	157.023	602	289.2	183.057	58	196.994	359.53	123	77	202.095
ENSG00000007306	CEACAM7	2028.5	11	233.01	73.001	0	2	74	34	108	24	19	2	29	1	1354.259	1	2	2	10	1	0	98	417.378
ENSG00000007312	CD79B	934	1879.012	2645.574	716	335.127	1139.245	1089.747	443.001	570.425	483.515	209.946	2471.891	204.332	247.53	979.775	502.652	113	51.001	1281.336	201.502	537.829	115.999	294.512
ENSG00000007314	SCN4A	1425.8	16	89.009	17	10	26	24	30	46	12.01	7	34	26	38.001	34	21	77.001	10	30	38	11	19	51
ENSG00000007341	ST7L	1273.4	564.002	863.562	1284.663	536.773	711.966	843.508	1085.468	426.867	731.578	785.325	241.496	282.117	245.495	353.109	238.536	308.289	360.56	288.35	305.586	195.668	297.632	232.176
ENSG00000007350	TKTL1	2398.3	8	4	1	6	7	1	30	23.999	5	7	69	4	2	7	0	0	1	3	4	0	2	3
ENSG00000007372	PAX6	6720.3	12.829	7	840.063	1076.762	1	3	3	0	284.518	3	2	0	129.635	12.483	3	0	200.871	2.665	0	29.711	897.603	0
ENSG00000007376	RPUSD1	1680.9	1776.845	2380.982	3407.162	991.801	1413.054	1445.169	918.735	705.986	1075.502	1759.72	570.185	505.126	761.888	707	501.82	582.525	388.994	392.001	423	476.076	1057.166	602
ENSG00000007384	RHBDF1	1420	2286.321	9195.989	6828.496	3091.111	3155.323	3368.455	3630.279	1993.625	2803.75	5017.242	1601.854	1316.716	742.163	2035.008	1615.54	1316.146	749.248	1438.141	1493.794	856	1273.678	1830.712
ENSG00000007392	LUC7L	1260	6917.927	9472.35	18408.947	4897.611	7393.286	8019.991	10772.14	4151.181	6086.01	7385.527	3135.65	1729.488	1406.079	4075.423	2252.122	1683.228	1366.186	2413.669	2035.106	1531.646	2925.975	1228.965
ENSG00000007402	CACNA2D2	3692.6	120.992	477.528	1133.491	440.116	209.294	1383.775	4873.873	2104.64	209.088	2952.116	1265.926	2096.924	253.65	421.524	236.175	81	91.19	263.502	670.749	78.333	255.388	122.543
ENSG00000007516	BAIAP3	2685.3	507.143	3412.633	1058.164	268.87	955.599	2223.824	1661.404	393.351	138.32	434.901	427.477	207.046	565.316	655.123	416.06	1370.657	233.702	2321.704	723.432	102.028	154.86	196.588
ENSG00000007520	TSR3	1003.6	3071.247	2551.61	3135.335	1924.574	2597.148	2381.327	2075.17	1006.92	1828.193	2414.201	839.028	836.126	812.309	995.555	739.998	925.699	656.755	578.528	583.377	704.679	914.18	934.886
ENSG00000007541	PIGQ	1720.4	3258.864	5346.278	7491.919	2964.732	4908.522	4264.733	5258.63	2135.606	3297.246	5817.738	1455.304	1627.488	1468.613	2180.088	1352.197	1681.488	1028.805	1536.339	1544.144	992.974	1955.919	1301.565
ENSG00000007545	CRAMP1	5986.6	3246.199	2973.201	3613.221	2705.782	2336.747	2242.258	3361.797	2937.159	3485.58	4659.346	1801.306	1209.465	1508.844	1418.74	1468.031	1189.421	1649.2	1940.208	1209.689	1128.446	1855.049	1005.977
ENSG00000007866	TEAD3	2665.1	2811.769	2529.262	6129.784	3535.606	2128.086	3199.053	4670.545	1915.16	5365.799	3558.312	1421.101	1401.728	1609.959	1685.167	919.551	1083.957	1389.403	1087.125	789.522	615.729	2544.311	1684.085
ENSG00000007908	SELE	3617.9	2273.154	933.696	36	1047.077	297.025	31	393	3668.254	170.088	71	563.909	273.169	31.035	377.002	156.027	50.999	1	616.156	287.321	23	22	4
ENSG00000007923	DNAJC11	2979.5	3673.651	3324.311	2537.68	2944.243	2923.716	3546.259	3806.749	2092.602	3827.125	3444.445	1605.24	1421.003	2252.194	1667.657	1255.795	1301.911	1184.504	1093.793	1313.146	1040.955	1445.412	914.816
ENSG00000007933	FMO3	1699.9	463	289.18	500.02	755.273	671.262	1039.408	920.169	842.372	2456.499	514.761	1084.212	144.325	182.625	255.119	255.942	123.379	743.555	1279.724	347.059	240.595	5020.565	121.382
ENSG00000007944	MYLIP	2403.4	1190.346	1993.806	1084.156	1099.795	1164.772	1258.209	3576.378	1459.098	1857.405	2469.087	907.274	1247.017	737.25	548	654.96	1124.327	777.894	1175.135	879.668	451.126	887.455	1282.225
ENSG00000007952	NOX1	2250.3	11	23	31	17	40	40	20	10	18	16	5	14	5	15	9	11	1	19	16	6	8	6
ENSG00000007968	E2F2	5023.3	846.199	554.421	518.717	426.312	389.165	247.411	253.939	232.544	510.459	408.032	190.288	113.514	225.99	114.338	196.952	153.829	212.168	52.608	145.471	159.517	242.068	187.928
ENSG00000008018	PSMB1	786.4	12450.531	8204.164	9310.85	11438.817	8157.133	10346.447	7767.933	2867.338	11073.547	6290.193	2513.383	2715.96	2710.805	3673.166	2436.632	2625.517	3134.117	1797.638	2107.229	2977.499	4250.282	2068.73
ENSG00000008056	SYN1	1614.1	263	107	217	225.015	91	131.015	125	89.001	162	66.028	93	10	32.026	114.025	150.048	26	15	37.853	22.029	78	49	14
ENSG00000008083	JARID2	5524.9	1933.393	1833.178	1738.275	1590.208	1452.045	1357.53	2004.457	1203.002	1786.627	1527.823	1077	751.01	1460.38	772.4	1124.327	616.875	1795.086	750	566.694	981.327	1451.592	403.002
ENSG00000008086	CDKL5	7860.9	999.397	1386.985	678.252	2134.438	1119.452	1262.237	2440.674	726.731	2256.887	1105.213	507.161	574.827	368.953	583.594	621.921	514.809	806.49	655.357	567.539	636.837	690.659	763.46
ENSG00000008118	CAMK1G	2272.3	274.015	128.048	113	290.148	332	156.043	94	51.044	156	78.003	53	11	70.23	80	32	66	25.019	30	53	21	18	29
ENSG00000008128	CDK11A	949.7	4624.346	6580.322	7582.782	2997.115	4762.621	3947.308	3473.193	2567.874	3093.504	2953.468	2273.541	879.192	1539.567	2471.228	1122.878	1384.019	1093.339	1217.583	1640.687	1245.601	1106.81	909.111
ENSG00000008130	NADK	2040.2	7286.059	8306.352	7872.966	3372.87	7806.415	6966.343	8975.833	3938.088	5956.832	4721.241	3690.164	2999.813	3211.863	3847.384	2442.679	2839.274	1811.66	1980.638	3879.36	2042.853	1572.55	1963.963
ENSG00000008196	TFAP2B	5605.3	20	0	97	64.019	1	0	3	3	132	4	1	0	0	0	1	0	0	6	2	0	766.994	0
ENSG00000008197	TFAP2D	1543.3	5	0	14	0	0	0	0	0	1	7	0	0	0	0	0	0	0	0	0	0	6	0
ENSG00000008226	DLEC1	3167	182.753	954.955	354.725	165.989	1142.355	301.857	2071.435	600.937	324.583	542.304	436.247	128.844	63.708	562.098	110.267	86.314	118.381	6701.19	1157.049	151.89	109.558	265.75
ENSG00000008256	CYTH3	3912.8	2224.106	3801.91	1615.471	2724.501	3227.047	2904.296	2698.961	1812.832	6176.234	1638.204	1612.208	1144.845	678.285	1460.294	1460.9	1266.505	619.354	1358.671	1453.854	1055.461	884.43	1951.102
ENSG00000008277	ADAM22	7307.1	132	499.343	69	1381.221	572.042	309.855	266	205	496.039	474.076	181.022	171.282	40	244	385	294.014	42	302.001	200.001	134	205.999	93.011
ENSG00000008282	SYPL1	1556.1	4541.67	2583.713	1035.001	3873.718	3285.921	4948.223	5108.069	2056.181	2747.073	3105.639	1487.762	1618.603	2566.304	1163.525	1694.308	1936.265	2949.001	2141.313	1447.401	1251.674	1809.623	1781.888
ENSG00000008283	CYB561	2275.1	4120.883	6089.735	5968.421	4027.392	6600.78	5142.585	11896.967	3386.847	4134.978	5165.001	1660.649	6195.137	2063.454	2503.111	1507.302	4213.683	1788.764	2078.29	2147.516	1391.482	2156.48	2808.33
ENSG00000008294	SPAG9	4197	4268.34	4621.926	1856.522	4193.385	4366.516	4146.531	7405.806	2741.813	5667.607	6365.142	2034.061	6207.021	1955.68	1808.669	2690.936	4758.683	2489.358	1815.271	3017.37	1623.267	1745.246	2674.17
ENSG00000008300	CELSR3	5237.4	471	634.001	736	345.124	2196.389	384	852.146	253	375.008	569.125	253	1054.39	198.235	610.999	566.613	739.128	286	217	1491.744	473.119	258.022	252.999
ENSG00000008311	AASS	2104.2	461.049	853.505	1497.703	904.422	357.549	1436.52	3226.492	2113.334	1387.723	1683.662	709.848	992.087	1113.255	288.638	416.683	540.806	887.444	1027.839	528.749	378.374	1167.328	151.116
ENSG00000008323	PLEKHG6	2261.6	499.014	135.003	1219.947	1978.119	448	475.312	246.002	108.999	481.62	367.314	53.001	107.028	559.808	377.001	107.824	376.643	809.14	76	158.127	65	227.169	265.846
ENSG00000008324	SS18L2	616	928.805	969.668	1150.069	737.646	1308.138	1165.498	1023.713	294.999	589.079	727.492	349.04	281.533	285.673	397.045	286.362	229.583	172.276	194.134	237.688	264.985	269.618	332.231
ENSG00000008382	MPND	1229.9	983.588	2082.345	1593.406	1025.063	1937.459	1673.047	1828.98	565.243	1134.747	823.887	430.069	525.924	376.845	605.589	362.769	489.512	449.399	344.294	472.16	345.309	614.805	531.979
ENSG00000008394	MGST1	676.2	1524.526	3948.11	3207.609	440.08	6964.395	10961.474	13379.588	1296.596	1226.653	16347.581	1159.491	6567.432	528.254	960.362	1837.214	4796.165	3579.589	614.588	2482.741	1321.493	2524.852	6607.322
ENSG00000008405	CRY1	2595.9	1234.575	831.239	242	1305.358	627.213	1132.738	1991.45	564.108	1535.618	818.174	796.033	286.914	477.716	678.985	618.627	285.01	445	528.761	561.443	442.492	555.856	261.999
ENSG00000008438	PGLYRP1	552.3	20	4	3	8	1	3	7	19	10	9	13	5	2	24	3	2	2	2	7	2	5	3
ENSG00000008441	NFIX	4683.6	1710.001	1679.421	3403.907	2998.72	2380.745	3063.376	5917.511	4709.42	10193.19	3890.924	2926.874	5681.898	956.126	1444.252	919.313	704.972	1197.756	4922.672	1571.457	489.87	757.15	667.392
ENSG00000008513	ST3GAL1	5967.5	3331.215	2205.37	18.134	1475.989	2285.953	2117.111	3847.022	2667.361	2211.718	4038.048	3182.533	3950.589	1459.814	1758.72	1831.407	583.913	1745.748	1156.395	1573.812	998.893	1341.813	2538.099
ENSG00000008516	MMP25	2134.4	3008.504	741.208	639.1	212.749	480.119	921.759	398.326	1035.625	545.688	524.784	722.537	179.632	223.077	1527.674	372.962	282.78	78.311	193.61	423.626	257.96	148.922	191.162
ENSG00000008517	IL32	709.5	10966.703	10341.852	4364.521	18139.276	15146.022	17864.083	5636.051	2210.11	10558.064	12712.775	6533.556	4651.03	1959.808	6757.651	3034.034	4968.221	889.731	1352.66	4445.617	2989.971	1179.999	3317.017
ENSG00000008710	PKD1	1813.9	7274.324	8886.565	9709.866	8408.818	5525.56	5303.69	7338.944	7012.29	10725.084	9056.158	4263.158	3428.991	4487.725	3698.447	3183.746	2865.471	3857.904	7851.361	4100.338	2727.896	5888.216	1866.869
ENSG00000008735	MAPK8IP2	4469	48.173	251.384	779.803	197.273	133.661	95.928	154.601	153.161	111.961	85.544	42.231	265.418	219.654	129.641	119.158	504.808	298.571	66.726	486.049	140.575	81.679	24.116
ENSG00000008838	MED24	1539.8	4504.913	4968.402	8122.585	4495.789	5301.301	4868.363	8890.077	3664.039	5497.087	5006.922	2556.036	3249.573	1816.453	2901.808	2294.564	2996.901	1755.933	2106.77	2750.891	1513.692	1815.02	2379.744
ENSG00000008853	RHOBTB2	3897.9	1249.041	2446.006	3547.578	1508.341	3889.878	5954.112	24450.892	3632.535	2681.517	16379.461	2874.746	2602.607	1201.131	1707.423	1028.753	752.288	300.363	1317.227	1402.202	684.567	382.495	2036.194
ENSG00000008869	HEATR5B	6225.1	1656.508	2527.201	1176	2367.736	1742.179	1574.191	3287.841	1529.666	2298.344	2421.749	1114.644	1469.797	1113.959	932.709	838.919	1469.709	985.331	1351.243	1107.478	957.105	1334.823	823.134
ENSG00000008952	SEC62	2188.4	5012.215	5110.433	7335.338	5362.451	6008.297	6462.889	8331.193	2911.556	6656.997	5385.007	2567.856	2483.348	2528.928	2863.862	2659.574	3142.851	2434.605	2992.096	1834.656	1909.877	2548.501	2951.266
ENSG00000008988	RPS20	462.6	44100.688	69629.257	65199.458	43039.162	48448.776	68454.609	36573.827	16921.516	32449.461	63924.919	20490.146	27007.467	10081.573	20964.475	8367.297	17530.989	12819.451	9394.907	7640.238	13401.635	15669.356	23894.643
ENSG00000009307	CSDE1	2940.6	18578.293	15492.341	11706.663	19650.476	16220.473	23728.532	34270.297	11537.807	28227.657	18704.091	10342.514	10982.134	10006.827	10255.599	8146.152	13863.15	9839.367	9715.579	7738.303	7575.537	7203.893	6878.253
ENSG00000009335	UBE3C	4347.3	4253.397	3328.18	2261.557	5849.04	4206.402	4220.82	6364.912	2770.469	4237.467	4017.738	2033.499	2299.73	2305.221	1915.449	1589.654	3764.838	2568.461	1718.837	1832.393	2712.021	1826.577	2220.627
ENSG00000009413	REV3L	3255.8	536.146	637.934	302.095	539.768	534.394	650.193	975.021	649.426	923.513	854.397	248.241	222.624	265.638	268.28	289.946	203.248	520.831	897.406	554.413	374.342	323.128	142.992
ENSG00000009694	TENM1	12707.3	84	161.016	58	282.284	277.239	109	2675.602	40	588.418	128.019	148.649	37	25	83.128	109.046	15	12	435.448	197.463	84	33.002	20
ENSG00000009709	PAX7	5370.3	10	8	29	2	1	6	513	1	1	0	0	0	4	0	0	0	0	6	0	0	31	0
ENSG00000009724	MASP2	2262.2	122	249.915	24.007	58	27.017	57	175.971	173	159.964	198	43	119.399	97.234	58.991	87.001	39	79.003	116	51.1	85.052	20	31
ENSG00000009765	IYD	2692.1	43.261	556.732	246.271	66.137	81.525	276.801	2117.185	84.724	135.568	228.064	46.509	336.053	20.275	702.137	36.306	39.775	33.325	73.546	33.219	26.982	115.331	47.714
ENSG00000009780	FAM76A	2331.9	713.214	800.312	501.307	920.834	684.179	1017.869	1245.225	388.001	625.114	583.255	339	273.165	175.262	422.935	271.123	241.001	267.002	410.98	393.422	201	181.999	235.924
ENSG00000009790	TRAF3IP3	1488.1	3976.71	8097.904	1239.413	787.941	2843.565	2083.571	1666.738	1508.405	1586.532	2484.093	1994.126	640.182	619.353	1620.903	1205.112	746.87	289.629	1799.906	1635.788	1333.618	355.849	727.054
ENSG00000009830	POMT2	1764.1	2456.796	1587.154	4864.296	2151.437	2489.336	1782.23	2173.47	1053.055	1866.785	1349.098	653.843	665.279	718.246	992.389	832.435	972.533	1117.489	620.368	659.953	797.679	783.51	341.855
ENSG00000009844	VTA1	1788.7	1380.693	1121.038	1148.319	2261.338	1673.85	2204.811	2120.045	675.485	2451.507	1407.412	518.391	745.828	809.568	800.555	642.384	784.883	860.272	590.153	481.224	687.468	1301.882	484.81
ENSG00000009950	MLXIPL	1952.6	630.016	317.99	785.62	241.566	218.731	586.886	240.831	276.948	162.995	1399.417	135.196	276.112	348.138	456.28	80.837	818.555	341.659	199.737	397.872	85.725	486.308	363.6
ENSG00000009954	BAZ1B	5703.7	5474.939	4665.747	3176.184	6349.484	5082.625	4419.378	4506.999	3165.78	6494.179	4227.978	2854.467	2335.79	2326.705	2402.834	2332.614	3630.995	2742.062	2253.719	2250.217	1661.228	2653.484	1957.826
ENSG00000010017	RANBP9	2305	2532.284	2678.398	1702.13	2726.262	2191.506	3362.781	6981.627	1330.03	3438.108	2868.739	1194.03	2456.739	1057.626	1071.612	1280.615	1227.442	1300.728	970.003	805.644	683.373	1267.575	1861.19
ENSG00000010030	ETV7	1395.7	589.999	1231.449	295	605.786	951.191	933.516	401.011	290	467.399	682.918	303	553.433	189.156	316.203	212	363.029	97	117.062	244.001	197	72.001	590.071
ENSG00000010072	SPRTN	2352.8	639.134	421.127	235.134	1118.586	310.072	446.486	921.28	231.42	640.305	523.651	217.635	306.439	287.002	163.831	141.947	315.494	349.282	247.792	313.533	160.039	338.02	237.948
ENSG00000010165	METTL13	1790.3	2415.831	1283.249	1458.074	3502.765	2053.459	1984.571	3246.067	1097.121	2102.02	1972.611	977.005	1700.654	1038.559	878.424	1219.293	1168.968	1156.576	758.602	866.817	658.199	794.321	952.139
ENSG00000010219	DYRK4	520.3	2006.24	1450.844	1603	1690.16	1967.471	1507.574	1284.851	718.128	1525.036	935.704	644.79	377.406	266.797	836.69	482.346	522.544	533.005	450.385	444.411	416.136	353.063	180.589
ENSG00000010244	ZNF207	2306.9	8199.554	9850.384	4737.819	10749.659	9183.453	10220.351	16314.851	4539.977	9806.629	11307.75	3757.805	9789.295	4010.348	3933.716	4881.489	4275.291	4063.227	4490.61	4380.355	4214.672	3896.785	5427.198
ENSG00000010256	UQCRC1	1168	6570.208	4874.244	5791.044	7309.547	8800.441	7912.04	7777.275	2548.362	5654.757	5760.728	2556.687	2876.137	1950.001	3328.721	2714.397	2723.865	2522.016	1762.926	1964.845	2832.85	2544.909	1606.171
ENSG00000010270	STARD3NL	1385.2	1638.761	1165.017	759.009	2588.897	2336.655	2390.816	2857.256	727.508	1676.579	1754.587	872.089	701.382	509.262	801.688	772.815	1732.913	146.002	554.665	757.725	966.313	645.67	748.954
ENSG00000010278	CD9	1047.6	27335.345	3743.169	18154.912	28286.856	20874.026	14392.737	16249.913	5112.738	17073.76	12942.802	4282.086	1038.642	9307.464	5756.537	5023.917	6335.698	25044.766	3351.199	2075.496	3005.369	13295.913	4299.274
ENSG00000010282	HHATL	536.3	2	693.985	9	3	33.003	2	35	16	3	18	20	4	1	9	2	0	0	135.925	16	0	0	1
ENSG00000010292	NCAPD2	4302.1	12434.797	2832.582	4116.129	11354.87	3817.833	2254.123	2394.672	1632.159	5456.513	2353.459	1656.086	1259.558	2678.795	1258.976	2400.914	3290.961	3706.715	1052.382	1130.585	2205.18	4115.772	2384.759
ENSG00000010295	IFFO1	2211.4	5732.443	5374.287	3209.574	1958.289	5897.204	4448.526	1958.263	3092.836	3948.009	1812.153	2091.905	663.752	694.888	2483.516	1600.007	799.943	315	1520.731	1481.92	1236.346	521.722	843.823
ENSG00000010310	GIPR	2162.4	439.513	2032.248	709.669	314.718	956.261	1137.122	1511.251	755.385	549.708	1546.705	274.782	250.677	145.545	733.515	445.679	552.137	91.766	1209.692	521.213	246.026	115.597	177.833
ENSG00000010318	PHF7	1145	292	354.987	256.01	135.845	258.054	320.117	320.784	166.284	241.104	196.501	156.044	158.041	75.372	117.002	77.378	86	96	212.138	112	95.045	53.999	101
ENSG00000010319	SEMA3G	4098.8	1821.957	352	179	406.044	500	388.169	1375.399	586.087	793.033	1145.925	180	336.449	367.662	400.001	372.07	153.072	140	240.983	728.094	144	110.3	146.169
ENSG00000010322	NISCH	3546.7	11016.421	12145.561	15681.004	9315.715	10804.661	10513.855	13034.33	9000.628	10393.118	12332.42	6316.191	4907.02	2261.841	6634.081	5431.621	3803.348	2952.65	5871.639	4908.042	3313.29	3483.651	3575.648
ENSG00000010327	STAB1	2293.7	21656.47	17498.71	11370.385	8700.085	39224.014	22906.327	11017.422	21150.281	17768.533	8817.112	15219.475	3488.984	5061.26	14729.601	11299.49	5633.642	2824.531	7953.793	9380.56	6087.718	3797.866	3033.299
ENSG00000010361	FUZ	1038.8	592.476	493.693	837.541	479.796	1229.102	814.279	1166.057	511.267	930.668	986.487	347.401	198.105	313.884	538.613	180.987	507.077	145.681	729.835	427.396	160.556	393.249	229.147
ENSG00000010379	SLC6A13	1334.9	19	181.007	141	62.019	32.999	28	10	16	47	26	17	4	27.965	33	13	1	3	23	21	19.001	162.026	9
ENSG00000010404	IDS	4414	6757.202	13957.415	3926.807	6983.116	12282.129	8728.706	7407.258	4935.158	9000.852	8287.697	4260.05	2830.832	3517.491	5097.153	2901.958	5085.489	2732.84	5216.514	4336.615	4053.912	1730.923	7834.924
ENSG00000010438	PRSS3	506	14	583.603	16	9	40	93.041	1	6	46.792	12	3	0	1	388.211	4	6	47	6	23.136	271.999	10	1
ENSG00000010539	ZNF200	2632.5	905.166	901.374	726.631	478.619	602.97	861.353	898.366	469.701	619.803	672.292	282.77	260.691	252.268	311.094	295.21	241.934	236.5	263.119	249.364	233.607	511.433	414.047
ENSG00000010610	CD4	2818.7	13326.092	12349.956	2087.057	5936.883	20655.319	21310.588	8262.525	7690.694	13844.123	7599.044	6715.649	2049.307	3215.775	7566.028	4668.781	4903.606	1100.212	5067.026	6235.876	3086.35	1658.691	3336.161
ENSG00000010626	LRRC23	1031.3	677.902	542.832	835.47	737.972	889.664	807.46	961.755	241.739	286.273	454.933	226.302	209.117	186.577	346.145	197.234	131.587	257.178	1297.656	321.729	95.107	192.999	160.618
ENSG00000010671	BTK	1298.8	2710.393	2938.086	263.438	769.003	3553.63	3276.047	1328.42	1257.667	1860.143	838.168	1478.445	310.912	372.398	1483.541	639.641	485.55	198.101	1308.696	889.335	766.389	259	483.664
ENSG00000010704	HFE	3252.9	701.244	1004.544	793.751	1374.204	1121.677	1265.901	1445.421	692.173	1164.271	849.416	374.432	988.696	193.539	535.2	469.16	489.475	414.403	510.808	267.119	305.354	324.409	286.07
ENSG00000010803	SCMH1	2216.6	736.393	754.571	368.59	1878.07	899.084	1032.827	1676.875	794.927	1382.523	1439.067	888.747	835.465	515.364	406.755	503.569	521.859	549.218	663.382	579.645	542.967	463.059	338.581
ENSG00000010810	FYN	1335.2	6549.124	5172.152	1040.502	3356.097	4956.045	3105.316	2518.839	2521.683	4522.545	3229.465	3130.227	2616.185	1106.99	1896.922	1869.669	3596.851	547.001	1269.314	1989.657	1759.745	1708.69	1501.586
ENSG00000010818	HIVEP2	8857.3	2317.265	2031.337	1418.461	3347.405	1619.519	1871.313	2736.067	1467.13	3804.304	2519.747	2760.26	848.609	905.118	1509.365	1488.658	1662.508	1323.201	1470.342	1125.153	1291.075	1783.627	737.119
ENSG00000010932	FMO1	1439.1	477	376.219	120	642.65	522.696	842.592	253.614	465.806	1128.173	21	199	10	310.725	324.069	144.908	88.048	185	315	18	170.056	126.063	240.999
ENSG00000011007	ELOA	4323.3	3134.485	3050.661	2248.804	2903.521	3415.242	3475.676	6434.293	2137.079	3576.837	3546.26	1571.389	1768.1	1151.15	1625.533	1290.038	1014.707	1260.329	1202.67	1021.577	1312.207	1828.889	1091.227
ENSG00000011009	LYPLA2	1339.5	4472.867	4635.953	5727.546	3088.312	4969.221	4338.303	4242.422	2265.925	3627.261	6429.661	1799.109	2349.591	1363.649	2611.355	1757.436	1938.348	1268.025	1111.5	1672.815	1880.09	1200.792	1502.586
ENSG00000011021	CLCN6	3998.4	1884.275	2906.381	2383.595	1852.026	2363.139	2244.559	4924.127	1877.175	2398.187	2908.904	1654.038	1314.371	953.72	1379.494	997.308	805.628	850.951	1311.298	1333.303	988.794	830.779	589.378
ENSG00000011028	MRC2	3679.8	14843.379	7142.429	15761.314	18304.18	23115.101	26054.948	11745.028	12235.062	25014.26	11459.334	7004.786	2566.253	4276.858	8053.822	6384.765	7974.278	4001.386	9683.84	5160.471	3694.552	2403.298	4164.344
ENSG00000011052	NME1-NME2	853.3	802.922	533.577	88.456	1005.239	245.982	848.681	258.259	251.466	1004.358	376.652	286.75	376.035	373.769	316.934	70.202	605.821	358.083	69.453	63.219	159.356	250.492	265.211
ENSG00000011083	SLC6A7	3235.4	528.495	161	21	158	144	93	34	39	122.047	20	28	11	12	45	24	21	16	15	28.062	33	9	23
ENSG00000011105	TSPAN9	3880.5	6704.703	1881.364	3478.306	10530.327	3343.126	4579.275	3204.783	3757.679	8053.062	2711.849	2891.235	988.092	1301.066	2019.899	2269.126	1040.516	1400.944	2910.522	1256.573	1534.021	2160.378	1361.517
ENSG00000011114	BTBD7	5627.2	1830.463	1748.555	1407.072	1595.305	940.514	1314.068	2247.376	1360.422	1914.174	1875.981	825.563	1351.359	999.426	660.009	863.734	731.272	1131.245	1127.972	907.027	815.297	1312.738	637.994
ENSG00000011132	APBA3	1316.1	1906.486	2985.809	2084.648	3682.573	2155.65	1445.487	1121.045	1017.931	1822.394	1747.332	864.42	583.808	452.646	937.809	697.611	822.696	918.664	710.429	637.572	580.91	731.645	602.867
ENSG00000011143	MKS1	1276.2	1060.047	980.165	1707.404	771.201	1123.302	1146.225	1570.991	609.999	1078.425	1199.226	401.121	797.245	342.811	434.531	415.114	706.552	451.997	634.32	380.428	290.182	546.636	352.054
ENSG00000011198	ABHD5	1749.2	1272.597	1112.669	462.967	975.002	1768.536	1794.39	2497.208	594.678	1134.69	1576.604	739.682	414.453	562.131	696.394	575.665	422.644	530.368	324.82	600.521	550.699	403.275	636.464
ENSG00000011201	ANOS1	3256.3	338.139	463.012	1823.095	416.184	1036.394	1127.161	1228.638	552	1655.348	661.761	454.176	238.039	366.052	281.999	654.001	182.012	408.061	914.135	544.268	325.026	966.077	1159.147
ENSG00000011243	AKAP8L	1364.5	6159.408	8537.152	15997.648	8699.546	5998.909	5558.941	4854.211	3718.917	4762.606	5729.134	2887.958	2012.672	1465.365	3386.534	2104.752	1797.444	1894.294	2205.307	2187.477	1692.794	2895.687	1651.801
ENSG00000011258	MBTD1	4771.1	1157.525	1377.112	633.855	982.832	792.017	863.74	2050.745	711.956	1630.669	1777.525	479.812	1028.756	1300.528	396.906	570.006	1059.12	515.105	777.157	614.937	457.051	781.769	642.105
ENSG00000011260	UTP18	1476.3	2288.63	1969.81	725.001	1959.348	2607.691	2316.149	2104.164	628.823	1804.992	1296.444	749.53	1309.59	871.813	736.555	647.011	1113.268	816.146	485.228	718.036	763.693	755.595	893.454
ENSG00000011275	RNF216	5015.1	4513.688	5612.848	2257.049	6689.241	4238.997	3349.773	3040.093	2744.09	4961.354	2516.711	2578.835	1396.361	1661.056	2044.631	1613.355	2730.493	1841.511	2011.87	1654.251	1478.734	2392.251	1522.191
ENSG00000011295	TTC19	2515.1	2243.901	3472.946	2679.72	3496.405	2280.844	3813.977	5108.49	1696.79	2608.858	3685.993	1295.345	1430.993	1139.035	1662.329	908.378	1425.432	1990.384	1109.232	793.708	903.852	1057.086	739.183
ENSG00000011304	PTBP1	2328.5	14955.638	15785.867	15795.153	17845.509	12637.604	12195.738	11923.385	8682.829	17714.437	16389.307	7374.1	6863.23	5724.306	6530.265	5200.833	7278.443	7498.325	5615.945	5001.345	5699.428	8582.291	6815.743
ENSG00000011332	DPF1	1963.1	163	16.001	160.009	37	30.05	28.001	24	16.999	59.002	25	36	5	99.999	17	17.041	67.02	57	10	7	38	133.206	15.001
ENSG00000011347	SYT7	4426.4	1660.83	945.303	311.001	1680.019	1732.168	989.901	7730.267	467.196	980.386	1841.046	410.999	1908.458	573.76	308.035	482.652	1176.127	989.525	239.006	284.139	398.306	141.216	2314.215
ENSG00000011376	LARS2	3274.5	813.913	618.52	564.432	967.087	1309.459	915.852	1392.349	495.119	1142.233	845.248	558.548	572.683	371.613	590.112	491.395	408.256	356.404	450.48	416.117	442.377	688.427	386.003
ENSG00000011405	PIK3C2A	7565.6	1314.942	1966.934	633.578	1645.648	1248.454	1558.696	6175.69	1518.17	2346.585	4383.21	1122.354	2483.627	1000.569	623.901	1548.927	1578.745	799.316	1850.044	1250.609	1087.508	1558.349	1503.956
ENSG00000011422	PLAUR	1222.8	6556.392	4092.674	1982.951	7378.154	9148.904	13813.736	14439.34	1800.185	6076.723	2698.313	4508.845	807.927	785.65	6471.101	4480.316	3669.012	1329.405	378.351	2818.944	1543.512	1281.36	3152.433
ENSG00000011426	ANLN	3506	2677.244	1280.485	582	5517.54	798.198	548.71	294.003	170.013	1323.95	1026.058	149.37	205.793	617.779	101.055	943.065	3761.99	884.388	38	526.461	1736.035	1092.616	715.911
ENSG00000011451	WIZ	4012.2	1921.79	2174.576	2404.088	1917.842	1355.025	1439.004	1313.472	1252.856	2377.384	1708.264	1087.046	1005.433	876.244	988.113	860.163	912.718	1178.223	1006.315	831.82	758.983	764.508	744.676
ENSG00000011454	RABGAP1	4162.3	2713.555	2781.269	2258.297	4810.427	2736.896	3135.773	4817.436	2060.758	4641.478	4852.379	1909.741	1853.397	1237.797	1362.761	1278.939	1711.637	1519.73	1950.824	1317.955	1107.483	1607.042	1062.472
ENSG00000011465	DCN	1469.6	61340.563	19548.48	6208.723	54695.894	63536.945	66508.476	34333.801	35709.357	95878.832	13966.203	29510.318	2439.775	8584.8	23267.838	11459.419	5169.532	4580.068	29566.051	10797.646	5986.58	4408.112	6080.339
ENSG00000011478	QPCTL	1649.1	1124.026	893.844	1285.662	1371.231	1016.899	1106.911	883.918	627.965	879.449	1078.208	452.825	438.855	264.306	614.704	549.293	560.394	148.676	336.781	450.254	350.574	428.971	496.297
ENSG00000011485	PPP5C	1574.9	4751.446	3414.924	3576.748	22608.685	3162.634	4702.203	4262.159	1892.25	4191.622	3470.358	1805.655	1309.237	1456.237	1810.249	1815.465	1969.075	803.318	1497.825	1712.949	1370.101	2058.225	1285.822
ENSG00000011523	CEP68	5102.5	1310.472	1579.074	1705.627	1535.321	1551.482	1671.899	2062.911	1763.906	1719.14	2151.952	1364.908	1076.464	766.155	688.057	813.903	1292.269	1079.785	2002.898	760.439	707.851	1463.89	418.956
ENSG00000011566	MAP4K3	3701.9	816.04	1221.391	468.009	1136.702	981.153	1421.004	2891.418	589.045	1316.335	1476.565	368.923	766.403	614.563	464.035	654.488	899.591	548	821.584	727.163	492.236	767.564	777.534
ENSG00000011590	ZBTB32	1496	583.328	346.076	261	126	185	217	59.86	63	133	56	153.487	41.023	85	291	67	56	35	105	55	156	41	43
ENSG00000011600	TYROBP	390.9	10091.935	8853.155	2628.936	3038.565	22631.461	15363.509	4428.951	3121.214	6777.626	3638.835	3630.993	1199.106	1241.255	5577.306	2096.676	1970.503	649.999	987.303	3423.563	1467.191	802.828	2011.02
ENSG00000011638	LDAF1	1460.8	1003.229	1473.682	2254.542	1527.758	1871.576	2216.743	3428.707	762.016	1339.51	2988.2	450.022	1205.074	825.629	652.125	332.612	658.666	884.633	537.378	673.853	422.846	730.319	1723.016
ENSG00000011677	GABRA3	350.4	2	4	328	332.002	472.04	0	0	54.011	82	2	0	0	103.391	2	0	0	185.019	2	0	6	111.046	4
ENSG00000012048	BRCA1	3941.9	796.369	794.603	800.645	1840.25	730.026	437.308	339.715	275.696	1042.132	582.379	262.494	331.968	492.792	180.315	357.116	782.796	564.544	234.992	416.915	401.78	439.824	348.749
ENSG00000012061	ERCC1	1287.7	4143.064	5152.206	4269.345	8098.09	3569.324	5062.039	3723.781	2514.811	5222.693	3744.569	1992.502	1720.262	1667.167	2276.134	1824.437	2097.71	681.562	1737.287	1416.004	1243.857	1397.387	1100.02
ENSG00000012124	CD22	2009.4	2440.84	7004.443	1096.918	217.724	1894.558	690.388	537.711	990.008	699.823	593.164	6233.735	349.737	324.941	2035.662	858.105	124.338	190.458	2780.995	535.997	1136.938	156.148	225.453
ENSG00000012171	SEMA3B	2562.1	560.704	2689.227	8003.237	836.356	2494.909	2140.242	5829.356	1304.477	2240.646	8216.759	1599.876	444.679	265.979	3531.315	1805.119	3758.528	141.977	1443.149	3857.099	650.003	185.515	1733.076
ENSG00000012174	MBTPS2	4261	731.458	412.113	174.685	1389.278	697.76	1235.469	1552.65	435.506	1240.783	849.093	362.495	428.636	334.928	306.362	490.774	627.552	639.585	497.6	374.711	383.323	392.943	450.374
ENSG00000012211	PRICKLE3	1630.6	710.329	974.012	1655.483	1947.805	622.37	535.354	803.04	494.184	836.396	887.513	349	384.907	386.733	301.043	270.704	363.001	1136.382	256.043	364.075	292.609	683.085	374.091
ENSG00000012223	LTF	2397.6	2029.015	1615.695	4281.052	530.995	718.41	1853.405	7923.565	15535.922	372.07	238.332	5648.658	63.061	3078.223	7130.161	780.985	167	4089.921	2112.653	298.164	2642.598	4882.932	217.3
ENSG00000012232	EXTL3	4768.8	3463.932	1635.552	5231.023	2877.317	3162.224	1793.892	2268.268	2161.678	3263.355	4592.434	1685.578	1014.113	1381.149	1552.615	1270.754	1335.866	1111.065	1317.861	1030.468	1532.632	788.892	1509.687
ENSG00000012504	NR1H4	1462.3	1	0	4	3	8.003	5	12	0	1	14	1	1	3	53.999	1	1	0	6	5	0	0	0
ENSG00000012660	ELOVL5	2412	4982.718	4536.219	2283.186	4369.164	4667.11	4199.182	8065.735	2100.651	5338.807	4604.1	2701.666	3205.565	1420.078	2125.658	2657.46	2584	1225.031	1701.561	2154.362	1724.747	5283.06	3111.392
ENSG00000012779	ALOX5	1564.1	7238.233	8352.475	2896.284	2359.221	13396.272	11902.548	3355.761	3682.73	5663.601	4226.352	4015.706	1325.275	937.918	5656.789	2310.72	2278.442	637	2227.323	3252.828	1716.232	523.923	1590.228
ENSG00000012817	KDM5D	3166.9	7602.683	6.007	6097.191	14	6650.862	5	11427.096	1	0	6692.313	0	0	0	4937.408	3095.051	2	2944.762	0	0	2658.419	0	0
ENSG00000012822	CALCOCO1	2390.8	7974.956	9065.388	7822.127	6776.602	11492.144	10382.788	16031.073	6286.888	11158.333	14190.353	5273.369	3984.075	2443.89	5717.086	3235.251	2818.219	1918.619	4967.737	3929.772	2926.882	1945.353	2910.957
ENSG00000012963	UBR7	3374.3	2264.551	1676.198	1389.411	2021.637	1711.755	1945.174	1681.191	948.342	2245.344	1523.134	875.895	695.529	840.767	832.55	882.52	644.559	1012.898	784.301	704.937	765.062	973.611	781.177
ENSG00000012983	MAP4K5	3872.1	1950.659	2235.917	1375.623	2162.131	1841.304	2324.777	4041.78	1293.284	3851.27	2569.396	956.822	1026.222	1012.658	817.999	1173.249	1764.836	1154.922	1452.447	1418.688	1155.641	910.621	556.53
ENSG00000013016	EHD3	4468.3	1539.832	768.651	583.439	1551.539	914.246	794.487	723	937.652	1551.433	670.181	526.051	421.396	490.817	477.95	513.591	373.493	449.022	446.351	570.751	617.794	294.252	620.01
ENSG00000013275	PSMC4	1310.6	4689.964	5133.244	5865.996	7227.174	4783.885	4975.813	4445.615	1901.147	4709.635	2751.985	2018.483	1743.229	1842.684	2290.418	2443.693	2793.439	1372.077	942.486	1833.152	1259.625	21122.961	2015.368
ENSG00000013288	MAN2B2	5568.4	3375.553	5003.641	4356.019	9208.745	4534.065	6858.297	6881.789	3522.151	5589.236	5346.367	2529.358	1822.776	1965.019	3291.235	2827.968	2487.927	1210.727	2537.337	2623.504	1657.584	1553.301	1437.775
ENSG00000013293	SLC7A14	1698.1	45.447	102.683	90.276	67.7	55.608	64.949	61.228	64.818	55.214	113.552	38.278	40.316	35.712	45.518	28.411	48.073	42.198	38.29	36.348	31.064	65.24	29.04
ENSG00000013297	CLDN11	1670.3	71.002	553.677	258.145	49.09	529.395	462.155	278.001	186.013	140	108.764	83.377	33.959	51.035	250.948	283.159	67	48.006	139.007	180.262	102.005	496.766	13
ENSG00000013306	SLC25A39	1327.9	9325.459	9928.97	17320.417	6741.992	12005.576	8817.484	8609.261	3838.845	5930.742	7088.429	3430.972	8190.846	3640	5269.932	3575.475	7669.823	4795.277	2087.085	4124.367	2936.304	3432.835	7126.243
ENSG00000013364	MVP	2092.9	14033.848	24774.641	18007.133	8792.676	22808.815	23453.542	24379.503	9411.131	12266.633	23139.134	8984.452	12154.596	3815.436	11310.342	5288.692	7925.578	4224.523	4486.506	6594.891	5579.912	2842.108	7639.979
ENSG00000013374	NUB1	2311.9	4124.682	6911.736	2908.232	8617.977	7137.89	5848.511	5102.708	1941.497	3849.84	4291.927	2242.356	1962.579	1450.14	1769.403	1832.198	3594.936	1253.993	1576.722	2244.773	2650.626	1249.77	2025.741
ENSG00000013375	PGM3	2745	3401.097	3210.579	2163.596	2652.977	3282.484	4164.799	8340.579	1475.729	3820.178	3121.377	987.032	1108.935	750.655	1587.511	1379.763	1507.054	1219.859	1362.455	1191.849	1372.199	700.308	1249.475
ENSG00000013392	RWDD2A	3576.3	654.056	557.892	807.051	445.215	791.937	853.841	1037.35	330.256	716.11	668.223	171.184	234.435	109.008	320.588	238.961	226.951	140.807	279.379	200.544	138.063	137.002	225.868
ENSG00000013441	CLK1	1378.9	9435.707	13771.606	9191.246	8976.87	8804.965	9088.912	14197.118	6080.85	7312.159	7790.89	5067.707	3681.438	2076.636	5042.498	3486.483	3224.672	2211.268	4585.749	3750.658	2754.147	2776.464	2635.741
ENSG00000013503	POLR3B	3975.5	571.103	390.003	551	1304.644	529.395	600.013	712.972	347	704.013	402.292	247	320.216	341.423	269	138	176.585	195	337.295	171	207	524.78	203.417
ENSG00000013523	ANGEL1	1975	4047.517	4515.537	4144.011	2664.905	4046.232	3282.032	3936.465	3260.973	2999.981	3635.436	1932.759	2820.082	1138.28	1857.966	1404.902	1137.125	1240.869	1407.236	1681.488	1132.94	1222.374	871.534
ENSG00000013561	RNF14	2061.3	1861.009	2061.054	782.17	1654.221	2537.32	3482.787	3294.486	1019.539	2087.735	1967.412	729.873	943.333	546.497	837.698	835.002	717.446	585.49	886.338	686.831	826.057	625.413	881.477
ENSG00000013563	DNASE1L1	2063.7	2265.704	3984.781	2325.416	1351.952	3476.667	3180.111	2079.766	1726.16	1860.376	1850.98	1025.84	1143.107	893.378	1620.541	852.61	2239.92	705.621	825.907	1156.224	797.263	392.015	4196.59
ENSG00000013573	DDX11	1539.8	5420.446	6420.599	13348.362	11853.173	7099.279	4675.385	4135.549	3742.669	5839.372	7051.805	2334.811	2557.281	2425.895	3044.621	4818.926	3107.37	3337.194	1810.128	1924.575	2180.227	3514.171	2555.818
ENSG00000013583	HEBP1	982.4	1815.86	1243.824	1410.118	1684.647	2906.304	2781.513	2016.035	944.48	1852.74	1391.708	979.188	883.39	517.804	810.519	898.274	928.477	884.196	774.039	495.37	657.222	739.618	1308.811
ENSG00000013588	GPRC5A	6173	1356.795	6397.368	9324.608	669.814	4016.719	21532.291	27446.539	3362.44	3518.804	24664.676	6626.182	7240.867	915.153	11495.632	5737.679	6747.096	809.761	749.118	7941.68	1630.509	8142.849	8307.562
ENSG00000013619	MAMLD1	3182.8	435.906	1367.785	484.022	869.154	1256.809	588	531.027	373.301	556.775	662.002	662.261	101.219	177.209	438.017	758.716	2306.304	226.001	393.664	254.367	340.016	146.349	678.581
ENSG00000013725	CD6	2622.7	3287.414	5906.873	1139.924	633.909	2389.122	2240.89	1167.243	1108.013	1530.079	2344.534	2014.385	639.223	644.679	1316.184	1175.999	684.725	207.001	861.054	1344.163	1294.62	458.326	985.394
ENSG00000013810	TACC3	1843.4	4421.98	2691.523	2619.163	6569.099	3354.391	3102.806	1683.695	1201.596	2926.094	2749.08	1443.49	781.133	1177.938	1176.608	1467.931	2885.949	1309.611	560	1625.436	1583.173	1551.801	1188.448
ENSG00000014123	UFL1	3638.1	1125.865	1421.445	349	1929.456	1025.978	1277.594	3854.242	766.542	1918.689	2473.006	626.03	1110.872	549.734	547.422	823.127	742.856	666.979	1045.713	704.358	684.285	906.748	561.971
ENSG00000014138	POLA2	2278.1	1275.013	1120.59	1184.993	2377.939	1297.946	1025.703	677.534	617.397	1482.241	841.365	509.539	473.527	551.118	431.508	358.191	762.525	473.806	477.745	528.453	515.355	458.825	452.138
ENSG00000014164	ZC3H3	2953.3	2177.725	2319.77	2422	2188.244	2214.454	1915.714	1697.796	1214.816	1947.315	2232.444	1123	1143.302	672.112	1029.998	649.138	1000.879	949.551	507.525	758.925	565.461	1009.588	2267.916
ENSG00000014216	CAPN1	2149	11480.121	13609.959	19812.948	20612.175	14018.474	9529.793	11176.234	7858.798	11385.623	11734.35	6253.63	8352.616	6162.149	6096.862	4724.367	7157.588	5917.041	3747.61	4913.907	5089.287	8344.397	9838.598
ENSG00000014257	ACP3	2228.6	222	144	95.781	337.001	147	234	380	172	353	315.916	56	169.266	470.296	90	32	92	374.429	41	84	78.969	207	872.361
ENSG00000014641	MDH1	1034.9	6072.824	4043.368	3604.904	8931.208	6883.032	6645.092	6162.694	1989.513	4539.806	3778.889	1871.761	2528.093	2011.064	2207.243	1761.701	2672.403	2240.277	1478.68	1615.795	1775.012	6101.542	1789.866
ENSG00000014824	SLC30A9	2336.4	1851.272	1578.968	999.485	2916.548	2331.218	3552.122	6448.089	1197.42	2816.997	3631.23	843.124	1669.521	1061.266	839.353	1160.765	1744.013	715.487	1167.393	1068.413	1094.956	762.972	1030.764
ENSG00000014914	MTMR11	1806.1	939.198	4787.301	1616.962	2687.221	1790.776	4720.725	2034.816	1161.066	2340.076	3136.516	502.508	878.17	303.079	2144.339	837.449	1993.529	643.405	549.106	931.246	898.793	480.404	855.562
ENSG00000014919	COX15	1953.9	1685.252	1945.238	2142.048	1605.719	1871.829	2796.417	2390.997	1052.388	1579.993	2381.585	838.66	1176.96	797.388	730.266	799.16	1230.019	491.794	1009.234	638.802	707.677	472.135	665.067
ENSG00000015133	CCDC88C	3542.6	3405.779	5739.044	2284.93	5110.267	2527.062	2547.1	4639.335	2740.323	3388.316	3872.256	2685.639	2289.306	1680.297	2072.474	1969.987	1041.127	2421.36	4000.944	2625.814	2100.386	4661.757	1546.222
ENSG00000015153	YAF2	950.8	470.151	627.671	398.843	698.574	699.318	786.952	886.304	262.132	672.821	488.74	292.515	197.282	204.383	306.143	262.557	202.035	185.338	273.017	220.816	270.173	159.129	293.019
ENSG00000015171	ZMYND11	2952	1263.884	1971.893	285.961	1575.912	1759.225	2058.97	4824.726	1181.527	2311.981	1901.156	1186.028	689.758	611.205	833.125	1023.519	1011.175	944.333	1325.635	1024.821	604.769	592.447	661.724
ENSG00000015285	WAS	1453.7	3393.264	4313.612	1118.235	1225.014	4040.63	2980.745	1607.094	1568.562	2025.87	1481.806	2056.769	521.107	578.719	1940.99	919.434	685.001	262.002	832.606	1150.959	818.955	345.187	575.01
ENSG00000015413	DPEP1	1432.4	145	450.169	188.999	85	606.695	341.788	404	576.001	76	54	297.262	58.102	43	198	144	7	8	174	29	38	85	126
ENSG00000015475	BID	1252	3422.986	1524.825	1865.29	2342.907	1300.968	2105.372	1040.134	521.498	1793.506	1716.028	1039.862	671.907	1283.875	425.348	500.394	162.523	808.318	198.789	498.898	256.42	892.029	263.991
ENSG00000015479	MATR3	2597.6	8789.276	8794.638	3046.051	10622.779	8929.287	10377.462	19476.077	4015.724	9545.527	8326.296	5008.676	5873.432	3847.084	3655.985	4248.443	4620.552	2932.273	5625.938	3607.34	3698.662	3632.892	3411.468
ENSG00000015520	NPC1L1	4658.3	22	38	122	152	16	89	33	15	61.011	15	20	2	11	952.668	12	85	7	18	7	2	17	5
ENSG00000015532	XYLT2	2841	2691.554	3401.587	6047.218	3688.951	2630.586	2781.462	2204.237	1809.654	2801.17	2960.732	1308.134	2188.587	1681.743	1375.439	1247.147	2432.808	1603.852	1185.221	1337.82	1560.383	970.393	1913.28
ENSG00000015568	RGPD5	4689	955.645	1064.388	48.619	1230.808	439.852	103.394	715.679	531.912	314.559	171.321	422.22	75.233	68.673	1362.177	795.392	111.204	647.1	1259.538	393.138	226.463	1603.389	357.115
ENSG00000015592	STMN4	1437.7	6	6	10	40	5	0	0	1	1	9	9	0	2	0	0	0	0	1	1	0	2	0
ENSG00000015676	NUDCD3	3125.3	5288.243	4785.119	6442.496	7359.381	6465.804	5615.682	5082.016	3268.274	4938.222	4028.418	2962.697	1812.667	1670.026	2493.004	2381.199	3117.119	1733.325	2068.752	1923.418	2310.616	2478.407	1932.718
ENSG00000016082	ISL1	2291.3	3	1	0	319.077	6	0	1	5	99	0	0	0	2	16	2	0	0	18	0	0	41	5
ENSG00000016391	CHDH	7497.3	490.643	1236.456	920.679	2180.164	2130.535	950.715	1617.043	562.718	975.383	2636.736	384.763	537.94	127.349	634.431	338.047	506.078	97.26	395.426	554.804	179.064	161.152	1239.632
ENSG00000016402	IL20RA	2512.4	341.996	260.001	607.999	394.076	522.149	914.05	430.044	256.239	1113.575	479.891	65.001	25.006	31.205	264.446	23.059	41	140.266	402.839	68	18	351.147	50
ENSG00000016490	CLCA1	2942.2	0	0	0	0	0	0	23	0	0	0	0	0	0	0	0	0	0	1	0	0	1	0
ENSG00000016602	CLCA4	3043.3	1	86.224	73	373.041	5	2	3	2337.642	241.011	4	1	4	31.036	10	0	0	609.189	16	1	0	54	1
ENSG00000016864	GLT8D1	1125.8	2794.545	2965.187	2166.027	3318.423	3470.321	4357.114	3856.731	1455.664	3945.225	2207.398	967.523	828.295	693.307	1586.211	1403.01	1041.814	651.545	1290.573	843.163	1105.73	796.312	848.04
ENSG00000017260	ATP2C1	1894.9	4143.28	3659.945	5736.163	12404.462	5862.427	5659.725	3793.787	2877.566	10136.223	3911.539	1763.469	1944.262	5270.282	2472.434	1598.469	4006.651	3970.128	2052.76	1964.178	2061.276	3712.725	2113.438
ENSG00000017427	IGF1	1764.5	618.417	431.679	125.141	97.101	2066.408	1027.813	1097.068	4823.512	1506.616	37.987	1158.065	40.937	109.701	604.68	670.777	15	22	973.77	99.903	25.975	76.309	16.361
ENSG00000017483	SLC38A5	939.2	2406.467	1013.45	4552.02	3274.437	2461.878	3981.415	1742.525	1409.499	3941.215	1548.506	977.587	751.56	478.544	1310.675	286.544	133.123	165.409	1616.914	434.28	1385.595	217.012	549.656
ENSG00000017797	RALBP1	3976.7	3805.879	3160.057	2160.91	7266.85	5118.96	3964.392	4998.229	2491.306	4044.381	4017.908	2012.266	1738.149	1262.41	2055.664	1442.637	3092.411	1675.385	1665.932	1608.787	1756.309	3207.463	1322.735
ENSG00000018189	RUFY3	1179.6	1879.141	2625.949	1386.509	2527.768	2037.296	2349.185	8912.533	1588.847	2377.094	3922.343	1031.194	2380.753	675.885	924.495	808.311	1291.85	545.441	1589.833	1470.051	822.778	1157.663	699.533
ENSG00000018236	CNTN1	4353.9	283.001	129	13	2873.209	168.045	267	59	57	3049.916	59.506	122.938	2	988.752	54.001	88.048	6.865	4	235.209	57.243	206.239	3135.626	6
ENSG00000018280	SLC11A1	2163.3	9723.073	3702.874	2235.955	7927.73	17685.845	27649.883	3901.513	4156.497	5989.131	4854.095	5422.259	1260.96	929.144	7389.61	642.964	1051.383	1072.729	209.067	2876.52	965.227	1357.61	1348.755
ENSG00000018408	WWTR1	3031.9	1911.673	2051.665	2194.42	4025.934	3292.011	2735.098	4109.647	2285.665	7358.83	3618.591	2810.73	1086.909	2358.64	1463.458	1294.792	2232.861	1902.419	2170.225	1771.317	1326.389	1778.822	621.556
ENSG00000018510	AGPS	6282	2124.224	1679.083	1201.206	2491.818	2771.363	2287.037	2928.427	1084.127	2135.401	1960.812	786.118	1554.974	867.003	941.897	967.38	1571.204	1245.692	720.931	1135.34	999.923	665.356	1047.783
ENSG00000018607	ZNF285CP	1597.3	0	0	0	0	0	0	0	0	0	0	0	0	0	0	0	0	0	1	0	0	0	0
ENSG00000018610	STEEP1	1559.8	1121.096	915.993	537.975	1305.312	1756.987	1411.856	877.261	672.344	1167.093	1256.733	583.831	474.452	720.101	582.275	489.734	820.447	500.144	539.215	467.765	465.165	481.272	479.476
ENSG00000018625	ATP1A2	5208.1	109.564	87.153	74.602	16.519	155.774	129.91	1110.545	1008.321	36.811	320.879	635.694	178.433	38.426	216.924	49.92	27.017	2.006	549.053	293.346	27.156	8.312	16.63
ENSG00000018699	TTC27	2469	852.044	861.409	609.177	1582.445	832.594	999.918	1090.584	460.578	784.368	780.584	420.98	633.553	390.485	357.251	362.101	728.157	343.612	380.61	283	387.27	453.228	390.729
ENSG00000018869	ZNF582	1779.6	179	206	113.999	104	144	139.892	114	114.999	137.046	172.001	65	22	54.157	80	60.001	22	18.999	89.999	65.306	68	9.003	23
ENSG00000019102	VSIG2	991.8	146.984	178.025	2513.589	55	316	652.17	3274.057	556	198	1048.048	317	596.691	92.486	2098.151	45	64	33	267.894	236	38	87	330.181
ENSG00000019144	PHLDB1	2948	11138.38	9475.779	13086.02	9137.065	11810.869	10010.673	10201.089	7403.442	16254.514	8094.781	8239.737	2819.603	2892.583	6901.333	4913.349	6622.934	2832.373	3784.265	3319.427	4082.079	1919.096	2978.688
ENSG00000019169	MARCO	1487.7	1636.08	3497.629	353	389.867	16249.925	65295.911	12082.238	3187.535	1520.249	2067.836	2299.685	862.33	160.097	9010.528	535.627	1477.133	86	178.005	1792.943	189	266.096	2598.745
ENSG00000019186	CYP24A1	1431.9	156.001	5240.98	21	922.655	861.045	672.112	3466.851	245	394	98.143	99	106.003	31.007	228.05	1975.223	3188.445	152.291	260.151	1112.918	558.303	34	810.021
ENSG00000019485	PRDM11	5436.4	1133.445	551.1	1798.896	783.978	538.814	535.836	819.169	1103.949	849.263	897.225	435.935	791.369	511.617	337.023	328.011	376.104	587.507	664.706	268.055	209.095	858.42	115.742
ENSG00000019505	SYT13	4976.3	2.007	138.228	9.988	2.003	9.944	3738.908	42.185	10.1	2.009	27.977	5.112	2.406	40.999	368.466	44.531	1.994	13.017	39.013	8.004	0	2.003	1
ENSG00000019549	SNAI2	1973.2	2694.093	390.222	689.254	2261.591	978.98	1303.087	339	955.141	2101.11	365.397	784.683	121.052	615.692	565.954	832.772	214.001	1096.685	445.965	218.871	3376.007	1288.566	174
ENSG00000019582	CD74	1129.5	297585.977	375500.798	76270.354	96726.748	655383.266	607293.39	261347.545	109359.926	236311.898	287854.355	157639.405	126239.95	54721.45	181639.253	97057.856	93050.544	17119.062	68785.725	145158.055	66319.13	25295.924	86510.98
ENSG00000019991	HGF	1747.1	309.579	183.915	60.114	445.737	208.778	185.881	638.538	228.234	248.903	209.071	173.283	179.023	158.424	208.354	90.094	101.256	54.903	292.13	177.12	174.271	216.463	337
ENSG00000019995	ZRANB1	5527.3	1654.287	1248.674	1285.914	1387.3	1376.244	1291.396	2021.007	1035.757	1695.909	1061.059	867.619	596.745	579.193	709.844	766.266	595.18	449.055	977.974	541.028	508.661	599.408	500.819
ENSG00000020129	NCDN	3018.6	1914.821	1876.759	2550.12	2330.541	2091.327	1921.854	2922.406	1546.654	2534.961	2493.919	1105.001	1264.013	1725.998	1095.983	773.846	1062.978	788.523	1849.559	896.387	847.993	744.999	1367.158
ENSG00000020181	ADGRA2	5507.5	5199.719	3762.832	1478.863	5549.7	4104.808	5111.234	3226.863	4445.342	7340.373	1735.246	3804.266	752.655	1870.239	2298.128	2039.909	1441.892	887.152	3588.831	1556.676	1397.705	1035.543	956.633
ENSG00000020219	CCT8L1P	1506.3	4	2	7	2	1	2.008	3	3	2	1	0	0	0	0	0	2	0	2	0	2	0	1
ENSG00000020256	ZFP64	2264.1	1262.519	774.291	1007.6	1411.147	772.247	791.981	976.402	612.879	1704.592	856.042	312.328	472.457	1663.006	353.149	362.389	554.097	766.028	449.244	268.027	411.079	1131.424	221.057
ENSG00000020426	MNAT1	750.8	829.084	327.81	1059.951	704.243	829.096	931.138	1189.004	244	662.587	691.951	212.033	328.599	391.36	280	259.261	368.001	465.726	251.079	174.991	268.095	777.742	222.222
ENSG00000020577	SAMD4A	5282.4	1321.15	3411.336	645.146	1251.693	1598.752	1744.59	1323.155	976.95	2396.301	3161.338	1536.632	1044.547	383.36	1076.034	2675.427	860.002	654.245	700.025	1077.854	1083.071	488.094	656.001
ENSG00000020633	RUNX3	3682.9	3184.338	3003.875	1759.039	2787.345	1628.67	1435.083	1255.023	1158.015	2022.088	1316.248	2052.634	482.275	654.783	1638.231	722.988	430.998	1037.746	764.701	1079.121	988.719	655.707	484.59
ENSG00000020922	MRE11	5195	1599.067	2011.939	1650.777	1593.058	1596.002	1404.752	2253.151	902.316	2635.441	1984.854	699.301	1030.222	782.592	769.647	945.526	1093.189	322.097	1120.123	784.828	687.718	729.299	651.682
ENSG00000021300	PLEKHB1	1473.2	326	411.593	412	100.026	791.005	495.002	2235.477	368.005	249.977	1266.401	284.384	1511.883	192.824	676.823	107	801.045	30	752	318	78	53	721.491
ENSG00000021355	SERPINB1	2010	4817.541	15679.23	7022.147	2462.193	11811.605	10905.062	11919.047	2007.832	4551.818	11988.896	3900.515	12151.426	1325.803	5763.985	2450.883	8726.031	6813.991	1714.588	2744.331	2231.285	674.431	9836.785
ENSG00000021461	CYP3A43	1680.3	13.334	13.071	15.638	22.991	9.217	17.093	13.234	14.955	21.344	21.917	7.001	5.998	1.001	9.488	4.036	8.388	3.096	15.311	5.996	5.073	7.319	2.008
ENSG00000021488	SLC7A9	1475	15	40	177	67	71	22.001	17	31	34.984	18.083	19	9	13	38.999	13	14.999	0	18	9	8	15	13
ENSG00000021574	SPAST	4522.6	996.917	967.495	553.189	1122.04	815.557	806.817	1515.014	333.586	2079.095	916.826	372.551	325.389	651.197	332.103	464.16	467.872	724.384	409.652	439.413	361.274	1316.743	387.637
ENSG00000021645	NRXN3	4043.7	512.859	321.603	492.791	458.747	113.832	294.189	940.196	272.283	325.688	622.935	210.103	191.246	423.954	112.156	142.975	115.737	95.383	382.438	102.901	182.274	668.908	21.268
ENSG00000021762	OSBPL5	2024.2	1917.066	3608.997	2037	2411.585	2274.464	2809.521	5361.438	2087.383	3217.991	2089.646	1848.906	2762.303	659.319	1232.567	1196.056	820.001	620.255	1086.025	734.009	642.448	1079.215	1099.401
ENSG00000021776	AQR	2674	2149.629	2557.53	1408.986	3639.034	2001.98	2454.359	4241.356	1474.02	2914.16	2814.423	1181.225	1387.296	1135.21	934.256	1304.836	822.119	1280.616	1372.888	1058.955	815.4	1917.007	827.273
ENSG00000021826	CPS1	3703.3	313.666	224.028	331.547	751.272	549.73	5667.952	960.072	302.023	592.361	174.333	186.455	73.298	101.81	152.77	320.222	462.502	83.397	177.818	134.578	191.024	112.058	48.201
ENSG00000021852	C8B	1869.3	2	0	17	8	88.232	0	919.682	60.353	0	18	53.047	0	0	84.05	1	0	3	3	0	1	1	1
ENSG00000022267	FHL1	1823.4	958.712	1131.472	411.096	558.694	1613.249	1398.396	2831.768	2394.81	939.913	1679.147	2968.653	457.716	94.879	822.625	623.921	515.513	112.77	3082.715	356.632	390.352	87.251	31.094
ENSG00000022277	RTF2	1450.7	5564.344	3392.015	4679.265	3838.939	4904.184	5943.392	4676.07	2778.848	4824.227	4070.479	2693.377	1580.968	2740.243	2671.523	1949.141	2234.548	1339.209	1565.278	1487.49	1162.945	1945.708	1560.284
ENSG00000022355	GABRA1	1159.4	0	0	5	4	1	1	0	2	0	0	0	0	0	0	0	0	0	1	0	0	19	0
ENSG00000022556	NLRP2	2014.6	332.961	2054.105	3567.987	112.009	616.978	1540.013	200.022	680.823	161.109	41.552	544.124	2138.748	71	1089.856	26.004	2122.663	32.479	249.316	76.999	112.803	46.006	330.571
ENSG00000022567	SLC45A4	4927.3	2076.161	1610.133	1977.999	3547.58	1578.236	1425.029	2061.715	1260.317	2547.074	2423.176	969.257	774.753	524.401	1141.254	661.109	1609.494	669.998	744.157	697.003	299.069	823.736	1449.191
ENSG00000022840	RNF10	1475.3	7505.802	7259.52	7874.349	9205.103	9919.157	10637.675	10921.544	5598.026	7710.346	7937.99	4660.847	3462.843	3258.601	4685.092	2942.466	2701.462	2482.528	2967.939	2584.711	2922.458	2282.095	3316.253
ENSG00000022976	ZNF839	1859.7	1502.543	1943.41	2332.393	1701.386	974.373	1459.201	928.72	1033.882	877.447	1334.066	573.094	680.486	419.037	679.646	623.895	692.459	550.442	618.936	826.608	439.193	779.62	377.798
ENSG00000023041	ZDHHC6	1266.6	2480.518	3085.541	2256.059	1729.486	2240.656	3161.587	3328.711	1241.903	2090.189	3240.468	902.461	928.072	602.897	1046.412	1231.273	1391.551	492.186	844.886	843.561	964.573	613.985	1100.301
ENSG00000023171	GRAMD1B	4701.1	505.042	1060.205	141.003	290.01	962.308	1137.724	578.003	341.423	537.97	569.666	428.101	491.166	134.355	529.704	508.561	336.912	60.042	309.999	336.061	359.053	246	137.013
ENSG00000023191	RNH1	1623.7	8973.089	7420.328	6361.216	6683.952	14364.377	14610.019	9143.522	5769.595	8381.041	8105.421	4724.516	6212.606	2813.461	5843.778	4152.454	5042.13	3279.004	3402.836	3681.424	3158.642	3326.962	5743.204
ENSG00000023228	NDUFS1	3078.9	2792.057	2938.237	1701.681	4408.777	3058.931	4511.233	5603.67	1819.998	3391.576	3648.012	1603.14	2783.122	2023.673	1525.758	1254.547	1561.016	1557.208	1477.501	1330.26	1200.626	1763.407	1591.49
ENSG00000023287	RB1CC1	3844.7	1710.175	1627.469	927	1864.221	2055.609	2056.76	3590.436	1018.197	3464.839	3684.957	764.115	1479.884	1461.531	718.009	1034.031	1321.481	1876.443	1455.462	892.011	936.454	1240.753	1667.142
ENSG00000023318	ERP44	4686.3	3727.833	4462.484	2082.076	4373.838	5045.026	6518.584	6216.905	1554.338	3384.81	4609.541	1609.098	1578.856	1083.072	2036.062	1461.855	1545.11	1362.194	1276.893	1456.743	1570.322	1318.665	1530.612
ENSG00000023330	ALAS1	1696	2025.255	2963.357	1242	2661.096	3705.525	2634.423	5864.774	1504.08	2402.738	2027.95	1757.836	1351.883	643.443	1658.513	742.331	1301.488	840.853	685.698	1457.114	683.826	1942.311	2195.47
ENSG00000023445	BIRC3	4111.7	3203.7	5751.955	1431.659	9813.287	10134.672	6700.971	3164.043	1296.099	2527.02	11763.485	3135.811	2143.575	1056.324	2547.961	1505.777	1423.251	306.061	1652.277	4383.169	2671.865	1063.732	1264.08
ENSG00000023516	AKAP11	9752.3	1422.421	2123.281	231	2906.719	1259.779	1932.395	5312.923	1057	3052.613	2952.786	1003.16	1271.694	832.748	677.038	1526.028	1155.733	879.869	2185.447	1352.136	1028.616	782.881	620.01
ENSG00000023572	GLRX2	1578.1	955.704	1028.429	548.243	855.772	869.623	1256.009	1191.58	358.353	688.886	871.777	295.532	542.219	246.119	341.361	368.808	321.113	237.973	258.088	251.415	287.857	224.173	292.703
ENSG00000023608	SNAPC1	2488.3	654.623	646.475	1113.203	816.232	595.034	643.415	814.903	261	529.425	497.565	555.04	233.276	291.553	353	319.625	502.696	534.726	252.116	203.259	233.437	488.437	156.916
ENSG00000023697	DERA	1145.9	1362.261	809.212	782.153	2344.805	2173.296	2260.554	1828.315	544.186	1344.063	1330.837	520.021	543.002	673.55	636.243	659.417	1246.454	1625.443	359.551	564.36	750.892	606.17	1475.643
ENSG00000023734	STRAP	1458.9	6689.403	2609.393	2229.291	10043.94	5811.975	6949.485	7217.612	1891.569	5537.636	3733.762	1953.085	1944.771	2757.751	2060.571	2352.593	2298.382	3768.302	1078.191	1408.423	2111.724	2836.678	3379.288
ENSG00000023839	ABCC2	1335.3	2.12	46.613	12.965	9.835	12.786	2035.354	2.649	20.099	1.216	5.219	9.95	9.777	2577.393	16.36	14.992	48.011	8.666	10.899	2	8.556	0	0
ENSG00000023892	DEF6	1393.7	5150.571	9281.215	9344.441	1439.375	5842.417	4415.592	1894.999	2352.54	2458.353	2940.523	2315.451	1281.174	1029.176	2635.061	1466.747	1348.615	1264.166	1428.055	1552.648	1562.319	1064.085	1306.801
ENSG00000023902	PLEKHO1	1451.6	8941.097	9925.292	4285.833	4172.34	8439.647	7640.932	3235.983	2419.995	5124.923	5593.009	3915.445	905.585	1580.413	3160.92	2333.963	1749.334	1044.754	1755.515	2244.163	2520.81	903.546	1550.79
ENSG00000023909	GCLM	1917.2	947.102	758.567	307.534	742.128	800.595	1116.993	1243.776	315.286	1078.519	762.564	275.398	1233.524	5778.377	212.212	262.425	597.3	2051.074	552.841	580.039	483.131	590.592	269.523
ENSG00000024048	UBR2	7670.7	2331.063	4534.261	2295.459	2160.218	2844.382	3240.439	5189.626	1883.023	3287.882	3566.317	1395.981	2081.732	1154.107	1508.21	1337.47	1338.173	1080.766	1941.514	1536.253	1104.522	1358.847	1339.363
ENSG00000024422	EHD2	3325.3	5944.399	3028.618	3980.778	5265.356	6014.586	5571.273	6589.015	7593.496	8600.379	10563.286	5676.448	1959.411	2146.221	3136.233	4399.827	7137.129	1364.291	4118.713	3775.515	1889.21	915.003	3051.776
ENSG00000024526	DEPDC1	3919	619.478	264.761	329.141	555.602	178.001	139	137.708	42.999	607.794	213.741	38.007	86.956	248.678	36	174.388	437.381	252.955	16	135	373.171	259.801	311.479
ENSG00000024862	CCDC28A	1072.3	1054.646	1157.625	1453.562	1085.565	2118.602	1978.67	1920.558	375.349	1221.622	1337.314	430.693	484.699	295.802	598.595	398.274	589.074	315.999	512.549	300.184	311.549	366.661	427.799
ENSG00000025039	RRAGD	2555.9	881.004	1324.056	700.086	729.563	2353.889	2465.164	1098.003	476.699	1027.944	1188.945	414.067	707.094	341.332	623.311	268.336	1166.604	457.512	298.715	389.309	186.026	481.857	365.11
ENSG00000025156	HSF2	1599.6	651.053	815.739	860.422	951.653	620	813.577	1290.711	383.033	1050.566	670.137	249.958	320.819	204.265	271.502	231.252	258.035	304.077	354.459	196.99	210.164	556.805	143
ENSG00000025293	PHF20	2853.1	1709.716	1954.224	1526.513	1795.642	2019.749	2569.999	3462.193	1442.681	2723.706	2161.799	1696.662	1072.46	885.838	1330.489	1379.44	1076.994	762.508	1251.592	1023.785	871.716	891.764	740.485
ENSG00000025423	HSD17B6	815.3	94.056	115.054	146.048	508.314	245.998	629.439	1320.884	283	818.467	437.038	111	123.002	59.548	113	49	50	21	52.999	129	15	84.139	128.06
ENSG00000025434	NR1H3	988.2	5084.944	5764.563	2558.536	2045.059	4365.263	4589.79	1832.514	1864.586	2373.885	2204.617	1574.065	1875.654	829.749	1675.851	1197.635	768.063	307.052	847.343	1831.76	989.246	579.977	1832.615
ENSG00000025708	TYMP	1519.7	23809.057	31547.874	14420.374	22196.337	43146.87	34480.704	19311.423	6424.063	12095.887	13259.361	6157.921	6265.992	2777.105	11480.863	7619.442	6912.277	7728.212	4037.09	11668.701	6963.73	2292.985	8268.876
ENSG00000025770	NCAPH2	1600.7	2929.729	4014.068	5115.202	4314.991	3371.551	3131.762	3080.521	1479.131	2386.679	2433.719	1512.96	956.111	1351.244	1745.396	1063.954	1299.529	1722.48	845.071	1552.246	1180.151	2288.818	1189.935
ENSG00000025772	TOMM34	1894.3	1648.227	1957.458	1568.995	1476.842	2202.299	2040.672	1903.94	709	1429.048	2063.394	973.472	1144.376	1042.712	1000.932	788.208	1053.862	467.137	835.013	546.643	922.072	675	932.416
ENSG00000025796	SEC63	2644.9	4090.478	4086.159	2376.203	5183.938	5334.676	6944.749	12065.176	2980.632	6995.133	5024.596	2076.77	2550.737	1426.857	2134.698	2547.065	2297.561	1474.387	2752.443	1588.816	1977.26	2226.662	1601.622
ENSG00000025800	KPNA6	7059.5	3364.261	3879.295	2584.081	5183.819	3423.901	3559.839	5447.519	3329.046	4842.457	4509.738	2395.605	2032.208	2512.95	1989.605	1792.367	2160.477	2149.714	1926.602	1683.948	1942.006	1692.261	1375.034
ENSG00000026025	VIM	1695.4	62980.604	64591.481	16421.927	64576.74	135891.124	180671.269	49344.209	51531.067	96126.182	45063.91	60134.006	8968.46	15911.453	61941.283	26988.329	35380.665	5578.675	29947.393	22893.908	31512.857	9143.884	17063.582
ENSG00000026036	RTEL1-TNFRSF6B	5426.2	2347.649	4387.656	2310.167	1580.469	2887.137	2579.563	2062.504	1621.391	2095.961	2457.392	1159.585	657.364	693.82	1335.569	1566.855	1651.232	564.004	906.459	1565.96	924.686	762.524	761.344
ENSG00000026103	FAS	1804.6	2033.67	2042.774	451.346	2872.056	1872.481	2008.456	1647.584	927.47	1555.428	1906.408	702.215	596.353	493.522	751.017	798.639	1132.438	330.51	898.782	830.138	1036.109	271.706	1047.899
ENSG00000026297	RNASET2	915.8	5508.781	12133.987	5465.035	4066.268	8729.775	27020.21	3533.048	2651.619	4101.602	4082.178	2651.54	1345.696	1107.264	6725.803	2153.475	909.589	1287.738	2060.65	2597.955	1770.7	3160.997	1494.262
ENSG00000026508	CD44	2275.2	26937.988	25484.03	22221.193	22173.611	26667.155	36843.642	18932.222	9624.57	20645.576	15044.291	9645.156	14673.308	12610.152	12991.915	9154.89	12013.118	16688.984	5893.071	9515.22	22939.449	9967.266	7305.482
ENSG00000026559	KCNG1	2080.1	336.405	145.002	175.076	258.67	80.577	89.04	66.451	61.496	663.57	90.448	93.191	30.818	267.871	75.445	79.965	43.611	401.232	40.168	49.317	32.959	1849.986	19.507
ENSG00000026652	AGPAT4	4361.8	1414.573	1192.209	1235.37	1651.862	2318.084	2069.746	1381.087	990	2460.742	1419.112	891.215	505.915	264.841	1614.623	548.021	260.073	232.937	580.235	387.039	1190.494	538.382	210.227
ENSG00000026751	SLAMF7	2433.6	6643.066	6210.383	1649.893	2775.53	7614.736	7417.817	6197.709	3166.485	4133.562	1913.984	1503.427	944.079	1734.125	4024.94	1777.522	943.525	366.766	2576.151	2784.697	1517.548	1046.439	2323.328
ENSG00000026950	BTN3A1	2741.8	6293.342	12382.137	4908.207	4242.522	10076.702	8477.223	6445.644	4368.782	5754.854	7443.963	3552.988	3650.023	1488.168	4590.44	3926.157	3582.101	983.839	3872.552	4840.634	4398.472	1198.219	2297.024
ENSG00000027001	MIPEP	2031.7	585.367	553.109	216.001	1577.968	669.32	1075.65	1982.171	322.442	830.227	698.438	256	538.494	298.121	353.006	137.156	202.426	241.364	473.338	190.443	218	236.096	205.001
ENSG00000027075	PRKCH	2707.1	3450.351	3254.834	1655.043	1958.596	2698.468	2712.551	2797.607	2735.744	1976.343	3055.651	2708.525	994.399	1192.129	1286.48	1056.798	1073.532	888.339	1566.147	1725.552	1188.007	1350.787	754.962
ENSG00000027644	INSRR	4933.3	30	26	4	585.989	82	128.001	3	28	75.01	1	16	1	6	42	8	4	8.013	2	13	10	13	20
ENSG00000027697	IFNGR1	1841.6	7929.104	5154.579	5541.813	6810.943	10409.53	14884.732	8880.758	3323.895	8708.185	9422.931	3533.643	1581.949	1668.734	4560.794	2344.695	1667.828	1797.254	1818.964	2614.607	1832.884	2707.412	1953.289
ENSG00000027847	B4GALT7	1443.4	2019.241	2455.999	3160.056	1774.28	2753.252	2831.905	2184.214	1322.523	1846.018	2447.973	895.973	968.462	625.654	1248.225	779.356	637.221	602.022	753	710.563	740.473	599.09	863.199
ENSG00000027869	SH2D2A	1415.3	1387.01	2130.108	423	539.157	990.201	783.06	499	239	744.702	570.129	649.604	410.959	273.17	571.103	353.301	320.589	151.02	144	597.177	717.684	207	378.102
ENSG00000028116	VRK2	1669.4	2588.274	1661.699	946.08	2638.663	1126.485	1335.28	1507.254	433.88	1391.106	879.535	367.522	717.302	408.09	446.27	494.875	838.622	888.764	381.724	522.063	482.259	753.82	559.393
ENSG00000028137	TNFRSF1B	3478.1	9663.063	7241.529	1999.156	3505.549	9090.535	9170.474	4477.942	5148.514	5370.006	4784.155	6824.704	1274.957	1805.525	5366.155	2213.473	2087.197	722.961	1797.167	3102.767	2076.844	1192.898	2005.655
ENSG00000028203	VEZT	2062.1	2787.416	1909.129	1831.485	3893.925	3124.802	3302.411	5377.084	1271.182	3159.377	4763.83	1198.933	1666.453	1840.755	1489.271	1399.055	1764.951	1232.019	1030.788	1261.734	1166.618	1014.117	1293.692
ENSG00000028277	POU2F2	4878.5	3558.861	3861.48	1670.015	1300.993	1736.454	2308.142	1062.996	2789.444	1876.983	720.237	2173.087	397.069	490.073	2457.304	776.048	237	222	1443.962	684	1382.949	779.465	754.148
ENSG00000028310	BRD9	2378.3	6412.295	4192.807	11469.415	4895.175	3608.11	8765.062	3100.806	2458.349	3583.845	6255.069	2013.973	1991.974	1617.184	2232.654	2632.525	3895.319	3110.941	1467.032	1672.775	1261.247	2338.566	1464.147
ENSG00000028528	SNX1	1972.6	5865.471	5893.065	5134.545	8502.775	6896.64	8214.252	12941.398	5340.512	7461.287	8225.353	4043.752	3114.92	2829.275	3673.172	2942.949	2035.548	2757.39	3547.449	2577.536	2247.948	3354.933	1793.257
ENSG00000028839	TBPL1	919.5	715.004	702.902	589.905	1290.644	908.378	925.719	991.13	354.862	1201.787	734.772	237.504	217.821	361.196	362.797	299.694	215.869	369.994	339.062	220.37	294.629	425.621	165.247
ENSG00000029153	BMAL2	4292.8	1119.927	708.186	936.693	3481.713	1685.43	1597.383	862.308	357.493	1406.544	784.534	473.306	195.055	644.317	563.961	1796.178	1868.004	2162.201	153.39	283.693	1210.445	634.616	774.635
ENSG00000029363	BCLAF1	2905.1	5173.677	6550.874	2412.882	6069.603	5529.139	7579.54	14254.576	3295.435	8240.788	7941.215	2724.535	3165.743	2442.282	2473.057	3185.844	2933.342	2446.876	4613.016	2927.894	2457.233	3139.524	2069.138
ENSG00000029364	SLC39A9	3781.4	3624.221	2972.241	2952.001	2907.05	3647.604	4653.065	5278.163	2202.908	3736.534	3070.231	1189.379	1906.004	1567.179	1868.607	1667.201	1632.213	1826.866	1406.867	1292.946	1177.817	1715.114	1245.198
ENSG00000029534	ANK1	3764.8	180.142	249.537	565.971	86	162.955	147	53.005	79.534	116	292.584	186.999	15	32.023	152.001	50	23	19	38.182	58.005	301.1	36	35
ENSG00000029559	IBSP	1378.3	26	369.438	33	119	61	135	1	4	52.025	2	0	0	4	73	114.611	3	13	1	1	33	32	26
ENSG00000029639	TFB1M	777.8	510.729	592.021	572.144	647.368	516.3	828.969	823.381	205.001	564.994	525.47	181.175	377.463	120.057	255.999	189.877	160.089	235.073	204.54	149.065	160.487	375.505	92.776
ENSG00000029725	RABEP1	3566.4	3698.989	4084.258	1455.193	4290.595	3304.259	3184.829	5002.947	2122.577	4136.95	2895.369	1710.369	1419.552	1592.54	1739.074	1214.394	1451.484	1892.775	1713.297	1198.438	1406.092	1468.293	989.725
ENSG00000029993	HMGB3	1271.9	5534.943	4638.424	4387.4	2872.35	8545.566	3531.23	36077.263	771.959	3149.745	7386.841	887.162	2139.683	3054.638	653.016	6703.434	1178.629	1967.495	536.001	1404.19	1750.44	2665.81	3213.844
ENSG00000030066	NUP160	4582	2364.466	2107.19	873.215	3677.223	2141.603	2221.659	4977.767	1331.843	3020.593	3075.495	1238.787	2854.586	997.268	953.342	1087.337	2191.178	1019.839	1369.296	1125.591	1000.616	1493.048	1500.308
ENSG00000030110	BAK1	1970.8	2603.498	3670.103	1866.429	1347.375	2616.403	3196.479	2944.704	1134.398	2483.472	1640.774	905.849	1845.144	845.466	1504.848	729.931	925.751	809.942	550.705	994.423	1059.562	929.469	2716.687
ENSG00000030304	MUSK	3176.3	2	60.167	3	24	11	9.339	26	3.145	20	1.903	51.001	2.5	4	13	13	2	1	94	27	11	1	3
ENSG00000030419	IKZF2	7243.9	434	601.135	728.843	483.778	710.002	418.182	1582.486	381	704.006	1706.107	202.999	204.252	417.281	176	341.131	353.931	369.012	652.483	478.254	391.291	719.112	410.999
ENSG00000030582	GRN	1737.4	32092.127	24740.353	29954.41	17291.147	71832.763	56147.34	35712.57	18855.151	32042.4	20509.091	15646.417	12324.69	10365.231	25659.854	18765.002	18920.293	10976.47	6772.986	15398.156	8470.966	8205.648	14609.232
ENSG00000031003	FAM13B	4674	1713.505	1861.46	551.824	1154.495	1370.041	1399.973	2755.674	1051.26	2250.773	1857.583	857.442	963.918	623.028	794.126	690.014	629.037	495.854	1306.862	760.197	690.37	630	528.468
ENSG00000031081	ARHGAP31	9149.3	2356.335	2051.254	462	3758.175	2642.643	2977.559	2323.243	2441.717	3211.473	2094.819	2611.058	1551.932	934.259	1569.815	1190.531	948.707	516.528	1395.176	1449.778	1239.958	379	705.413
ENSG00000031691	CENPQ	1565.3	156	153	77	247.023	243	183.009	254.363	43	266	230.566	36	111.198	69.369	52	96.061	101.109	117	63	39.977	67	123.001	78
ENSG00000031698	SARS1	1568	6957.991	7054.971	5234.836	6172.395	8027.489	10477.641	9173.226	3693.444	6773.946	5127.061	4057.793	2961.333	2153.983	3871.539	1689.85	4121.704	2421.397	2339.613	2007.351	2618.209	3031.295	2712.028
ENSG00000031823	RANBP3	2358	3591.61	5709.561	6350.362	4352.205	4461.564	3786.822	3133.359	2755.392	4665.52	3554.085	2310.714	1550.574	1289.112	2217.159	1297.882	1343.28	1795.277	1629.842	1393.392	1318.762	2325.64	1385.913
ENSG00000032219	ARID4A	5021.4	1070.217	1622.712	490.001	884.313	1322.983	1418.993	2285.726	781	1251.497	1754.949	633.27	684.03	367.713	494.754	738.775	671.729	362.407	942.329	844.509	592.546	581.269	376.087
ENSG00000032389	EIPR1	1540.8	1558.7	1384.101	1568.001	1463.738	1416.522	1516.167	1359.512	512.049	1168.173	1032.712	535.005	745.461	716.416	627	509.128	672.833	496	356.951	348.852	431.528	764.53	542.537
ENSG00000032444	PNPLA6	1735	8951.075	6087.003	6894.161	5399.131	11938.755	4818.151	3216.458	3648.257	5874.532	4559.984	3764.715	2344.823	1796.711	3770.323	2312.562	2236.664	2216.874	1805.449	2351.618	2155.955	1413.447	2032.485
ENSG00000032742	IFT88	1779.6	506.903	794.42	394.837	735.397	655.646	784.235	1247.24	291.212	658.273	608.942	212.041	529.349	252.871	296.336	140.009	239.675	139.279	567.083	247.965	182.045	154.529	256.4
ENSG00000033011	ALG1	1938.7	1845.108	1533.653	987.424	936.004	1870.304	1882.175	2965.548	968.135	1112.435	2280.562	526.462	923.301	542.414	926.186	578.624	499.792	304.351	444.593	378.475	413.71	414.073	770.678
ENSG00000033030	ZCCHC8	2152.2	2131.196	2559.558	1898.028	2601.177	1743.747	1748.253	2736.646	1255.828	2099.878	2416.103	909.471	859.409	778.12	908.906	918.37	740.594	841.605	945.326	819.436	779.495	780.701	800.643
ENSG00000033050	ABCF2	3129.9	3352.173	2932.777	2445.183	3889.236	2850.669	2667.247	2236.721	1531.517	2527.288	2295.911	1255.783	1523.004	1602.012	1147.102	871.088	2164.651	1234.001	674.049	1078.676	1512.376	1943.496	1218.739
ENSG00000033100	CHPF2	2850	6436.948	5493.041	5322.293	6890.285	7278.987	6926.154	7041.674	4028.803	5759.115	4985.308	2266.007	1743.546	3013.114	3074.331	2793.819	3892.132	1604.063	1550.693	2260.418	4259.219	1874.508	2634.892
ENSG00000033122	LRRC7	949	20	46	115	56.013	39	22	42	18.003	34	48	12	9	24	10	25	25.002	12	14	13	13	101.004	13.999
ENSG00000033170	FUT8	2126.6	2813.303	2560.309	1500.101	2061.19	3426.146	3077.432	11985.71	1526.143	2922.917	3858.598	729.569	699.73	1163.906	1456.922	904.296	826.604	568.108	1017.648	555.123	1702.031	1901.003	1433.151
ENSG00000033178	UBA6	4585.1	2451.442	3389.48	2210.249	4141.248	2712.01	3039.758	3439.471	1326.987	3259.997	3580.572	962.938	852.98	1181.358	1262.966	1304.402	1920.221	1464.433	1167.003	1488.463	3342.772	1828.396	1131.645
ENSG00000033327	GAB2	5900.5	2514.911	1576.868	642	1100.914	2629.692	1941.809	4566.551	1999.752	2178.05	2515.347	2428.619	2302.424	617.685	1626.891	869.567	1185	345.001	1580.811	1466.864	746.675	649.914	887.004
ENSG00000033627	ATP6V0A1	2127.2	3877.89	5407.764	5429.108	2413.169	7214.963	5747.015	5216.023	3003.319	4516.178	3752.978	1906.827	2827.39	1682.643	3387.386	1381.547	1598.442	806.139	1328.929	2679.876	937.869	974.56	2153.117
ENSG00000033800	PIAS1	3063.7	2616.98	2817.288	2943.546	3530.386	2742.428	2724.326	4442.539	1667.755	2787.619	2704.235	1260.07	1110.155	998.208	1236.899	1352.903	1630.255	1000.045	1740.12	1082.043	769.399	1196.036	782.411
ENSG00000033867	SLC4A7	6040.9	964.017	1370.696	235.018	1071.577	788.686	1163.699	1601.132	457.003	1676.267	2531.822	564.16	443.307	801.109	507.004	772.134	556.466	640.49	808.224	811.001	862.331	1476.687	542.937
ENSG00000034053	APBA2	3229.5	1500.833	1532.396	758.179	2479.734	912.518	1186.285	378.266	688.077	2447.656	905.222	568.637	1246.547	577.198	389.836	1791.283	150.999	906.893	408.35	223.608	197.995	244.509	437.921
ENSG00000034152	MAP2K3	1761.5	3727.951	4249.394	2900.128	3467.655	3731.804	4148.678	5649.909	1890.524	2640.481	2227.612	3240.896	1846.593	1194.385	3210.765	1141.391	1307.471	1425.746	1099.294	1603.01	879.933	672.791	1286.206
ENSG00000034239	CLXN	1450.3	51.999	49.999	163	97	327.999	77.001	550.011	83.076	149	32	70.222	3	15	118.008	20	4	15	1353.236	229.002	26	22.436	9
ENSG00000034510	TMSB10	328.6	72929.21	99958.339	87216.859	51094.595	111760.883	151143.303	59185.293	20000.855	50212.494	61365.317	28041.887	16859.344	11745.197	33982.118	25044.542	48713.994	14943.088	7321.919	19778.338	30530.822	14324.752	30013.068
ENSG00000034533	ASTE1	2280.4	478.218	505.301	631.536	674.738	404.87	567.346	439.833	375.329	611.729	386.403	170.529	170.058	385.009	258.917	130.626	173.814	295.96	304.183	130.821	145.017	374.376	145.738
ENSG00000034677	RNF19A	2284.1	3272.683	7802.359	1649.74	9427.013	6084.839	5473.465	5371.603	2294.337	8048.348	19528.467	3483.373	1357.056	1343.523	2312.027	2117.028	6570.601	1175.18	2650.916	2299.141	2556.523	1448.952	5206.427
ENSG00000034693	PEX3	907.1	415	389.776	342.94	571.229	413.888	689.707	954.519	250.834	582.131	477.113	236	318.215	205.989	215.499	243.99	206.194	205	271.885	198.458	238.368	247	133.773
ENSG00000034713	GABARAPL2	875.2	3990.662	3159.832	2005.563	2774.907	4093.42	6051.278	4103.557	1656.412	3628.947	4055.634	2085.508	1398.367	1090.8	1929.112	1077.595	1169.254	962.525	1558.157	1113.28	1153.13	673.367	1456.16
ENSG00000034971	MYOC	1403.3	8	2	2	2.001	9	1	9	3	2	17	12	2	1	2	0	2	0	83	21.738	2	2	0
ENSG00000035115	SH3YL1	1194.5	1449.731	2493.062	1458.898	2971.593	1244.544	2011.322	4242.999	912.06	1762.585	4269.773	661.215	3094.935	1104.908	710.663	486.762	1462.821	1183.115	948.497	1014.441	446.757	1130.947	1615.558
ENSG00000035141	FAM136A	1762.4	3322.895	3877.623	4164.938	3642.718	2780.282	3408.94	3731.157	1451.666	2324.814	3576.125	772.033	2431.322	1340.071	1276.488	1004.96	2442.671	1251.486	644.197	1023.679	943.247	1734.222	1812.543
ENSG00000035403	VCL	5458.8	7630.37	4987.284	5661.156	16304.244	5495.271	8029.651	8518.354	6190.151	20188.864	10716.183	5763.535	2691.654	3791.73	4053.948	8835.17	6588.284	2709.442	4364.231	3729.387	6855.27	2907.132	3546.924
ENSG00000035499	DEPDC1B	2067.9	639.977	136	109	335.165	124.162	158	78	29	214.015	129.026	77.301	53.035	127.223	75	140.022	230.158	144.307	7	183.506	157.138	281.473	150.042
ENSG00000035664	DAPK2	2454.2	1049.835	1664	3862.81	615.743	933.052	1434.504	1684.275	754.566	898.88	4860.854	775.86	424.902	288.519	757.111	336.626	298.99	228.652	570.262	988.253	278.548	309.876	331.944
ENSG00000035681	NSMAF	2137.4	2826.761	2847.688	1562.008	2877.538	2341.27	2827.167	2287.993	1426.964	2603.568	2856.767	1242.103	879.217	967.991	1234.98	995.987	729.034	1439.908	1087.095	904.361	787.615	863.995	960.848
ENSG00000035687	ADSS2	2312.5	2701.451	2496.326	1537	4569.451	2276.787	3055.602	4528.942	1269.892	2755.015	3777.757	1063.056	2387.704	2014.093	1021.407	1207.34	1606.919	1928.315	1059.928	1020.909	908.644	772.276	2010.229
ENSG00000035720	STAP1	1264.1	188.106	549.324	124	254.088	124	141	85	104	88.016	47	307.998	31.022	18	420.97	65.789	27	13	200	47.002	101	18	45
ENSG00000035862	TIMP2	3224.4	24426.69	13129.079	10080.665	45179.199	39541.654	35017.214	16802.207	18955.311	90084.201	11208.117	15466.094	3496.108	6108.869	16021.553	15244.617	13008.385	3344.864	17401.709	7040.594	10491.242	4043.367	6192.397
ENSG00000035928	RFC1	2693.3	2241.826	1862.957	1345.08	3358.045	2688.496	3003.26	3931.94	1468.029	3725.273	3549.128	1394.872	1017.11	1342.996	1034.272	837.114	2029.756	1155.312	1301.625	945.79	989.92	1013.031	1200.875
ENSG00000036054	TBC1D23	3226.2	1791.075	1263.612	1011	1660.657	1912.28	2043.402	2119.064	763.189	1967.152	2100.239	657.368	597.314	739.723	755.826	520.322	1634.535	956.604	644.689	654.305	546.16	671.811	920.146
ENSG00000036257	CUL3	2289.5	1866.24	1992.183	810.679	2618.549	1819.711	2372.461	4747.517	1165.746	3087.9	2090.415	947.006	1498.768	1823.608	857.752	860.182	934.414	1064.862	1150.233	856.175	919.514	1007.77	1376.472
ENSG00000036448	MYOM2	975.9	367	146	736.001	794.143	254.249	127	161.001	281.094	132.009	190	145	56.015	24.005	98	20	19	32	160	71.25	23.001	34	27
ENSG00000036473	OTC	1161.8	0	3	2	0	6	2	12	8	0	4	2	3	0	5	0	1	2	13	7	1	0	0
ENSG00000036530	CYP46A1	2322.6	194.084	219.978	736.671	275.625	195.31	208.349	206.989	306.281	205.302	202.783	215.866	167.377	133.781	104.452	107.508	124.773	141.083	353.915	144.469	139.674	164.804	51.991
ENSG00000036549	ZZZ3	2980.8	1575.143	1648.104	888.789	1719.489	1697.391	1513.974	3090.333	1086.525	2469.269	2034.413	779.67	1067.242	1195.382	659.216	730.06	1231.628	556.335	939.831	707.977	864.414	1113.49	867.822
ENSG00000036565	SLC18A1	2101.7	19	69.999	7	3.681	7	26.662	6.019	6.131	37	20.027	6	2	6.794	17.002	3	5.988	1	3.475	5.733	9	2	2.98
ENSG00000036672	USP2	2544.2	91	205	245.001	45	154.105	125	182	150.001	158.005	61.032	420.272	95.002	34.001	134	12	82	38	393.808	112	19	53.001	127.001
ENSG00000036828	CASR	9879.3	523.954	1029.826	794.746	1286.498	482.026	561.703	607.491	496.341	527.994	1031.717	241.676	507.633	242.13	941.881	225.753	320.652	290.868	405.865	406.409	302.769	393.744	281.076
ENSG00000037042	TUBG2	1432.7	2292.199	2530.406	4504.683	2355.654	2029.854	1718.078	1472.12	1452.426	1961.746	1510.949	890.762	881.221	742.235	1011.157	760.469	1263.879	1497.756	897.313	875.373	692.209	839.696	675.488
ENSG00000037241	RPL26L1	532.2	1302.675	825.652	605.01	810.757	1022.698	1238.308	782.629	253.528	752.783	1108.087	294.75	355.034	221.87	327.628	211.219	288.877	227.552	148.984	130.547	276.362	296.079	307.823
ENSG00000037280	FLT4	4784.8	2935.818	2182.536	2120.811	2958.432	2590.662	2630.222	2036.374	4096.325	2487.908	3627.451	7642.838	1554.506	1117.589	1493.16	1244.265	1786.297	329.739	8355.827	1399.932	2483.812	512.798	512.541
ENSG00000037474	NSUN2	1654.7	6681.519	4075.048	7295.948	5771.41	3557.297	5344.044	5116.426	2630.388	5823.637	6537.111	2056.775	2593.768	2210.877	1918.722	2493.686	4434.419	4344.409	1573.369	1607.062	1389.182	3095.014	1902.594
ENSG00000037637	FBXO42	3046.4	1873.894	2200.906	3613.98	1877.572	2591.863	3588.555	2269.987	1640.991	2978.52	1566.389	1143.103	776.837	1322.374	1197.251	688.87	898.653	693.345	1089.166	759.426	754.439	911.703	495.123
ENSG00000037749	MFAP3	2207.4	768.947	425.953	70.42	853.94	535.236	547.388	1464.874	715.26	1110.826	1194.536	705	692.949	423.071	240.815	431.507	529.611	344.966	536.089	415.155	398.098	268.644	312.936
ENSG00000037757	MRI1	1965.5	2478.015	3740.669	3219.809	3188.812	2453.486	2630.563	1671.38	2416.235	3650.929	4925.3	1130.261	1228.05	871.916	1625.431	1392.375	702.492	1184.082	1655.9	969.508	1044.582	711.688	997.11
ENSG00000037897	METTL1	697.7	1915.968	1932.26	1649.158	1365.899	1475.275	1549.066	1232.924	514.269	1147.046	909.823	399.087	435.543	452.653	565.841	290.533	397.653	350.341	183.501	264.117	385.729	577.004	508.073
ENSG00000037965	HOXC8	1721.3	98	3.001	174	1060.613	10	44	61	4	162	8	13	16	40.1	13	3	3	85.072	5	1	30	49	37
ENSG00000038002	AGA	1434.3	538.844	1145.922	409	984.68	1261.213	1961.053	3242.284	427.987	1021.073	886.162	383.796	808.705	402.113	533.999	418.293	434.318	435.548	385.292	262.686	414.63	200	338.613
ENSG00000038210	PI4K2B	2873	1056.007	767.94	292	1493.546	1223.485	2020.736	3446.655	462.44	1010.244	1763.779	342	1511.631	405.263	351.311	528.268	985.301	424.281	498.821	659.215	683.851	302.128	1089.372
ENSG00000038219	BOD1L1	3271	2375.243	2767.957	588.807	3424.651	1869.005	2679.426	4038.408	1929.664	3307.518	4376.613	2012.873	1457.183	1191.998	1255.527	1464.724	1908.108	1779.722	2261.281	1867.28	1276.175	1329.411	880.263
ENSG00000038274	MAT2B	1881.2	3230.75	2995.334	331.945	3116.088	4612.003	4438.331	6006.94	1142.085	2992.816	4116.891	1451.051	1913.962	1037.868	1205.987	1422.113	1389.907	810.019	1720.878	1220.777	1294.899	828.074	1126.767
ENSG00000038295	TLL1	5709.3	139.015	141.006	54	580.944	143.002	104	312.058	486.513	407.321	142.718	425.999	58.029	119.157	98	129	66	24	606.613	187	94	81	13
ENSG00000038358	EDC4	1830.2	5557.358	6529.34	6413.747	4644.189	4656.782	5874.344	5479.329	3204.13	4407.91	6021.719	3095.976	1806.315	2169.907	3959.817	1923.727	2018.43	1648.798	2124.958	2213.951	1868.429	1828.613	1837.789
ENSG00000038382	TRIO	3493.8	8302.584	6185.763	10483.232	9517.537	5119.929	5219.121	6707.643	4249.554	10853.986	15370.08	3197.853	3455.597	3306.119	2886.739	4645.101	14620.685	3811.335	2623.988	3796.243	5094.742	5187.776	2822.608
ENSG00000038427	VCAN	4280.4	26021.887	13682.358	4369.833	41764.925	21365.75	33378.87	8271.573	7445.501	66223.659	4344.036	4212.433	1064.204	6657.827	8191.916	13441.788	6022.85	3515.684	1915.085	3216.929	7801.007	7478.273	3752.792
ENSG00000038532	CLEC16A	4295.1	1756.38	2356.905	3020.549	3484.749	2694.634	2408.222	5678.175	1665.468	2252.667	3695.789	1464.383	1109.021	807.441	1369.644	1104.543	901.99	549.562	1085.255	962.661	883.963	1067.736	946.833
ENSG00000038945	MSR1	2356.7	3378.04	2496.871	429.247	1398.485	14388.599	12988.901	4285.922	2019.092	6156.904	2052.761	1268.24	956.494	698.761	3981.215	1739.68	1065.143	457.787	602.814	2652.737	962.864	485.042	1810.604
ENSG00000039068	CDH1	4638.3	7699.66	3664.938	3744.463	6603.815	7349.378	8523.461	17940.197	2229.302	6679.035	21003.076	2166.627	4720.81	8499.52	4993.745	4014.808	14186.737	3826.101	1579.139	3834.656	2922.174	6997.602	10182.864
ENSG00000039123	MTREX	2201.2	2551.141	3110.907	1101.645	2797.027	2753.88	3261.684	4949.219	1385.407	2849.972	6351.752	1238.539	2205.786	1013.47	1245.269	1170.528	1298.428	741.324	1568.61	1070.819	1028.669	1069.088	1145.788
ENSG00000039139	DNAH5	2914.9	89	244.815	479.255	147.023	491.806	344	4013.603	506.712	69.001	5274.641	307	809.012	41.019	106.051	37	1453.524	118.69	3100.807	690.379	96	88	227.653
ENSG00000039319	ZFYVE16	3010.3	2095.981	1946.264	878.373	1870.825	1800.566	2226.086	4724.669	1290.594	2831.404	2421.743	1081.68	1034.45	789.875	1002.902	1107.269	1065.296	639.89	1778.744	1139.558	766.249	1148.864	936.076
ENSG00000039523	RIPOR1	2200.7	6132.156	5108.241	4878.114	5116.454	5598.851	4839.766	4063.413	5376.118	5579.854	2706.942	4853.228	1151.844	2288.563	4133.351	2516.22	1565.275	1250.155	3545.063	2434.138	2559.029	1033.317	962.5
ENSG00000039537	C6	3383.3	3	56.035	48	0	149	13	1178	143.005	20	17	65.116	1	0	143	41	5.002	6	571.001	44.367	16	2	5
ENSG00000039560	RAI14	4470.3	7214.756	3508.235	11642.929	11446.345	3180.704	5854.582	6489.506	3925.473	8725.721	14971.68	3380.818	1782.821	2724.31	2084.628	3089.747	4571.61	3580.683	1370.691	1627.254	1862.568	2361.249	1735.328
ENSG00000039600	SOX30	2553.7	16	16	3	55.002	90	17	18	16	29	19	5	38	6	10	5	4	8	16	4	3	1	68
ENSG00000039650	PNKP	832.7	3569.665	4367.96	4904.124	2971.469	4160.278	3277.103	3811.621	2177.636	3501.235	3661.164	2026.829	1179.409	1359.563	2097.659	1655.034	1851.119	824.061	1633.733	2210.006	1649.159	2229.789	1185.35
ENSG00000039987	BEST2	1740.3	2	0	1	47	2	3	0	5	9	2	1	0	3	1	2	1	2	0	0	2	49	1
ENSG00000040199	PHLPP2	7927.3	921.525	837.318	481.524	570.369	605.177	524.548	831.349	395.796	680.635	602.625	344.553	231.112	272.137	325.695	381.268	503.956	334.71	602.85	415.784	467.335	374.654	249.249
ENSG00000040275	SPDL1	2065.9	1133.049	764.327	303.001	1158.677	459	653.001	508.102	338.001	861.29	639.255	215	268.546	244.339	187.121	424.84	334.269	191.07	194.504	272.011	771.125	284.029	256
ENSG00000040341	STAU2	1857.8	999.832	1304.825	831.479	1476.61	1380.438	1489.843	3138.728	781.332	1867.337	2598.708	762.814	1038.564	1076.857	553.566	631.33	837.097	736.252	657.627	643.305	496.602	969.381	1584.048
ENSG00000040487	SLC66A1	1356.8	1528.343	1552.067	2650.701	816.818	1961.348	1504.674	1134.258	778.947	1327.23	923.927	412.135	410.943	524.442	790.412	436.057	458.435	531.976	452.377	530.519	490.095	345.092	419.896
ENSG00000040531	CTNS	2482.4	2004.308	1477.455	1316.488	1324.366	3289.208	2066.988	4195.846	1085.353	1720.024	1401.528	728.019	615.03	663.458	980.38	713.871	882.859	963.04	561.839	629.455	595.195	475.623	624.879
ENSG00000040608	RTN4R	1651.8	590	256.039	453.369	140	508.217	214	248	109.999	261	244	63	174	277.114	163	201.423	127.002	361.342	84	117.103	32	491.002	111
ENSG00000040633	PHF23	1532	2995.721	1964.182	1554	2132.996	2444.438	2627.413	3221.748	1134.642	2494.665	2623.06	1126.846	1061.464	918.987	1230.042	851.174	956.021	1260.922	515.176	555.365	915.978	920.977	665.904
ENSG00000040731	CDH10	3270.3	29	4	1	11	5	2	55	57	2	34	4	0	2	0	2	0	2	1	1	3	1	0
ENSG00000040933	INPP4A	2078.8	400.502	706.838	261.217	1361.927	469.996	375.036	753.088	347.344	793.87	836.001	347.5	396.902	356.045	358.255	416.408	531.027	410.625	523.316	565.972	367.922	328.341	204.415
ENSG00000041353	RAB27B	7113.3	489	653.159	183	1095.347	664	1875.778	1297.851	347.131	592.005	16484.84	212.49	182.65	296.396	618.252	118.007	764.403	590.37	296	776.003	733.537	207.399	301.153
ENSG00000041357	PSMA4	806.7	6408.839	5024.426	5310.793	10036.232	6312.581	8243.816	7119.833	1816.435	5136.611	4233.826	1591.511	2055.311	2007.02	2242.635	1792.139	3084.392	2583.742	1002.708	1412.632	1500.041	2477.221	1643.059
ENSG00000041515	MYO16	3815.1	0	1.414	2	475.509	3.453	1.03	58.005	6.387	51.479	2.201	11.621	0	0	0	0	4.682	7.155	4.996	0	1.444	10.027	1.741
ENSG00000041802	LSG1	2527.1	3954.932	2099.523	7867.046	4138.826	2658.538	2792.454	1812.15	2201.553	3897.959	2973.108	1820.173	864.061	5267.293	1913.971	1239.782	1569.752	1984.087	1164.171	1079.289	1155.431	3787.141	1397.228
ENSG00000041880	PARP3	1457.1	1639.895	1749.561	2333.444	1185.131	2591.665	2480.504	2007.738	1369.74	1475.382	2709.565	790.076	1342.027	405.284	1324.016	1075.852	1189.685	694.018	931.61	891.226	878.436	300.119	616.762
ENSG00000041982	TNC	5030.1	21841.545	18133.93	41364.932	25133.559	10851.588	15542.542	7561.647	6935.043	20794.02	34340.877	8988.75	976.175	18906.078	6717.53	3906.595	21619.322	20919.862	3053.246	11258.945	8991.108	3651.686	11943.55
ENSG00000041988	THAP3	1127.8	1107.496	1097.427	4347.175	1081.409	1399.826	1193.427	977.539	403.505	989.208	638.244	417.774	287.015	367.012	468.573	319.281	276.381	266.869	303.086	255.232	290.927	324.732	273.338
ENSG00000042062	RIPOR3	2027	4599.858	435.711	884.618	4265.994	572.543	449.299	379.252	593.144	823.63	373.053	170.305	60.673	475.356	340.176	199.102	278.033	253.216	224.117	352.211	199.138	508.673	336.158
ENSG00000042088	TDP1	2457.4	1516.095	1062.151	1095.001	1215.666	876.206	1020.898	420.01	434.002	878.12	537.01	487.149	97.006	379.19	477.558	410.094	392.001	426.622	383	367.001	659.046	769.102	156.928
ENSG00000042286	AIFM2	2955	1635.216	1856.431	1228.358	1419.419	1117.352	2255.652	2138.638	669.824	1051.538	1441.154	582.969	854.018	522.285	492.999	478.734	728.28	349.055	459.387	575.186	276.001	193.04	608.171
ENSG00000042304	C2orf83	971.5	0	0	0	0	0	0	0	1	0	0	0	0	0	0	0	0	0	0	0	0	0	0
ENSG00000042317	SPATA7	1756.1	359.033	642.073	490.347	446.421	584.242	633.169	655.942	241.721	517.117	471.549	187.027	244.394	111.063	209.012	180.439	241.862	180.345	277.72	192.756	152.009	77.996	152.794
ENSG00000042429	MED17	2542.5	1469.803	1604.398	1106.938	1433.487	1458.982	1796.886	2679.93	881.78	2194.2	1888.691	695.05	1114.591	711.52	862.42	806.276	958.634	388.721	816.734	673.318	758.806	919.23	598.035
ENSG00000042445	RETSAT	2380.9	2979.254	3382.035	2339	3511.4	3689.476	4670.919	6386.014	2380.295	3733.037	3733.092	1536.512	2897.397	1234.695	2169.201	2251.834	2577.814	1171.677	1116.211	1205.575	1042.556	1413.144	2006.787
ENSG00000042493	CAPG	845.8	17423.056	17113.23	5471.325	7084.488	24033.745	21798.744	10727.471	4015.205	11982.634	7133.697	4967.718	3643.26	2654.276	10111.3	5328.443	7411.234	2334.763	1719.874	5447.469	7373.304	2784.817	6423.282
ENSG00000042753	AP2S1	623	7721.505	4109.412	4077.32	12850.908	7485.214	5568.828	2954.875	1710.391	3825.434	3282.421	1635.611	1008.774	1556.572	2080.663	1402.363	1568.957	920.54	567.014	1183.741	1216.009	2306.71	1441.659
ENSG00000042781	USH2A	18715.3	7	6	7	110	9	11	14	18	19	2	6	4	2	9	5	0	1	5	1	14	12	0
ENSG00000042813	ZPBP	927.3	1	1	0	14.011	0	2	0	1	5	0	0	0	0	0	1	0	0	2	0	0	0	0
ENSG00000042832	TG	3041.5	64	274.001	63	543.85	200	187.999	79	104.001	119	154.001	94.999	7	28	105.001	37	32.035	181	41.999	29	46.001	214.001	23.001
ENSG00000042980	ADAM28	1973.4	2275.155	4094.15	1445.001	1505.01	1877.131	3620.28	3559.768	1269.248	1296.182	2264.147	1339.54	338.335	325.862	2588.145	678.051	260.292	621.999	2273.406	1138.46	1157.389	878.833	497.054
ENSG00000043039	BARX2	1661.8	297.217	97.043	65.249	64.71	95.209	285.005	111.065	82.134	303.108	94.244	37.026	42.114	6.024	81.999	39.02	220.915	146.073	40.808	258.065	188.175	56.221	83.145
ENSG00000043093	DCUN1D1	3802	1591.352	1037.277	1351.016	1897.813	1417	1572.446	1729.057	610.251	1972.028	1485.079	350.628	618.565	1315.756	507.257	653.383	726.945	1076.214	568.543	531.733	549.953	898.287	703.366
ENSG00000043143	JADE2	5243.6	5182.772	3340.969	1604.001	3586.101	3751.145	2626.785	2670.719	2132.567	2298.796	3844.249	2103.558	1895.601	1006.687	1545.881	1926.521	1232.037	558	2249.3	1399.042	1813.531	725.876	1228.132
ENSG00000043355	ZIC2	1829.9	333.999	10	166	695.097	3	1	35	84	416.308	9	7	72	70.084	20	5	114.041	245	0	16	72	502.249	61.868
ENSG00000043462	LCP2	1659.9	3797.798	5928.887	1034.323	1139.655	3815.006	4292.242	1749.671	1641.819	2509.325	1855.678	3653.783	629.163	695.3	1823.87	1101.342	894.413	356.017	532.152	1329.077	1117.961	572.206	760.111
ENSG00000043514	TRIT1	1625.5	1377.584	1526.583	2281.163	5793.162	813.76	1614.745	1696.686	725.299	1953.304	1252.685	345.705	591.335	894.709	508	382.793	554.527	518.224	524.147	421.217	331.181	1488.772	471.188
ENSG00000043591	ADRB1	2685.3	60	55.002	61	9	51.023	8	48	67	17.001	196.017	33.065	16	28.017	28	3	5	15	72	244.916	7	323.035	7
ENSG00000044012	GUCA2B	424.7	0	0	0	1	0	355.596	0	0	1	0	0	0	0	3	0	0	1	0	1	0	4	0
ENSG00000044090	CUL7	4963.3	2820.067	3597.946	7593.166	3516.843	3950.171	4185.449	4089.375	2338.443	3790.277	3834.367	1668.118	2006.336	1341.458	1795.043	1612.685	1446.3	1481.95	1305.074	1077.15	837.264	1455.941	2876.78
ENSG00000044115	CTNNA1	2833.2	11246.726	12303.205	8051.727	12977.366	17736.277	18986.133	30923.364	7973.902	15952.988	21362.559	8853.043	11103.517	5291.741	7753.479	6386.926	10029.612	5025.766	6394.582	5826.777	6257.667	5797.822	14406.722
ENSG00000044446	PHKA2	2228.1	2977.124	4909.384	7353.369	3230.432	3152.23	3313.785	2719.069	1835.627	2888.557	2185.197	1516.3	1087.352	935.541	2213.622	1081.074	1005.78	2679.318	1273.356	1060.688	1075.782	1851.131	1024.055
ENSG00000044459	CNTLN	3859.5	383.029	369.152	192.209	702.186	696.264	550.741	287.83	338.102	800.819	371.829	230.267	170.087	143.622	181.136	253.893	214.024	255.62	291.51	313.155	194.193	235.987	105.055
ENSG00000044524	EPHA3	5614	395	727.533	62.034	580.192	292.054	325	3476.973	240.092	146.026	43	172	1592.126	44.004	220	321	234	27.001	165.13	74	168	137.157	21
ENSG00000044574	HSPA5	3740.3	28872.95	35187.531	22571.34	51295.392	34851.634	51138.767	61767.497	15728.891	28510.627	29894.385	18623.232	19107.082	10223.379	18820.387	13227.966	14979.881	12209.893	7982.678	8725.104	13520.208	14428.301	16584.566
ENSG00000046604	DSG2	5654.6	4098.378	959.702	3858.068	15587.96	3546.021	4266.305	4362.938	975.688	8480.423	7619.692	771.019	2796.96	6215.113	2184.736	3726.727	6144.843	4736.022	644.906	1257.327	6151.15	11723.009	1550.511
ENSG00000046647	GEMIN8	952.9	757.556	851.843	1258.376	874.193	869.266	1225.586	947.506	685.036	909.53	764.797	460.008	449.01	160.89	400	199.805	171.286	224.999	430.355	272.507	200.009	144.001	379.539
ENSG00000046651	OFD1	1683	2101.737	5741.795	3836.804	4264.855	1748.644	2504.324	3485.136	1475.086	2374.293	3304.424	1223.532	1484.246	659.885	1583.941	749.54	996.661	2381.254	1392.199	1013.322	764.84	2433.427	994.807
ENSG00000046653	GPM6B	2544.2	355.02	170.954	124	389	316.682	151	610.982	249	962.19	520.337	207.011	141.097	96.001	107.001	140.022	117.004	108.001	696.34	288.107	97.079	404.806	157.222
ENSG00000046774	MAGEC2	1823.3	6	0	0	1	13	20	3	0	2	0	0	0	10.011	0	0	0	0	0	0	0	0	0
ENSG00000046889	PREX2	5744.4	392.286	433.764	225.962	244.199	289.07	407.03	1489.431	814.735	349.981	846.458	1170.847	286.648	327.97	261.007	188.389	332.984	45.242	815.583	503.387	174.378	185.106	664.192
ENSG00000047056	WDR37	4031	2027.771	2489.496	1821.437	1257.03	1772.497	1680.549	1993.231	1506.997	1721.591	1855.229	998.808	667.84	539.252	1027.644	793.853	954.513	844.413	830.661	909.699	571.073	497.529	615.218
ENSG00000047188	YTHDC2	5594.5	1729.996	3105.779	769.175	1590.386	1436.441	1681.806	3018.402	1536.458	2147.323	2112.053	1257.895	1481.898	618.63	966.323	1050.261	1064.658	687.027	1580.013	1039.567	1066.721	747.554	900.683
ENSG00000047230	CTPS2	1975.3	842.997	1171.202	1905.1	2012.599	1016.145	1942.005	2246.465	727.221	1847.691	1585.615	633.122	870.14	358.758	588.708	487.711	500.766	577.499	551.814	504.848	355.318	848.387	662.72
ENSG00000047249	ATP6V1H	1485.8	1776.37	1614.97	1415	2121.355	3061.13	2745.405	3038.397	800.154	2374.25	3153.393	904.417	1114.597	924.132	1089.293	840.192	725.172	1932.846	579.259	611.548	633.431	1095.532	1883.035
ENSG00000047315	POLR2B	2422.7	6378.402	5007.131	2455.127	6131.506	4003.588	4918.964	7047.218	2206.964	5308.751	6583.436	2064.445	2079.556	2506.365	2293.858	1672.198	2176.695	5849.673	2221.083	2073.412	1559.589	5248.579	1729.973
ENSG00000047346	ATOSA	1943.7	1892.614	3431.239	1696.977	1590.797	2036.941	2498.457	4495.109	1314.029	2488.33	5525.717	999.735	1142.903	919.06	1124.139	927.206	630.302	964.425	1894.327	1164.013	949.644	928.087	840.022
ENSG00000047365	ARAP2	6018	1136	2297.443	532	2268.236	1577.151	1642.543	3428.536	889.001	1408.596	2237.569	836.416	760.131	796	569.809	805.481	909.203	750.099	850.449	1283.709	866.308	523.198	696.545
ENSG00000047410	TPR	3191.2	8652.635	8267.27	5323.741	8324.122	5212.145	7522.207	13974.815	4634.511	8176.963	12005.765	4358.986	6186.709	3237.543	3522.674	4658.735	6452.519	2700.168	3629.927	3599.518	2461.364	3011.255	2374.024
ENSG00000047457	CP	2038.7	466.279	8988.967	6669.258	4311.534	1971.809	36569.992	17253.985	2432.852	1567.26	26314.28	1300.23	708.97	1949.244	5544.228	198.159	1289.316	734.22	2675.54	1530.57	376.89	2359.806	190.251
ENSG00000047578	KATNIP	3439.8	1568.099	1567.323	3109.919	1539.448	1733.316	1736.807	2373.973	1418.973	2560.024	2373.851	1046.853	1039.01	951.755	1261.139	630.87	961.268	698.051	1741.72	853.396	661.842	931.01	579.164
ENSG00000047579	DTNBP1	1237.7	1227.369	1500.08	1023	608.877	1188.687	1358.199	1564.392	625.001	1119.812	753.296	838.001	572.564	357.857	710.049	425	512.774	299.002	339.016	403.939	355	314.997	540.138
ENSG00000047597	XK	5041.3	149	80	21	51.001	101	109.105	1179.904	33	13	265.093	22	323.226	13	50.165	35	196.005	24	37	222.798	5	75.007	5
ENSG00000047617	ANO2	402.4	9.77	74.714	8	70	3.911	43	135.04	206.281	10.609	168.286	229.294	3	50.36	7.132	2	32.051	4.604	106.713	0	0	58.694	0
ENSG00000047621	C12orf4	3099.3	1871.284	1285.374	1145.981	1979.788	1521.291	1237.769	1523.138	757.187	1351.938	890.665	426.496	417.057	462.366	576.47	661.704	543.976	462.791	440.851	491.319	571.419	478.632	586.238
ENSG00000047634	SCML1	2598.4	521	745.459	215.001	705.217	370.005	641.341	1111.789	484.512	401.161	718.99	355	1179.28	133.43	235.256	281.913	184.033	279.005	476.139	336.33	260	251.204	143.054
ENSG00000047644	WWC3	5332.4	2901.93	3821.317	2187.296	3570.696	2636.409	2909.889	5714.603	2679.5	4434.494	3966.768	2360.839	1340.369	1771.889	1671.87	1520.612	1042.406	2070.659	1684.049	1942.739	1454.01	1947.121	1192.346
ENSG00000047648	ARHGAP6	3975.4	273	227.889	70.001	1347.602	335.098	440.682	604.071	378.256	334.082	598.847	309	99.051	130	230.001	157.999	101.999	36	765.602	353.501	133	88.001	45.174
ENSG00000047662	FAM184B	6454.3	60.099	32.149	3.935	75.759	10.657	11.776	236.749	17.303	29.038	92.406	5.719	15.273	10.493	7.233	94.285	10.473	8.565	13.156	7.844	4.453	8.907	1.248
ENSG00000047849	MAP4	3928.5	11740.378	8742.939	6491.789	18838.92	17728.769	16154.397	11197.153	8231.011	18807.144	11388.194	9016.915	5902.022	3139.307	7146.215	6713.515	7596.979	3114.48	5827.685	5510.669	6641.842	3702.54	3150.484
ENSG00000047932	GOPC	4376.2	2601.701	2267.773	1408.173	2935.19	2485.941	2252.765	3385.14	1467.378	3938.921	2429.697	654.645	1041.827	678.103	759.988	2187.086	1091.983	750.759	1284.382	862.267	1794.973	1365.231	637.451
ENSG00000047936	ROS1	4758	262.999	3229.411	3593.455	427.785	3841.076	3475.847	3725.935	3614.351	2609.296	10707.057	1112.322	16965.959	1191.794	773.34	7591.43	801.385	322.351	51	1149.773	2419.69	320.365	1748.674
ENSG00000048028	USP28	2426.4	1476.436	1359.961	1281.581	2466.919	1333.842	1219.011	3929.947	1168	2020.701	1513.962	651.384	1074.711	843.892	516.638	575.799	429.276	1770.54	911.742	621.278	482.189	2205.716	567.159
ENSG00000048052	HDAC9	3261	494.068	622.422	139.213	1393.972	413.569	366.667	507.431	238.632	384.521	477.571	344.041	216.295	144.232	329.699	289.759	248.112	285.14	468.678	1628.793	522.745	216.691	113.632
ENSG00000048140	TSPAN17	2344	3780.924	4535.119	3574.034	3467.181	6217.678	3180.029	3407.012	1789.144	3003.641	2959.106	1312.099	1910.752	1354.614	1647.35	1460.657	1593.771	1544.799	824.877	1069.729	1889.103	1365.033	1494.064
ENSG00000048162	NOP16	917.3	1643.461	1339.035	1060.923	966.109	1074.524	1111.386	887.598	527.489	840.177	1927.341	568.283	1033.612	516.188	490.352	285.096	445.779	341.628	182.282	259.152	365.605	444.096	495.91
ENSG00000048342	CC2D2A	2392.5	514.59	484.089	411.753	758.492	815.841	612.993	1304.244	670.028	1172.154	1254.151	369.139	615.238	387.995	341.818	326.247	413.833	258.163	1304.538	369.453	171.53	237.696	170.577
ENSG00000048392	RRM2B	3707.4	1035.064	1075.705	461.001	1346.562	1516.457	1927.088	2929.181	644.105	1721.743	2178.679	619.139	1535.172	745.324	616.763	906.424	705.536	751.109	850.203	942.903	1452.774	749.324	706.568
ENSG00000048405	ZNF800	1954.5	893.747	1385.399	898	915.361	778.028	870.2	997.285	528.001	832.139	1008.442	477.345	504.155	411.301	400.011	359.582	592.2	576.84	570.018	565.209	416.783	501.795	299.554
ENSG00000048462	TNFRSF17	812.8	669.849	423.992	219	198	878.005	1086.625	854.357	197	270	93	62	41.242	149.194	383.652	96	19	12	188	97	150	86	221.781
ENSG00000048471	SNX29	6674.6	1863.843	1762.092	1044.47	2155.671	1986.054	2144.881	3613.267	1715.066	3300.692	1549.575	1534.732	792.637	758.913	1235.914	863.028	721.947	596.473	1608.864	789.715	783.6	791.966	681.134
ENSG00000048540	LMO3	1974.9	19.263	3136.022	371.344	129	1027.113	2145.092	10016.661	268.71	434.02	6926.811	525.172	1737.091	207.531	208.489	65.081	2317.053	41.999	689.129	982.723	399.468	96	1373.721
ENSG00000048544	MRPS10	1942.3	1736.476	1870.585	1232.536	1877.099	2354.163	2828.921	3354.723	817.047	1720.918	1530.386	568.996	2027.826	743.225	905.785	754.612	793.001	712.305	560.263	627.271	635.33	639.212	1562.923
ENSG00000048545	GUCA1A	1407.3	89.457	14	0	110.042	49	85.558	1	7	79	0	0	1	9	22	11.037	8.643	0	0	1	16	0	3
ENSG00000048649	RSF1	4021.2	1555.296	2112.507	1831.68	2065.757	2532.032	1916.322	3718.814	1251.341	3079.07	3172.583	1187.692	1646.453	966.252	872.262	845.498	1528.969	1114.904	1399.404	1074.052	912.174	1553.655	1140.137
ENSG00000048707	VPS13D	4571.8	2571.843	3474.573	3025.636	2659.424	3024.782	3481.814	6094.394	3579.087	4162.13	3732.577	2285.327	1612.906	1943.568	1931.909	1424.222	1516.478	2034.725	2803.134	1962.01	1611.698	1747.605	880.117
ENSG00000048740	CELF2	6323.9	2908.767	5681.21	603.083	1472.685	3389.929	6466.389	10749.13	2349.029	3687.869	10221.604	1920.564	1425.22	977.713	1733.801	1738.536	3268.41	435	2404.011	3061.439	1489.633	663	723.958
ENSG00000048828	FAM120A	4528.2	6751.186	8597.3	5034.453	9456.635	7081.649	7160.912	14103.536	3669.621	7838.161	13464.189	3409.236	5994.945	3519.874	2995.538	3384.27	4292.561	3850.429	3546.541	4030.29	3624.175	2309.01	4377.985
ENSG00000048991	R3HDM1	2032.2	628.587	849.329	194.686	1501.901	698.316	646.664	1673.533	713.044	1687.704	1104.969	539.147	911.744	713.677	364.678	835.621	1093.654	889.12	629.618	515.468	656.401	1141.282	579.688
ENSG00000049089	COL9A2	2545	1597.136	1624.563	5837.621	22597.217	3966.539	2815.083	6764.996	983.999	5887.08	1974.023	721	644.877	294.92	3075.544	474.188	664.186	1141.304	887.782	599.64	472	3169.86	1896.786
ENSG00000049130	KITLG	5289.6	840.741	708.284	907.43	3016.684	1422.945	1097.147	11063.852	1240.921	2742.907	2598.239	661.001	1560.474	1426.636	520.782	461.978	859.956	1151.572	1256.298	2373.129	1567.632	1409.863	1461.091
ENSG00000049167	ERCC8	1660.6	471.685	443.549	166.428	387.606	408.645	461.884	699.305	188.603	497.934	429.889	135.087	307.964	126.622	138.237	226.347	218.338	114.088	182.063	155.247	180.368	168.582	134.114
ENSG00000049192	ADAMTS6	3248.6	523.037	297	98	341.363	146.011	194	285	250.004	332.086	136.002	67	66.077	37.001	154.041	259	74	23	139	56	789.549	58	37
ENSG00000049239	H6PD	8974.5	5644.515	6146.764	7452.687	6957.525	5577.873	8613.302	7728.537	8622.081	9828.982	5855.163	5365.633	3366.99	3373.341	4100.85	4368.79	4014.945	3281.927	4681.396	3205.426	2354.8	1960.063	1787.606
ENSG00000049245	VAMP3	1868.9	4725.434	3418.082	3889.045	3189.265	6403.267	7265.537	6737.314	2934.436	5254.652	5864.69	2499.622	1775.563	2211.895	2659.172	2283.146	2371.947	1766.618	1921.547	2186.33	1771.261	1129.319	1390.535
ENSG00000049246	PER3	4810	271.593	860.855	691.709	304.35	1148.615	1700.458	4555.698	523.306	824.826	1478.297	722.745	396.13	279.123	308.337	447.233	1203.35	879.639	728.232	1633.28	142.569	242.361	420.865
ENSG00000049247	UTS2	578.5	319.995	65.014	16.914	4.921	76.386	41.208	23.45	28.538	39.323	9	30.575	1.595	4	10	28.229	31.001	10.083	2	4	7.328	1.524	119.403
ENSG00000049249	TNFRSF9	278.1	6.469	5.582	0	153.268	6.433	6.183	1.05	0	82.333	3.546	19.993	1.001	27.511	0	21.919	48.88	0	0	31.959	91.825	2.424	89.805
ENSG00000049283	EPN3	2398	645.589	798.466	1193.286	666.646	218.002	258	462.155	238.999	398.999	487	79.072	409.806	770.01	351.157	8.009	444.077	638.304	261.091	269.2	128	281.999	680.002
ENSG00000049323	LTBP1	4868.1	4898.067	2277.911	3226.315	13567.777	3954.725	9014.816	4853.444	2925.672	10239.579	2746.029	2799.276	663.524	1629.934	3555.648	6182.687	2250.826	904.915	3835.8	2073.753	3252.179	5080.026	754.043
ENSG00000049449	RCN1	1591.7	8127.723	5700.851	9851.265	10722.208	15779.545	13272.698	8389.167	3406.764	8935.053	9671.418	2732.032	5928.855	2295.743	3582.131	3667.474	6099.543	1523.19	1865.197	2641.414	5375.76	1941.785	13366.012
ENSG00000049540	ELN	2565.5	3662.93	6358.794	16894.319	7027.119	9509.165	13455.117	16793.475	14960.1	29040.286	3191.487	8824.721	1869.693	1121.034	6118.61	3093.716	505.262	400.963	15685.002	3354.745	983.576	1203.309	433.799
ENSG00000049541	RFC2	1404.7	2341.852	1774.283	2133.987	2855.804	2015.286	1494.265	874.324	625.191	1487.887	1104.788	678.282	491.727	920.111	618.982	558.239	1304.747	868.988	328.661	540.124	473.335	954.533	745.733
ENSG00000049618	ARID1B	3824.2	2488.607	3789.83	2231.995	5415.8	2796.126	2848.018	4779.816	2781.225	7084.425	4174.987	2534.206	1801.301	1402.421	1821.402	1848.667	1704.344	1790.159	2763.159	1543.918	1722.387	2277.652	913.701
ENSG00000049656	CLPTM1L	1240.8	12271.89	8659.598	11094.506	9592.258	9564.573	10461.754	11818.484	5138.36	8101.224	10048.746	3354.901	5983.473	3554.562	5205.87	6938.939	9219.531	5916.975	2816.174	3517.626	2758.169	4959.855	5781.397
ENSG00000049759	NEDD4L	2699.4	1614.499	1015.423	4560.161	3938.286	1726.528	3735.069	14468.524	1022.418	4078.328	6443.306	983.719	2244.921	3416.096	1214.251	1957.638	1751.845	2482.889	1201.324	1375.403	1420.239	2856.045	560.864
ENSG00000049768	FOXP3	2157.7	1384.509	1283.359	339	712	1350.566	772.227	241	253	1277.86	457.168	339.001	124.982	215.396	441.075	258.646	318.727	101.999	125.207	183.199	230.144	127	208.022
ENSG00000049769	PPP1R3F	1821.6	326.999	437.294	271	473.277	431.004	444.447	368.301	175	352	241.016	174	131	121.05	129	139	186	126.001	207	174	97	66	120
ENSG00000049860	HEXB	871.5	9442.57	7369.803	2861.788	7406.09	19991.3	21286.566	12257.945	2933.193	8088.655	4632.937	2853.56	2250.508	1691.577	4819.481	2484.969	2832.249	1586.679	1853.502	2617.996	1856.281	1536.075	3141.953
ENSG00000049883	PTCD2	5402.3	526.224	602.082	269.078	630.001	463.978	536.167	833.001	405.157	627.207	931.527	237.48	830.452	255.704	216.031	340.538	304.306	181.596	465.804	233.761	275.537	230.065	265.657
ENSG00000050030	NEXMIF	11544.3	35.001	37.001	148	16	15	46.002	291	55	64	58.001	12	32.011	46.002	28.026	3	2	4	72.02	20	7	394.441	12
ENSG00000050130	JKAMP	1046	1111.259	1754.205	1206.225	1129.018	1831.288	1827.355	1960.628	641.309	1132.454	1498.874	234.324	613.768	598.228	554.507	790.941	802.759	599.375	372.731	676.638	496.964	266.714	465.627
ENSG00000050165	DKK3	2005.8	3688.824	2232.615	10209.566	8318.829	4238.42	7638.868	5431.366	3677.702	14144.989	3171.391	2638.143	898.134	1569.017	2744.819	3478.432	3171.622	734.165	4095.305	1883.943	1457.353	696.853	836.491
ENSG00000050327	ARHGEF5	3293.1	1736.375	3007.05	3636.498	1648.02	1296.248	1625.373	2484.729	1231.568	985.303	2269.299	526.477	1320.626	1380.852	813.686	599.015	3479.494	4477.456	612.598	1022.752	823.415	2298.2	717.01
ENSG00000050344	NFE2L3	2297.7	2014.942	2243.712	1100.132	13416.513	4590.367	3719.112	2128.846	837.097	4039.104	1926.431	569.026	721.009	626.707	917.55	1164.355	4953.134	474.866	569.458	2033.568	685.611	1227.694	1370.728
ENSG00000050393	MCUR1	2483.6	1448.527	1842.289	1197.452	1818.631	1385.931	1607.062	3915.809	826.047	1625.389	1645.737	500.514	1721.499	734.361	637.399	669.273	766.554	719.272	576.712	535.97	465.509	802.061	889.019
ENSG00000050405	LIMA1	2898.8	5157.629	4789.72	7579.85	7990.015	5163.223	6626.231	7653.575	6856.018	9283.023	4710.016	3879.55	1934.011	3133.713	3693.1	1862.789	1467.389	4239.51	4024.548	2100.675	2557.311	3631.813	2025.382
ENSG00000050426	LETMD1	1470	4466.394	5883.837	6350.169	3276.882	5145.617	5299.755	5875.272	2668.857	3562.958	6665.845	1627.988	3434.022	1395.009	2012.302	1152.18	1338.676	976.529	1902.019	1280.636	1496.197	1232.971	2115.029
ENSG00000050438	SLC4A8	5631.4	481.384	960.263	839.567	457.506	672.679	541.522	1162.068	488.513	608.887	683.883	471.392	317.552	210.735	347.771	255.404	222.666	189.721	1058.765	401.397	274.099	253.285	388.937
ENSG00000050555	LAMC3	2565.3	2109.715	564.124	1065.259	2636.595	1154.731	885.207	2582.265	453.054	1546.64	2643.474	1460.017	135.088	2653.976	1618.514	245.224	1164.334	307	302.136	1426.559	218	598.001	618.007
ENSG00000050628	PTGER3	2758.2	73.001	104.999	14	186.199	201.011	111	54	176	904.395	22	109	9.001	34.432	68.001	110.949	9	22	52	18.007	21.999	51.004	20
ENSG00000050730	TNIP3	2020.2	226.223	178.724	75	157.001	74.084	99	2089.552	70	153.18	14.011	60.007	110.16	77.017	62	113.988	37.002	70.001	18.001	58.999	82	47	46
ENSG00000050748	MAPK9	2711.2	1890.906	2434.956	990.073	1758.07	2563.339	2663.869	5395.347	1073.29	2028.973	2631.397	985.928	1618.447	667.767	929.102	974.888	783.398	574.211	975.195	920.286	960.327	572.796	1399.905
ENSG00000050767	COL23A1	2282.5	428.01	129.088	462	273	188	225	87.069	250.985	197	612.407	206	30	73.054	145	93	37.008	37	201	72.056	110	163	30
ENSG00000050820	BCAR1	2505.6	5318.328	3840.203	4981.697	4710.363	3710.902	5172.211	3387.516	3851.654	4502.848	5613.082	4104.351	1428.388	2232.319	3035.605	1756.312	2073.846	1899.994	1873.987	1904.492	2021.26	2062.839	1476.95
ENSG00000051009	FHIP1B	1573.1	2774.365	3120.173	5749.56	2795.726	3723.455	3881.773	4868.057	2831.735	2876.463	4045.277	2079.696	2765.067	1470.834	2660.876	1810.906	1316.368	944.102	2327.923	1268.383	1284.059	1101.065	2849.61
ENSG00000051108	HERPUD1	1338	10810.617	12116.448	6310.174	10362.394	17271.242	31930.62	15820.795	7999.764	14642.036	8151.963	5430.878	4361.048	3619.071	10989.252	3146.881	1912.038	1663.06	6787.942	5254.514	4390.53	4109.963	5389.088
ENSG00000051128	HOMER3	1203.3	3442.508	2520.64	3144.933	3383.814	3416.739	2499.633	1027.899	1199.657	2565.543	1863.107	1254.362	360.611	903.266	1243.609	1033.042	1139.925	1750.95	895.57	745.794	1076.983	657.885	654.668
ENSG00000051180	RAD51	1681.6	644.069	322.955	471.001	1595.224	346.09	271.97	126	58	557.633	240.277	109.001	66	233.677	44.999	193.192	118	245.001	17	78.188	124.001	324.435	116.252
ENSG00000051341	POLQ	5981.7	682.017	317.975	1031.908	2495.509	341.255	262.818	140.15	192.007	1055.239	344.093	107.637	103.965	524.841	90.025	180.078	618.412	368.257	48.011	226.15	211.683	668.642	195.648
ENSG00000051382	PIK3CB	3806	1026.957	1546.053	860.018	3971.624	2012.396	2272.621	1895.629	841.42	2204.754	1122.854	624.905	1118.03	1166.2	669.679	596.792	1022.418	960.123	596.669	788.998	579.986	1140.219	1058.206
ENSG00000051523	CYBA	670.6	15876.936	20639.009	10311.106	6081.637	21843.744	20026.232	6118.744	6112.192	8407.402	15589.702	5300.335	1556.907	3385.937	10298.979	5881.011	3027.357	1199.645	3936.677	5429.058	4891.245	2093.532	4972.573
ENSG00000051596	THOC3	941	1509.193	766.207	888.835	3187.84	1613.831	1469.596	1153.73	628.144	1234.401	1963.451	484.962	645.305	2123.706	344.922	322.088	871.935	832.62	364.361	387.549	556.905	1074.265	546.667
ENSG00000051620	HEBP2	1578.6	2817.243	2893.504	3859.189	3689.422	3389.453	6220.963	4075.018	1277.718	4081.693	3264.258	928.567	996.966	807.921	1688.402	1166.645	1024.101	1504.831	1185.044	713.667	843.536	2100.528	750.625
ENSG00000051825	MPHOSPH9	1348.5	879.728	1016.341	515.187	982.496	766.093	755.908	1232.624	490.799	1175.638	1082.464	404.459	509.203	715.329	351.195	579.536	734.284	450.172	597.945	526.748	653.908	318.792	449.753
ENSG00000052126	PLEKHA5	3005.7	919.915	1279.17	2217.359	3043.695	1604.253	1701.454	2799.946	816.034	1858.046	1905.323	545.174	298.526	1022.358	748.778	1038.338	1388.58	1238.511	1394.209	710.239	986.754	2408.593	1551.181
ENSG00000052344	PRSS8	1668.3	439	11960.982	15230.554	1097.536	2644.715	7185.542	15965.306	1355.159	2426.442	11504.011	1616.06	2481.412	989.176	4419.51	770.631	2684.958	1251.607	242.011	2113.793	872.007	2106.869	5759.617
ENSG00000052723	SIKE1	1922.3	1168.242	1514.595	613.161	1550.604	763.291	1084.84	2702.948	839.022	2019.6	1987.868	427	893.024	735.741	444.032	744.47	911.845	704.071	667.256	666.348	602.013	652.406	655.347
ENSG00000052749	RRP12	2441.3	2916.503	2998.27	3417.198	2090.573	2483.701	3063.71	2454.739	1177.639	1908.836	2147.013	2175.13	1749.294	1069.523	1884.257	910.999	1389.309	535.388	760.12	937.267	774.841	1108.664	1344.735
ENSG00000052795	FNIP2	6205.4	940	1799.139	312.005	882.093	1465.548	2129.544	4875.152	1270.79	2047.459	3247.356	1307.411	2261.881	715.388	833.306	472.505	1213.96	454.328	693.201	1111.184	803.457	452.268	1915.485
ENSG00000052802	MSMO1	1685.7	1076.925	1220.554	1187.814	1683.212	2560.019	4394.67	4215.243	399.526	1576.742	3150.578	496.912	1404.883	838.05	1049.286	475.614	1323.137	495.672	475.132	1440.947	676.849	945.485	2001.891
ENSG00000052841	TTC17	2231.8	3783.688	5776.535	6847.978	6007.93	4037.299	5871.349	9363.277	3206.605	4133.778	6404.743	2512.478	3205.366	1386.2	2327.442	1927.969	2623.505	1426.399	2927.974	1840.966	1701.704	1763.25	1913.449
ENSG00000053108	FSTL4	2574.9	68.29	1207.459	875	742.816	28.735	563.699	487.684	56.55	739.927	157.054	9.192	29.471	242.627	18.547	6389.446	11.093	585.675	28.097	11.292	53.885	335.757	61.946
ENSG00000053254	FOXN3	6183.3	2671.396	2801.185	2770.531	3654.844	3292.716	3385.409	3862.506	2915.245	4910.548	3401.378	2378.748	1220.137	1773.176	1525.589	2076.607	1308.038	2022.967	3021.619	2015.504	1656.587	4820.301	1140.162
ENSG00000053328	METTL24	951.3	30	15	15	51.008	40	36.088	55	29	192	27	25	4	10.042	15	12	11	50	42	23.06	2	20	4
ENSG00000053371	AKR7A2	1134.7	2105.864	1926.306	1827.156	1721.077	2579.191	2895.758	2158.149	1304.175	2403.876	1522.934	975.701	890.001	1002.8	1319.269	648.872	993.691	770.947	979.876	674.051	819.976	891.869	637.352
ENSG00000053372	MRTO4	1802.4	2376.123	1868.53	2409.995	1812.324	2767.261	2645.829	1606.823	817.03	2516.044	1964.974	1031.679	1136.882	895.879	1013.605	715.8	914.099	691.407	412.829	671.785	973.294	871.468	675.694
ENSG00000053438	NNAT	941.9	42.641	41.05	11	53.029	43.094	27.412	45.291	3.106	102.047	36.525	29	5.215	46.088	9.883	52.277	36.663	64.092	5.788	47.766	12.862	50.538	13.023
ENSG00000053501	USE1	772.2	1330.519	1824.041	2235.603	1353.025	1496.244	1255.826	785.189	666.355	1268.035	1151.382	533.016	393.602	342.789	787.339	412.245	383.878	462.013	415.922	264.146	305.975	467.274	346.304
ENSG00000053524	MCF2L2	5247.7	227.571	393.605	346.107	328.579	217.685	235.79	314.656	187.442	287.178	456.577	141.583	104.041	150.421	140.595	159.46	343.667	118.353	171.552	214.028	140.357	183.06	83.841
ENSG00000053702	NRIP2	2578.3	371.247	394.42	146.199	262.674	332.195	228.899	344.053	511.801	270.685	229.009	249.226	124.235	86.174	202.677	186.43	107.792	95.754	247.807	94.465	132.4	75.589	72.055
ENSG00000053747	LAMA3	2711.2	4492.794	2825.987	8514.014	23506.886	1455.073	3679.675	4674.001	1311.25	2594.366	1296.725	1185.751	2973.833	752.744	3947.361	8551.896	5514.814	7720.522	642.206	861.776	14945.4	3697.861	360
ENSG00000053770	AP5M1	3593.4	1817.54	1565.807	645	1176.794	1409.538	1378.689	2557.087	781.086	1504.137	1594.253	441.076	736.593	725.958	562.473	868.849	622.357	818.407	794.145	674.075	728.605	692	384.602
ENSG00000053900	ANAPC4	2500.7	2626.854	3242.421	3308.904	3074.669	3062.576	4020.067	3710.922	1308.331	2250.411	3212.915	927.001	1016.885	751.736	1137.017	872.506	900.879	820.594	1375.585	1126.47	766.786	558.558	714.436
ENSG00000053918	KCNQ1	3021.5	634.78	576	936.778	1123.153	1348.205	2428.386	7575.302	1240.923	708.841	876.188	885.4	869.132	514.92	1382.001	468.216	342.133	188	647.087	478.005	239.004	136	168.585
ENSG00000054116	TRAPPC3	1153.5	4062.734	3514.577	4421.947	4547.655	3990.095	4364.822	3662.268	1680.247	3686.236	3027.261	1289.89	1187.051	1188.953	1715.964	1134.253	1086.217	1009.603	774	970.168	1202.12	896.028	1434.881
ENSG00000054118	THRAP3	3954.1	6408.146	6271.926	6568.807	7735.487	6451.456	6956.332	10437.611	4473.613	8427.036	7485.753	4449.044	3667.343	3565.076	3453.956	3001.797	3208.819	3001.511	3317.581	2939.32	2514.352	3190.365	2868.19
ENSG00000054148	PHPT1	694.4	4250.258	5178.751	5342.387	6657.215	5238.388	7044.692	6479.658	2484.881	4426.741	5431.961	1821.195	2405.769	1471.333	2617.682	1430.176	1323.963	1131.238	1109.611	2297.522	2392.885	836.208	1671.033
ENSG00000054179	ENTPD2	1327.5	16	132	391	21	25	1307.511	55	65	76	49	43	27	74.031	262	46	28	72	93	35.002	4	42	5
ENSG00000054219	LY75	5183	1799.567	2069.626	259.33	4335.479	1603.333	1899.686	1348.241	869.235	1534.149	1577.035	904.495	385.282	492.615	908.935	758.739	1377.949	211.779	1360.252	1582.089	852.824	364.197	414.305
ENSG00000054267	ARID4B	4407.5	2147.21	2102.162	1094.989	3026.582	1752.42	2101.76	5955.521	1221.138	3040.468	3684.818	1452.756	1522.169	1434.771	871.709	1233.22	1409.232	1008.448	1526.196	1134.185	903.498	904.792	801.141
ENSG00000054277	OPN3	1571.9	956.58	1268.142	465.951	1321.514	2782.058	4280.226	1485.563	374.97	1274.495	687.927	390.398	404.098	242.189	403.679	3042.309	1183.996	324.541	218.566	639.541	722.741	371.4	740.673
ENSG00000054282	SDCCAG8	741.4	1928.52	1814.187	1956.469	2264.494	2242.15	2213.447	4259.958	975.363	1583.168	2278.358	865.611	1191.614	667.128	806.755	753.727	774.041	905.064	721.474	579.216	466.025	497.761	456.236
ENSG00000054356	PTPRN	1805	1436.466	5	11.003	3215.641	104.001	572.386	5	9	237.293	21	3	2	123.068	147.001	3505.888	70.013	93.164	14	4	7	132	24
ENSG00000054392	HHAT	3069.7	481	313	486	838.193	313.002	694.002	1072.961	319.509	807.805	647.236	183.999	406.026	250.985	252	392.009	239.226	282.784	395.176	208	221.01	217.045	175.345
ENSG00000054523	KIF1B	8713.3	2015.621	2357.897	2128	2047.718	2689.124	3070.75	3820.523	1651.811	4171.052	2827.527	1190.332	2120.634	3210.704	1637.525	1283.95	2006.075	1662.05	1411.963	1612.73	1186.169	1627.463	835.662
ENSG00000054598	FOXC1	3663.3	342.455	381.164	371.802	862.496	335.016	218.829	388.153	548.414	999.123	0	654.804	188.431	90.001	402.362	204.699	923.382	0	422.608	454.739	56.086	474.934	38
ENSG00000054611	TBC1D22A	2635.6	2110.792	2285.867	3366.209	2909.624	3027.813	3547.083	2528.891	1519.929	1982.662	2216.91	1565.976	905.924	898.957	1690.427	880.291	784.746	1071.233	1003.618	1089.62	950.217	758.364	1043.043
ENSG00000054654	SYNE2	4133.7	4825.631	5806.38	4442.37	4480.331	4961.851	3561.374	13353.857	4778.382	5506.767	8416.195	4315.176	4384.546	4267.87	2749.685	3161.038	3643.573	5849.398	5537.269	4464.527	2553.112	6062.206	1857.122
ENSG00000054690	PLEKHH1	2530.3	476.076	642.376	2269.968	452.341	472.404	1115.665	514.419	617.89	722.408	556.826	188.735	132.962	296.13	567.82	500.044	554.062	597.361	764.534	546.013	246.493	1180.598	124.42
ENSG00000054793	ATP9A	7215.6	1199	2771.285	2946.406	2352.343	2040.108	2344.585	3769.296	1728.491	2994.155	2983.312	940.885	2308.786	1539.558	1373.789	1428.504	3392.422	1822.494	2340.154	781.403	1367.263	2156.19	1435.615
ENSG00000054796	SPO11	1235.3	0	0	0	0	0	0	0	0	0	0	0	0	0	0	0	0	0	0	0	0	0	0
ENSG00000054803	CBLN4	2856.3	6	124	7	5	141.102	44	164	1518.548	25	8	211	54.041	7	62	130.173	6	2	508.956	3	6	6	16
ENSG00000054938	CHRDL2	1266.2	642.565	58	67	128.663	147.001	94	520.343	2110.164	109	25.001	1146.915	43.001	66.042	242.999	63	32	17	210.455	30.025	30.999	0	15
ENSG00000054965	FAM168A	6630.3	3926.657	3784.095	3135.443	3799.225	4207.623	3561.693	3544.102	3240.203	6014.05	3202.473	1980.474	1697.36	1469.73	2012.754	1832	3908.629	1077.454	2040.975	1688.983	1934.667	1965.142	1893.789
ENSG00000054967	RELT	2835.9	3568.5	4209.844	1385.085	2055.799	3737.015	3032.274	1477.539	1258.002	2404.168	1434.503	2330.273	534.459	735.633	1820.365	1197.582	1355.57	621.954	896.012	1492.439	1103.149	910.526	859.354
ENSG00000054983	GALC	3001.2	2356.677	1457.498	843.4	1980.843	2176.21	2124.507	4114.077	1320.596	1980.161	1652.014	1117.13	670.365	725.917	1259.646	980.368	611.539	647.989	1122.936	1394.408	1131.201	684.595	438.995
ENSG00000055044	NOP58	1591.8	3808.793	4149.577	2983.554	4381.744	2780.482	3015.751	4114.9	1409.4	2678.293	3537.625	1518.689	2733.166	1509.23	1627.317	1077.806	1432.858	1387.585	964.967	1677.802	1171.115	2112.119	1793.033
ENSG00000055070	SZRD1	3132.1	7913.704	5867.378	6475.585	7402.667	8758.58	8528.848	6669.979	4960.852	10341.321	6147.531	4488.543	3492.182	6051.883	3992.263	3111.885	3814.865	2949.754	2884.181	2472.84	4095.172	2228.168	2555.273
ENSG00000055118	KCNH2	2725.2	135	114.999	462	109.926	182.022	185	159.999	347	330.058	246.013	162	237	211.435	155	38.087	19	46.571	197	116.995	158	148.001	117
ENSG00000055130	CUL1	2896.1	3648.795	3742.455	2896.821	5180.455	3908.479	4195.226	4566.745	1882.001	3430.949	2462.075	1785.706	1240.438	1773.993	1508.296	1177.645	1156.954	1681.878	1336.194	1369.698	1788.424	1641.934	1433.638
ENSG00000055147	FAM114A2	2128.9	978.846	933.135	304.999	986.074	1109.301	1416.674	1504.128	756.162	1161.957	952.674	775.434	675.736	293.764	515.126	357	405.481	163.999	544.996	431.773	417.235	187.999	485.841
ENSG00000055163	CYFIP2	2561.5	2426.399	3987.43	875.826	1080.223	2078.223	2266.63	5033.033	1481.003	1769.461	2878.306	3038.756	2799.59	896.879	1571.762	1059.28	626.698	261	1535.595	1208.341	1285.586	420.139	541.956
ENSG00000055208	TAB2	2999.4	2149.258	1179.038	402.51	2738.474	1866.794	2006.034	2113.544	1190.064	2488.908	1444.179	1079.172	400.362	514.937	989.179	622.907	775.135	641.438	676.519	284.263	554.113	807.368	444.927
ENSG00000055211	GINM1	1799.9	2010.112	1595.572	1669.984	3044.789	2290.434	3175.699	3244.252	1171.432	2700.105	2010.358	1041.058	803.109	581.995	1090.453	1157.32	802.349	843.403	1079.79	748.267	638.77	813.706	692.081
ENSG00000055332	EIF2AK2	9874.3	1706.093	2981.717	1306.251	4141.694	2558.685	2432.703	5051.004	1573.49	3565.747	3940.696	930.902	1669.057	1158.614	978.744	2192.568	1910.54	1269.546	1717.679	1457.117	1574.86	1174.953	1649.16
ENSG00000055483	USP36	2502.5	4336.545	5748.465	3563.039	3528.55	4221.663	4303.45	4834.691	2935.938	5216.218	4381.816	4951.879	3219.135	1501.34	3418.31	1936.413	2486.815	1875.119	1872.965	2341.579	1802.596	2590.732	1547.711
ENSG00000055609	KMT2C	6736.5	2582.13	3130.9	1216.088	2836.306	2125.743	2242.276	3896.972	2540.601	2907.406	3182.843	1679.012	1478.623	1156.583	1253.448	1065.945	1550.526	979.743	1893.969	1363.018	1567.012	2288.915	1563.537
ENSG00000055732	MCOLN3	2585	448.058	228.052	444	733.14	530	265	346	476.999	358.01	706.222	169	48.066	179.282	229.002	127.999	746.559	588.247	644.214	322.149	153	221	148
ENSG00000055813	CCDC85A	3814.3	30.352	31.341	13.015	50.836	44	90.589	132.86	38.318	36.338	192.629	98.433	31.052	162.336	22.331	87.976	85.247	23.513	38.033	197.504	25	53.074	100.186
ENSG00000055917	PUM2	5481.7	2375.077	2989.257	521.486	4873.199	3550.466	3913.692	6199.802	2008.312	4934.489	3694.923	1305.943	1581.304	2144.848	1381.073	1879.102	1617.29	982.577	2073.419	1258.999	1411.117	2050.131	1871.927
ENSG00000055950	MRPL43	841.7	2805.237	3062.71	3209.937	1735.365	2051.011	3357.797	3218.308	1219.049	1878.702	2329.297	915.302	1170.862	763.213	1100.606	843.075	1276.214	589.109	747.857	629.536	842	556.061	1207.471
ENSG00000055955	ITIH4	964.3	708.147	1323.969	1787.473	589.864	894.464	715.913	3481.454	1129.622	665.513	382.535	797.05	365.294	121.199	701.945	230.429	120.084	143.852	378.29	277.473	252.322	264.344	333.597
ENSG00000055957	ITIH1	775.2	26	43	6	14	23.001	20	9	34	16	11	22.999	4	8	36.999	5	5	0	5	17	4	2	3
ENSG00000056050	HPF1	756.2	721.058	749.155	352.253	351.645	913	959.942	853.011	274.4	884.168	582.048	231	250.63	211.989	264.005	216.359	271.662	145.145	213.791	233.65	189	115.01	256.001
ENSG00000056097	ZFR	2901.6	3586.092	2562.235	2086.732	3979.482	2943.399	3053.805	5053.477	1679.103	5597.59	4017.052	1402.683	1972.855	1641.619	1328.32	2334.857	3800.144	1912.065	1756.687	1287.252	1265.823	2741.429	1430.674
ENSG00000056277	ZNF280C	4466.3	222.978	386.825	82.924	338.456	199.918	218.946	485.022	189.042	289.953	954.631	100.133	249.565	321.437	84.6	110.579	246.15	207.428	150.069	149.515	115.48	178.54	192.995
ENSG00000056291	NPFFR2	1698.3	1	5	3.987	303.138	3	4	1	1.006	17.656	3.001	4	5	2	5.001	5	0	1	3	2	11	1	4
ENSG00000056487	PHF21B	3323.3	28.013	6.018	0	203.027	9	32	13	2	73	8	22	11	37	13	1	7	2	16	1	10	55	0
ENSG00000056558	TRAF1	4739.1	5643.956	9861.257	2985.518	4699.837	6165.624	3625.025	1781.108	2011.465	3738.469	3821.413	3071.241	1087.346	907.728	2311.357	1686.76	1697.042	1287.098	1576.535	2031.15	1642.996	656	1089.774
ENSG00000056586	RC3H2	5248.9	2374.767	2683.463	1048.001	3268.125	2464.106	2483.562	4160.066	1466.826	3156.296	4526.402	1158.658	1458.564	1291.894	883.27	1420.207	1596.063	1394.271	1512.232	1368.56	1479.898	1148.108	1385.724
ENSG00000056736	IL17RB	2201.8	398.029	897.252	519	1774.612	670.501	246.068	552.596	247.999	367.209	1694.943	163	178.972	49.991	309	77.01	172.504	46	180	428.834	67	79	774.661
ENSG00000056972	TRAF3IP2	892.1	1335.222	721.566	1411.147	1340.621	596.178	981.12	642.997	701.975	1277.887	1049.574	765.394	371.012	305.726	577.652	276.417	409.563	607.336	501.511	301.575	454.581	457.699	193.652
ENSG00000056998	GYG2	3038.3	198.893	206.422	46.768	514.666	64.213	954.331	786.878	177.746	829.532	177.954	66.674	365.871	108.128	129.061	74.425	105.003	426.059	158.001	41	37	115.394	4.149
ENSG00000057019	DCBLD2	4438.5	1505.276	4091.893	2844.131	2932.613	11281.837	4100.064	3162.671	1249.268	3316.775	3225.859	774.651	1875.9	1036.913	942.973	2611.634	16711.213	910.912	1123.513	1421.174	7121.372	2386.725	1275.104
ENSG00000057149	SERPINB3	1609.3	402.85	19	1982.134	216.163	241.021	11	45.668	4029.511	2839.095	4.429	6.991	1	190.8	2058.812	12	0	4922.283	1287.095	110.004	181	749.365	2
ENSG00000057252	SOAT1	6670.4	3138.043	2880.109	714.065	1913.115	6227.423	4686.552	9865.811	1343.73	2980.356	2873.259	1216.435	2715.395	1074.728	1829.558	1629.288	2150.766	782.84	1275.291	1724.32	1349.744	807.46	1611.962
ENSG00000057294	PKP2	3106.6	279.309	223.465	240.632	349.463	616.387	991.067	306.71	118.768	325.161	158.584	213.095	127.645	364.948	289.566	293.902	42.716	303.258	170.809	60.623	289.043	552.627	832.943
ENSG00000057468	MSH4	3098.3	5	23	5	15	11	9	5	15	11	22	2	1	0	4	5	6	1	19	5.017	2	23	5.002
ENSG00000057593	F7	1520.5	10	24	7	42	38	86	104.001	13	43	1	10	3	2	5	7	8	7	17	6	2	3	1
ENSG00000057608	GDI2	2210.4	13240.414	13359.457	7932.935	9380.729	17048.115	17626.844	14446.319	4806.741	11566.654	9014.714	4855.919	6284.929	3251.038	4944.292	4131.384	5877.713	4847.618	2743.413	4016.234	3749.991	2601.923	6694.139
ENSG00000057657	PRDM1	4413.6	2379.995	3532.708	871.999	4217.226	2929.815	4962.702	3869.728	1920.156	3792.955	2146.854	2138.525	805.269	1909.73	3534.109	1235.81	794.19	1020.553	1353.796	2461.479	1907.089	1898.606	1101.116
ENSG00000057663	ATG5	2145	1748.113	1354.219	1018	2786.718	2592.521	2670.641	2633.374	691	2233.441	1328.543	553.308	663.759	580.319	876.761	759.026	797.582	784.859	563.78	490.105	758.191	1234.958	517.272
ENSG00000057704	TMCC3	5267.6	970.006	953.725	287	641.138	1170	1218.181	668.144	683.865	619.081	792.731	1106.358	129.396	300.312	825.499	536.034	465.314	913.182	439	269.129	595.056	264.213	133
ENSG00000057757	PITHD1	1266.7	2618.872	2651.81	2497.781	2501.857	3001.583	2581.689	2993.784	1255.838	2584.975	2023.655	951.41	879.103	960.891	1058.896	628.508	689.526	823.305	712.05	583.066	871.912	881.086	760.98
ENSG00000057935	MTA3	2061.2	1964.682	2600.879	2007.911	3071.72	1725.065	2375.655	2512.076	1340.037	2330.043	2465.971	1033.282	1095.765	1058.718	971.626	757.379	1378.931	765.379	967.72	731.588	614.104	1097.711	1070.19
ENSG00000058056	USP13	4866.5	1021.632	885.755	629.347	2265.339	782.389	814.722	1054.229	672.598	1388.101	1197.547	696.232	875.909	605.191	313.524	288.595	629.269	278.568	659.174	381.203	436.077	616.4	742.416
ENSG00000058063	ATP11B	5844.5	3645.133	2586.379	1580.954	3389.347	2497.031	2951.299	3361.717	1717.801	4371.039	3567.723	1166.947	1096.609	2444.74	1221.364	1616.347	2028.516	3709.833	1770.765	1317.511	1497.266	2803.463	1407.077
ENSG00000058085	LAMC2	4901.6	23455.747	1007.058	15432.309	116281.194	30963.34	13385.582	3560.482	1645.651	7767.233	3761.069	1972.462	2154.253	1713.508	13626.381	18350.366	19084.303	32523.943	1276.619	1982.248	36141.443	876.451	2166.923
ENSG00000058091	CDK14	4221.6	1622.887	1172.527	518.301	3373.798	1635.876	2014.84	1228.379	805.171	4483.118	964.982	591.031	208.392	464.057	774.408	987.07	225.287	603.082	1019.729	418.425	479.79	451.005	298
ENSG00000058262	SEC61A1	3157.5	25860.998	16144.639	33188.849	31648.529	29589.342	32571.34	24253.106	15711.741	30633.362	17760.74	8975.115	8845.795	10519.57	14108.764	6403.192	10748.652	9825.431	6449.868	6635.372	8616.081	9748.494	12470.139
ENSG00000058272	PPP1R12A	3868.8	3036.871	2510.21	1322.419	3564.77	3158.853	3091.403	4052.238	1614.708	4115.788	3306.396	1819.072	1088.722	1974.608	1314.4	1641.173	1926.956	1108.644	1970.582	1599.493	1790.878	1420.566	1131.771
ENSG00000058335	RASGRF1	3251.1	173.745	268.698	280.833	137.452	787.805	267.023	1268.916	551.559	74.59	809.027	520.866	2930.181	70.159	170.051	63.841	159.449	17	150.708	476.067	66.439	26	93.695
ENSG00000058404	CAMK2B	2733.9	23	3.31	154.484	63.274	67.99	9.4	18.001	0	30.543	1.073	15	8.006	2.232	17.685	1.526	0	0	0	26	8	2.433	8
ENSG00000058453	CROCC	2173.6	3496.689	5383.672	9750.33	4065.956	4138.303	3503.192	3740.691	3346.211	4619.945	3128.563	2177.538	1650.466	2042.066	2094.914	1314.326	1256.943	3288.568	3960.87	1883.684	1387.082	739.474	897.011
ENSG00000058600	POLR3E	1937.9	2784.043	2361.469	2079.231	2816.448	2069.805	2419.992	4401.866	1479.014	3345.194	3428.857	1379.612	1820.92	1032.461	1357.172	1022.239	993.75	1000.075	1478.43	1088.748	843.227	1446.352	979.024
ENSG00000058668	ATP2B4	5178.5	6714.98	7326.578	5752.248	8908.185	6611.852	6909.747	16918.416	7333.267	9615.696	9585.733	4851.579	5707.795	4152.857	4233.259	4568.472	2850.75	4379.771	2918.544	4678.435	3777.215	3568.554	5261.571
ENSG00000058673	ZC3H11A	4252.5	11868.194	10456.744	9724.973	15469.51	8599.475	10991.696	18003.087	6984.179	12162.715	12222.475	5016.636	6374.46	4804.338	4802.781	5675.744	4230.703	3506.306	4193.611	3617.877	4093.306	3823.477	3951.111
ENSG00000058729	RIOK2	1148.7	1006.839	1107.109	508.026	842.777	928.272	1114.389	1666.698	416.223	909.603	1142.895	327.064	549.708	290.916	468.078	346.493	352.864	261.986	437.671	278.599	333.958	433.738	319.942
ENSG00000058799	YIPF1	1415	2126.148	2446.471	2564.811	1468.342	2732.892	3016.594	2239.813	1059.144	1741.826	1162.222	682.157	552.867	496.157	1279.225	646.516	761.37	484.666	497.303	471.484	691.01	402	955.503
ENSG00000058804	NDC1	4936.2	1433.634	1027.441	1496	1343.266	1117.727	1393.595	1414.539	444.044	1616.578	1077.027	367.303	590.824	983.625	419.444	607.562	836.984	460.822	379	520.63	685.477	817.301	722.928
ENSG00000058866	DGKG	3661.1	225	152.001	180	228.002	259.001	281.001	169.001	183.013	91.001	227	200	69	503.393	129.999	51	182.995	224.005	112	131	69.005	17	136.999
ENSG00000059122	FLYWCH1	2695.5	2925.561	6630.776	6168.459	3627.96	5390.396	5679.013	4396.167	3801.757	3774.469	6280.944	3669.455	1158.387	3314.071	2553.605	2032.653	1449.666	2101.349	3786.45	1923.958	1024.59	1270.481	871.317
ENSG00000059145	UNKL	1750.6	1786.186	2154.168	889.576	1697.858	1254.206	1367.776	1964.985	1154.634	1464.982	2342.559	802.732	980.157	1168.206	745.062	628.036	556.254	855.586	1201.65	806.498	500.017	578.499	480.579
ENSG00000059377	TBXAS1	1641.2	3078.494	2068.853	747.314	714.474	6205.57	4726.334	2609.552	1318.999	2470.258	1445.691	1054.349	642.207	517.465	2474.256	849.308	700.703	241.002	602.475	1009.381	602.331	339	683.809
ENSG00000059378	PARP12	1523.2	3716.135	6697.237	4759.41	10499.978	6994.642	5329.004	3697.095	1959.503	3577.649	2718.573	2894.927	1182.5	684.509	2000.461	1879.214	2149.081	635.122	1290.532	2139.167	2791.505	550.001	1767.348
ENSG00000059573	ALDH18A1	2959.2	4284.912	3435.731	3078.56	4672.397	3059.137	4721.598	7623.294	1947.157	4533.966	3872.371	1394.529	2083.346	1188.387	1707.299	1545.39	2123.118	942.465	1034.6	726.649	1291.169	1182.073	3240.762
ENSG00000059588	TARBP1	1921.4	5312.504	7229.306	7371.037	6745.433	2620.349	4815.072	6796.304	3142.605	6087.169	3981.125	1793.342	4382.323	3153.421	1375.652	1329.917	2748.576	2612.933	2249.136	2469.23	1287.221	1816.762	1232.85
ENSG00000059691	GATB	1672.3	735.97	931.152	563.473	490.987	1378.877	1347.897	1029.563	449.123	897.886	1471.89	346.381	426.79	508.172	504.449	362.6	526.544	320.877	308.202	365.991	365.44	432.103	302.344
ENSG00000059728	MXD1	5178.7	2368.716	2565.878	1787.305	1991.622	2767.096	3581.874	2947.936	1694.767	2545.138	2551.343	2502.952	655.892	590.844	2140.433	951.225	1264.111	1845.549	504	966.501	710.272	1488.102	1209.917
ENSG00000059758	CDK17	2882.9	1375.771	1463.287	467.002	2264.641	1187.446	1243.12	2199.767	817.003	1603.732	1644.162	1615.493	504.356	969.853	690.196	709.388	651.645	817.14	935.554	842.662	952.004	719.134	516.181
ENSG00000059769	DNAJC25	2256.7	583.349	695.949	362.969	616.213	587.356	806.55	1004.094	285.385	613.151	731.204	267.846	188.213	142.962	298.98	213.228	150.878	244.153	183.816	249.218	226.088	229.301	380.212
ENSG00000059804	SLC2A3	3566.6	4761.273	13291.287	767.957	11064.7	8760.148	13143.389	7150.394	9785.809	5719.613	4641.101	23120.805	1004.459	1472.857	7905.283	3390.145	3087.272	912.851	2030.215	2097.713	3583.104	2853.187	4606.071
ENSG00000059915	PSD	1579.2	824.31	685.547	729.493	676.809	727.748	825.627	332.891	495.779	602.898	211.22	197.463	174.837	344.179	330.259	142.344	128.808	100.675	130.269	166.644	121.388	237.715	182.611
ENSG00000060069	CTDP1	2731.1	1962.569	1442.346	2185	1968.062	1824.437	1842.585	1469.188	1010.971	2398.702	1366.439	1332.404	677.104	563.995	1145.583	670.586	1050.17	320.001	669.64	583.8	858.017	741.899	434.206
ENSG00000060138	YBX3	1008.4	11272.086	6419.878	10753.209	23233.23	10061.27	10760.922	14703.652	5707.821	9518.51	12397.685	8164.853	5975.659	5111.57	5343.259	3954.383	4644.69	9331.195	3160.285	3383.179	3729.224	7031.151	4757.068
ENSG00000060140	STYK1	2540.1	185	319	814	674.356	435.145	223.211	219.08	209.793	174	594.953	81	159.163	698.258	251.547	165.056	286.003	393	76	147.25	312.303	302.105	683.053
ENSG00000060237	WNK1	4882.9	9118.419	8372.809	3683.703	9709.284	9849.699	7632.596	17482.086	6340.32	12077.62	12820.081	4947.832	10347.849	5347.151	3514.484	6295.255	14036.761	7008.194	4951.386	4540.513	4829.207	7621.316	5408.492
ENSG00000060303	RPS17P5	242.1	0	0	0	0	0	0	0	0	0	0	0	0	0	0	0	0	1	0	0	0	0	0
ENSG00000060339	CCAR1	1306.5	3749.998	5230.607	4812.845	3889.544	3341.936	3927.32	6356.144	2264.804	4644.042	5239.856	1927.239	2179.907	1384.507	1892.388	2047.984	2012.437	1249.256	1797.105	1855.767	1561.185	1738.72	1562.638
ENSG00000060491	OGFR	2380.9	6425.121	7069.637	7135.191	3894.688	9649.322	9177.217	4415.607	3322.004	4343.437	4708.066	3496.141	1799.138	1704.214	3189.694	3112.313	2313.917	1167.934	2348.133	2970.912	2992.619	2400.002	1854.143
ENSG00000060558	GNA15	1957.3	2934.242	2111.953	3150.42	2658.042	3557.417	2416.122	1283.536	826.645	2034.357	1851.325	977.939	646.936	425.207	1208.648	561.64	773.576	2145.293	245.954	619.781	1080.956	746.31	868.283
ENSG00000060566	CREB3L3	2450.3	5	14	11	15	7	2	2	10	4	6	0	0	5	6	4	0	0	1	0	0	0	1
ENSG00000060642	PIGV	1997.4	743.859	661.951	657.083	498.637	919.768	1080.997	925.864	412.071	778.192	856.866	280.769	424.826	263.036	402.492	299.416	469.612	345.583	435.953	282.689	303.359	220.906	300.199
ENSG00000060656	PTPRU	3286.4	1489.438	3194.657	2497.237	2537.64	2317.072	2764.74	3130.966	1965.449	2919.048	4185.776	1057.48	2417.948	840.716	1519.063	1048.509	409.083	646.881	1989.856	582.552	1313.344	394.101	651.104
ENSG00000060688	SNRNP40	1028	2150.741	1678.042	2077.092	6104.254	1965.858	1929.845	2082.666	829.649	2167.804	1344.502	830.022	847.2	619.869	748.952	598.442	787.062	718.872	556.271	616.902	605.013	719.772	597.74
ENSG00000060709	RIMBP2	3685	28	88	30	8	33.001	48.999	51.001	171	40	0	6	762.853	9.009	21	27	4	3	21	23	4	13	13
ENSG00000060718	COL11A1	2303.3	2957.509	1234.064	484.487	23525.655	5891.852	14875.332	177	64	85649.417	1	66	100.089	702.19	1239.05	2364.266	639.08	429.315	7	32	337.3	711.023	1169.481
ENSG00000060749	QSER1	2112.7	38.976	56.329	37.524	152.739	25.693	35.717	127.093	49.742	280.847	177.821	87.063	92.65	32.803	2.343	21.321	67.461	143.697	64.748	23.586	83.295	188.655	45.482
ENSG00000060762	MPC1	714.7	1346.552	1816.899	620.675	1082.388	1469.023	1827.168	1695.912	579.402	1313.424	1028.997	494.755	624.807	252.825	681.467	374.775	336.14	250.846	364.25	424.886	293.574	402.369	418.078
ENSG00000060971	ACAA1	1305.3	5093.162	6559.446	5558.129	2419.339	7700.095	5718.47	6522.648	2812.118	3571.629	5330.385	2234.226	1838.778	1385.741	3077.423	1753.095	1255.13	885.471	1751.271	1680.046	2067.052	1596.131	1923.601
ENSG00000060982	BCAT1	6788.2	2738.183	1325.23	371	4431.834	4400.108	6156.69	27646.324	700	3649.317	2233.224	553.33	2523.455	375.829	1159.387	748.708	414.133	334.177	317.989	561.845	2007.323	521.998	4225.916
ENSG00000061273	HDAC7	3319.4	13282.936	14691.254	16994.342	11589.298	11325.083	13287.93	10692.067	10810.942	11009.392	11085.225	9547.711	4002.641	3508.237	7485.403	5103.11	3744.677	2748.353	5744.139	4794.391	4661.594	3620.837	4073.441
ENSG00000061337	LZTS1	5343	1515.718	1312.003	997.104	1486.827	1441.26	998.168	1116.722	1340	2671.105	493.092	1309	343.989	701.666	917	604.014	602.104	288.813	247.001	335.012	576.045	295.04	376.211
ENSG00000061455	PRDM6	9099.3	380	723.129	472.037	1870.61	731.033	764.203	976.093	857.755	1985.886	534.278	312	163.101	170.139	249.105	236.001	106	105	950.162	315	179.103	173.019	94
ENSG00000061492	WNT8A	1214	0	0	0	0	0	0	0	0	0	0	1	0	0	0	0	0	1	0	0	0	0	0
ENSG00000061656	SPAG4	742.7	994.369	1391.807	1503.062	1147.878	2501.568	2082.784	1121.05	560	683.105	741.853	362.999	228.724	173.353	1847.038	521.599	593.264	102	360.999	282.205	577.122	358.001	441.304
ENSG00000061676	NCKAP1	2973.8	4460.655	3524.284	2034.757	7993.306	4291.143	5413.598	10957.463	2456.36	6902.513	6281.381	1713.981	3957.171	3910.249	1779.176	2179.104	4304.864	5170.009	2333.804	2772.092	2299.747	2990.775	2948.835
ENSG00000061794	MRPS35	1666.5	1715.847	1379.4	1556.641	2129.294	2375.965	3445.095	3347.853	563.126	1803.609	2521.939	662.015	1316.252	950.52	710.055	1476.457	1372.277	1050.477	512.414	493.875	796.071	1086.645	1173.528
ENSG00000061918	GUCY1B1	2915.2	1404.266	1022.54	541	1616.156	977.176	1077.623	1145.23	919	1455.49	944.886	802.029	438.717	635.771	519.875	508.452	526.19	163.551	885.001	598.814	397.299	688.497	448.999
ENSG00000061936	SFSWAP	2802	3402.748	4288.054	4168.261	4129.811	3570.234	3666.471	3691.894	2632.755	3854.194	3734.394	2396.431	1567.83	1535.765	2015.724	1429.935	1264.307	1349.592	1916.647	1379.555	1524.646	1124.485	1120.822
ENSG00000061938	TNK2	4191.9	3576.163	5257.525	7140.926	2347.194	3940.772	3053.331	2859.104	2922.143	3825.155	3712.997	2486.112	1327.429	4890.354	1825.66	1315.639	1538.818	2380.506	1863.005	1811.181	1941.289	1567.183	1300.267
ENSG00000061987	MON2	2923	3031.19	3292.617	2434.19	3634.927	2628.387	3696.561	5694.488	1873.546	3545.931	3113.723	1060.295	1481.647	1320.338	1329.43	1430.1	1294.384	1224.499	2292.957	1587.74	1352.131	1271.856	1490.67
ENSG00000062038	CDH3	2312.4	4661.033	3111.433	21177.038	10622.371	3142.771	2504.879	2846.665	1234.871	3248.888	11954.638	839.59	646.981	1975.363	2761.565	2494.336	4854.413	4395.433	488.098	925.766	5450.21	2903.746	4223.098
ENSG00000062096	ARSF	1823.3	3	4	135	7.997	11	4	2	10	1	7	2	2	2	0	0	3.042	4.903	3	1	1	3	1.001
ENSG00000062194	GPBP1	2031.9	5337.192	5771.57	2918.724	5033.16	5211.516	6088.613	6655.373	2067.579	4308.999	6564.404	2035.057	1771.739	1308.523	2090.538	1569.903	1670.326	947.207	1961.57	1371.102	1421.69	1544.682	1495.938
ENSG00000062282	DGAT2	2352.4	899.566	561.811	147	1673.729	196.047	225	306.333	461.858	520.345	539.634	308.381	1120.789	148.302	445.144	145.793	486.1	76.004	124.319	178.032	140	63	231.234
ENSG00000062370	ZNF112	3286.8	202	193.163	173	704.071	153.408	192.008	303.001	223	435.006	413.267	78	194.052	88.157	132.032	208.555	220	105	138	118.013	78	142.99	86
ENSG00000062485	CS	2509.8	10968.533	11340.23	7507.487	10021.386	8819.75	9452.839	12031.677	5376.901	8646.83	7867.479	4081.565	6469.206	4123.504	3832.473	3135.035	4501.757	3224.49	2708.358	3581.734	3925.552	4686.024	7818.555
ENSG00000062524	LTK	2656.3	510.724	636.275	640.006	277.001	2695.183	1142.033	941.506	294.002	299.056	7343.919	271	312.135	132.069	545.052	1009.204	619.897	259	314	1428.625	240.012	107.054	392
ENSG00000062582	MRPS24	547.4	3740.888	4900.309	2821.662	4081.164	3334.574	2843.739	2142.04	908.345	2401.279	2253.131	744.921	1212.387	812.437	1080.542	842.391	1808.922	867.499	513.392	727.702	1304.676	1111.67	1475.198
ENSG00000062598	ELMO2	2417.4	3740.119	3715.963	2940.584	2210.035	3395.99	3581.949	4104.327	2540.919	3648.989	3381.488	1613.327	1211.202	1506.979	1907.765	2419.634	1038.632	849.088	1315.546	1385.407	1271.286	1312.212	1092.414
ENSG00000062650	WAPL	2952.7	1415.587	1999.158	1262.632	913.798	1828.326	1514.212	1814.516	541.298	1747.155	1501.718	456.042	1448.771	829.277	641.92	528.856	807.542	784.715	690.354	807.775	834.553	1099.63	511.223
ENSG00000062716	VMP1	2483.9	27423.391	55088.475	47830.538	22793.202	46577.368	73787.557	43926.783	16100.208	23911.229	34724.088	12454.564	16672.496	5705.948	20432.24	10717.313	24567.452	10061.288	6279.696	13818.611	13692.914	7774.066	12241.12
ENSG00000062725	APPBP2	6259.3	1770.176	1569.939	1067.547	1460.475	2024.336	1711.31	3448.106	1202.754	2267.107	2016.777	779.597	2168.021	683.82	695.544	782.3	1305.097	791.664	1200.446	800.623	781.119	982.376	633.861
ENSG00000062822	POLD1	1298.5	3445.1	2738.205	3843.257	2451.671	3029.354	2101.302	1882.092	969.751	2188.957	2399.667	1106.784	934.275	1049.069	990.064	1139.675	1615.646	484.822	470.418	1825.211	1007.919	1111.81	1141.91
ENSG00000063015	SEZ6	641	6	0	4	106.118	4	0	0	7	6	10	1.589	2	2	1	8	0	1	0	1	2	1	2
ENSG00000063046	EIF4B	3457.8	23380.174	20493.961	8748.893	22512.443	21938.796	27539.492	33211.342	13922.149	20647.383	20166.973	13929.878	21798.925	9971.691	10517.173	6270.32	8404.73	6546.943	10873.259	6202.737	8997.201	8726.824	9317.125
ENSG00000063127	SLC6A16	1615.6	229.024	386.084	466.635	62.239	201.022	140.456	239.467	155.005	132.006	242.435	263.974	103.87	89.196	133.06	59.061	113.945	27.011	303.682	86.594	64.001	31.333	72
ENSG00000063169	BICRA	3672.4	1622.526	1491.687	3423.529	1153.43	1640.427	1303.534	2501.444	1351.008	1482.842	1537.224	1074.655	601.551	612.263	944.327	658.181	606.307	435.044	704.612	845.259	435.136	1001.149	541.004
ENSG00000063176	SPHK2	2050.9	1321.292	995.883	1416.348	733.719	1139.886	943.029	2041.368	901.963	1601.171	1344.548	579.681	541.097	687.173	854.764	523.813	519.567	328.614	579.793	560.067	419.638	1104.821	502.511
ENSG00000063177	RPL18	419.7	37943.651	41390.785	45071.682	23880.334	33705.509	41187.166	29024.643	13993.935	22028.453	42698.259	17194.18	21765.148	9030.227	16632.933	9330.316	15933.055	6341.138	8809.506	9185.765	10695.643	15773.925	14354.146
ENSG00000063180	CA11	610.9	428	689.124	622	229	1553.683	1001.284	534	357	641.161	2934.687	375	147.588	328.948	364.196	399.995	1047.954	158	264.397	482.194	142.001	286	571.393
ENSG00000063241	ISOC2	871.2	2548.273	1914.491	2298.151	1225.422	2819.212	2587.111	2701.19	964.388	1997.058	1725.447	769.738	1268.27	885.071	966.055	704.407	1124.816	391.844	574.842	801.893	702.807	571.288	921.743
ENSG00000063244	U2AF2	1758.7	8152.263	6928.129	10197.76	7918.044	7839.393	8545.156	8910.491	5035.856	9508.078	8199.445	4591.838	3354.036	3512.928	4342.497	3208.245	4362.663	2414.294	3156.535	3843.308	3049.396	4080.868	2570.787
ENSG00000063245	EPN1	2070.7	8470.056	5964.926	9886.366	5647.778	9691.028	8601.392	7444.725	4548.095	7515.256	6495.978	3788.351	3154.009	3107.727	4152.855	3396.641	4549.971	1977.98	2880.631	3527.979	3191.615	3285.28	2765.492
ENSG00000063322	MED29	3312.5	2417.279	3247.873	2140.019	2224.058	2833.744	3377.046	4041.37	1852.482	2577.446	3317.455	1413.459	1670.445	1062.073	1520.368	1751.044	1624.733	442.707	1231.394	1247.34	987.255	6671.643	1010.227
ENSG00000063438	AHRR	3128.9	646.231	295.895	539.966	1556.657	471.012	145	72.173	120.897	146.321	123.332	131.001	13.972	250.404	83.713	105	37.667	118.55	151.643	415.894	28.001	145.692	50
ENSG00000063515	GSC2	853.9	0	2	0	0	0	0	0	0	0	0	0	0	1	0	0	0	1	0	0	0	1	0
ENSG00000063587	ZNF275	6111.4	2069.107	2267.595	1680.411	1989.544	2088.828	2243.483	2467.261	1643.418	2696.457	1707.664	946.113	786.125	892.968	1166.317	598.696	587.763	1020.364	1289.132	666.24	867.92	736.388	1205.436
ENSG00000063601	MTMR1	3801.7	2256.179	2776.929	2086.052	4607.183	2724.751	1706.68	2842.619	1524.824	3078.177	2459.646	1065.653	1438.509	1724.376	1036.389	592.584	1454.593	1457.828	1154.55	998.646	974.347	1192.04	2477.327
ENSG00000063660	GPC1	3453.7	7986.759	1746.106	45955.502	24738.969	4576.876	3163.133	1598.97	3023.941	16391.809	1857.322	1565.061	901.747	16590.334	2578.485	1821.604	1397.461	11799.595	1826	760.503	4045.286	1255.018	378.096
ENSG00000063761	ADCK1	1941.5	819.087	862.342	1731.034	1152.872	1140.864	847.648	895.515	565.56	614.016	432.428	385.686	288.671	262.439	506.576	333.383	301.508	331.471	224.209	218.093	209.058	169.037	188.888
ENSG00000063854	HAGH	967.8	2278.345	3057.139	2921.457	1689.327	2750.939	2714.422	3833.024	995.041	1879.551	1805.878	1056.389	868.139	680.723	1204.379	648.805	827.086	733.322	886.624	930.592	456.888	855.504	792.611
ENSG00000063978	RNF4	2626.3	4424.592	3718.569	2349.963	4948.628	4105.721	5089.319	4442.169	2578.864	4326.653	3700.429	2664.65	1598.068	2115.074	2294.293	1476.808	2043.601	1869.682	1513.634	1530.367	1843.479	1229.706	1606.646
ENSG00000064012	CASP8	1875	2197.066	5102.375	560.722	1238.23	2027.467	1990.004	1945.603	932.157	1510.642	3427.165	900.767	1386.036	485.44	1219.15	926.079	901.457	364.877	1073.167	1368.52	983.51	714.465	1285.478
ENSG00000064042	LIMCH1	5215.4	657	1273.893	1238.08	1228.194	1059.504	2837.189	8216.7	2498.619	2480.156	8506.676	3272.544	2040.342	1227.394	941.639	1829.432	2312.556	210.908	8809.7	3441.446	419.965	145	1434.656
ENSG00000064102	INTS13	1907	1015	1066.291	703	1477.95	1072.567	1173	1040.978	490.358	1071.238	1575.715	437.999	643.153	554.878	474.469	744.436	742.375	609.513	306.038	336.001	450	711.553	696.685
ENSG00000064115	TM7SF3	1128.6	1881.169	1393.743	2759.81	6043.279	3249.743	5831.63	4758.413	1556.023	3631.801	2307.307	1231.154	2414.842	1588.114	1909.911	2473.387	1170.972	1812.85	1339.712	1002.459	1363.713	1949.739	2017.933
ENSG00000064195	DLX3	2434.3	156.011	17	139	15	48	25	267	40	79.158	264.891	21	461.674	130	11	54	14	96	17	4	8	76.004	561.127
ENSG00000064199	SPA17	794.4	173.693	220.776	198.396	408.937	359.682	240.172	827.171	130.488	272.712	367.38	122.189	308.591	106.715	87.354	82.866	95.392	262.531	528.946	163.989	77.348	31.022	131.231
ENSG00000064201	TSPAN32	936.9	670.001	1474.119	191.234	118	1136.366	472.121	208	426.921	251.999	360.499	357.357	186.922	84	392.539	230.991	126.002	45	252.999	268.244	101	80	124.051
ENSG00000064205	CCN5	1317.1	132.001	338.607	300.726	99	3964.604	2455.866	795.094	2009.159	1499.511	661.851	1064.036	193.55	130.152	828.986	869.384	151	46	652.144	508.351	77.271	9	164.193
ENSG00000064218	DMRT3	1631.2	143	11	197.387	9	13	1	67.01	10	61.005	0	7	7	58.08	7	22	0	67	77	4	2	107	1
ENSG00000064225	ST3GAL6	1672.2	966.606	726.446	866.677	465.011	1050.971	818.792	774.635	395.767	824.982	524.331	321.311	135.326	119.426	243.955	194.226	271.565	105.728	343.806	219.182	187.991	344.491	221.992
ENSG00000064270	ATP2C2	2191	171.214	2690.544	13037.213	132.283	649.921	2765.357	9514.107	758.933	206.186	1329.953	523.732	1444.399	490.856	734.441	4846.316	131.372	867.802	903.648	325.774	161.936	423.119	510.511
ENSG00000064300	NGFR	3249.3	111	698.194	497	784.774	731.45	292.992	347.109	1197.049	599.93	63	1197.744	56.004	147.199	251.295	173.007	110.007	489.718	647.77	172.08	63	128	14
ENSG00000064309	CDON	5493.4	242.109	533.533	569.185	816.496	193.626	321.725	1071.666	752.517	1334.961	459.199	367.128	166.174	110.048	214.527	229.041	408.757	281.682	604.13	127.2	94.172	652.262	106.89
ENSG00000064313	TAF2	2603.7	1563.233	1528.169	538.576	2436.515	1003.569	1077.666	2165.77	1002.136	2527.549	2466.79	821.039	1004.962	936.156	592.219	700.824	971.545	894.408	762.825	701.927	733.223	1083.823	974.256
ENSG00000064393	HIPK2	14101	1944.714	2831.772	1104	2356.377	2487.791	1906.365	5426.192	2415.274	2768.467	3616.935	1546.102	1693.768	2716.683	1343.742	1780.509	3187.294	1273.458	2012.153	2642.305	2561.353	1800.871	1347.363
ENSG00000064419	TNPO3	3993	3562.617	3556.246	2855.114	4822.426	3814.614	3274.392	2262.025	1820.999	3144.523	2829.579	1388.084	1181.824	2187.69	1341.179	1123.892	2881.692	1535.368	1126.217	1559.483	1629.764	2330.817	1354.942
ENSG00000064489	BORCS8-MEF2B	1190.3	416.953	624.15	371.852	378.797	615.588	436.249	340.097	178.547	385.713	296.876	349.688	169.214	140.122	286.856	196.843	100.457	139.052	244.858	191.198	73.964	183.134	195.567
ENSG00000064490	RFXANK	502.8	2817.738	3756.27	5004.698	2419.709	2522.164	2751.613	1789.283	1046.018	2117.845	2661.681	1108.882	1170.252	803.205	1298.257	741.697	916.25	707.127	657.195	666.783	712.096	1294.196	911.241
ENSG00000064545	TMEM161A	1450.4	2084.277	1715.768	3657.995	1277.667	1399.181	1900.906	1285.45	907.599	1909.668	1629.343	811.434	1018.554	670.466	771	582.757	893.949	1040.031	521.933	542.649	369.167	977.236	956.005
ENSG00000064547	LPAR2	1183.5	2313.952	3001.273	4925.159	1696.352	2497.258	1974.175	730.265	952.001	1488.03	1506.43	933.628	631.714	474.777	1380.485	798.797	708.948	703.999	396.068	700.658	651.923	792.823	456
ENSG00000064601	CTSA	1588.6	13375.516	10571.385	10284.379	7687.94	26239.873	22457.546	13508.357	7640.22	12223.477	17871.048	6739.868	3736.831	3935.599	9867.685	9853.307	8370.979	2649.362	3081.315	7534.564	7016.202	3581.796	5192.16
ENSG00000064607	SUGP2	2783.3	11172.193	13381.65	10964.249	10049.21	9297.462	9925.154	9816.322	6360.298	12004.982	12223.078	5094.512	3102.063	2478.649	5849.286	5709.38	3476.679	4447.036	4787.663	4410.8	4465.866	4038.048	2739.314
ENSG00000064651	SLC12A2	4686.3	789.834	929.657	258.044	728.358	653.72	2453.563	8677.338	479.77	1906.401	1351.563	565.592	1557.115	355.191	787.444	302.173	450.822	322.031	674.77	608.229	340.212	1578.957	1216.976
ENSG00000064652	SNX24	937.3	788	966.68	282.001	686.999	1000.669	1060.695	1152.637	338.001	993.568	630.283	226	550.306	182.552	297.313	291.181	373.266	229.03	206.001	338.58	345.486	222.107	263.043
ENSG00000064655	EYA2	2344	169	188.011	6784.011	2593.721	773	539.018	354	930	1759.258	79	128	20	210.921	956.284	166	24	709.062	504	110.001	53.312	2369.822	36
ENSG00000064666	CNN2	1888.3	14833.372	14469.178	17698.552	21310.774	15275.801	13238.448	12825.314	9785.704	24320.197	13576.173	8136.183	4713.641	5228.22	6625.77	6213.521	3920.021	5780.064	7377.75	3432.179	5695.032	7637.61	4723.661
ENSG00000064687	ABCA7	2352.2	3706.604	12059.089	14421.981	4993.374	7587.507	3485.148	5458.723	3173.186	3968.167	3466.405	2656.061	1676.825	1213.271	4196.497	2966.77	1346.076	915.613	2325.699	2217.228	1681.104	3517.956	1935.359
ENSG00000064692	SNCAIP	2321.5	659.001	211.986	413.349	1867.313	289.001	152.709	455.602	340.229	341.176	629.91	383.052	255.359	147.213	150	78.062	26.08	175.893	429.292	65.311	134.351	129.002	35.368
ENSG00000064703	DDX20	3778.5	1099.067	1436.979	985.146	783.24	709.005	795.099	1313.476	510.099	1063.375	715.821	330.995	400.253	358.763	450	358.225	381.256	440.157	460.741	356.344	381.421	674.645	343.338
ENSG00000064726	BTBD1	2889.2	2445.383	2078.178	1244.055	3758.573	3644.551	4062.417	4442.057	1205.212	3255.521	2452.098	1122.732	1176.873	1184.682	1298.199	1410.082	1810.014	1322.347	1202.44	1156.438	978.768	1164.482	784.411
ENSG00000064763	FAR2	1452.9	320.872	382.748	182.649	348.541	707.633	1162.961	636.82	297.493	365.54	924.748	252.014	133.451	99.12	374.244	239.819	150.153	53.485	256.841	196.953	173.409	85.544	107.569
ENSG00000064787	BCAS1	3398.2	76.999	465.893	419.958	169.428	190.6	3320.763	650.003	405.181	147.88	154.64	29.494	128.48	45.327	1838.464	22.083	31.952	18.925	626.472	91.47	51.589	238.368	37.206
ENSG00000064835	POU1F1	1323.3	2	0	1	0	1	3	2	0	0	1	0	1.011	0	0	0	0	0	0	0	0	1	0
ENSG00000064886	CHI3L2	901.7	1442.215	755.184	199	200	491.105	1251.321	1220.796	732.189	124.001	652.636	981.056	602.408	156.044	435.326	74	94.001	50.999	402	515.61	142	42	438.227
ENSG00000064932	SBNO2	3331.6	11336.738	14575.056	12269.045	14645.169	11690.169	9811.637	10098.798	8890.619	10672.628	10712.226	10502.787	4879.789	3596.912	8847.487	4335.718	4520.259	5641.335	2174.747	4591.153	3952.924	4660.439	4326.961
ENSG00000064933	PMS1	1910.3	805.01	1070.132	834.165	836.137	882.664	850.641	1677.477	478.033	780.188	1060.324	293.157	690.779	378.024	302.052	381.626	567.549	310.595	455.589	600.238	345.993	264.543	479.336
ENSG00000064961	HMG20B	1437.3	5438.217	8338.803	15228.342	7124.118	7766.194	5353.19	3460.094	3180.818	5071.435	4770.209	2463.305	1590.597	1854.371	3058.566	1666.494	2291.679	2314.955	1501.14	1780.382	1565.114	2921.904	1741.377
ENSG00000064989	CALCRL	2390.5	2274.461	1097.149	691.329	1055.694	1088.585	895.537	4096.857	1595.41	1302.105	4312.849	1906.352	440.867	845.733	805.097	1106.578	721.907	646.456	2231.287	1457.204	842.299	274.881	231.476
ENSG00000064995	TAF11	1419.4	2389.557	2370.916	3329.025	1723.956	1852.228	2479.946	2200.877	997.552	2258.511	1920.531	814.496	744.444	737.716	1075.42	674.472	715.308	571.911	566.05	595.741	574.266	1121.45	997.134
ENSG00000064999	ANKS1A	6035.5	1830.001	2102.892	2238	2342.157	2812.239	2467.402	3722.836	2205.624	3606.751	3107.713	1838.028	2338.484	1027.444	1329.095	1066.525	1736.412	872.916	1892.109	1186.272	790.127	1410.754	2397.644
ENSG00000065000	AP3D1	1954.9	3969.295	7601.83	10379.175	5025.12	6018.42	4126.952	2929.868	2201.905	3649.376	2958.919	1632.735	820.591	918.748	2080.25	1301.295	1920.424	1551.739	962.135	1182.157	1328.885	2617.105	1349.529
ENSG00000065029	ZNF76	1811.3	3074.388	4885.811	5293.604	2499.49	3553.07	3436.163	6479.861	2520.16	3214.014	4407.372	2071.599	2824.837	1141.117	2203.755	1503.273	1458.463	1217.331	2034.998	1496.273	1168.649	1493.26	2203.321
ENSG00000065054	NHERF2	1024.4	5199.357	7159.678	5799.413	3117.441	4911.234	3651.439	8914.345	3206.348	3547.292	8514.778	2357.126	1403.092	1418.638	2772.855	1665.959	2399.451	426	3001.712	2667.258	2320.055	827.178	1389.742
ENSG00000065057	NTHL1	799.3	728.169	1507.215	927.001	826.845	832.754	679.002	1086.532	336.146	524.292	1124.51	391.982	443.512	219.031	283.999	212.333	297.259	204.933	281.943	247.663	206.617	341.974	264.702
ENSG00000065060	BLTP3A	9402.3	1277.424	1902.769	755.621	837.904	1766.985	1098.496	3381.435	1025.219	1948.079	1833.937	603.825	1880.672	726.491	712.765	679.544	973.357	941.268	859.002	701.964	403.476	906.617	1268.583
ENSG00000065135	GNAI3	27006.3	3978.083	3674.886	1885.162	3486.832	5114.961	5563.312	5184.284	1804.843	4641.66	3466.759	1574.386	1656.002	2275.586	1925.634	1603.914	2803.793	1947.165	1435.382	1571.297	1982.86	1861.5	1777.109
ENSG00000065150	IPO5	4010.7	9656.289	5094.815	2501.072	8366.429	4394.961	5744.819	6793.193	2666.047	7291.163	3923.51	2713.662	5009.393	1845.683	2223.495	2674.627	4220.147	2138.417	2158.31	1823.677	3237.525	2547.145	1922.551
ENSG00000065154	OAT	1728.6	3484.053	3604.044	1406.36	3307.38	3798.049	4792.121	9127.725	2169.333	4374.887	3389.624	1437.02	1185.294	1378.395	1391.511	1551.762	1876.662	1284.74	1689.033	1216.927	1260.865	1220.455	1872.802
ENSG00000065183	WDR3	5763.7	1550.469	1381.011	826.539	1847.724	745.913	1189.67	2231.4	897.329	2089.724	1822.993	754.958	1602.29	790.357	585.1	571.599	1333.857	249.492	640.351	595.685	534.088	829.133	1000.318
ENSG00000065243	PKN2	2862.6	1396.259	1863.391	819.597	2290.835	1258.419	1374.549	9505.316	1113.024	2584.782	2751.648	739.028	1074.903	1342.753	573.257	1475.648	1742.245	1510.482	1972.679	1139.722	948.74	1925.096	772.756
ENSG00000065268	WDR18	866	1710.048	2323.531	4279.128	2878.089	1850.11	1416.9	1002.602	672.646	1364.999	1526.43	502.002	1101.254	589.566	760	477.581	692.001	847.235	408.738	567.004	667.001	1160.189	593.999
ENSG00000065308	TRAM2	6740.3	4300.806	3158.218	1986.955	5925.58	3534.178	3546.575	4160.661	5257.026	8491.063	2643.891	2121.664	1352.706	1822.866	2674.832	2600.993	1194.748	1453.8	2608	1157.038	1687.516	1434.288	1341.609
ENSG00000065320	NTN1	5495.6	2442.314	185.002	5141.922	2137.571	256.048	296.065	4238.804	1010.467	5354.419	220.414	459.002	146.079	752.818	391.262	95.07	329.028	1066.584	1412.332	385.174	755.66	2280.222	92
ENSG00000065325	GLP2R	4404.3	5	17.002	2	4	17	8	5	2	11	12	10	2	0	11	15	0	0	4	5	31	0	1
ENSG00000065328	MCM10	3778.7	366.115	220.12	145	623.294	190.026	137	81.476	50.999	366.909	219.015	71	77.002	156.444	37	136.999	344.925	191	11	259.338	120.302	323.018	224.037
ENSG00000065357	DGKA	1352.3	8699.238	14810.081	15483.675	5097.349	5585.504	6599.687	3116.638	3805.04	5078.704	6032.537	4625.59	1069.837	3457.713	4662.778	2315.433	1513.608	3940.514	2510.253	1917.805	3238.842	2154.608	1166.052
ENSG00000065361	ERBB3	3321.9	1658.535	9468.024	6509.904	1402.866	2913.86	10351.079	21685.528	2155.282	2085.759	16590.307	1743.208	6520.22	1772.32	3097.762	513.2	1736.279	1005.982	1244.532	1919.663	871.983	2813.849	5840.459
ENSG00000065371	ROPN1	1327.9	0	7.222	1	2.994	0	4.16	2	2	20.37	5	2	0	3.163	0	8.645	5.233	3	11.267	3	0	7.432	2.129
ENSG00000065413	ANKRD44	4483.4	1838.471	3510.277	554.244	863.537	1809.924	1795.062	2075.007	818.39	1544.658	1770.686	1287.539	900.505	555.153	918.628	1119.708	724.825	299.085	1543.478	1423.046	1007.692	413.969	745.924
ENSG00000065427	KARS1	1793.8	11053.924	8779.19	5220.892	6144.217	7603.178	9325.666	6178.291	2828.822	5286.672	9915.997	3120.787	3364.758	2664.806	2895.797	1841.354	2785.84	1964.355	1674.874	1898.544	2782.381	2429.369	2442.739
ENSG00000065457	ADAT1	638.9	1015.617	1027.264	546.227	1054.598	774.051	1122.064	926.28	702.818	1056.991	1073.834	487.506	640.616	517.853	447.893	651.53	612.777	511.245	582.707	503.997	513.756	451.731	441.133
ENSG00000065485	PDIA5	1555.2	2010.176	1385.145	2108.813	3217.057	2488.515	3138.931	2188.705	1370.181	2090.841	1613.081	893.643	693.136	803.63	1202.513	474.275	1258.372	945.843	559.864	655.665	881.936	547.179	1041.98
ENSG00000065491	TBC1D22B	3294.3	1129.671	1096.766	1710.746	692.782	1443.4	1211.739	2030.758	660.513	1081.88	1433.256	730.245	647.905	699.983	669.267	346.6	693.376	427.433	564.628	547.956	389.808	466.143	850.229
ENSG00000065518	NDUFB4	526.5	3333.979	3136.316	5366.036	6775.521	3579.478	4408.868	3166.236	1679.605	5199.298	3636.707	1443.604	1256.082	1897.334	1806.929	738.705	2298.534	2006.724	883.245	1061.206	1271.914	1450.091	1975.247
ENSG00000065526	SPEN	4660.7	3895.579	5652.627	3664.994	4978.08	2925.065	2950.022	5930.13	4541.19	6639.665	5692.504	3761.648	2550.629	3743.297	2335.542	2014.819	1931.786	3091.773	4159.772	2818.516	2273.673	3568.558	1321.217
ENSG00000065534	MYLK	1814	2004.747	1398.202	1822.022	6418.94	2190.486	2839.399	2760.956	4852.692	12543.576	2412.732	3336.872	668.199	1194.447	1167.189	1632.708	1847.477	662.327	11505.632	2016.491	1184.358	509.802	370.977
ENSG00000065548	ZC3H15	1768.2	2827.704	2632.039	1246.064	3424.419	2871.312	3220.76	4023.873	967.316	2475.518	2403.165	1056.609	1543.835	1324.763	1123.815	849.743	1733.335	1218.16	769.615	1120.749	930.159	1243.274	1353.835
ENSG00000065559	MAP2K4	3597.5	1799.119	1639.34	907.208	2171.676	1506.71	1991.218	2480.61	967.462	2062.844	1600.719	863.411	851.719	935.448	739.359	557.592	1064.407	1676.354	751.204	589.666	764.752	919.611	652.166
ENSG00000065600	PACC1	1947.4	633.33	651.139	377	678.287	968.672	885.263	650.056	255.999	890.974	435.318	258.287	239.17	519.804	321.001	297.076	466.98	380	152	365.324	219	201	402.059
ENSG00000065609	SNAP91	3968.3	2	18	7	29	7	2	1	13	17.999	22.001	35.999	6	13.032	11	28	0	1	18	1	6	0	0
ENSG00000065613	SLK	5622.7	1923.23	3103.939	1840.49	3156.908	2280.432	4250.776	6695.694	1923.72	3503.406	4092.392	1430.031	1800.369	1144.84	1220.77	1443.173	2179.7	1089.901	1751.088	1292.69	1307.74	1782.206	1744.123
ENSG00000065615	CYB5R4	2391.2	1745.657	1610.684	1192.654	1458.742	1772.509	2024.023	2557.88	905.26	1791.175	1715.894	866.206	650.448	562.435	900.667	781.606	1042.938	632.349	770.221	847.815	719.401	478.795	554.349
ENSG00000065618	COL17A1	2197.8	752	220.958	5419.283	30343.842	1698.463	188.685	77.956	3640.373	2473.065	98.919	3.705	130.019	673.304	1399.844	4.744	24.005	5790.657	239.865	13	9261.235	2431.44	351.398
ENSG00000065621	GSTO2	1584.3	367.619	244.361	775.961	115.185	231.612	949.662	578.389	425.977	159.913	1329.282	126.066	1001.946	48.935	248.48	123.992	607.033	119.919	222.736	93.282	347.021	328.035	167.21
ENSG00000065665	SEC61A2	1989.9	604.27	898.453	694.422	762.002	519.895	705.888	744.533	354.778	624.041	552.81	279.012	213.475	204.104	326.923	305.049	205.854	313.937	291.473	387.731	202.18	288.105	247.061
ENSG00000065675	PRKCQ	3117.3	146.618	282.165	118.453	59.062	57.36	177.472	268	70.872	149.222	312.272	325	140.461	71.572	144.016	176	142.598	37	165.343	245.435	190.085	72.052	58.589
ENSG00000065717	TLE2	1997.6	1303.013	1260.534	687.002	662.456	1090.308	1094.537	1668.509	1228.132	1555.114	2996.54	1230.482	1504.546	860.122	785.805	661.83	891.721	196.421	871.33	597.74	272.572	1429.395	972.141
ENSG00000065802	ASB1	2212.3	3449.901	2167.037	2210	3297.748	2118.082	2634.886	2198.78	1415.236	3137.52	2032.681	1103.971	1273.902	1092.498	1480.927	1035.799	723.757	952.111	1094.723	801.995	1065.381	518.941	909.503
ENSG00000065809	FAM107B	2441.4	4460.704	5903.655	1519.977	3093.538	4919.869	8581.566	21008.355	2219.416	4677.076	3785.631	3267.694	2517.473	1087.925	3601.286	2094.345	1717.12	586	2601.662	1927.647	2215.72	993.614	1997.969
ENSG00000065833	ME1	3203.3	1129.251	363.744	325	1099.25	990.455	1715.506	2473.208	385.076	1117.473	1301.344	253.05	1618.682	1778.563	322.406	420.512	606.959	1809.789	255.038	445.888	282.683	264	229
ENSG00000065882	TBC1D1	1606.1	4069.272	2108.164	1720.5	1596.354	4169.342	2850.008	2077.902	1963.689	2189.357	1914.288	1879.103	729.565	547.207	1699.621	1119.129	1745.812	448.832	922.466	1084.578	1178.665	526.556	591.984
ENSG00000065883	CDK13	3196.1	3388.858	4713.588	3000.937	4939.815	3174.675	3310.024	4696.332	2482.813	4491.05	3517.721	1743.844	1341.325	1632.753	1706.234	1901.018	2038.316	1777.985	2008.888	1676.613	1635.34	2148.663	1201.381
ENSG00000065911	MTHFD2	1851.4	3848.601	3864.04	992.142	3491.993	3591.293	7266.082	6229.774	854.262	3367.317	2396.491	1153.947	2370.721	2666.477	1559.778	1018.53	1940.134	1089.738	369.532	1281.738	1905.877	3078.321	1894.669
ENSG00000065923	SLC9A7	6619.6	1081.116	1464.898	1443.407	6175.76	2516.151	1309.568	644.598	446.873	1839.44	1789.724	571.3	552.493	549.131	613.629	554.232	1265.624	1299.683	460.868	819.078	1127.248	573.889	769.467
ENSG00000065970	FOXJ2	5122.9	2549.644	1718.477	1621.01	2391.126	2085.023	2008.21	2839.304	1590.066	2110.927	1986.745	1272.685	836.308	802.543	837.51	998.588	755.957	1784.528	1200.891	893.578	787.985	828.3	948.056
ENSG00000065978	YBX1	1341.2	24550.695	18291.983	15109.051	45859.239	25361.734	27995.758	19901.473	8527.644	28242.399	17465.428	11418.2	8490.833	11717.963	10567.701	5910.71	7948.873	7554.642	4866.06	6102.988	7028.454	31808.013	7543.867
ENSG00000065989	PDE4A	4111.2	2258.821	4051.47	1320	2585.304	2573.869	2404.94	3754.105	1637.141	2268.309	2007.597	1342.443	1502.592	425.27	1656.175	974.467	1203.357	960.323	924.398	835.095	657.191	267.001	1012
ENSG00000066027	PPP2R5A	2932.3	2159.96	3552.42	2180.864	1624.673	2611.598	3795.241	4948.227	1762.283	1933.553	5120.366	1360.906	2742.769	5613.626	1270.445	903.2	1316.668	2285.878	1269.531	1337.522	746.857	660.099	1200.411
ENSG00000066032	CTNNA2	2624.3	2	0	0	6	3	4	8	6	3	5	1	0	2	3	7	0	0	2	6.471	172.001	0	0
ENSG00000066044	ELAVL1	2637.7	6403.989	3776.946	3357.844	5873.885	3371.3	3746.585	3770.564	1811.94	4945.506	3560.102	1803.934	1604.072	1636.224	1589.918	1363.128	2056.949	2104.767	1372.667	1122.182	1305.086	1662.496	1605.785
ENSG00000066056	TIE1	3072.8	3903.261	1835.873	1342.339	1430.618	2182.747	1910.278	2732.042	4042.585	1854.703	4082.757	5957.233	724.188	984.32	1693.413	1036.919	1134.621	196.275	4029.053	1582.632	1155.819	359.128	328.301
ENSG00000066084	DIP2B	8373.4	3465.809	2852.599	2726.592	4700.187	2237.594	2255.03	3265.257	1436.538	3868.885	2130.771	1155.524	1462.346	4979.632	1176.087	1049.845	1020.621	4219.775	1228.12	1050.311	1502.604	2328.014	1283.409
ENSG00000066117	SMARCD1	1893.7	3891.942	3728.506	5033.023	4545.058	3358.839	4036.571	3798.799	2588.808	4833.463	3394.199	1938.801	1517.49	2263.427	1950.743	1528.286	1235.341	1640.007	1614.952	1196.422	1501.995	2397.834	1362.63
ENSG00000066135	KDM4A	4085.9	2548.135	2107.753	4885.258	4439.967	2993.408	2788.925	3958.151	2187.843	4364.363	2623.882	1274.842	1161.202	1994.51	1422.731	990.404	1342.312	1548.182	1484.86	1017.337	1225.3	5309.096	1193.043
ENSG00000066136	NFYC	1620	2664.406	3465.143	4002.317	11184.348	2755.928	3388.88	3612.988	1764.561	3054.409	2567.725	1673.693	1322.872	1224.663	1454.305	981.814	954.677	955.599	1253.658	1000.68	792.817	1508.299	1028.207
ENSG00000066185	ZMYND12	1350	36.006	60.339	113.999	53.03	155	167.002	327	55	72	55	39.935	90.734	25.029	75.848	16	50	8	180.297	42	25.015	58	13
ENSG00000066230	SLC9A3	4260.4	1430.644	405.182	765.059	714.762	211.66	348.068	427.292	323.248	327.253	850.609	200.282	399.294	223.611	268.556	266.012	415.705	808.023	250.466	175.189	125.216	407.407	187.206
ENSG00000066248	NGEF	1654.7	87.979	399.178	1155.28	111.025	344.311	186.995	505.886	28	197.008	62.792	16.003	198.151	245.302	333.811	41	1170.64	359.005	62.001	19.058	26	211.144	173.116
ENSG00000066279	ASPM	5490.1	1936.976	1084.358	401.803	2879.832	456	365	326.05	137.008	1268.309	707.009	127	263.912	849.537	91	883.518	1726.176	642.11	51	692.991	631.817	658.377	402
ENSG00000066294	CD84	7009.3	4030.509	4135.117	451.747	871.94	4912.311	5476.808	2973.77	1824.42	3785.927	3035.073	1483.653	739.985	858.007	1904.545	1769.17	1268.534	491.806	1493.017	2469.547	1775.216	823.6	1250.716
ENSG00000066322	ELOVL1	1224.8	5567.174	4873.304	3452.011	4294.184	5045.388	6477.765	6473.919	2548.886	4127.155	4009.277	1862.042	2154.508	2268.567	3226.465	1739.138	1868.43	1502.168	951.04	1552.755	2087.806	2766.672	3263.685
ENSG00000066336	SPI1	1164.4	7500.926	6301.829	1474.005	1665.418	12084.782	9610.086	3263.758	2687.835	5129.848	2447.631	3279.457	782.19	1076.522	3916.211	1540.153	1758.681	560.598	898.11	2766.171	1134.574	631.155	1443.377
ENSG00000066379	POLR1H	697.5	1298.582	2062.522	2017.992	845.538	1092.501	1359.051	1308.698	528.542	802.789	1306.943	493.652	861.879	303.686	607.994	339.023	414.724	302.912	230.629	351.976	264.978	457.544	570.727
ENSG00000066382	MPPED2	2566.7	73.168	75.358	158.558	333.673	72.247	39.765	153.247	98.743	109.319	71.714	36.132	11.872	16.258	39.258	37.505	24.637	23.907	40.941	19.146	26.285	523.087	15.357
ENSG00000066405	CLDN18	2927.1	31.012	39	528	159	177.572	176	2340.011	172	86	1878.501	518.571	35.266	82.029	6024.943	47.045	20	44	64	875.865	37	10	19
ENSG00000066422	ZBTB11	5666.5	1278.639	1112.39	566.304	1098.128	1018.915	1162.765	1953.086	874.455	1435.736	1450.401	583.567	1186.233	709.142	533.013	587.394	1535.006	850.558	798.191	732.774	544.471	1044.083	649.568
ENSG00000066427	ATXN3	1130.2	912.933	1184.5	1247.532	1007.411	1553.654	1395.792	612.345	989.257	564.008	668.293	569.958	194.642	353.421	366.594	216.575	225.356	387.164	802.524	272.304	577.393	646.674	463.36
ENSG00000066455	GOLGA5	2141.9	2709.513	2554.38	1323.342	3175.896	2245.188	3426.197	4090.413	1262.362	2935.889	2637.449	1012.135	975.648	950.617	1081.27	1204.587	1171.515	1573.673	984.142	1056.478	1101.785	1146.268	1379.597
ENSG00000066468	FGFR2	2847.5	1526.907	259.475	7327.831	1993.758	354.087	2111.72	1603.387	1962.328	4103.802	724.768	314.054	167.685	2663.826	469.492	85.017	96.256	1529.999	1299.91	734.484	72.093	5447.085	53.807
ENSG00000066557	LRRC40	2716.3	412.508	444.48	179	475.05	412.04	651	1084.166	220.083	717.091	606.252	208	276.097	309.793	167	286.987	733.986	244	251.194	299.098	277.982	247.008	315
ENSG00000066583	ISOC1	1772.3	701.002	747.03	199	853.571	640.046	758.314	2152.499	386.792	671.776	833.556	285.066	595.531	303.621	321	205.846	230.021	177.001	309.005	316.374	212	464.328	321.428
ENSG00000066629	EML1	3535	1458.763	436.15	204.898	2625.041	709.199	1115.918	991.631	498.138	1780.875	481.765	466.917	183.771	694.084	454.995	258.789	156.17	758.314	688.551	383.421	269.326	1069.874	108.019
ENSG00000066651	TRMT11	1357.5	740	943.304	551	1084.805	633.988	1155.279	1328.398	324.11	975.307	1060.457	315.008	459.989	176.014	405.29	363.503	383	320	392.044	296.637	287.404	332.582	221.565
ENSG00000066654	THUMPD1	3283.8	2087.983	2386.361	1545.158	1633.879	2104.64	2369.056	4438.913	1642.684	2459.127	3401.632	937.347	1445.258	897.569	985.971	988.58	977.69	700.263	1433.311	943.474	837.603	1162.69	981.092
ENSG00000066697	MSANTD3	1481	1569.834	966.85	736.01	2668.234	1144.391	1384.732	1132.177	406.657	1254.167	1055.518	631.379	371.24	348.34	627.683	443.592	690.894	743.323	259	289.267	1100.891	279.999	366.525
ENSG00000066735	KIF26A	6546.3	766	153.126	81	320.247	213	228.427	272.128	974.279	553.225	165.014	571.618	141.073	418.658	162	250	104.009	106	579.001	180.194	73	117	36
ENSG00000066739	ATG2B	8949.1	2437.016	3528.549	1714.015	2605.521	1708.632	2112.952	2923.081	2075.964	2989.234	2636.497	1291.348	1299.662	965.481	1167.198	1433.318	970.341	1324.867	1967.992	1263.435	1138.363	1385.209	681.808
ENSG00000066777	ARFGEF1	2688.3	2747.756	2855.016	2552.258	3251.528	3617.798	3848.288	6557.285	1924.983	4330.575	5793.176	1443.949	2411.672	2388.144	1819.931	1492.094	2278.23	2184.248	1781.273	1505.292	1626.145	2293.473	3216.065
ENSG00000066813	ACSM2B	1229.8	10.655	6.306	0	0	4.149	2.001	1	12.552	15	7.302	8.711	3.849	1	4.381	5.375	4.632	4.722	12.634	3	7.625	11.212	3.627
ENSG00000066827	ZFAT	2452.8	710.239	441.257	392.998	530.144	684.768	515.361	727.998	418	671.777	699.565	387.525	338.999	225.511	381.887	270.612	243.146	217.001	276.001	193.29	214.015	283.201	461.264
ENSG00000066855	MTFR1	1052.9	828.554	973.307	279.312	1546.7	965.974	1375.586	1977.178	361.93	1313.275	1370.866	338.646	714.649	501.065	382.825	391.601	548.087	538.918	462.046	373.697	431.354	630.524	1415.678
ENSG00000066923	STAG3	809.7	276.563	443.365	171.184	323.537	2322.869	287.433	120.368	146.805	236.941	141.633	253.378	48.884	135.751	470.107	127.864	105.211	66.638	147.127	131.112	149.745	117.357	46.853
ENSG00000066926	FECH	2481.4	1266.09	800.631	841	1681.622	1327.117	1519.37	2213.285	714.897	1902.964	824.455	466.282	1254.566	1392.178	509	508.92	582.432	707.2	509.068	524.914	420.039	351.104	227.944
ENSG00000066933	MYO9A	8660.9	1293.543	1641.052	1249.968	1109.268	1596.657	1637.312	3333.673	1566.492	1894.528	2821.335	1133.12	1438.116	659.216	799.786	1073.779	1684.178	862.676	1360.687	924.866	623.691	1275.922	804.098
ENSG00000067048	DDX3Y	3114.6	3566.553	8	1527.431	7	2903.976	3	7275.786	0	2	4992.519	0	0	0	1399.222	1609.752	0	2948.011	0	0	1401.24	1	1
ENSG00000067057	PFKP	1851.7	2267.347	6799.838	4308.334	6157.009	7073.919	13146.056	3145.559	1803.711	2702.92	5158.354	2883.41	2073.562	2265.076	2734.896	4038.961	6633.585	4110.967	937.745	7741.654	2131.223	1740.56	2343.288
ENSG00000067064	IDI1	1924.6	2101.043	1938.346	1636.268	1657.379	1920.178	3384.833	7750.041	760.952	1643.848	1476.053	994.1	1526.736	503.83	1062.796	713.437	765.689	720.962	803.959	1645.299	586.189	1779.031	1364.929
ENSG00000067066	SP100	1456.2	3560.115	7156.062	1881.212	5200.166	6049.305	5735.246	6534.184	2283.763	4203.633	5189.912	2897.874	1669.903	1062.628	2401.24	1966.442	2823.428	892.303	2396.633	1972.25	2622.365	797.911	1606.5
ENSG00000067082	KLF6	3640	7343.475	15113.145	2368.957	9652.012	15551.026	35698.121	14861.099	8773.524	10152.453	15104.117	21126.015	4191.299	3903.526	10511.778	6007.167	7728.92	2924.617	5711.122	9821.077	6648.309	2026.908	3450.767
ENSG00000067113	PLPP1	1413.5	2198.595	1803.572	911.417	3544.285	2315.844	2834.039	4237.586	1923.166	2265.613	1320.473	1395.04	3480.78	813.692	1258.734	939.448	1313.727	582.827	1238.728	732.541	748.842	541.34	888.837
ENSG00000067141	NEO1	3475.8	1139.247	1135.843	4232.088	4588.372	1304.389	2675.194	5234.158	1934.37	4766.882	1036.665	1105.263	347.474	1339.015	1180.675	1186.177	1354.691	1869.603	1655.86	951.763	457.389	3421.169	253.641
ENSG00000067167	TRAM1	2586.2	5159.683	5180.293	1479.455	4940.148	7186.047	12343.021	19064.357	2378.985	8873.001	13415.982	2146.193	6917.114	2733.488	2859.468	3780.789	2616.292	2190.532	3248.953	2684.994	3015.61	2402.474	9038.704
ENSG00000067177	PHKA1	5545.3	849.727	1175.43	777.063	1274.752	444.728	1092.703	1685.544	415.862	784.985	1016.38	257.626	658.864	175.229	257.644	295.814	516.537	564.225	357.485	253.731	389.484	455.777	581.751
ENSG00000067182	TNFRSF1A	1885.1	12527.117	6022.976	8609.488	7512.097	11063.272	8936.886	15716.189	5732.098	8306.59	7761.331	5409.348	3383.708	3267.137	4812.435	7836.596	6292.133	4402.567	2700.91	3664.171	5772.438	2287.786	4984.462
ENSG00000067191	CACNB1	573.3	120.872	448.913	283.04	221.261	330.067	312.787	956.995	316.395	236.728	788.201	167.143	450.482	65.939	164.911	170.932	100.95	89.612	149	282.927	51.121	105.786	354.547
ENSG00000067208	EVI5	5701.3	912.648	939.537	381.094	746.409	1023.758	1065.462	2306.351	612.552	1527.385	866.774	464.35	513.154	513.086	518.484	521.072	507.069	413.574	686.604	468.317	534.509	505.22	493.887
ENSG00000067221	STOML1	1979.2	889.451	829.408	1532.909	1185.536	1363.137	1256.783	1027.33	520.059	1313.832	999.217	362.261	325.833	330.43	493.55	473.948	369.231	407.762	497.529	374.24	357.086	263.668	282.747
ENSG00000067225	PKM	2077.8	61482.935	26285.359	37349.966	112606.067	71540.912	83802.809	48003.47	21752.032	52468.739	55839.331	21029.729	15675.671	30552.19	36391.638	26601.84	53307.447	38434.939	8657.01	14268.034	26223.099	26391.746	20905.958
ENSG00000067248	DHX29	4173.4	1568.535	1764.477	468	1609.479	1439.262	1908.494	2952.284	895.654	1853.349	2116.628	758.112	1230.086	576.111	575.176	678.219	853.747	637.55	861.468	603.879	740.394	758.97	671.877
ENSG00000067334	DNTTIP2	1757.3	2925.373	3118.326	2174.486	2725.575	2546.497	3128.827	3205.218	1227.83	2706.79	2622.43	1393.492	1118.849	2292.946	1203.608	921.938	1395.122	1407.653	926.777	1025.341	848.896	1783.183	905.315
ENSG00000067365	METTL22	744.8	1285.376	1417.549	1416.805	1171.892	1198.516	1226.836	1464.012	687.006	1037.808	2138.279	546.082	451.297	504.738	625.776	447.07	509.4	546.204	499.391	468.872	418.531	675.237	342.442
ENSG00000067369	TP53BP1	4084.4	3339.708	3151.873	4206.748	5428.364	3767.6	4009.018	5871.155	2752.813	4811.894	5944.098	2325.395	2083.308	2207.383	1899.931	1824.203	1575.719	2003.409	2547.673	1732.468	1356.066	2257.702	1049.838
ENSG00000067445	TRO	2393.2	2173.669	1306.611	3969.771	2321.114	1774.609	1757.206	595.271	1705.115	3430.994	528.902	865.269	101.011	686.154	1030.457	1081.553	235.041	255.513	679.541	271.543	306.861	1562.034	115.323
ENSG00000067533	RRP15	3216.8	1227.828	709.909	397.256	1036.761	586.311	827.035	1769.827	356.051	1015.056	1207.65	309.495	955.999	475.939	321.681	389.398	600.879	368.319	347.753	357.027	308.151	311.298	241.239
ENSG00000067560	RHOA	1832.4	27150.357	16580.534	10215.815	21619.444	37438.152	41140.456	32517.809	12450.263	29643.798	19699.954	14950.615	10299.828	5517.773	15669.613	11851.906	11406.207	5435.244	7932.549	10221.843	9297.799	5118.687	9475.532
ENSG00000067596	DHX8	2473.9	2877.135	2682.637	2452.06	3246.013	3312.45	2846.513	3599.07	1820.977	3270.65	2342.832	1717.412	2364.195	1421.462	1460.376	1260.025	2116.802	1617.296	1262.791	1360.308	954.754	1527.649	1756.706
ENSG00000067601	PMS2P4	884.3	20.403	19.024	9.233	33.501	16.494	17.776	9.342	7.159	12.14	10.96	12.869	12.509	14.301	9.614	7.875	25.046	18.127	18.87	6.168	5.42	43.102	2.553
ENSG00000067606	PRKCZ	1745.2	796.631	1182.121	2501.01	390.622	1085.281	1110.743	4734.185	697.37	680.422	3278.985	718.022	776.512	675.775	774.135	771.177	911.441	568.563	587.531	721.443	484.379	577.843	300.522
ENSG00000067646	ZFY	3235	361.129	1	184.221	3	279.979	4	1034.947	0	2	611.366	1	0	2	127.041	219.111	0	186.842	2	0	111.037	4	0
ENSG00000067704	IARS2	3344.5	5699.57	3321.255	1794.979	6179.389	4214.723	6299.213	8205.758	2012.839	4459.589	5737.656	1854.539	5666.634	2656.04	1677.919	1978.933	5028.935	2593.033	1646.065	1871.069	1587.222	1660.952	2677.907
ENSG00000067715	SYT1	4335.7	166.006	153.105	228	3510.29	456.072	171	197	22	128	103.001	65	24	192.968	39	51	513.547	2	73.07	37	67	175.01	153.018
ENSG00000067798	NAV3	1492.8	490.444	494.164	191.47	461.631	766.1	591.934	674.853	794.124	1453.216	498.778	468.084	178.388	275.602	228.641	243.66	178.582	190.831	1482.297	404.356	431.862	100.59	94.732
ENSG00000067829	IDH3G	1248.5	3399.911	4056.547	4488.258	3069.045	4459.019	3847.649	2964.357	1853.584	2973.485	2739.903	1601.945	1105.753	1005.539	1907.561	1067.494	1479.229	824.766	937.594	987.104	1121.776	691.087	2322.41
ENSG00000067836	ROGDI	1385.3	1340.633	3106.689	5901.247	1096.231	2017.947	1889.649	2606.763	1154.941	1287.529	3263.581	791.619	929.146	757.226	936.394	574.186	691.398	759.491	815.789	675.662	465.277	1304.819	638.115
ENSG00000067840	PDZD4	2856.5	457.769	578	732.001	397.987	463.882	704.067	341.974	624.032	538.059	360.718	479.05	80	388.365	338.006	123	32	99.001	438.004	256	66	92	131
ENSG00000067842	ATP2B3	6252.3	7	2	5	22	2	16	5	4	22	2	2	6.091	0	2	0	0	0	4	0	1	6	0
ENSG00000067900	ROCK1	5580.7	2755.11	3374.076	947.436	3627.082	3220.086	3933.388	5753.758	2131.819	4879.776	3769.008	2031.529	1951.941	1492.598	1563.399	1773.781	2424.503	1531.343	2494.037	2346.899	1995.915	2325.142	994.296
ENSG00000067955	CBFB	2028	2027.798	2433.227	578.959	1625.466	2272.453	3028.771	3772.817	659.996	2210.539	2707.982	787.061	787.894	855.454	792.148	949.704	1005.459	840.795	892.168	873.668	1160.558	637.23	860.088
ENSG00000067992	PDK3	4371.5	1081.327	1868.88	1293.074	1221.266	1199.348	1523.785	1274.213	926.046	1703.937	1522.241	432.747	434.362	353.597	593.093	502.145	443.885	490.242	645.776	550.213	444.734	631.189	495.529
ENSG00000068001	HYAL2	1927.9	6538.309	3114.084	3378.251	2555.59	5495.324	5563.826	7204.747	3538.491	3792.769	8421.744	3611.339	1733.797	2051.937	3604.902	2582.674	2844.36	833.26	1978.101	3309.941	2385.442	1109.865	2325.327
ENSG00000068024	HDAC4	6431.2	1670.59	1273.676	1264.112	1426.244	890.18	1126.325	1141.196	918.825	1803.183	971.383	669.829	709.304	1982.894	566.72	528.72	374.288	740.071	688.214	403.335	535.976	339.023	353.566
ENSG00000068028	RASSF1	1579.8	4087.933	4765.233	2931.765	2152.554	4958.295	4101.788	2959.097	2597.117	3055.095	2713.912	2129.326	1215.794	651.307	2274.649	1303.981	907.878	401.475	1446.959	1726.616	1431.609	486.392	1064.235
ENSG00000068078	FGFR3	3143.2	2025.648	252.001	15615.132	5780.402	338	1597.801	4341.817	3346.885	4817.561	1260.15	403.076	1757.224	4492.121	883.317	158.105	517.292	3310.469	1591.392	382.156	129	3569.699	41.045
ENSG00000068079	IFI35	883.6	2009.803	3620.218	2125.848	1501.396	4093.446	3363.439	2056.575	914.809	1595.592	1446.061	981.318	1211.963	517.863	1324.384	903.505	922.934	470.124	567.018	986.846	1019.671	348.023	1169.241
ENSG00000068097	HEATR6	2430.7	1157.916	1328.905	1091.044	1184.173	1376.917	1551.581	1461.221	771.001	1507.567	1162.826	477.088	872.661	365.311	476.645	566.625	1529.817	790.773	527.554	523.099	444.88	1466.738	492.059
ENSG00000068120	COASY	1479.6	5499.448	5953.011	8679.62	5197.802	5724.424	5170.905	7175.287	2871.429	4189.339	6351.6	1971.866	3407.115	2170.027	2677.633	1826.79	2252.6	2603.275	1510.505	1919.142	1542	2122.01	2649.69
ENSG00000068137	PLEKHH3	1763.3	1659.679	2246.594	7289.563	2671.542	2720.633	1744.172	3267.886	2320.673	1972.406	4156.408	864.26	1418.321	959.94	955.747	837.087	1038.022	885.349	1615.5	996.57	536.631	2073.04	1234.656
ENSG00000068305	MEF2A	3956.7	4040.933	3749.569	2076.296	5777.566	3563.233	4776.47	5995.09	2479.731	4991.965	4991.27	1762.439	1372.71	2075.583	1731.285	1686.47	2677.312	1930.372	2498.676	1812.744	1411.031	1173.289	1164.66
ENSG00000068308	OTUD5	2016.6	4834.571	5185.391	7384.917	4282.678	5756.774	5341.611	4018.264	2494.481	3255.98	3146.892	2241.452	1491.305	929.226	2764.505	1264.325	1441.774	1177.236	1362.302	1533.105	1249.142	1545.976	1398.586
ENSG00000068323	TFE3	2970.6	6373.418	4476.774	4839.684	5317.009	6501.818	5475.955	6507.142	3459.657	5936.022	4361.694	3131.766	2034.413	1974.31	2987.258	1806.53	1539.762	2421.457	2044.152	2033.638	1916.128	1556.216	1690.808
ENSG00000068354	TBC1D25	3460.6	1433.304	1218.665	1956	1355.262	1673.43	1774.764	1229.11	924.005	1318.291	1094.312	819.99	533.589	477.461	907.343	495.733	617.245	968.723	544.428	530.718	563.125	491.561	616.76
ENSG00000068366	ACSL4	4453.2	2902.062	2824.117	545	2521.352	2823.478	3593.785	3648.258	1186.919	3340.228	2914.953	2268.774	655.349	781.738	1330.671	1602.376	1952.287	666.281	1303.227	1724.037	1642.386	1080.297	1421.941
ENSG00000068383	INPP5A	2662.9	1234.424	1124.439	1442.443	1112.867	755.441	1192.204	1786.459	952.77	1273.553	1555.423	827.302	411.697	422.591	608.001	507.366	455.132	326.001	730.104	502.259	477.081	358.992	359.414
ENSG00000068394	GPKOW	1574.3	1236.832	1263.11	1042.845	1602.989	1313.281	1493.477	1429.855	579.412	1144.344	935.179	675.024	446.005	394.44	669.154	367.796	520.324	694.418	410.782	452.559	363	376.001	618
ENSG00000068400	GRIPAP1	2417.3	5022.263	6269.799	6428.966	5277.74	5692.248	6801.511	5407.662	3193.973	4395.909	5721.897	3016.012	1886.671	1465.947	3214.508	1887.419	2020.1	2009.166	2123.098	2367.21	1655.605	2056.611	1576.618
ENSG00000068438	FTSJ1	1214.6	2778.149	2595.734	2765.672	2829.26	3055.421	3322.088	2890.107	1178.874	3594.724	1874.356	1073.483	951.564	626.655	1581.747	1249.71	1001.98	2079.434	742.373	848.995	1264.969	840.136	1060.237
ENSG00000068489	PRR11	2060.7	809.385	384.627	350.893	849.126	463.406	243.6	194.632	183.571	733.739	376.315	170.166	180.078	211.563	127.389	399.864	1016.136	387.645	96.399	248.661	565.362	601.592	337.51
ENSG00000068615	REEP1	3159.6	434.001	91.001	147	91.031	138	80	166	267.145	90	70.015	193.001	41	126.326	225.624	59.045	24	13	480.545	90	33.012	20	5
ENSG00000068650	ATP11A	4906.4	2523.514	13911.919	1128	5279.985	3399.04	6770.033	46463.933	4154.321	3380.357	20036.399	3223.789	21400.592	2002.802	1759.167	10167.901	4451.817	1281.453	1781.195	3660.416	1717.183	1091.985	4884.964
ENSG00000068654	POLR1A	12398.7	2960.722	2207.63	2682.973	4747.009	2762.18	1762.403	2799.921	2249.658	4003.894	2643.849	1307.873	3371.196	1672.643	1275.699	1460.91	2572.111	1707.169	1238.362	1536.848	1270.839	2908.332	1518.626
ENSG00000068697	LAPTM4A	1523	10874.713	10463.293	7997.304	13517.516	14443.959	17509.982	21881.454	5428.613	14896.695	11598.749	4821.672	3268.704	3839.593	6022.698	4986.079	4319.08	3316.256	5110.995	3731.572	4432.229	3597.903	4419.276
ENSG00000068724	TTC7A	3900.5	4674.458	4914.704	3016.999	3586.724	7224.401	4664.194	3550.057	2587.863	4448.487	2581.302	2083.49	1465.492	1671.196	2634.977	2276.024	2066.617	1331.021	1471.972	2267.92	1588.198	1238.254	1773.684
ENSG00000068745	IP6K2	1304.7	4300.048	4745.911	8939.362	4045.674	4726.179	5550.223	8187.357	2709.03	4366.158	7474.093	1971.655	1740.631	1114.603	2925.346	2230.671	1844.402	1420.875	1966.511	2066.545	1858.172	3942.621	1282.888
ENSG00000068781	STON1-GTF2A1L	2306.6	53.888	5.453	11.236	40.208	32.594	21.714	56.524	16.044	40.422	44.598	33.717	14.646	41.084	1	28.566	28.78	0	67.527	40.782	35.354	62.259	24.101
ENSG00000068784	SRBD1	3179.9	650.061	781.762	294.925	987.412	880.804	966.048	1417.138	429.133	924.429	528.209	399.873	453.781	296.108	422.221	366.47	483.894	239.041	463.335	345.74	341.072	404.345	297.015
ENSG00000068796	KIF2A	2831.4	1289.928	1059.687	331	1441.828	1403.005	951.999	1338.724	510.816	1761.453	1367.339	606.146	768.573	596.172	406.108	587.32	909.528	408.308	734.735	545.775	624.591	874.965	740.871
ENSG00000068831	RASGRP2	1539.1	3085.108	7965.715	1866.568	635.003	2613.715	1439.939	1102.561	1754.004	967.671	1838.396	3505.842	478.652	455.769	2157.421	1157.715	467.958	139.187	1764.879	936.977	1202.031	170	246.706
ENSG00000068878	PSME4	2531.7	4996.894	5081.225	6413.322	7920.292	5416.569	5094.237	6418.991	2457.664	5576.052	3854.759	2068.204	2690.782	2856.239	2513.278	1604.319	2018.49	2503.861	1721.559	1980.577	2222.402	4589.555	2438.767
ENSG00000068885	IFT80	2787.6	1135.082	1727.537	2241.761	2891.129	1444.365	1325.599	2752.153	1078.154	2554.448	2473.834	719.797	1440.263	1473.132	650.679	880.103	1240.743	981.57	1265.252	902.36	718.053	1157.737	738.556
ENSG00000068903	SIRT2	1606.1	4084.477	4554.382	3808.028	3295.297	4310.084	4377.989	4096.512	2786.325	4271.581	3334.892	2137.337	1401.762	1439.706	2576.262	1928.311	1496.506	1116.34	1795.62	1838.947	1175.663	2677.863	1324.391
ENSG00000068912	ERLEC1	2155.4	3990.26	3281.08	1860	4449.573	5913.805	8594.423	11522.169	1648.264	5081.295	3161.251	1224.659	2323.777	1711.994	2439.902	1730.468	1731.344	1253.264	1715.884	1448.277	1501.207	1752.393	2316.197
ENSG00000068971	PPP2R5B	2394	1799.006	1957.01	2569.983	1406.928	1962.843	1618.798	1633.647	1233.987	1936.405	1595.977	1059.437	526.53	565.09	1084.831	692.233	908.86	647.39	626.8	838.542	717.105	517.147	901.024
ENSG00000068976	PYGM	2338.7	177.601	375.916	303.047	211.416	142.405	108.408	154.587	394.783	116.275	132.68	266.419	80.152	51.032	115.822	69.097	53.06	29.992	290.564	73.518	39.962	34.539	36.384
ENSG00000068985	PAGE1	494.2	0	1	0	0	1935.921	0	0	0	1	0	0	0	0	0	0	0	0	0	0	0	0	0
ENSG00000069011	PITX1	2044.3	755.13	1045.449	5049.323	622.003	845.166	40	324.142	683.524	1806.085	685.1	124	514.255	1005.622	237	285.001	174.66	1159.794	159.999	29.002	407.18	2228.502	500.432
ENSG00000069018	TRPC7	1869.5	0	2	0	2	0	0	0	0	0	0	1	0	0	1	0	1	0	0	0	1	1	0
ENSG00000069020	MAST4	7321.8	1724.652	1952.426	2705.497	2395.73	1087.127	1583.65	5363.015	2826.659	2847.344	2951.575	2101.829	1611.338	1170.704	874.678	835.544	652.858	1176.77	2167.82	1181.248	1009.294	1597.254	631.567
ENSG00000069122	ADGRF5	5460.4	3859.422	3459.291	1644.385	1844.431	2851.674	5365.563	16943.779	5181.04	2631	20146.971	5190.144	11663.713	1883.583	2194.965	1556.522	3285.792	382.15	3336.699	3830.413	1071.74	919.254	2412.132
ENSG00000069188	SDK2	4697.6	228	110	1760.02	1404.094	113	697.103	283	1237.999	653.981	223.787	546	1535.546	1379.697	237	68.999	68	856.026	515	187.087	126	649.001	26
ENSG00000069206	ADAM7	2084	0	0	0	1	0	0	0	0	0	0	0	4	0	0	1	0	0	0	0	0	0	0
ENSG00000069248	NUP133	3352	2852.677	2093.038	1775.9	4273.692	2130.085	2893.404	4473.401	1286.234	2937.209	2613.386	1133.175	1718.66	1468.482	1114.623	946.837	1735.864	1315.518	1103.358	983.128	792.435	1112.251	1011.408
ENSG00000069275	NUCKS1	3772.6	12160.842	7074.56	11131.721	18073.245	9076.279	12776.16	18637.315	6061.484	14354.476	10397.653	4351.505	4907.344	6945.931	3483.984	4892.273	9284.344	5138.069	6231.977	4100.691	4315.444	4421.014	3059.992
ENSG00000069329	VPS35	3035.6	4574.853	4005.241	2360.779	4766.517	5005.639	5722.835	11943.082	2128.002	5055.371	6139.538	1894.788	2833.474	1950.321	2332.347	1837.233	2799.666	2264.277	2342.269	2074.644	2269.775	1953.856	2030.607
ENSG00000069345	DNAJA2	2166.3	3591.201	3317.437	2355.045	2806.073	3179.29	4292.026	5327.512	1300.95	2864.544	3870.68	1502.831	1430.577	1323.7	1566.444	1208.781	1220.369	1157.001	1140.589	1297.189	1309.31	1094.561	1247.18
ENSG00000069399	BCL3	1095.3	6098.801	9155.64	5136.793	10284.321	3950.569	2517.337	8308.463	4926.454	4164.305	3085.007	4164.189	1768.749	1308.175	3349.533	2208.142	1833.717	1765.899	1046.543	2282.772	1310.36	2296.003	2496.65
ENSG00000069424	KCNAB2	3079.6	6192.315	8770.348	2774.934	2674.587	9806.321	6601.705	3222.077	3472.014	4325.218	4241.696	4727.523	2144.55	2314.652	3970.908	2415.352	1446.939	720.006	1726.985	3288.505	1896.445	697.247	1556.105
ENSG00000069431	ABCC9	7957.7	2654.734	3158.715	2461.892	7935.623	1812.781	1795.46	4948.211	2358.707	3050.662	2236.445	1180.293	726.132	1382.342	894.121	880.363	1429.18	827.254	1293.816	648.738	1132.855	1471.115	1348.276
ENSG00000069482	GAL	649.5	293	28	10	465.575	54	50	3	3	171	12	0	37.001	9	34	107	122	57	0	2	13	10	39
ENSG00000069493	CLEC2D	2416.8	3208.174	6491.229	3215.6	1279.187	2869.62	1960.488	1695.749	1516.159	1831.367	2411.362	1656.39	626.902	987.71	1162.79	1689.706	860.542	515.968	1297.269	1130.743	1326.848	365.703	852.99
ENSG00000069509	FUNDC1	1028.3	529	584.003	619.577	833.292	851.402	896.252	868.778	291.872	735.509	590.914	189	269.531	189.53	329.489	160.018	249.926	362	170.51	145.001	162	348	366.022
ENSG00000069535	MAOB	2398.3	1113.084	657.698	496.281	2347.872	1514.403	1095.072	1506.997	1402.388	1329.439	912.336	1182.051	325.82	219.393	975.211	196.003	217	197	2897.931	649.257	401.3	269.23	191.121
ENSG00000069667	RORA	7396.4	985.164	1691.378	559.597	1391.484	755.175	1537.195	2479.34	659.683	1581.465	1748.592	692.078	390.804	627.176	487.107	2547.659	369.05	1352.457	1206.755	738.029	768.316	574.729	285.001
ENSG00000069696	DRD4	1056.7	143	60	478	102	120	191	19	25	215	36	10	12	5.077	31	19	17	9	20	27	23	45	30
ENSG00000069702	TGFBR3	6071.1	970.669	829.976	593.611	645.591	649.561	580.041	1300.947	1600.537	722.75	1344.248	1650.616	374.941	415.299	501.564	572.652	512.094	170.374	1583.152	698.689	260.125	1464.484	98.02
ENSG00000069764	PLA2G10	832.3	8	23.237	268	30	56.273	79.588	2737.539	40.009	18.032	163.203	38	343.589	12	301.469	5.881	8.519	1	64.428	27.002	8	20	136.003
ENSG00000069812	HES2	2180.4	597.507	255.008	1607.856	402.853	630.772	185.798	199.44	625.489	512.971	126.114	132.35	51.453	1144.74	172.884	318.513	596.866	987.606	203.848	115.774	89.096	124.051	68.115
ENSG00000069849	ATP1B3	1021.6	10845.201	6127.995	14797.772	6325.395	7848.9	8165.659	4023.087	4970.994	15236.542	3165.465	3862.084	917.216	9129.561	4587.262	2780.077	2451.794	7596.953	754.148	1636.842	2062.168	3889.058	2174.589
ENSG00000069869	NEDD4	1031	4414.585	8054.488	3563.236	10333.565	2301.336	1954.112	3645.93	1838.577	3529.139	4557.14	1100.159	1954.63	1597.172	904.666	1296.133	2189.474	2203.529	1759.607	1549.758	1611.06	2819.856	2265.023
ENSG00000069943	PIGB	928.7	575.632	1009.224	867.458	727.03	702.234	1073.378	1215.797	405.197	766.24	990.257	253.421	427.893	240.263	271.004	391.541	373.73	294.197	339.187	233.235	248.815	145.074	268.866
ENSG00000069956	MAPK6	4936.9	2293.194	1358.761	785.06	3211.748	1646.179	3337.334	3550.939	1035.055	2874.405	1990.101	774.708	864.179	2622.253	844.037	861.558	1051.163	4326.826	669.19	753.454	884.427	1790.389	635.625
ENSG00000069966	GNB5	2260.9	1192.774	1776.305	1155.827	1990.631	1310.108	1615.4	1948.714	780.501	1932.265	1165.834	945.785	521.31	688.416	785.462	904.703	696.078	1096.501	795.61	527.37	645.046	713.262	203.225
ENSG00000069974	RAB27A	1633.8	2631.479	2876.881	1120.892	2022.663	2745.265	2873.665	7249.58	1363.577	2109.558	4627.057	1251.759	2122.168	691.837	1101.248	1651.517	1699.769	610.274	846.474	1200.297	1233.191	435.453	1740.834
ENSG00000069998	HDHD5	1657.5	3185.226	2307.582	3497.402	2976.411	1812.446	2289.754	2466.558	1248.026	2335.115	1968.406	951.187	1064.977	1516.042	1115.186	587.908	1083.889	1558.355	733.884	548.879	802.717	1519.414	596.865
ENSG00000070010	UFD1	1272.6	4883.711	4604.692	4347.687	6094.08	4258.756	4950.586	3590.112	1925.463	3298.208	3125.397	1950.248	1202.088	1661.282	2125.519	1462.715	1808.405	2418.772	1138.697	1076.518	1570.926	3000.305	1271.52
ENSG00000070018	LRP6	8789.4	1205.597	916.887	789	3009.503	811.054	1225.261	5529.181	1180.094	3009.909	2579.346	787.097	2210.173	916.904	522.002	851.22	770.496	1012.695	1546.013	881.779	574.46	2390.667	893.142
ENSG00000070019	GUCY2C	3676.3	20	28	32	55	15	259.879	42	29	23	10	11	13	3	17	20.066	17	25	18	6	12	11	27.095
ENSG00000070031	SCT	201	59.023	17	44	69	55	112	3	8	138	6	0	2	5	8	12	5	2	3	3	3	5	5
ENSG00000070047	PHRF1	5052.8	3617.501	4004.794	3172.025	3290.898	4596.459	4236.315	4010.38	2688.197	3701.808	4080.219	2639.081	2227.764	1460.145	2417.872	2309.612	2298.619	1312.435	1931.03	1409.778	2024.602	2521.426	2355.393
ENSG00000070061	ELP1	3931.1	2335.75	3302.886	2218.492	4464.336	2082.933	2436.071	4036.856	1889.063	3549.364	3578.904	1203.217	1479.16	1040.826	1170.737	1178.72	1541.31	1463.009	1635.997	1324.5	1117.712	1153.677	1243.053
ENSG00000070081	NUCB2	655.7	1239.011	1933.956	1884.86	1066.006	1779.006	3097.01	2619.712	669.737	1115.387	1077.072	393.866	420.883	378.975	810.402	306.104	423.011	156.188	887.44	374.943	447.029	556.461	627.321
ENSG00000070087	PFN2	1634.1	2862.825	791.23	5248.291	5196.202	2179.96	2525.299	2459.767	1255.672	4470.435	392.194	313.04	701.403	8269.612	615.014	699.96	3046.389	3896.137	1496.266	804.181	2769.646	4351.293	557.528
ENSG00000070159	PTPN3	3765.2	455.016	1453.534	2352.397	3372.223	967.477	1266.16	3135.252	788.28	745.012	3500.214	398	1295.68	489.48	451.803	284.078	816.409	1454.503	925.853	469.599	599.811	822.19	1048.592
ENSG00000070182	SPTB	3762.5	223.323	1698.086	467.99	664.826	2196.124	176.986	204.515	353.084	268.699	4048.956	315.924	576.551	83.29	155.15	145.913	235.862	166.987	138.976	1781.863	559.397	170.258	712.291
ENSG00000070190	DAPP1	2428.6	1664.51	2478.396	1380.553	1753.661	1538.285	1813.655	1267.673	602.868	1255.715	1532.914	819.098	601.817	368.622	899.098	554.113	571.566	386.159	968.187	839.55	796.744	397.423	650.479
ENSG00000070193	FGF10	2025.3	2	11	0	18	23	4	14.724	23	69.885	43.81	50	1	1	22.424	9.861	0	1	26.771	13	1	7	0
ENSG00000070214	SLC44A1	6714.1	3801.17	3217.196	2773.666	10080.144	5975.949	8468.155	5072.021	2328.134	10533.118	3321.849	1326.317	1898.996	2490.063	2357.627	2127.307	2054.117	3030.866	2379.312	1381.003	2723.166	1868.051	1522.218
ENSG00000070269	TMEM260	3190.7	1237.82	1195.751	3683.675	1067.688	1205.899	1271.473	1538.112	756.138	1362.091	1310.833	474.608	337.589	553.79	528	551.982	522.109	735.296	651.727	491.08	472.146	557	274.086
ENSG00000070366	SMG6	2738.3	3036.839	2915.105	2498.861	3087.313	3174.513	2459.391	2839.895	2183.888	3525.549	2837.444	2248.963	1089.634	1529.338	1808.877	1258.582	1653.436	1768.798	2187.304	1195.099	1569.741	1849.149	718.037
ENSG00000070367	EXOC5	4425.6	2018.71	1564.15	801.162	1459.78	1638.174	1887.451	2903.649	953.775	1993.689	1695.617	652.045	862.243	1027.872	625.638	1163.821	1315.273	1277.067	924.618	1018.733	934.188	942.515	565.535
ENSG00000070371	CLTCL1	2861.1	1159.761	540.11	674.005	776.621	670.526	1022.346	464.011	639.998	1025.755	546.052	241.999	129.048	284.495	333.204	442.084	389.01	595	222	219.001	768.539	898.445	138.053
ENSG00000070388	FGF22	1392.2	22.354	78.533	65.272	55.755	49.486	54.606	44.915	26.594	61.445	49.481	17.439	23.369	10.294	29.333	29.394	29.117	20.27	40.799	26.223	19.003	11.321	14.04
ENSG00000070404	FSTL3	2038.7	5157.283	2656.104	5365.889	14998.556	5584.003	7250.34	2759.593	2687.036	6104.406	3545.694	2887.918	717.381	532.033	3156.255	4345.184	1580.855	434	1886.639	1421.751	8310.861	334.266	274.393
ENSG00000070413	DGCR2	4256.8	5681.004	4884.586	7832.456	7217.65	6602.067	5545.325	8182.047	4575.359	6652.29	5434.135	2921.286	4232.757	3674.188	3153.312	2848.712	3151.873	3518.261	2804.808	1784.023	2196.595	3848.396	3600.483
ENSG00000070423	RNF126	1440.4	2901.151	4603.467	5188.246	6391.96	3250.759	2761.875	1564.064	1313.16	2514.842	2180.332	1230.179	956.118	788.25	1497.707	857.066	954	1841.921	752.001	810.547	1549.169	1692.045	835.381
ENSG00000070444	MNT	3396.6	2321.986	3422.844	1510.672	2664.262	2358.946	1986.261	2970.031	2116.44	3120.723	3100.573	1587.586	1730.402	1208.204	1524.863	1334.553	1425.575	1793.081	1321.65	1046.959	1139.984	1479.427	1087.76
ENSG00000070476	ZXDC	3419	2160.462	2117.748	3895.138	2867.613	1726.374	2157.235	2682.127	2008.565	3578.08	2559.976	1346.102	1467.064	1340.906	1443.111	803.57	963.653	1440.274	1328.25	1149.082	716.274	1278.819	961.145
ENSG00000070495	JMJD6	1075.5	2134.521	1964.684	1582.025	2091.055	2230.322	2646.84	1966.662	1047.206	1907.567	1532.865	1498.416	905.244	541.862	1202.547	866.535	932.003	700.259	572.782	713.376	805.225	1030.898	934.713
ENSG00000070501	POLB	780.5	1011.136	1834.954	3197.005	1342.299	1145.627	1464.695	1662.717	500.002	1527.382	1928.303	503.528	633.6	422.926	613.518	516.561	852.934	763.982	365.723	466.492	305.682	873.073	299.568
ENSG00000070526	ST6GALNAC1	1329.4	143	517.367	1576.244	17	341.149	323	5664.56	701.002	179.337	356.698	262	2280.802	223.291	1123.172	25.001	14	243.078	1182.549	1144.026	88	831.88	1195.777
ENSG00000070540	WIPI1	1154.6	3793.146	1739.022	2889.461	2354.162	3096.469	3351.411	2528.881	1232.803	3707.567	1476.609	1072.945	840.78	985.934	1553.59	866.949	821.51	1617.219	742.038	803.188	722.3	2005.598	871.258
ENSG00000070601	FRMPD1	341.2	232.552	340.842	374.879	320.822	177.092	202.948	260.627	212.381	276.594	384.89	167.571	135.415	87.647	145.553	116.538	120.097	133.852	153.329	122.924	134.65	166.051	93.643
ENSG00000070610	GBA2	1713.1	5480.81	6887.495	4904.116	4194.492	6416.438	7578.583	6812.034	3929.572	4640.402	6149.236	3381.06	1754.544	1363.751	3255.007	2250.111	2205.262	1526.981	2573.516	2512.361	1913.969	2091.51	1714.701
ENSG00000070614	NDST1	7134	6335.16	3289.326	3295.714	5005.456	5118.009	4561.204	5583.173	8057.353	8281.11	6175.781	6200.336	2429.819	3107.23	2750.774	2678.681	3059.584	2143.295	2946.242	1786.94	3868.922	1586.496	1990.379
ENSG00000070669	ASNS	1419.5	2806.131	3860.834	2819.785	3394.099	2121.584	4494.95	1266.423	727.326	1654.448	1025.039	589.559	505.404	1026.099	1278.455	401.775	1155.616	876.465	370.717	400.194	303.842	1184.456	434.46
ENSG00000070718	AP3M2	2568.9	2124.025	2280.665	1657	2351.146	1436.79	1577.907	1983.57	1043.34	2256.876	1608.056	966.819	808.22	958.953	838.643	664.606	755.238	1226.95	726.402	648.016	644.867	1119.78	362.968
ENSG00000070729	CNGB1	5473.3	16	12	580.004	8	3	11.042	118.143	7	4	13	13	83.322	39	5	3	10	51.999	8	8	322.271	8	77
ENSG00000070731	ST6GALNAC2	1677.3	681.812	334.589	6280.131	2666.887	807.493	198.37	687.885	652.694	705.775	673.068	104.351	108.536	1338.901	181.373	50.575	1119.791	3161.975	858.952	327.661	87.372	2044.733	554.411
ENSG00000070748	CHAT	1531.3	0	3	5	1	0	4	0	0	0	4	0	1	2	0	0	0	3	0	19	0	1	917.912
ENSG00000070756	PABPC1	1287.1	51217.133	63063.622	29269.217	82728.847	43843.003	48025.718	52338.231	26799.926	55520.736	73457.235	24079.58	47236.716	28870.37	21995.858	15293.987	27151.191	23698.797	15087.273	15109.445	22684.874	29314.149	71482.115
ENSG00000070759	TESK2	2567.3	550.608	492.462	1252.632	1669.257	677.126	548.326	462.034	415.009	657.079	376.099	367.001	183.102	455.729	427.949	182.572	170.064	228	361.237	203.039	185.68	1715.058	221
ENSG00000070761	CFAP20	1051.6	1607.028	1150.359	1168.297	1363.952	1025.597	1406.019	1360.388	690.999	1326.129	1350.47	715.757	452.15	511.905	525.999	410.618	429.25	520	719.22	408.129	388.088	500.511	559.053
ENSG00000070770	CSNK2A2	3012.9	4403.151	4004.334	3185.217	3012.096	3581.019	4135.322	3644.738	2060.434	3521.662	4808.767	1751.84	1731.494	1406.529	1689.559	1323.279	1673.588	1167.938	1320.38	1206.152	1474.812	1246.012	1499.601
ENSG00000070778	PTPN21	5601	1167.939	519.335	776.652	1400.434	768.019	1072.174	1442.4	972.042	1865.765	681.845	728.265	310.326	237.826	597.066	608.651	526.145	493.112	840.72	817.856	561.097	233.164	248.221
ENSG00000070785	EIF2B3	1334	1098.399	1320.845	611.47	2654.816	1240.173	1356.102	1265.287	466.002	1100.626	731.948	453	477.754	302.487	495.071	293.023	390.532	282.022	294.653	306.131	398.664	1045.007	505
ENSG00000070808	CAMK2A	4220.8	125.392	71.536	169.285	223.342	156.099	153.307	77.116	99.031	150.21	132.176	100.03	37.997	17.613	63.043	72.335	19.208	52.008	103.08	52.365	53.551	15.592	11.076
ENSG00000070814	TCOF1	4451.6	4769.454	4397.711	4222.363	4364.864	4322.461	3336.158	3117.684	1491.285	3887.325	3480.457	2335.441	1745.209	1341.477	1883.435	1670.202	3153.727	1754.111	1363.828	1589.766	1598.205	1953.871	1507.244
ENSG00000070831	CDC42	1976.4	11913.471	11432.041	10946.905	9778.973	16225.395	20219.739	23129.192	5525.682	13109.887	9964.006	5750.211	4263.032	4289.433	7046.449	4116.81	4342.826	4516.676	3683.823	4214.284	5186.471	3773.406	3730.97
ENSG00000070882	OSBPL3	3036	3086.179	4843.705	2122.067	3704.009	5094.667	3219.839	3355.332	1791.084	2700.539	2382.129	1220.02	709.117	763.47	2104.355	1962.015	1422.408	1011.866	1881.019	3046.669	2861.243	959.025	1902.683
ENSG00000070886	EPHA8	4775.3	3	14	1	1	2	3	9	0	3	1	3	21	4	11	3	0	10	0	8	0	1	4
ENSG00000070915	SLC12A3	4590.3	132.004	170.114	31.81	8	68.091	31.352	35.008	35.161	28.996	51.021	28.176	8	32	42.001	63.011	53	9.016	66.36	42.001	49.011	10	26
ENSG00000070950	RAD18	5718.3	762.039	792.99	487.028	1142.555	755.089	738.009	877.258	361	833.836	1173.548	260.001	300.65	311.853	304.001	499.325	480.03	218.706	281.249	412.051	355.038	431.793	322
ENSG00000070961	ATP2B1	1207.9	1431.686	1090.36	270.416	303.526	656.329	895.32	1043.823	566.074	1133.421	865.118	1507.307	337.469	767.951	757.049	565.925	495.3	1843.016	661.027	979.455	501.061	872.028	188.149
ENSG00000070985	TRPM5	3734.3	7	0	22.651	1.997	6	6.144	11.465	5.019	5	23	14.054	13.313	3	10	2.11	5	3	8.814	1	1	14	3
ENSG00000071051	NCK2	1961.2	3375.783	1669.935	2418.531	4797.653	2769.359	2677.105	2862.95	1765.893	3942.683	2520.715	1880.044	1243.147	1216.425	1780.368	1304.637	1138.428	1320.033	1207.417	958.251	1518.431	1823.697	837.864
ENSG00000071054	MAP4K4	4400.1	7342.294	3520.126	1358.477	7653.55	5864.236	5604.701	5223.8	4050.738	9321.874	2786.061	5662.925	2851.512	3168.36	3419.946	4973.064	5202.106	4193.146	3259.712	1890.988	4747.872	2833.658	1412.104
ENSG00000071073	MGAT4A	4629.6	2561.337	3841.135	734.171	1443.084	3442.853	3381.163	6537.859	1692.952	2553.928	2768.939	1412.368	714.672	825.616	1570.504	1736.603	869.795	324.207	1009.248	2336.629	1246.874	950.339	1318.372
ENSG00000071082	RPL31	299.4	34148.848	53114.442	33555.304	33628.718	31303.199	43832.388	36791.938	9528.986	21715.103	35872.945	14323.764	36129.476	7914.472	15160.031	8440.453	13322.381	7351.772	6773.913	6520.834	9708.835	10040.619	16315.532
ENSG00000071127	WDR1	2739.5	17322.63	11639.199	2217.521	24760.366	19886.402	23343.482	20939.991	9842.381	23008.922	16619.017	12083.775	5619.853	7566.767	11410.442	6297.141	8111.889	7243.989	5569.869	8023.412	9299.742	3884.545	6060.984
ENSG00000071189	SNX13	3877.7	1651.012	2066.366	557.064	3135.006	2055.926	1735.48	3883.298	962.591	2305.365	2289.344	695.157	1017.19	950.51	700.845	948.603	1383.601	1175.103	1163.713	1448.825	706.406	1051.235	1172.586
ENSG00000071203	MS4A12	995.3	0	0	0	8.006	0	0	0	0	0	0	0	0	0	0	0	0	0	0	0	0	0	0
ENSG00000071205	ARHGAP10	2343.6	738.999	1336.414	526.006	1166.348	2543.543	2151.053	814.322	559.051	1166.767	1186.839	619.482	160.001	314.633	621	409.936	599.288	109	382.001	527.729	615.08	364.301	495.001
ENSG00000071242	RPS6KA2	5469.8	2268.788	2517.985	1511.472	2254.925	4309.861	3941.559	7845.354	3565.99	3846.026	7676.035	3849.878	3230.246	1183.76	1927.449	3226.915	1431.697	902.158	2936.928	2130.599	1122.724	959.541	2076.824
ENSG00000071243	ING3	1667.1	689.79	556.078	281	786.5	588.589	681.048	871.031	356	589.605	634.576	282	256.278	255.602	212.003	207.265	447.23	152.089	352.4	259.044	198.046	179.08	206.209
ENSG00000071246	VASH1	4197.6	6999.618	4982.278	3539.33	3603.451	6471.256	3729.707	3327.138	4671.18	4960.755	3890.578	4496.175	1003.54	2206.881	2903.182	1861.237	1252.77	730.525	1532.647	2142.982	2210.126	672.096	1321.184
ENSG00000071282	LMCD1	1251.4	3893.587	1676.695	2731.397	4956.39	2613.937	5888.475	3141.876	2029.534	4685.483	2263.65	3064.121	475.479	897.5	2575.309	790.14	453.875	536	2832.698	1330.296	982.244	489.78	515.078
ENSG00000071462	BUD23	1062.3	2656.016	2169.105	1880.293	3008.431	2545.166	3244.558	1867.671	944.216	1924.588	3809.335	832.372	890.787	1159.541	1214.512	643.145	2013.917	729.535	682.882	966.176	555.236	628.043	1316.565
ENSG00000071537	SEL1L	6977.6	5775.906	4920.885	2119.002	6908.423	7863.858	11040.798	12287.096	4259.907	8630.443	3796.404	1946.214	3294.664	2914.487	3490.07	3175.034	2558.06	2173.931	4919.451	3237.041	2949.59	2211.155	3162.902
ENSG00000071539	TRIP13	1952.7	2360.942	455.463	1295.092	2488.322	394.06	6727.273	196.423	142.204	749.621	907.232	114.1	211.394	415.224	88.127	597.374	1634.181	659.774	192.046	249.791	226.133	394.921	338.565
ENSG00000071553	ATP6AP1	2017	12307.691	11904.652	8581.053	8967.73	17368.368	15278.241	12584.363	5449.318	11333.642	7367.513	4222.782	2588.906	3562.317	6426.8	3626.008	4138.347	2761.385	2817.437	3843.441	2638.714	3258.327	14167.517
ENSG00000071564	TCF3	1702.3	5546.06	4787.808	6076.102	6349.14	4914.15	2780.814	2467.626	3408.49	6932.723	3807.086	2344.607	1477.917	1493.999	2387.751	2489.697	2028.202	2775.793	1167.505	1463.081	1582.768	2211.627	1019.015
ENSG00000071575	TRIB2	2406.6	3529.307	4966.875	3553.37	2971.763	3254.421	3019.312	4257.293	3766.968	5322.076	4948.255	2894.96	1023.759	1882.483	2745.708	1772.847	1510.455	3486.501	1635.8	1280.299	1623.538	1193.571	656.874
ENSG00000071626	DAZAP1	2244.9	9461.234	10755.192	11889.523	10032.136	8582.236	7506.546	6749.847	4822.102	8113.943	8980.571	4015.679	3577.871	2590.425	4050.367	2776.66	3185.773	3321.478	2676.29	2886.973	3254.362	4024.499	2996.663
ENSG00000071655	MBD3	2192	7422.125	7779.54	14415.107	9797.593	8635.24	5185.951	3209.363	3404.177	7023.879	4993.805	2598.836	2261.121	2247.206	2744.275	1954.216	2147.196	2804.818	1662.995	1372.688	1867.605	2879.916	1795.771
ENSG00000071677	PRLH	108.4	0	5	5	0	1	0	2	0	0	1	0	0	0	0	0	0	0	0	0	0	0	0
ENSG00000071794	HLTF	4053.1	1171.373	1764.646	1945.001	3361.191	1131.787	1268.918	1415.154	810.45	2996.659	1602.4	447.11	886.365	1717.376	489.13	444.713	2660.159	1013.766	874.902	569.07	703.426	1129.697	1142.245
ENSG00000071859	FAM50A	1051.5	4670.804	10621.78	8380.237	6007.56	12073.076	7493.829	4594.334	2052.648	4197.812	4046.863	2034.878	1359.845	1206.246	2916.696	1428.878	5403.215	1439	914.926	1953.699	1779.823	1206.556	11671.573
ENSG00000071889	FAM3A	1470.6	2690.371	4525.737	5321.936	2743.479	3997.844	3559.317	2579.344	1822.337	2247.211	1852.233	1167.506	1033.145	1078.702	1623.807	843.229	1358.394	1204.39	1098.642	1043.688	933.511	1001.391	6639.083
ENSG00000071894	CPSF1	1263.6	14255.496	8296.95	7982.983	12058.577	8399.841	13414.622	9984.977	3762.661	6348.073	17991.726	5487.125	2552.817	1868.862	3527.57	4955.495	6241.408	3341.591	2091.664	2332.667	2863.271	5630.343	8405.449
ENSG00000071909	MYO3B	4440.6	95.617	44.968	515.956	645.666	144.718	37.641	51.427	62.89	202.69	661.615	52.148	101.881	9.588	30.939	36.003	106.851	13.461	29.022	138.403	117.326	163.871	103.114
ENSG00000071967	CYBRD1	3803.1	2909.878	3956.454	1645.54	8735.401	7124.983	8511.858	10698.014	5604.169	12347.219	4529.604	4732.737	4049.834	1390.754	2851.803	4546.413	1597.747	1562.383	8734.795	2767.142	1351.655	1340.35	813.273
ENSG00000071991	CDH19	6173.3	7	0	10	149	6	4	69	13	5	41	20	0	16	24	1	0	0	63.924	31	0	0	2
ENSG00000071994	PDCD2	1108.3	4005.557	2621.505	1843.729	2834.754	2122.145	2899.307	3180.508	998.984	3272.443	2220.703	834.811	1310.615	701.638	1109.023	880.497	783.679	822.809	855.777	707.923	935.124	1079.839	549.071
ENSG00000072041	SLC6A15	4319.2	239.915	1	69	306.122	16	3	4	122.057	229.001	2	0	4	30.066	1	0	0	17	41.001	5	0	609.042	0
ENSG00000072042	RDH11	2140.7	3089.885	2753.105	2904.039	2537.824	3394.912	3864.633	5535.821	1666.482	3142.7	2986.695	1205.882	1478.055	1219.436	2024.579	1197.041	1917.021	1240.425	887.629	1751.387	1554.935	2764.469	1172.478
ENSG00000072062	PRKACA	2399.3	4572.98	4732.852	3657.52	4630.055	4554.956	4451.983	3737.328	3802.419	5207.979	3543.424	2959.579	1481.117	1372.087	2327.174	1395.38	1904.839	1461.636	1900.553	1706.801	1153.332	1111.002	1810.026
ENSG00000072071	ADGRL1	5087.3	1792.157	1249.348	1764.664	1228.089	1848.97	1494.369	1882.791	2110.829	3281.31	4393.31	1176.377	634.295	1490.949	978.546	859.968	528.779	1198.829	1060.242	694.002	405	1183.451	891.858
ENSG00000072080	SPP2	215.5	11.119	44.627	22.257	37.518	17.144	22.996	31.312	11.6	14.435	55.585	3.133	22.88	0	1	8.822	7.027	7.827	10.68	4.451	5.421	8.951	13.631
ENSG00000072110	ACTN1	2972.1	16216.559	7983.144	8209.988	18815.285	12110.241	15453.969	8305.729	9915.74	26442.015	8897.528	10943.28	3457.546	4321.438	8576.875	6000.39	4572.402	6171.593	6106.97	6611.499	8760.409	3200.989	2671.016
ENSG00000072121	ZFYVE26	6658.5	2868.624	3532.639	2666.643	1833.612	5017.833	3217.867	3653.33	2389.895	3329.858	3181.849	1796.699	1426.526	1235.68	1863.87	1650.543	1529.171	1328.363	1454.765	1829.992	1270.347	1144.118	947.112
ENSG00000072133	RPS6KA6	8001.3	33.078	87.808	272.487	532.454	331.507	227.519	104.889	65.408	224.098	285.796	54.375	192.481	196.049	50.051	81.999	15.141	17.112	166.65	95.799	59.812	348.279	143.173
ENSG00000072134	EPN2	3488.5	1817.375	2228.876	1959.068	2671.943	2168.866	1905.088	3859.604	1744.16	2520.098	3989.948	1332.017	1609.767	2136.35	1051.834	876.273	1944.19	3041.778	1655.204	1697.467	1017.564	1362.137	1071.151
ENSG00000072135	PTPN18	2185.2	6129.687	8539.219	11648.607	3229.081	7460.955	8623.439	5974.407	4827.942	4889.116	4954.595	3087.239	3702.81	1945.809	4495.001	2336.168	2002.39	1584.902	2058.515	2117.23	2053.672	1664.839	2453.769
ENSG00000072163	LIMS2	1545.5	1976.581	1941.637	3678.549	2695.843	2522.809	3052.893	2175.125	2524.756	4398.945	1381.802	1810.615	670.69	562.729	1452.74	852.762	451.417	211	1463.599	1368.908	258.001	237.926	196
ENSG00000072182	ASIC4	2360.3	34	100.042	146	26.242	59	18	10	71	61	22	20.999	20.999	51	27.001	1	82	46	35	31.024	13	12	29
ENSG00000072195	SPEG	2071	1179.253	1241.766	5151.687	826.247	2183.509	808.19	1235.418	3381.286	2207.127	2435.201	2661.5	984.915	811.958	836.177	767.78	4973.984	864.25	1198.397	649.241	1837.052	827.934	2609.008
ENSG00000072201	LNX1	2092.8	113.614	421.413	315.646	607.602	97.629	235.422	719.349	166.553	334.061	407.512	83.559	108.322	495.787	130.993	67.954	126.707	2049.008	203.981	132	48.515	780.996	115.219
ENSG00000072210	ALDH3A2	2520.6	2564.368	2942.334	3748.735	4347.001	3638.978	5262.943	43207.858	2760.652	3082.053	5501.592	1816.233	5031.748	3941.128	1750.709	1885.938	2126.79	9679.168	2719.773	3117.807	1123.255	2004.28	1245.776
ENSG00000072274	TFRC	4145.4	15577.655	10781.613	5398.798	25612.093	14799.99	9103.596	12803.61	4287.883	17342.213	3992.931	3526.551	2639.833	25093.956	5250.469	1940.865	4317.141	12303.844	1428.531	3908.155	2834.032	21665.117	4531.787
ENSG00000072310	SREBF1	1868.5	6320.394	10706.557	9434.569	13237.336	5235.679	6970.063	13499.674	4692.216	7888.274	11273.87	3279.499	3372.967	2770.871	4293.092	3225.827	4292.886	7366.174	3231.69	5303.143	1945.506	5613.063	4026.578
ENSG00000072315	TRPC5	5665.7	0	1	1	1	0	0	2	1	2	0	0	3	0	1	1	0	2	1	0	0	0	3
ENSG00000072364	AFF4	9029.2	2981.978	3899.017	844.681	4055.471	3042.471	4843.806	12509.562	2499.806	6105.112	7652.106	2477.585	3787.445	2198.235	1652.301	2249.627	2628.194	2468.759	3127.615	2156.353	2571.71	2470.254	2149.983
ENSG00000072401	UBE2D1	1902.4	748.32	660.526	134.001	395	838.005	1262.255	1587.212	227.005	712.769	589.588	224.29	264.579	213.776	207.076	464.601	671.521	195	266.074	380.781	319.543	221.451	507.735
ENSG00000072415	PALS1	4121.2	885.163	897.871	393.106	999.025	1040.75	1100.189	2974.17	618.969	1033.071	1534.987	464.385	796.421	481.924	440.296	730.618	1022.862	422.018	728.084	815.946	525.225	332.59	477.786
ENSG00000072422	RHOBTB1	2631.4	1551.965	1403.842	1047	956.231	1317.198	1864.921	1728.254	893.999	2074.753	1224.731	561.819	532.752	278.744	589.128	501.905	689.623	235	842.312	619.989	429.339	252.001	255.133
ENSG00000072501	SMC1A	6094.6	3662.84	4145.145	1772.514	7904.333	3131.387	3977.22	4579.741	2633.667	7752.277	2756.876	3093.989	2095.043	1684.136	1718.906	1461.435	2909.208	2906.17	2410.598	2025.402	1630.884	2577.625	2220.711
ENSG00000072506	HSD17B10	785.7	2740.953	2538.579	2301.485	3380.053	2505.807	2696.268	2320.027	1139.612	2592.874	1737.304	1113.18	989.346	759.588	1121.025	641.573	825.315	1191.843	590.994	689.167	770.857	1293.328	1026.939
ENSG00000072518	MARK2	3845.7	3395.381	3840.957	3825.419	3414.474	3733.461	2892.042	4049.008	2389.263	3775.331	3499.367	1941.821	2112.159	1570.514	1927.638	1138.005	1809.526	1654.888	1345.148	1565.209	1285.976	1928.51	1921.069
ENSG00000072571	HMMR	2415.8	454.225	381.108	116	515.992	476.99	316.401	196.23	53	291.135	340.044	90	105.322	132.792	47.005	180.329	526.962	125.422	27	85.721	277.02	155.014	264.008
ENSG00000072609	CHFR	2035.4	3425.857	3526.366	2928.324	3243.639	3199.291	3042.47	2564.321	1867.28	2535.343	2327.337	1723.205	959.505	1345.817	1707.913	1119.926	1087.859	1107.889	1008.019	1323.832	1695.011	815.366	1172.309
ENSG00000072657	TRHDE	10565.3	8	4.893	0	45.031	61.976	2	17.747	29.848	3	24.15	22.376	3	2	18.903	6.163	0	0	151.271	44.769	106.031	2	0
ENSG00000072682	P4HA2	1526.7	2257.059	3319.879	2031.649	5625.792	5311.239	6968.411	4103.235	1482.177	3781.556	2484.863	934.251	486.986	882.817	1622.445	3459.993	4736.38	1376.191	1259.741	1064.002	3152.791	966.998	2275.943
ENSG00000072694	FCGR2B	1640.2	6703.616	3727.934	663.91	3896.75	8224.151	19758.601	5415.824	1977.065	6156.03	2646.199	1743.145	482.421	1005.75	3642.572	1787.797	1642.846	340.844	1779.142	2216.183	1506.425	838.476	1178.468
ENSG00000072736	NFATC3	5516.1	2034.726	1632.643	840.309	1747.384	1770.186	1699.794	3860.867	1602.818	2730.26	2063.346	1292.476	991.601	1273.34	984.247	969.313	701.317	839.974	1445.8	1062.767	749.368	1100.625	594.936
ENSG00000072756	TRNT1	1675.7	899.091	907.804	335.475	1433.691	831.059	890.669	1659.569	397.613	900.399	1365.332	355.706	724.78	365.906	455.984	540.332	356.515	319.181	465.414	429.069	398.377	442.581	348.748
ENSG00000072778	ACADVL	853.8	31591.216	33127.968	36093.167	49786.467	34697.888	33819.098	48322.488	20828.659	22229.064	40647.162	13711.893	11214.009	11904.773	25989.12	11361.576	13633.339	11593.845	9770.399	9288.798	8059.428	6645.08	7982.539
ENSG00000072786	STK10	2644.2	5285.389	6153.468	2534.909	2921.51	5434.047	5274.74	2859.867	3530.055	4563.205	3501.21	5282.098	1242.764	1329.086	3474.881	1787.564	1830.663	951.214	2099.863	2575.343	2249.692	835.162	1283.149
ENSG00000072803	FBXW11	3336	1963.32	1761.515	708	2287.85	2259.995	2405.395	3862.32	1420.127	2706.255	2927.169	1307.221	2059.451	835.771	1057.029	813.37	1143.746	733.498	1199.631	1016.812	927.235	918.904	896.061
ENSG00000072818	ACAP1	1518.5	7891.935	14480.092	4414.808	2095	6915.44	5611.658	2541.556	2882.822	2939.239	3218.211	4604.973	1114.321	1325.065	4252.547	2586.391	1121.858	717.299	2450.305	2039.789	2346.758	802.108	1334.516
ENSG00000072832	CRMP1	2555.2	837.483	914.278	964.999	1591.957	869.509	660.088	980.996	579.804	1058.531	1118.698	503	254.636	450.164	624.691	1233.996	165	679.575	442.485	745.612	646.757	187.531	124.34
ENSG00000072840	EVC	6087.2	1008.173	925.991	238.282	4426.509	1465.851	1661.201	1674.914	1227.784	4098.509	1591.035	750	989.54	813.26	684.041	1012.322	410.18	1098.986	1655.058	646.8	1901.585	593.303	322
ENSG00000072849	DERL2	792.6	2384.041	2751.116	1679.629	2201.21	2236.891	3174.76	4157.725	1188.3	2398.007	1890.096	669.428	882.331	826.042	1347.425	942.797	853.724	1202.337	724.46	582.498	911.654	900.151	749.353
ENSG00000072858	SIDT1	2618.5	712.336	1280.43	1456.428	174.068	705.145	648.973	413.633	601.429	526.766	930.303	537.435	374.804	163.364	534.331	232.227	138.82	87.801	655.845	239.722	348.193	192.556	360.768
ENSG00000072864	NDE1	1687.5	2350.009	1438.084	714.466	3210.101	1690.418	1349.708	2374.001	807.751	1537.85	1503.966	876.785	369.607	773.031	743.836	650.337	620.646	1140.589	703.599	611.576	511.361	1335.917	602.608
ENSG00000072952	IRAG1	5370.9	2024.589	2378.587	2105	3404.637	2486.099	2471.707	2500.531	4152.925	5388.324	1081.176	2187.527	823.456	608.871	1281.905	1113.767	370.823	208	2293.736	746.786	731.014	392.091	289.21
ENSG00000072954	TMEM38A	1738	131.65	474.882	381.714	852.656	171.423	160.103	231.578	129.674	272.573	430.04	131.508	204.55	113.047	253.863	85.506	240.617	117.913	244.361	234.021	63.088	128.049	281.863
ENSG00000072958	AP1M1	1860.7	3966.596	4514.307	3274.994	4244.018	4353.356	4416.637	2502.749	1905.879	4121.337	3025.942	2152.375	1377.435	1108.519	2205.573	1318.763	1845.533	1361.203	1285.467	1187.657	1435.353	1004.499	1317.271
ENSG00000073008	PVR	2844.4	2109.737	7623.6	1832.564	4312.289	2892.413	2083.313	4346.789	933.938	1732.602	2787.049	1329.041	1516.268	764.325	911.859	2349.828	3068.676	647.876	501.89	1491.068	1479.75	1479.883	1015.276
ENSG00000073050	XRCC1	1846.6	2174.872	2246.145	2621.34	5854.175	2334.199	2415.586	2335.066	1089.914	2222.48	2465.321	1343.448	660.708	868.945	1054.142	797.809	1268.761	635.11	950.597	982.858	705.384	1446.359	590.664
ENSG00000073060	SCARB1	1741.7	3274.056	2622.339	1956.621	1679.745	3290.31	4012.38	1979.754	2150.166	3256.615	3582.686	2024.853	1723.262	1239.396	1918.694	1190.652	1412.07	716.957	933.772	1585.92	940.119	1091.336	669.679
ENSG00000073067	CYP2W1	1517.6	351.007	23.405	212.015	302.438	20.342	7.875	9.112	20.314	182.127	29.809	13.173	26.949	132.708	91.891	5.752	70.007	7.024	93.478	18.07	4.268	1189.748	5
ENSG00000073111	MCM2	3019.6	1876.708	907.866	1828.75	9954.732	1754.495	1040.312	585.268	865.347	5490.663	1526.568	848.288	769.017	1730.048	473.93	556.36	2092.387	1679.723	426.07	626.882	747.237	1977.682	1049.907
ENSG00000073146	MOV10L1	1671.7	168.783	100.122	260.311	231.707	90.011	126.241	62.018	128.868	259.813	28.856	199.809	23.511	113.762	66.094	23	32.737	77.1	146.143	29.318	28.265	33.766	27.001
ENSG00000073150	PANX2	2732.2	314	214.057	1418.054	738.084	369.177	694.636	392	258.027	177.124	487.298	109	588.323	1490.857	83	102	146	1018.752	153	258.517	91	119	154.07
ENSG00000073169	SELENOO	1520.3	2722.475	3422.977	8473.203	2498.907	2976.21	2559.675	1918.017	1788.579	1780.266	1895.869	1318.369	754.743	862.398	1495.664	734.672	650.786	1349.886	897.526	853.485	811.367	1563.387	611.652
ENSG00000073282	TP63	4253.5	6283.787	111.999	6401.703	7384.006	709.451	128	294.009	2009.323	4590.632	2136.442	161.201	19.015	6270.731	123.001	34	125.017	17810.293	965.157	95	752.221	3462.374	10
ENSG00000073331	ALPK1	3153.6	1791.252	4163.076	1749.538	4104.01	2643.476	3875.706	3038.689	2048.639	2477.088	4323.447	1312.578	987.677	669.709	1366.519	734.755	1205.964	460.098	1110.491	1249.216	910.776	401.993	643.058
ENSG00000073350	LLGL2	1900.9	2936.523	7102.67	9458.871	1682.673	3927.134	5196.143	12730.137	2757.234	3814.251	7153.163	2005.604	7045.439	1513.824	4599.757	1364.445	4720.688	1268.071	1680.717	2893.933	793.743	2320.092	2603.359
ENSG00000073417	PDE8A	2908.3	2057.154	2843.934	1352.714	2696.478	1419.541	2133.81	3363.554	1804.999	2055.448	1810.844	1150.161	1161.505	492.038	1164.09	1851.291	1130.077	644.438	918.45	594.241	549.836	1177.713	471.084
ENSG00000073464	CLCN4	6582.3	136.001	336.198	84	598.131	259.004	157.003	354	303.158	298.056	174	190.001	304.213	58.527	144	176	285.053	26	272.146	115.013	123.001	144	205
ENSG00000073536	NLE1	2880.3	1012.292	921.929	848.832	921.355	832.339	803.51	662.869	533.884	1025.774	1111.181	457.37	1713.125	629.464	470.865	298.839	579.734	366.92	432.593	279.23	377.92	475.99	486.555
ENSG00000073578	SDHA	1308.3	7305.644	6775.925	8533.243	5547.921	7760.364	9028.303	7649.662	3380.494	4985.658	9829.187	2964.424	4251.469	2417.263	3076.654	3276.994	5344.775	4853.491	2402.153	2631.057	2087.182	3051.632	2414.354
ENSG00000073584	SMARCE1	1998.7	5079.446	5947.566	5547.726	7069.89	5191.529	5667.026	7954.284	2531.204	6699.362	6168.98	2797.153	3813.174	2190.908	2382.758	2395.313	2349.895	2559.912	2503.911	1920.881	1651.191	2278.982	2620.71
ENSG00000073598	FNDC8	1220.3	3.941	7.762	3.296	2.517	0	0	0	1.13	2.398	6.339	0	5.402	4.138	1.136	0	0	1.208	2.58	0	1.216	0	1.477
ENSG00000073605	GSDMB	1709.4	2452.653	7742.221	11879.786	2485.842	3293.467	3449.889	2988.214	1436.31	2370.311	5407.386	1590.954	1905.639	763.071	2283.465	1132.545	1473.614	896.22	1135.376	1312.445	785.95	896.935	2639.944
ENSG00000073614	KDM5A	7877.2	3773.334	3289.114	2958.75	7068.072	4178.06	3550.826	5114.287	2109.218	4065.184	3702.109	2265.797	1758.969	2008.882	1740.622	2350.375	2257.279	2540.761	2118.857	1601.313	1919.104	2691.029	1656.476
ENSG00000073670	ADAM11	4309.2	102	309.052	299.012	73	54	85.088	51	115	104	46	63	213.16	135.023	61	48.011	124	79	85	26	12	163.999	962.452
ENSG00000073711	PPP2R3A	5549.1	304.017	1315.241	809.558	750.922	771.673	529.055	757.795	457.03	937.327	1373.369	212	422.843	625.178	208.924	365	738.686	846.687	249.963	310.821	669.108	545.555	828.18
ENSG00000073712	FERMT2	3114.8	3191.566	1747.171	1435.765	3866.667	2368.777	3387.503	4014.013	1710.724	5704.692	2880.881	2495.097	604.412	1095.549	1570.48	1555.917	1174.357	521.765	1940.745	1433.838	1401.324	813.221	798.39
ENSG00000073734	ABCB11	285	3.184	10.208	4.049	4.283	2	5.06	1.984	0	6.984	14.281	1.985	1.489	0	1	3.331	3	2.975	1.087	2.991	1.883	8.431	2.986
ENSG00000073737	DHRS9	1349.6	710.208	426.851	4220.566	200.031	1632.719	1412.929	330.766	697.005	487.376	206.005	257	40.835	398.131	2235.024	144.005	63	212.015	863.065	2014.019	209.157	263.969	204.999
ENSG00000073754	CD5L	2023.3	4	2	1	9	21.011	7	11	7	0	10	7	3	2	7	8	4	0	2	1	5	7	0
ENSG00000073756	PTGS2	3911.5	693.846	1119.847	664	2836.729	308.932	9725.664	2483.382	1442.348	3440.106	1580.805	1237.443	324.375	487.899	1184.58	337.776	180.036	511	2282.058	480.064	104.078	721.516	164
ENSG00000073792	IGF2BP2	3033.4	1864.961	823.556	6185.325	2652.146	2158.199	1205.637	644.048	434	3132.468	484.175	430.999	51.985	2705.399	805.738	723.128	3777.706	683.278	534.969	781.018	1546.984	2782.638	450.27
ENSG00000073803	MAP3K13	1843.8	1434.569	2221.654	3575.906	1849.543	1996.324	2107.332	2095.259	1118.7	2186.476	6499.318	971.978	1288.546	1060.482	959.713	615.088	880.968	2148.761	777.646	1081.239	562.357	1192.208	1620.965
ENSG00000073849	ST6GAL1	3736.6	6168.241	5446.659	7026.65	5156.15	6917.677	7763.692	13458.199	8249.905	7212.436	5220.579	5460.526	2297.034	2149.324	6115.93	3232.295	1728.428	525.717	5922.186	2220.427	3206.73	1992.996	3938.148
ENSG00000073861	TBX21	2404.3	359	910.216	151	83	484.006	312	176	190.032	116	313.113	202	117.311	66.312	199	174	108	39	110	947.387	227.226	71.002	117
ENSG00000073905	VDAC1P1	680.3	3.082	2.031	0	2.053	2.194	2.034	3.084	1.016	2.037	22.642	2.044	1.013	3.035	3.067	0	6.079	0	0	4.074	0	0	1.014
ENSG00000073910	FRY	2242	685.823	1117.463	919.046	715.359	1064.282	1534.389	1871.197	1566.021	1805.668	2154.695	1546.662	997.151	622.936	912.691	583.321	336.239	24.278	852.72	684.803	317.164	175	171.936
ENSG00000073921	PICALM	2351.4	9623.872	11533.822	4798.08	8678.989	12753.738	14337.626	12657.143	5272.663	13090.893	7909.086	4652.716	4006.22	3001.126	4535.119	4079.476	5153.369	1825.492	3629.56	4039.487	4950.635	3122.43	3149.028
ENSG00000073969	NSF	3787.1	2446.204	3389.774	1356	3077.291	3224.081	3429.84	5890.495	1706.157	3043.554	2301.894	1240.384	2166.212	1897.304	1404.87	987.659	2594.859	1156.604	1058.035	1406.849	1231.691	1146.746	2337.15
ENSG00000074047	GLI2	6127.4	2266.57	994.586	2272.273	1349.769	699.474	951.974	623.079	833.764	1859.292	415.22	399.004	65.029	1772.476	620.256	654.645	190.026	2139.858	485.741	259.982	345	379	87
ENSG00000074054	CLASP1	6582.1	3006.591	3127.053	3325.225	9490.058	2532.294	1762.714	3777.317	2159.851	3625.924	4019.603	1620.714	1807.315	3064.166	1187.052	1677.125	2296.617	2112.378	2069.001	1225.803	1336.901	2098.091	1256.408
ENSG00000074071	MRPS34	715.7	5176.553	4106.089	5537.593	2809.753	3397.278	3560.044	3458.362	1069.135	1966.632	3463.537	904.011	1035.963	1255.845	1183.467	781.076	880.199	830.998	566	702.336	814.993	1507.538	1249.808
ENSG00000074181	NOTCH3	7723	16535.944	9783.707	18865.193	23351.329	9986.976	8930.764	10020.509	14008.932	13910.746	12125.166	10101.296	5471.932	14875.915	6588.317	9420.825	13296.384	11579.382	5627.105	5748.607	4296.537	5141.165	4203.277
ENSG00000074201	CLNS1A	907.2	3436.747	3178.931	2455.533	3283.911	3791.598	3956.824	3685.954	1198.004	3352.078	3784.408	1370.305	2860.747	1530.7	1375.837	985.901	1926.666	1647.385	965.392	1032.966	1202.719	1603.56	1410.623
ENSG00000074211	PPP2R2C	3278.2	324.056	160.002	267	2134.343	19.001	989.995	11	177.001	77.002	11.116	45	63	1095.131	153.005	64	13.001	1324.016	28.167	320.11	471.606	18	4
ENSG00000074219	TEAD2	1900.2	3027.93	1693.267	3454.058	1933.755	2232.707	2013.686	7210.689	1978.282	3542.782	4458.329	1794.546	925.603	1638.399	1134.047	1710.46	1658.302	619.18	803.603	1055.637	675.387	1774.71	869.379
ENSG00000074266	EED	1563.8	1547.726	1611.378	1022.86	1247.751	1609.108	1464.146	1277.264	564.052	1293.49	1028.479	444.903	443.028	373.566	559.001	467.934	538.365	178.999	458.627	465.259	544.475	554.616	514.185
ENSG00000074276	CDHR2	2450.9	16.254	131.548	13.275	59.634	23.203	1480.713	19	9	20.064	31.119	7	12.113	10.029	801.222	10.003	26.125	13	21	13.076	17.046	8.104	4.099
ENSG00000074317	SNCB	1215.3	5	8	0	11	11	11	5	8	14	40	30	6	21	2	3	2	15	92	0	23	0	4
ENSG00000074319	TSG101	1293.6	2288.313	1846.394	1917.009	2505.945	3218.915	4585.677	3991.17	1106.671	2428.126	2308.624	1312.841	1851.375	1291.946	1446.105	1116.022	1484.438	787.527	858.924	776.516	1045.54	1039.728	2019.783
ENSG00000074356	NCBP3	2695.1	4343.228	5074.795	3726.598	5493.323	3334.406	5472.595	6013.537	3152.319	5080.567	6127.684	2113.5	1923.425	2133.684	2261.234	2022.548	2057.842	2975.145	2310.674	1684.542	1897.01	2414.175	866.66
ENSG00000074370	ATP2A3	3047.6	13970.971	16204.635	7316.723	4084.022	8110.726	8168.291	4950.552	6818.025	5959.225	3665.221	8907.214	2095.206	2710.189	9650.122	3858.748	2326.387	1083.294	6229.143	3029.605	4589.85	1466.472	2607.637
ENSG00000074410	CA12	5111.2	10471.794	140	738.015	3105.235	786.491	6691.186	3564.025	2412.887	775.455	83.966	82	319.148	759.69	999.342	114.051	209.293	9819.819	264.1	128.045	524.047	605.733	674.241
ENSG00000074416	MGLL	3934.5	2947.591	6082.392	3702.157	2075.403	9069.517	5620.592	10782.935	7324.724	3969.87	8071.765	5187.84	9329.352	1680.186	7365.474	2819.782	2054.464	581.926	3765.248	4775.275	928.27	2530.825	6058.182
ENSG00000074527	NTN4	3041.3	671.144	935.258	491	925.151	1130.352	2354.271	2187.504	1823.689	649.166	2304.791	955.94	670.645	424.441	1323.316	994.462	349.779	591.005	901.844	1007.538	471.614	224	408.001
ENSG00000074582	BCS1L	843.9	2644.169	2971.919	3781.272	2270.273	1813.533	1900.861	2131.774	1401.44	1961.871	2321.987	972.656	1656.611	704.81	1106.403	688.173	756.661	439.055	770.385	650.574	551.999	546.17	1091.256
ENSG00000074590	NUAK1	6660.3	2158.225	1195.209	5433.788	6541.482	1834.975	3022.498	1451.002	3991.671	12293.652	1383.238	2439.618	411.988	1131.859	872.194	1113.309	516.126	986.93	2536.174	344.07	951.541	1763.525	386.701
ENSG00000074603	DPP8	5871	1982.65	2023.526	1281.627	2261.04	1889.069	2340.712	3732.527	1452.067	2687.446	2266.805	1116.006	1026.747	987.469	951.075	1359.217	1027.167	1157.897	1333.467	973.768	779.452	994.496	693.687
ENSG00000074621	SLC24A1	2720	662.15	574.48	489.004	731.166	735	931.659	1004.164	819.764	818.321	1134.74	605.608	569.814	397.143	372.161	384.345	381.084	341.307	899.195	291.945	261.06	521.002	190.404
ENSG00000074657	ZNF532	4030.5	5445.702	4331.192	6909.513	9399.252	3904.008	5322.936	6219.465	4174.474	11131.432	7086.536	3069.911	2697.415	2291.832	2562.425	1875.281	6118.573	3219.858	2751.886	2392.313	3992.254	2006.689	1429.823
ENSG00000074660	SCARF1	2958.1	2316.554	2098.078	1406.852	977.24	1816.683	2117.531	5299.047	3159.523	1738.109	2240.136	2797.417	721.816	651.489	1258.565	1725.9	928.381	272.841	1367.432	1554.419	685.104	385.887	597.512
ENSG00000074695	LMAN1	4488.3	5584.457	3689.885	2909.976	16611.939	8439.657	9542.733	18804.365	3015.018	11338.915	8318.928	1800.359	4759.086	3000.72	2540.295	3036.224	6708.177	2881.233	3026.564	3130.302	4365.844	2897.193	2219.057
ENSG00000074696	HACD3	3028.3	4036.539	1809.918	1975.256	4078.654	3709.541	5073.283	9576.314	2018.454	4536.601	2713.864	1259.762	2505.597	2564.623	1527.786	2099.201	2008.98	2249.423	1453.407	1679.432	1136.033	2854.86	2497.864
ENSG00000074706	IPCEF1	4673	370.923	866.455	170.003	228.872	497.543	816.005	1059.913	301.238	374.738	1845.778	358.003	1383.628	123.401	365.084	189.007	322.512	48.198	325.295	418.44	478.567	273.829	1277.813
ENSG00000074755	ZZEF1	8607.9	4422.628	6130.5	3199.742	5898.817	3922.765	3755.57	5301.89	4232.927	5381.724	4304.893	3471.229	2249.641	2197.364	3080.127	1963.175	2522.758	3032.584	3268.739	1999.617	2270.849	2220.898	1369.654
ENSG00000074771	NOX3	1874.2	0	0	1	0	0	2	0	0	5	0	0	0	0	0	0	0	0	0	0	0	0	0
ENSG00000074800	ENO1	1598.4	38572.237	45086.369	47301.834	63530.83	68810.362	94108.149	50380.791	21201.742	49194.161	59093.967	25004.697	35848.981	42790.526	26747.885	16661.133	42550.312	33178.655	6158.58	16128.93	34807.894	18710.054	33745.706
ENSG00000074803	SLC12A1	8464.3	6	14	5	13	13	6	2	14	6	22.004	6	1	8	3	5	3	6	13	5	1	0	1
ENSG00000074842	MYDGF	848.1	5919.581	9157.057	3207.852	5051.703	7889.766	10416.526	12528.471	2026.922	5267.602	4242.301	1812.478	2052.799	1378.971	3084.195	1766.99	1966.223	1705.358	1057.442	1231.212	2547.965	1445.828	2558.191
ENSG00000074855	ANO8	3971.5	1705.175	3387.499	2007.96	1616.502	1060.149	1509.062	2866.687	1230.319	1988.631	2212.316	1043.931	731.903	482.72	847.148	1257.289	770.001	720.043	776	1133.934	547.044	581.449	832.754
ENSG00000074935	TUBE1	1811.3	758.117	933.732	782.755	913.238	494.786	724.806	1481.983	450.262	923.963	883.206	364.024	244.793	278.785	344.814	284.087	269.992	375.351	586.25	381.002	229.012	633.966	162.994
ENSG00000074964	ARHGEF10L	2196.6	3184.383	4324.889	3942.361	1871.615	4512.991	5419.401	2251.821	2132.856	3433.499	2927.37	1410.122	1244.453	1179.46	2466.178	1306.076	1235.758	930.997	1057.523	1662.595	902.868	570.209	1171.603
ENSG00000074966	TXK	2170.2	174.944	545.299	68.166	91.575	211.023	414.792	144.883	156.739	114.322	266.828	112.023	52.45	60.082	100.653	106.109	109.949	55.662	110.405	126.564	194.635	51.142	32.705
ENSG00000075035	WSCD2	3798.5	22	40	435	37	61	48	39	141	123	19	71	16	12	33.001	4	3	11	125.002	11	3	91.999	1
ENSG00000075043	KCNQ2	9045.3	1	10	5	21	0	0	5	8.001	3	14	0	10.001	13	1	53	0	1	0	1	0	0	1
ENSG00000075073	TACR2	1572.3	23	69.029	36	14.382	90	37	61.016	21	22	21	14.009	12	14	0	16	39	0	46.21	24	13	18	14
ENSG00000075089	ACTR6	1522.6	707.114	569.262	326.078	1180.351	923.637	1175.522	1334.433	255	761.875	959.082	213.622	344.316	697.308	313.131	295.715	349.017	378.001	434.6	305.236	297.922	663.851	366
ENSG00000075131	TIPIN	1111.2	314.435	245.507	375.93	599.681	239.295	270.227	350.487	119.344	346.317	390.829	87.437	145.985	109.643	115.855	123.928	230.571	158.013	94.187	112.038	81.087	151.481	88.334
ENSG00000075142	SRI	735.4	2764.448	3372.004	1765.015	3007.198	3839.598	7524.012	3668.724	1130.018	3007.137	2900.527	1392.08	2123.413	954.136	2433.461	892.157	3115.832	956.763	1595.953	1845.136	1060.501	1430.309	2602.6
ENSG00000075151	EIF4G3	4393.7	3529.298	5304.704	2317.431	5121.738	3770.257	4113.29	6498.359	3392.375	6188.497	5016.909	2666.621	1916.9	1971.125	1999.583	1810.159	2594.644	1826.331	2402.119	1769.521	1842.837	1475.715	1288.495
ENSG00000075188	NUP37	1087.7	1671.05	645.013	647.568	1648.889	924.276	1125.183	869.567	317.312	887.961	797.929	339.017	321.396	500.536	322.001	320.538	406.999	385	256.001	219.369	369.237	367.934	355.003
ENSG00000075213	SEMA3A	5518.8	739.84	349	525	1290.244	1098.259	1138.241	180	317.057	297	296.537	297	41	130.067	206	386.343	2114.317	52	453.715	153.627	378.001	162.599	493.109
ENSG00000075218	GTSE1	1914.3	645.087	701.13	1166.203	2152.077	444.003	427.21	190.006	121	1072.028	369.748	178.001	81.001	336.55	153	346.946	604.577	531.001	38	299.806	491.979	678.658	350.452
ENSG00000075223	SEMA3C	3014.3	1025.138	1157.995	407.959	4154.854	2138.227	2406.919	1513.979	799.937	8565.723	804.06	428.73	1927.204	884.838	587.698	2412.559	1008.627	3137.025	1333.725	517.707	558.46	1276.014	594.758
ENSG00000075234	TTC38	1813.9	1436.02	1877.5	1970.295	1087.38	1776.299	2022.457	3381.549	1170.655	1500.369	1506.679	769.55	991.808	445.39	1330.487	512.052	606.332	534.355	665.761	817.08	548.849	332	595.018
ENSG00000075239	ACAT1	1152.3	1806.679	1587.046	898.578	1374.454	2738.29	2194.565	5971.509	996.448	1613.999	1560.153	953.123	3557.097	582.033	897.188	517.383	933.066	239.471	762.01	585.562	551.609	430.205	698.87
ENSG00000075240	GRAMD4	2887.9	2886.393	3494.633	4054.333	8421.558	2939.061	4768.948	6282.844	2813.881	3896.138	3333.423	1849.502	3253.282	991.26	2122.03	1106.965	1628.238	1351.498	1162.366	1531.278	1059.981	1199.072	2361.313
ENSG00000075275	CELSR1	5298.1	2139.461	4964.594	11533.765	8189.044	3729.451	4415.901	13584.137	4011.831	6064.476	8685.426	2109.793	4862.426	5926.194	2563.285	1957.277	2730.415	7592.755	5910.656	2634.233	2962.15	6590.277	2331.61
ENSG00000075290	WNT8B	1944.3	6	31	1	4	7	9	7	4	4	19	3	24.018	2	1	4	5	3	3	3	1	0	10
ENSG00000075292	ZNF638	1454	6521.028	8439.905	7873.623	7356.072	6419.623	6441.181	8883.806	4448.386	6567.026	7516.866	2891.878	3644.819	2337.776	2794.514	2440.325	3375.304	1776.52	3084.234	2177.942	2052.152	2895.702	2020.506
ENSG00000075303	SLC25A40	2517.6	607.003	859.24	225.838	898.728	761.418	808.977	807.75	256	932.905	663.446	269.525	318.814	307.412	184.2	309.873	584.463	305.139	422.138	448.274	254.022	377.18	297.333
ENSG00000075336	TIMM21	731.8	1239.008	639.054	834.811	1348.682	670.083	893.474	1092.709	428.642	1242.592	1047.104	309.365	280.342	280.488	326.497	268.586	419.072	338.014	253.65	267.601	325.012	442.764	181.199
ENSG00000075340	ADD2	7727.1	746.465	385.312	155.99	762.247	369.237	487.83	223.686	391.189	953.298	167.645	262.684	226.907	466.237	166.98	214.255	113.268	612.699	357.491	76.322	169.813	81.905	43.37
ENSG00000075388	FGF4	3050.7	0	0	0	0	0	0	0	5	1	0	0	0	1	0	2	0	0	0	1	0	1	0
ENSG00000075391	RASAL2	9869.6	1762.576	2393.388	1241.972	1996.348	2336.495	1695.575	2913.357	1406.911	2778.566	3319.04	1324.401	1199.955	687.07	918.343	1837.634	3096.031	970.808	1178.562	1462.678	1812.573	840.609	874.496
ENSG00000075399	VPS9D1	2225.6	3718.953	4523.624	6704.325	1819.552	3986.747	4196.239	3257.585	1854.352	2040.759	2314.076	1309.694	651.838	863.771	1762.187	796.337	1054.031	613.746	566.824	1132.033	1041.511	526.067	774.243
ENSG00000075407	ZNF37A	5849.7	1477.593	2230.499	929.196	1475.189	1313.429	1288.103	2187.391	1089.949	1683.987	1907.875	499.7	922.477	470.538	631.545	666.314	643.918	486.449	911.014	1035.48	452.088	368.627	908.82
ENSG00000075413	MARK3	1678.9	6086.425	6762.182	8451.155	5452.967	4696.966	5713.178	5229.468	4073.78	4794.055	4605.415	2598.405	1749.25	1785.186	3726.971	1788.567	1470.4	2743.908	1743.732	1921.61	2384.438	2958.806	1032.532
ENSG00000075415	SLC25A3	1150.2	27934.737	12640.932	13160.807	22113.326	16123.878	24970.835	17896.999	7259.97	14666.043	12304.456	7071.411	9093.693	6417.698	8565.611	5050.711	5718.899	6220.014	4345.343	4529.742	6391.489	5860.946	6026.139
ENSG00000075420	FNDC3B	5172.3	4765.243	3406.012	3562.462	9503.825	4783.355	5178.602	7340.434	2567.325	8924.279	5213.552	2198.151	1872.972	2748.359	2027.301	4131.989	3462.094	2390.126	2195.722	2296.769	2213.613	2394.257	3260.848
ENSG00000075426	FOSL2	5867.1	8912.393	11442.979	6514.019	15655.92	13599.824	10594.429	13696.024	13933.164	20811.336	10677.792	20897.36	4163.721	5697.192	8834.21	8786.586	8977.457	8604.828	2268.529	6717.367	5820.041	8956.931	3421.405
ENSG00000075429	CACNG5	1143.3	1	1	0	17	1	0	0	0	0	0	2	0	0	0	1	0	1	1	0	0	2	0
ENSG00000075461	CACNG4	3212.3	842.747	26	27	12	86	89	185	75.001	239.069	66	32	11.034	90.108	103	12	1363.413	2	179	194.03	74	38	3
ENSG00000075539	FRYL	3999.3	2645.646	2570.534	954.998	3390.189	2419.285	2465.383	3184.07	1775.098	2817.276	3493.744	1289.66	1114.938	1305.931	1148.455	1231.317	1736.661	969.628	1632.65	1583.991	1504.83	1043.846	949.008
ENSG00000075568	TMEM131	4975.2	3529.746	4373.86	2868.575	5002.356	3165.093	3758.19	6296.691	2921.235	4721.211	3427.403	1997.191	2005.203	2161.233	2073.738	2431.717	2036.716	2119.442	2925.865	2073.197	1906.062	3750.486	1624.677
ENSG00000075618	FSCN1	2468.7	11253.223	5178.101	9123.213	20554.191	11485.377	6477.864	1924.576	5529.471	10208.81	4632.841	5066.4	819.752	5087.993	2506.649	6716.534	6327.442	8644.299	2638.08	4859.577	6267.595	2867.946	1602.358
ENSG00000075624	ACTB	1643.3	287010.959	297339.017	214256.806	356309.704	397999.692	387434.677	211461.327	122840.796	305004.101	206300.44	147317.324	47453.514	80689.964	150224.144	98829.443	134639.247	62416.074	69047.283	103442.258	98659.57	58895.444	98133.23
ENSG00000075643	MOCOS	3572.1	258.825	692.455	545.231	2393.819	736.741	637.377	511.447	367.329	453.08	836.198	205.512	495.2	109.622	292.855	200.614	439.492	593.626	161.929	534.916	226.697	274.391	119.545
ENSG00000075651	PLD1	4204.4	2047.433	945.125	4346.374	4923.766	1285.536	1254.13	707.235	733.559	1943.071	679.365	637.76	199.036	1210.427	995.909	597.621	545.418	1365.293	750.525	511.895	376.391	1654.847	257.301
ENSG00000075673	ATP12A	3564.3	2	3	13	38.466	6	12	47	36	836.587	5	9	2	13.038	2	1	15	578.156	501.987	53	11	43.172	5
ENSG00000075702	WDR62	3663	1795.355	1138.854	2250.251	2773.822	719.137	670.441	475.382	381.09	963.413	774.681	435.701	641.499	719.78	325.353	519.43	1687.738	393.535	217.665	1016.892	491.042	2381.865	416.253
ENSG00000075711	DLG1	3284.8	4156.44	2478.83	4819.761	3866.27	1967.073	2106.827	2921.191	1896.96	5378.114	2999.829	1005.605	1002.64	2111.864	1117.438	922.245	1460.079	4935.047	1365.759	953.301	1298.479	2556.773	1051.795
ENSG00000075785	RAB7A	2064.7	11196.152	9570.856	10911.743	19515.204	19503.059	15944.412	11032.029	6741.514	16497.261	11157.334	6955.464	3818.062	7287.444	6128.339	2993.408	6218.283	8215.115	3983.285	4674.009	3743.935	5603.214	5569.983
ENSG00000075790	BCAP29	1152.5	1255.355	1230.308	1021.925	1553.078	1628.213	2045.666	1748.449	484.914	1136.796	1077.227	584.113	461.275	455.06	464.601	732.337	1489.8	375.514	576.577	509.274	530.368	438.328	972.101
ENSG00000075826	SEC31B	2719.4	2786.164	4899.821	2427.106	2516.322	2290.641	2385.579	3091.228	1812.698	1924.139	3331.542	1666.044	1390.626	406.459	1078.166	1169.216	715.112	385.057	1307.43	984.347	995.38	346.107	415.003
ENSG00000075856	SART3	2757.3	3703.529	2901.171	2894.282	4838.026	3530.108	3574.713	3761.744	1856.346	3696.59	3078.124	1902.643	1305.534	1840.061	1632.852	1458.268	1137.496	1205.455	1702.758	1200.182	1259.139	1860.047	1204.725
ENSG00000075884	ARHGAP15	1422.6	1189.541	2144.058	371.999	353.863	1639.225	1375.99	773.422	681.221	720.994	648.326	886.405	196.924	225.034	693.107	377.306	301.229	58.34	553.058	446.123	477.186	170.982	212.149
ENSG00000075886	TUBA3D	1217.2	28.956	23.059	3	55.02	15	19.902	15	7	18.999	41.956	4	19	13.741	15	8.002	12	27	26.764	13.956	11	9.038	4
ENSG00000075891	PAX2	3889.3	1	0	0	25	0	0	1	1	0	0	0	0	27.005	0	0	0	0	0	0	1	0	0
ENSG00000075914	EXOSC7	998.7	1602.847	1437.372	2748.097	1672.745	2090.164	1961.96	2530.677	973.074	1412.719	1213.215	854.715	1198.458	435.658	875.856	568.321	613.083	662.411	461.26	573.592	563.979	619.123	635.046
ENSG00000075945	KIFAP3	2614.3	1403.158	1157.327	807	5527.453	2049.948	2459.952	1948.792	739.917	2423.518	1208.659	745.339	934.141	582.193	812.008	844.915	818.778	1047.488	821.668	625.333	691.76	381.928	695.259
ENSG00000075975	MKRN2	2565.3	1486.316	1289.432	693.19	1523.627	1327.679	1404.171	2129.874	931.918	1772.452	1723.445	522.02	803.272	678.284	661.264	717.277	680.986	553.085	730.6	551.363	578.102	940.05	624.116
ENSG00000076003	MCM6	3416.8	2007.159	2544.862	1609.034	5202.168	2332.007	2022.424	1148.112	862.413	2234.886	1652.454	1112.49	981.924	861.077	886.625	1263.493	2070.255	793.197	542.143	669.038	995.403	1481.768	1571.762
ENSG00000076043	REXO2	736.3	2283.651	1182.628	2437.712	1593.176	2881.764	3365.312	3325.578	1157.088	3123.462	2781.685	534.626	1916.771	786.075	1111.706	309.31	911.403	808.616	835.167	250.815	1350.228	604.244	919.868
ENSG00000076053	RBM7	1448.4	1209.598	768.028	582.572	1343.589	1223.123	1460.055	2887.973	586.296	1406.088	1441.025	494.442	1074.523	453.851	468.091	508.117	494.426	1015.556	472.222	418.299	484.932	362.846	406.057
ENSG00000076067	RBMS2	7021.1	3194.728	4503.33	3384.004	2398.709	4152.37	3634.739	7120.098	3619.714	4484.386	6097.979	2383.392	1986.207	1022.415	1741.246	2467.687	1380.956	953.516	2014.358	1888.429	1744.153	1124.32	1136.051
ENSG00000076108	BAZ2A	5509.9	7079.102	9659.667	4419.015	9739.74	6947.761	7045.503	11248.598	6760.371	8975.337	10723.681	5227.531	4809.74	5212.234	3854.823	4696.682	4727.247	3441.383	5964.95	4970.304	4529.496	6172.026	3877.479
ENSG00000076201	PTPN23	4833.8	3563.575	4681.188	4238.414	4313.291	5427.535	4162.426	6348.76	3415.278	4763.353	4971.105	2782.015	2643.831	1468.147	3135.079	2734.126	2292.275	1913.949	2471.403	2404.181	1869.208	2008.511	1503.725
ENSG00000076242	MLH1	1927.8	1822.958	1507.898	1170	1791.826	2286.732	2185.726	2490.61	1007.094	2064.104	1399.608	1005.024	756.539	767.105	972.307	642.388	703.214	416.132	758.639	769.582	793.451	619.172	683.975
ENSG00000076248	UNG	1916.8	1729.997	821.102	1931.01	4147.119	1755.575	1772.33	1401.67	876.737	1700.11	1571.631	551.379	859.901	1863.76	567.799	740.704	1068.087	714.052	371	388.241	746.719	1114.522	760.947
ENSG00000076258	FMO4	1820	231.917	252.404	3411.451	497.222	282.007	253.281	249.014	358.77	376.462	287.194	135.124	220.367	110.236	139.023	95.471	154	383.356	197.927	78	48	262	70
ENSG00000076321	KLHL20	2568.7	697.984	870.228	292	1239.361	527.51	789.067	2022.35	565.34	1215.064	1001.183	514.965	722.438	501.709	359.662	484.061	488.798	634.464	584.499	463.27	330.286	422.241	258.698
ENSG00000076344	RGS11	2196.6	362.543	1297.539	1377.073	937.247	989.013	1600.713	688.66	1372.305	2007.698	425.387	770.563	333.807	302.393	429.609	742.524	1391.396	94.825	807.381	388.029	80.858	245.87	105.391
ENSG00000076351	SLC46A1	3086.4	1368.808	1667.423	1840.056	4344.497	2733.928	1158.473	2503.737	1319.004	1480.155	1325.433	685.178	2631.818	733.282	910.047	865.5	1064.06	376.527	966.79	861.312	397.572	368.3	1222.724
ENSG00000076356	PLXNA2	5255.4	3943.241	2581.585	3186.326	3790.021	2468.77	2244.902	5942.74	2487.42	2646.534	2805.808	2526.848	2948.144	927.425	1574.679	2043.143	847.11	1355.434	1749.732	917.275	550.089	363	601.632
ENSG00000076382	SPAG5	1555.2	1907.169	2536.15	3275.152	20913.035	1358.144	1053.979	1019.868	308.827	2012.082	1132.747	557.783	534.713	745.361	390.9	900.411	1740.408	909.294	198.815	803.409	694.572	1071.459	1115.935
ENSG00000076513	ANKRD13A	3142.4	3569.065	5336.314	3574.703	3407.976	3458.603	4629.787	6131.305	2635.108	4564.825	6844.62	2357.634	1536.383	1226.33	2257.312	1612.202	2697.749	885.876	2354.614	2157.657	3015.497	1273.138	2112.841
ENSG00000076554	TPD52	1048.2	1493.494	2008.297	1679.179	1935.465	1929.271	3433.884	6918.494	940.603	2479.836	4638.029	532.815	1790.674	2074.704	1769.063	901.932	1646.203	1678.611	958.486	642.133	592.594	2370.865	3617.861
ENSG00000076555	ACACB	4973.1	955.552	1549.972	2027.549	1055.346	2020.785	1529.725	1354.269	2073.35	1602.131	1419.308	1457.394	670.994	496.495	1033.922	727.57	542.627	257.082	2583.764	752.291	471.733	538.385	260.6
ENSG00000076604	TRAF4	1549.7	3892.343	5285.968	10819.076	20249.924	3269.521	4953.085	8474.017	1740.519	4310.453	6401.529	1932.457	4706.432	2182.337	2770.497	2075.139	2311.262	1449.679	1336.525	3138.63	1463.821	2836.681	4603.647
ENSG00000076641	PAG1	10576.3	2112.441	3247.719	514.193	1271.044	1799.289	2407.144	3172.094	981.001	2074.885	5588.236	1736.903	2104.459	906.908	1053.247	2065.185	1952.878	406.955	1116.533	1491.904	1113.64	726.555	3176.322
ENSG00000076650	GPATCH1	2356.6	654.207	1267.759	929.506	1006.425	577.774	658.182	802.173	462.303	826.876	707.079	317.561	307.855	316.714	495.046	318.604	508.332	134.584	354.379	284.87	251.593	449.753	242.896
ENSG00000076662	ICAM3	1684.8	4657.372	4920.693	1316.648	1598.968	3443.262	2808.356	1904.911	1990.359	2096.047	1406.41	2164.094	712.864	669.607	2826.138	1024.304	583.31	217.407	1230.811	824.175	1080.268	523.248	930.577
ENSG00000076685	NT5C2	2563.7	4233.752	6601.943	5150.602	3270.751	4738.071	6302.618	10201.856	3267.322	4981.725	6177.406	2875.944	2569.543	1419.856	2328.918	1939.931	2140.231	1240.421	2076.918	1711.462	1754.626	1853.24	2157.831
ENSG00000076706	MCAM	2814.9	13181.55	5307.171	10203.488	6326.046	7829.46	6513.389	6775.805	9858.233	7283.255	5833.358	15251.096	2379.248	3695.864	5031.509	9323.196	7679.385	738.661	3035.311	6705.359	5724.385	1272.931	1795.394
ENSG00000076716	GPC4	4792.3	740	697.002	2574.365	2269.567	6277.004	3841.599	6110.51	889.014	5152.947	4979.715	747.085	2304.179	644.509	879.139	944.731	251.995	484.001	806.851	704.914	1181.723	1954.79	3580.724
ENSG00000076770	MBNL3	8696.5	700	839.958	236	462.957	687.032	689.101	1612.52	532.103	790.48	898.497	527.996	484.409	292.71	354.172	398.271	285.109	215.999	691.451	467.074	361.087	981.437	449.973
ENSG00000076826	CAMSAP3	2684.8	2726.433	2378.88	2877.447	1736.686	555.278	1399.65	1529.335	652	1145.449	2652.003	349.366	999.532	773.514	811.031	194.181	614	1104.572	317	326	197	1650.507	986.025
ENSG00000076864	RAP1GAP	3249	172.114	2570.547	3014.249	391.556	234.001	2203.425	8849.051	1523.349	307.38	2677.711	972.137	6382.418	298.284	1398.773	111.457	177.156	678.076	262.002	505.46	106.361	178.012	433.263
ENSG00000076924	XAB2	2388.7	6709.516	5957.418	6539.851	4316.2	3470.643	3518.779	2652.609	2060.728	3341.768	3851.614	2119.706	1559.317	1057.443	2170.739	1302.937	1461.112	1672.568	1596.813	1387.35	1202.684	2189.487	1312.728
ENSG00000076928	ARHGEF1	1731.9	18760.792	38283.134	15220.226	9874.318	21005.42	17283.418	16046.431	11720.206	11723.973	19396.679	14551.217	7163.602	4274.665	10052.033	9959.458	6496.69	2835.016	7391.56	8124.776	7823.265	5127.831	4975.761
ENSG00000076944	STXBP2	1066	10360.859	11658.162	10130.73	7544.944	10093.618	8042.516	5993.282	3360.692	4565.731	7313.471	3566.295	2589.683	1844.915	4891.991	2420.96	3238.319	3369.834	1338.953	2858.87	2259.12	2617.769	3078.41
ENSG00000076984	MAP2K7	2866.7	5005.849	3699.899	3770.334	3240.925	2744.888	2360.024	2538.523	1882.47	3358.151	3407.7	1456.215	1570.936	1134.109	1569.679	1211.466	1287.053	1819.84	1430.85	1109.672	1091.585	719.009	1342.726
ENSG00000077009	NMRK2	523.3	1	7	2	0	13	4	3472.392	1	4	2	2	0	0	1	0	0	0	4	2	0	0	0
ENSG00000077044	DGKD	3744.3	3971.788	7770.569	3598.88	2827.59	3822.232	3575.044	7983.368	2680.99	3463.417	8835.151	4367.42	4981.808	1517.973	2807.207	2213.223	2263.19	827.488	1705.42	1710.505	1724.518	1544.629	2506.093
ENSG00000077063	CTTNBP2	2065.2	181.846	187.016	147	262	86	80.999	129.002	218.232	633.425	78.001	143	33.028	130.348	88	51	86	284.004	202.212	206	33.001	140.025	117.001
ENSG00000077080	ACTL6B	974.7	0	11.14	2	0	0	0	0	0	0	9	0	0	1	0	0	0	2	1	0	0	2	0
ENSG00000077092	RARB	2695.3	258.035	285	414.526	943.436	456	934.999	464.005	277	629	271.895	214.012	53.027	990.429	242	148.163	154.723	327.201	455.932	164.738	208	948.882	91
ENSG00000077097	TOP2B	2752.3	5613.38	4589.023	2390.928	6277.931	5679.68	5691.045	11139.476	3179.785	6938.644	5477.176	2909.732	2657.46	2917.551	2662.193	2670.195	2379.022	1642.217	3205.487	2349.761	2002.012	4918.569	1865.935
ENSG00000077147	TM9SF3	5770.2	7343.506	7227.745	4765.167	6711.872	7299.682	15038.371	21666.317	3598.903	9616.883	8618.999	2583.15	4379.375	3156.192	4050.461	5290.231	5004.934	2325.294	3944.059	2868.699	3329.315	3135.839	4809.766
ENSG00000077150	NFKB2	2220.6	8169.11	10853.222	6054.231	16550.445	6412.17	7701.977	4864.451	3394.669	5983.946	4458.508	5487.872	1839.434	1476.063	4902.885	2640.969	2262.603	1051.257	2312.277	2754.036	1821.406	1802.178	2266.307
ENSG00000077152	UBE2T	708.8	1388.951	757.451	891.438	1130.088	438	690.5	480.004	100.001	646.162	554.858	117	285.1	214.382	84.575	235.013	828.354	246.832	36	200.877	184.928	517.393	370.156
ENSG00000077157	PPP1R12B	11119.9	2127.657	3604.61	3881.053	2870.01	2775.845	3713.616	6704.428	5197.059	4281.036	9466.332	5239.51	2441.132	1331.391	2158.403	1764.598	1915.343	567.65	7233.833	2469.167	1213.771	1381.702	1881.296
ENSG00000077232	DNAJC10	3395.7	5036.398	7201.729	3146.25	7690.938	5909.014	9004.253	10859.471	3000.673	6169.018	5067.073	2492.569	4453.681	2394.019	2791.712	2876.327	3741.049	2039.644	3957.913	2784.211	2582.491	2424.779	2087.443
ENSG00000077235	GTF3C1	2028	6473.152	4349.296	8450.264	5931.438	6788.677	6711.158	6794.473	3971.981	9421.399	6653.538	3204.023	2178.397	2642.272	3794.92	2111.136	3141.871	2231.029	2496.724	2115.979	1819.328	4157.016	2283.914
ENSG00000077238	IL4R	2847.2	10970.429	9672.585	13620.283	6628.818	8632.126	9993.105	8646.617	5919.164	6883.671	10328.447	11185.41	1834.589	1972.226	7231.711	2972.493	2355.782	2601.014	2200.36	4276.806	2754.358	1262.743	2427.307
ENSG00000077254	USP33	2567.4	2245.961	3102.255	1699.356	2175.428	2727.754	2977.755	4741.248	1493.246	3269.33	2959.935	1103.541	1362.592	1329.114	1048.522	1327.918	1655.201	876.315	1681.009	1381.882	1331.817	1580.772	1433.33
ENSG00000077264	PAK3	6979.4	118.152	237.743	158.098	550.257	394.161	168.64	2877.474	129.594	457.552	703.147	130.031	49.05	50.91	165.596	228.445	67.421	61.311	164.181	100.647	97.739	36.351	43.457
ENSG00000077274	CAPN6	3400.3	5	54	12	35.005	18	144	852	22	1586.722	243	144	16	8	270	12	2	2	72	8	5	46.057	0
ENSG00000077279	DCX	8995.3	3	5.958	1	5	3.001	0	3	3	44.98	4	0	1	0	6.001	1	0	1	9.977	3.098	2	0	0
ENSG00000077312	SNRPA	1294.8	4429.747	4306.464	7452.605	3650.934	3846.134	3618.287	3175.44	1676.228	3071.997	4925.748	1488.958	1895.944	1198.017	1609.285	1356.989	1672.625	681.405	903.919	1157.943	1348.695	1758.987	1337.535
ENSG00000077327	SPAG6	2602.3	2	42.999	23	15	308	33	266.999	72.001	7	1209.703	59.001	164.474	5	107	7	54	10	1474.367	245.775	10	1	11
ENSG00000077348	EXOSC5	942.7	806.452	742.946	788.056	1121.142	871.011	706.9	584.119	291.001	764.549	1430.181	313.882	980.653	340.118	344	316.392	1075.063	245.469	162.008	320.369	248	536	465.942
ENSG00000077380	DYNC1I2	2134.9	5883.052	3340.001	3217.365	5079.67	5327.96	5584.7	6444.645	2020.564	5011.55	3827.47	2394.121	2144.853	1393.614	2492.312	2572.452	3286.129	2466.48	1821.608	1731.225	1656.838	2171.935	1672.303
ENSG00000077420	APBB1IP	2542.8	1936.841	2963.031	463	566.003	2726.623	3342.889	1263.462	1087.019	1193.08	1269.303	1289.008	439.775	408.474	1318.352	694.645	569.001	164.98	648.188	960.586	600.558	212	495.161
ENSG00000077454	LRCH4	1321.8	5583.068	10089.307	4198.698	3146.33	6293.276	5571.619	5354.349	3739.733	4410.567	6721.578	3487.425	1766.25	1643.142	3834.476	2902.756	3353.926	1191.922	2924.275	3987.847	2292.133	2282.135	2426.865
ENSG00000077458	FAM76B	1293.8	802.238	1520.456	508.798	612.24	668.291	731.646	1572.536	504.895	1154.637	1206.395	426.124	541.713	368.679	335.384	451.7	416.646	202.058	518.18	470.154	383.033	412.012	282.027
ENSG00000077463	SIRT6	1067	1781.22	2293.373	3217.466	1962.478	2047.546	1571.24	1648.515	784.001	1448.743	1417.419	690.795	498.583	507.981	886.571	541.001	588.547	642	395.856	479.001	587.349	571	527.896
ENSG00000077498	TYR	2317.3	1	3	1	1	0	0	0	5	3	1	0	0	0	0	1	1	0	0	0	0	0	2
ENSG00000077514	POLD3	2657.7	1452.794	1325.266	701	1105.733	1198.716	1070.655	1933.493	711.877	1599.578	1106.562	738.285	562.025	644.877	644.067	414.326	564.08	447	533.049	580.183	548.512	618.788	362.01
ENSG00000077522	ACTN2	1459.2	51	2.039	85	99.001	93.751	52	179.394	196.546	0	93	249.001	47.009	7	58	16	2	3	419.966	70.135	15	0	3
ENSG00000077549	CAPZB	1115.5	16213.546	14361.038	11015.091	15898.342	18100.22	21901.677	11215.253	8500.855	20041.178	10042.481	8639.986	3012.491	4842.014	9141.626	4797.568	4909.729	3482.886	4355.524	4568.795	5815.338	3869.13	3987.26
ENSG00000077585	GPR137B	1709	2075.35	982.287	806.187	1416.173	2591.719	2684.721	1227.357	663.244	2286.795	1416.034	550.094	370.259	834.304	1147.593	519.406	404.611	554.656	376.117	584.603	430.499	795.065	464.062
ENSG00000077616	NAALAD2	3341.3	70	162.999	80.508	100	131.999	87.181	168	125	130	79	48.001	57.011	11.005	68.517	103.002	31	10	382.537	68.017	49	62	23
ENSG00000077684	JADE1	4761.6	916.978	1507.917	1067.158	847.016	1283.59	2256.679	9429.489	857.055	1254.313	1932.678	882.328	666.652	541.908	926.241	661.135	1062.576	122.581	1016.108	617.947	537.254	589.997	451.223
ENSG00000077713	SLC25A43	2587.1	1053.035	1546.798	380.386	1515.528	1800.653	1340.837	1252.669	500	1214.8	928.462	327	512.631	370.15	366.343	524.037	1352.372	628.09	279.725	290.903	408.059	316.451	771.01
ENSG00000077721	UBE2A	1463.8	3879.725	3347.296	1648.49	3822.737	4403.526	4675.034	4992.248	1447.483	3383.009	2479.546	1209.091	1186.993	1344.205	1492.775	1300.1	1691.717	1607.55	866.191	1043.274	1375.199	1006.469	1284.694
ENSG00000077782	FGFR1	2827.7	4798.65	4234.395	6978.77	7120.481	7511.761	9411.329	3970.741	4750.563	24081.144	3609.741	5708.54	492.011	5679.389	3930.803	2399.213	1429.233	1298.259	4224.445	2094.219	1363.879	18382.994	1024.138
ENSG00000077800	FKBP6	1512.3	19.117	59.328	35.528	39.802	39.501	28.076	31.106	25.058	32.062	72.435	25.979	17.124	15.351	26.771	17.367	11.001	27.395	47.12	8.123	6	10.702	11.044
ENSG00000077935	SMC1B	4033.3	13	20	53	109	448.032	67	9	9	13	11	2	3	33.054	9	2	9	3	6	6	5	13	7
ENSG00000077942	FBLN1	2314	17201.22	12007.66	15678.881	22407.94	39720.677	22282.554	11880.401	23409.458	30771.858	3252.267	18108.862	724.878	5408.085	11144.549	6530.189	3517.484	3473.459	22727.253	6142.699	1855.951	5579.826	2484.832
ENSG00000077943	ITGA8	5450.3	388.698	678.597	582.75	599.72	2112.828	1344.073	2104.205	1464.939	1449.569	1331.807	1704.034	275.202	447.242	806.239	338.826	192.183	67.03	4168.813	898.42	442.631	124.046	234.029
ENSG00000077984	CST7	762.3	1654.22	1970.646	287.062	253.004	1873.863	1075.644	525.592	558	915.65	529.81	658.035	234.768	250.083	490.388	3254.227	340	82	151	1445.318	402.793	306.762	211.887
ENSG00000078018	MAP2	4375.9	382	320.705	1555.068	648.558	519.418	418.002	681.216	263	433.06	803.551	337.077	3407.568	870.662	242	266.13	203.844	267.001	286	975.214	173.08	525.065	130
ENSG00000078043	PIAS2	5275.3	1182.659	1261.916	2308.451	2024.988	1287.159	1562.04	1874.137	845.509	1933.722	2019.253	542.077	676.792	517.076	620.034	522.303	751.861	719.749	730.293	584.365	568.43	1183.164	189.339
ENSG00000078053	AMPH	2832.8	136	68	19	221.005	107	57.035	76	79	261	104	38	9	4.001	38	61	17	2	37	26	29	69	15
ENSG00000078061	ARAF	1444.8	4993.547	4076.689	5045.706	5126.87	4994.145	5348.22	5505.688	3114.512	4154.216	3230.704	2889.687	1994.397	1435.019	2743.403	1436.216	1357.16	1879.87	1698.406	1573.944	1403.396	1362.616	1972.593
ENSG00000078070	MCCC1	1337.3	1586.647	1190.177	3396.1	2723.735	1245.266	1761.053	3906.689	845.651	2198.722	2864.829	659.419	988.592	1611.392	720.518	415.04	832.667	1022.536	749.5	586.651	415.991	1446.577	361.054
ENSG00000078081	LAMP3	3207.3	1969.419	2369.188	1236.79	1795.679	1816.493	5796.956	6627.02	3514.693	809.503	4316.185	2591.737	1428.441	878.622	1027.833	432.481	797.557	362.853	404.908	2361.641	448.283	595.872	1223.486
ENSG00000078098	FAP	1553.8	7121.275	1968.259	1144.747	6498.663	3428.3	4094.607	987.861	754.213	5011.939	747.331	582.969	156.397	479.475	1164.819	802.738	691.869	436.564	287.226	581.566	1638.01	403.988	482.869
ENSG00000078114	NEBL	3892.7	464	1162.714	2085.153	1459.268	2187.452	1475.177	1233.347	835	405.13	2626.933	687.573	894.048	470.628	345.077	397.11	660.631	252	1729.135	1972.695	419	505	1065.595
ENSG00000078124	ACER3	7021.4	1139.691	1908.149	1293.584	1004.134	2125.702	2195.259	1461.38	1189.688	2109.292	1496.201	639.916	508.232	533.272	746.081	719.063	928.138	934.131	703.261	934.894	730.022	769.401	526.393
ENSG00000078140	UBE2K	1585.4	3312.866	2906.444	1753.501	4186.485	3627.14	5742.833	5833.811	1679.122	4121.553	4188.404	1131.039	1662.934	1825.168	1357.587	1217.937	1889.933	935.733	1006.837	1323.929	1417.136	1120.105	1358.216
ENSG00000078142	PIK3C3	1252.8	1209.736	1256.173	1575.845	1236.656	1324.014	1281.834	1478.035	918.303	1603.433	1670.008	593.168	668.107	281.907	592.838	452.031	317.382	294.208	731.657	375.709	441.45	656.1	204.928
ENSG00000078177	N4BP2	9383.3	561.413	550.175	106.024	570.714	459.272	797.65	1352.915	354.575	870.085	1035.041	270.532	465.92	407.808	203.257	442.361	475.674	236.182	705.072	463.116	410.702	558.683	322.014
ENSG00000078237	TIGAR	1783.3	1488.319	556.821	263.078	1014.245	843.557	730.632	811.54	264.932	711.457	248.773	225.447	252.662	165.014	337.842	341.434	287.191	309.429	91.538	383.863	530.547	399.217	299.156
ENSG00000078246	TULP3	2750.6	2823.073	1626.333	1347.894	4832.103	1561.666	1312.33	2244.084	1129.18	2220.163	1750.617	827.995	639.407	626.574	650.255	623.991	937.454	898.908	811.374	637.184	586.227	953.925	1242.768
ENSG00000078269	SYNJ2	4598.8	2120.486	2196.074	1206.952	2401.208	1753.739	1991.918	1419.46	925.905	4050.318	1798.306	905.794	622.728	894.884	1337.866	805.233	1385.601	728.625	689.48	896.034	993.536	944.327	400.897
ENSG00000078295	ADCY2	6731.5	102.359	134.672	4725.156	780.113	93.117	138.056	155.283	144.492	1757.876	118.339	47.963	56.365	30.463	81.784	35.595	17.765	91.973	180.115	48.431	46.639	570.578	23.346
ENSG00000078304	PPP2R5C	1540.9	6423.595	6146.773	3519.883	5162.656	5540.139	7741.745	7640.68	3243.164	4775.51	7514.883	2573.643	3518.886	1891.057	2882.831	2599.979	2062.324	2094.608	2490.107	2602.662	2522.969	2637.164	2943.537
ENSG00000078319	PMS2P1	1060.3	457.543	576.595	301.736	739.39	358.555	436.345	257.089	212.242	312.745	397.261	248.495	214.605	203.475	164.774	152.849	284.903	209.301	162.09	200.842	152.876	261.236	181.633
ENSG00000078328	RBFOX1	850.6	10.303	11.006	8.142	5.638	5.839	13.059	7.945	6.993	16.986	14.7	2.994	5.989	11.16	6.654	2	1	5.23	10.985	13.288	1	1	2.294
ENSG00000078369	GNB1	2884.5	16583.418	13523.695	11851.528	16423.702	21057.532	26390.831	22786.825	9729.634	24978.421	13692.505	10654.217	5858.016	10833.926	10279.293	7773.717	9683.782	7268.41	6207.253	6593.061	7284.76	5324.163	5161.954
ENSG00000078399	HOXA9	1111.2	236.215	58	161	127.685	21	11	35	42	95.981	17	25	9	23.084	14	13	13	27.758	24	383.602	27.005	12	11.277
ENSG00000078401	EDN1	1865.3	1015.007	363.85	1122.585	379.212	581.829	1509.007	793.414	495.602	728.007	1729.531	1676.03	289.686	603.626	1026.787	330.56	478.364	167.399	325.526	1961.071	301.839	356.036	246
ENSG00000078403	MLLT10	3628.3	1719.631	1873.893	1435.107	1685.694	1738.462	1843.264	2733.673	1532.889	1967.09	1550.389	1053.892	908.938	640.401	802.219	845.63	1207.63	704.071	1237.747	873.956	663.047	614.033	721.177
ENSG00000078487	ZCWPW1	1176.7	323.383	461.074	808.315	282.457	951.116	376.116	263.534	239.597	267.123	267.484	223.155	202.699	144.81	262.138	88.963	167.066	150.706	363.714	174.293	87.065	161.184	59.039
ENSG00000078549	ADCYAP1R1	5168.7	12	19.005	28	58.637	54	34	99	51	102	32.001	156	0	46.048	46	3	16.981	5	80.013	82.102	52	0	2
ENSG00000078579	FGF20	1520.3	4	4	17	13	1	3	6	10	9	10	1	4	3	4	2	23	0	5	0	1	2	18
ENSG00000078589	P2RY10	1314.6	455.156	608.001	19	91	280.051	190.144	275.048	142.275	281.525	170	375.269	80.132	93.131	161	152.611	98.12	26	340.513	136.045	175.438	81.181	114.999
ENSG00000078596	ITM2A	952.7	1217.054	1235.393	65	196.999	1374.001	855.923	1188.534	736	853.639	1803.421	1351.519	225.788	451.214	662.64	428.867	362.283	90	559.832	585.608	464.106	1393.143	307.013
ENSG00000078618	NRDC	1866.2	9923.176	11075.146	9907.554	9486.635	9854.489	12068.426	12317.725	4891.255	9290.088	6108.569	4287.125	2762.578	5474.614	4705.387	3481.339	4495.377	3546.509	3282.178	3233.785	3693.527	3445.959	2856.496
ENSG00000078668	VDAC3	1068	5894.818	5682.328	4466.074	5715.317	5182.36	6081.952	5146.583	1809.158	4812.338	6263.28	1600.508	2173.549	3181.973	2000.803	1344.438	2217.536	3016.538	1300.15	1273.938	1106.565	2695.181	1303.874
ENSG00000078674	PCM1	1568.2	4054.105	4582.518	3978.264	3070.094	5995.653	4779.381	9629.116	2444.31	4342.533	9792.408	2294.641	2747.512	1708.202	2138.315	1251.157	1773.528	1089.923	2904.649	1926.76	1231.825	1571.87	1061.959
ENSG00000078687	TNRC6C	7278.7	928.412	1855.903	86.001	788.863	817.07	842.902	1196.028	757.646	1633.865	1014.255	959.551	605.126	564.847	539.287	569.155	314.554	464.152	983.38	451.126	460.117	1041.949	270
ENSG00000078699	CBFA2T2	6075.2	2468.208	4218.158	5435.104	3406.756	2548.283	2259.778	3355.48	2375.632	3929.687	3053.297	1483.133	1144.825	1396.192	1574.985	1243.276	1129.92	2621.299	1540.826	1401.929	1188.453	3393.474	891.487
ENSG00000078725	BRINP1	3034.3	38	954.122	175	16	161.014	33	60.019	25	23.001	8362.501	295	9	105.431	10	73	0	9	32	33	6	10	0
ENSG00000078747	ITCH	6233.3	2785.309	3331.58	1375.96	2673.138	3313.618	3921.977	5763.218	1576.983	3884.247	3249.132	1490.799	1428.993	1618.132	1495.568	1684.538	2455.959	2342.421	1639.156	1587.596	1753.943	2044.927	1536.006
ENSG00000078795	PKD2L2	770.3	71.384	115.386	122.22	90.767	68.624	55.896	90.724	67.14	95.173	140.971	46.447	44.573	37.88	54.689	51.417	44.334	54.815	74.529	52.642	36.085	45.174	43.133
ENSG00000078804	TP53INP2	3880	2177.297	2314.584	3374.217	1341.442	1675.193	6919.87	3017.295	2059.441	3099.245	1481.562	2042.956	485.672	899.659	2232.541	1075.529	740.477	1997.35	1041.568	973.098	655.214	761.643	970.291
ENSG00000078808	SDF4	1915	10387.033	9783.762	15681.562	11618.21	13386.618	13211.649	10794.103	5970.295	12199.812	7700.879	4997.491	3307.656	5044.581	6460.741	4618.624	4898.181	3920.021	3709.56	3316.999	3456.139	2909.765	2665.049
ENSG00000078814	MYH7B	1741.7	302.327	442.667	383.951	368.639	159.964	210.669	257.554	182.314	350.069	465.711	119.776	128.603	278.919	153.026	101.347	105.368	195.357	158.077	251.815	131.913	206.717	64.172
ENSG00000078898	BPIFB2	1724.5	0	4	0	0	10	1	681	20	0	8	0	0	0	12	0	0	0	96	44	1	1	4
ENSG00000078900	TP73	4321.3	85.243	94.408	1499.944	2754.479	275.956	188.781	319.711	332.553	1851.874	287.484	107.454	194.428	532.967	85.803	101.375	418.302	650.812	974.526	214.45	44.796	533.863	76.798
ENSG00000078902	TOLLIP	2841.8	2894.609	2315.113	2504.236	2360.007	4477.36	3146.083	3308.288	2054.004	2702.179	2819.174	1470.854	2089.173	1446.349	1748.172	1086.064	1609.504	1334.107	1270.03	1097.315	1247.668	1489.773	2643.303
ENSG00000078967	UBE2D4	1793.5	884.218	1477.829	1145.521	1148.186	1567.728	1596.081	1436.991	696.155	1108.79	866.832	451.328	586.375	397.938	587.621	418.866	707.388	237.772	545.863	422.921	240.6	342.093	573.789
ENSG00000079101	CLUL1	1356.2	15.188	21.128	193.055	26.023	21	91.006	134.496	23	63.001	21.001	22	29	18.01	49.002	12	30.764	6	30.001	23	12	39.388	1
ENSG00000079102	RUNX1T1	794.4	3.562	60.376	2.136	263.306	101.653	37.371	128.367	104.585	327.622	64.503	49.599	19.049	53.807	5.722	52.009	150.442	56.961	419.76	98.648	11.168	27.304	7.958
ENSG00000079112	CDH17	3525.3	13.32	413.075	19.029	11	10	1911.068	47	35	18	51.107	3	4	6.999	276.088	3	16	20	30.021	41	10	6	2
ENSG00000079134	THOC1	1256.3	2393.694	3748.504	5335.112	2765.835	2361.67	2488.615	2622.227	1159.027	1940.992	2463.263	896.178	636.81	502.092	1130.02	777.897	1401.949	922.64	851.816	863.134	760.818	1527.143	444.081
ENSG00000079150	FKBP7	738.9	450.999	469.999	226	1056.149	673.608	984.447	839.218	364.001	1382.151	608.259	248	189.179	155.629	268.577	330.296	226.898	116.999	294	150.06	192	125.008	85.234
ENSG00000079156	OSBPL6	2933.3	209.022	146.055	473.794	226.613	282.111	232.055	471.008	280.027	294.253	273.081	222.959	140.051	99.086	172.001	115.494	157.999	188.022	795.643	209	269.452	175.218	45.001
ENSG00000079215	SLC1A3	3305.4	1330.984	1689.853	603.064	1770.434	4016.908	5808.324	2282.914	1284.304	3347.343	1584.853	503.824	154.326	367.581	1227.405	508.244	317.369	302.564	391.167	1073.034	732.122	444.134	700.234
ENSG00000079246	XRCC5	2896.4	12371.67	9171.7	9442.662	16423.462	12038.062	14170.582	17118.173	6102.368	15212.217	11194.06	5862.452	6310.354	6129.822	5695.674	4106.332	6171.202	3898.523	4146.539	3525.185	4159.704	4152.303	5347.558
ENSG00000079257	LXN	943	1856.659	2502.668	651.996	1191.698	2028.593	2337.95	1224.688	1506.523	1619.417	1131.089	1269.003	320.795	851.823	1341.983	683.198	440.961	346	599.8	736.82	653.297	254	340.611
ENSG00000079263	SP140	2084.2	1689.236	2762.359	551.97	559.632	1489.209	1522.861	809.86	530.786	632.991	710.424	1324.575	227.991	267.419	1142.338	582.615	293.572	113.819	1020.577	481.388	952.864	254.578	320.36
ENSG00000079277	MKNK1	1670.2	5109.18	5216.923	5853.543	2798.566	4659.943	5272.491	3893.098	3405.773	4637.649	4138.177	2422.451	1340.565	2466.654	2704.703	1594.012	1844.997	1756.509	1451.638	1870.272	1414.492	796.001	1723.91
ENSG00000079308	TNS1	9374.9	7429.886	7393.465	8955.839	14965.521	9186.173	16200.583	21492.275	16815.835	20980.579	24435.116	15344.986	8093.3	7776.967	8432.098	4144.042	4913.731	2056.7	16714.347	8038.361	4208.016	1684.006	4557.225
ENSG00000079313	REXO1	2007	3082.583	4205.092	3914.748	3347.606	2962.658	2571.415	1919.982	2108.384	2854.71	2585.225	1882.653	1164.48	1045.285	1591.903	963.794	1355.004	1771.312	1242.246	1154.582	1108.061	1628.639	1242.727
ENSG00000079332	SAR1A	2654.2	6739.351	6900.754	3713.992	5423.639	6011.774	7971.473	10759.029	3460.025	6625.118	5443.143	2520.43	2078.445	1502.298	2656.256	2683.373	1904.59	1139.886	1961.178	2082.849	2093.163	1467.235	3265.664
ENSG00000079335	CDC14A	3662.8	305.759	696.366	190.001	342.94	334.511	297.002	338.973	307	493.572	552.608	321	109.402	230.592	189.974	117	176.056	115	542.035	332.323	168.841	495.364	84.182
ENSG00000079337	RAPGEF3	2066.5	1782.37	2630.314	1596.243	584.516	2088.362	1929.194	1889.176	3614.067	593.606	1532.708	2923.84	709.72	494.246	1634.51	664.171	406.842	209.991	1233.638	938.577	755.045	213	539.897
ENSG00000079385	CEACAM1	2157.2	420.089	6382.272	983.404	1238.241	579.291	2005.903	2538.353	687.387	874.431	2669.695	589.526	784.986	167.427	987.126	153.91	207.414	400.004	435.627	558.502	412.864	1233.68	1390.475
ENSG00000079387	SENP1	4210.8	977.279	898.987	528	2111.21	850.396	955.198	1283.565	635.311	1515.739	837.264	585.592	401.386	788.398	407.968	469.528	570.997	547.038	515.528	406.339	427.742	669.263	506
ENSG00000079393	DUSP13B	1167.3	6	0	16	0	46.018	0	0	0	0	18.101	3.951	1.664	0	3.648	0	132.902	0	0	0	0	0	7.139
ENSG00000079432	CIC	3335.8	6903.68	6307.252	7233.851	7894.49	5324.477	5901.782	8513.535	7397.601	9391.055	6371.857	5032.925	3364.421	3456.363	3959.491	3450.86	4539.882	2131.724	3980.498	4547.122	2986.262	6057.673	2521.917
ENSG00000079435	LIPE	1457.9	197.076	257.087	248	145.005	219.514	135	379.035	182.806	352.957	164.933	217.053	133.37	47.1	138	105	135.001	62.039	180.406	94.001	86.001	625.815	27
ENSG00000079459	FDFT1	1529.5	8733.339	2341.65	5564.453	3752.119	4174.58	4661.326	10340.935	1611.379	3113.222	8360.046	2226.929	2772.562	1394.638	2945.331	816.527	1234.282	1575.546	1305.897	1740.074	1059.614	3632.801	1801.569
ENSG00000079462	PAFAH1B3	782.5	823.852	1857.13	1163.684	870.967	808.987	1177.811	1649.543	388.932	1002.59	1276.269	378.387	495.84	661.103	456.03	671.003	1302.04	217.691	174.747	544.65	521.933	1701.025	536.164
ENSG00000079482	OPHN1	7460.4	3541.259	6343.149	7987.753	5694.238	2259.23	2772.85	4034.266	1417.114	2498.037	3217.471	626.88	993.393	1113.164	862.74	835.17	1083.453	1617.038	1310.116	1158.297	656.478	2354.167	1909.842
ENSG00000079557	AFM	1063.2	0	0	0	0	0	0	0	0	0	0	0	0	0	0	0	0	0	0	0	0	0	0
ENSG00000079616	KIF22	1596.7	4433.189	4081.126	6477.293	3179.716	2586.813	2112.981	1848.349	1314.538	3864.63	3614.696	1252.402	891.444	1479.756	1097.043	1190.16	1791.333	1325.96	820.234	1117.259	1027.16	2910.193	1438.809
ENSG00000079689	SCGN	1236.8	0	1	1	0	4	3	1	1	0	1	0	13	0	10	0	0	0	7	0	0	0	0
ENSG00000079691	CARMIL1	3025.3	582.001	1004.336	1403.999	1270.295	671.011	668.368	2004.261	748.029	1191.404	760.379	532.553	741.651	785.005	603.074	425.751	824.31	534.956	595.451	452.648	731.604	1656.013	277.119
ENSG00000079739	PGM1	2298.1	2103.437	1804.388	1144.465	3472.139	3796.123	4943.881	6807.747	1655.477	3222.697	2526.281	1364.021	1690.445	1263.663	1996.568	890.714	2054.354	1076.044	854.086	1316.892	1823.074	605.428	1759.009
ENSG00000079785	DDX1	1940.3	4904.121	3118.836	2858.532	5506.049	3749.162	4809.471	7397.578	1849.603	4871.524	3444.04	1538.169	2233.185	1978.698	1741.029	1518.87	2363.504	1757.258	1328.426	1067.525	1332.745	2211.142	2072.987
ENSG00000079805	DNM2	2353.7	19588.765	19357.034	12656.532	11264.126	12712.493	15150.394	22906.663	7755.958	12071.255	14832.456	7658.586	5566.99	3556.194	10466.959	4672.046	5185.41	5088.129	4803.687	5362.432	5479.629	3694.137	4803.652
ENSG00000079819	EPB41L2	2632	3973.969	2836.841	1933.336	6593.281	6274.123	5817.588	3587.424	3769.029	9673.413	2756.85	3501.145	616.306	1306.026	2513.805	1871.97	1508.501	1338.428	5009.443	2873.496	2228.635	2125.289	962.86
ENSG00000079841	RIMS1	6753.4	3.024	9	101.198	12	48	57	81.83	29.001	22	378.19	34.001	6.022	41.032	3	13	4	4	85.002	33.017	13	116	35.001
ENSG00000079931	MOXD1	2831.6	3316.783	4244.908	1975.993	29029.538	4985.062	6798.115	6115.488	6314.341	10700.949	1964.016	3094.24	450.24	1431.325	2705.528	1285.18	800.234	730.343	4208.883	1037.846	1396.234	580.687	617.995
ENSG00000079950	STX7	2923.9	2988.679	4703.184	1044.054	2496.208	4930.914	6436.364	6452.538	1559.281	4180.938	3257.976	1796.587	1291.692	634.124	1801.608	1938.615	1116.944	723.535	2375.017	1506.172	1704.598	906.309	889.533
ENSG00000079974	RABL2B	1736.2	1772.668	4841.111	2212.455	3931.439	3256.001	2740.638	4004.206	1885.727	2623.35	3590.089	1270.449	1158.799	1100.755	1739.871	997.245	971.43	1157.489	3113.583	1574.696	803.248	870.063	854.662
ENSG00000079999	KEAP1	1434.8	10387.098	3952.878	4312.447	6327.249	3302.397	3869.054	4327.923	1805.973	3829.447	3299.749	1358.079	2097.332	2484.453	1595.364	1172.018	1417.011	3891.385	1137.009	1083.283	991.841	805.007	1388.306
ENSG00000080007	DDX43	2345.3	22.701	12.373	236.428	12	42.538	194.474	17.822	22.186	10	1034.15	12	18	15	99.641	17.548	5	3.781	10.176	61.908	12.008	11	8
ENSG00000080031	PTPRH	1917.3	37	798.299	798.137	88.991	585.02	1601.473	281.074	88.042	30	779.097	71.006	137.439	224.505	1327.765	17.999	618.172	130.892	11	1265.595	87.932	31	649.294
ENSG00000080166	DCT	4896.3	2	21	5	19	7	14	16	19	6	5	9	7	3	7	5.003	48	35	98	6	5	2	8
ENSG00000080189	SLC35C2	1840.2	5098.486	4535.043	6880.261	3665.486	5086.911	5960.459	4352.267	2993.667	4184.78	5019.619	1998.123	1892	2354.692	2644.988	2752.551	1945.136	1348.059	1689.433	1536.073	1392.924	1445.728	1796.155
ENSG00000080200	CRYBG3	3816.3	870.089	958.643	196.678	1136.969	920.781	827.351	2123.685	1299.229	1498.054	2407.64	700.632	740.835	1180.256	431.144	503.611	2041.359	1278.498	1235.963	1043.572	621.276	1808.687	361.845
ENSG00000080224	EPHA6	1914.5	56	3	19	88	3	3	0	5	23	43	1	0	7	1	3	8	0	1	15	0	163	2
ENSG00000080293	SCTR	1851.5	112	248.055	3534.274	189.5	117.102	1962.55	5599.423	1012.035	466.324	1374.753	268	2488.014	124.205	1244.989	26	53.999	62	50	208	55	69	268
ENSG00000080298	RFX3	6096.5	379.066	545.121	176.001	517.16	474.999	442	1356.438	387.163	621.003	726.037	383.248	335.19	144.196	229.023	244.052	220.2	152	1463.026	421.298	229.057	327.999	93
ENSG00000080345	RIF1	8086.1	1599.4	2471.986	1150.392	4172.78	1924.34	2090.096	3600.86	1166.763	2914.366	2780.277	998.941	1858.607	975.974	788.516	1693.372	2048.076	1499.005	1557.087	1333.284	1406.849	1738.077	1137.606
ENSG00000080371	RAB21	2525.4	2631.015	2016.525	1759.51	3967.342	2608.394	3292.929	4171.461	1298.569	3089.335	2288.642	1465.76	969.043	1242.475	1248.699	1032.322	891.016	1432.061	1275.715	1024.195	1160.225	1281.192	871.598
ENSG00000080493	SLC4A4	7258.1	63	158	212.001	114	133	613.329	4511.124	337.003	183.026	778.742	129.013	966.481	137.433	570.026	119.001	339.115	12	1107.32	284.639	119.087	249.353	650.005
ENSG00000080503	SMARCA2	2511.5	4616.645	6063.676	1512.36	9222.003	5628.681	6125.983	6691.091	3429.991	6406.718	5958.231	4334.109	1859.897	1624.498	2625.301	2115.095	1440.029	3406.727	5088.939	2863.078	1836.211	1599.842	1563.49
ENSG00000080511	RDH8	1547.3	14	0	0	2	2	0	49	0	0	0	0	0	0	17	0	0	0	2	0	4	0	0
ENSG00000080546	SESN1	2414.2	998.421	1373.064	1626.781	1420.325	2611.751	2682.602	1867.058	864.888	1142.307	1373.919	750.984	362.519	308.121	1080.23	425.173	236.004	261.759	1000.552	568.804	711.764	668.907	252.682
ENSG00000080561	MID2	2039.9	293.241	327.039	181	551.273	472.009	419	675.372	255	334.303	353.472	338	163.706	281.936	151	101.073	385.764	395.547	384.639	231.249	192.002	333.287	232
ENSG00000080572	DNAAF6	1484.3	17	8.873	12.01	9.826	36.212	8.844	75.329	12.695	11.02	10.081	3.815	1.983	0	11.265	2.989	9.085	5	183.013	23	1	1.979	7
ENSG00000080573	COL5A3	5736.4	9858.717	1990.395	2265.179	8593.396	5247.629	3009.957	2383.759	4679.939	8024.476	869.131	3086.515	526.714	2038.694	3447.027	2390.497	1022.192	744.121	1711.39	1015.985	1581.012	1004.829	1035.373
ENSG00000080603	SRCAP	7961.8	2851.287	1763.329	760.312	1170.285	1401.853	1033.043	3586.54	1782.948	3378.678	3707.417	987.424	1154.335	983.545	789.849	916.786	909.624	868.941	1457.225	1024.179	808.791	833.769	427.161
ENSG00000080608	PUM3	1146.1	1989.751	2335.506	1413.079	2514.946	2406.897	2032.906	3047.726	891.235	1483.418	2547.407	979	956.966	538.892	831.867	509.825	511.504	684.792	630.229	652.286	492.292	900.474	591.138
ENSG00000080618	CPB2	1409.3	1	0	0	0	3	0	5	0	2	12.042	0	26.874	0	5	1	0	0	0	58	1	0	2
ENSG00000080644	CHRNA3	2404.2	29	26	11	107	58	18.32	128.005	7.002	14	14	12	11	10	14	41.039	71.015	12	7	10	14	16	1.973
ENSG00000080709	KCNN2	1272.6	44.882	41.146	73.089	103.726	39.083	22.165	120.309	26.462	37.752	90.03	48.183	36.035	9.661	19.055	37.678	23.953	29.891	6.303	35.026	19.223	28.843	50
ENSG00000080802	CNOT4	2917.1	1074.752	1293.814	595.551	1392.593	847.568	657.462	1485.095	726.85	1154.132	1378.987	620.33	531	692.282	399.125	388.888	628.022	712.142	640.994	561.828	473.773	769.293	407.993
ENSG00000080815	PSEN1	3357.5	4304.426	4183.735	4872.828	3392.985	6066.223	6281.468	6662.41	2239.986	4744.535	3932.351	1507.202	1629.633	1486.448	2600.516	2486.803	2248.239	1682.169	1316.381	1776.521	1672.804	1441.002	1435.482
ENSG00000080819	CPOX	1788.9	1105.273	862.902	780.585	849.14	830.669	886.298	945.956	503.949	709.784	849.511	328.531	380.138	531.712	382.115	407.743	1367.97	691.392	320.088	323.055	289.789	430.594	439.971
ENSG00000080822	CLDND1	1253.1	4469.103	4313.347	2956.188	3702.033	3873.674	3640.751	3963.281	1644.32	3342.356	3623.655	1893.015	1144.598	2302.807	1349.489	1689.483	3400.675	5976.746	1527.183	2119.865	1333.057	2604.014	1396.494
ENSG00000080823	MOK	1260.8	631.497	1172.474	2439.881	926.514	672.844	720.041	829.018	890.533	640.991	910.935	380.435	338.396	291.946	625.927	157.013	300.096	623.895	984.406	408.916	249.078	662.04	159.005
ENSG00000080824	HSP90AA1	3169.4	59445.319	22391.262	31447.651	115055.065	40030.546	46060.504	42578.223	14054.835	33514.325	38894.817	19065.299	13431.806	14706.25	20690.121	16328.354	20709.958	18085.429	15497.471	14311.964	14775.664	29720.069	11481.955
ENSG00000080839	RBL1	5434.9	647.497	884.32	829.505	696.254	667.615	651.127	615.447	343.084	896.668	723.032	310.749	247.438	332.762	252.104	513.236	475.448	278.369	291.159	376.005	325.493	435.121	293.964
ENSG00000080845	DLGAP4	2533.5	7001.185	6263.876	8529.268	6031.995	6313.862	6336.68	6080.762	3916.125	7504.456	6908.383	3670.564	1699.743	2814.27	3585.893	4079.764	3786.042	2612.539	2326.066	2597.828	2831.489	3637.078	1886.948
ENSG00000080854	IGSF9B	1122	20	57	68	486.51	102	65.002	264.011	93.001	86	762.45	153	528.904	51	85	54	15	21	215.479	184.999	47	21	11
ENSG00000080910	CFHR2	1010.1	94.791	136.312	154.208	97.784	75.902	92.076	106.523	66.699	94.194	172.381	50.004	38.165	37.657	67.147	35.83	33.412	42.372	39.133	60.638	37.438	57.687	19.624
ENSG00000080947	CROCCP3	1779.3	3.096	36.037	2.385	16.121	6.831	13.081	16.213	30.767	18.709	19.285	16.746	45.337	2.927	3.68	7.75	20.823	28.539	74.284	24.063	24.087	0	5.793
ENSG00000080986	NDC80	1522.9	642.162	736.684	830.385	1366.131	483.407	374.934	166.049	103.087	335.697	376.665	147.048	86.165	190.27	104.298	187.991	451.245	336.061	38.377	167.004	397.491	431.68	132.274
ENSG00000081014	AP4E1	6533	764.035	892.525	599.795	1201.484	814.649	851.087	1178.321	680.752	1189.111	810.173	399.575	478.279	348.277	396.686	658.28	443.682	648.105	618.398	456.555	399.969	608.796	341.667
ENSG00000081019	RSBN1	6397.3	505.621	918.067	259.267	599.112	657.709	853.974	1540.175	432.652	995.89	1010.622	488.024	396.18	339.483	398.128	413.352	475.675	388.986	732.486	479.578	429.714	410.408	373.181
ENSG00000081026	MAGI3	5184.6	503.005	1220.272	730.001	756.136	685.999	839.636	2739.533	739	914.236	2454.642	421.123	1736.594	315.133	382	251.306	562.495	260.181	441.254	740.299	282.017	700.106	774.356
ENSG00000081041	CXCL2	753.5	823.409	2106.902	2912.088	1062.58	1869.575	6205.273	6187.392	2075.369	721.605	4288.533	1286.288	738.488	798.347	1312.585	571.124	819.749	100	450.488	2454.369	213.069	555.353	789.794
ENSG00000081051	AFP	560.3	13	0	31	2	0	0	0	0	14	1	0	0	0	6	0	0	1	0	0	5	0	0
ENSG00000081052	COL4A4	9850.3	355.004	1172.64	343	4054.758	516.004	944.104	1165.031	534.061	716.303	651.883	701	998.949	226.257	626	745.346	550.256	39	601.921	642.117	339.31	98	753.072
ENSG00000081059	TCF7	2755.6	1806.53	5268.349	351.393	916.487	1039.057	869.528	804.08	1049.001	907.279	1136.411	1980.626	866.927	341.244	931.858	853.331	477.054	192.578	1088.444	957.396	819.503	270.585	558.992
ENSG00000081087	OSTM1	3340.2	1462.642	1057.209	496.035	1765.551	2071.934	2172.806	1869.428	695.337	1799.085	1091.829	738.343	454.529	441.364	732.913	768.589	655.059	503.591	660.011	681.086	668.821	532.423	461.199
ENSG00000081138	CDH7	3804.3	25.923	22.125	68.49	136.657	19.423	20.847	29.287	35.881	27.897	38.42	5.05	15.095	7.08	18.38	39.219	8.607	13.922	33.98	19.27	9.878	26.091	5.973
ENSG00000081148	IMPG2	8169.3	85.741	80.625	39.475	14.034	36.272	30.293	35.395	59.257	45.97	36.85	35.44	24.738	21.537	41.992	21.423	89.691	14.806	44.785	34.093	31.656	46.937	8.271
ENSG00000081154	PCNP	1227.1	3401.156	2711.846	2152.171	3467.167	4146.601	4342.606	5506.838	1701.392	3300.601	3713.054	1656.159	2001.973	1683.198	1518.868	1348.084	6340.947	1846.443	1924.842	1882.211	1512.597	1809.39	1856.707
ENSG00000081177	EXD2	3292.6	1086.383	900.897	1164	1153.052	1366.596	1434.328	2315.61	982.204	1365.693	1207.618	622.326	860.57	548.431	666.148	923.191	1053.095	652.785	795	552.098	377.913	575.999	293.064
ENSG00000081181	ARG2	1469.9	219.381	117.193	312.028	416.516	386.865	629.447	911.326	115.841	425.969	235.067	122.78	141.012	174.64	160.57	79.966	111.171	131.119	87.74	208.387	77.515	441.568	70.267
ENSG00000081189	MEF2C	4652.2	2238.574	2712.816	695.137	1436.28	2265.441	2018.193	2958.784	2031.783	2010.144	2207.536	2465.137	941.862	767.534	1363.747	975.638	1127.554	233.938	2457.421	1195.592	811.899	335.288	632.584
ENSG00000081237	PTPRC	4094.8	12514.377	12978.486	540.022	2709.432	9464.787	9447.391	9011.118	4203.639	8245.69	6794.798	7349.865	2183.06	2650.413	4817.36	4707.837	3717.857	1126.286	4184.551	5938.276	4075.976	2040.823	2661.269
ENSG00000081248	CACNA1S	5828.3	7	3	2	23	4	4	0	14	17	5	0	1	1	3	0	0	0	2	5	2	0	0
ENSG00000081277	PKP1	4727.7	35981.078	382.11	24888.665	21866.814	159.018	138	8256.627	3483.14	18700.644	149.999	116	252.992	89.115	334	114	2	31774.47	517.432	33	200.213	4217.69	211
ENSG00000081307	UBA5	1865.6	2168.92	2519.772	3500.326	4421.908	2454.695	2814.62	2717.163	1288.421	2976.723	2583.723	787.757	867.772	1419.215	1082.745	642.302	1419.766	1263.28	1108.851	883.771	806.699	1412.996	1264.523
ENSG00000081320	STK17B	4748.2	3912.548	6436.315	1164.688	3941.51	4120.421	5878.161	6583.145	1663.279	5013.368	3968.5	2793.822	1391.911	1294.321	2403.896	2053.29	1387.291	824.342	1909.976	1889.738	1923.147	1471.158	1427.395
ENSG00000081377	CDC14B	4673.2	1037.764	1194.506	697.088	1670.728	799.163	1374.261	2233.51	949.215	1632.134	1924.041	612.154	823.213	590.133	673.642	559.607	436.723	462.107	1152.075	570.281	490.589	629.309	395.791
ENSG00000081386	ZNF510	3436.4	526.001	888.614	294	827.747	560.739	532.161	961.577	417.009	810.396	1228.105	284	458.519	201.537	240	334.418	254.954	251.999	457.099	303.862	283.594	206	212.024
ENSG00000081479	LRP2	4646.8	212.023	102.629	263	154	19	1265.059	548	517	33	705.212	86.999	17	171.799	131.655	12	104	14	73	99	10.003	85.999	949.573
ENSG00000081665	ZNF506	2502	1473.071	2296.095	1532.663	1553.816	920.942	1030.623	1781.574	929.127	1128.357	1228.455	723.141	539.577	233.183	743.842	531.688	323.741	272.797	856.353	534.889	518.887	724.164	225.114
ENSG00000081692	JMJD4	2026.7	1728.393	2245.455	1413.483	2332.084	1291.206	1513.87	1007.412	709.642	1722.45	1127.715	530.637	698.261	823.055	611.037	373.191	608.99	406.33	418.342	428.988	335.095	432.655	563.423
ENSG00000081721	DUSP12	927.7	1179.643	1211.045	519.068	1393.944	784.493	1017.964	1360.644	354	810.301	915.764	347.001	710.277	388.709	371.344	510.487	431.58	386	274.022	334.024	321.039	293	301.133
ENSG00000081760	AACS	2881.9	2438.868	1663.286	2323.809	6186.692	1663.457	2039.153	1990.333	1123.872	1744.001	1998.509	709.812	1287.582	1079.739	1098.986	1142.132	726.376	1251.673	738.017	528.833	804.418	1317.802	573.099
ENSG00000081791	DELE1	1664.8	4536.425	5020.766	3982.214	3391.363	5433.099	5997.843	6555.424	3681.126	4402.289	5464.34	3149.531	3876.012	1501.856	2794.243	1812.236	1550.722	885.037	2649.501	1953.473	1775.962	992.063	1454.373
ENSG00000081800	SLC13A1	3647.3	14.544	31.174	51.721	38.607	18.948	11.829	39.471	13.292	18.522	58.561	10.417	23.886	20.837	9.37	15.166	14.212	27.009	14.197	7.09	13.395	13.224	11.458
ENSG00000081803	CADPS2	2998	939.472	1650.214	503.759	1841.312	1844.051	2059.965	3043.309	1091.54	1819.175	1628.087	822.404	2384.585	408.911	581.174	530.557	534.984	130	905.748	709.373	365.829	401.917	2454.933
ENSG00000081818	PCDHB4	3657.3	94.79	95.664	171.509	142.564	58.001	113.997	158.294	135.056	242.135	103.175	92.611	68.098	142.362	54.629	84.105	48.045	16.989	179.192	63.611	40.295	119.522	20.194
ENSG00000081842	PCDHA6	5206.3	25.766	43.84	0	14.692	11.55	64.368	47.054	73.162	126.54	7	45.48	7.016	43.825	57.985	180.632	19.741	1.288	75.826	46.533	17.473	6.875	5.212
ENSG00000081853	PCDHGA2	4375.3	34.025	83.976	12.992	109.435	81.104	162.912	114.86	182.578	187.581	131.336	121.019	415.471	25.026	49.557	94.565	30	5	430.444	106.2	28.225	38.552	31.502
ENSG00000081870	IFT25	721.3	868.437	1092.029	734.157	838.592	1120.055	1316.68	1180.222	349.985	664.106	1037.328	302.13	264.737	384.543	429.667	396.159	471.169	303.198	421.247	361.938	470.789	321.385	460.18
ENSG00000081913	PHLPP1	5870.7	647.985	892.64	1356.551	1372.175	730.699	836.265	811.501	420.532	1876.421	1705.931	477.125	406.591	681.098	437.715	172.745	580.505	593.496	457.512	460.055	220.638	930.692	251.038
ENSG00000081923	ATP8B1	2939.7	185.27	949.662	747.431	1601.735	27.361	388.552	1740.214	156.944	1468.369	1126.308	276.546	532.293	43.47	229.453	196.046	20.757	412.955	60.672	1090.559	265.045	287.779	158.636
ENSG00000081985	IL12RB2	2074	335.599	171.165	185.451	159.46	255.237	119.09	70.481	273.677	295.754	133.153	79.613	33.482	67.259	40.496	86.437	102.853	121.043	67.482	87.405	49.231	93.402	57
ENSG00000082014	SMARCD3	1155	2865.753	3666.274	4900.36	1795.836	2720.219	3082.76	4432.497	2567.5	2423.008	4477.411	1526.934	818.418	812.16	1344.41	896.954	1822.103	765.734	1228.487	940.256	732.568	611.268	380.275
ENSG00000082068	WDR70	1325.6	1532.022	1646.593	3708.156	2092.031	2015.371	1872.006	2061.684	897.006	2114.574	2268.385	832.169	835.881	458.483	787.185	860.987	1328.736	799.006	694.88	582.52	535.402	1029.349	602.002
ENSG00000082074	FYB1	3704.8	3108.981	4891.842	495.142	1198.676	3289.424	3009.514	2878.776	1380.686	2651.834	2506.488	1886.528	688.93	697.144	1276.522	1757.447	1294.502	631.262	1253.714	2264.623	1540.826	555.591	959.756
ENSG00000082126	MPP4	1999.2	58.258	66.04	126.096	85.284	54.51	39.136	55.586	59.136	89.952	91.848	30.413	69.64	16.034	32.545	38.068	24.043	84.063	37.839	47.396	32.668	45.915	37.901
ENSG00000082146	STRADB	1965.2	626.987	845.469	778.999	396.178	956.169	1040.353	1466.252	460.206	613.068	1154.996	286.325	802.118	243.654	344.326	275.002	727	299.638	328.263	552.83	315.299	408.715	1348.966
ENSG00000082153	BZW1	2826.6	11014.441	8487.755	3989.056	10032.949	11716.585	15900.002	15386.539	3006.152	8478.319	10775.648	3168.135	4278.79	3736.294	3975.227	4265.93	7018.089	2999.037	2384.06	3973.127	5935.249	3980.227	6647.919
ENSG00000082175	PGR	13580.3	65.536	181.581	45	503.924	188.838	143.449	260.854	281.997	217.65	178.616	210.546	40	47.007	92.039	90	55	18	1120.409	109.895	59	19	35.011
ENSG00000082196	C1QTNF3	1334.6	497.551	555.641	1010.982	2248.498	761.045	2338.011	635.313	399.916	21070.298	1800.182	202.822	305.084	95.557	318.619	371.862	186.976	100.82	324.617	107.256	138.885	196.029	70.353
ENSG00000082212	ME2	2492.8	2496.453	2316.941	1210.573	3808.734	2547.6	2963.541	3472.683	1215.682	2942.927	2245.697	1046.426	1275.197	714.67	1334.309	872.138	1488.503	904.983	978.819	1296.721	1107.497	1472.526	919.626
ENSG00000082213	C5orf22	2829.7	858.302	831.08	727.722	1181.494	832.373	865.222	1646.361	509.545	1538.433	1264.388	334.506	597.563	479.477	347	732.271	1289.209	778.598	401.988	449.834	325.067	837.195	586.172
ENSG00000082258	CCNT2	5213.2	1978.304	3861.639	2074	2882.357	1696.012	2254.965	4843.2	1608.023	2514.458	3362.818	1126.797	1754.368	877.239	1101.866	1661.851	1059.452	1325.692	1549.46	1069.291	1223.678	1818.047	1057.549
ENSG00000082269	FAM135A	3003.5	502.721	652.975	398.947	796.116	586.557	698.747	1328.799	462.018	948.934	1237.81	298.152	542.149	561.037	300.85	352.349	435.864	719.398	402.584	614.968	302.757	429.28	335.12
ENSG00000082293	COL19A1	3271	25	102.85	8	1144.975	22.995	27	15	18	143	28.712	57.004	19	22	13	11	5	3.03	90	48	26	20	10
ENSG00000082397	EPB41L3	3133	3223.455	1515.106	204.001	2467.508	1906.524	2913.531	2822.094	1263.733	2255.685	1390.605	1094.392	317.932	551.288	988.404	2221.348	640.932	316.273	575.528	1429.389	501.631	649.184	559.114
ENSG00000082438	COBLL1	3286.4	2036.347	1485.763	639.333	3768.011	662.817	1186.896	2672.54	1338.534	1280.652	1171.033	730.584	4348.003	2045.813	512.111	459.692	281.282	1224.72	803.991	1205.174	473.336	845.13	502.409
ENSG00000082458	DLG3	4354.2	1457.583	3266.918	3356.694	2514.306	2074.281	3267.304	3921.014	1279.022	2115.637	3774.821	851.025	1551.298	733.658	1249.083	695.26	1082.251	825.28	913.528	1040.133	712.775	1052.137	1446.398
ENSG00000082482	KCNK2	2320.6	55	34	0	11	18	16	12	12	21.004	18.002	13	0	45.088	11	27	1	12.001	5	9	2	191	0
ENSG00000082497	SERTAD4	3082.2	361	363.142	285.535	503.16	140	248	727.023	246.109	2433.82	747.761	108	85.145	305.359	92.009	104.022	125.908	277	278.2	113.158	51	218	166.117
ENSG00000082512	TRAF5	3503.6	3286.859	10119.926	3560.304	2624.099	2621.459	3789.394	2061.014	2310.073	4042.008	3178.811	2474.679	2067.831	645.974	1964.311	1825.065	1339.72	761.96	2345.159	1311.914	1888.643	618.657	1534.209
ENSG00000082515	MRPL22	568.4	1117.652	1962.007	790.013	943.777	1320.21	1403.418	1365.519	327.011	817.537	1543.017	455.893	440.617	236.71	385.076	264.645	431.091	206.556	207.353	209.003	340.799	268.042	373.001
ENSG00000082516	GEMIN5	5229.3	954.37	1152.616	376.988	1046.065	1181.236	1030.604	1503.858	613	1205.119	1277.684	657.206	1198.232	396.304	398.42	416.942	768.189	302.768	582.08	408.331	484.095	551.526	463.003
ENSG00000082556	OPRK1	2580.2	0	0	0	1.574	0	0	0	31.001	46.425	0	0	0	3.574	0	0	0	134.001	0	0	0	69.078	0
ENSG00000082641	NFE2L1	4247.4	15306.074	10525.471	14946.256	23091.041	17257.03	17025.8	17786.908	10053.097	16353.339	13420.416	7178.084	7713.336	7501.383	7435.678	6282.241	8052.676	10457.52	7039.706	5604.134	4977.515	6538.285	5079.852
ENSG00000082684	SEMA5B	2175.9	357.768	515.858	258.066	1655.754	345.116	561.936	238.756	744.492	508.552	137.029	389.539	59.194	171.282	369.924	249.427	1213.332	216.492	220.305	129.237	83.975	103.887	112.208
ENSG00000082701	GSK3B	4442.4	1852.984	1844.175	2121.839	3517.58	2133.646	2142.788	2507.123	1952.419	4724.494	2089.839	1032.158	1186.833	1803.033	1069.598	852.78	1456.909	2221.227	1303.513	939.148	1228.003	1724.512	764.125
ENSG00000082781	ITGB5	2359.2	8027.608	5535.186	11402.692	18415.441	17886.72	19871.448	5561.14	6753.41	31021.256	4842.694	4397.69	2131.702	3285.587	6645.359	3549.77	3568.986	6550.039	3841.242	2733.826	3189.141	3046.389	3058.791
ENSG00000082805	ERC1	7374	2990.668	1407.609	1101.136	5261.104	2410.807	1898.82	3367.164	2070.061	3268.076	2055.724	1559.203	1094.693	1202.672	1151.311	1646.774	1771.501	1166.638	1385.501	881.444	1383.693	1930.298	797.854
ENSG00000082898	XPO1	3740.6	15609.501	10015.343	5584.919	14221.899	9506.893	8718.848	10869.571	3430.153	9383.77	8810.227	2364.955	4996.789	5385.445	2413.441	4724.341	7060.992	3200.384	4015.014	4191.601	3810.703	7508.408	4373.683
ENSG00000082929	LINC01587	568.4	3	7	15	13	5	5	1	4	1	6	0	0	0	0	1	1	4	7	1	2	5	0
ENSG00000082996	RNF13	1955.6	3083.819	1992.61	1840.261	1969.325	4983.928	6157.678	3875.145	1289.715	3927.663	2747.142	1458.165	1260.129	1672.311	1557.491	1001.93	1635.761	1475.814	1096.405	1358.628	808.857	1450.413	1460.409
ENSG00000083067	TRPM3	4244.2	121.763	189.435	273.751	186.61	102.903	118.359	272.404	151.608	142.208	195.739	88.966	85.057	60.178	83.226	69.757	49.669	78.603	119.614	68.706	64.025	312.38	41.45
ENSG00000083093	PALB2	2902.9	700.481	470.99	519	594.266	587.74	668.524	928.472	369.012	1022.627	952.695	270.709	332.17	330.974	268.072	223.018	292.516	362.582	282.989	216.544	227.504	432.903	277.322
ENSG00000083097	DOP1A	4830.8	1259.897	2523.752	1943.431	1144.314	1384.59	1116.366	2830.694	1238.053	1929.779	1939.813	836.569	904.107	480.995	757.378	796.463	624.862	578.649	1573.089	836.973	704.624	527.266	478.116
ENSG00000083099	LYRM2	2424.5	1927.043	1734.323	1763.533	2828.029	2292.003	2204.701	2943.454	1008.018	2069.626	1933.609	725.252	1150.147	626.965	866.485	801.3	991.244	614.259	970.28	656.421	640.548	1231.42	513.126
ENSG00000083123	BCKDHB	2552.6	356.184	464.713	212.314	470.253	544.571	675.646	1266.71	317.609	761.838	881.321	300.018	735.412	208.873	320.015	335.458	530.304	201.549	416.605	279.79	216.717	261.336	177.147
ENSG00000083168	KAT6A	8555.3	2526.117	4118.962	1768.001	4457.235	2285.574	2137.209	4870.037	2791.124	5141.493	4964.711	2683.342	2019.087	1877.825	1353.438	1494.645	1691.326	2872.225	2419.506	1571.974	1156.156	4225.591	915.728
ENSG00000083223	TUT7	3006.4	1931.945	2573.287	789.006	2560.968	2037.689	3490.48	3096.981	1023.091	2147.023	2969.917	1076.206	742.884	610.582	886.772	804.958	763.093	948.63	1052.535	955.26	1124.497	807.008	693.876
ENSG00000083290	ULK2	3868.8	1386.8	1253.912	823.894	2219.938	1074.83	1478.477	2386.702	849.816	2203.851	838.878	602.976	820.086	355.07	471.313	480.29	846.093	1520.875	920.369	489.844	305.162	386.024	199.104
ENSG00000083307	GRHL2	204.6	7.601	8.877	2322.359	1378.323	837.302	66.424	2206.798	1052.824	249.183	2075.382	241.653	14.186	115.146	489	4.899	656.073	1857.229	12.033	477.342	1.569	933.579	10.008
ENSG00000083312	TNPO1	4331.1	3042.311	3034.567	792.388	3766.415	3496.43	4033.175	7818.175	1539.987	4518.078	3474.143	1409.733	3197.534	3104.302	1054.639	2476.065	2235.358	2385.061	2532.625	1595.988	2117.893	2150.475	1411.042
ENSG00000083444	PLOD1	2517.2	8544.501	7668.804	22450.74	12987.616	11482.192	17786.012	8884.655	5151.437	15139.717	8519.052	4318.674	1907.011	5065.429	5425.008	6459.92	6110.474	4259.791	1783.026	2224.785	4261.271	2879.915	2772.786
ENSG00000083454	P2RX5	959.6	508.209	2003.332	356.238	137.292	939.302	1059.276	409.666	237.669	154.368	244.651	1152.86	387.768	111.148	837.676	334.197	583.154	32.477	378.409	154.736	525.639	92.708	142.297
ENSG00000083457	ITGAE	693.7	1737.347	3342.272	1173.145	1659.66	1994.343	2248.083	1187.382	660.012	1597.809	1275.026	789.232	424.414	627.41	1001.036	719.52	628.123	923.987	451.968	903.52	964.533	455.116	763.321
ENSG00000083520	DIS3	4846.9	3044.124	2972.873	1104.39	3435.581	1839.002	2519.274	3663.688	1062.697	3126.274	2541.2	842.774	1470.044	830.367	942.987	1186.789	1097.11	1479.75	1244.174	791.729	1477.666	1382.94	901.895
ENSG00000083535	PIBF1	2381.3	531	1141.214	282	1049.724	817.043	1113.502	1710.49	338.416	1086.25	1040.307	353.016	628.598	235.609	329.484	295.953	322.001	379.329	507.585	291.064	287.667	319.479	319.203
ENSG00000083544	TDRD3	2357.3	771.082	1352.342	1012.794	1338.645	2721.142	1449.413	1484.233	421.145	1015.483	890.242	748.47	555.289	350.062	483.273	343.455	203.883	296.203	589.05	304.868	125.917	266.149	185.099
ENSG00000083622	ENSG00000083622	204.7	0	0	0	0	0	1	0	0	0	0	0	0	0	1	0	0	0	0	0	0	1	0
ENSG00000083635	NUFIP1	3324.3	311.16	474.9	184.008	574.005	345.078	438.138	510.213	227	468.274	350.089	164	212.135	140.008	150	190.643	194.169	126.138	174	125	148	181.005	117
ENSG00000083642	PDS5B	3223.2	1263.805	1094.56	439	2389.167	1273.407	1499.833	1918.172	761.064	2211.119	1228.602	749.069	518.905	316.095	642.093	656.323	649.092	389.104	832.273	588.075	598.014	610.999	348.046
ENSG00000083720	OXCT1	2919.5	1353.229	1013.063	2335.5	3327.542	1170.462	810.048	936.188	899.945	2282.367	1747.687	700.583	572.867	283.096	579.145	891.663	1794.431	522.199	631.35	495.425	450.963	1662.844	139.028
ENSG00000083750	RRAGB	880.9	712.166	780.608	912.18	642.46	724.639	913.471	994.996	382	913.489	737.929	371.449	275.604	223.322	332.001	344.574	296.797	678.66	453.318	267	241	257	195.334
ENSG00000083782	EPYC	1371.3	14	8	1	36	1097.987	866.537	0	19	305.154	1	43	2	6	15	21	3	1	6	0	11	3	11
ENSG00000083799	CYLD	4298.7	4338.142	5602.492	1898.006	2744.352	3898.696	3626.723	4518.098	2109.776	3583.5	3546.541	2356.785	1627.458	1349.976	1926.971	1702.918	1313.089	1512.373	2500.084	2005.553	2149.449	723.282	1528.336
ENSG00000083807	SLC27A5	824.7	675.797	700.483	1142.15	440.561	502.56	785.031	685.387	448.568	529.701	881.979	343.928	415.849	290.652	280.326	200.489	217.953	211.328	333.601	299.414	153.713	315.489	226.894
ENSG00000083812	ZNF324	3200.7	680.021	531.073	432.434	564.716	508.287	557.487	599.833	404.064	639.376	508.81	314.815	333.815	279.652	307.066	191.63	258.84	229.094	388.188	304.665	265.895	390.018	230.486
ENSG00000083814	ZNF671	2166.4	1187.513	1221.431	862.001	485.656	873.051	826.002	707.354	658.004	738.813	699.736	404.221	425.757	168.67	495	298.052	111.181	126.001	493.139	267.59	279	418.999	269
ENSG00000083817	ZNF416	2393.3	308.941	244.001	299.117	235.63	258	226.001	226	164.128	289.323	174.181	124	162.139	70.805	121	124	54	66	111.149	82	84	143	82.836
ENSG00000083828	ZNF586	1497.6	465.435	560.225	640.988	497.458	513.897	644.454	706.475	320.869	434.996	583.395	321.331	190.812	111.415	300.996	174.32	106.979	196.057	352.168	295.185	273.343	324.319	244.561
ENSG00000083838	ZNF446	2083.5	862.709	859.864	1794.81	618.786	898.446	1098.38	1098.237	685.85	1003.161	923.161	494.78	417.258	421.181	548.308	373.572	549.315	214.403	547.181	412.316	301.212	397.974	297.598
ENSG00000083844	ZNF264	4452.9	1101.508	1490.963	999.236	1323.23	1348.262	1463.911	1928.01	1311.143	1929.977	2135.046	644.255	908.489	543.87	754.658	897.919	555.909	493.833	1131.227	847.384	594.388	643.883	574.13
ENSG00000083845	RPS5	571.5	28260.717	23885.929	19540.945	17203.708	23543.243	36018.304	23303.136	9248.566	19503.221	26798.271	12914.449	24442.266	7679.276	13138.383	7527.054	19125.259	5578.931	6693.8	6684.214	8638.67	9669.795	10763.186
ENSG00000083857	FAT1	2850.7	2293.008	3372.515	1761.472	8714.856	3527.532	5150.514	8214.674	4613.123	15963.751	5032.541	2268.894	3519.569	1754.326	3343.944	6313.137	2541.099	6273.941	1975.134	1791.005	2286.83	2245.442	1000.521
ENSG00000083896	YTHDC1	2462.4	4529.895	4158.113	2749.249	4531.444	3166.329	3996.945	6015.118	2117.166	4096.348	4908.742	2034.745	1618.029	1603.29	1777.74	1339.043	1632.153	1280.717	2108.691	1561.561	1292.394	2008.442	1295.928
ENSG00000083937	CHMP2B	1677.7	1141.124	1716.421	372.468	1377.177	1721.518	2951.858	3823.878	660.725	1559.634	1722.55	762.426	767.878	573.37	799.433	491.491	1238.266	592.572	697.491	707.286	780.699	833.995	718.293
ENSG00000084070	SMAP2	2241.5	6885.687	8277.48	3253.491	7732.996	10372.905	17411.459	12842.124	3083.523	5556.75	5683.365	5942.364	1753.687	1673.316	7161.404	2310.443	1686.08	814.092	2487.927	2363.248	4215.461	3904.949	1783.143
ENSG00000084072	PPIE	1093.8	2311.196	2743.111	8896.174	8152.109	2430.488	2797.41	3157.372	1431.671	2108.403	3186.921	1344.348	800.091	1279.768	906.631	635.608	879.819	1231.133	761.666	1096.971	731.385	1408.284	1337.03
ENSG00000084073	ZMPSTE24	2568	1780.296	1706.607	743.602	5683.084	2078.11	2870.53	4953.778	869.569	2991.745	1854.669	667.095	1060.703	1086.57	876.247	1166.543	901.435	746.159	821.729	764.524	727.141	2392.566	1362.466
ENSG00000084090	STARD7	2976.9	9511.68	5279.333	5441.312	8218.786	7133.053	7109.539	8623.311	4206.907	7205.608	4856.112	2466.678	4341.451	6289.511	3305.14	2777.818	2668.084	3627.94	2905.298	2434.147	2706.129	4161.666	2601.153
ENSG00000084092	NOA1	3247.3	1997.371	1497.078	674.725	1581.031	1422.493	1343.577	1713.863	801.14	1289.054	2221.199	645.945	1242.858	633.483	515.649	423.41	735.205	1399.332	601.5	536.314	475.85	1105.297	538.364
ENSG00000084093	REST	6968.2	1457.628	1262.648	465.089	2032.646	1431.074	1339.515	2623.174	874.998	2254.678	2335.474	525.986	758.591	1152.861	547.089	882.598	1033.439	1150.761	1034.095	850.477	756.271	1654.635	731.142
ENSG00000084110	HAL	2206.7	166.999	160	91	38	235.001	1879.977	1798.136	114	54	158.001	88	101.001	29.822	104	71	18.005	12.001	18	94.002	14	25	10
ENSG00000084112	SSH1	11888.3	6639.286	3779.639	2598.641	6306.067	3907.427	3928.487	3668.326	3912.291	8194.595	4356.303	3580.174	1737.6	2681.783	2412.701	2573.628	2178.773	2107.258	2446.142	2159.641	2298.434	1594.339	1383.914
ENSG00000084207	GSTP1	797.7	1184.285	1075.703	2829.516	2156.836	1044.796	1345.485	1741.197	491.971	1155.78	1083.733	402.369	873.8	540.959	680.239	246.998	309.163	775.763	404.414	460.038	295.568	1046.759	261.942
ENSG00000084234	APLP2	3147.1	25141.296	17603.164	25583.043	19996.586	36063.566	37852.167	56250.307	13864.597	19874.867	37804.163	18385.739	24136.049	6495.343	15384.618	11196.023	28812.427	21430.977	10406.207	11162.611	9816.071	9470.607	16595.953
ENSG00000084444	FAM234B	4620.7	402.862	312.791	894.083	769.961	545.827	471.245	556.698	384.747	619.016	524.594	314.125	158.47	553.458	245.272	229.218	740.352	420.428	320.258	177.756	263.433	929.035	483.841
ENSG00000084453	SLCO1A2	5031.2	320.6	20.387	702.341	1848.218	15.094	187.213	25.187	15.101	168.644	36.511	28.271	18.737	99.732	6.109	15.291	11.394	214.208	13.391	24.14	3.032	255.203	15.121
ENSG00000084463	WBP11	4463.6	4455.462	2708.051	2138.162	7158.24	3643.652	3607.454	4457.511	2074.795	3759.584	3393.693	2112.243	1558.25	1940.9	1740.111	1590.118	2276.36	2461.72	1519.984	1358.008	1483.695	2033.439	2181.528
ENSG00000084623	EIF3I	1247.5	9538.442	10526.15	9688.355	12685.204	10264.949	12032.945	8410.369	4057.337	8215.89	7769.464	4212.121	4924.661	4250.646	4326.577	2264.314	3910.519	2741.932	2077.247	2487.445	2983.042	3018.627	2498.41
ENSG00000084628	NKAIN1	1803.8	18	16	23	5	11	13	2	3	37.032	4	1	8.878	7	3	39	2	28	0	1	3	37	22
ENSG00000084636	COL16A1	2813.7	24474.322	10039.73	35866.366	33675.912	26582.603	18105.871	8793.964	16498.436	23657.006	3512.324	7113.441	1523.392	4607.342	8029.209	6792.537	3394.826	7260.102	7782.578	3330.254	5983.57	3218.33	2628.901
ENSG00000084652	TXLNA	4707.3	7345.435	5135.547	6862.794	10296.237	7566.84	6725.586	7398.412	4838.169	7876.13	5151.839	3140.737	2765.768	3404.448	3856	2673.615	2688.831	2503.719	2325.601	2274.876	2533.605	1499.223	1964.587
ENSG00000084674	APOB	13953.3	9	1.856	2	9	4	1	24	59.001	15	9	7	3	1	5	47.007	0	0	50	4	1	26	0
ENSG00000084676	NCOA1	6439.1	2427.079	2784.792	1695	2782.444	2160.108	2322.973	3754.156	2513.456	3560.821	2148.368	1929.35	915.593	1515.783	1404.382	1149.141	925.367	1140.903	2293.667	1402.47	1008.926	1648.1	701.126
ENSG00000084693	AGBL5	1766.9	1300.746	1086.007	1221.577	1709.936	922.875	1232.245	1612.763	848.31	1691.049	1256.638	594.865	1148.2	1166.848	614.341	379.095	1116.07	693.82	815.503	679.119	555.96	660.355	580.642
ENSG00000084710	EFR3B	7019.9	170.258	444.346	100.983	116.111	245.627	101.21	165.814	125.841	459.203	216.356	139	59.024	104.098	115.095	144.432	133.716	81.007	89.534	165.119	137.198	165.005	163.912
ENSG00000084731	KIF3C	3743.2	719.366	383.684	1146	977.426	875	691.377	642.13	559.137	1718.857	488.103	585.001	184.476	1030.542	448.002	707.331	2373.499	433.048	590.001	423.231	889.802	1067.044	200
ENSG00000084733	RAB10	1788.5	4255.638	5576.896	2375.18	6350.849	5460.488	5984.524	9262.788	2536.712	5929.158	4646.107	1494.233	2500.734	3690.196	2031.012	2546.671	2512.734	3747.951	1698.392	2219.618	2420.173	2897.066	2216.144
ENSG00000084734	GCKR	1192.5	176.999	22.999	52	62	46.007	97	43	64.001	115.002	6	29	51.028	5.002	389.004	40	62	9	5	4	45.986	75	21
ENSG00000084754	HADHA	2544.1	8878.849	7751.059	6265.427	9707.603	11282.739	12002.515	9177.013	5675.542	7738.472	7768.522	4817.772	4765.958	3180.089	4819.902	3004	5059.225	2253.432	3196.666	3251.918	2998.964	2753.695	3374.951
ENSG00000084764	MAPRE3	1492.9	749.942	1142.145	1479.989	3403.857	1377.878	1339.47	2144.325	889.012	1053.82	1145.918	625	617.89	709.518	702.731	269.14	548.48	763.286	1049.459	642.589	369.571	265.198	393.014
ENSG00000084774	CAD	3021.5	5450.48	4412.471	5269.283	6697.175	4064.174	3588.512	3903.184	2816.754	5387.561	3391.173	1950.039	3031.477	2628.496	1854.186	2837.99	3900.569	2028.581	1408.2	2148.372	1813.379	2820.54	1714.526
ENSG00000085063	CD59	1360.3	25249.648	17265.394	20841.565	25600.694	33996.382	28917.285	27257.584	14059.306	21651.17	20126.286	15293.589	9766.666	4308.559	17409.324	12568.297	10898.632	8177.915	11841.233	7733.829	17250	6271.906	11384.299
ENSG00000085117	CD82	1450	7289.667	2913.901	3620.755	8756.831	6388.269	5123.453	3663.995	4476.445	4988.583	3664.671	3551.153	1316.399	1614.632	3908.416	1177.468	1193.884	2084.074	3344.593	2162.239	2338.884	1007.805	2343.911
ENSG00000085185	BCORL1	4859.4	295.473	275.065	164.591	366.557	432.238	219.031	609.779	404.626	580.148	674.677	222.39	324.7	298.393	159.604	121.389	595.73	242.205	314.066	284.429	137.234	390.24	338.143
ENSG00000085224	ATRX	4594.3	1978.645	2613.32	1141.4	3401.621	2099.934	2331.636	6701.908	1634.349	4678.119	3643.056	1472.211	2078.752	1172.951	1119.813	1663.242	1893.609	1273.668	2440.263	1608.624	1628.23	1962.318	1197.043
ENSG00000085231	AK6	513.8	701.734	1250.021	308.775	599.663	796.702	1038.288	1090.263	255.878	638.834	637.292	243.966	276.722	159.198	250.434	255.534	254.116	156.224	181.024	188.006	199.664	187.006	301.968
ENSG00000085265	FCN1	1118.3	2804.823	698.712	98.109	81.515	4849.807	2845.747	1028.705	806.908	415.251	614.193	821.418	234.229	378.564	1853.28	419.957	1277.724	138.066	178.655	953.884	69.03	155.435	121.471
ENSG00000085274	MYNN	2229.2	1198.558	974.014	1041.812	2241	987.424	1005.253	1244.997	516.147	1413.295	1122.234	361.407	481.735	665.619	359.672	406.616	610.558	758.246	466.216	411.795	381.662	691.934	430.218
ENSG00000085276	MECOM	4288.2	870.908	720.318	2713.984	1803.398	911.459	1238.937	15816.138	1743.917	3103.955	4435.841	1385.262	3681.81	734.236	916.684	297.621	1027.987	643.928	1255.445	766.19	485.283	1513.964	549.365
ENSG00000085365	SCAMP1	3881.1	783.391	738.676	422	907.552	993.794	1319.922	2875.985	402.974	1085.75	1427.108	328	935.584	884.427	275.016	611.507	1007.726	479.062	711.626	466.619	511.998	336.847	635.139
ENSG00000085377	PREP	2562.5	1903.723	1619.35	1494	2592.147	2113.936	2420.944	2435.243	1059.356	2700.033	1674.645	811.734	715.418	714.26	1115.519	784.553	696.461	862.994	632.378	638.214	797.767	1459.943	502.429
ENSG00000085382	HACE1	2619.1	447.017	524.387	362.063	989.563	385.518	407.13	1127.896	377.844	885.903	609.825	280.152	186.675	213.607	212.008	295.752	409.767	352.783	357.045	248.227	264.587	420.026	152.375
ENSG00000085415	SEH1L	2629.6	1501.909	1920.217	936.012	1916.958	1736.324	1738.836	2727.51	846.412	1308.319	2055.378	918.56	1360.517	579.61	818.165	529.4	1258.153	614.5	625.741	722.267	644.181	1526.905	555.998
ENSG00000085433	WDR47	3982.2	601.939	547.321	355.731	1232.585	622.279	821.493	1241.512	504.571	1349.791	524.585	330.544	261.464	282.812	396.379	314.537	499.836	813.889	498.894	338.895	229.439	752.47	296.032
ENSG00000085449	WDFY1	3424.6	2121.362	2492.107	1020.984	2838.095	2746.637	3500.964	5163.491	1528.601	4255.345	2879.578	1309.76	1366.097	1461.352	1166.814	1318.471	1570.176	921.577	1614.921	1494.042	1526.632	1117.66	1399.779
ENSG00000085465	OVGP1	1884.5	546.014	1874.731	697.372	288.999	424	362.023	511.007	310.105	255	349.903	240.999	325.312	46.018	213	108.935	98	94.548	211	94	74	62	145.001
ENSG00000085491	SLC25A24	3195.4	986.237	623.389	161.88	973.918	1330.448	1585.877	2677.951	461.352	1674.892	1287.326	470.655	546.714	524.642	505.176	967.186	1756.949	589.568	784.742	829.056	703.579	610.057	588.092
ENSG00000085511	MAP3K4	2755	2273.872	1930.678	4164.419	4499.863	1999.411	2215.856	2492.648	1251.236	3563.037	1528.308	890.209	679.217	731.288	996.794	912.209	715.615	973.689	1040.616	742.3	996.654	2665.106	326.847
ENSG00000085514	PILRA	957.2	3380.128	1051.343	280.991	1286.293	4380.767	5789.755	903.289	805.863	2335.846	742.284	749.985	259.441	329.555	1464.013	445.684	487.526	110.118	199.483	741.288	251.824	184.818	378.778
ENSG00000085552	IGSF9	3859.9	1900.693	2474.865	5214.506	5599.766	647.762	302.222	487.793	407.244	4496.466	1937.198	210.113	874.802	2081.216	346.509	504.274	238.928	2030.547	234.001	1076.281	230.999	4527.509	800.738
ENSG00000085563	ABCB1	2570.8	239.999	737.559	140.029	95.803	331.889	137.505	280.881	406.022	158.999	180.659	358.994	86.812	52.999	339.433	199.026	118	30	219.828	232.615	210.027	71.998	84.027
ENSG00000085644	ZNF213	2235.1	925.978	1382.589	1260.315	896.776	918.776	974.927	1381.081	801.731	1133.806	1657.138	445.823	453.497	421.03	490.485	405.516	511.474	402.165	454.424	372.508	321.751	366.334	398.048
ENSG00000085662	AKR1B1	1233.1	10864.529	5547.736	3857.577	4742.948	11355.042	7195.846	3417.174	2755.663	5299.707	3155.62	2787.388	1236.823	2442.916	3647.734	1924.98	917.523	3378.863	1727.961	2061.577	1331.164	1745.18	1122.741
ENSG00000085719	CPNE3	4332.5	2592.05	3162.226	1812.439	3668.664	2423.728	3564.717	6532.833	1797.003	4023.831	4467.344	1318.758	3139.836	1435.002	1125.203	1515.14	1819.073	2651.376	1940.509	1212.275	1275.694	2027.127	860.942
ENSG00000085721	RRN3	3240.6	2283.15	2257.087	951.501	1914.326	1406.693	1865.682	3677.295	1156.066	1968.03	3122.924	1058.131	1339.236	1055.514	849.944	754.644	1149.173	683.843	1006.35	765.203	646.354	1388.562	823.041
ENSG00000085733	CTTN	2179.3	13699.058	13494.575	18844.085	17885.827	15184.99	15030.248	20606.398	9906.199	17246.38	18792.483	7685.071	11638.246	4315.725	8358.525	6071.956	10070.286	4445.007	4597.219	6328.362	6588.994	4511.515	5948.038
ENSG00000085741	WNT11	1611.1	55	166.683	219	113.021	139.376	121	219.24	331.683	207.951	183.897	148.968	406.342	3481.334	145.984	40	18	27	155.179	88	13	13	5
ENSG00000085760	MTIF2	2132	2069.042	2425.263	2355.02	2283.73	2331.413	2164.64	2097.095	873.963	1710.674	1551.647	535.706	1573.901	1091.843	819	707.954	1045.679	957.944	630.958	642.91	616.445	1426.873	885.17
ENSG00000085788	DDHD2	2253.2	2267.06	2543.919	1284.542	3422.331	1624.476	2692.89	4424.246	1831.324	5070.605	3471.394	1067.773	1176.689	1448.585	977.792	1165.796	1549.641	4008.944	1545.337	1147.255	899.31	2813.676	596.086
ENSG00000085831	TTC39A	2624.2	273.853	3045.166	485.871	193.956	429.985	973.04	1587.267	326.383	233.503	986.213	225.995	1202.869	196.713	600.648	49	798.232	232.077	229.497	147	122.333	116.982	519.973
ENSG00000085832	EPS15	4927.7	2891.261	4203.498	1126.177	2673.489	3942.252	4061.203	5296.477	1967.212	3977.579	2849.898	1980.223	1675.022	1331.874	1549.016	1751.548	1794.087	1091.974	2296.951	1635.2	1513.175	1010.66	1472.524
ENSG00000085840	ORC1	2958.4	401	281.139	458.989	695.206	242	194.018	93	90	439.671	211.124	113	136.018	303.906	54	136.64	314.686	181.001	27	104	193.419	236.004	228.648
ENSG00000085871	MGST2	620.9	1278.468	1664.65	1696.197	1312.399	2122.592	2782.263	1812.231	1024.996	1069.213	2162.762	840.528	636.592	594.975	1045.914	385.073	432.583	708.802	453.01	595.409	453.177	928.028	282
ENSG00000085872	CHERP	2302.7	3742.56	3877.351	3605.527	3811.961	2204.337	2274.36	2101.814	1931.246	3281.304	2992.867	1757.734	1538.555	1341.522	1538.684	1010.608	1500.061	1726.813	1470.14	1139.1	878.663	2563.846	1213.554
ENSG00000085978	ATG16L1	3032	2251.868	3406.53	2125.925	2009.907	1924.528	2087.758	2680.178	1330.002	2002.779	1787.696	1300.063	1135.663	1034.231	1239.916	790.023	1119.498	478.52	809.238	861.515	904.496	817.264	1143.24
ENSG00000085982	USP40	2208.1	2470.191	2391.866	5751.441	4654.16	3579.204	3553.976	3564.422	2090.978	2290.637	4233.077	850.603	2510.524	1856.577	1229.531	1392.664	970.58	1077.988	1555.226	1217.685	1202.097	962.817	1674.384
ENSG00000085998	POMGNT1	1894.7	4155.015	4014.046	6918.298	6309.772	4534.231	4804.94	5509.346	2909.388	5108.806	3575.283	1915.087	1987.924	2276.559	2029.345	2103.794	2260.848	1758.617	1609.54	1692.021	2221.475	1617.897	1870.897
ENSG00000085999	RAD54L	1731.1	789.05	617.153	1403.467	771.843	478.689	309.337	128.609	113.562	798.233	381.556	148.915	86.694	346.735	103.644	236.532	490.098	365.158	37.029	186.853	260.438	476.295	249.266
ENSG00000086015	MAST2	4586.8	4404.757	10833.838	6912.214	6453.318	5879.17	5265.81	4276.235	3780.728	9191.771	4615.487	2311.116	1559.245	1842.26	2930.489	2766.81	6948.878	2173.766	1574.972	2277.286	1939.975	2652.866	1738.18
ENSG00000086061	DNAJA1	2144.6	8928.8	6269.189	2299.022	11321.012	11694.472	9948.217	14718.523	2648.009	6989.343	8040.153	3733.483	2700.811	1934.355	3367.299	3036.11	3672.175	1681.322	2251.288	2677.068	2819.578	4034.24	3345.492
ENSG00000086062	B4GALT1	4030.6	9425.124	9461.254	6946.304	11458.728	13392.953	16640.945	17103.159	5558.478	15683.118	11904.76	6951.563	4132.811	2889.173	6041.784	12144.745	4605.547	3600.119	3005.661	4357.963	8696.099	4803.966	6103.511
ENSG00000086065	CHMP5	1270	2475.376	2566.342	1005.041	2549.157	4311.1	4606.168	5754.188	914.502	2319.189	4158.803	1174.215	1105.827	911.56	1218.374	1063.285	1349.075	1419.502	948.088	1041.28	1031.968	1471.103	1397.632
ENSG00000086102	NFX1	3445.1	2907.547	3229.604	2501.061	3112.844	3405.879	3154.849	5774.986	2076.679	2978.123	6006.42	1832.132	2009.349	1129.845	1667.407	1308.429	1610.828	1713.267	1884.793	1521.343	1259.849	1876.267	1525.799
ENSG00000086159	AQP6	4961.3	8.284	0	72.835	0	16.92	15.221	48.067	6.502	10.008	8.269	1.405	13.512	3.045	36.616	1.399	3.117	0	51.716	4.842	0	6.461	4.898
ENSG00000086189	DIMT1	1819.8	1092.553	1300.655	337.976	1111.409	963.267	1158.646	1930.32	477.525	1027.969	1268.607	571.018	1021.726	457.776	372.084	427.777	369	305.879	526.016	368.417	439	427.176	511
ENSG00000086200	IPO11	2088.7	915.019	627.391	429.999	948.562	1067.987	1077.737	1472.278	582.174	951.252	597.155	711.67	624.309	447.274	377.066	401.667	454.791	285.266	676.435	278.079	412.389	414.916	382.914
ENSG00000086205	FOLH1	1772	275.611	224.205	631	416.943	317.814	63.828	288.883	49	320.89	164.001	95.999	238.383	65.193	70.001	232.81	436.127	462.539	178.105	33	72.205	290.988	150.186
ENSG00000086232	EIF2AK1	3506.5	6831.929	7393.229	7964.511	11417.739	9580.699	8786.437	12092.935	3495.103	7687.115	8866.08	2646.872	5022.079	3014.765	3365.196	3629.816	6274.251	2762.788	2270.552	2981.822	2044.138	4852.834	3747.265
ENSG00000086288	NME8	826.4	94	126.924	79.001	38	192.999	113	85	39	44.255	32	15	7.003	11	32	37.057	28	3	18	10.001	40.099	30	30
ENSG00000086289	EPDR1	2328.1	495.078	1152.84	410	3717.116	1389.058	2212.398	2491.109	787.672	2703.232	1393.27	442.054	2751.137	410.694	575.376	1386.562	929.455	63	589.333	264.754	136	85	307
ENSG00000086300	SNX10	2017.6	929.544	523.791	8.396	1387.194	1320.841	1167.786	625.43	369.001	1299.732	917.51	458.659	483.736	374.124	459.9	573.262	1015.902	300.867	293.611	887.921	325.317	254	640.637
ENSG00000086475	SEPHS1	2254.6	2713.443	2097.663	2134.074	2123.605	1777.96	2049.501	2846.884	1186.126	2571.717	1625.744	924.042	794.107	820.021	739.761	1012.845	1055.589	894.648	877.685	760.871	624.02	812.006	760.016
ENSG00000086504	MRPL28	1004.8	2422.375	3717.561	5711.222	1878.362	3398.304	3476.686	2528.318	1131.537	2035.808	3280.629	1020.593	916.793	1193.663	1377.227	890.268	1234.515	858.666	624.94	696.743	786.325	1554.002	847.95
ENSG00000086506	HBQ1	368.5	2	37	2	0	3	8	1	0	0	2	5	3	6	0	0	6	0	0	8	0	3	0
ENSG00000086544	ITPKC	3161.2	2450.872	1839.337	7084.131	3813.32	6113.116	11499.769	4533.014	1392.837	2114.251	10376.735	3981.935	1518.669	1640.564	3545.648	1899.054	2272.451	1104.94	724.477	2394.314	3168.952	4235.495	1249.649
ENSG00000086548	CEACAM6	2518.1	2043.003	64290.6	5020.786	241	16362.374	64238.481	75579.057	4037.152	2407.389	60751.075	2814.396	16871.753	434.587	26599.072	2183.774	1928.215	733.857	1604.617	18913.163	692.957	1623.232	17411.222
ENSG00000086570	FAT2	5862.3	2312.407	813.351	10149.448	6984.227	716.85	62.88	117.026	2853.09	1186.419	772.649	24.003	15.397	1698.303	33.636	40.444	58	5297.432	921.109	72.712	1666.617	1065.478	105.93
ENSG00000086589	RBM22	1984.5	3259.771	3358.192	2434.117	2813.433	3412.391	3573.97	3628.103	1593.519	2697.596	3794.184	1586.91	1427.658	820.59	1503.523	1060.89	1238.449	859.008	1158.225	964.927	1016.801	821.245	1071.848
ENSG00000086598	TMED2	2373.5	8972.233	6338.028	6093.139	11837.118	12874.742	21009.814	27888.887	4066.428	13610.484	11737.768	2908.076	5578.195	6051.886	4806.041	7375.437	4361.727	4219.099	3340.016	3062.362	4827.71	3248.096	6351.97
ENSG00000086619	ERO1B	4249.7	805.36	800.397	831	5030.332	602.046	895.183	4385.289	495.116	1661.426	583.161	273	939.473	346.376	338.51	304.521	191.443	343.347	549.207	316.999	281.986	812.057	296.293
ENSG00000086666	ZFAND6	1050	2264.508	1962.644	930.972	2667.863	2851.97	3862.99	5478.812	820.999	2293.882	2740.786	1058.54	1416.112	1231.402	1160.676	1209.079	1864.254	1005.124	1014.724	967.777	750.907	809.275	804.033
ENSG00000086696	HSD17B2	5340.2	14.447	384.317	101.524	53.952	35.49	545.709	85.576	164.997	36.618	48.151	51.938	41.675	24.258	571.31	20.81	8.754	108.913	78.925	23.364	14.531	327.893	3.278
ENSG00000086712	TXLNG	3670.5	900.371	1574.189	647.167	1375.888	904.634	1275.096	2056.63	711.913	1607.725	1585.286	690.004	1664.704	402.622	479.542	369.1	446.301	515.023	763.878	481.471	348.486	960.586	801.224
ENSG00000086717	PPEF1	2722.3	28	134	87	129.767	95	129	574.001	9	122	12	5	13	12.003	19	41	21	96	7	7	7	27	39.234
ENSG00000086730	LAT2	1753.5	3613.727	3568.366	987.33	771.711	4659.916	2846.932	1151.751	1217.839	2058.784	1067.489	1727.113	415.11	462.695	1548.865	832.062	1033.623	255.651	847.785	942.49	723.953	307.593	570.057
ENSG00000086758	HUWE1	3140	9100.794	10512.934	6825.218	20925.276	11933.652	10246.095	16545.197	7372.724	14639.713	13547.925	6973.071	7639.705	5214.818	6048.547	5591.751	7722.714	7888.626	6094.098	6346.718	6559.647	8199.196	6305.93
ENSG00000086827	ZW10	2818.7	1176.464	648.209	742.853	1024.75	1062.557	1040.237	1350.608	542	1500.702	908.34	406.255	575.594	496.004	431	339.143	400.065	1083.267	350.832	381	364.159	849.576	353.959
ENSG00000086848	ALG9	1283.3	1412.473	1556.882	1342.741	1366.291	1424.464	1876.614	2004.147	901.877	1712.443	1253.252	660.157	827.319	450.962	698.558	631.557	585.707	174.979	737.254	457.798	647.897	654.685	419.124
ENSG00000086967	MYBPC2	3425.3	44	72.001	139	206.961	78	141.02	28	48	19	88	153.126	56.112	46.009	140	26	11	29	13.037	60	50	11	7
ENSG00000086991	NOX4	1475.5	366.066	315.743	728.939	1723.589	984.095	1666.258	315.936	111.906	1805.296	110.241	162.116	52.467	89.928	228.792	145.841	106.994	64.825	119.161	37.928	117.328	107.261	104.149
ENSG00000087008	ACOX3	1463.2	888.136	662.522	1469.287	846.432	1113.382	1329.495	1349.45	793	1082.243	1449.733	470.578	491.916	470.773	541.999	322.206	498.333	299.57	513.484	491.525	422	526.913	823.905
ENSG00000087053	MTMR2	3561.7	1772.333	1140.949	912	2355.673	1610.141	1745.018	2872.585	928.694	2858.011	1487.889	788.719	792.888	1236.354	753.226	586.698	862.249	374.484	851.49	625.016	876.749	1101.3	490.182
ENSG00000087074	PPP1R15A	2125.6	4284.29	7963.53	2463.587	8062.489	7297.109	9220.838	8477.101	5526.452	3662.264	5789.775	9805.017	2017.827	1345.877	4748.57	1934.778	2427.944	1580.082	6054.11	2940.961	1057.807	5734.615	1721.148
ENSG00000087076	HSD17B14	913.3	769.332	990.24	592.416	343.003	1263.432	898.311	607.96	530.083	678.651	497.001	408.023	228.657	441.3	461.501	203	464.012	48	255.543	675.093	119	249	274.128
ENSG00000087077	TRIP6	1304.9	4317.894	3724.323	7338.925	7588.055	5058.715	3912.128	3479.17	2714.257	3357.705	7178.05	1728.764	3153.396	2119.179	1922.198	1649.164	2775.573	1913.937	1521.227	2726.897	1152.024	2785.197	1341.866
ENSG00000087085	ACHE	2359.1	379	519.287	195	2095.494	296	1685.604	1114.454	214.034	168	1131.326	639.314	110	223.167	630.582	141.713	273.999	40	180	1848.223	159	158	1038.662
ENSG00000087086	FTL	710.3	302787.353	229869.661	117149.471	82528.878	608491.428	599038.199	211078.229	131091.393	228397.068	129904.677	140174.543	188919.099	98813.353	205602.002	63829.137	57234.444	45927.524	44485.218	120756.824	53581.768	59209.313	72079.454
ENSG00000087087	SRRT	1251.6	9609.327	11254.171	20721.648	11047.481	8795.088	8231.126	7242.31	5440.974	7537.736	8646.855	4582.917	3014.009	3093.883	4871.814	3185.185	4313.008	2528.001	2741.64	4084.055	2428.903	5151.995	2702.578
ENSG00000087088	BAX	655.3	5391.45	4094.98	4356.887	2393.962	5638.519	4676.754	3291.007	1972.74	3569.9	3430.651	1953.724	1679.182	1442.795	2682.792	1345.925	2079.831	957.686	813.579	2269.582	2776.863	1613.702	1568.652
ENSG00000087095	NLK	2743.9	964.049	1318.771	1059.134	1898.869	1682.344	1290.515	2002.612	618.128	1269.552	985.811	481.195	961.505	462.39	559.194	679.14	639.218	296.124	460.253	522.058	557.51	482.267	722.308
ENSG00000087111	PIGS	2108	3639.856	2635.938	4177.169	19367.914	3212.752	3777.794	3682.396	2072.98	3319.808	2214.735	1786.237	2449.452	1662.059	1855.841	1682.275	1683.925	1292.077	1262.739	1461.494	1195.899	1347.045	1979.645
ENSG00000087116	ADAMTS2	5811.5	6534.647	3410.376	2078.34	6986.177	4955.329	6194.783	1682.829	3615.22	9265.933	1382.246	2193.515	381.931	1441.991	2402.487	2605.82	1074.937	615.245	1723.65	932.48	1723.994	810.204	1241.846
ENSG00000087128	TMPRSS11E	1924.8	1912.075	39	79	2970.431	1461.618	96	1	355.638	249.011	198	57	1	43.099	11	92	1502.609	983.202	6	397.371	465.546	122.19	261.509
ENSG00000087152	ATXN7L3	2724.8	5839.036	5226.043	5863.488	3926.099	5072.238	5078.78	6382.332	3316.487	5822.48	4741.731	2379.406	3105.051	2468.648	2503.662	3008.686	3532.946	2254.25	1647.385	2134.52	1877.827	2273.108	2899.095
ENSG00000087157	PGS1	1927.7	4147.466	3175.424	2622.451	2550.194	2745.643	2754.356	5042.087	2861.588	3831.015	4890.546	2570.736	2399.78	1620.564	1691.632	1939.488	1493.813	1524.439	1406.629	1771.65	1824.829	1485.09	1023.931
ENSG00000087191	PSMC5	1220.6	9387.834	7506.092	11940.385	8091.769	9000.901	7783.292	7290.179	3840.344	6433.561	5405.562	3196.641	3967.561	1940.345	3674.189	2544.795	4228.814	2672.731	1722.479	2208.032	2123.793	3318.213	2346.135
ENSG00000087206	UIMC1	1361.3	1845.279	2099.735	1635.878	1410.25	1973.609	1871.1	1551.346	971.067	1430.109	1524.332	1252.08	528.725	468.442	875.291	534.766	548.99	511.25	757.693	522.368	537.333	450.415	445.202
ENSG00000087237	CETP	1485.4	260.034	208.01	98.595	108.978	154	107.373	104.125	133	115	228.992	227.64	15	56.663	92.001	112.857	66.001	26.04	114.039	75.012	81.004	27.227	28
ENSG00000087245	MMP2	1889.7	130333.919	20688.215	14235.317	101350.756	91826.115	96066.472	26708.404	47467.105	151586.918	13614.773	29784.367	2240.221	15078.124	32561.324	18282.857	5796.092	9772.376	22911.046	10239.601	7889.94	7216.074	12324.447
ENSG00000087250	MT3	254.4	2	14	69.003	92.818	6	30	6	0	5	38.261	5	0	2	3	2	0	0	43	4	0	4	3
ENSG00000087253	LPCAT2	2943.5	1571.335	833.871	321.367	981.677	1485.653	1885.765	1600.403	820.583	1588.011	887.034	489.462	322.731	456.942	576.634	435.267	811.975	1238.543	501.038	847.818	884.312	342.79	266.56
ENSG00000087258	GNAO1	4735.8	352.239	366.942	113	132.001	316.002	129	187	230.001	340.034	329	232.999	106.013	218.929	207	243.072	262	63	123	111.006	378.121	147	45
ENSG00000087263	OGFOD1	2666.7	2676.619	2311.3	2007.778	2018.881	2075.394	2056.947	2439.832	1126.615	2229.349	2205.543	1032.683	1127.225	814.352	959.779	800.141	804.22	617.799	721.236	859.028	918.234	1067.108	824.08
ENSG00000087266	SH3BP2	2185.5	5086.473	3553.355	3889.69	4333.717	5270.55	4882.729	3410.743	2292.523	5022.466	4082.321	1837.08	1238.556	2160.233	2252.73	1786.368	1316.171	3459.749	867.766	1826.612	901.257	1138.622	760.216
ENSG00000087269	NOP14	3370.3	2883.242	1920.979	1339.599	3363.424	2118.554	3125.255	2596.129	1351.104	2670.449	3141.297	1461.877	1558.909	1041.204	1278.885	770.346	1354.481	1073.785	737.165	810.417	886.84	820.921	862.688
ENSG00000087274	ADD1	2268.1	11115.591	9233.735	7571.818	11826.132	12966.743	14991.873	13969.81	8836.671	13219.148	9908.233	7626.86	3571.258	4199.538	7362.017	4976.286	5773.505	3910.558	6521.877	4274.384	4120.687	3007.358	2953.833
ENSG00000087299	L2HGDH	5320.6	1095.477	1543.089	969.171	1288.897	939.851	1063.151	1571.04	518.32	931.254	1446.885	269.541	760.377	477.873	379.311	372.663	600.024	461.206	526.854	527.287	479.739	528.323	458.856
ENSG00000087301	TXNDC16	4276.2	309	391.027	232	316.146	296.005	319.551	714.206	170	516.675	402.134	171	242.123	130.123	117	169.365	221	209	313.025	225.192	95.116	162	165.096
ENSG00000087302	RTRAF	747.6	6450.172	5244.004	5839.097	4627.007	6310.719	7105.636	6113.909	1958.063	4947.388	4886.787	1953.127	2016.981	1640.452	2301.003	1912.322	2498.382	1763.787	1216.349	1471.311	1742.175	1715.478	1368.775
ENSG00000087303	NID2	1409.5	1842.27	1085.308	215.818	2661.218	2121.632	1945.319	762.622	1234.462	3177.877	580.774	2090.178	199.874	917.697	928.641	1279.055	973.958	313.536	972.434	410.788	783.118	485.072	503.885
ENSG00000087338	GMCL1	3987.3	962.628	985.53	621.033	1409.056	804.654	1165.497	1942.765	446.016	1395.695	1297.272	341.869	884.721	843.053	347.238	514.602	562.782	808.475	525.54	444.629	349.644	1135.795	900.557
ENSG00000087365	SF3B2	1910.1	12895.202	11104.588	13047.365	15303.58	13831.184	13552.93	13815.206	6758.386	11284.593	10165.73	6890.909	6309.286	5246.408	6949.573	3500.996	7542.559	3809.029	4799.465	4379.68	4487.584	5112.903	5213.934
ENSG00000087448	KLHL42	5272.1	1847.94	1489.92	1515.239	2896.683	1233	1879.138	2542.643	1150	2792.951	1468.578	978.82	998.577	1579.037	787.133	1845.673	899.433	1811.154	1272.743	700.107	1008.838	945.354	395.032
ENSG00000087460	GNAS	1411.5	46362.608	39846.8	53319.566	41688.571	47617.893	62105.279	40604.767	22863.181	46558.219	44433.478	22036.287	14245.8	46222.359	23897.906	21885.266	21881.423	9734.973	16471.005	14345.429	15650.733	20686.682	13423.129
ENSG00000087470	DNM1L	2008	2650.188	3149.171	1116.877	3948.262	2422.104	3242.056	4629.816	1348.609	3901.829	2478.323	1224.876	1236.999	1493.495	1129.545	2459.293	978.491	2718.803	1278.659	1118.753	1979.096	2026.776	1309.26
ENSG00000087494	PTHLH	1084	792.951	93.39	16432.637	3228.357	139.557	613.738	188.115	20	1165.012	106.999	30	12	248.19	918.306	162.88	5538.709	4949.319	43.048	15	828.796	447.1	14
ENSG00000087495	PHACTR3	1495.2	116.999	25	221	856.37	364.176	901.518	466.171	16	123	245.026	89	69.509	42	168.137	82.035	9	10	111	360.813	96	11	2
ENSG00000087502	ERGIC2	1062.6	1782.556	1858.467	939.48	3142.504	3001.132	3554.2	3549.159	815.893	2363.874	2461.358	606.437	1045.829	1209.881	1071.759	1944.067	1193.679	1424.626	786.46	615.3	1049.442	882.311	1741.221
ENSG00000087510	TFAP2C	2680.7	1381.855	504.343	1087.029	884.572	274	429.996	859.982	293	1475.376	977.78	68	292.241	1314.693	125.001	49	51	664.673	129	248.418	61.941	1269.755	641.036
ENSG00000087586	AURKA	1925.8	1315.806	660.706	844.044	1324.927	745.773	782.245	459.185	161.001	1065.659	493.26	203	179.446	703.281	133.011	521.625	855.011	277.27	28	289.744	331.146	1267.171	594.19
ENSG00000087589	CASS4	2600.1	445.345	454.097	191	384.409	371.031	702.009	695.718	745.692	1935.96	616.269	951.609	168.206	248.63	412.945	167.046	148.184	60.953	1281.561	518.955	163.818	129.039	133.144
ENSG00000087842	PIR	1004.7	630.962	256.031	961.63	1515.31	204	1409.677	807.912	307	552.01	211.94	257.009	672.436	638.626	167.001	92	85	2572.624	279.102	132.999	52	298	183.837
ENSG00000087884	AAMDC	389.7	496.026	561.719	1681.667	444.761	903.468	702.549	668.476	337.204	630.182	433.133	281.717	209.75	125.764	305.654	204.947	370.934	117.547	258.398	196.326	141.506	222.703	272.578
ENSG00000087903	RFX2	1898.1	483.291	758.079	886.245	744.647	738.461	671.423	819.555	665.515	608.446	1337.145	1494.851	293.129	332.569	1245.368	158.326	235.063	255.731	1281.662	496.346	212.385	321.51	212.039
ENSG00000087995	METTL2A	1745.4	921.56	798.567	702.048	662.331	1047.278	978.84	1158.075	413.28	926.559	851.59	302.669	784.684	349.961	333.425	342.223	725.914	436.813	253.192	328.607	281.215	512.879	599.408
ENSG00000088002	SULT2B1	1109.1	238.524	475.021	220.116	43.473	339.681	364.525	80.294	97.127	128.27	551.243	149.573	26.901	163.283	129.024	51.089	424.784	144.088	127.626	110.951	68.098	180.238	476.671
ENSG00000088035	ALG6	1303.1	404.836	780.413	509.208	408.205	578.879	637.717	1083.985	166.116	647.059	474.024	161.839	245.5	314.28	162.407	212.644	269.309	250.363	244.035	257.535	257.721	203.171	359.455
ENSG00000088038	CNOT3	2081.5	4112.968	4062.889	4970.915	3809.303	4048.604	4148.055	5011.777	2673.305	3985.874	3937.028	1968.238	1508.409	1591.388	2111.306	1597.296	1936.514	1198.977	1798.789	2068.05	1164.877	2758.931	1347.623
ENSG00000088053	GP6	1738.7	10.786	74.098	41.773	24.643	19.585	21.938	33.523	31.833	27.505	34.354	31.977	14.888	12.3	21.195	11.692	24.96	12.137	38.054	24.726	18.15	13.305	13.007
ENSG00000088179	PTPN4	2308.6	769.918	1249.611	695.029	1187.196	884.087	871.783	3589.043	558.088	772.156	1130.661	341.001	993.404	559.765	397.056	714.339	445.58	452.001	650.498	442.062	456.652	475.009	334.884
ENSG00000088205	DDX18	3359.6	4201.514	2934.069	1526.843	4846.917	2913.294	3523.564	6122.462	1592.353	3255.799	3818.407	1743.236	3110.138	1920.308	1507.441	1863.241	2490.443	1854.097	1610.252	1382.259	1135.913	2033.526	2095.173
ENSG00000088247	KHSRP	1434.8	4889.083	7113.745	5395.93	8934.554	6544.682	4514.714	5556.138	4318.211	8298.246	7543.628	3300.464	3351.669	2592.577	2773.166	2437.386	4213.809	3610.551	2513.707	2232.19	2875.899	5545.918	3116.3
ENSG00000088256	GNA11	3601.4	3305.025	4984.362	5846.984	4459.74	4327.574	3026.768	3817.602	3015.882	4655.619	4821.566	2249.045	1754.366	1562.184	2011.314	1327.653	2293.002	2456.37	2351.709	1523.464	1508.121	2483.042	1683.56
ENSG00000088280	ASAP3	2405.4	2044.508	3166.451	2478.776	1433.019	2054.395	1959.685	2937.36	2929.687	3839.543	1316.803	991.148	780.293	703.656	1107.649	886.756	376.037	552.206	1064.21	464.958	407.128	1017.816	633.567
ENSG00000088298	EDEM2	1730.8	3328.57	2932.524	3182.032	2011.88	4224.626	4820.966	3822.798	1576.127	2455.328	1991.831	1288.486	949.131	1113.568	1998.943	1188.065	1477.589	729.11	907.686	949.841	1075.777	525.604	836.344
ENSG00000088305	DNMT3B	3994.3	516.044	507.007	329	480.071	205.053	190.017	260.106	222	385.033	199.008	79	232.612	216.017	99	218.396	144	295	89	109.048	298.139	137	406
ENSG00000088320	REM1	1497.3	239	185.381	244.854	213.162	146	132.784	233	583.775	291	84.274	197.328	76.018	41.041	115.801	91	61.998	7	363	69	34	16	34.97
ENSG00000088325	TPX2	3330.4	4692.177	1699.346	1822	3099.248	1456.242	965.001	418.002	287.083	2284.636	1020.612	450.333	243.322	1408.453	262.169	1132.731	2304.821	1544.105	79	557.268	1456.807	1874.466	878.949
ENSG00000088340	FER1L4	5830.3	39.511	154.378	0	322.363	225.255	0	150.497	0	78.789	440.449	55.048	0	0	97.526	137.871	393.511	0	119.313	0	149.186	0	436.581
ENSG00000088356	PDRG1	1830.3	1446.514	1216.26	1766.132	704.827	1392.309	1191.234	992.515	419.181	1068.976	939.697	437.362	350.97	846.074	532.659	407.853	380.793	567.976	376.447	376.108	451.946	798	404.966
ENSG00000088367	EPB41L1	3269	2658.229	1845.966	1486	2029.363	2168.924	2739.653	3206.231	2080.004	2667.695	3106.096	1469.001	2226.068	1250.227	1738.432	1030.794	1214.426	1533.185	1830.792	2347.226	546.843	1507.521	1159.887
ENSG00000088386	SLC15A1	2472.6	105.61	50.461	342.892	52.124	53.794	2441.018	99.504	60.441	112.024	73.888	19.945	20.572	49.708	574.297	35.958	22.587	199.553	47.125	122.61	20.828	132.304	12.108
ENSG00000088387	DOCK9	2259.6	2274.615	2990.201	662.579	2877.889	1884.206	2093.196	5048.775	2115.783	2252.04	4906.149	2723.188	3785.878	996.636	1062.155	3158.998	1536.626	1981.93	1698.309	1889.964	1332.859	948.694	897.624
ENSG00000088448	ANKRD10	1321.3	10388.209	12364.581	10829.62	17312.194	8634.307	10374.247	10305.093	5238.347	9502.646	10305.424	4404.251	2358.385	1964.911	5915.906	3045.045	1831.013	1638.229	2607.17	2147.99	3073.441	1620.413	1560.412
ENSG00000088451	TGDS	1708.7	949.377	946.933	398	952.678	677.055	1000.782	1050.146	280.004	756.739	782.597	199	370.604	195.961	282.139	301.729	314.011	262	272.666	230	312.355	221.095	277.39
ENSG00000088538	DOCK3	8587.3	130	326.793	121	638.388	978.067	233.153	99	222	266.003	313.015	125	37.007	34	93.003	52	589.031	154.011	107.002	208	130	682.044	348.199
ENSG00000088543	C3orf18	1788.1	581.001	460.949	478	643.321	614.841	737.007	491.013	354.048	720	577.017	244	356.435	128.152	292	317.25	348.527	119	357.523	193.462	137.01	57.999	162
ENSG00000088682	COQ9	1128.7	2300.285	2340.524	2956.007	2093.304	2173.374	3182.079	2789.451	1111.014	1756.926	3646.166	839.999	1125.051	746.905	1032.107	670.587	763.02	814.052	694.999	807.708	541.149	521.092	830.538
ENSG00000088726	TMEM40	751.8	231.999	51.036	903.068	826.588	253.63	25	51.001	87	147.154	71.046	13	55.02	604.468	73.177	6.015	42.224	329.074	63.049	22.469	36.891	286.104	26
ENSG00000088727	KIF9	574.1	161.436	274.107	166.968	206.474	279.344	263.618	394.432	120.004	178.302	352.858	178.35	213.146	52.005	134.007	71.8	80.734	38	199.694	94.737	83.058	46.894	68.554
ENSG00000088756	ARHGAP28	4063.5	329.019	252.219	179.958	1083.976	563.829	540.864	355.917	327.018	1586.792	272.273	146.55	82.875	367.462	144.391	132.824	73.192	559.095	805.758	170.123	129.005	502.73	54.993
ENSG00000088766	CRLS1	952.1	1787.557	3004.777	2738.058	1738.045	2413.556	3872.507	5397.092	819.434	2091.538	2775.759	506	1505.09	628.867	973.595	843.642	822.045	563	511.012	1979.801	673.04	736.745	1058.142
ENSG00000088782	DEFB127	339.3	0	0	0	0	0	0	0	0	0	0	0	0	0	0	0	0	0	0	0	0	0	0
ENSG00000088808	PPP1R13B	2795.4	2376.869	2959.862	6005.371	5360.561	1435.232	1821.898	6367.976	3217.683	1741.117	6368.649	1750.217	2408.988	1912.82	1279.569	699.736	841.834	1285.553	1350.062	1152.228	736.43	2356.559	1012.339
ENSG00000088812	ATRN	6719.1	2808.339	1542.468	2004.98	2830.731	2991.133	3763.354	5465.948	2756.341	4674.233	2468.934	1409.065	1494.855	1530.891	1938.308	1517.973	2256.129	2372.071	1679.053	1472.58	1162.11	2597.99	1272.054
ENSG00000088826	SMOX	1767.3	1487.529	620.326	1194.202	881.247	783.999	1223.827	669.42	774	1181.213	577.636	641.68	173.046	315.685	1085.001	1089.014	199	637.56	299.169	247.166	1343.533	502.374	201.17
ENSG00000088827	SIGLEC1	5346	1997.09	6130.138	2537.069	2892.926	9834.508	6108.669	4402.739	3552.207	6258.944	3324.969	1674.004	1466.099	1036.565	2803.725	3415.682	1927.725	286.086	1395.858	2879.974	1288.451	683.143	1958.086
ENSG00000088832	FKBP1A	1320.9	12507.423	9601.364	8757.619	10665.898	13822.01	12500.037	20354.363	9276.37	10583.655	12098.994	8241.724	4275.074	4097.192	6031.643	4203.262	7101.523	2877.595	4557.418	4659.572	5566.323	2648.577	4982.215
ENSG00000088833	NSFL1C	1682.5	3893.419	3452.785	4585.396	3902.97	4190.279	5705.361	5616.735	2759.346	3573.326	2556.411	1961.431	1331.472	1298.88	2269.833	1037.76	1575.827	1361.507	1569.483	1638.504	1402.9	1384.711	1393.606
ENSG00000088836	SLC4A11	2070.4	1714.484	581.049	7369.225	492.594	1449.598	491.007	364.999	238	1449.452	1176.093	797.057	61.087	257.587	829	211	68	809.772	723.894	164.286	208.001	1915.804	87.002
ENSG00000088854	DNAAF9	6701.3	1912.717	1647.846	2089.36	1017.224	2454.876	2134.533	2457.313	2151.49	2607.473	2570.449	1417.195	936.998	808.139	1240.256	946.663	1143.11	740.928	1586.879	1210.09	721.399	1565.42	396.313
ENSG00000088876	ZNF343	2863.7	958.808	697.919	1150.577	745.323	1009.151	1083.799	1222.464	816.093	1102.906	957.323	589.929	490.253	262.241	491.33	318.5	382.299	431.536	481.046	332.754	302.728	299.853	293.718
ENSG00000088881	EBF4	1476.6	1249.488	464.434	2538.23	845.072	907.89	841.995	458.861	523.945	760.999	573.884	237.858	53.621	226.917	455.33	296.581	222.324	237.708	356.377	277.262	194.155	144.063	99.849
ENSG00000088882	CPXM1	2223.3	7810.902	3275.562	897.007	3173.543	6458.155	3986.51	739.343	5612.238	5726.06	426.216	1827.967	37.043	716.266	2056.668	1483.644	824.794	389.166	1381.545	255	1094.238	402.403	490.786
ENSG00000088888	MAVS	11534.4	5277.363	5507.445	7597.413	4322.984	6005.416	5519.575	7565.632	5957.815	6819.257	9895.914	3095.45	5078.125	2339.222	3016.125	2719.628	3256.922	3131.564	3473.438	2898.427	2871.803	2948.611	2132.517
ENSG00000088899	LZTS3	4154.2	696.229	1195.657	5785.086	489.135	1261.267	1839.109	5890.209	1067.063	1443.81	4213.49	777.394	2701.692	301.084	1096.066	356.625	1191.552	258	831.382	968.644	378.381	712.49	1400.132
ENSG00000088926	F11	938.3	0	2.337	62.919	4	0	50.627	31.205	56.084	0	170.695	35.76	3.52	0	39.855	0	0	2	2.822	4.804	0	16.349	0
ENSG00000088930	XRN2	3269.3	4817.212	2981.484	1505.697	3887.394	4120.052	4874.779	8626.982	2285.556	5278.096	3374.568	2680.324	2371.343	2040.78	2063.427	1624.735	2812.189	1807.556	1680.189	1894.152	1818.469	2514.548	1672.856
ENSG00000088970	KIZ	2384.6	1150.092	1460.283	4435.61	980.089	1463.153	1504.437	1326.999	863	1333.34	918.825	637.119	786.623	328.288	872	411.803	393.203	469.04	796.439	482.107	361.398	307.223	342.416
ENSG00000088986	DYNLL1	559.3	11452.708	6980.139	8076.226	11493.615	8880.815	12567.321	8074.977	3132.661	9044.337	7141.211	2552.602	1539.809	3228.302	4401.837	2405.014	2677.492	2597.347	2548.218	2224.872	2859.706	3577.149	2366.019
ENSG00000088992	TESC	831.6	575.059	301.331	375.025	1649.312	1238.288	9834.029	8101.85	241.172	188.019	333.818	337.001	1352.641	146.548	1109.347	352.607	95	33	53	131.062	140.858	69.999	712.927
ENSG00000089006	SNX5	1702.1	5969.867	6007.442	4620.029	5418.981	6058.76	8358.457	10596.123	2986.204	5206.226	7223.199	2377.472	2216.727	1731.597	3014.099	2302.14	2695.369	1702.59	2025.736	2573.314	2245.809	2373.71	1983.512
ENSG00000089009	RPL6	782.7	54924.739	44962.15	53633.167	57732.584	46498.038	55160.796	47716.611	21800.5	36752.389	48768.765	22937.516	24437.385	12827.937	23354.415	14376.084	12309.11	11722.56	11234.561	8119.75	14952.975	10961.506	13975.835
ENSG00000089012	SIRPG	1054.8	816.001	1581.146	250.001	165.031	1031.501	561.856	256	197.308	434.375	256.979	340	93.001	143.341	245.998	254.808	206.406	66	142.154	304.05	344.017	110.001	177.999
ENSG00000089022	MAPKAPK5	1868.3	2555.403	2563.253	2465.532	2859.515	2608.337	3390.623	3832.096	1528.381	2795.857	3868.087	1213.498	1279.635	1181.72	1287.697	1568.757	1225.426	1019.522	1287.084	1170.361	1048.094	953.849	1039.054
ENSG00000089041	P2RX7	4678	810.776	1769.477	422.622	291.221	2845.706	2589.602	1227.273	791.253	1342.091	914.569	477.475	434.348	363.419	811.129	616.49	450.883	136.181	601.446	660.522	420.256	231.12	467.171
ENSG00000089048	ESF1	3048.3	665.001	569.19	225	667.193	466.376	599	1132.404	376.166	1010.182	795.09	318.337	378.318	326.495	289	290.001	507.043	301.755	276.391	295.535	238.41	548.933	234.81
ENSG00000089050	RBBP9	3519.7	709.863	817.653	791.694	1201.445	907.069	1060.515	3976.355	699.276	1329.02	1830.184	428.371	1006.512	339.26	435.438	676.076	741.136	407.956	576.689	416.81	505.46	511.054	722.422
ENSG00000089053	ANAPC5	1848	13081.148	9001.724	15495.04	11500.75	10061.873	9946.545	9759.124	7114.356	11754.789	7933.406	4444.342	3288.54	4308.995	5365.532	3677.726	2569.209	3255.545	4310.262	2714.993	3253.066	2561.32	3083.354
ENSG00000089057	SLC23A2	6776.3	2517.159	3320.088	1827.921	1638.728	1752.876	2278.381	3063.934	3066.501	2852.284	2210.118	2438.449	1256.93	878.809	1575.458	1198.486	1334.661	986.306	2184.742	1389.934	1225.946	939.302	845.047
ENSG00000089060	SLC8B1	2451.3	3811.45	4805.966	5858.19	3164.548	5400.384	3861.346	3707.906	2485.269	3572.48	3056.662	2076.399	1451.773	1044.44	2806.719	1779.025	1020.55	1468.839	1535.936	1630.186	1266.366	534.007	1461.654
ENSG00000089063	TMEM230	1322.7	4293.399	4289.741	3444.294	3583.435	5236.304	6543.72	7584.571	2547.542	5691.395	4215.057	1555.016	2206.326	1566.155	2279.258	1942.197	2217.441	1283.617	1661.177	1940.341	1653.701	1940.774	1934.332
ENSG00000089091	DZANK1	2138.9	198.531	328.149	367.258	195.049	343.806	390.146	684.889	218.858	403.397	405.935	131.992	195.551	120.757	200.913	140.235	159.342	104.459	411.495	226.183	119.781	120.841	91.626
ENSG00000089094	KDM2B	3297	2877.45	3342.995	2328.967	4043.877	2956.749	2371.768	2174.674	1856.876	3338.133	1957.619	1589.629	796.857	1105.596	1480.205	1084.568	854.927	1031.949	1523.355	1020.786	953.395	991.515	744.071
ENSG00000089101	CFAP61	3180.5	12	32	5	38.001	100.999	20.004	132	17.201	58	23	20	5	11	24	8	3	6	347.002	52	6	11	10
ENSG00000089116	LHX5	2771.3	10	3	366	72.004	56	5	0	4	26	0	0	2	39.029	14	37	0	166.708	0	6	0	1	0
ENSG00000089123	TASP1	1988.8	403.861	324.001	261	488.055	472.975	694.342	1142.599	387	1125.625	514.006	314	280.723	249.602	315	218.065	260.066	152	259.135	239.137	202.106	274.954	175.124
ENSG00000089127	OAS1	1421.1	1318.809	2530.866	1897.756	2061.566	7168.22	5134.813	3862.611	889.384	1917.749	3073.889	902.8	873.154	488.635	1735.838	1436.17	685.597	367.714	798.963	946.876	931.019	279.388	1603.995
ENSG00000089154	GCN1	4833.5	11262.006	6802.693	8988.358	10182.689	8030.738	7590.714	10074.093	4641.194	10072.594	7830.681	4451.538	4622.06	4429.895	4158.511	4847.23	2671.902	3313.974	2839.925	3598.998	3192.164	3108.601	2943.976
ENSG00000089157	RPLP0	964.7	118935.385	76741.261	97724.077	99527.415	88322.634	112540.126	71352.237	35620.833	61626.439	80616.017	37067.561	55738.338	29625.155	39370.243	24688.021	38108.088	27384.672	16432.21	15871.919	34809.651	26525.533	34616.48
ENSG00000089159	PXN	3578.8	9627.447	7530.494	12197.684	8009.66	12045.824	9655.674	9661.551	9474.324	8194.924	10263.832	7314.343	3831.391	3273.683	5862.477	6523.312	6460.185	3657.095	4930.298	4401.957	9002.367	1997.674	4488.639
ENSG00000089163	SIRT4	1049.3	53.479	46.005	62	95.007	61	59	114	49	64	78	14	51.003	14.017	36	29	37	11	36	8	17	10	18
ENSG00000089169	RPH3A	4284.3	26	0	5	14	17	11	15	16	5	9	20	1	3	18	2	0	2	10	6.001	4	2	9
ENSG00000089177	KIF16B	3593.3	1019.278	918.134	503	905.264	864.662	1327.11	2757.588	750.624	1269.526	1503.489	515.009	1095.607	519.701	508.06	372.889	610.003	797.022	474.24	471.364	287.67	255.655	496.597
ENSG00000089195	TRMT6	2277.6	836.165	708.356	928.99	1063.763	687.622	1029.575	1157.032	488	878.205	624.566	424.992	489.154	405.128	472.752	368.34	469.255	421.006	263.774	361.641	367	481.529	357.082
ENSG00000089199	CHGB	2249.3	48.211	31.57	170.273	31.018	34.761	208.816	27.131	52.223	24.317	15.885	23.143	2.488	28.269	28.014	50.248	10.879	8.135	80.288	14.101	27.208	40.297	12.06
ENSG00000089220	PEBP1	1529.3	8471.721	8749.186	13946.902	11981.222	11520.063	11142.513	14286.981	5091.441	11907.171	8204.002	4776.445	5685.014	2562.244	5180.72	4029.554	2879.513	2772.623	4302.051	2770.195	2911.489	2252.674	2765.349
ENSG00000089225	TBX5	3274.4	519	739.003	977	1332.431	926.131	947.955	1251.545	1209.972	1881.879	818.621	715.823	147.086	281.419	509.666	196	227.055	105	826.777	387.974	168.052	208	122
ENSG00000089234	BRAP	2981.7	1189.04	1011.342	1392.016	1776.142	1339.223	1508.037	1786.752	707.01	1332.495	1237.518	477.504	477.638	481.939	539.186	681.742	456.964	540.44	498.046	417.396	473.025	546.735	500.905
ENSG00000089248	ERP29	1402.1	7026.467	6945.586	11546.747	7790.403	13594.477	16094.44	22442.784	4013.302	5953.557	6829.57	3938.243	2743.899	3456.503	5151.706	3510.764	2190.846	2866.312	2582.112	2196.263	2796.345	2828.587	3073.253
ENSG00000089250	NOS1	11990.3	9.842	32.609	28.038	19.742	30.983	7392.508	84.823	92.512	33.811	69.003	37.992	18	810.369	18.018	6.011	10.009	479.053	70.415	78.793	5.012	4.002	6
ENSG00000089280	FUS	1234.5	26849.216	34928.317	27364.503	27430.318	16849.825	27182.663	29331.146	15760.48	30081.91	34146.873	12196.522	7206.65	8592.126	11341.136	8145.355	7389.763	9231.771	10725.668	8535.429	7293.562	12820.083	8250.377
ENSG00000089289	IGBP1	1501.1	2978.891	3623.447	2914.977	2652.861	4024.964	4835.581	3800.479	1380.57	2714.594	3189.148	1565.242	1798.334	703.933	1561.437	1007.857	1260.019	1065.692	1074.53	743.452	1068.922	1084.301	1247.436
ENSG00000089327	FXYD5	704.3	7862.163	11295.948	3468.054	4040.701	9467.794	12036.1	4450.131	2987.895	4075.523	5573.708	4107.514	1867.169	1356.149	4614.898	1932.617	2112.233	642.296	1683.347	1713.115	6334.044	596.54	1572.688
ENSG00000089335	ZNF302	2091.9	2320.439	3492.005	2273.264	1508.42	2270.874	2143.751	2896.71	1229.671	1988.975	2166.088	489.537	853.865	627.902	718.478	1059.225	1223.108	489.088	1334.334	807.857	698.878	818.929	632.896
ENSG00000089351	GRAMD1A	1885.4	11121.615	6932.461	6043.745	10020.188	7001.547	9764.43	13959.668	4458.577	6666.857	9029.443	4695.445	5774.771	2218.853	3382.373	4164.4	3488.163	1611.925	2050.346	2724.829	2085.812	3844.035	2337.392
ENSG00000089356	FXYD3	490.7	3665.466	2832.743	18825.36	23077.315	909.151	10159.967	4944.824	2254.692	4192.703	3212.711	392.47	2547.33	6269.323	5291.444	51.974	223.528	10002.36	1073.821	338.793	70	24140.152	340.37
ENSG00000089472	HEPH	3921	2015.004	1543.501	585.114	3150.726	2062.76	5917.318	1317.967	1614.012	4626.613	596.41	1279.223	164.088	476.859	1901.932	779.416	376.896	245.515	1298.489	446.986	520.587	303.222	272.002
ENSG00000089486	CDIP1	2131.8	1795.791	2103.3	1484.516	1362.283	2048.971	1796.138	1085.991	1683.893	1458.77	2800.601	1255.319	1434.05	552.133	1001.165	389.656	858.805	556.006	882.119	595.177	428.079	397.629	580.999
ENSG00000089505	CMTM1	755.6	107.811	176.767	69.709	68.547	100.244	87.706	70.053	53.997	107.637	311.195	49.202	28.175	52.168	38.634	55.076	76.71	22.148	35.048	61	59.922	28.148	55.176
ENSG00000089558	KCNH4	3666.4	85	54	18	12	44	16	22	115	72	51	110.987	6	11	33	30	11	7	15	24	34	13	12
ENSG00000089597	GANAB	2887	18219.474	15760.831	20065.284	32901.603	22244.598	22708.042	24144.355	11977.801	25336.537	17297.773	9907.449	10991.22	11494.352	11205.768	10172.554	11508.722	7522.99	7858.637	7430.672	9053.254	11586.82	9060.647
ENSG00000089639	GMIP	3007.6	4222.13	5925.883	2343.073	1869.606	4241.751	3275.912	1793.297	2047.183	3090.41	3314.134	2361.279	1172.765	928.425	2601.036	1407.473	1144.317	805.348	1172.079	1697.222	1346.394	779.073	1248.975
ENSG00000089682	RBM41	1792.1	442.752	684.782	319.692	785.779	693.251	583.084	848.552	290.862	613.683	884.621	211.055	386.643	264.015	224	243.181	403.271	373.342	394.001	247.432	246.398	199.047	585.467
ENSG00000089685	BIRC5	2243.2	4201.408	1507.718	2999.99	2542.528	1707.784	1047.789	427.652	320.971	2389.337	897.573	253.019	386.447	729.965	284.116	680.899	1541.51	783.246	117.307	458.806	1251.463	1179.839	1212.679
ENSG00000089692	LAG3	1396.3	1126.34	2122.775	955.032	522.994	1122.983	977.655	563	541.324	477.989	278.2	342.001	129.148	275.373	379.144	552.792	511.764	139	255.999	516.391	480.913	296	394.044
ENSG00000089693	MLF2	1256.6	13673.938	6071.33	12479.733	13410.76	9699.563	8182.638	9924.465	3948.91	8603.964	9345.239	3721.904	3258.965	5751.971	3805.424	4118.563	4448.063	5445.752	2052.462	2421.124	3252.381	6545.659	4890.716
ENSG00000089723	OTUB2	3754.3	98.364	134.951	146.334	104.09	128.819	295.855	178.33	82.003	187.592	148.948	15.414	139.755	112.472	82.513	58.032	122.251	100.862	24.7	77.519	102.943	70.23	133.223
ENSG00000089737	DDX24	1302.6	4611.098	6473.556	4786.308	5046.104	3198.748	4247.8	5613.678	3253.103	3768.57	4195.355	3524.354	2656.042	1092.626	2532.121	1613.48	1120.009	1485.424	2022.427	1485.32	1883.27	1552.101	1730.396
ENSG00000089775	ZBTB25	5801.9	1156.814	2679.4	1042.451	1238.792	1453.403	1502.452	1589.263	861.823	1475.428	2083.159	806.491	834.708	397.958	697.601	806.708	923.063	524.555	1111.317	834.789	714.637	586.813	392.794
ENSG00000089818	NECAP1	1817.4	3106.485	3183.622	2029.644	3874.059	2893.855	2722.294	4981.087	1605.738	2636.501	3259.473	1389.016	1246.62	1117.446	1420.74	1164.76	1173.924	1438.066	1155.99	1174.534	1068.982	1456.577	1413.184
ENSG00000089820	ARHGAP4	1543.8	10682.206	19417.926	9007.854	3043.883	14641.884	11363.526	4666.506	4976.701	5314.464	4803.44	5890.715	1658.102	1491.781	7185.311	3011.963	2107.945	857.889	3385.341	3862.425	3502.885	1443.11	2330.442
ENSG00000089847	ANKRD24	3738.3	113.001	719.456	706	171.007	343.38	315.882	234.167	181	81.87	345	95	168.026	55.046	129	55	46.013	31	150.999	161	85.064	65	126
ENSG00000089876	DHX32	2653.2	1422.465	1957.75	1942.504	1635.811	1863.31	3388.325	3716.137	823.357	1587.234	1842.61	772.152	878.362	555.831	664.337	745.535	1030.465	509.301	538.546	308.362	584.517	354.489	682.526
ENSG00000089902	RCOR1	5465	2221.988	2027.792	1762.001	2796.198	1502.346	2047.364	3419.848	1626.64	1932.862	3304.588	1242.317	1000.163	1038.6	1241.357	912.83	1202.42	1935.504	906.422	1078.995	1342.918	2289.252	941.072
ENSG00000089916	GPATCH2L	6429.2	2237.373	2795.595	1689.996	3637.119	2300.526	2230.143	3037.415	1541.964	2986.199	3340.274	1194.107	1228.459	1153.744	1269.398	1477.527	1421.639	1615.083	1775.039	1626.69	1346.424	1334.618	741.109
ENSG00000090006	LTBP4	1930.3	4606.794	10072.268	18084.229	8566.101	7365.222	10582.431	9662.464	8192.985	8291.813	11877.766	8284.083	3034.944	2666.87	5853.741	8192.596	8100.631	2763.443	13711.164	7203.464	3970.042	6151.416	1641.044
ENSG00000090013	BLVRB	702.9	2240.347	2621.953	2421	1491.366	2922.304	5032.997	4371.656	1419.508	1592.813	2273.877	1357.002	2063.038	2482.191	1556.858	1378.352	1204.615	1060.233	807.586	1559.926	648.036	3389.716	1047.272
ENSG00000090020	SLC9A1	2888	2739.301	3462.937	4177.103	2449.321	3421.709	3949.224	2472.32	2642.841	3148.76	2866.286	1893.34	932.563	1094.995	2933.532	1122.193	1393.434	1497.161	1229.325	1232.225	1148.925	1619.231	1313.181
ENSG00000090054	SPTLC1	1584.7	2291.776	2147.404	801.289	3609.62	2587.421	3419.584	5240.974	1187.14	3122.552	3766.942	1233.604	1174.79	1044.004	1001.519	1617.451	1637.193	1253.552	1309.306	1238.488	1236.235	996.324	1375.832
ENSG00000090060	PAPOLA	3020.9	7305.464	7803.51	3666.297	11541.294	6812.527	8467.488	15556.074	3652.612	7574.367	7649.981	2634.49	3531.566	3755.79	3047.654	3890.572	3416.039	3433.518	3432.213	3374.145	3651.203	4350.407	2231.527
ENSG00000090061	CCNK	3051.2	3248.971	3551.027	3748.931	3204.667	2171.109	2654.591	2739.354	2269.26	2555.519	2707.158	1402.409	983.505	1166.196	1292.483	1133.4	1052.88	1728.167	885.731	1224.899	1204.858	2564.732	824.577
ENSG00000090097	PCBP4	1766.5	2627.956	2211.907	3890.008	1943.18	2969.423	2694.848	2677.271	2142.438	2523.308	2598.658	1609.184	1080.902	568.744	1618.8	1576.632	980.268	542.481	1110.174	1199.949	794.999	547.015	948.396
ENSG00000090104	RGS1	1262.7	1685.345	29676.218	5277.899	14856.307	18641.136	58605.437	11614.685	3515.427	5626.319	11878.646	9454.469	2209.139	4194.627	11444.897	1924.901	4612.787	1367.99	5722.905	10368.934	7381.99	4246.506	3662.012
ENSG00000090238	YPEL3	896.9	6665.251	6106.438	8238.608	4002.569	8278.001	5225.12	6454.464	3279.816	5334.356	8336.868	3162.575	1862.377	1247.267	2986.945	2164.417	1304.006	1278.049	2531.669	1802.011	1418.183	1241.844	3077.116
ENSG00000090263	MRPS33	506.8	2091.892	1765.226	1463.77	2253.549	1833.323	2336.928	1392.567	533.121	934.449	1223.502	471.632	697.382	633.113	481.205	331.629	894.531	367.01	344.265	418.3	420.196	717.013	442.674
ENSG00000090266	NDUFB2	347	5285.265	3849.889	3821.097	4205.779	3887.859	4166.999	2943.343	1454.73	2477.452	2400.458	1344.426	1082.521	1111.503	1618.627	994.017	1761.945	1009.839	687.25	1055.912	1325.626	1322.821	1337.953
ENSG00000090273	NUDC	1534.9	4900.333	5191.37	6989.83	4672.876	5668.73	5706.239	5495.773	2234.928	4598.552	3788.967	2555.035	2066.041	1421.859	2416.332	1311.099	1701.113	1688.178	2126.116	1693.052	1626.79	1557.09	1459.323
ENSG00000090316	MAEA	2206.8	5514.348	6199.3	6567.417	5094.87	5472.152	6931.616	5475.413	3811.974	4480.307	5748.321	2168.82	2058.507	1754.095	3454.975	1543.766	2307.969	1834.755	2215.689	2082.556	1805.226	1362.693	1484.702
ENSG00000090339	ICAM1	3015.7	14482.546	30984.629	5790.449	46081.898	16068.154	17801.003	27201.736	7055.262	12977.845	16343.355	14570.077	13127.599	3221.877	8027.018	5624.724	13967.373	2156.846	2344.191	12866.677	3724.093	1541.402	27775.617
ENSG00000090372	STRN4	2402.2	6602.388	4458.811	4312.761	22338.197	5835.886	4839.566	6303.286	4157.421	6323.55	5688.678	3549.283	2584.228	2960.579	3157.131	3502.135	4240.318	1811.383	2393.844	3431.025	1742.353	3752.43	2257.737
ENSG00000090376	IRAK3	8387.9	2919.58	2076.907	655.526	1898.516	3408.652	4762.259	5592.415	2105.199	1938.26	2775.463	1296.372	326.8	598.945	1498.555	727.029	530.633	337.429	1184.251	845.926	691.956	672.151	350.933
ENSG00000090382	LYZ	1295.2	59858.789	29809.32	1381.339	5998.721	89659.101	166218.924	26759.06	13945.797	39601.495	33266.087	14205.976	9161.276	8909.55	44220.986	18235.258	16296.357	3605.474	3149.149	29303.062	9100.739	2711.011	18203.914
ENSG00000090402	SI	5840.3	0	0	0	0	0	0	3	0	0	0	0	0	0	0	0	0	0	0	0	0	0	0
ENSG00000090432	MUL1	2270.3	1703.881	1135.627	1137.184	1337.991	2202.354	2686.928	1690.946	1148	1910.438	1274.067	953.189	650.517	668.988	1028.216	720.495	605.798	614.082	647.066	536.157	859.816	440.256	480.003
ENSG00000090447	TFAP4	1979.7	978.269	912.169	985.961	898.46	759.876	441.048	647.16	397.617	771.226	1065.739	344.32	438.485	475.086	242.765	368.894	370.431	336.897	349.523	199.703	219.882	556.879	264.073
ENSG00000090470	PDCD7	2518.2	1288.607	1301.901	1063.537	1905.797	1405.77	1459.03	1850.315	733.302	1532.446	1502.572	611.04	589.807	504.062	619.151	580.308	510.624	806.562	550.7	386.508	367.846	976.408	428.091
ENSG00000090487	SPG21	1436.4	4080.851	4694.676	3402.155	5207.932	6032.568	7181.05	8091.894	2186.284	4881.175	5301.493	2026.407	2171.028	1812.895	2373.187	1678.559	1633.975	1921.403	1424.013	1590.321	1186.524	2088.447	1397.33
ENSG00000090512	FETUB	872.3	1	0	185	6	2	0	0	2	177	3	0	1	13.907	3	0	0	344	0	0	0	6	0
ENSG00000090520	DNAJB11	1649	5145.628	3116.843	5309.427	5094.148	3923.414	4557.633	4722.59	2071.603	5438.766	3188.997	1594.975	1380.208	2498.118	2427.474	1979.822	1859.495	2680.348	1012.224	1322.093	1517.72	2742.251	1756.624
ENSG00000090530	P3H2	2717.6	924.966	652.033	5409.843	9535.44	387.175	1067.256	330.298	553	2133.714	1743.141	565.266	121	494.195	559.117	201.266	135	7482.77	86.096	234.324	1021.823	256.948	43
ENSG00000090534	THPO	1563.3	86	45.067	45	64	35	120.055	327.827	80.931	63.002	39	23	156.002	18.123	39	12	1.45	23	25	14.046	9	14	189.009
ENSG00000090539	CHRD	2585.2	1332.767	1078.34	968.002	933.595	854.064	1515.5	2922.967	2274.716	1465.748	874.587	943.777	782.681	403.768	857.609	273.714	266.079	370.216	558	353.367	248.027	287.325	2234.879
ENSG00000090554	FLT3LG	855.5	802.973	1463.131	904.24	510.861	1020.698	898.064	485.722	563.304	763.257	814.952	545.696	263.281	221.696	469.973	337.89	325.199	89.217	448.303	415.239	274.837	172.233	182.026
ENSG00000090565	RAB11FIP3	2519.9	2826.844	3486.682	6343.747	2483.825	2762.352	2934.171	3602.437	2602.199	3562.614	4010.532	2212.549	1163.548	1451.263	1786.737	1294.397	981.894	1293.671	1786.462	961.999	854.001	2677.336	543.182
ENSG00000090581	GNPTG	1651	4656.883	6420.947	5825.197	3419.164	6454.256	6328.118	6944.89	2872.015	4092.847	5958.122	2325.63	1590.726	1400.367	3067.438	1802.097	1674.629	1233.256	1669.575	1684.786	1066.15	1288.001	1541.586
ENSG00000090612	ZNF268	5811.6	787.141	1097.034	949.105	1027.353	1108.487	980.82	1300.939	536.126	719.323	1291.135	445.088	398.431	491.063	438.586	401.102	401.565	432.688	743.377	397.993	360.047	397.104	591.23
ENSG00000090615	GOLGA3	7106.9	6830.396	5931.738	7860.932	8486.896	9032.646	8202.18	10767.642	4777.718	8986.407	7864.269	2854.811	2887.566	3639.448	4497.325	3135.182	3482.707	3432.624	2668.871	3101.87	3044.859	2307.273	2973.239
ENSG00000090621	PABPC4	1701.8	9420.521	12985.526	6755.894	35508.906	9331.32000000001	12217.533	10760.922	5109.292	8352.216	10783.781	4844.413	5655.516	3868.171	5397.673	2472.803	3223.01	3187.898	3258.591	3926.565	3179.469	6137.315	4453.06
ENSG00000090659	CD209	3999.6	2217.725	648.094	194.679	747.599	2121.626	2094.289	1549.341	1561.82	2401.053	805.399	988.108	387.84	862.058	914.251	1302.996	1114.445	284.298	468.447	871.587	162.456	414.45	401.558
ENSG00000090661	CERS4	967.2	3245.194	2294.102	4767.43	2796.025	1067.439	1237.467	1873.513	986.094	1149.052	1812.046	898.136	1033.819	863.77	650.505	450.014	163.153	987.403	1161.527	665.296	386.11	783.886	1596.599
ENSG00000090674	MCOLN1	1330	3555.287	2456.474	2297.812	1575.355	5189.06	2213.201	1483.826	1457.706	2385.481	1594.032	2598.371	553.016	549.999	1401.265	826.092	686.758	684.723	605.364	896.534	472.663	606.781	771.104
ENSG00000090686	USP48	3150.6	3851.749	5588.585	4615.434	3839.294	4052.047	5317.445	7466.51	2954.314	4703.309	3698.445	1931.749	1497.548	1502.499	2588.585	1453.5	1456.607	1202.51	2130.947	1538.248	1938.74	1269.743	1107.478
ENSG00000090776	EFNB1	3134.3	2884.947	1841.841	5854.874	4209.135	2793.908	1761.656	1114.327	1797.082	3845.489	3378.641	1008.549	466.432	866.379	2139.683	1066.095	566	4635.908	1012.095	755.003	1874.557	892.007	481.192
ENSG00000090857	PDPR	8894.3	7046.017	6543.712	6763.653	4868.297	1986.149	3452.045	4041.795	5147.745	4928.142	9069.88	2980.603	2202.722	3070.442	2667.867	2720.81	2761.186	2167.866	3347.565	2655.109	1751.778	2034.971	1419.816
ENSG00000090861	AARS1	2658.5	7979.914	5024.125	6045.351	8045.924	7416.121	12286.962	13018.631	4033.666	6793.721	5147.487	3336.899	3633.163	3552.638	4036.5	2095.494	2828.431	4141.156	2540.176	2005.537	2150.659	2936.672	2757.11
ENSG00000090863	GLG1	5296.1	11710.414	10592.444	12388.675	12146.457	12625.606	14450.394	10276.863	7239.529	12998.421	10662.916	5359.717	3732.866	4984.92	6707.713	5559.77	4858.942	4491.585	4931.032	3566.846	4721.504	3512.848	3656.628
ENSG00000090889	KIF4A	4119.1	1054.997	833.999	753.158	2431.611	457.002	480.002	144.221	115.046	866.457	300.392	170	105	247.611	121	389.27	541.529	474.003	26	198.963	585.798	708.37	401.008
ENSG00000090905	TNRC6A	4573.7	3939.353	5745.948	4647.271	3673.809	3110.52	3251.174	6059.192	3858.477	6690.729	6329.173	2116.055	2419.018	2077.596	1923.409	1897.869	1976.587	1904.701	3117.128	1923.825	1692.568	2579.2	1680.718
ENSG00000090924	PLEKHG2	2805.6	5949.255	6609.08	6988.897	3787.394	4278.853	14627.926	13727.437	4126.316	6345.129	10781.828	5376.644	1881.541	2046.221	4536.221	6625.356	2598.2	948.197	1662.937	3207.62	2616.515	7902.718	2622.545
ENSG00000090932	DLL3	1934.7	38	3	0	7	10	13	29	7	15	0	2	13	43	7	132.043	158.534	5	1	35	1	133	1
ENSG00000090971	NAT14	887.1	1016.397	637.102	2581.72	826.494	1356.676	1251.146	1507.26	532.001	1156.018	2210.723	289	461.059	473.316	372.001	447	664.151	116	540	543.012	313.412	399	303.358
ENSG00000090975	PITPNM2	6182.9	732.556	744.165	469.317	1058.491	638.658	732.606	1665.574	834.748	574.397	1633.66	662.348	195.744	425.235	206.28	400.965	965.349	748.071	411.356	764.221	1278.06	266.236	389.453
ENSG00000090989	EXOC1	2068.5	2332.703	3062.188	1657.121	2253.195	2627.765	2991.801	2987.982	1315.819	2372.91	2712.691	888.405	972.037	995.263	1119.826	988.912	1643.498	2620.094	1088.114	966.57	815.785	1447.756	620.35
ENSG00000091009	RBM27	6283.3	903.094	1214.66	298.954	940.389	1162.556	1163.249	2168.475	486.448	1356.944	1218.38	555.45	904.922	592.282	373.82	533.6	686.198	409.076	736.566	549.713	565.27	560.262	502.372
ENSG00000091010	POU4F3	2383.4	0	0	0	0	0	0	0	0	0	2	0	0	2	0	0	0	0	0	0	0	0	0
ENSG00000091039	OSBPL8	6197.5	1970.337	1591.335	520	1921.247	1820.485	2467.528	3627.902	910.345	3424.722	1894.511	941.712	872.724	1056.712	638.356	1355.102	1020.397	1101.256	1594.365	1091.684	955.364	1298.789	884.306
ENSG00000091073	DTX2	1369	2773.259	4198.03	7213.574	3365.394	4456.348	3253.595	1772.018	1847.1	2681.31	3216.476	1327.45	697.434	740.493	1482.837	1147.833	1571.594	1283.563	1093.99	2433.026	1060.291	1772.332	1616.86
ENSG00000091106	NLRC4	2700.1	471.354	407.47	87.024	147	1020.744	547	306	256.082	312	232.466	193	97.133	100.745	314.098	149.001	135.136	41	84.075	218.309	61.034	46	97
ENSG00000091127	PUS7	2885.5	960.127	871.712	539.197	1520.884	608.905	741.147	885.36	451.105	939.474	877.788	278.12	768.109	703.105	227	475.454	1314.041	528.37	179.008	528.053	228.999	785.241	257.044
ENSG00000091128	LAMB4	2327	80.108	133.463	199.103	1316.318	88.605	90.827	90.706	108.576	90.143	194.807	83.986	41.532	53.522	67.031	41.599	41.697	50.238	69.079	58.379	42.622	297.95	34.735
ENSG00000091129	NRCAM	4022.8	749.873	109.112	118.706	978.493	109.695	70	313.943	303.029	688.033	340.847	104	99.172	1576.665	147.01	113	236.766	385.89	109.144	150.813	93.999	328.001	43
ENSG00000091136	LAMB1	2760.1	23487.662	15015.157	10860.753	29327.112	19578.549	26144.66	12742.891	13759.88	26197.363	12650.339	11491.891	2349.224	7514.086	9868.187	10268.267	13657.91	2737.416	6767.673	4498.208	9519.432	11276.884	5013.164
ENSG00000091137	SLC26A4	3699.6	46.551	100.345	61.677	78.847	67.569	168.88	379.935	115.327	79.664	62.018	100.749	49.28	74.44	33.528	26.805	14.292	44.884	187.03	32.81	33.538	124.567	490.101
ENSG00000091138	SLC26A3	2695.3	2	2	0	0	2	0	5	0	1	0	0	1	0	0	0	0	0	2	1	0	1	0
ENSG00000091140	DLD	1886.6	2814.931	1995.495	877.845	4458.949	2384.39	3645.972	3081.327	1085.896	2162.275	1562.239	947.21	1196.908	1457.305	960.633	837.758	1516.561	1506.608	840.681	996.095	764.119	1927.551	1008.266
ENSG00000091157	WDR7	6701.6	461.741	705.29	100.717	1128.191	600.919	704.986	1481.135	454.766	1431.52	775.047	675.02	454.484	520.606	326.464	440.518	798.654	419.461	909.388	720.929	491.432	469.993	212.623
ENSG00000091164	TXNL1	1351.3	2668.265	2464.883	1907.891	3897.071	3735.384	4358.532	3578.086	903.268	3957.456	2649.402	1070.373	1398.057	1274.968	1204.722	744.382	1214.316	1266.549	818.168	858.436	1098.575	1243.689	584.02
ENSG00000091181	IL5RA	2230.9	94.999	87	34	109.999	195.921	286.001	314.013	176	86.075	25	82	20.382	12	198	14	13.001	11	835.62	104.001	27	64	26
ENSG00000091262	ABCC6	3646.9	148.25	1781.083	647.538	273.975	274.4	638.292	2212.347	326.902	313.188	2374.957	239.627	1845.251	304.125	183.579	169.521	294.819	133.053	449.977	326.362	61.904	79.073	771.136
ENSG00000091317	CMTM6	3657.2	5578.787	4112.088	1028.167	5549.533	7420.281	6109.803	8647.858	1991.74	5340.321	5346.404	1941.031	1974.08	2970.249	2918.144	2536.175	2859.338	1671.634	2165.033	2351.075	2253.278	3522.899	2646.784
ENSG00000091409	ITGA6	4757.4	10015.879	2691.579	4109.277	27241.077	5344.468	3965.44	5353.146	4118.795	7926.066	2822.629	3364.924	1488	2000.018	3651.086	2846.622	877.335	14053.663	2624.765	1560.911	3355.147	3623.925	1439.246
ENSG00000091428	RAPGEF4	2442.3	544	436.023	348	450.012	264.999	297.071	775.734	469.032	320.027	604.147	400.391	153.369	151.072	308.068	257.601	169	125.005	180.203	246.696	125.999	189.079	71
ENSG00000091436	MAP3K20	4669.7	2033.759	2046.258	1445.255	3980.034	1479.743	2439.944	3758.126	2137.416	2466.434	2087.549	1613.411	3586.671	954.536	1045.22	1241.363	1274.828	1374.63	2574.274	1542.56	1504.263	1233.199	798.369
ENSG00000091482	SMPX	770.3	1	68	5	16	66	10	0	0	10	32	0	0	0	14	6	13	0	0	38	49.414	5	0
ENSG00000091483	FH	1593.6	3256.225	1860.147	1571.994	4067.233	2136.176	3066.957	2951.633	876.597	2156.683	1774.098	815.084	1537.142	928.321	959.346	687.413	897.865	1040.423	533	605.359	663.069	646.752	931.9
ENSG00000091490	SEL1L3	2631.8	7605.868	8427.271	3929.984	4398.789	17064.554	13640.788	25792.146	5452.86	8128.595	14279.186	4464.755	5112.079	4158.602	8781.553	3084.159	3980.202	1812.07	5462.354	3344.215	3490.759	2105.235	3818.621
ENSG00000091513	TF	11265.8	460.471	825.977	1533.954	714.849	638.138	1049.066	427.267	1031.775	488.083	739.189	321.548	219.539	568.729	441.448	165.981	294.704	607.316	568.695	358.859	247.608	289.189	260.672
ENSG00000091527	CDV3	2800.1	10732.326	7213.754	3571.109	9585.141	10926.94	12394.605	11962.877	6093.877	13092.355	6024.685	4311.714	4074.934	5078.592	5343.691	2627.564	4326.218	3687.273	3276.93	3653.112	5097.247	3382.497	3545.691
ENSG00000091536	MYO15A	2413.2	91.946	695.056	659.258	226.387	273.213	318.702	291.874	223.121	143.109	349.799	103.222	193.913	81.239	129.661	50.081	635.691	362.024	216.928	66.035	35.195	65.237	85.632
ENSG00000091542	ALKBH5	2397	3755.697	3386.91	2122.217	4819.337	4321.449	4762.218	5754.869	2648.991	4791.139	3811.109	2400.208	1649.41	2083.476	2311.071	1343.77	2423.006	3275.492	1886.297	1133.726	1551.145	2075.936	1544.497
ENSG00000091583	APOH	1008.3	1	188	11	0	65	8	8	3	3	150.228	6	285.474	0	2	4	2	1	4	12	2	0	33
ENSG00000091592	NLRP1	4753.1	6148.703	15468.378	4915.1	30509.316	6856.373	6161.615	3951.189	6230.382	7053.804	4031.312	5310.093	2827.871	1462.24	5137.716	2533.318	1312.792	8419.375	3227.643	2348.829	2580.928	1337.242	1365.465
ENSG00000091622	PITPNM3	6419.7	757.971	1236.076	880.735	611.7	371.233	341.344	1536.179	673.014	1375.044	1637.397	297	472.469	1097.096	429.006	372.729	1662.893	2687.187	511.44	393.433	330.033	1411.492	464.106
ENSG00000091640	SPAG7	824.9	3130.784	4081.183	3352.134	4097.775	2725.441	3433.398	3086.422	1276.734	2624.548	3453.943	1229.356	1140.389	1036.076	1728.866	964.368	1571.912	1558.133	823.305	691.092	829.128	1037.243	670.364
ENSG00000091651	ORC6	1507	1923.016	2482.267	6777.521	2295.285	1591.055	2268.023	1063.478	1595.399	1201.299	1718.901	613.518	627.07	656.285	625.701	540.647	805.195	1242.38	544.3	607.257	678.301	994.545	638.987
ENSG00000091656	ZFHX4	2868.9	0	1	3.224	32.671	0	4.296	2	3.468	4.435	37.236	0	0	17	3.504	0	0	0	36.18	0	0	30.088	1
ENSG00000091664	SLC17A6	1682.1	0	0	0	0	0	0	0	0	0	0	0	0	0	0	0	0	0	0	0	0	0	0
ENSG00000091704	CPA1	413.4	1	9	16	0	2	2	1	30.999	5	3	6	0	0	2	0	0	0	2	1	0	0	0
ENSG00000091732	ZC3HC1	1693.3	1407.008	904.634	1381.03	784.922	1039.409	903.579	682.531	544.845	740.336	845.262	375.948	321.246	450.441	387	283.699	766.598	283.009	264.01	374.073	362.065	375.316	385.001
ENSG00000091831	ESR1	5992.4	147	563	62.001	223.001	977.153	487.005	413	309	569.02	4923.109	191	201.99	87.004	193.006	156.093	103.008	45	420	240.792	164.928	46	581.162
ENSG00000091844	RGS17	4416.7	98	1945.459	214	831.324	228	371.033	212.014	66.003	198.075	1074.026	46	153.874	46.015	51	38	205.022	50	129.204	102.082	314.268	191.083	46
ENSG00000091879	ANGPT2	2978.3	558.849	850.025	227.975	1076.448	1135.596	755.985	398.441	572.189	867.823	430.18	1944.78	313.419	341.061	397.486	376.159	1154.509	151.13	1038.123	162.95	362.976	459.298	320.468
ENSG00000091947	TMEM101	1283	1305.749	1255.371	1966.683	1098.03	1865.018	2034.538	1513.791	763	1234.145	1569.065	569.816	1431.908	636.052	634.808	774.931	1487.567	497.606	480.932	589.324	459	411.419	1190.534
ENSG00000091972	CD200	1606.1	1320.32	1669.308	164	3180.546	1305.159	1224.41	1152.867	1324.496	1683.274	539.864	1297.972	169.345	456.074	390.631	478.353	384.666	118.139	597.237	438.861	349.975	180	255.895
ENSG00000091986	CCDC80	2247.6	13142.788	9381.453	3264.727	21068.661	24670.384	34591.696	8469.416	26029.805	46117.374	1197.542	19193.711	904.17	4731.295	10250.06	7545.195	4458.327	3439.325	20050.867	3718.164	3087.933	1586.304	2662.94
ENSG00000092009	CMA1	769.3	6	9	39	15	18	8	15	60	13	18	108.131	10	8	32	2	2	5	137	3	2	1	2
ENSG00000092010	PSME1	830.6	8690.785	12581.095	6373.458	6874.807	12866.797	14446.485	9890.605	3669.927	6026.992	8688.621	5036.374	3451.97	2151.289	4936.904	3103.411	4210.892	1775.472	2253.048	3786.644	3409.328	2210.456	3062.918
ENSG00000092020	PPP2R3C	1044.5	1691.359	1076.245	628.002	901.727	1940.565	1960.728	1450.121	520.114	1182.966	812.845	456.078	270.833	289.603	655.449	462.162	548.61	230.598	357.537	386.791	523.696	239.776	463.358
ENSG00000092036	HAUS4	1140	1739.749	2859.096	1216.09	1610.06	2088.146	3014.244	2741.199	1233.304	2131.861	2311.325	789.041	1119.875	674.093	776.177	500.62	1272.076	698.921	757.809	838.399	680.762	620.033	988.233
ENSG00000092051	JPH4	956.3	1.868	4.35	0	9.192	8.997	9.138	26.554	0	30.852	13.089	12.474	5.104	14	11.547	19.495	4.887	3.175	40.033	13.251	2.705	1	6.501
ENSG00000092054	MYH7	5914.9	0	13.532	2.399	0	2.093	4	0	6	4	4	2	0	0	0	0	4	1	0	0	1	2	5
ENSG00000092067	CEBPE	1386.3	231	16	12	5	32	19	6	26	40	8	6	7	5	28	8	17	4	5	6	6	0	23
ENSG00000092068	SLC7A8	2843.1	3686.082	1312.698	3445.079	1836.316	3774.136	1812.42	2311.606	2408.874	2611.415	669.973	1808.484	1076.449	6500.77	1361.778	1691.28	274.999	5904.437	858.731	484.639	315.066	887.999	556.311
ENSG00000092094	OSGEP	1287.6	3559.986	4471.493	3973.584	3695.657	4214.533	3742.664	3630.942	2013.456	2462.966	3212.445	1634.626	1209.74	903.322	2030.123	878.394	1330.52	805.139	1616.263	1481.663	1093.233	1175.887	676.525
ENSG00000092096	SLC22A17	1956.7	1466.577	1074.188	2300.253	2106.401	1732.927	1612.245	779.035	1378.766	2133.642	2015.966	747.151	182.235	521.17	1007.522	652.92	344.168	487.002	910.137	377.211	250.932	597.263	251
ENSG00000092098	RNF31	1100.2	3674.494	4279.355	5237.93	2321.306	3904.973	3243.609	3709.012	2635.106	2851.075	3451.726	1822.954	1495.894	1432.054	1924.557	1508.854	1355.752	1252.977	1473.018	1633.98	1468.183	1935.084	1144.688
ENSG00000092108	SCFD1	1251.4	2660.439	3119.293	1939.081	2407.548	3198.25	3824.217	4593.733	1154.885	2808.877	2315.194	766.494	1071.824	803.785	1180.931	919.005	1184.198	849.717	923.067	859.121	1003.891	1075.494	936.674
ENSG00000092140	G2E3	2984.2	819.707	646.062	303	759.026	541.005	532.024	1063.682	255.001	839.272	610.7	217.999	266.561	327.663	249.001	343.319	502.001	437.659	433.699	342.247	475.555	603.646	311.005
ENSG00000092148	HECTD1	2251	5290.071	6642.732	3547.346	4765.993	4718.054	5596.194	12199.944	4080.315	6533.46	6294.945	3056.478	3921.469	3555.307	2819.75	2527.014	2883.385	3651.423	4940.092	2678.855	2408.618	3602.34	2250.558
ENSG00000092199	HNRNPC	1370	24795.102	22513.403	11945.204	29168.077	22162.041	26564.703	27023.53	7586.286	18523.146	23744.698	9709.625	8801.639	8533.365	9452.892	6930.876	9863.573	6741.824	6155.083	6050.308	7587.766	9455.165	8512.775
ENSG00000092200	RPGRIP1	1306.9	90	153.388	78	54	147.029	74.999	125	105.104	44.005	113	71	66.304	13.017	32.999	39	37.001	4	27	70.031	20	42.001	19.001
ENSG00000092201	SUPT16H	3053.6	6993.505	5445.031	5644.454	10598.138	5465.672	5261.039	7042.086	2926.656	5606.767	5652.831	2837.192	2754.092	2528.26	2228.301	2472.733	4371.658	2578.826	2311.994	2475.669	2587.498	3444.262	1516.777
ENSG00000092203	TOX4	3149.2	3798.676	4117.262	3557.134	4843.513	4286.979	4302.747	6051.554	2274.789	3227.242	4455.37	1857.727	1625.238	1704.571	2019.997	1421.354	2277.244	1692.806	1514.246	1591.096	1805.084	2001.777	1278.968
ENSG00000092208	GEMIN2	720.2	762.874	413.999	421.992	377.745	525.011	584.623	456.388	149.55	342.188	341.167	124	189.987	216.618	150.002	160.257	246.002	197.001	127.999	150.172	164.474	261.462	172
ENSG00000092295	TGM1	1429.1	692.019	364.971	874	137.001	161.05	151.004	213	141.002	311.001	231.07	91	98	97.072	60	103	109	329	87	96.999	105	42.023	61
ENSG00000092330	TINF2	1630.7	3206.379	2561.097	1613.262	2074.719	3530.645	3801.287	3113.746	2129.38	2952.512	2145.685	1917.482	1063.176	1100.833	1950.297	1092.09	1301.138	1302.034	1227.383	1350.216	1205.225	785.001	812.612
ENSG00000092345	DAZL	2882.3	14	19	0	12	38	6	7	8	7	0	7	0	1	6	13	2	2	2	0	1	2	2
ENSG00000092377	TBL1Y	2144.3	5	0	26	0	4	0	43	0	0	41	0	0	0	0	2	0	32	0	0	0	0	0
ENSG00000092421	SEMA6A	4962.8	821.367	700.537	1047.228	2229.604	507.559	448.056	723.62	1426	1757.621	1360.119	1823.112	229.324	727.582	729.48	362.61	230.327	455.85	1720.52	570.18	365.395	1849.443	66.875
ENSG00000092439	TRPM7	4180.8	2552.887	2491.535	1750.877	3607.95	1550.942	2501.2	3914.951	1640.265	3993.861	3094.769	1091.932	1030.799	2138.244	991.802	1515.483	1215.549	1937.768	1021.567	1102.782	1068.816	1761.067	758.404
ENSG00000092445	TYRO3	2167.3	1016.861	1085.643	1312.875	1163.989	938.348	823.216	843.173	956.884	1080.558	1197.443	450.884	120.365	539.889	389.412	694.882	402.327	831.512	910.097	545.675	313.236	1023.87	729.358
ENSG00000092470	WDR76	2377.6	660.913	486.295	198.784	1559.702	498.134	507.035	452.39	214.516	657.047	535.895	352.569	229.929	271.837	160.571	362.569	366.723	295.479	163.709	308.261	214.395	354.867	256.12
ENSG00000092529	CAPN3	1279.2	1257.075	1605.951	6589.211	1086.198	2964.406	1636.998	1469.444	1139.23	942.875	1903.327	807.987	673.235	204.41	1128.167	407.503	178.68	325.791	500.094	421.36	292.983	196.175	216.621
ENSG00000092531	SNAP23	1482.6	3068.478	3242.768	1343.194	2544.972	3481.677	4638.616	4428.352	1638.187	3910.397	3161.996	1583.096	1339.422	1261.187	1305.339	1516.548	1164.855	1084.833	1431.841	1616.335	1062.224	1338.08	1186.163
ENSG00000092607	TBX15	3080.6	65	912.816	129	83	76.001	120	956.017	80.106	146	468.653	104	82.115	7.004	70	160.013	8	17	6	13.017	31	79	144
ENSG00000092621	PHGDH	1642.4	1894.765	837.322	3991.633	3360.014	848.234	2969.194	1482.594	944.253	3658.78	218.056	469.001	465.629	1816.149	837.62	233.737	60.315	2535.866	718.24	227.245	561.262	2869.54	683.388
ENSG00000092758	COL9A3	675	333.323	174.245	196.261	115.916	153.834	368.185	108.249	156.167	345.193	58.499	29.779	76.079	35.521	183.754	18.76	78.795	9	133.281	46.738	127.438	206	49.001
ENSG00000092820	EZR	2908.6	6420.315	6637.411	1072.707	7960.467	8208.379	16861.759	33648.998	3739.215	7957.132	14402.368	6307.161	10657.033	2877.238	12236.68	4504.602	3624.327	7285.173	8111.135	6955.424	6077.374	9650.069	4373.861
ENSG00000092841	MYL6	534.7	68077.376	42212.018	64031.157	50392.752	62251.515	80522.035	42917.469	21674.002	49037.452	35271.126	23325.459	9620.063	12688.759	27521.957	14055.668	11438.274	7437.386	10232.787	13007.2	18459.932	12836.861	12169
ENSG00000092847	AGO1	13451.7	2582.787	2672.05	3668.79	3390.77	2815.107	2382.454	2784.823	2426.927	3831.445	3229.474	1522.057	1520.782	1669.7	1317.688	1117.949	1270.264	1138.981	1692.988	1340.734	1004.505	1293.404	1558.039
ENSG00000092850	TEKT2	1334	26.001	61	96	213.16	281.144	103.026	463.255	67	83	178	83	4	3	108	11	11	5	1132.731	213.737	28	9.999	10
ENSG00000092853	CLSPN	2729.9	382.931	267.576	151.97	809.069	177.067	162.399	175.231	103.665	505.756	290.834	107.718	115.185	381.007	67.742	191.609	383.604	208.859	41.41	190.3	197.543	353.584	176.222
ENSG00000092871	RFFL	3979.4	2023.104	3420.418	667.872	1682.068	2177.293	2036.715	2137.748	1199.795	2070.246	2031.551	910.68	2008.173	2193.769	1065.28	913.067	1405.23	1071.543	958.605	1532.417	1005.323	533.844	1271.365
ENSG00000092929	UNC13D	2517.3	4982.037	10354.337	4567.642	1683.856	15454.447	4805.301	7422.397	2943.941	3539.335	2697.771	3266.517	2145.34	1051.958	3781.879	5624.501	10378.529	515.247	1918.059	5230.582	3673.065	701.71	5264.508
ENSG00000092931	MFSD11	1817	1758.35	1618.92	1677.25	1229.089	2050.703	1883.608	1832.197	858.823	1695.137	971.768	669.184	646.902	666.326	908.517	794.212	969.383	599.679	658.637	717.967	740.852	758.121	1119.745
ENSG00000092964	DPYSL2	4383.8	3746.433	3847.895	1469	3069.88	7374.013	8010.554	8443.686	6159.375	5962.776	9478.457	3910.123	2237.886	1335.898	3513.497	2114.347	3359.028	346	2955.681	2915.373	1257.683	856.174	1053.329
ENSG00000092969	TGFB2	2747.8	250	201.714	220.14	405.005	144.199	227.51	334.345	159.753	1023.358	718.908	180.238	85.736	105.234	177.87	179.086	96.051	108	181.855	470.98	509.024	87.084	20.55
ENSG00000092978	GPATCH2	3135.8	754.572	861.788	660.736	1268.469	663.764	990.445	1488.912	441.874	995.845	1119.535	452.237	606.431	482.018	373.791	387.099	793.006	436.139	447.15	446.076	344.691	371.821	372.038
[truncated: 57,199 more rows]
