# Supplementary material for: Comparative Analysis of Transcriptomic and Proteomic Expression between Two Non-Small Cell Lung Cancer Subtypes
Source: J Proteome Res. 2025 Jan 8;24(2):729–41. doi: 10.1021/acs.jproteome.4c00773 (PMC11811994; doi:10.1021/acs.jproteome.4c00773)
Supplement: Supplementary file 2 — pr4c00773_si_002.zip [file pr4c00773_si_002.zip › Table-S7-edgeR-DEG-LUAD-vs-PBMC.csv]

name	gene	baseMean	baseMeanA	baseMeanB	foldChange	log2FoldChange	PValue	PAdj	FDR	falsePos	A136_T	A137_T	A139_T	A141_T	A142_T	A143_T	A146_T	A147_T	A148_T	A153_T	A136_N	A137_N	A139_N	A141_N	A142_N	A143_N	A146_N	A147_N	A148_N	A153_N
ENSG00000125841	NRSN2	1010.7	963	47.7	0.05	-4.3	6.7e-19	0	0	0	1016	966	1041	742	760	1287	834	773	1292	919	51	39	56	51	49	38	45	54	43	51
ENSG00000100320	RBFOX2	471.8	467.3	4.5	0.01	-6.7	1.2e-18	0	0	0	463	449	363	376	459	464	563	480	615	441	4	5	4	6	2	3	5	2	7	7
ENSG00000182704	TSKU	1466.5	1466.2	0.3	0	-11.7	2.2e-18	0	0	0	787	1155	2382	1403	1243	1350	1034	1299	2653	1356	1	0	0	1	0	1	0	0	0	0
ENSG00000169604	ANTXR1	4023.4	4023.1	0.3	0	-13.2	2.8e-18	0	0	0	3433	4569	951	5631	5985	2599	5831	4017	3468	3747	1	0	0	1	0	0	0	1	0	0
ENSG00000149115	TNKS1BP1	6197.9	5893.3	304.6	0.052	-4.3	3.3e-18	0	0	0	5993	5758	7410	5079	4193	6246	5134	4112	6466	8542	291	282	413	212	333	289	336	324	260	306
ENSG00000130158	DOCK6	3272.6	3230.1	42.5	0.013	-6.2	3.4e-18	0	0	0	3468	5366	2404	3357	2269	3484	3307	3629	2475	2542	48	60	33	47	39	20	37	48	63	30
ENSG00000050820	BCAR1	2483	2481.7	1.3	0.001	-10.7	6.1e-18	0	0	0	2615	4399	1400	2997	2175	2192	2142	2327	2680	1890	4	4	0	0	1	1	0	1	2	0
ENSG00000128849	CGNL1	884	883.7	0.3	0	-11	6.8e-18	0	0	0	679	1404	740	707	652	836	1514	883	531	891	0	0	0	0	0	1	0	1	0	1
ENSG00000118898	PPL	2165.7	2154.9	10.8	0.005	-7.6	1.3e-17	0	0	0	3093	1172	2233	1761	1586	3099	1682	2664	1025	3234	12	14	6	11	8	11	9	20	9	8
ENSG00000137693	YAP1	2494.3	2492	2.3	0.001	-10	1.6e-17	0	0	0	2629	1768	3631	1273	3155	2153	3236	2224	2744	2107	1	4	0	1	0	3	1	8	2	3
ENSG00000172380	GNG12	1816.5	1815.6	0.9	0.001	-10.7	2.2e-17	0	0	0	2158	1714	2212	1094	1628	533	2662	1600	2369	2186	1	2	0	2	1	0	2	0	1	0
ENSG00000006210	CX3CL1	2289.7	2289.5	0.2	0	-12.7	2.2e-17	0	0	0	4055	3240	1986	1623	864	1614	2427	3478	1022	2586	0	2	0	0	0	0	0	0	0	0
ENSG00000128567	PODXL	3149.8	3087.3	62.5	0.02	-5.6	3.5e-17	0	0	0	3522	4216	1549	3330	3823	2764	2799	2710	4152	2008	48	64	50	84	66	58	52	92	33	78
ENSG00000019144	PHLDB1	4186.6	4138.4	48.2	0.012	-6.4	4e-17	0	0	0	2876	6887	2231	4704	4833	5727	3518	3318	4340	2950	29	65	45	43	65	35	46	79	29	46
ENSG00000213949	ITGA1	3043.3	2964	79.3	0.027	-5.2	5e-17	0	0	0	3913	3206	1753	2013	4168	3238	3830	3326	2736	1457	92	79	62	112	85	85	71	69	85	53
ENSG00000152104	PTPN14	1200.3	1182.2	18.1	0.016	-6	5.7e-17	0	0	0	718	1346	1000	609	1459	1514	1674	814	1906	782	17	12	19	13	23	19	19	24	20	15
ENSG00000114993	RTKN	1430.4	1374.3	56.1	0.041	-4.6	6.9e-17	0	0	0	1308	805	1744	1172	1307	1807	854	1414	1735	1597	68	44	41	38	51	72	68	48	61	70
ENSG00000151276	MAGI1	871.3	869.3	2	0.002	-8.7	7e-17	0	0	0	775	1726	635	678	525	748	1416	932	725	533	2	2	0	5	1	2	2	2	3	1
ENSG00000125868	DSTN	6344.5	5349.8	994.7	0.186	-2.4	8e-17	0	0	0	5797	5408	5444	4893	4737	4049	7257	6110	4695	5108	1047	819	919	1026	983	990	1009	1153	988	1013
ENSG00000122176	FMOD	2913.8	2912.8	1	0	-11.3	8.7e-17	0	0	0	1501	5152	1069	3778	3441	2871	4837	2378	2530	1571	0	0	0	1	3	2	1	0	2	1
ENSG00000088367	EPB41L1	1649.7	1642.5	7.2	0.004	-7.8	9.7e-17	0	0	0	1444	1521	2195	1682	1224	1279	2042	2853	714	1471	2	11	4	12	7	5	8	5	14	4
ENSG00000143248	RGS5	3570.7	3555.3	15.4	0.004	-7.8	1e-16	0	0	0	1981	7624	3828	2860	4301	3414	4744	2614	2083	2104	9	21	14	7	15	17	16	8	21	26
ENSG00000083857	FAT1	3002.8	3002.3	0.5	0	-12.2	1.1e-16	0	0	0	2306	2393	3381	3251	7524	2629	2181	2133	2957	1268	0	2	0	0	0	0	0	0	0	3
ENSG00000197879	MYO1C	7246.1	6427.6	818.5	0.127	-3	1.3e-16	0	0	0	6169	8303	6836	6475	6117	7111	5739	6890	4534	6102	1176	906	847	653	666	925	806	823	740	643
ENSG00000157214	STEAP2	1051.2	1050.7	0.5	0.001	-10.7	1.3e-16	0	0	0	591	1041	671	831	922	864	1769	2113	1061	644	0	0	0	0	0	2	0	1	1	1
ENSG00000011028	MRC2	6334.8	6193.6	141.2	0.023	-5.5	1.4e-16	0	0	0	5070	6927	2491	7376	7140	7672	9949	5744	4525	5042	94	133	140	111	227	186	122	122	131	146
ENSG00000007866	TEAD3	1455.3	1451.7	3.6	0.003	-8.6	1.4e-16	0	0	0	1810	1564	1469	1733	1184	1237	1355	1032	903	2230	5	3	5	1	0	4	4	11	1	2
ENSG00000138162	TACC2	1642.4	1642	0.4	0	-11.6	1.5e-16	0	0	0	2696	1773	2546	954	2174	1586	2163	951	578	999	0	1	0	2	0	0	0	0	1	0
ENSG00000114019	AMOTL2	1644.1	1643.4	0.7	0.001	-10.9	1.5e-16	0	0	0	633	1797	1039	933	1978	2580	2526	2067	1297	1584	3	1	0	0	0	2	0	0	0	1
ENSG00000149257	SERPINH1	6906	6714.8	191.2	0.029	-5.1	1.5e-16	0	0	0	6890	7922	4152	7832	9139	7234	3411	4073	6659	9836	313	175	147	137	200	208	198	201	164	169
ENSG00000188643	S100A16	4071.8	4071.2	0.6	0	-12.4	1.5e-16	0	0	0	4470	4149	4758	4562	4292	7013	1522	1005	6478	2463	1	0	0	1	0	0	1	3	0	0
ENSG00000179403	VWA1	2816.5	2815.1	1.4	0.001	-10.8	1.7e-16	0	0	0	3750	4834	3693	3312	2099	2401	1429	1735	2678	2220	4	0	0	1	0	0	1	4	0	4
ENSG00000187498	COL4A1	17321	17319	2	0	-13	2.1e-16	0	0	0	10600	30394	5564	16238	38815	27549	6582	10224	17248	9976	3	3	1	5	3	0	3	1	1	0
ENSG00000085063	CD59	8891.8	8425.4	466.4	0.055	-4.2	2.1e-16	0	0	0	5795	9853	5803	10186	9758	6881	8081	5796	13766	8335	639	396	346	356	469	466	488	576	397	531
ENSG00000121900	TMEM54	817.8	817.6	0.2	0	-11.3	2.3e-16	0	0	0	758	439	807	1446	634	1247	270	944	540	1091	0	0	0	1	0	0	0	0	1	0
ENSG00000151617	EDNRA	1139.9	1139.8	0.1	0	-12.3	2.5e-16	0	0	0	1397	892	290	677	1320	2639	899	721	1698	865	0	0	0	0	0	0	1	0	0	0
ENSG00000167693	NXN	1709.7	1683.7	26	0.015	-6	2.5e-16	0	0	0	1840	2038	1152	1538	1676	2980	1355	1192	1596	1470	20	38	18	50	22	28	24	19	10	31
ENSG00000197702	PARVA	2502.2	2488.5	13.7	0.006	-7.5	2.5e-16	0	0	0	1646	2893	2217	2377	3650	1692	4046	1411	2499	2454	8	29	9	7	5	14	8	22	13	22
ENSG00000146648	EGFR	3222.8	3222.6	0.2	0	-13.2	3.1e-16	0	0	0	1766	1048	2914	739	3575	4875	3082	4616	2776	6835	1	0	0	1	0	0	0	0	0	0
ENSG00000115963	RND3	1075.4	1075.2	0.2	0	-11.7	3.1e-16	0	0	0	637	1153	180	1204	1543	1079	1016	1254	1794	892	0	0	0	0	0	0	0	1	0	1
ENSG00000187678	SPRY4	2064.8	2064	0.8	0	-11.1	3.2e-16	0	0	0	3322	3345	1578	1879	1734	2472	465	2620	1775	1450	1	1	1	0	0	1	4	0	0	0
ENSG00000132688	NES	2124.9	2124	0.9	0	-11	3.5e-16	0	0	0	1723	5312	847	2420	2360	1801	1547	2567	1723	940	0	2	0	1	0	2	2	2	0	0
ENSG00000168938	PPIC	682.8	682	0.8	0.001	-9.6	3.7e-16	0	0	0	438	695	557	929	1054	694	418	572	773	690	0	0	0	4	1	1	1	0	1	0
ENSG00000146950	SHROOM2	287.6	287.4	0.2	0.001	-9.7	4.3e-16	0	0	0	369	353	238	179	231	198	338	454	244	270	0	0	1	0	0	0	0	0	1	0
ENSG00000131620	ANO1	1103.4	1103.3	0.1	0	-12.2	4.5e-16	0	0	0	354	2012	439	1382	963	1505	1062	447	945	1924	0	0	0	0	0	0	0	0	0	1
ENSG00000182492	BGN	22278	22277.2	0.8	0	-14.5	4.5e-16	0	0	0	9368	48401	5294	38741	27010	20171	22031	16517	18265	16974	0	0	0	0	0	0	1	6	0	1
ENSG00000073712	FERMT2	1528.9	1522.8	6.1	0.004	-7.9	4.5e-16	0	0	0	1249	2551	519	1448	1818	1144	2104	1653	1774	968	2	6	4	10	4	8	12	7	7	1
ENSG00000104067	TJP1	970.7	970.2	0.5	0.001	-10.5	4.7e-16	0	0	0	999	922	1008	391	1912	776	1319	1222	695	458	1	0	0	2	0	0	1	1	0	0
ENSG00000105357	MYH14	2579.9	2579.5	0.4	0	-12.2	4.7e-16	0	0	0	3038	1789	4145	3173	785	3729	1963	4033	610	2530	1	0	0	1	0	0	0	2	0	0
ENSG00000091136	LAMB1	8539.4	8495.1	44.3	0.005	-7.6	4.9e-16	0	0	0	5674	11529	2212	9137	11881	13851	7299	5172	12033	6163	34	34	23	53	74	48	61	33	35	48
ENSG00000170421	KRT8	16643.1	16633	10.1	0.001	-10.7	5.5e-16	0	0	0	22769	5435	8739	25547	16197	14498	2328	14754	24482	31581	13	5	10	15	12	8	10	6	11	11
ENSG00000164904	ALDH7A1	1188.5	1158.5	30	0.026	-5.3	5.9e-16	0	0	0	1392	882	1542	783	1858	1186	1223	894	715	1110	39	36	12	30	24	35	22	36	23	43
ENSG00000120549	KIAA1217	2786.7	2783	3.7	0.001	-9.5	6.5e-16	0	0	0	2379	1809	2059	1829	7670	3859	1801	1748	1872	2804	2	2	1	6	4	2	2	4	12	2
ENSG00000171345	KRT19	13127.8	13127.2	0.6	0	-14.1	6.7e-16	0	0	0	17497	3969	7944	30614	4123	22146	5894	10091	17306	11688	0	0	0	1	0	0	2	3	0	0
ENSG00000182326	C1S	14877.7	14825.9	51.8	0.004	-8.2	6.8e-16	0	0	0	8425	29070	4589	22801	16104	9367	24923	11172	13243	8565	57	68	55	47	64	45	44	24	36	78
ENSG00000124006	OBSL1	2581.7	2556.2	25.5	0.01	-6.6	7.8e-16	0	0	0	3134	2547	4108	2154	3233	3226	2932	1230	1477	1521	16	31	10	57	24	20	19	26	23	29
ENSG00000165912	PACSIN3	759.1	755.6	3.5	0.005	-7.7	8.3e-16	0	0	0	798	401	1551	364	646	855	389	635	1032	885	5	3	5	1	1	6	5	3	4	2
ENSG00000197905	TEAD4	348.9	348.8	0.1	0.001	-10.6	8.4e-16	0	0	0	185	563	253	307	482	412	152	263	622	249	0	0	0	1	0	0	0	0	0	0
ENSG00000164078	MST1R	1758.7	1740.9	17.8	0.01	-6.6	8.5e-16	0	0	0	2804	747	1757	2594	1434	2305	1183	2262	1364	959	14	13	18	7	18	28	28	13	25	14
ENSG00000115183	TANC1	2098.2	2061.3	36.9	0.018	-5.8	8.9e-16	0	0	0	1644	2692	1815	1002	2609	2189	3562	2636	1572	892	26	40	40	34	59	29	35	35	22	49
ENSG00000112769	LAMA4	4490.3	4490.1	0.2	0	-13.7	9.5e-16	0	0	0	1905	10173	1107	4472	3938	3487	10983	3039	3932	1865	0	1	0	0	0	0	1	0	0	0
ENSG00000069431	ABCC9	596.7	596.5	0.2	0.001	-10.8	1e-15	0	0	0	415	847	160	394	538	886	824	357	898	646	0	0	0	0	1	0	0	0	1	0
ENSG00000142949	PTPRF	8000.8	7966	34.8	0.004	-7.8	1e-15	0	0	0	7618	3745	8605	6381	7392	9980	5490	7544	9190	13715	54	52	14	71	11	29	16	33	23	45
ENSG00000145730	PAM	5795.3	5057.9	737.4	0.146	-2.8	1.1e-15	0	0	0	5133	4502	6086	3737	5203	6247	4327	4621	4465	6258	996	590	833	708	947	643	628	706	555	768
ENSG00000163359	COL6A3	28722.1	28631.7	90.4	0.003	-8.3	1.2e-15	0	0	0	16463	43551	3824	48453	36229	33805	22461	20784	37866	22881	48	99	72	119	76	89	96	104	87	114
ENSG00000115461	IGFBP5	11187.5	11186.9	0.6	0	-13.9	1.2e-15	0	0	0	4472	18437	3126	16935	11689	4553	19026	3642	22388	7601	3	1	0	0	1	0	1	0	0	0
ENSG00000099814	CEP170B	3467.1	3345.2	121.9	0.037	-4.8	1.3e-15	0	0	0	3338	2272	3179	5046	3839	2941	2221	4986	3780	1850	89	197	90	111	95	149	122	177	86	103
ENSG00000099812	MISP	750	749.9	0.1	0	-11.7	1.4e-15	0	0	0	593	427	1156	1943	539	1076	503	291	532	439	0	0	0	1	0	0	0	0	0	0
ENSG00000061676	NCKAP1	3011	2872.9	138.1	0.048	-4.4	1.4e-15	0	0	0	2745	1726	3664	1605	2500	4319	2476	3151	2899	3644	74	144	104	165	98	182	127	181	154	152
ENSG00000104611	SH2D4A	678.6	671.9	6.7	0.01	-6.7	1.4e-15	0	0	0	1216	490	831	678	388	601	356	639	410	1110	6	7	8	9	7	6	6	8	1	9
ENSG00000103710	RASL12	731.1	731	0.1	0	-11.6	1.5e-15	0	0	0	546	1670	265	1073	469	384	1122	863	609	309	0	0	0	0	0	0	0	0	0	1
ENSG00000177303	CASKIN2	1459.5	1405.5	54	0.039	-4.7	1.6e-15	0	0	0	1337	2339	1216	1226	1015	1127	1671	2533	714	877	56	44	69	50	50	60	55	43	64	49
ENSG00000142798	HSPG2	14026.9	13845.3	181.6	0.013	-6.3	1.6e-15	0	0	0	9262	31277	11461	11803	16912	13978	16824	8472	11782	6682	92	258	126	147	251	205	182	155	145	255
ENSG00000141756	FKBP10	5206.3	5181.2	25.1	0.005	-7.7	1.8e-15	0	0	0	5422	4875	1451	5085	10828	5502	2763	4972	5184	5730	18	26	5	17	36	34	27	17	33	38
ENSG00000139329	LUM	15296.1	15295.2	0.9	0	-13.8	1.9e-15	0	0	0	6888	27878	3082	23782	19371	12822	26689	11599	11126	9715	1	0	0	0	0	0	0	7	0	1
ENSG00000024422	EHD2	4334.8	4320.3	14.5	0.003	-8.2	2.1e-15	0	0	0	4778	5903	1878	3002	5180	7294	4498	4405	2426	3839	8	24	3	40	8	9	14	16	8	15
ENSG00000101680	LAMA1	89.6	89.5	0.1	0.003	-8.6	2.1e-15	0	0	0	106	79	59	126	131	67	52	68	117	90	0	0	0	0	0	0	0	1	0	0
ENSG00000188783	PRELP	2712.2	2711.9	0.3	0	-12.6	2.2e-15	0	0	0	3260	5033	917	3268	1571	1609	6343	2959	1046	1113	0	0	0	0	0	0	0	2	1	0
ENSG00000011465	DCN	13702	13701.5	0.5	0	-14.4	2.3e-15	0	0	0	6174	29879	2278	21625	13150	5173	31529	12244	7486	7477	1	0	0	1	0	0	0	2	1	0
ENSG00000111077	TNS2	4520.9	4467.1	53.8	0.012	-6.4	2.4e-15	0	0	0	4635	8048	2471	4953	5666	2630	7316	4522	3098	1332	53	57	76	52	49	35	55	73	33	55
ENSG00000164176	EDIL3	569.7	569.5	0.2	0.001	-10.7	2.4e-15	0	0	0	358	711	216	351	725	310	1291	745	549	439	0	0	0	1	0	0	0	0	0	1
ENSG00000170745	KCNS3	766.1	765.4	0.7	0.001	-9.8	2.8e-15	0	0	0	1094	500	669	414	567	1148	862	625	453	1322	1	0	0	2	2	2	0	0	0	0
ENSG00000246695	RASSF8-AS1	222.8	219.7	3.1	0.015	-6.1	2.8e-15	0	0	0	195	179	164	203	446	211	254	146	225	174	4	3	1	4	4	6	4	2	1	2
ENSG00000154553	PDLIM3	1668	1667.7	0.3	0	-11.9	2.9e-15	0	0	0	1316	3325	313	2695	1712	1277	2270	1844	1351	574	0	0	0	0	0	0	0	2	1	0
ENSG00000110092	CCND1	4810.3	4776.4	33.9	0.007	-7.1	3e-15	0	0	0	2912	2377	5185	1970	8669	7171	2309	8703	5803	2665	29	34	56	21	36	36	31	40	24	32
ENSG00000176435	CLEC14A	1305.3	1305.1	0.2	0	-11.9	3.1e-15	0	0	0	2109	2722	596	1226	855	923	1750	1875	659	336	0	0	0	0	0	2	0	0	0	0
ENSG00000136859	ANGPTL2	2210.1	2209.1	1	0.001	-10.9	3.4e-15	0	0	0	1481	4494	359	2163	1234	3772	2901	2004	1809	1874	1	1	0	1	1	0	0	4	2	0
ENSG00000134871	COL4A2	19373.9	19362.7	11.2	0.001	-10.7	3.8e-15	0	0	0	10993	37002	5743	21518	42024	23755	8478	12634	21590	9890	5	26	3	19	11	4	8	9	11	16
ENSG00000110328	GALNT18	906.7	904.5	2.2	0.003	-8.6	4e-15	0	0	0	1270	1530	927	617	617	622	891	765	378	1428	1	1	0	2	1	6	1	2	7	1
ENSG00000128917	DLL4	1019.8	1015.1	4.7	0.005	-7.8	4.5e-15	0	0	0	967	2180	478	727	757	1420	689	1054	866	1013	4	3	12	5	2	7	1	8	1	4
ENSG00000122223	CD244	2168.7	118.6	2050.1	17.334	4.1	4.6e-15	0	0	0	72	138	93	68	142	120	93	209	129	122	1297	1647	3131	1574	2017	2101	2482	1810	2418	2024
ENSG00000135931	ARMC9	551.6	539.9	11.7	0.022	-5.5	4.9e-15	0	0	0	586	423	524	642	394	1067	476	361	527	399	5	16	8	7	10	10	9	17	16	19
ENSG00000013588	GPRC5A	7104.4	7101.2	3.2	0	-11	4.9e-15	0	0	0	11018	6739	6767	10780	6676	6790	810	9133	2051	10248	2	4	0	6	1	1	3	7	1	7
ENSG00000162618	ADGRL4	709.1	708.9	0.2	0	-11.1	5.1e-15	0	0	0	402	1956	345	622	790	830	635	570	642	297	0	0	0	0	0	0	0	2	0	0
ENSG00000087245	MMP2	15013.1	15010.6	2.5	0	-12.5	5.4e-15	0	0	0	5810	28712	2037	29273	20106	5523	23505	11110	9466	14564	6	2	1	6	1	2	5	1	0	1
ENSG00000152137	HSPB8	994.1	993.8	0.3	0	-11.1	5.8e-15	0	0	0	585	1712	887	1123	367	256	1510	1157	746	1595	0	0	0	2	0	0	1	0	0	0
ENSG00000198844	ARHGEF15	964.3	964	0.3	0	-11.1	5.9e-15	0	0	0	881	2693	452	1061	589	662	1372	1074	559	297	1	0	0	0	0	0	0	1	0	1
ENSG00000152661	GJA1	2469.6	2468.8	0.8	0	-11.3	6e-15	0	0	0	2984	3517	398	1772	3470	3319	1921	1302	4911	1094	0	0	1	1	2	0	3	0	1	0
ENSG00000176046	NUPR1	1644.9	1642.9	2	0.001	-9.7	6.2e-15	0	0	0	1749	2119	1225	2946	1049	707	1944	2073	997	1620	9	0	3	4	1	1	0	0	1	1
ENSG00000149633	KIAA1755	496.5	496.4	0.1	0	-11.1	6.5e-15	0	0	0	163	685	101	797	759	610	534	421	592	302	0	0	0	1	0	0	0	0	0	0
ENSG00000129009	ISLR	2461.2	2460.9	0.3	0	-12.5	6.6e-15	0	0	0	442	2579	571	5239	3045	1890	4019	1571	3759	1494	0	0	0	1	0	0	0	1	0	1
ENSG00000134853	PDGFRA	1166.6	1162.5	4.1	0.004	-8	6.6e-15	0	0	0	643	1252	278	1225	1234	1087	2450	1157	1056	1243	1	5	1	7	3	1	5	9	4	5
ENSG00000115648	MLPH	2875.8	2875.4	0.4	0	-12.4	7e-15	0	0	0	5608	1910	5223	5367	1559	1353	1853	3001	2348	532	1	0	0	0	0	0	0	0	0	3
ENSG00000084636	COL16A1	5114.3	5110.1	4.2	0.001	-10.3	7.1e-15	0	0	0	1548	6933	1440	7411	7844	3315	8285	3770	7382	3173	0	0	4	4	7	10	3	3	7	4
ENSG00000267280	TBX2-AS1	161	160.7	0.3	0.003	-8.5	7.2e-15	0	0	0	116	158	163	151	105	166	277	245	93	133	1	1	0	0	0	0	1	0	0	0
ENSG00000128052	KDR	2486.1	2485.9	0.2	0	-12.9	7.4e-15	0	0	0	5704	6252	625	1214	2128	1930	2415	1922	922	1747	0	0	0	2	0	0	0	0	0	0
ENSG00000060656	PTPRU	1423.2	1410.8	12.4	0.009	-6.9	7.6e-15	0	0	0	1938	1116	2364	1505	1263	440	2222	699	1724	837	6	8	17	22	9	9	10	8	17	18
ENSG00000081803	CADPS2	1115.4	1115.1	0.3	0	-11.3	7.9e-15	0	0	0	759	858	2258	564	634	563	1076	846	480	3113	0	0	0	1	0	0	0	1	0	1
ENSG00000159166	LAD1	3214	3213.3	0.7	0	-11.9	8.1e-15	0	0	0	4065	1848	6421	3593	1964	3745	236	2956	2397	4908	0	1	0	2	0	0	1	0	1	2
ENSG00000100065	CARD10	1100.1	1092.7	7.4	0.007	-7.2	8.4e-15	0	0	0	1023	1290	665	1151	1198	1415	1051	1255	983	896	2	2	4	2	16	14	4	5	9	16
ENSG00000180448	ARHGAP45	26570.6	4264.6	22306	5.23	2.4	8.5e-15	0	0	0	3553	5851	3069	4947	5113	3825	3620	4482	4427	3759	17631	20052	24781	19766	22820	23923	22110	24453	21342	26182
ENSG00000132481	TRIM47	1640	1576.1	63.9	0.041	-4.6	8.7e-15	0	0	0	1176	1680	1144	1787	1564	2232	864	2367	1236	1711	37	64	69	32	70	92	77	99	40	59
ENSG00000187720	THSD4	812.6	812.4	0.2	0	-11.2	9.3e-15	0	0	0	789	628	771	566	1852	382	1560	806	544	226	0	0	0	0	2	0	0	0	0	0
ENSG00000006704	GTF2IRD1	864.2	844.7	19.5	0.023	-5.4	9.8e-15	0	0	0	1019	519	786	846	896	1682	492	920	538	749	15	35	8	11	21	17	22	26	17	23
ENSG00000154380	ENAH	2583.4	2567	16.4	0.006	-7.3	1e-14	0	0	0	3780	1746	4114	1525	1976	3243	2089	1990	3289	1918	24	10	1	10	21	14	32	31	7	14
ENSG00000169220	RGS14	5126.2	948.1	4178.1	4.406	2.1	1e-14	0	0	0	1008	1085	775	1022	989	1027	1207	878	744	746	4841	3683	4325	3115	4467	4706	4314	4836	4083	3411
ENSG00000225285	LINC01770	80.6	80.5	0.1	0.003	-8.5	1e-14	0	0	0	81	71	109	68	42	138	72	54	50	120	0	0	0	0	0	0	0	1	0	0
ENSG00000100234	TIMP3	18232.5	18227.1	5.4	0	-11.7	1.1e-14	0	0	0	37496	25568	5708	16490	28714	5730	32170	11941	6619	11835	4	5	3	22	8	2	2	5	1	2
ENSG00000179921	GPBAR1	1065.1	37.8	1027.3	27.12	4.8	1.1e-14	0	0	0	26	35	63	58	58	34	21	26	23	34	1558	890	805	1032	928	902	1151	881	1529	597
ENSG00000196141	SPATS2L	2724.2	2535	189.2	0.075	-3.7	1.1e-14	0	0	0	2799	1621	1130	2594	2879	3358	1875	2576	2985	3533	205	111	238	202	185	181	164	161	258	187
ENSG00000137573	SULF1	4848.1	4847.8	0.3	0	-13.4	1.1e-14	0	0	0	2227	1802	533	7000	7664	8115	1697	5407	8595	5438	0	0	1	0	0	0	2	0	0	0
ENSG00000115414	FN1	109486.2	109388.6	97.6	0.001	-10.1	1.1e-14	0	0	0	265017	46342	12394	102458	125590	211239	60432	66628	124460	79326	149	77	63	165	121	89	61	73	102	76
ENSG00000119681	LTBP2	9220.1	9134.4	85.7	0.009	-6.7	1.2e-14	0	0	0	6414	14115	2848	7458	10411	10336	21504	9339	5321	3598	52	88	95	86	110	79	100	88	49	110
ENSG00000158352	SHROOM4	1198.6	1187.5	11.1	0.009	-6.7	1.3e-14	0	0	0	1009	2597	1743	902	696	706	1021	1432	675	1094	8	11	4	26	5	15	6	12	9	15
ENSG00000150045	KLRF1	1079	30.9	1048.1	33.534	5.1	1.3e-14	0	0	0	48	31	25	43	51	9	28	23	27	24	1098	708	735	699	975	1718	1014	869	1252	1413
ENSG00000153714	LURAP1L	324.3	320.5	3.8	0.012	-6.3	1.3e-14	0	0	0	383	391	179	373	367	245	544	340	240	143	1	7	1	4	2	4	4	5	7	3
ENSG00000165633	VSTM4	1110.9	1106.1	4.8	0.005	-7.8	1.3e-14	0	0	0	393	1319	351	852	966	1467	1717	651	1002	2343	6	6	4	7	2	7	1	8	3	4
ENSG00000003989	SLC7A2	738.1	737.9	0.2	0	-11.1	1.4e-14	0	0	0	407	1381	1345	503	538	296	1566	591	215	537	1	0	0	0	0	0	1	0	0	0
ENSG00000157510	AFAP1L1	977	974.4	2.6	0.003	-8.4	1.4e-14	0	0	0	852	2442	555	681	754	718	1289	1153	1006	294	6	4	1	0	3	2	5	1	2	2
ENSG00000152767	FARP1	2264.3	2005.6	258.7	0.129	-3	1.5e-14	0	0	0	1721	2047	1999	1667	2668	2447	1549	2015	2143	1800	337	298	299	257	216	253	246	120	335	226
ENSG00000179431	FJX1	195.7	195.6	0.1	0.001	-9.7	1.5e-14	0	0	0	100	392	109	251	184	221	104	126	342	127	0	0	1	0	0	0	0	0	0	0
ENSG00000174804	FZD4	1327	1314.3	12.7	0.01	-6.7	1.5e-14	0	0	0	1396	2521	640	1086	1326	1073	2309	1530	852	410	15	10	21	6	9	9	7	12	17	21
ENSG00000101825	MXRA5	2993.3	2992.9	0.4	0	-12.4	1.6e-14	0	0	0	722	4255	421	5462	4888	3769	1524	2037	2869	3982	0	0	0	0	0	0	0	2	0	2
ENSG00000205978	NYNRIN	1622.4	1576.1	46.3	0.029	-5.1	1.6e-14	0	0	0	1527	1304	962	1203	1078	2020	2471	2568	1208	1420	102	26	37	64	36	33	34	36	44	51
ENSG00000177469	CAVIN1	7574.2	7557.6	16.6	0.002	-8.8	1.6e-14	0	0	0	3969	15885	2189	8563	8711	7638	11633	6358	7511	3119	8	18	1	28	10	27	21	21	24	8
ENSG00000147862	NFIB	1589.4	1586.9	2.5	0.002	-9.2	1.6e-14	0	0	0	1580	2536	1601	1190	968	969	3568	1627	761	1069	1	7	1	1	1	0	2	1	10	1
ENSG00000153904	DDAH1	1239.4	1237.4	2	0.002	-9.1	1.6e-14	0	0	0	2153	781	1970	447	488	2315	852	1040	661	1667	0	1	0	2	1	4	3	2	3	4
ENSG00000100600	LGMN	6149.8	5935.1	214.7	0.036	-4.8	1.6e-14	0	0	0	3207	5648	4792	12080	5613	3498	3624	8222	4633	8034	147	247	118	196	189	209	268	262	283	228
ENSG00000196739	COL27A1	2594.1	2557.3	36.8	0.015	-6.1	1.6e-14	0	0	0	3195	2012	2216	2680	3127	1766	1749	1515	4052	3261	39	66	6	17	33	31	55	43	24	54
ENSG00000109089	CDR2L	813.1	799.8	13.3	0.017	-5.9	1.6e-14	0	0	0	856	699	920	1139	1036	1190	313	688	743	414	12	8	4	23	10	11	21	14	10	20
ENSG00000039560	RAI14	3043	3029.2	13.8	0.005	-7.7	1.6e-14	0	0	0	6817	3512	1687	2012	3678	4628	1514	1904	2372	2168	9	29	3	10	14	22	5	22	15	9
ENSG00000165757	JCAD	1966.3	1962.2	4.1	0.002	-8.8	1.6e-14	0	0	0	2556	2528	707	1078	1199	2700	3584	2757	1250	1263	2	11	4	7	2	1	5	8	0	1
ENSG00000152583	SPARCL1	8463.4	8461.2	2.2	0	-11.8	1.6e-14	0	0	0	8088	28334	3208	8821	5947	5317	12802	6821	3688	1586	2	4	0	5	2	0	5	1	2	1
ENSG00000197471	SPN	7733.1	960.2	6772.9	7.054	2.8	1.7e-14	0	0	0	796	1238	742	1000	1013	898	729	1498	875	813	5386	6431	7783	5177	7041	9758	5692	7961	6835	5665
ENSG00000130762	ARHGEF16	893.6	889.8	3.8	0.005	-7.8	1.7e-14	0	0	0	1028	433	1158	1250	675	1294	599	983	775	703	0	6	1	1	3	1	5	9	3	9
ENSG00000107130	NCS1	899.3	887.7	11.6	0.013	-6.3	1.8e-14	0	0	0	514	1436	277	1089	744	889	590	612	1760	966	11	11	4	12	7	13	15	17	11	15
ENSG00000018408	WWTR1	1654.1	1634.1	20	0.012	-6.4	1.8e-14	0	0	0	1518	2713	950	1317	1422	2073	2205	1856	1557	730	26	10	38	6	40	13	16	17	12	22
ENSG00000265107	GJA5	730.8	730.6	0.2	0	-11.1	1.8e-14	0	0	0	476	1172	212	827	453	387	1723	1117	409	530	0	0	0	0	0	0	2	0	0	0
ENSG00000103855	CD276	2772.2	2767.8	4.4	0.002	-9.2	1.9e-14	0	0	0	2396	2901	1496	3921	3797	4110	1162	1327	2975	3593	23	2	1	2	1	5	3	4	1	2
ENSG00000168386	FILIP1L	1865.8	1837.7	28.1	0.015	-6	1.9e-14	0	0	0	3672	3581	1277	2559	1376	1418	1097	1206	1253	938	16	33	17	21	39	36	39	36	25	19
ENSG00000100968	NFATC4	2808.3	2798.1	10.2	0.004	-8.1	1.9e-14	0	0	0	4766	3430	1128	3094	2396	2964	2339	3020	1633	3211	3	4	1	4	26	5	25	11	10	13
ENSG00000108821	COL1A1	88709.3	88691.2	18.1	0	-12.3	2e-14	0	0	0	11908	101157	12307	145026	177243	140764	37408	49628	113036	98435	16	38	23	29	11	7	7	19	12	19
ENSG00000072134	EPN2	1145.6	1034.9	110.7	0.107	-3.2	2e-14	0	0	0	1193	936	1130	610	712	1357	1254	1403	918	836	75	90	113	74	126	123	116	136	122	132
ENSG00000115380	EFEMP1	3856.5	3856	0.5	0	-12.5	2.2e-14	0	0	0	2473	11134	1003	2686	4735	3034	6594	2488	1371	3042	0	0	0	0	0	0	5	0	0	0
ENSG00000113578	FGF1	69.1	69	0.1	0.003	-8.2	2.2e-14	0	0	0	40	81	57	107	119	44	48	43	89	62	0	0	0	0	0	0	0	1	0	0
ENSG00000240583	AQP1	5536.3	5525	11.3	0.002	-8.9	2.2e-14	0	0	0	9261	13888	1491	6846	3843	2525	4765	7057	2046	3528	12	16	8	12	10	12	12	20	1	10
ENSG00000159403	C1R	10936.9	10857.4	79.5	0.007	-7.1	2.3e-14	0	0	0	6768	21089	2903	18069	10344	8600	13776	8792	11546	6687	66	58	144	101	36	38	71	87	57	137
ENSG00000186340	THBS2	4947.8	4929.1	18.7	0.004	-8	2.3e-14	0	0	0	1847	7646	924	8981	9392	4663	3618	2809	4131	5280	18	15	5	21	18	24	21	29	25	11
ENSG00000136235	GPNMB	7130.4	7082.8	47.6	0.007	-7.2	2.3e-14	0	0	0	5083	9117	2377	9820	6953	3661	4619	16843	4315	8040	62	97	37	27	66	24	52	48	28	35
ENSG00000164877	MICALL2	4367.8	4139.2	228.6	0.055	-4.2	2.4e-14	0	0	0	3464	4806	2237	6474	3786	4229	4448	6000	3804	2144	379	195	236	354	166	215	222	167	171	181
ENSG00000125848	FLRT3	486.6	486.5	0.1	0	-11.1	2.4e-14	0	0	0	1513	388	368	448	262	142	455	714	323	252	0	0	0	0	1	0	0	0	0	0
ENSG00000163362	INAVA	1127.3	1124.5	2.8	0.003	-8.5	2.4e-14	0	0	0	1203	362	2687	1179	1278	876	461	915	1225	1059	2	2	1	1	0	4	8	1	4	5
ENSG00000133110	POSTN	6908.5	6908	0.5	0	-13.4	2.4e-14	0	0	0	838	11917	1779	10434	13446	5570	2885	2107	9540	10564	0	0	0	1	0	0	1	2	0	1
ENSG00000169242	EFNA1	2599.8	2585.7	14.1	0.005	-7.5	2.5e-14	0	0	0	5864	1984	4728	3578	1114	1902	1034	1967	917	2769	5	17	13	9	12	17	15	21	10	22
ENSG00000107954	NEURL1	628.3	32	596.3	18.517	4.2	2.6e-14	0	0	0	32	35	17	54	32	23	42	29	31	25	684	798	432	643	304	933	708	467	453	541
ENSG00000125910	S1PR4	2705	290.1	2414.9	8.322	3.1	2.7e-14	0	0	0	282	416	254	457	268	177	235	335	285	192	1904	2155	2608	2081	2227	2838	2722	3318	2317	1979
ENSG00000136378	ADAMTS7	961.8	958.9	2.9	0.003	-8.3	2.7e-14	0	0	0	598	1378	176	1035	1486	670	855	1958	964	469	4	1	1	6	2	6	4	2	1	2
ENSG00000067177	PHKA1	460.7	452.1	8.6	0.019	-5.7	2.7e-14	0	0	0	486	262	657	246	355	543	406	305	520	741	4	12	14	11	9	3	5	8	7	13
ENSG00000064201	TSPAN32	4868.5	279	4589.5	16.446	4	2.7e-14	0	0	0	192	421	207	440	340	168	327	364	148	183	3946	6352	3527	3577	4518	5069	4623	3384	5003	5896
ENSG00000065054	NHERF2	2771.6	2650.8	120.8	0.046	-4.5	2.8e-14	0	0	0	3995	2468	1379	2735	2011	2528	3361	3234	3015	1782	233	114	71	91	139	84	144	85	167	80
ENSG00000102755	FLT1	2691.2	2661	30.2	0.011	-6.4	3e-14	0	0	0	4287	3066	630	2152	1993	6333	1545	2713	1997	1894	43	27	23	19	30	49	35	30	26	20
ENSG00000164930	FZD6	1009.2	948.3	60.9	0.065	-4	3e-14	0	0	0	1260	812	1068	551	1287	1126	968	627	691	1093	36	99	65	29	61	75	68	61	57	58
ENSG00000007384	RHBDF1	1841.1	1825.8	15.3	0.008	-6.9	3.2e-14	0	0	0	2431	1753	1342	2067	2061	1429	1665	1880	1181	2449	19	11	22	50	2	8	7	14	12	8
ENSG00000187079	TEAD1	1873.7	1870.8	2.9	0.002	-9.2	3.2e-14	0	0	0	1572	1118	821	660	3061	2928	2668	2137	2113	1630	0	3	0	2	0	2	10	7	1	4
ENSG00000148120	AOPEP	1475.6	1367.4	108.2	0.079	-3.7	3.3e-14	0	0	0	2368	1798	968	1710	1395	710	1510	1319	970	926	91	86	83	137	101	152	115	100	113	104
ENSG00000148143	ZNF462	674.2	652	22.2	0.034	-4.9	3.3e-14	0	0	0	878	611	684	282	418	603	739	686	704	915	29	35	15	22	10	32	27	11	16	25
ENSG00000111057	KRT18	9388.5	9355.3	33.2	0.004	-8.1	3.4e-14	0	0	0	13330	3541	6955	7949	8822	10985	1208	7743	10796	22224	21	51	21	29	36	33	36	47	14	44
ENSG00000204262	COL5A2	5773.1	5747.7	25.4	0.004	-7.8	3.6e-14	0	0	0	1618	6297	1174	8877	11017	6612	3293	3000	9074	6515	13	31	21	18	36	20	23	40	18	34
ENSG00000142871	CCN1	11807.9	11806.2	1.7	0	-12.7	3.7e-14	0	0	0	5979	45253	2592	10704	8782	10234	17612	8936	3044	4926	0	1	3	1	0	1	2	6	1	2
ENSG00000255248	MIR100HG	700.1	699.7	0.4	0.001	-10.3	3.8e-14	0	0	0	1580	942	293	914	797	220	1023	441	590	197	1	0	0	1	0	0	1	0	0	1
ENSG00000136237	RAPGEF5	1618.1	1604.5	13.6	0.009	-6.9	4.1e-14	0	0	0	2876	1802	1410	770	614	1135	2147	2583	882	1826	22	11	1	10	15	9	25	16	13	14
ENSG00000249669	CARMN	1521.9	1521.5	0.4	0	-11.5	4.3e-14	0	0	0	613	2928	692	1944	1748	484	3424	1913	949	520	1	0	0	0	0	3	0	0	0	0
ENSG00000187244	BCAM	5819.9	5815.1	4.8	0.001	-10.2	4.3e-14	0	0	0	16457	6446	3129	3096	8158	5138	4471	4047	982	6227	7	4	1	18	1	2	6	3	5	1
ENSG00000250899	ENSG00000250899	106.7	106.6	0.1	0.002	-8.9	4.4e-14	0	0	0	61	188	82	98	146	64	75	100	202	50	0	0	0	1	0	0	0	0	0	0
ENSG00000125266	EFNB2	1261.6	1258.7	2.9	0.002	-8.6	4.5e-14	0	0	0	1510	1075	862	745	1941	545	809	818	3958	324	2	5	4	1	1	2	3	4	4	3
ENSG00000162458	FBLIM1	2548.1	2545.7	2.4	0.001	-10	4.5e-14	0	0	0	1689	4642	1384	3202	2410	1576	2694	1209	5265	1386	12	1	0	6	2	1	1	1	0	0
ENSG00000131477	RAMP2	632.9	632.7	0.2	0.001	-10.9	4.6e-14	0	0	0	845	1300	218	763	437	289	934	1030	354	157	0	0	1	1	0	0	0	0	0	0
ENSG00000040933	INPP4A	6884.4	1585.6	5298.8	3.342	1.7	4.7e-14	0	0	0	1234	1566	1321	1480	1779	1584	1831	1947	1617	1497	4345	5390	6366	4810	5369	6277	4600	5274	5139	5418
ENSG00000110665	C11orf21	7472.8	306.3	7166.5	23.385	4.5	4.8e-14	0	0	0	197	424	199	402	374	211	307	647	138	164	6485	8091	5458	5407	8319	7425	6689	6991	9015	7785
ENSG00000130203	APOE	10920.2	10903.7	16.5	0.002	-9.4	4.9e-14	0	0	0	5392	12967	2349	20165	6299	3839	5267	27078	10125	15556	13	20	31	23	11	14	12	11	4	26
ENSG00000138771	SHROOM3	1069.3	1068.1	1.2	0.001	-9.6	5.2e-14	0	0	0	1415	636	1642	1303	287	1172	1357	1215	469	1185	2	0	0	0	0	5	0	3	0	2
ENSG00000123094	RASSF8	565.3	551.7	13.6	0.024	-5.4	5.5e-14	0	0	0	344	400	446	221	1199	534	617	573	621	562	5	17	17	16	11	11	18	9	21	11
ENSG00000111341	MGP	8634.2	8616.1	18.1	0.002	-8.9	5.5e-14	0	0	0	6738	14214	2657	17723	6791	4285	18401	9451	4366	1535	14	26	9	21	15	10	18	23	13	32
ENSG00000140090	SLC24A4	3290.8	74	3216.8	43.286	5.4	5.6e-14	0	0	0	95	101	36	118	65	84	57	97	52	35	5423	2756	1535	5801	2967	3422	2253	1735	4189	2087
ENSG00000041982	TNC	10531.8	10520.3	11.5	0.001	-9.8	5.7e-14	0	0	0	16556	9777	1011	6608	4707	22244	3656	13514	11759	15371	21	8	3	16	20	7	14	6	8	12
ENSG00000106025	TSPAN12	482.5	481.7	0.8	0.002	-9	5.8e-14	0	0	0	718	427	363	271	263	418	558	978	111	710	0	0	0	1	1	1	2	2	0	1
ENSG00000161940	BCL6B	959.6	957.8	1.8	0.002	-8.9	5.8e-14	0	0	0	990	2240	471	957	629	695	1502	752	982	360	4	1	1	0	1	2	0	4	0	5
ENSG00000213853	EMP2	2956.7	2956	0.7	0	-11.8	5.9e-14	0	0	0	10696	2831	2098	2627	1097	1228	1970	3282	839	2892	0	0	0	0	2	0	0	2	0	3
ENSG00000142910	TINAGL1	2205.9	2204.7	1.2	0.001	-10.7	5.9e-14	0	0	0	1016	4007	1095	5780	1396	1435	2000	3744	1027	547	0	1	1	4	2	0	3	0	1	0
ENSG00000154096	THY1	3302.1	3301.7	0.4	0	-12.6	5.9e-14	0	0	0	517	7958	715	5379	5262	2587	3533	909	4002	2155	0	1	0	1	0	0	0	2	0	0
ENSG00000117411	B4GALT2	1501.7	1430.5	71.2	0.05	-4.3	6e-14	0	0	0	1468	1200	1349	1141	1450	1282	691	1180	2046	2498	59	56	141	53	58	41	64	62	104	74
ENSG00000135744	AGT	214.8	214.7	0.1	0.001	-9.9	6.1e-14	0	0	0	156	191	169	333	489	124	261	113	262	49	0	0	0	0	0	0	0	0	0	1
ENSG00000132359	RAP1GAP2	7245.6	932.3	6313.3	6.77	2.8	6.1e-14	0	0	0	1016	726	759	1401	1289	915	570	900	748	999	6828	6018	7506	7218	5052	6826	5356	4281	6222	7826
ENSG00000110934	BIN2	12028.3	1050.6	10977.7	10.45	3.4	6.1e-14	0	0	0	732	1616	483	1646	1160	668	893	1464	1029	815	10883	10542	11470	12038	11446	11471	11081	10272	10618	9956
ENSG00000166741	NNMT	3751.2	3746.6	4.6	0.001	-9.7	6.4e-14	0	0	0	1125	9946	6601	6759	2787	1070	1367	2153	4202	1456	8	3	4	7	2	4	3	3	4	8
ENSG00000066629	EML1	336.2	335.9	0.3	0.001	-9.6	6.4e-14	0	0	0	205	476	157	424	305	147	742	439	333	131	0	0	1	1	0	0	0	1	0	0
ENSG00000164692	COL1A2	54027.3	54022.4	4.9	0	-13.4	6.4e-14	0	0	0	9340	73395	7659	86608	113351	59071	53307	23008	61710	52775	7	0	1	15	0	0	8	8	5	5
ENSG00000087077	TRIP6	2805.2	2514.9	290.3	0.115	-3.1	6.8e-14	0	0	0	3673	1951	3269	2089	2171	3038	1923	3544	1620	1871	415	269	317	383	238	218	256	219	315	273
ENSG00000100979	PLTP	6356.5	6303	53.5	0.009	-6.9	6.8e-14	0	0	0	1762	9052	1700	8406	12950	7503	6616	7586	3626	3829	45	71	41	103	47	68	47	36	40	37
ENSG00000119888	EPCAM	4740.8	4739.3	1.5	0	-11.5	6.9e-14	0	0	0	5191	1104	6008	2986	2943	13446	749	3879	1986	9101	3	0	3	2	2	2	2	1	0	0
ENSG00000141753	IGFBP4	13469	13365.5	103.5	0.008	-7	7.1e-14	0	0	0	9381	35353	5082	19542	16660	7172	15756	8625	7628	8456	95	41	195	74	65	153	125	107	98	82
ENSG00000113657	DPYSL3	5388.6	5376.8	11.8	0.002	-8.9	7.2e-14	0	0	0	2362	12062	1576	8938	4900	3717	5497	4846	4883	4987	8	6	5	51	8	8	5	10	8	9
ENSG00000198574	SH2D1B	899.1	27.7	871.4	31.184	5	7.4e-14	0	0	0	38	47	16	19	32	28	23	39	19	16	647	788	428	500	687	1793	1183	875	774	1039
ENSG00000189143	CLDN4	6821.2	6815.2	6	0.001	-10.1	7.4e-14	0	0	0	5915	2481	7035	7185	2108	10537	1930	10637	1980	18344	6	11	5	5	1	1	8	5	5	13
ENSG00000152402	GUCY1A2	339.4	338.8	0.6	0.002	-8.8	7.5e-14	0	0	0	399	517	150	178	374	250	454	655	287	124	0	1	0	1	0	0	0	1	1	2
ENSG00000118257	NRP2	2873.3	2800.1	73.2	0.026	-5.3	7.9e-14	0	0	0	1489	4209	1305	2310	2880	2879	4850	1906	4202	1971	163	77	47	50	58	57	93	63	79	45
ENSG00000111319	SCNN1A	7432.6	7382.3	50.3	0.007	-7.2	7.9e-14	0	0	0	9302	2231	6711	3216	20305	8911	2007	4841	5387	10912	61	77	33	41	50	56	52	44	44	45
ENSG00000106538	RARRES2	2844.8	2839.3	5.5	0.002	-9	8.1e-14	0	0	0	1224	4485	932	4873	1616	1470	5924	2977	1786	3106	9	3	10	9	1	10	1	1	1	10
ENSG00000134253	TRIM45	328.3	302.6	25.7	0.086	-3.5	8.3e-14	0	0	0	176	190	305	209	329	393	441	377	262	344	23	32	29	18	20	36	22	23	28	26
ENSG00000078098	FAP	794.5	794.2	0.3	0.001	-10.8	8.3e-14	0	0	0	389	473	123	1101	1280	738	394	578	2095	771	1	0	0	1	0	0	0	0	0	1
ENSG00000116774	OLFML3	1525.1	1517.5	7.6	0.005	-7.6	8.4e-14	0	0	0	542	1593	433	1241	1945	606	3618	934	1474	2789	16	5	8	11	4	6	9	5	5	7
ENSG00000166073	GPR176	361.2	360.6	0.6	0.002	-8.9	8.6e-14	0	0	0	209	593	132	618	657	219	309	194	429	246	0	0	0	1	1	2	0	1	0	1
ENSG00000181264	TLCD5	310.1	305.4	4.7	0.016	-6	8.6e-14	0	0	0	338	296	501	221	296	228	400	384	207	183	6	8	0	7	4	3	4	4	8	3
ENSG00000104974	LILRA1	1044.7	18.5	1026.2	55.149	5.8	8.8e-14	0	0	0	11	20	8	37	12	21	13	44	14	5	900	1137	840	1706	1182	1084	996	714	909	794
ENSG00000249242	TMEM150C	407	401.1	5.9	0.015	-6	8.9e-14	0	0	0	346	511	387	237	359	392	581	305	124	769	12	10	4	2	5	4	4	8	7	3
ENSG00000135049	AGTPBP1	3938.9	624.6	3314.3	5.306	2.4	9.2e-14	0	0	0	545	703	555	566	571	875	590	827	547	467	4762	3155	3458	4315	3116	2490	3336	2414	3207	2890
ENSG00000172752	COL6A5	303	302.9	0.1	0.001	-10.4	9.5e-14	0	0	0	271	626	65	331	94	303	402	196	155	586	0	1	0	0	0	0	0	0	0	0
ENSG00000132613	MTSS2	613.2	580.7	32.5	0.056	-4.2	9.6e-14	0	0	0	643	847	368	515	300	454	875	556	402	847	31	40	31	46	20	33	17	33	31	43
ENSG00000142279	WTIP	1205.7	1184.4	21.3	0.018	-5.8	9.8e-14	0	0	0	1209	846	720	763	912	1996	984	2798	534	1082	16	34	28	12	23	20	16	11	16	37
ENSG00000125733	TRIP10	2695.5	2479.8	215.7	0.087	-3.5	9.9e-14	0	0	0	2638	3156	1172	3298	2836	1844	2293	3006	2824	1731	278	227	101	178	217	263	207	320	191	175
ENSG00000163909	HEYL	1067.3	1059	8.3	0.008	-7	9.9e-14	0	0	0	528	2759	620	1556	1003	829	751	991	1096	457	14	11	3	10	16	5	11	3	5	5
ENSG00000117519	CNN3	3974.8	3949.7	25.1	0.006	-7.3	1e-13	0	0	0	3536	5560	2574	2791	2906	5745	3679	4093	3921	4692	0	26	13	9	33	42	32	45	14	37
ENSG00000141298	SSH2	9969.6	1532	8437.6	5.508	2.5	1e-13	0	0	0	1443	1977	1269	1399	1280	1269	1673	1470	2306	1234	11230	9434	7094	11186	8091	6928	8357	5865	8622	7569
ENSG00000171643	S100Z	214.5	10.3	204.2	19.584	4.3	1.1e-13	0	0	0	12	8	8	13	4	10	15	11	14	8	260	196	118	199	174	207	343	151	237	157
ENSG00000164050	PLXNB1	5051.9	4901	150.9	0.031	-5	1.1e-13	0	0	0	7585	3875	6324	5817	6378	2938	7125	5314	2252	1402	152	205	88	184	179	104	151	146	101	199
ENSG00000196639	HRH1	457.2	451.7	5.5	0.013	-6.3	1.1e-13	0	0	0	531	421	319	571	675	330	199	421	756	294	7	15	3	2	7	2	6	7	4	2
ENSG00000174233	ADCY6	2096.7	2059.2	37.5	0.018	-5.8	1.1e-13	0	0	0	3626	2193	2450	2221	1717	1268	2022	1446	651	2998	30	56	12	69	36	35	19	39	55	24
ENSG00000109686	SH3D19	2082.8	2018.4	64.4	0.032	-5	1.1e-13	0	0	0	1945	2361	1775	1046	1419	1862	4605	2321	1336	1514	77	63	67	118	51	41	32	38	64	93
ENSG00000172932	ANKRD13D	9955.2	2233.3	7721.9	3.458	1.8	1.1e-13	0	0	0	1611	2499	1892	2387	2449	1912	2167	2703	2513	2200	9404	6861	7536	8947	7781	8608	7085	6428	7710	6859
ENSG00000153721	CNKSR3	725.5	722.9	2.6	0.004	-8	1.1e-13	0	0	0	934	1528	824	664	256	836	496	466	592	633	7	8	1	1	1	0	1	4	2	1
ENSG00000079150	FKBP7	266.5	248.2	18.3	0.074	-3.8	1.1e-13	0	0	0	279	256	193	256	388	232	336	183	250	109	17	19	19	21	27	14	19	18	11	18
ENSG00000126785	RHOJ	848	847.9	0.1	0	-11.9	1.1e-13	0	0	0	427	2467	290	673	531	480	2041	695	692	183	0	0	0	0	0	0	0	1	0	0
ENSG00000086991	NOX4	119.3	119.2	0.1	0.002	-9	1.1e-13	0	0	0	43	168	47	209	174	109	128	43	142	129	0	0	0	0	0	0	1	0	0	0
ENSG00000183853	KIRREL1	2194.5	2192.9	1.6	0.001	-10.3	1.2e-13	0	0	0	1760	3132	1663	1652	3876	1091	3125	1152	2515	1963	13	0	0	1	0	0	2	0	0	0
ENSG00000115884	SDC1	8467.3	8456.7	10.6	0.001	-9.7	1.2e-13	0	0	0	11102	4142	6160	13898	9436	6559	3324	5713	9028	15205	2	11	35	4	5	0	20	10	17	2
ENSG00000138080	EMILIN1	4680.1	4578.3	101.8	0.022	-5.5	1.2e-13	0	0	0	2024	6741	663	7369	4601	4668	6620	5235	4354	3508	76	85	91	134	115	114	101	108	113	81
ENSG00000174938	SEZ6L2	1389.4	1388.4	1	0.001	-10.2	1.2e-13	0	0	0	3389	562	1224	1607	1948	1677	124	989	429	1935	2	1	0	1	2	1	1	1	0	1
ENSG00000129355	CDKN2D	2500.6	210.3	2290.3	10.888	3.4	1.3e-13	0	0	0	152	342	85	278	208	251	169	172	241	205	3143	1994	2104	3047	1784	1866	1655	2099	2840	2371
ENSG00000105523	FAM83E	1005.9	1002	3.9	0.004	-7.9	1.3e-13	0	0	0	979	372	1053	1519	735	992	596	2014	192	1568	2	5	1	5	1	9	5	6	1	4
ENSG00000000003	TSPAN6	1091.6	1080.1	11.5	0.011	-6.5	1.3e-13	0	0	0	1464	481	522	871	967	2087	1374	640	901	1494	2	24	6	9	13	17	14	13	4	13
ENSG00000130300	PLVAP	4066.4	4028.1	38.3	0.01	-6.7	1.3e-13	0	0	0	1666	10517	2418	3836	5350	5611	2644	3255	2747	2237	18	21	27	21	47	31	37	35	80	66
ENSG00000081320	STK17B	14333.2	2086.4	12246.8	5.87	2.6	1.3e-13	0	0	0	1797	2900	1307	2324	2469	1440	2117	2208	2491	1811	15104	13636	12470	15006	9736	8968	14958	11413	11018	10159
ENSG00000074047	GLI2	373.4	373.3	0.1	0.001	-10.7	1.3e-13	0	0	0	191	417	65	602	791	201	577	320	456	113	0	0	0	0	0	0	0	1	0	0
ENSG00000162493	PDPN	930.9	930.7	0.2	0	-11.4	1.3e-13	0	0	0	124	2168	546	1835	561	388	1233	484	919	1049	0	0	0	0	0	0	0	2	0	0
ENSG00000175772	LINC01106	113.3	113.2	0.1	0.002	-9	1.3e-13	0	0	0	167	34	194	69	142	81	81	112	49	203	0	1	0	0	0	0	0	0	0	0
ENSG00000112378	PERP	3035.8	2969.7	66.1	0.022	-5.5	1.3e-13	0	0	0	2444	772	2547	3327	4663	4257	2201	2524	3709	3253	20	46	108	66	48	44	56	106	89	78
ENSG00000105852	PON3	666.4	666.2	0.2	0.001	-11	1.4e-13	0	0	0	1030	253	613	169	445	899	145	786	552	1770	1	0	0	0	0	1	0	0	0	0
ENSG00000157224	CLDN12	1195.6	1173.7	21.9	0.019	-5.7	1.4e-13	0	0	0	1350	223	1094	675	1174	2279	651	1305	959	2027	28	23	17	23	32	13	16	25	21	21
ENSG00000118523	CCN2	7585.1	7583.7	1.4	0	-12.2	1.4e-13	0	0	0	3480	29436	2049	9218	7084	2541	8977	5787	2278	4987	2	2	0	0	0	1	3	6	0	0
ENSG00000130208	APOC1	1894.4	1893.2	1.2	0.001	-10.4	1.4e-13	0	0	0	1134	2689	839	4099	835	640	345	3201	1895	3255	0	2	1	0	0	3	1	0	3	2
ENSG00000101443	WFDC2	4003.6	4001.3	2.3	0.001	-10.6	1.5e-13	0	0	0	9979	5668	3780	7398	715	3894	4835	2069	655	1020	1	5	1	2	2	2	5	3	1	1
ENSG00000197712	FAM114A1	1695.2	1598.4	96.8	0.061	-4	1.5e-13	0	0	0	2330	1215	947	1520	1524	2182	1183	1532	1594	1957	215	74	63	111	107	61	108	81	93	55
ENSG00000185551	NR2F2	1957.4	1956.6	0.8	0	-11.2	1.5e-13	0	0	0	1093	3055	685	1046	1729	2598	5305	2209	1203	643	0	0	0	0	0	0	0	1	7	0
ENSG00000111799	COL12A1	2525.6	2524.9	0.7	0	-11.5	1.5e-13	0	0	0	677	1986	1326	4529	7630	1384	972	765	1882	4098	0	1	1	0	0	0	2	0	0	3
ENSG00000074181	NOTCH3	7656.6	7610.9	45.7	0.006	-7.4	1.5e-13	0	0	0	5506	10499	5305	6298	11145	13603	6191	6766	5519	5277	159	30	24	50	40	44	32	52	10	16
ENSG00000105137	SYDE1	689.3	685.1	4.2	0.006	-7.3	1.5e-13	0	0	0	560	967	312	782	1133	334	838	614	965	346	1	6	0	9	8	8	2	4	2	2
ENSG00000126603	GLIS2	201.8	198.4	3.4	0.018	-5.8	1.6e-13	0	0	0	139	304	159	240	269	106	235	258	110	164	2	3	5	4	0	5	4	3	3	5
ENSG00000204291	COL15A1	2472.9	2467.4	5.5	0.002	-8.8	1.6e-13	0	0	0	174	4756	790	2240	3743	4560	1617	1401	2639	2754	6	6	10	2	3	6	7	4	7	4
ENSG00000128581	IFT22	403.5	364.3	39.2	0.108	-3.2	1.6e-13	0	0	0	310	330	435	278	315	431	589	278	298	379	24	35	38	35	32	43	43	66	36	40
ENSG00000143776	CDC42BPA	2559.9	2478	81.9	0.033	-4.9	1.6e-13	0	0	0	5262	1602	3007	1499	3068	3674	2230	1354	1401	1683	107	69	53	147	61	58	80	114	67	63
ENSG00000168542	COL3A1	63219.1	63215	4.1	0	-13.9	1.6e-13	0	0	0	9928	86136	8343	108288	122381	87995	38968	22331	77536	70244	3	0	1	12	0	0	3	16	2	4
ENSG00000163637	PRICKLE2	633.1	626.8	6.3	0.011	-6.6	1.7e-13	0	0	0	461	757	240	642	536	314	888	621	1352	457	8	6	1	1	4	9	6	9	5	14
ENSG00000168329	CX3CR1	4259.4	108.8	4150.6	38.067	5.3	1.8e-13	0	0	0	94	96	93	111	97	56	274	154	73	40	4367	3071	4169	3692	4324	7026	5114	3972	4109	1662
ENSG00000188157	AGRN	10719.1	10344.4	374.7	0.036	-4.8	1.8e-13	0	0	0	8403	5254	5736	10126	17390	21075	4227	12868	13149	5216	380	282	399	283	432	328	375	406	487	375
ENSG00000171700	RGS19	4576.7	761.5	3815.2	5.011	2.3	1.8e-13	0	0	0	519	881	534	942	921	723	602	856	964	673	5209	2889	3344	4153	3489	3728	4288	3875	4241	2936
ENSG00000132470	ITGB4	6395.2	6367.9	27.3	0.004	-7.9	1.8e-13	0	0	0	3613	2170	5134	8205	8358	14935	3138	3943	13253	930	37	21	29	18	22	18	28	29	33	38
ENSG00000095637	SORBS1	1125.6	1096.4	29.2	0.027	-5.2	1.8e-13	0	0	0	642	1854	1452	765	635	417	1777	1194	895	1333	7	42	32	33	25	27	35	25	34	32
ENSG00000104967	NOVA2	347.9	347.7	0.2	0.001	-10	1.9e-13	0	0	0	248	646	173	190	227	743	554	374	225	97	0	2	0	0	0	0	0	0	0	0
ENSG00000121281	ADCY7	10073.1	1567.5	8505.6	5.426	2.4	1.9e-13	0	0	0	1236	1243	2438	928	1546	1831	1361	1911	1758	1423	9621	9199	7489	8298	7627	9800	8284	6214	9957	8567
ENSG00000143061	IGSF3	903.7	893	10.7	0.012	-6.4	1.9e-13	0	0	0	624	634	1599	595	920	1255	620	1423	645	615	27	2	5	15	10	4	14	12	11	7
ENSG00000131055	COX4I2	200.8	200.7	0.1	0.001	-9.8	1.9e-13	0	0	0	175	353	46	366	103	191	209	355	72	137	0	0	0	0	0	0	0	0	1	0
ENSG00000147100	SLC16A2	731.1	726.8	4.3	0.006	-7.3	2e-13	0	0	0	496	737	123	825	548	575	976	432	1714	842	1	6	1	2	3	6	9	5	3	7
ENSG00000166147	FBN1	3886	3855	31	0.008	-7	2e-13	0	0	0	1091	6119	981	3317	8506	2726	6422	2609	4113	2666	31	19	15	62	36	31	22	23	42	29
ENSG00000113645	WWC1	1010.2	990.9	19.3	0.02	-5.7	2.1e-13	0	0	0	857	827	2339	575	933	601	646	1181	927	1023	7	23	5	18	18	18	23	25	41	15
ENSG00000257671	KRT7-AS	454.2	454.1	0.1	0.001	-11	2.1e-13	0	0	0	674	201	160	748	453	478	56	518	1025	228	0	0	0	0	0	1	0	0	0	0
ENSG00000145623	OSMR	6506.4	6430.6	75.8	0.012	-6.4	2.1e-13	0	0	0	9380	5043	3804	3082	7773	19260	1809	4311	3653	6191	74	103	73	61	78	80	51	51	70	117
ENSG00000132793	LPIN3	1731.1	1709.3	21.8	0.013	-6.3	2.1e-13	0	0	0	2829	971	1393	2097	1568	2731	1034	1637	1503	1330	59	30	28	22	29	14	9	11	5	11
ENSG00000143341	HMCN1	1240.8	1233.9	6.9	0.006	-7.5	2.1e-13	0	0	0	763	1741	361	849	1134	766	3879	1453	698	695	10	4	4	11	4	12	8	6	2	8
ENSG00000113721	PDGFRB	9478.7	9159.5	319.2	0.035	-4.8	2.1e-13	0	0	0	4998	20535	3565	10919	10294	7851	12928	6309	8835	5361	195	282	327	248	391	466	196	317	376	394
ENSG00000137872	SEMA6D	272	271.9	0.1	0.001	-10.2	2.1e-13	0	0	0	357	172	178	136	627	160	589	293	153	54	0	1	0	0	0	0	0	0	0	0
ENSG00000107562	CXCL12	1956.8	1956.3	0.5	0	-11.6	2.3e-13	0	0	0	432	3959	637	2236	2829	669	4957	2113	448	1283	0	0	0	1	0	1	2	1	0	0
ENSG00000004866	ST7	827.6	643.8	183.8	0.286	-1.8	2.3e-13	0	0	0	626	744	598	672	547	688	652	695	640	576	232	194	154	209	177	159	168	142	216	187
ENSG00000109079	TNFAIP1	3058.8	2512.8	546	0.217	-2.2	2.3e-13	0	0	0	2043	3376	2853	2329	2534	2451	1315	3087	2720	2420	577	460	544	512	593	598	541	699	489	447
ENSG00000101162	TUBB1	3583.9	27.1	3556.8	129.661	7	2.4e-13	0	0	0	42	40	16	53	24	12	8	44	18	14	1523	4951	1109	7303	2319	3587	4360	2428	5146	2842
ENSG00000116285	ERRFI1	8710	8656.1	53.9	0.006	-7.3	2.4e-13	0	0	0	28934	7059	3797	6794	7152	10153	1204	7160	5791	8517	39	80	42	69	49	44	39	53	57	67
ENSG00000145506	NKD2	443.9	443.6	0.3	0.001	-10	2.4e-13	0	0	0	152	1007	146	512	460	361	788	514	335	161	0	0	0	0	0	0	0	2	0	1
ENSG00000173156	RHOD	544.9	543	1.9	0.004	-8	2.4e-13	0	0	0	480	289	627	355	323	705	247	808	1145	451	0	6	3	0	1	2	3	2	2	0
ENSG00000135480	KRT7	8395	8385.3	9.7	0.001	-9.7	2.5e-13	0	0	0	9493	4475	3023	11916	11324	13408	788	5642	19106	4678	10	7	0	15	11	10	10	16	16	2
ENSG00000082074	FYB1	13807.6	1586.7	12220.9	7.703	2.9	2.5e-13	0	0	0	1143	1990	745	1224	2108	1352	1405	2690	1993	1217	13680	12461	12526	13175	11509	11972	11561	10560	13035	11730
ENSG00000263826	ENSG00000263826	524.4	38.9	485.5	12.445	3.6	2.5e-13	0	0	0	58	38	61	32	31	34	33	28	41	33	400	589	617	365	486	451	474	211	457	805
ENSG00000103241	FOXF1	406.9	406.8	0.1	0.001	-10.8	2.5e-13	0	0	0	426	785	126	364	199	107	470	1150	215	226	0	0	0	0	0	0	0	0	0	1
ENSG00000172889	EGFL7	2835.6	2741	94.6	0.035	-4.9	2.5e-13	0	0	0	1964	5512	2114	2678	1918	1784	3857	3789	1854	1940	150	100	53	187	53	84	87	51	106	75
ENSG00000162998	FRZB	834	833.7	0.3	0.001	-10.9	2.5e-13	0	0	0	363	1633	457	734	673	592	2760	599	220	306	1	0	0	0	0	0	0	0	1	1
ENSG00000139263	LRIG3	999.6	998.1	1.5	0.002	-9.2	2.6e-13	0	0	0	730	739	1137	674	526	499	1574	813	592	2697	3	0	0	0	1	0	0	5	4	2
ENSG00000088280	ASAP3	879.4	825.4	54	0.066	-3.9	2.6e-13	0	0	0	633	1049	779	1101	1101	398	1243	592	543	815	51	66	22	72	38	78	52	60	47	54
ENSG00000164402	SEPTIN8	2189.3	1813.6	375.7	0.207	-2.3	2.6e-13	0	0	0	1246	2565	1169	1906	2348	1965	1981	1448	1896	1612	449	352	428	312	313	439	317	402	347	398
ENSG00000185222	TCEAL9	669.3	650.7	18.6	0.029	-5.1	2.6e-13	0	0	0	952	901	348	985	663	415	505	390	752	596	26	21	8	35	20	19	16	19	18	4
ENSG00000102024	PLS3	8553.6	8543.1	10.5	0.001	-9.7	2.8e-13	0	0	0	7864	6206	5554	3018	3981	25839	4493	4415	5262	18799	7	2	3	35	10	5	11	7	10	15
ENSG00000112655	PTK7	6079.7	5965.1	114.6	0.019	-5.7	2.9e-13	0	0	0	4301	3576	13548	4001	8609	3164	3025	5028	3644	10755	76	150	49	191	96	126	69	115	126	148
ENSG00000104413	ESRP1	1328	1327.2	0.8	0.001	-10.3	2.9e-13	0	0	0	2435	282	2971	658	712	2303	534	781	1248	1348	0	4	0	0	0	1	0	1	2	0
ENSG00000255197	SLC39A13-AS1	1635.5	97.5	1538	15.805	4	2.9e-13	0	0	0	74	105	41	113	129	102	99	172	78	62	2028	1698	915	2396	1199	1460	1840	851	1784	1209
ENSG00000171621	SPSB1	1840.7	1715.3	125.4	0.073	-3.8	2.9e-13	0	0	0	1119	3104	1015	1823	1578	2069	1249	1404	2325	1467	72	119	231	86	104	106	126	130	171	109
ENSG00000127863	TNFRSF19	584.7	578.9	5.8	0.01	-6.6	3e-13	0	0	0	457	467	1067	451	325	240	1414	595	460	313	8	9	5	5	4	3	14	3	5	2
ENSG00000117114	ADGRL2	1443.3	1442.6	0.7	0.001	-10.9	3e-13	0	0	0	2344	2403	317	826	1120	1727	1931	2678	623	457	0	0	0	6	0	0	1	0	0	0
ENSG00000109610	SOD3	1631.5	1630.5	1	0.001	-10.4	3e-13	0	0	0	1444	2938	663	1745	778	508	5354	1379	645	851	3	0	0	2	1	2	0	0	0	2
ENSG00000189171	S100A13	1226	1155.7	70.3	0.061	-4	3.1e-13	0	0	0	1753	1134	646	1207	1007	2349	616	859	866	1120	82	65	81	90	86	54	95	39	64	47
ENSG00000251322	SHANK3	3291.8	3269.7	22.1	0.007	-7.2	3.1e-13	0	0	0	3888	7482	2101	2540	2442	2202	4852	3766	2444	980	17	23	10	74	16	9	10	25	24	13
ENSG00000122863	CHST3	1243.6	1243.3	0.3	0	-11.5	3.1e-13	0	0	0	1860	835	229	751	1187	4314	473	396	1370	1018	1	2	0	0	0	0	0	0	0	0
ENSG00000144063	MALL	305.3	305.1	0.2	0.001	-9.8	3.1e-13	0	0	0	281	290	349	189	643	112	79	322	175	611	0	2	0	0	0	0	0	0	0	0
ENSG00000184363	PKP3	2159.6	2154.5	5.1	0.002	-8.7	3.1e-13	0	0	0	1660	319	3545	1706	2749	2812	354	770	3508	4122	2	4	6	11	4	4	6	3	7	4
ENSG00000144810	COL8A1	4997.9	4997.4	0.5	0	-12.9	3.1e-13	0	0	0	1711	2601	1353	3058	6584	23319	1730	4184	2550	2884	0	0	0	0	0	1	2	2	0	0
ENSG00000166025	AMOTL1	1662.7	1572.9	89.8	0.057	-4.1	3.1e-13	0	0	0	910	2220	1237	1122	1315	1932	2334	1157	2531	971	151	109	40	102	74	81	96	52	103	90
ENSG00000085733	CTTN	8783.8	8319.6	464.2	0.056	-4.2	3.2e-13	0	0	0	8726	8121	11285	8156	7385	10492	5208	7659	8586	7578	250	771	194	937	283	461	342	437	582	385
ENSG00000166348	USP54	1305.6	1131.3	174.3	0.154	-2.7	3.3e-13	0	0	0	1880	1068	1035	915	583	998	1125	1483	771	1455	163	171	171	168	198	159	151	191	176	195
ENSG00000001617	SEMA3F	1600.7	1597.4	3.3	0.002	-8.9	3.3e-13	0	0	0	929	1928	578	1538	3930	1700	1249	2130	1166	826	0	8	5	11	0	2	2	0	1	4
ENSG00000110841	PPFIBP1	2247.7	2147.6	100.1	0.047	-4.4	3.4e-13	0	0	0	1454	2155	1102	1399	4197	1592	3171	1839	2960	1607	123	119	29	96	111	106	107	137	89	84
ENSG00000139926	FRMD6	906.9	890.2	16.7	0.019	-5.7	3.5e-13	0	0	0	248	873	262	776	1289	774	1544	665	1889	582	12	17	13	19	14	23	19	13	21	16
ENSG00000125730	C3	22119.1	22028.8	90.3	0.004	-7.9	3.5e-13	0	0	0	13937	45449	19171	37263	24460	4644	37679	18096	13697	5892	28	130	63	125	53	41	157	84	119	103
ENSG00000105366	SIGLEC8	151.4	151.3	0.1	0.002	-9.4	3.6e-13	0	0	0	98	145	49	103	169	28	292	239	216	174	0	0	0	0	0	0	0	1	0	0
ENSG00000150681	RGS18	1749.2	80	1669.2	20.895	4.4	3.8e-13	0	0	0	70	77	36	105	104	82	81	120	77	48	1598	1795	799	2603	1333	2310	1851	871	2670	862
ENSG00000118849	RARRES1	967	963.1	3.9	0.004	-7.9	3.8e-13	0	0	0	817	1214	77	2365	600	849	765	1347	1099	498	3	6	5	2	2	4	3	6	1	7
ENSG00000184916	JAG2	1729.6	1602.6	127	0.079	-3.7	3.9e-13	0	0	0	1661	904	2209	1069	1821	1951	1405	2823	797	1386	148	114	200	118	86	141	99	92	108	164
ENSG00000083307	GRHL2	779.1	777.9	1.2	0.002	-9.1	3.9e-13	0	0	0	1287	252	1831	473	223	699	815	564	356	1279	0	0	1	1	1	1	0	3	1	4
ENSG00000153558	FBXL2	427.4	386.3	41.1	0.107	-3.2	4e-13	0	0	0	270	243	346	286	526	465	538	361	504	324	41	37	41	56	27	27	47	59	35	41
ENSG00000186522	SEPTIN10	1343	1237.5	105.5	0.086	-3.5	4.1e-13	0	0	0	951	1249	1409	880	2155	970	1179	1039	1636	907	122	123	38	142	115	83	127	129	107	69
ENSG00000170801	HTRA3	2477.5	2473.6	3.9	0.002	-9.3	4.2e-13	0	0	0	434	4448	505	5066	2605	1661	2627	1378	4031	1981	7	0	3	7	5	5	0	3	7	2
ENSG00000122729	ACO1	1863.2	1522.2	341	0.224	-2.2	4.2e-13	0	0	0	1275	1621	1259	1173	2100	2067	1040	1455	1530	1702	328	350	362	328	427	262	326	382	383	262
ENSG00000138411	HECW2	762.9	722.1	40.8	0.057	-4.1	4.2e-13	0	0	0	1004	469	652	417	858	525	541	990	682	1083	59	49	37	58	41	33	57	14	33	27
ENSG00000125850	OVOL2	109.9	109.4	0.5	0.006	-7.4	4.3e-13	0	0	0	87	67	181	118	61	110	147	172	63	88	2	0	0	0	1	1	1	0	0	0
ENSG00000105974	CAV1	4039.6	4029.6	10	0.002	-8.7	4.3e-13	0	0	0	3061	6526	897	2693	2242	7133	3191	3976	9360	1217	12	3	9	9	2	1	17	13	18	16
ENSG00000070778	PTPN21	612.5	608.5	4	0.007	-7.2	4.4e-13	0	0	0	320	729	297	561	732	548	901	972	715	310	2	2	4	4	5	7	1	13	0	2
ENSG00000101596	SMCHD1	9807.1	2044.3	7762.8	3.797	1.9	4.5e-13	0	0	0	1934	2120	1478	1489	2255	2131	2765	2408	2295	1568	6168	7943	9074	8048	8773	7406	6537	7171	7887	8621
ENSG00000088256	GNA11	1812.8	1621.2	191.6	0.118	-3.1	4.6e-13	0	0	0	1779	1822	1342	1519	1282	1841	2014	1421	1542	1650	254	200	88	271	180	103	242	203	257	118
ENSG00000110237	ARHGEF17	3585.8	3496.7	89.1	0.025	-5.3	4.6e-13	0	0	0	2595	4590	3442	3401	4007	2830	4373	3627	3666	2436	41	119	72	187	41	73	38	97	191	32
ENSG00000094963	FMO2	1492.1	1492	0.1	0	-12.7	4.6e-13	0	0	0	1189	1674	444	587	728	726	6396	2034	758	384	0	0	0	0	0	0	0	0	0	1
ENSG00000081923	ATP8B1	962.8	895.9	66.9	0.075	-3.7	4.7e-13	0	0	0	1056	1118	956	918	556	805	1131	1243	640	536	43	66	45	32	88	69	82	124	55	65
ENSG00000113594	LIFR	1455.8	1454.3	1.5	0.001	-9.7	4.7e-13	0	0	0	2195	963	1206	339	485	2343	4073	1542	457	940	2	5	0	1	2	1	3	0	1	0
ENSG00000006453	BAIAP2L1	1729	1638.8	90.2	0.055	-4.2	4.8e-13	0	0	0	1490	548	1246	2796	1035	2425	956	2067	1490	2335	108	130	65	112	96	94	77	56	93	71
ENSG00000168743	NPNT	1927.8	1926.7	1.1	0.001	-10.7	4.8e-13	0	0	0	3240	2052	572	1526	1176	1290	4387	4029	409	586	2	0	0	4	0	0	0	2	3	0
ENSG00000100804	PSMB5	2313.7	1846	467.7	0.253	-2	5e-13	0	0	0	1761	1800	2139	1785	1545	2472	1117	1512	2111	2218	594	450	358	447	468	490	520	463	454	433
ENSG00000185811	IKZF1	12774.7	1430.3	11344.4	7.932	3	5e-13	0	0	0	1058	2242	721	1450	1317	863	1850	1706	2081	1015	13537	11286	13025	8432	10599	11935	10128	12447	10502	11553
ENSG00000198055	GRK6	8507.2	1605.9	6901.3	4.297	2.1	5.1e-13	0	0	0	1283	2420	1411	2171	1380	1101	1455	1574	1536	1728	8052	5960	8386	6615	5866	6339	6478	8412	6722	6183
ENSG00000162407	PLPP3	1936.7	1925.4	11.3	0.006	-7.4	5.2e-13	0	0	0	1335	4315	718	1754	1263	1035	4673	1927	959	1275	20	24	6	5	5	3	18	14	11	7
ENSG00000129038	LOXL1	952.1	918.1	34	0.037	-4.7	5.4e-13	0	0	0	558	1267	311	1460	1248	525	1176	817	1126	693	23	19	28	34	30	55	26	38	24	63
ENSG00000006042	TMEM98	1539.2	1535.3	3.9	0.003	-8.6	5.5e-13	0	0	0	1395	1516	3055	1391	3333	730	1898	698	1027	310	2	4	0	12	4	0	4	2	7	4
ENSG00000173020	GRK2	29422.3	5900.2	23522.1	3.987	2	5.6e-13	0	0	0	4222	9012	4139	6548	5642	5055	5475	6939	6342	5628	25461	21516	23275	27355	22576	22390	21983	22430	24211	24024
ENSG00000169908	TM4SF1	5019.5	5015	4.5	0.001	-10.1	5.6e-13	0	0	0	12165	9617	3180	8338	1667	636	2784	5200	1361	5202	10	2	0	12	2	3	6	5	2	3
ENSG00000012171	SEMA3B	2456.2	2429.2	27	0.011	-6.5	5.7e-13	0	0	0	3724	1653	426	3394	2102	3909	1572	4519	833	2160	44	29	47	29	13	26	24	13	20	25
ENSG00000162105	SHANK2	340.7	340	0.7	0.002	-8.6	5.7e-13	0	0	0	481	214	717	245	216	270	600	187	114	356	0	2	0	0	0	0	2	1	0	2
ENSG00000174951	FUT1	224.2	222.7	1.5	0.008	-7	5.8e-13	0	0	0	286	151	295	204	194	252	225	356	57	207	2	1	1	1	1	0	5	1	0	3
ENSG00000011347	SYT7	949.8	948.2	1.6	0.002	-9.2	5.9e-13	0	0	0	887	443	1877	305	589	1234	277	358	531	2981	0	2	3	4	1	1	1	1	2	1
ENSG00000197256	KANK2	3391.7	3342.7	49	0.015	-6.1	5.9e-13	0	0	0	2153	5898	1816	3448	3612	1983	7334	3115	2510	1558	105	49	29	95	40	16	37	33	56	30
ENSG00000174640	SLCO2A1	4885	4882.6	2.4	0.001	-10.9	5.9e-13	0	0	0	1181	2367	1600	2655	2890	14576	1767	4290	13899	3601	1	8	1	5	0	0	2	2	2	3
ENSG00000089472	HEPH	792.4	791.3	1.1	0.002	-9.3	6e-13	0	0	0	271	1335	159	1854	934	387	1432	526	669	346	1	1	1	0	0	2	4	1	0	1
ENSG00000138316	ADAMTS14	1004.7	979.3	25.4	0.026	-5.3	6.1e-13	0	0	0	367	886	433	1398	983	1615	588	1074	1899	550	18	27	42	23	16	26	16	15	39	32
ENSG00000039068	CDH1	6281.7	6252.1	29.6	0.005	-7.7	6.2e-13	0	0	0	10649	2128	4314	5136	4579	13857	1659	4450	3569	12180	6	41	21	23	33	13	26	50	60	23
ENSG00000079308	TNS1	9514.9	9212.2	302.7	0.033	-4.9	6.2e-13	0	0	0	11158	15995	7772	8140	4923	5044	18419	9442	5474	5755	402	312	212	430	328	127	302	179	513	222
ENSG00000275385	CCL18	1441.9	1441.4	0.5	0	-11.1	6.3e-13	0	0	0	810	1717	414	3349	2499	1148	97	1032	1184	2164	0	0	0	2	0	0	2	0	0	1
ENSG00000134874	DZIP1	401.7	401.4	0.3	0.001	-9.8	6.3e-13	0	0	0	199	561	77	462	300	727	788	484	282	134	2	0	0	1	0	0	0	0	0	0
ENSG00000106852	LHX6	285.3	285.2	0.1	0.001	-10.3	6.4e-13	0	0	0	104	648	108	183	166	285	489	204	601	64	0	0	0	0	0	0	0	0	0	1
ENSG00000277258	PCGF2	553.8	543.4	10.4	0.019	-5.7	6.5e-13	0	0	0	659	744	602	451	681	559	314	565	351	508	22	14	5	4	14	4	13	4	21	3
ENSG00000081237	PTPRC	40691.5	4495.6	36195.9	8.051	3	6.6e-13	0	0	0	2886	7399	1991	4506	5329	3661	4380	6558	4995	3251	39217	33138	46409	37035	33244	37717	33300	34598	35495	31806
ENSG00000144619	CNTN4	77.5	77.4	0.1	0.003	-8.4	6.6e-13	0	0	0	55	144	20	52	97	81	116	124	52	33	0	0	0	0	0	0	1	0	0	0
ENSG00000156103	MMP16	117.4	117.3	0.1	0.002	-9	6.6e-13	0	0	0	24	166	43	86	217	65	162	137	176	97	0	0	0	1	0	0	0	0	0	0
ENSG00000203727	SAMD5	163.2	163.1	0.1	0.001	-9.5	6.6e-13	0	0	0	152	178	199	154	184	65	336	270	68	25	0	0	0	1	0	0	0	0	0	0
ENSG00000136383	ALPK3	1619.8	1589.1	30.7	0.019	-5.7	6.7e-13	0	0	0	3180	2059	272	2598	859	2004	1578	655	997	1689	25	41	22	33	36	41	34	21	31	23
ENSG00000137203	TFAP2A	326.3	326.1	0.2	0.001	-9.9	6.8e-13	0	0	0	266	41	429	344	153	506	237	121	728	436	1	0	1	0	0	0	0	0	0	0
ENSG00000196517	SLC6A9	407.7	399.9	7.8	0.02	-5.7	6.8e-13	0	0	0	363	355	265	406	253	143	476	494	275	969	3	4	9	10	10	8	5	15	11	3
ENSG00000100196	KDELR3	936.4	918.8	17.6	0.019	-5.7	6.9e-13	0	0	0	1063	348	620	726	944	1314	320	602	780	2471	27	19	14	15	29	16	12	21	10	13
ENSG00000205517	RGL3	1513.4	1497.2	16.2	0.011	-6.5	6.9e-13	0	0	0	3031	938	1506	1717	1762	2319	683	1272	321	1423	25	11	5	28	10	5	18	31	15	14
ENSG00000074527	NTN4	918.1	899.4	18.7	0.021	-5.6	6.9e-13	0	0	0	1086	1010	660	1288	1196	377	1004	1225	617	531	3	23	5	18	21	23	11	26	33	24
ENSG00000183722	LHFPL6	1548.8	1528.8	20	0.013	-6.3	6.9e-13	0	0	0	1030	3563	642	1327	1821	1211	2003	1731	1138	822	7	12	8	44	25	31	27	8	27	11
ENSG00000143479	DYRK3	260	247	13	0.053	-4.2	7e-13	0	0	0	304	339	348	226	148	217	317	222	200	149	10	9	5	23	18	9	16	10	10	20
ENSG00000177663	IL17RA	11789	1531.8	10257.2	6.697	2.7	7.1e-13	0	0	0	1176	1543	1401	1827	1483	1686	1108	1758	1830	1506	18729	8217	6459	13705	11273	8477	11079	7603	9822	7208
ENSG00000115232	ITGA4	9540.3	1002.6	8537.7	8.515	3.1	7.1e-13	0	0	0	1103	929	453	682	1236	894	1494	1654	1016	565	6312	7849	9331	8050	7864	10816	8966	7807	9148	9234
ENSG00000166444	DENND2B	2105.1	2068.6	36.5	0.018	-5.8	7.2e-13	0	0	0	1706	1970	1967	1869	1764	1170	2307	1358	2950	3625	123	18	15	19	20	47	26	27	26	44
ENSG00000137841	PLCB2	21933.1	3390.7	18542.4	5.468	2.5	7.2e-13	0	0	0	3326	4015	3199	4773	2867	2101	2648	5187	2739	3052	25480	16225	16493	21236	16726	17849	19490	13666	19761	18498
ENSG00000137672	TRPC6	580.3	566.6	13.7	0.024	-5.4	7.2e-13	0	0	0	708	724	573	393	249	381	980	656	400	602	5	12	13	32	3	11	22	14	11	14
ENSG00000214212	C19orf38	3120.2	111.5	3008.7	26.989	4.8	7.2e-13	0	0	0	59	162	53	259	90	97	58	131	80	126	3843	2805	1805	5249	2598	2265	3700	2188	3867	1767
ENSG00000134533	RERG	316.5	316.2	0.3	0.001	-9.5	7.2e-13	0	0	0	290	396	292	347	151	125	881	283	180	217	0	0	0	0	0	0	0	3	0	0
ENSG00000165949	IFI27	3173.1	3158	15.1	0.005	-7.7	7.4e-13	0	0	0	4758	1515	3318	4072	2107	1215	1194	2301	4629	6471	4	6	42	23	4	19	9	9	28	7
ENSG00000203883	SOX18	480.2	479.6	0.6	0.002	-9.3	7.4e-13	0	0	0	135	828	421	292	345	403	1027	900	276	169	0	0	1	0	1	0	2	0	0	2
ENSG00000100842	EFS	566.9	566.2	0.7	0.001	-9.5	7.6e-13	0	0	0	1071	536	260	501	708	141	1050	384	301	710	0	0	0	5	1	0	0	1	0	0
ENSG00000050405	LIMA1	3121.2	2808.5	312.7	0.111	-3.2	7.7e-13	0	0	0	2130	4050	1862	3520	2203	1507	4500	2483	3278	2552	177	282	331	238	462	373	285	380	338	261
ENSG00000153179	RASSF3	4666.4	961.3	3705.1	3.854	1.9	7.8e-13	0	0	0	951	1243	771	860	858	618	1109	1316	981	906	3819	3906	3396	4378	3626	3557	3912	4068	3878	2511
ENSG00000121068	TBX2	2383.7	2383.7	0	0	-14.2	7.8e-13	0	0	0	1978	3139	1476	2307	1885	1745	4432	3487	1794	1594	0	0	0	0	0	0	0	0	0	0
ENSG00000214357	NEURL1B	1472.7	1446.5	26.2	0.018	-5.8	7.9e-13	0	0	0	1086	3668	1032	991	1972	828	1474	782	1568	1064	11	20	12	50	13	48	29	15	39	25
ENSG00000147027	TMEM47	411.7	411.4	0.3	0.001	-9.9	7.9e-13	0	0	0	351	555	194	344	390	248	1172	505	206	149	0	0	0	0	0	0	0	0	0	3
ENSG00000143375	CGN	3439.2	3426	13.2	0.004	-8	8.1e-13	0	0	0	3401	1579	1883	3047	1725	4494	1543	8865	600	7123	12	13	15	2	14	17	19	15	3	22
ENSG00000164855	TMEM184A	1620.2	1570.9	49.3	0.031	-5	8.2e-13	0	0	0	2318	438	2246	1472	1065	2451	989	1584	564	2582	52	61	32	49	53	67	61	39	25	54
ENSG00000065413	ANKRD44	7299.8	1185.9	6113.9	5.156	2.4	8.3e-13	0	0	0	827	1334	874	895	1348	749	1779	1731	1343	979	5173	7228	6362	5817	6091	6900	6026	5686	5621	6235
ENSG00000108679	LGALS3BP	19280.3	18183.3	1097	0.06	-4.1	8.3e-13	0	0	0	16064	11290	28379	18446	31664	22228	6875	12281	11947	22659	1275	854	1962	1044	728	1097	967	870	1292	881
ENSG00000151388	ADAMTS12	907	906.3	0.7	0.001	-10.1	8.3e-13	0	0	0	347	549	156	1048	1084	1117	807	418	2613	924	0	4	0	0	0	2	0	0	1	0
ENSG00000151376	ME3	1093.2	974.5	118.7	0.122	-3	8.5e-13	0	0	0	983	1098	1298	1060	737	1371	839	692	1149	518	94	136	163	142	140	74	113	69	106	150
ENSG00000068137	PLEKHH3	1306.5	1254.5	52	0.042	-4.6	8.6e-13	0	0	0	1945	876	1388	920	1007	1080	1815	1180	716	1618	153	26	37	46	50	39	40	45	39	45
ENSG00000159335	PTMS	3977.4	3750.1	227.3	0.061	-4	8.7e-13	0	0	0	2949	5703	1654	4820	4313	4584	3912	2932	4461	2173	339	122	372	347	209	180	133	134	234	203
ENSG00000244405	ETV5	905.8	886.2	19.6	0.022	-5.5	8.8e-13	0	0	0	1083	847	510	715	1014	865	499	752	812	1765	27	14	12	29	3	11	47	15	17	21
ENSG00000104369	JPH1	207.3	207.2	0.1	0.001	-9.8	9e-13	0	0	0	236	80	537	54	80	225	94	272	121	373	0	0	0	0	0	1	0	0	0	0
ENSG00000180739	S1PR5	1350.9	30.1	1320.8	43.73	5.5	9.1e-13	0	0	0	30	49	5	35	48	14	42	35	23	20	987	623	2681	942	984	1369	831	1277	1529	1985
ENSG00000153246	PLA2R1	684.7	683.7	1	0.002	-9.3	9.2e-13	0	0	0	223	516	349	607	979	789	1972	385	592	425	3	0	4	2	0	0	1	0	0	0
ENSG00000152556	PFKM	1764.2	1370	394.2	0.288	-1.8	9.2e-13	0	0	0	1492	1556	1564	1301	1265	1594	1387	1030	1142	1369	273	459	321	498	481	393	386	405	398	328
ENSG00000198759	EGFL6	615.1	613.4	1.7	0.003	-8.3	9.3e-13	0	0	0	586	879	130	822	574	620	395	927	701	500	4	0	0	0	5	1	1	1	5	0
ENSG00000109099	PMP22	2489.1	2454	35.1	0.014	-6.1	9.4e-13	0	0	0	1591	4128	806	3520	2978	1458	4392	2645	1613	1409	10	56	28	71	38	11	41	45	24	27
ENSG00000205269	TMEM170B	4216.8	200.7	4016.1	20.009	4.3	9.6e-13	0	0	0	135	181	295	141	225	161	211	340	101	217	5480	6675	3042	7130	3715	1881	2781	2398	4643	2416
ENSG00000146966	DENND2A	589.7	589	0.7	0.001	-9.4	9.6e-13	0	0	0	305	1037	146	680	362	249	921	495	1384	311	1	2	1	0	3	0	0	0	0	0
ENSG00000165105	RASEF	656.1	655.6	0.5	0.001	-10	9.8e-13	0	0	0	1591	220	1031	420	153	926	336	846	227	806	0	0	0	2	0	2	1	0	0	0
ENSG00000166473	PKD1L2	118.7	118.6	0.1	0.002	-9	9.8e-13	0	0	0	102	127	40	212	65	163	288	88	38	63	0	0	0	0	0	0	1	0	0	0
ENSG00000151468	CCDC3	707.7	705.5	2.2	0.004	-8.1	9.8e-13	0	0	0	323	1210	226	1096	888	306	1711	635	381	279	0	6	1	1	4	2	3	1	3	1
ENSG00000163638	ADAMTS9	1062.5	1062.2	0.3	0	-11.2	9.9e-13	0	0	0	514	4329	346	1473	1013	981	538	632	502	294	2	0	0	1	0	0	0	0	0	0
ENSG00000144857	BOC	512.6	510.6	2	0.004	-7.8	9.9e-13	0	0	0	95	839	134	684	798	346	968	334	716	192	1	1	1	2	3	1	5	3	1	2
ENSG00000050165	DKK3	2499.4	2473.9	25.5	0.01	-6.6	1e-12	0	0	0	1431	2765	869	2632	4117	3271	4472	2201	1932	1049	3	16	71	34	17	22	18	19	20	35
ENSG00000155760	FZD7	397	387.6	9.4	0.025	-5.3	1e-12	0	0	0	197	439	376	344	491	463	721	294	271	280	2	12	10	5	10	5	4	14	18	14
ENSG00000182534	MXRA7	3470.8	3206	264.8	0.083	-3.6	1e-12	0	0	0	2058	4314	1922	2224	5792	3794	2857	2775	3750	2574	267	175	413	180	291	190	174	245	260	453
ENSG00000112186	CAP2	223.2	223	0.2	0.002	-9.4	1e-12	0	0	0	78	85	285	73	436	364	361	181	176	191	0	0	0	0	0	0	0	0	0	2
ENSG00000152049	KCNE4	423.8	423.6	0.2	0.001	-10.3	1e-12	0	0	0	109	1558	262	501	539	338	351	167	244	167	0	0	0	0	1	0	1	0	0	0
ENSG00000137124	ALDH1B1	1007.1	893.1	114	0.128	-3	1.1e-12	0	0	0	1101	916	1000	663	791	759	564	536	1504	1097	103	86	146	84	123	93	140	165	112	88
ENSG00000154133	ROBO4	1555.2	1547.6	7.6	0.005	-7.7	1.1e-12	0	0	0	1152	4849	698	1188	792	747	2556	2176	939	379	6	15	1	10	8	7	3	11	8	7
ENSG00000134138	MEIS2	377.6	376.2	1.4	0.004	-7.9	1.1e-12	0	0	0	397	448	234	219	313	241	855	605	230	220	1	4	3	0	2	0	0	0	2	2
ENSG00000062038	CDH3	3042.5	3040.5	2	0.001	-10.4	1.1e-12	0	0	0	5345	798	561	2552	2825	4796	475	1010	6900	5143	0	6	1	4	2	2	0	2	1	2
ENSG00000182963	GJC1	473.8	473.1	0.7	0.002	-9.1	1.1e-12	0	0	0	252	483	204	357	833	1062	283	364	693	200	0	3	0	0	0	1	0	0	3	0
ENSG00000189184	PCDH18	304.9	303.8	1.1	0.004	-7.9	1.1e-12	0	0	0	318	238	72	187	552	451	555	272	202	191	2	2	0	0	0	0	1	2	1	3
ENSG00000122679	RAMP3	692.2	685.9	6.3	0.009	-6.7	1.1e-12	0	0	0	593	1107	387	1035	884	349	723	1165	448	168	16	7	4	10	3	3	7	1	9	3
ENSG00000172379	ARNT2	280.4	279.7	0.7	0.003	-8.4	1.1e-12	0	0	0	266	482	274	383	420	50	325	191	294	112	0	1	0	1	1	0	3	0	0	1
ENSG00000162738	VANGL2	941.7	935.5	6.2	0.007	-7.2	1.1e-12	0	0	0	934	659	537	537	1681	2515	804	323	1069	296	3	3	3	12	5	7	15	4	3	7
ENSG00000144837	PLA1A	226	220.6	5.4	0.025	-5.3	1.1e-12	0	0	0	286	250	198	243	354	189	254	240	161	31	7	4	9	6	5	6	4	2	8	3
ENSG00000174307	PHLDA3	1656.7	1635	21.7	0.013	-6.2	1.1e-12	0	0	0	1656	835	1580	1572	1283	2295	730	1980	2487	1932	10	19	47	16	8	55	8	34	10	10
ENSG00000100625	SIX4	283.4	283.1	0.3	0.002	-9.3	1.1e-12	0	0	0	412	56	351	64	243	241	494	242	441	287	0	0	0	0	0	0	1	0	0	2
ENSG00000137441	FGFBP2	2183.7	22.2	2161.5	94.1	6.6	1.1e-12	0	0	0	47	41	8	35	18	7	12	43	5	6	1568	1320	3626	1326	2211	2493	1258	2121	2706	2986
ENSG00000099998	GGT5	1925	1914.6	10.4	0.005	-7.5	1.1e-12	0	0	0	2202	3526	365	2174	2746	1702	2445	1016	1894	1076	27	5	22	5	4	4	14	6	1	16
ENSG00000118946	PCDH17	740.1	739.5	0.6	0.001	-10.1	1.1e-12	0	0	0	1037	1538	172	460	691	574	1105	1037	420	361	0	0	0	6	0	0	0	0	0	0
ENSG00000184012	TMPRSS2	1414.3	1413.6	0.7	0.001	-10.7	1.1e-12	0	0	0	3339	1420	2658	2203	466	280	500	1815	209	1246	0	0	0	2	1	1	0	1	0	2
ENSG00000100092	SH3BP1	2079.4	376.7	1702.7	4.52	2.2	1.2e-12	0	0	0	271	468	207	452	426	306	342	480	331	484	1938	1303	2058	1855	1592	1701	1508	1634	1668	1770
ENSG00000173269	MMRN2	1241.4	1234.9	6.5	0.005	-7.5	1.2e-12	0	0	0	857	2983	518	1323	1022	1242	1579	1382	615	828	0	15	1	7	2	2	11	15	8	4
ENSG00000162337	LRP5	2441.4	2353.8	87.6	0.037	-4.7	1.2e-12	0	0	0	2220	3002	3262	2162	1941	1616	3934	1725	561	3115	84	139	41	35	96	65	98	126	89	103
ENSG00000121361	KCNJ8	489.7	489	0.7	0.002	-9	1.2e-12	0	0	0	285	1041	287	472	374	977	293	249	312	600	0	4	0	0	2	0	1	0	0	0
ENSG00000173546	CSPG4	1123.5	1105.7	17.8	0.016	-5.9	1.2e-12	0	0	0	785	1713	547	1374	2075	1601	511	1092	738	621	54	8	10	17	9	23	13	11	17	16
ENSG00000106211	HSPB1	9151.5	8579.5	572	0.067	-3.9	1.2e-12	0	0	0	9804	8884	5161	7713	5141	10475	5803	7330	4133	21351	468	622	376	460	536	765	639	718	548	588
ENSG00000235387	SPAAR	52.7	52.6	0.1	0.004	-7.8	1.2e-12	0	0	0	83	74	14	43	44	57	45	92	55	19	0	0	0	0	0	0	0	1	0	0
ENSG00000140254	DUOXA1	443.6	442.3	1.3	0.003	-8.2	1.2e-12	0	0	0	875	351	708	533	212	49	505	396	328	466	1	2	0	1	1	0	2	2	4	0
ENSG00000165533	TTC8	450.7	383.3	67.4	0.176	-2.5	1.2e-12	0	0	0	336	331	426	388	358	266	515	535	381	297	65	109	59	68	55	67	66	62	50	73
ENSG00000052344	PRSS8	1963.1	1956.7	6.4	0.003	-8.2	1.2e-12	0	0	0	3368	1224	1763	2954	652	1969	197	1692	785	4963	7	6	1	12	11	6	5	5	2	9
ENSG00000183421	RIPK4	420.7	417	3.7	0.009	-6.8	1.3e-12	0	0	0	453	198	321	338	169	368	551	291	664	817	1	4	3	1	2	1	6	11	1	7
ENSG00000137642	SORL1	18438.2	2524.8	15913.4	6.303	2.7	1.3e-12	0	0	0	1803	2369	3828	2131	1871	1757	2680	3969	1712	3128	14395	19767	11353	14860	17888	15038	16223	20197	12641	16772
ENSG00000105894	PTN	272.2	272.1	0.1	0.001	-10.2	1.3e-12	0	0	0	214	290	56	220	397	67	273	308	817	79	0	1	0	0	0	0	0	0	0	0
ENSG00000187764	SEMA4D	13150.9	2544.5	10606.4	4.168	2.1	1.3e-12	0	0	0	2015	2969	1926	3199	2655	1711	2035	2876	3383	2676	7288	12351	11648	9091	10628	10476	9767	11172	10708	12935
ENSG00000162733	DDR2	1395.3	1366.8	28.5	0.021	-5.6	1.3e-12	0	0	0	702	1919	504	1325	1616	701	3557	1272	1242	830	16	23	51	27	15	21	34	23	21	54
ENSG00000142675	CNKSR1	1390.8	1277.9	112.9	0.088	-3.5	1.3e-12	0	0	0	1731	516	1382	1378	1022	1643	1030	1828	955	1294	74	78	95	64	142	109	203	113	127	124
ENSG00000085276	MECOM	1335.2	1327.2	8	0.006	-7.4	1.3e-12	0	0	0	2087	1484	3604	904	371	1094	1441	937	642	708	9	10	3	19	4	16	4	10	1	4
ENSG00000163624	CDS1	724.3	705.7	18.6	0.027	-5.2	1.4e-12	0	0	0	687	239	1027	523	267	741	1239	895	741	698	14	26	4	27	18	21	18	17	10	31
ENSG00000109472	CPE	2085.2	2081	4.2	0.002	-8.9	1.4e-12	0	0	0	2539	2448	649	1991	3616	820	2000	1070	603	5074	16	2	0	6	3	3	2	8	2	0
ENSG00000086205	FOLH1	141.6	141.5	0.1	0.002	-9.3	1.4e-12	0	0	0	62	75	191	62	228	368	161	33	86	149	0	0	0	0	0	0	0	1	0	0
ENSG00000131435	PDLIM4	1108.8	1103.9	4.9	0.005	-7.8	1.4e-12	0	0	0	1952	1150	444	1502	964	147	648	787	2367	1078	10	5	1	13	2	3	1	3	7	4
ENSG00000102996	MMP15	1323.3	1298.9	24.4	0.019	-5.7	1.4e-12	0	0	0	2562	1223	1186	1553	1197	688	492	1114	396	2578	7	34	21	13	23	21	27	45	28	25
ENSG00000158717	RNF166	12294.5	1908.9	10385.6	5.44	2.4	1.4e-12	0	0	0	1478	2747	1112	2261	2220	1691	1495	2539	2138	1408	9508	9915	15471	9877	10147	12268	8323	8225	9825	10297
ENSG00000141738	GRB7	1164	1162.6	1.4	0.001	-9.5	1.4e-12	0	0	0	1587	401	2723	832	387	959	288	1187	430	2832	1	0	1	1	1	1	0	7	1	1
ENSG00000046604	DSG2	2959	2951.9	7.1	0.002	-8.7	1.4e-12	0	0	0	3191	688	2475	1928	4154	5941	547	1298	7463	1834	2	6	6	23	7	1	9	5	7	5
ENSG00000079931	MOXD1	1796.2	1783.7	12.5	0.007	-7.1	1.5e-12	0	0	0	886	3203	433	2579	1497	815	4637	1222	1791	774	7	6	10	10	21	5	17	28	12	9
ENSG00000164647	STEAP1	461.9	461	0.9	0.002	-8.8	1.5e-12	0	0	0	323	441	255	484	508	748	190	433	826	402	6	0	0	0	0	1	0	0	2	0
ENSG00000179954	SSC5D	969.7	952.4	17.3	0.018	-5.8	1.5e-12	0	0	0	554	1611	366	1163	995	1056	2151	700	543	385	16	22	5	17	13	36	18	15	9	22
ENSG00000146072	TNFRSF21	2982.1	2870.5	111.6	0.039	-4.7	1.5e-12	0	0	0	3937	2530	2614	3959	1572	2971	2214	3459	1610	3839	24	160	72	131	160	89	94	98	222	66
ENSG00000108828	VAT1	6292.2	5248.9	1043.3	0.199	-2.3	1.5e-12	0	0	0	3785	5857	4702	6323	5165	8117	4210	5582	3202	5546	1535	858	896	1184	1023	864	1066	1258	929	820
ENSG00000128274	A4GALT	650	647.3	2.7	0.004	-7.8	1.6e-12	0	0	0	511	1238	119	970	653	359	790	451	638	744	6	0	0	5	3	2	4	2	0	5
ENSG00000165895	ARHGAP42	714.4	672.9	41.5	0.062	-4	1.6e-12	0	0	0	875	578	807	382	761	851	776	663	493	543	16	47	19	27	36	35	65	47	85	38
ENSG00000266094	RASSF5	12299.6	2180.6	10119	4.64	2.2	1.6e-12	0	0	0	1377	3811	1707	2537	2268	2059	2109	2331	1859	1748	8072	10672	11325	11632	8414	10500	8616	11678	9530	10751
ENSG00000178401	DNAJC22	211.2	211	0.2	0.002	-9.3	1.7e-12	0	0	0	260	95	61	394	208	587	186	78	119	122	0	1	0	0	0	0	0	0	1	0
ENSG00000064205	CCN5	532.3	531.8	0.5	0.001	-9.7	1.7e-12	0	0	0	300	1114	183	808	1117	159	729	601	100	207	1	0	1	0	1	1	0	0	0	1
ENSG00000198542	ITGBL1	670.1	670	0.1	0	-11.5	1.7e-12	0	0	0	154	1326	296	402	706	355	2537	439	157	328	1	0	0	0	0	0	0	0	0	0
ENSG00000137710	RDX	1967.8	1537.6	430.2	0.28	-1.8	1.7e-12	0	0	0	1293	1770	1817	987	1401	1450	1519	1662	2111	1366	581	419	406	502	404	342	408	406	435	399
ENSG00000243649	CFB	72.4	71.8	0.6	0.01	-6.6	1.7e-12	0	0	0	87	66	113	81	41	45	63	36	57	129	0	1	0	0	0	1	1	0	1	2
ENSG00000142273	CBLC	526.6	526.3	0.3	0.001	-10.2	1.7e-12	0	0	0	938	102	748	530	910	603	99	844	91	398	1	0	0	0	0	0	0	0	1	1
ENSG00000140199	SLC12A6	6383.7	1267.3	5116.4	4.037	2	1.8e-12	0	0	0	1492	1504	1064	1117	1352	1018	1835	1331	1041	919	6829	5720	3404	5917	5202	4507	5243	4542	4604	5196
ENSG00000166833	NAV2	2574.1	2553.1	21	0.008	-6.9	1.8e-12	0	0	0	3656	1122	1783	557	2244	2911	2200	2526	2384	6148	10	34	8	11	12	39	9	51	12	24
ENSG00000197496	SLC2A10	538.1	532.5	5.6	0.011	-6.6	1.8e-12	0	0	0	523	385	286	698	1002	223	1282	328	447	151	3	4	4	4	2	9	12	6	3	9
ENSG00000105989	WNT2	310	309.9	0.1	0.001	-10.4	1.8e-12	0	0	0	102	441	47	626	161	142	880	253	197	250	0	0	0	0	1	0	0	0	0	0
ENSG00000178078	STAP2	677.9	650.9	27	0.042	-4.6	1.9e-12	0	0	0	1236	490	1325	856	309	544	411	448	225	665	23	26	19	16	28	30	35	28	30	35
ENSG00000126882	FAM78A	4900.5	723.7	4176.8	5.772	2.5	1.9e-12	0	0	0	472	1075	390	969	748	451	708	818	972	634	3717	3491	4755	3576	4953	4799	4163	4876	3845	3593
ENSG00000179178	TMEM125	1376.5	1375.4	1.1	0.001	-10.1	1.9e-12	0	0	0	2039	1001	3721	1020	231	669	507	1323	174	3069	1	0	1	0	2	1	3	1	1	1
ENSG00000123989	CHPF	3316.3	3152.1	164.2	0.052	-4.3	1.9e-12	0	0	0	2252	1840	3122	3906	4452	3359	1790	1439	3409	5952	96	120	201	77	167	123	132	293	202	231
ENSG00000109576	AADAT	233.7	233.2	0.5	0.002	-8.7	2e-12	0	0	0	347	83	480	134	201	126	256	141	245	319	0	0	0	4	0	0	0	1	0	0
ENSG00000169291	SHE	667.3	658.7	8.6	0.013	-6.3	2e-12	0	0	0	506	959	1197	355	556	320	1477	825	229	163	16	11	5	7	11	5	5	8	7	11
ENSG00000106819	ASPN	612.6	611.7	0.9	0.002	-9.2	2.1e-12	0	0	0	355	656	216	1000	1836	370	425	294	693	272	0	4	0	0	1	1	0	3	0	0
ENSG00000117266	CDK18	1784.1	1622.8	161.3	0.099	-3.3	2.1e-12	0	0	0	2965	1163	2468	1473	1177	2142	863	1441	912	1624	128	153	129	209	169	152	154	126	262	131
ENSG00000146555	SDK1	711.1	702.2	8.9	0.013	-6.3	2.1e-12	0	0	0	478	803	751	627	603	301	1286	533	232	1408	5	4	4	6	11	3	19	20	7	10
ENSG00000118473	SGIP1	446.1	444.6	1.5	0.003	-8.2	2.1e-12	0	0	0	353	553	140	603	391	330	847	462	492	275	0	0	0	9	0	1	1	1	1	2
ENSG00000046889	PREX2	528.7	527.7	1	0.002	-8.9	2.1e-12	0	0	0	391	1229	273	248	221	343	909	594	229	840	0	2	0	4	3	0	0	1	0	0
ENSG00000145113	MUC4	950.9	950.2	0.7	0.001	-10.1	2.1e-12	0	0	0	1087	945	873	1610	21	617	1313	1193	682	1161	3	0	1	1	0	0	0	0	0	2
ENSG00000101276	SLC52A3	144.9	143.6	1.3	0.01	-6.6	2.2e-12	0	0	0	144	134	204	264	60	100	66	123	143	198	0	3	1	1	3	2	1	2	0	0
ENSG00000183963	SMTN	3744.7	3500.4	244.3	0.07	-3.8	2.2e-12	0	0	0	2010	7969	1703	4256	2885	2508	4501	4214	3080	1878	344	227	213	385	252	207	194	178	228	215
ENSG00000110324	IL10RA	27804.3	3515.2	24289.1	6.91	2.8	2.2e-12	0	0	0	1922	5381	1918	4548	3922	2260	3069	5281	3319	3532	26102	25413	22527	31431	23081	22257	19796	22050	27987	22247
ENSG00000124212	PTGIS	1055.9	1055	0.9	0.001	-10	2.2e-12	0	0	0	207	1839	194	1533	1326	714	2511	1243	526	457	0	0	1	1	0	5	1	0	1	0
ENSG00000183010	PYCR1	1611	1591.8	19.2	0.012	-6.4	2.2e-12	0	0	0	1409	450	5098	849	1302	2479	361	1121	1161	1688	14	15	22	11	20	24	16	27	23	20
ENSG00000011201	ANOS1	551.4	550	1.4	0.003	-8.5	2.2e-12	0	0	0	193	454	232	243	701	190	987	640	402	1458	0	2	3	1	0	1	5	1	1	0
ENSG00000104415	CCN4	1032	1030	2	0.002	-8.9	2.2e-12	0	0	0	365	1417	225	2310	1267	1112	511	908	1578	607	2	6	6	0	0	1	0	4	1	0
ENSG00000177045	SIX5	278.2	268.1	10.1	0.038	-4.7	2.2e-12	0	0	0	260	181	249	194	399	168	429	226	266	309	9	11	8	1	15	5	11	19	9	13
ENSG00000101109	STK4	9866.8	2109.8	7757	3.677	1.9	2.4e-12	0	0	0	1677	2613	1249	2122	2425	1915	2651	2565	2360	1521	8249	8546	7816	7651	7769	6526	6892	8882	7221	8018
ENSG00000154864	PIEZO2	939	938.7	0.3	0	-11.1	2.4e-12	0	0	0	423	1491	167	733	689	459	3757	920	545	203	0	1	0	1	0	0	1	0	0	0
ENSG00000089639	GMIP	9424.6	1789.5	7635.1	4.266	2.1	2.5e-12	0	0	0	1613	2580	1193	2596	1772	1202	1371	2086	1839	1643	8846	6828	8406	8645	7127	7970	8348	6527	7491	6163
ENSG00000196914	ARHGEF12	5151.1	4145.4	1005.7	0.243	-2	2.5e-12	0	0	0	4947	4562	5747	2280	3741	4019	4962	3889	3815	3492	885	1077	924	1305	881	765	875	1234	945	1166
ENSG00000280953	LINC01163	98.5	5.9	92.6	15.737	4	2.5e-12	0	0	0	5	6	6	4	6	10	7	4	5	6	87	96	155	55	53	87	99	56	64	174
ENSG00000188060	RAB42	228.5	221.2	7.3	0.033	-4.9	2.6e-12	0	0	0	163	204	77	367	281	167	138	371	239	205	16	3	5	5	11	9	7	5	4	8
ENSG00000188452	CERKL	2732.2	528.3	2203.9	4.172	2.1	2.6e-12	0	0	0	410	491	575	561	522	305	743	518	426	732	1737	1978	2632	1957	2067	2947	2134	2119	2110	2358
ENSG00000250120	PCDHA10	47.7	47.6	0.1	0.005	-7.7	2.7e-12	0	0	0	94	38	18	39	21	75	56	23	79	33	0	0	0	0	0	0	0	0	0	1
ENSG00000112936	C7	6344.7	6344.6	0.1	0	-14.8	2.7e-12	0	0	0	1941	20373	937	11244	5889	1697	14681	3862	2467	355	0	0	0	0	0	0	0	0	1	0
ENSG00000272674	PCDHB16	114.8	114.7	0.1	0.002	-9	2.8e-12	0	0	0	47	165	284	85	177	21	156	51	74	87	0	0	0	0	0	0	1	0	0	0
ENSG00000158985	CDC42SE2	8283.6	1903.8	6379.8	3.351	1.7	2.8e-12	0	0	0	1733	2114	2015	1418	1671	1370	2147	2188	2182	2200	4669	6408	8570	5600	5352	6728	5840	7189	6381	7061
ENSG00000166173	LARP6	194.4	194.3	0.1	0.001	-9.7	2.8e-12	0	0	0	67	315	40	261	301	73	400	148	285	53	0	0	0	0	0	0	0	0	0	1
ENSG00000077942	FBLN1	7952.3	7950.5	1.8	0	-12	2.8e-12	0	0	0	1425	18595	650	10546	7619	3554	24622	7094	2330	3070	0	1	0	1	4	0	4	6	1	1
ENSG00000117091	CD48	7309.6	712.6	6597	9.26	3.2	2.8e-12	0	0	0	445	1340	358	1013	662	320	805	820	872	491	5255	6083	6626	6777	6425	7629	7853	6614	7313	5395
ENSG00000122642	FKBP9	3433.4	3310.6	122.8	0.037	-4.8	2.9e-12	0	0	0	1658	3306	1745	2989	7884	4073	3422	2546	3933	1550	263	99	91	173	133	89	62	90	150	78
ENSG00000137942	FNBP1L	1304.5	1248.9	55.6	0.045	-4.5	2.9e-12	0	0	0	2027	884	1362	679	1183	1825	962	1199	793	1575	46	68	12	98	38	83	38	72	69	32
ENSG00000092445	TYRO3	515.5	509.2	6.3	0.013	-6.3	2.9e-12	0	0	0	462	416	63	304	767	361	928	593	326	872	14	2	4	6	5	7	4	10	4	7
ENSG00000116016	EPAS1	11448.3	11366.8	81.5	0.007	-7.1	2.9e-12	0	0	0	10562	21213	9223	6832	8826	4913	21363	19647	5132	5957	307	42	60	91	68	46	66	55	48	32
ENSG00000254995	STX16-NPEPL1	983.3	150.5	832.8	5.524	2.5	2.9e-12	0	0	0	180	204	116	138	153	76	190	161	153	134	1020	764	1294	631	809	764	759	619	727	941
ENSG00000106823	ECM2	452.6	450.8	1.8	0.004	-7.9	2.9e-12	0	0	0	208	755	166	275	585	281	1323	437	263	215	0	3	3	1	3	1	1	5	0	1
ENSG00000115041	KCNIP3	146.8	145.2	1.6	0.012	-6.4	3e-12	0	0	0	232	141	112	107	250	106	85	102	203	114	1	3	3	2	0	1	4	0	0	2
ENSG00000111907	TPD52L1	413	406.1	6.9	0.018	-5.8	3e-12	0	0	0	656	393	804	266	216	153	590	263	426	294	9	13	4	2	5	12	11	7	1	5
ENSG00000189334	S100A14	2095.3	2095.2	0.1	0	-13.2	3e-12	0	0	0	4776	1337	4820	1953	342	4600	204	279	1647	994	1	0	0	0	0	0	0	0	0	0
ENSG00000177508	IRX3	936.2	934	2.2	0.002	-8.6	3e-12	0	0	0	2066	307	2102	249	257	979	699	1229	305	1147	1	0	0	5	2	3	5	2	3	1
ENSG00000082641	NFE2L1	8863.4	6249	2614.4	0.418	-1.3	3.1e-12	0	0	0	5357	6501	6661	6030	6608	7377	6968	5828	5635	5525	3049	2516	2532	2630	2651	2697	2598	2727	2786	1958
ENSG00000180644	PRF1	10973.4	670.1	10303.3	15.375	3.9	3.2e-12	0	0	0	606	1031	356	639	917	499	250	1089	668	646	6277	5765	17604	6649	10327	14357	7399	11572	12319	10764
ENSG00000196569	LAMA2	1457.1	1414.1	43	0.031	-5	3.2e-12	0	0	0	1431	2759	460	1962	1126	640	2339	1576	1056	792	29	51	26	27	26	41	89	60	28	53
ENSG00000197261	C6orf141	335.7	335.3	0.4	0.001	-9.6	3.2e-12	0	0	0	435	396	373	452	122	100	382	44	327	722	0	0	3	0	0	1	0	0	0	0
ENSG00000106484	MEST	1341.5	1253.2	88.3	0.071	-3.8	3.2e-12	0	0	0	1256	1248	925	681	777	2731	647	1994	960	1313	54	111	50	118	95	120	85	82	91	77
ENSG00000103852	TTC23	392	367.8	24.2	0.066	-3.9	3.2e-12	0	0	0	466	528	319	615	250	231	412	302	352	203	44	19	17	32	30	18	30	12	27	13
ENSG00000173011	TADA2B	2693.4	782.8	1910.6	2.441	1.3	3.3e-12	0	0	0	759	824	801	826	669	724	879	793	807	746	1935	1676	2082	2069	1846	1446	1704	2308	1747	2293
ENSG00000162069	BICDL2	881.5	880.2	1.3	0.002	-9.2	3.3e-12	0	0	0	2087	423	1547	1672	125	442	856	720	336	594	0	0	1	2	2	1	3	0	0	4
ENSG00000063660	GPC1	1863.9	1825.9	38	0.021	-5.6	3.4e-12	0	0	0	856	1656	870	2519	2166	1451	2101	915	5239	486	24	26	59	38	34	37	23	61	38	40
ENSG00000091622	PITPNM3	639.6	607.8	31.8	0.052	-4.3	3.5e-12	0	0	0	731	314	452	411	447	1699	549	468	430	577	24	47	42	36	22	44	34	22	23	24
ENSG00000102038	SMARCA1	1239.1	1229.5	9.6	0.008	-7	3.5e-12	0	0	0	1182	801	1158	753	444	3652	960	433	1791	1121	5	12	0	4	13	12	20	10	7	13
ENSG00000174837	ADGRE1	1340.2	60.5	1279.7	21.182	4.4	3.5e-12	0	0	0	39	105	39	88	48	54	13	96	41	82	2027	1275	697	1945	1229	1352	1360	1145	868	899
ENSG00000173898	SPTBN2	1166	1127.4	38.6	0.034	-4.9	3.5e-12	0	0	0	1571	645	2029	780	642	2328	783	455	447	1594	26	47	55	36	29	30	52	24	34	53
ENSG00000003436	TFPI	3032.5	3015.2	17.3	0.006	-7.4	3.6e-12	0	0	0	6221	2662	7131	1460	892	3176	4365	1777	1233	1235	4	11	12	51	5	22	15	13	25	15
ENSG00000102359	SRPX2	1692.7	1691.9	0.8	0.001	-10.8	3.6e-12	0	0	0	1995	527	105	1315	2520	2296	403	2351	3749	1658	0	0	0	2	0	0	0	5	1	0
ENSG00000147443	DOK2	6643.6	858.7	5784.9	6.737	2.8	3.6e-12	0	0	0	501	1062	485	1228	1091	907	476	1314	668	855	8269	4787	5697	5658	5093	5459	6456	5420	6258	4752
ENSG00000167695	TLCD3A	553	527.4	25.6	0.049	-4.4	3.6e-12	0	0	0	617	478	591	732	408	635	247	329	641	596	16	12	47	9	30	34	22	40	13	33
ENSG00000162512	SDC3	4342.9	3991.5	351.4	0.088	-3.5	3.6e-12	0	0	0	1891	4510	1848	4323	5311	4642	3811	4750	4567	4262	473	243	310	312	248	400	445	163	648	272
ENSG00000176105	YES1	1303.2	1118.9	184.3	0.165	-2.6	3.6e-12	0	0	0	1103	1031	845	695	989	2178	987	1129	1313	919	139	164	287	163	176	195	143	169	211	196
ENSG00000047056	WDR37	3412.5	959.2	2453.3	2.557	1.4	3.6e-12	0	0	0	908	1107	709	1037	1016	1052	992	1149	787	835	2659	2350	2995	2292	2417	2508	2269	2491	2072	2480
ENSG00000169851	PCDH7	861.4	861.1	0.3	0.001	-10.9	3.6e-12	0	0	0	302	257	3293	527	866	106	1033	572	1133	522	0	0	0	0	0	2	0	1	0	0
ENSG00000137033	IL33	886.2	886	0.2	0	-11.4	3.6e-12	0	0	0	851	1464	256	660	431	302	3271	1195	317	113	1	0	0	0	0	0	1	0	0	0
ENSG00000075391	RASAL2	1705.3	1642.7	62.6	0.038	-4.7	3.7e-12	0	0	0	1456	1339	1122	811	2146	3217	1272	1704	2301	1059	114	55	19	128	57	53	52	58	65	25
ENSG00000109787	KLF3	5960.6	1366.9	4593.7	3.36	1.7	3.7e-12	0	0	0	1474	1374	1420	1243	1256	1528	1855	1615	1043	861	4587	5339	4578	5778	4002	4528	3466	4471	4390	4798
ENSG00000064012	CASP8	6360.1	1392.6	4967.5	3.567	1.8	3.7e-12	0	0	0	1674	1046	1543	1305	1209	958	1278	1758	1435	1720	6051	3690	5252	5774	4402	4084	5483	4245	4595	6099
ENSG00000135655	USP15	8623.1	1671.6	6951.5	4.159	2.1	3.7e-12	0	0	0	1546	2021	1093	1915	1589	1340	1606	1735	1993	1878	7282	6686	5854	8917	8375	5271	6888	4260	9603	6379
ENSG00000175183	CSRP2	413.9	406.5	7.4	0.018	-5.8	3.7e-12	0	0	0	300	746	209	458	382	447	698	315	421	89	2	8	4	12	7	3	9	17	5	7
ENSG00000154240	CEP112	327.3	311.1	16.2	0.053	-4.2	3.7e-12	0	0	0	285	441	399	254	281	428	398	181	236	208	14	19	8	10	17	18	7	41	14	14
ENSG00000186212	SOWAHB	213	212.5	0.5	0.003	-8.4	3.7e-12	0	0	0	206	254	251	94	68	575	58	276	142	201	0	2	0	0	1	0	1	0	0	1
ENSG00000128641	MYO1B	3034.1	3004.4	29.7	0.01	-6.6	3.7e-12	0	0	0	3479	3290	3614	1775	2226	3006	2368	3284	2702	4300	60	6	3	7	26	86	42	36	18	13
ENSG00000169418	NPR1	654.6	654.1	0.5	0.001	-10	3.8e-12	0	0	0	698	1570	225	671	384	292	1055	1282	280	84	0	0	0	2	0	2	1	0	0	0
ENSG00000130635	COL5A1	15439.4	15409.1	30.3	0.002	-9	3.8e-12	0	0	0	2508	13228	2429	18878	27925	12530	8424	6485	52537	9147	24	27	5	33	23	37	18	25	57	54
ENSG00000144642	RBMS3	454.4	449.6	4.8	0.011	-6.5	3.9e-12	0	0	0	554	488	195	264	601	251	1004	530	460	149	4	8	1	9	9	5	5	0	4	3
ENSG00000006740	ARHGAP44	438.2	419	19.2	0.046	-4.4	4e-12	0	0	0	730	488	523	441	328	244	604	406	167	259	28	32	6	17	20	18	11	27	22	11
ENSG00000229415	SFTA3	1550.3	1549.8	0.5	0	-11.2	4e-12	0	0	0	3072	451	3456	223	1197	2484	172	1467	561	2415	2	0	0	2	0	0	0	0	0	1
ENSG00000267082	DOCK6-AS1	101.9	101	0.9	0.01	-6.6	4e-12	0	0	0	121	155	48	115	60	101	125	110	66	109	2	3	1	0	1	0	0	0	0	2
ENSG00000185187	SIGIRR	8214.7	1699	6515.7	3.834	1.9	4e-12	0	0	0	1647	2031	1588	2056	1860	1506	1633	1797	1111	1761	4483	6383	8660	4405	6870	8466	5971	7003	5408	7508
ENSG00000102452	NALCN	104.9	104.8	0.1	0.002	-8.8	4.1e-12	0	0	0	51	132	31	75	85	94	345	76	121	38	0	0	0	0	0	0	0	0	0	1
ENSG00000107816	LZTS2	3937.3	3037.9	899.4	0.296	-1.8	4.2e-12	0	0	0	3965	3279	2548	2433	3802	3694	2674	2134	3131	2719	869	853	1106	666	853	1130	906	927	746	938
ENSG00000076706	MCAM	6673	6624.6	48.4	0.007	-7.1	4.2e-12	0	0	0	2669	16061	2332	4897	11156	7981	3396	7993	7469	2292	30	137	24	68	51	21	38	14	60	41
ENSG00000204588	LINC01123	79	78.9	0.1	0.003	-8.4	4.2e-12	0	0	0	118	50	262	49	45	54	30	49	47	85	0	1	0	0	0	0	0	0	0	0
ENSG00000197461	PDGFA	919.6	896.8	22.8	0.025	-5.3	4.3e-12	0	0	0	279	1753	594	1257	943	521	783	511	1025	1302	11	20	15	64	13	14	22	27	24	18
ENSG00000173918	C1QTNF1	1504.7	1504.2	0.5	0	-11.2	4.3e-12	0	0	0	485	5222	387	2808	2669	481	526	654	1428	382	0	0	1	1	0	2	0	0	1	0
ENSG00000115221	ITGB6	2817.5	2816.9	0.6	0	-11.9	4.4e-12	0	0	0	2226	1229	4568	5217	1916	756	198	696	9305	2058	0	3	1	2	0	0	0	0	0	0
ENSG00000164976	MYORG	520.2	495.6	24.6	0.05	-4.3	4.4e-12	0	0	0	419	302	709	468	524	678	465	284	397	710	6	31	24	15	12	38	40	34	16	30
ENSG00000144283	PKP4	2215.7	1732.1	483.6	0.279	-1.8	4.5e-12	0	0	0	1415	2450	1974	1422	1481	1609	2174	1920	1405	1471	472	645	356	426	561	522	446	563	442	403
ENSG00000107186	MPDZ	983.2	981.1	2.1	0.002	-8.8	4.5e-12	0	0	0	1109	1319	717	559	973	817	2344	964	448	561	0	0	0	13	1	1	0	5	1	0
ENSG00000172817	CYP7B1	183.1	181.9	1.2	0.008	-7	4.5e-12	0	0	0	217	190	279	75	152	182	374	149	114	87	2	0	0	2	3	1	0	2	0	2
ENSG00000122378	PRXL2A	1581.2	1468.3	112.9	0.077	-3.7	4.5e-12	0	0	0	1017	1690	1559	1043	1656	2001	1459	962	783	2513	35	144	92	61	147	110	139	113	159	129
ENSG00000188064	WNT7B	742.5	741	1.5	0.002	-8.8	4.6e-12	0	0	0	661	303	551	701	627	1170	374	323	1809	891	0	1	0	1	0	0	10	1	2	0
ENSG00000117122	MFAP2	1231.9	1230.5	1.4	0.001	-9.5	4.6e-12	0	0	0	508	1115	153	1336	1514	1146	1032	322	4361	818	1	4	1	0	1	5	0	0	1	1
ENSG00000265148	TSPOAP1-AS1	534	70.1	463.9	6.604	2.7	4.6e-12	0	0	0	57	101	82	67	54	53	98	77	77	35	260	589	468	361	433	589	440	516	450	533
ENSG00000204580	DDR1	3512.8	3381.8	131	0.039	-4.7	4.6e-12	0	0	0	2883	1245	6599	2890	1123	4774	2725	2209	2410	6960	104	120	127	78	152	143	196	189	77	124
ENSG00000163072	NOSTRIN	383.9	382.9	1	0.003	-8.5	4.7e-12	0	0	0	262	609	1102	355	349	154	314	328	92	264	0	0	0	4	0	1	2	0	1	2
ENSG00000164741	DLC1	2414	2380	34	0.014	-6.1	4.7e-12	0	0	0	2811	6004	2882	1735	1499	1241	2724	2881	615	1408	74	26	24	24	17	19	86	28	22	20
ENSG00000147113	DIPK2B	1232.5	1231.1	1.4	0.001	-9.6	4.8e-12	0	0	0	650	4642	390	966	700	788	2498	728	650	299	0	1	0	0	2	1	3	4	0	3
ENSG00000133135	RNF128	431.7	431.5	0.2	0.001	-10.3	4.8e-12	0	0	0	357	66	338	721	112	1090	117	491	217	806	0	2	0	0	0	0	0	0	0	0
ENSG00000167306	MYO5B	1052.7	1037.5	15.2	0.015	-6.1	4.9e-12	0	0	0	779	469	1527	957	183	2594	722	1402	1337	405	17	13	13	13	12	18	15	34	8	9
ENSG00000144730	IL17RD	219.2	218.1	1.1	0.006	-7.4	5e-12	0	0	0	90	280	107	116	322	378	245	216	245	182	1	0	0	0	0	3	3	0	1	3
ENSG00000126778	SIX1	241	240.6	0.4	0.002	-8.8	5.1e-12	0	0	0	349	138	407	75	174	87	547	74	200	355	2	0	0	0	0	0	0	0	1	1
ENSG00000107485	GATA3	1523.5	202.4	1321.1	6.528	2.7	5.2e-12	0	0	0	169	305	142	222	214	144	172	311	193	152	663	1374	1294	867	1507	1427	1095	1900	1515	1569
ENSG00000275832	ARHGAP23	646.4	634.7	11.7	0.019	-5.8	5.2e-12	0	0	0	291	1318	444	426	1336	349	957	444	467	315	18	21	9	6	8	4	8	10	24	9
ENSG00000152684	PELO	991.6	819.3	172.3	0.21	-2.2	5.2e-12	0	0	0	1326	936	885	704	722	822	628	571	623	976	204	117	205	231	176	152	151	138	185	164
ENSG00000111796	KLRB1	1381.7	153.8	1227.9	7.98	3	5.3e-12	0	0	0	165	234	69	199	122	81	184	133	203	148	656	1177	1819	976	1269	1142	1106	1369	1329	1436
ENSG00000145014	TMEM44	930.5	839.3	91.2	0.109	-3.2	5.3e-12	0	0	0	785	1275	604	953	835	730	725	679	1456	351	94	111	147	98	96	88	52	63	90	73
ENSG00000117143	UAP1	1766.9	1432.1	334.8	0.234	-2.1	5.4e-12	0	0	0	1084	1687	1457	1838	1300	1304	1099	1044	1397	2111	252	305	462	276	262	315	287	414	385	390
ENSG00000250722	SELENOP	2249.8	2231.8	18	0.008	-6.9	5.4e-12	0	0	0	1960	2764	1603	1753	2210	724	7966	2185	567	586	6	15	24	13	25	22	30	18	16	11
ENSG00000176678	FOXL1	101.6	101.5	0.1	0.002	-8.8	5.4e-12	0	0	0	55	122	35	296	118	54	90	49	165	31	0	0	0	0	0	0	0	0	0	1
ENSG00000138792	ENPEP	357.4	356.8	0.6	0.002	-8.9	5.4e-12	0	0	0	149	925	193	212	741	421	371	228	165	163	1	0	0	0	0	0	3	0	0	2
ENSG00000135090	TAOK3	4007.5	1208.7	2798.8	2.315	1.2	5.5e-12	0	0	0	1236	1256	1373	1222	1143	889	1071	1246	1165	1486	3152	2848	2578	3130	2653	2556	2572	2674	2740	3085
ENSG00000106560	GIMAP2	2123.7	388.2	1735.5	4.471	2.2	5.6e-12	0	0	0	320	446	343	338	405	282	364	496	621	267	1236	1459	1681	1955	2132	2082	1894	1751	1970	1195
ENSG00000115594	IL1R1	4398.6	4250.8	147.8	0.035	-4.8	5.6e-12	0	0	0	3227	8332	2961	4470	3093	2348	5038	4222	5786	3031	236	326	50	236	133	112	151	71	93	70
ENSG00000114251	WNT5A	803.9	802.7	1.2	0.002	-9.2	5.6e-12	0	0	0	696	249	143	722	1860	255	734	434	2434	500	4	0	0	1	1	0	2	1	1	2
ENSG00000122970	IFT81	431.3	392.3	39	0.1	-3.3	5.6e-12	0	0	0	714	288	408	283	365	299	711	354	249	252	52	29	28	32	48	51	38	48	27	37
ENSG00000103313	MEFV	2859.5	112.2	2747.3	24.514	4.6	5.6e-12	0	0	0	69	188	44	215	175	81	47	138	114	51	3965	2300	1578	3860	2458	2775	3189	2140	3894	1314
ENSG00000176994	SMCR8	5485.3	1357.4	4127.9	3.041	1.6	5.7e-12	0	0	0	1183	1480	1793	1147	1295	1423	1661	1170	1222	1200	5203	4268	3280	5536	3741	3345	3751	3707	4013	4435
ENSG00000135604	STX11	3643.1	268.4	3374.7	12.568	3.7	5.7e-12	0	0	0	233	466	118	354	210	185	191	495	226	206	4091	3209	3423	5572	2248	1969	2940	2418	4961	2916
ENSG00000197622	CDC42SE1	22514.6	5410.5	17104.1	3.161	1.7	5.7e-12	0	0	0	6127	7080	4289	5849	6823	3997	3982	5542	5561	4855	14495	16560	17816	14435	18883	20108	17237	17117	16577	17813
ENSG00000111679	PTPN6	17672.3	3068.5	14603.8	4.759	2.3	5.8e-12	0	0	0	2270	4731	1567	4621	2867	2472	3122	3412	2833	2790	17262	13180	14201	15368	13720	16066	15280	12261	16383	12317
ENSG00000162944	RFTN2	136	128.3	7.7	0.06	-4.1	5.8e-12	0	0	0	60	228	47	89	174	83	216	114	146	126	7	10	9	5	9	7	9	9	5	7
ENSG00000112406	HECA	6153.4	1181.3	4972.1	4.21	2.1	5.8e-12	0	0	0	985	1210	719	1194	1434	857	1488	1393	1636	897	3702	5882	6177	5105	4711	4300	4365	5561	4013	5905
ENSG00000107957	SH3PXD2A	5561.2	4677	884.2	0.189	-2.4	5.9e-12	0	0	0	4580	6483	3955	5662	4942	2337	5330	3060	5291	5130	972	841	696	615	722	989	886	698	1249	1174
ENSG00000172936	MYD88	11321.4	2189.5	9131.9	4.171	2.1	5.9e-12	0	0	0	1917	2517	1756	2627	2548	1789	1401	2637	2335	2368	13552	8503	8352	11307	7634	8909	9230	6462	10717	6653
ENSG00000133246	PRAM1	5884	327.2	5556.8	16.98	4.1	5.9e-12	0	0	0	188	445	190	541	271	342	176	678	166	275	9068	5532	3039	8155	5313	4443	6443	3581	6195	3799
ENSG00000122786	CALD1	6190.6	6121.4	69.2	0.011	-6.5	5.9e-12	0	0	0	3791	9628	3242	5552	9435	2900	10086	5386	8477	2717	21	124	10	162	29	95	60	48	91	52
ENSG00000165879	FRAT1	1096.7	155.2	941.5	6.06	2.6	5.9e-12	0	0	0	164	175	159	247	92	89	171	147	123	185	1303	740	728	954	978	727	1446	882	913	744
ENSG00000198959	TGM2	26944.2	26823.1	121.1	0.005	-7.8	6.2e-12	0	0	0	12861	57874	5925	18809	78572	12474	37182	22012	12152	10370	90	74	227	86	87	66	174	52	270	85
ENSG00000184254	ALDH1A3	910.8	909.9	0.9	0.001	-9.7	6.4e-12	0	0	0	413	1131	77	923	525	1820	453	2696	735	326	0	3	0	0	2	1	1	0	0	2
ENSG00000151883	PARP8	5970.3	1241.9	4728.4	3.807	1.9	6.4e-12	0	0	0	1897	1055	1388	990	1268	838	1141	1239	1414	1189	4798	4139	6804	4951	5350	3500	3670	4183	4790	5099
ENSG00000205403	CFI	698.4	697	1.4	0.002	-8.8	6.6e-12	0	0	0	1447	866	560	862	582	573	618	306	513	643	11	0	0	0	0	0	0	0	2	1
ENSG00000126264	HCST	906.5	135.3	771.2	5.7	2.5	6.7e-12	0	0	0	87	145	82	182	132	127	91	221	162	124	662	560	1140	839	671	691	689	850	850	760
ENSG00000114698	PLSCR4	732.6	727.7	4.9	0.007	-7.2	6.7e-12	0	0	0	458	954	651	465	850	577	1918	734	460	210	2	6	5	16	0	3	2	1	10	4
ENSG00000150637	CD226	2259.2	247.7	2011.5	8.123	3	6.8e-12	0	0	0	313	217	130	175	225	191	278	473	275	200	1137	2321	3386	1506	2004	2441	1626	2082	1492	2120
ENSG00000235033	DAAM2-AS1	71.4	70.8	0.6	0.011	-6.6	6.8e-12	0	0	0	93	146	70	63	50	52	81	47	65	41	1	0	0	0	2	0	0	1	0	2
ENSG00000115252	PDE1A	230.1	229.4	0.7	0.004	-8.1	6.8e-12	0	0	0	63	422	219	278	210	169	491	138	217	87	0	0	0	2	0	0	2	1	0	2
ENSG00000103381	CPPED1	5372.1	613.5	4758.6	7.754	3	6.9e-12	0	0	0	477	763	609	1007	640	392	564	636	674	373	7282	4592	3473	7158	4105	3828	4755	3179	6692	2522
ENSG00000104368	PLAT	5011.7	4994.4	17.3	0.004	-8.1	6.9e-12	0	0	0	8138	15621	3005	3540	2499	10079	2327	2345	1534	856	11	41	19	7	10	22	14	28	7	14
ENSG00000214193	SH3D21	877.8	805.2	72.6	0.09	-3.5	6.9e-12	0	0	0	636	762	447	1064	412	1198	452	1172	494	1415	55	92	109	51	64	84	72	64	65	70
ENSG00000162627	SNX7	321.3	317	4.3	0.014	-6.2	6.9e-12	0	0	0	283	301	243	326	419	276	273	236	586	227	0	11	3	13	3	3	2	5	2	1
ENSG00000099864	PALM	911.8	900.2	11.6	0.013	-6.3	7e-12	0	0	0	764	1418	336	845	937	1583	1637	880	419	183	22	7	3	16	8	10	20	17	10	3
ENSG00000143867	OSR1	374.4	374.3	0.1	0.001	-10.7	7e-12	0	0	0	140	806	97	615	230	186	893	452	296	28	0	0	0	1	0	0	0	0	0	0
ENSG00000025772	TOMM34	1368.7	1033.4	335.3	0.325	-1.6	7e-12	0	0	0	981	1054	1146	1011	996	1105	945	679	1212	1205	371	335	351	333	291	415	391	320	225	321
ENSG00000099994	SUSD2	1371.7	1330.3	41.4	0.031	-5	7e-12	0	0	0	1925	1526	1233	729	1401	3062	661	1274	335	1157	26	52	65	18	24	63	53	24	35	54
ENSG00000152990	ADGRA3	885.7	833.2	52.5	0.063	-4	7e-12	0	0	0	1104	550	982	702	606	855	855	1465	637	576	57	43	24	36	33	125	62	39	29	77
ENSG00000113248	PCDHB15	118.7	116.6	2.1	0.02	-5.6	7e-12	0	0	0	91	194	65	162	76	41	248	107	72	110	3	0	1	2	3	3	3	1	2	3
ENSG00000183840	GPR39	184.9	184.6	0.3	0.002	-8.7	7e-12	0	0	0	192	33	208	56	488	151	54	228	231	205	0	0	0	0	0	1	0	1	1	0
ENSG00000152894	PTPRK	1035.5	985.7	49.8	0.051	-4.3	7e-12	0	0	0	1042	881	1895	850	986	786	870	795	1157	595	19	57	24	24	52	42	92	112	40	36
ENSG00000099250	NRP1	5229.4	5102.2	127.2	0.025	-5.3	7.1e-12	0	0	0	6112	5888	2217	3500	6251	9460	5306	5294	3375	3619	107	133	46	242	73	54	303	179	89	46
ENSG00000160613	PCSK7	8525.5	1939.9	6585.6	3.395	1.8	7.2e-12	0	0	0	1745	2100	1814	1714	2053	1565	2129	2580	2362	1337	4772	7517	8818	5855	6680	6841	6086	5994	5415	7878
ENSG00000102471	NDFIP2	730.3	671.7	58.6	0.087	-3.5	7.2e-12	0	0	0	595	306	743	398	771	726	600	533	1385	660	37	60	71	32	66	78	55	95	52	40
ENSG00000206538	VGLL3	788.2	788.1	0.1	0	-11.7	7.3e-12	0	0	0	367	693	126	387	464	288	3931	684	701	240	0	0	0	1	0	0	0	0	0	0
ENSG00000129514	FOXA1	684.7	684.2	0.5	0.001	-10.1	7.4e-12	0	0	0	112	151	1314	334	462	583	1371	482	177	1856	0	1	0	1	0	0	2	1	0	0
ENSG00000129474	AJUBA	564.7	549.6	15.1	0.028	-5.2	7.4e-12	0	0	0	468	333	304	295	1079	607	770	877	576	187	6	22	13	5	21	19	14	22	7	22
ENSG00000234869	LINC02925	67.7	67.5	0.2	0.005	-7.7	7.5e-12	0	0	0	121	63	45	61	19	102	94	34	98	38	0	0	0	0	0	2	0	0	0	0
ENSG00000161544	CYGB	872.7	866.6	6.1	0.007	-7.1	7.5e-12	0	0	0	671	1569	243	1204	902	729	832	936	1062	518	2	17	3	0	13	2	13	8	1	2
ENSG00000138356	AOX1	234.2	233.5	0.7	0.004	-8.1	7.5e-12	0	0	0	129	593	38	330	349	206	241	197	157	95	2	1	0	1	0	0	2	0	0	1
ENSG00000137868	STRA6	788.6	788.5	0.1	0	-11.7	7.5e-12	0	0	0	800	141	675	890	2744	129	450	99	1523	434	0	0	0	0	0	0	0	0	1	0
ENSG00000185565	LSAMP	581.4	580.7	0.7	0.001	-9.4	7.6e-12	0	0	0	308	936	103	632	446	242	1800	641	555	144	0	3	1	0	2	0	0	0	1	0
ENSG00000061455	PRDM6	316.1	315.1	1	0.004	-8.1	7.6e-12	0	0	0	244	325	158	244	284	109	1055	378	235	119	1	0	1	2	0	0	1	2	0	3
ENSG00000172986	GXYLT2	236.2	235.3	0.9	0.004	-7.9	7.6e-12	0	0	0	88	347	123	208	340	135	555	152	239	166	2	0	0	4	0	1	0	2	0	0
ENSG00000185442	FAM174B	585.1	552.9	32.2	0.059	-4.1	7.7e-12	0	0	0	495	809	474	651	372	264	1018	525	365	556	50	38	9	18	55	31	31	23	40	27
ENSG00000145703	IQGAP2	4859.1	693.8	4165.3	6.003	2.6	7.7e-12	0	0	0	596	822	311	1007	774	532	880	1087	506	423	5211	3951	4185	4484	4439	3903	3476	3622	4808	3574
ENSG00000101311	FERMT1	772.6	772.2	0.4	0.001	-10.5	7.7e-12	0	0	0	382	107	1472	858	1270	323	283	321	2499	207	0	0	0	1	0	0	1	0	1	1
ENSG00000071282	LMCD1	1563.2	1542.9	20.3	0.013	-6.2	7.8e-12	0	0	0	1050	3218	452	2532	964	480	3202	1564	1316	651	52	16	8	13	16	11	23	23	16	25
ENSG00000110876	SELPLG	13177	1821	11356	6.236	2.6	7.8e-12	0	0	0	1351	2359	832	3214	2265	1603	1094	2079	1963	1450	12575	10825	10999	11679	10417	13017	12115	11403	12690	7840
ENSG00000049130	KITLG	1335.2	1330.8	4.4	0.003	-8.2	7.9e-12	0	0	0	1177	690	1504	493	542	906	1378	2797	1996	1825	19	3	1	12	4	0	0	3	1	1
ENSG00000198821	CD247	7297.8	727.5	6570.3	9.028	3.2	8e-12	0	0	0	681	1335	300	742	818	534	506	965	873	521	4088	6695	7690	3576	6881	8964	5883	7696	5547	8683
ENSG00000269190	FBXO17	342.2	340.6	1.6	0.005	-7.6	8e-12	0	0	0	202	308	471	251	733	86	613	209	419	114	3	0	3	0	3	0	4	1	1	1
ENSG00000137491	SLCO2B1	6071.4	6056.2	15.2	0.003	-8.6	8e-12	0	0	0	3976	8150	3363	9030	7763	5144	4708	7841	5295	5292	89	7	13	7	7	6	15	6	0	2
ENSG00000177106	EPS8L2	4310.6	4140.5	170.1	0.041	-4.6	8.1e-12	0	0	0	4562	1296	5183	3480	3895	5764	1645	4013	2992	8575	41	155	245	148	173	168	183	278	171	139
ENSG00000105976	MET	6663.1	6659.9	3.2	0.001	-10.9	8.1e-12	0	0	0	10428	1596	2925	1253	1480	29387	1530	3701	7737	6562	2	7	4	1	5	0	3	6	4	0
ENSG00000081818	PCDHB4	72.8	72.3	0.5	0.009	-6.8	8.1e-12	0	0	0	44	91	63	47	97	49	189	70	52	21	1	1	0	0	1	0	0	0	1	1
ENSG00000280032	ENSG00000280032	38.3	38.1	0.2	0.009	-6.8	8.1e-12	0	0	0	52	22	57	51	27	15	58	13	50	36	0	0	0	0	0	1	1	0	0	0
ENSG00000125378	BMP4	537.9	535.9	2	0.004	-7.9	8.3e-12	0	0	0	154	428	417	419	1360	613	1028	502	343	95	3	2	0	1	4	5	3	2	0	0
ENSG00000230630	DNM3OS	117.2	116.7	0.5	0.006	-7.5	8.5e-12	0	0	0	62	88	79	133	184	60	249	79	156	77	0	0	0	2	0	0	0	1	2	0
ENSG00000196411	EPHB4	3189.2	2881.1	308.1	0.107	-3.2	8.5e-12	0	0	0	2279	2637	3723	1830	2218	4710	2566	2764	3108	2976	129	470	249	124	358	419	380	320	246	386
ENSG00000269688	ENSG00000269688	394.6	29.7	364.9	12.332	3.6	8.6e-12	0	0	0	23	21	45	31	41	28	20	41	34	13	343	437	450	491	233	238	276	181	374	626
ENSG00000134539	KLRD1	4122.9	315.2	3807.7	12.081	3.6	8.6e-12	0	0	0	325	266	173	292	464	193	229	498	476	236	2997	1941	7958	2111	4088	4868	3437	2857	3567	4253
ENSG00000160801	PTH1R	202.3	202	0.3	0.002	-8.9	8.7e-12	0	0	0	205	366	75	332	162	129	440	197	79	35	0	2	1	0	0	0	0	0	0	0
ENSG00000105971	CAV2	1551.5	1531.8	19.7	0.013	-6.3	8.8e-12	0	0	0	1434	1792	427	1074	956	2898	1057	1870	3268	542	8	12	18	52	12	17	40	9	9	20
ENSG00000099260	PALMD	581.5	580.9	0.6	0.001	-9.6	8.8e-12	0	0	0	411	1889	270	706	354	233	1042	449	341	114	0	0	0	1	1	0	4	0	0	0
ENSG00000143669	LYST	9957.8	1674.1	8283.7	4.949	2.3	8.9e-12	0	0	0	1214	1296	1246	842	1614	2358	2002	2390	1555	2224	9204	8004	6273	10479	8756	8019	8675	7012	9077	7338
ENSG00000197965	MPZL1	4217.4	3577.5	639.9	0.179	-2.5	8.9e-12	0	0	0	3153	3485	4758	3875	5318	2633	2831	2623	3609	3490	925	599	374	783	840	527	759	558	691	343
ENSG00000160360	GPSM1	1575.8	1338.5	237.3	0.177	-2.5	8.9e-12	0	0	0	2176	1695	809	1226	908	1385	2031	1235	903	1017	233	352	245	196	209	254	244	228	187	225
ENSG00000235098	ANKRD65	754.8	751.1	3.7	0.005	-7.6	9e-12	0	0	0	1774	615	1507	361	221	1320	851	314	421	127	1	4	3	2	5	3	9	7	1	2
ENSG00000102034	ELF4	5835	1318.8	4516.2	3.424	1.8	9.1e-12	0	0	0	990	1762	801	1347	1239	1556	1046	1386	1613	1448	5159	4107	5182	5372	3993	4668	4077	3503	4962	4139
ENSG00000156011	PSD3	1324.2	1252	72.2	0.058	-4.1	9.1e-12	0	0	0	2851	555	1393	600	785	1324	1671	1778	753	810	87	73	27	74	60	89	74	87	91	60
ENSG00000065361	ERBB3	3344.6	3331.6	13	0.004	-8	9.2e-12	0	0	0	7697	1797	6249	2985	604	1799	1403	2247	1136	7399	13	24	5	11	12	18	6	32	1	8
ENSG00000160062	ZBTB8A	131.2	125	6.2	0.051	-4.3	9.4e-12	0	0	0	180	118	113	111	158	103	126	137	120	84	3	8	1	12	10	3	3	6	4	12
ENSG00000175899	A2M	67504.7	67346.7	158	0.002	-8.7	9.5e-12	0	0	0	42527	149644	14928	64834	23861	33091	236717	70055	23504	14306	122	85	149	95	138	119	69	391	176	236
ENSG00000104723	TUSC3	674	673.1	0.9	0.002	-9.3	9.5e-12	0	0	0	1387	502	902	534	176	182	929	935	1023	161	0	0	0	0	0	5	0	1	0	3
ENSG00000143369	ECM1	1833.3	1793.9	39.4	0.022	-5.5	9.5e-12	0	0	0	576	1068	1678	3496	1742	1049	682	1103	1688	4857	74	35	23	44	24	48	51	22	50	23
ENSG00000003137	CYP26B1	379.3	378.4	0.9	0.003	-8.6	9.6e-12	0	0	0	91	254	154	207	801	662	207	576	621	211	0	2	0	4	0	0	1	0	2	0
ENSG00000180828	BHLHE22	102.8	102.7	0.1	0.002	-8.8	9.6e-12	0	0	0	26	188	16	143	113	101	235	98	54	53	1	0	0	0	0	0	0	0	0	0
ENSG00000163697	APBB2	1337.8	1310.9	26.9	0.021	-5.6	9.7e-12	0	0	0	922	1755	555	1037	2250	899	1830	1261	2039	561	20	47	3	28	39	19	55	16	11	31
ENSG00000071242	RPS6KA2	3171	2820.9	350.1	0.124	-3	9.7e-12	0	0	0	3625	4085	3138	1907	3898	1515	3279	2586	1503	2673	188	550	254	258	354	429	349	498	287	334
ENSG00000162576	MXRA8	5457.3	5030.9	426.4	0.085	-3.6	9.8e-12	0	0	0	2688	6172	2188	6898	10062	3343	7329	3186	5215	3228	458	688	309	288	371	381	444	377	447	501
ENSG00000117069	ST6GALNAC5	159.4	158.9	0.5	0.004	-7.9	9.9e-12	0	0	0	324	94	23	96	140	93	269	114	184	252	0	0	1	0	0	1	1	2	0	0
ENSG00000136960	ENPP2	2502.7	2430.6	72.1	0.03	-5.1	9.9e-12	0	0	0	1419	6129	612	2232	2412	3166	2010	2657	2684	985	161	71	56	34	63	70	87	38	82	59
ENSG00000048540	LMO3	1351.7	1349.6	2.1	0.002	-9.3	9.9e-12	0	0	0	3819	560	1721	285	89	2718	776	1211	554	1763	3	3	0	4	1	3	3	2	2	0
ENSG00000104881	PPP1R13L	2420.6	2313.8	106.8	0.046	-4.4	1e-11	0	0	0	2464	1025	2071	1246	3940	5502	942	2663	1440	1845	139	122	50	71	95	127	95	181	90	98
ENSG00000102879	CORO1A	38815.4	4897.3	33918.1	6.926	2.8	1e-11	0	0	0	2830	8809	2202	6661	5518	3069	4817	5034	6409	3624	33269	29741	38622	33220	33168	36113	33929	33912	38347	28860
ENSG00000070159	PTPN3	879.9	872.8	7.1	0.008	-6.9	1e-11	0	0	0	1656	426	1255	438	340	865	1042	562	780	1364	7	12	21	10	10	1	3	2	0	5
ENSG00000162849	KIF26B	180	176.5	3.5	0.021	-5.6	1e-11	0	0	0	50	233	278	185	189	268	95	217	126	124	1	5	5	4	4	2	5	0	4	5
ENSG00000101363	MANBAL	1357.4	1021.8	335.6	0.328	-1.6	1e-11	0	0	0	1027	913	907	1144	1649	982	895	814	970	917	354	354	296	387	338	367	346	293	344	277
ENSG00000175793	SFN	2834.7	2819	15.7	0.006	-7.5	1e-11	0	0	0	1298	1242	5547	2598	1081	1878	190	2950	8055	3351	15	20	18	13	15	10	20	11	5	30
ENSG00000103534	TMC5	1651	1647.6	3.4	0.002	-8.9	1.1e-11	0	0	0	4376	1270	1277	2617	84	695	1630	2878	241	1408	4	4	1	4	1	1	8	6	3	2
ENSG00000281358	RASSF1-AS1	35.1	3.3	31.8	9.766	3.3	1.1e-11	0	0	0	3	2	2	2	6	2	4	5	4	3	29	34	40	41	25	28	24	24	22	51
ENSG00000005844	ITGAL	26837.6	2931.4	23906.2	8.156	3	1.1e-11	0	0	0	1606	4962	1427	3052	3351	2018	2645	4635	3380	2238	20488	18603	41546	20750	22025	24468	20666	21301	21434	27781
ENSG00000126759	CFP	9070.3	203.8	8866.5	43.475	5.4	1.1e-11	0	0	0	147	432	39	456	195	193	185	239	94	58	13889	8307	5599	13368	8163	6474	9946	6523	10947	5449
ENSG00000267493	CIRBP-AS1	422.4	70	352.4	5.005	2.3	1.1e-11	0	0	0	81	90	48	80	90	70	63	44	78	56	389	380	422	309	316	324	297	227	345	515
ENSG00000142156	COL6A1	23271	23092	179	0.008	-7	1.1e-11	0	0	0	9784	23209	3273	24463	55658	25981	19896	15638	40110	12908	46	181	137	88	141	100	481	236	115	265
ENSG00000161960	EIF4A1	6239.1	876.2	5362.9	6.119	2.6	1.1e-11	0	0	0	872	1200	873	1063	826	855	904	727	907	535	6037	7149	6013	4912	5713	4429	3610	2003	5532	8231
ENSG00000155324	GRAMD2B	856	727	129	0.178	-2.5	1.1e-11	0	0	0	985	436	748	355	1020	810	1021	655	609	631	106	136	135	101	129	177	135	145	100	126
ENSG00000188112	C6orf132	667.6	661.9	5.7	0.009	-6.8	1.1e-11	0	0	0	566	355	1624	878	257	407	723	430	389	990	14	2	0	12	3	2	2	10	4	8
ENSG00000235674	LDHAP2	54.7	6	48.7	8.107	3	1.1e-11	0	0	0	5	5	3	6	5	7	7	7	10	5	62	59	36	67	33	30	39	43	53	65
ENSG00000141934	PLPP2	1222.4	1215.1	7.3	0.006	-7.4	1.1e-11	0	0	0	2103	478	1999	2057	369	774	1167	765	2070	369	3	1	9	5	2	15	4	2	11	21
ENSG00000169302	STK32A	784.6	784.5	0.1	0	-11.7	1.1e-11	0	0	0	417	259	3268	154	296	890	144	558	290	1569	1	0	0	0	0	0	0	0	0	0
ENSG00000164035	EMCN	527.6	526.5	1.1	0.002	-8.7	1.1e-11	0	0	0	851	1153	251	538	377	230	846	688	246	85	3	0	0	0	0	3	0	2	3	0
ENSG00000129946	SHC2	1759.9	1748	11.9	0.007	-7.2	1.2e-11	0	0	0	2562	2047	1978	2576	956	2920	1548	1557	534	802	1	11	14	6	8	15	1	42	2	19
ENSG00000110195	FOLR1	878.5	877.2	1.3	0.002	-9.2	1.2e-11	0	0	0	1859	891	2333	1291	497	141	632	538	89	501	4	0	1	2	1	0	2	2	0	1
ENSG00000120457	KCNJ5	364.2	362.9	1.3	0.004	-7.9	1.2e-11	0	0	0	168	571	125	529	313	87	380	533	732	191	4	4	1	1	1	0	0	0	2	0
ENSG00000005108	THSD7A	239.7	239	0.7	0.004	-8.1	1.2e-11	0	0	0	64	349	190	108	148	154	398	751	140	88	0	0	1	1	1	1	0	2	1	0
ENSG00000113758	DBN1	3476.8	3147.5	329.3	0.105	-3.3	1.2e-11	0	0	0	3456	3507	3276	2506	3925	4736	1670	2222	4442	1735	207	232	373	435	215	341	156	520	397	417
ENSG00000171346	KRT15	1126.7	1126.2	0.5	0	-11	1.2e-11	0	0	0	320	602	788	772	140	321	4423	930	818	2148	0	0	0	4	0	0	1	0	0	0
ENSG00000112379	ARFGEF3	766.1	764.1	2	0.003	-8.4	1.2e-11	0	0	0	1793	368	936	387	140	944	1647	1028	142	256	0	1	1	2	2	1	2	1	5	5
ENSG00000155066	PROM2	2410.5	2394.7	15.8	0.007	-7.2	1.2e-11	0	0	0	4290	1097	1930	2641	155	844	844	4970	4985	2191	14	19	22	7	9	23	25	13	11	15
ENSG00000182795	C1orf116	3365.3	3339.5	25.8	0.008	-7	1.2e-11	0	0	0	5873	958	7699	1757	1527	4668	700	4255	540	5418	33	33	10	39	15	21	27	17	28	35
ENSG00000124145	SDC4	10679.6	10529.8	149.8	0.014	-6.1	1.2e-11	0	0	0	12964	6995	6263	7599	21757	15934	2760	7692	8851	14483	541	117	74	165	71	80	128	92	143	87
ENSG00000141013	GAS8	651.9	557.8	94.1	0.169	-2.6	1.2e-11	0	0	0	1099	472	571	373	335	530	688	637	389	484	98	115	105	96	76	92	92	87	70	110
ENSG00000149091	DGKZ	16155.6	3726	12429.6	3.336	1.7	1.2e-11	0	0	0	2905	4536	2462	3840	3430	4318	3057	3732	5497	3483	13851	10906	16182	11092	11853	12569	10886	11844	11675	13438
ENSG00000072832	CRMP1	733.5	713	20.5	0.029	-5.1	1.3e-11	0	0	0	630	635	324	747	1582	199	689	981	1138	205	36	12	31	17	27	14	21	12	20	15
ENSG00000130396	AFDN	4671.8	4192.6	479.2	0.114	-3.1	1.3e-11	0	0	0	6237	3193	5530	2389	2447	4118	5743	5808	3409	3052	829	497	271	293	559	507	318	620	371	527
ENSG00000164066	INTU	590	572.5	17.5	0.031	-5	1.3e-11	0	0	0	983	299	529	318	292	483	1558	579	373	311	26	19	10	34	11	9	26	14	12	14
ENSG00000132698	RAB25	1690.2	1676.6	13.6	0.008	-6.9	1.3e-11	0	0	0	3494	1063	4503	1324	801	1776	325	1466	282	1732	6	26	9	9	18	17	16	16	4	15
ENSG00000181374	CCL13	609.3	608.9	0.4	0.001	-10.1	1.3e-11	0	0	0	562	304	214	630	1834	1475	103	265	189	513	3	0	0	0	0	0	0	1	0	0
ENSG00000272256	ENSG00000272256	193.5	12.3	181.2	14.701	3.9	1.4e-11	0	0	0	7	27	8	13	9	8	22	11	10	8	129	188	242	162	117	110	177	206	159	322
ENSG00000142347	MYO1F	25972.9	2611.4	23361.5	8.946	3.2	1.4e-11	0	0	0	1875	4219	1193	4626	3051	1673	1652	3713	2244	1868	32449	22995	23889	30734	21525	18225	23221	15914	25098	19565
ENSG00000119938	PPP1R3C	327.9	327.8	0.1	0.001	-10.5	1.4e-11	0	0	0	48	414	324	182	269	96	1267	142	79	457	0	0	0	0	0	0	0	1	0	0
ENSG00000130669	PAK4	1790.8	1440.2	350.6	0.244	-2	1.4e-11	0	0	0	1658	994	1139	997	1165	2121	1058	1751	1481	2038	383	391	322	322	264	311	340	405	422	346
ENSG00000205744	DENND1C	7374.1	1553.5	5820.6	3.747	1.9	1.4e-11	0	0	0	1194	2626	1259	1966	1369	1293	1413	1651	1388	1376	4370	5502	7974	4709	5849	6620	5892	5671	5121	6498
ENSG00000285867	ENSG00000285867	50.7	50.2	0.5	0.013	-6.3	1.4e-11	0	0	0	69	56	66	36	66	61	38	18	72	20	2	1	0	0	0	0	0	1	1	0
ENSG00000130702	LAMA5	11508.7	11165	343.7	0.031	-5	1.4e-11	0	0	0	9365	8438	6103	7904	28847	17894	9362	11101	7290	5346	144	321	185	156	413	230	659	662	364	303
ENSG00000154175	ABI3BP	1513.9	1507.7	6.2	0.004	-7.9	1.4e-11	0	0	0	726	2924	258	854	941	585	5188	2583	562	456	4	5	1	10	7	5	5	8	9	8
ENSG00000083799	CYLD	10446	2072.6	8373.4	4.04	2	1.5e-11	0	0	0	1603	2453	1544	1853	2043	1323	2811	2374	2777	1945	5343	10347	7652	6851	8231	10261	8014	9280	7481	10274
ENSG00000154639	CXADR	514.2	507.6	6.6	0.013	-6.3	1.5e-11	0	0	0	440	135	795	271	1374	388	335	430	147	761	4	14	5	4	7	7	3	13	2	7
ENSG00000279520	ENSG00000279520	778.2	95.9	682.3	7.084	2.8	1.5e-11	0	0	0	161	109	88	144	68	68	77	103	74	67	843	703	691	686	594	564	681	283	855	923
ENSG00000134698	AGO4	5940.1	1461.2	4478.9	3.065	1.6	1.5e-11	0	0	0	1748	1219	1475	1179	1399	1251	1760	1730	1226	1625	5926	4395	4485	5781	4863	3302	4437	3643	4513	3444
ENSG00000254726	MEX3A	563.8	560.5	3.3	0.006	-7.3	1.5e-11	0	0	0	1501	424	950	170	642	956	155	172	183	452	2	1	1	5	2	4	2	9	5	2
ENSG00000212747	RTL8B	384.3	367.5	16.8	0.045	-4.5	1.5e-11	0	0	0	323	482	75	318	393	729	362	223	456	314	22	8	12	23	24	13	19	11	26	10
ENSG00000058085	LAMC2	11333.4	11332.8	0.6	0	-13.9	1.5e-11	0	0	0	1738	2076	2095	13212	21759	19622	1413	2408	46248	2757	3	0	1	0	0	0	0	0	1	1
ENSG00000136250	AOAH	6942.8	700.8	6242	8.911	3.2	1.5e-11	0	0	0	467	882	322	649	1021	613	414	1109	981	550	9634	5626	6132	7494	7165	4263	6113	3357	8149	4487
ENSG00000140416	TPM1	4942.1	4475.5	466.6	0.104	-3.3	1.5e-11	0	0	0	1925	5470	5562	7066	5534	2688	7066	3273	3887	2284	331	661	372	728	359	496	402	351	538	428
ENSG00000110900	TSPAN11	530.6	529.8	0.8	0.002	-9.1	1.6e-11	0	0	0	195	999	72	527	681	107	1389	389	673	266	0	0	1	0	0	2	0	1	2	2
ENSG00000077092	RARB	215.1	208	7.1	0.035	-4.8	1.6e-11	0	0	0	132	226	51	236	177	162	513	195	271	117	6	9	9	2	5	14	10	6	5	5
ENSG00000178662	CSRNP3	60.3	60.2	0.1	0.004	-8	1.6e-11	0	0	0	22	44	42	42	92	22	185	42	80	31	0	0	0	0	0	0	0	0	0	1
ENSG00000134817	APLNR	804.7	804.4	0.3	0.001	-10.8	1.6e-11	0	0	0	112	2893	318	963	1241	427	1103	377	521	89	0	2	0	0	1	0	0	0	0	0
ENSG00000154447	SH3RF1	1055.1	887.6	167.5	0.189	-2.4	1.6e-11	0	0	0	929	685	899	1061	438	1124	631	1355	687	1067	120	159	140	235	128	154	194	187	173	185
ENSG00000144711	IQSEC1	11752.5	2478.3	9274.2	3.742	1.9	1.6e-11	0	0	0	1767	3393	1732	2853	2724	1737	3819	2344	2393	2021	10763	9556	9452	10591	8381	8754	8886	7197	9770	9392
ENSG00000177839	PCDHB9	61.6	60.8	0.8	0.016	-6	1.6e-11	0	0	0	33	57	96	32	64	121	63	54	29	59	0	0	1	0	1	1	1	3	0	1
ENSG00000166925	TSC22D4	9048.7	2567.3	6481.4	2.524	1.3	1.6e-11	0	0	0	2908	2633	1687	2602	2435	2764	2159	2677	3073	2735	6365	5274	7485	6804	6004	5998	6150	7296	7039	6399
ENSG00000129116	PALLD	4501.8	4240.1	261.7	0.062	-4	1.6e-11	0	0	0	2391	4205	1215	3689	5227	4499	7703	4098	5958	3416	129	227	141	415	358	217	429	160	339	202
ENSG00000204482	LST1	3346.5	289.6	3056.9	10.556	3.4	1.6e-11	0	0	0	190	430	141	479	289	333	118	459	244	213	3886	2947	1851	4320	2242	2880	3884	2105	3983	2471
ENSG00000211445	GPX3	9035.3	8931.7	103.6	0.012	-6.4	1.6e-11	0	0	0	7617	13124	6837	5437	13771	4446	12799	16607	4856	3823	348	143	51	164	42	41	64	91	49	43
ENSG00000099282	TSPAN15	1671.5	1611	60.5	0.038	-4.7	1.7e-11	0	0	0	1288	1487	858	1518	1210	3312	775	3027	898	1737	83	56	10	56	32	69	54	116	59	70
ENSG00000117525	F3	3715.5	3699.6	15.9	0.004	-7.9	1.7e-11	0	0	0	2493	3498	1492	4786	3893	1489	1904	2425	14345	671	33	15	44	12	5	5	6	14	13	12
ENSG00000104213	PDGFRL	274.1	272.8	1.3	0.005	-7.5	1.7e-11	0	0	0	523	189	145	270	216	469	115	54	128	619	0	4	1	1	0	0	2	2	2	1
ENSG00000283098	ENSG00000283098	59.5	59.4	0.1	0.004	-8	1.7e-11	0	0	0	81	15	52	14	129	89	42	75	22	75	0	0	0	0	0	0	0	1	0	0
ENSG00000103742	IGDCC4	530.4	524.6	5.8	0.011	-6.5	1.7e-11	0	0	0	122	506	54	340	1099	456	609	1086	695	279	7	3	5	4	4	8	10	4	9	4
ENSG00000172301	COPRS	748.2	597.9	150.3	0.251	-2	1.7e-11	0	0	0	385	692	697	709	556	621	626	410	559	724	221	117	121	142	149	130	175	133	183	132
ENSG00000175318	GRAMD2A	356	352.6	3.4	0.01	-6.7	1.7e-11	0	0	0	603	150	424	313	131	119	499	295	103	889	8	2	4	7	2	1	2	4	1	3
ENSG00000170537	TMC7	133.8	133.1	0.7	0.006	-7.3	1.7e-11	0	0	0	201	80	42	278	93	183	65	121	77	191	2	3	0	0	0	0	1	1	0	0
ENSG00000072682	P4HA2	2089.4	2063.4	26	0.013	-6.3	1.7e-11	0	0	0	1025	881	421	1402	3712	4471	1302	1137	3725	2558	69	27	24	39	13	10	17	13	23	25
ENSG00000188910	GJB3	276	275.7	0.3	0.002	-9.3	1.8e-11	0	0	0	389	143	38	409	420	197	73	60	633	395	0	0	1	0	0	0	0	0	1	1
ENSG00000076716	GPC4	1530.7	1514.2	16.5	0.011	-6.5	1.8e-11	0	0	0	2260	778	2194	840	1112	257	881	821	1507	4492	16	21	3	39	11	7	18	17	17	16
ENSG00000198561	CTNND1	10546	8863.6	1682.4	0.19	-2.4	1.8e-11	0	0	0	11327	8167	9718	6647	6425	9643	8530	9864	8161	10154	3470	1685	1044	1865	1339	1422	1869	1303	1633	1194
ENSG00000135862	LAMC1	6246.3	5959.4	286.9	0.048	-4.4	1.8e-11	0	0	0	3870	8477	5315	4200	8211	9357	5629	4394	6018	4123	503	202	53	410	349	185	367	470	140	190
ENSG00000169704	GP9	436.7	3.3	433.4	128.014	7	1.8e-11	0	0	0	1	9	0	4	0	2	5	8	3	1	187	519	226	999	219	499	374	337	605	369
ENSG00000172478	MAB21L4	245.1	245	0.1	0.001	-10.1	1.8e-11	0	0	0	510	163	536	203	13	279	320	265	32	129	0	1	0	0	0	0	0	0	0	0
ENSG00000087510	TFAP2C	247.7	247.6	0.1	0.001	-10.1	1.9e-11	0	0	0	472	75	298	123	59	57	149	305	88	850	0	0	0	0	1	0	0	0	0	0
ENSG00000164932	CTHRC1	1889.8	1883.8	6	0.003	-8.3	1.9e-11	0	0	0	446	1048	240	3152	4789	3176	296	787	3601	1303	5	3	4	12	3	4	7	4	8	10
ENSG00000076344	RGS11	502.5	497	5.5	0.011	-6.5	1.9e-11	0	0	0	157	668	293	357	804	1346	771	382	89	103	6	9	5	4	3	6	5	6	4	7
ENSG00000152952	PLOD2	1587.9	1561.7	26.2	0.017	-5.9	1.9e-11	0	0	0	1905	1023	618	1569	3461	853	743	1060	3222	1163	11	14	19	75	5	31	33	19	34	21
ENSG00000117713	ARID1A	11322.5	3545.9	7776.6	2.193	1.1	1.9e-11	0	0	0	3575	4163	3567	2958	3539	3112	4090	4064	3656	2735	8293	8232	8170	7278	7752	7678	7477	7948	7484	7454
ENSG00000102935	ZNF423	194.7	194.4	0.3	0.002	-8.8	1.9e-11	0	0	0	79	533	69	177	223	72	453	128	165	45	0	0	1	0	0	1	0	0	1	0
ENSG00000161944	ASGR2	1797.5	40.3	1757.2	43.59	5.4	1.9e-11	0	0	0	20	52	13	97	28	50	38	55	36	14	3863	1199	1036	2643	912	1138	2637	1403	2162	579
ENSG00000009790	TRAF3IP3	8471.1	1108.2	7362.9	6.645	2.7	2e-11	0	0	0	915	1493	532	1099	1160	613	1591	1577	1383	719	4358	6432	8018	5361	8405	10565	7832	7718	6833	8107
ENSG00000119326	CTNNAL1	1183.6	1112.3	71.3	0.064	-4	2e-11	0	0	0	1242	1272	577	795	764	1204	1695	1202	1267	1105	31	132	171	75	41	37	50	52	75	49
ENSG00000184867	ARMCX2	847.6	760.3	87.3	0.115	-3.1	2e-11	0	0	0	813	551	914	637	883	631	987	879	854	454	22	88	71	63	103	125	120	115	68	98
ENSG00000271614	ATP2B1-AS1	693.5	50.5	643	12.719	3.7	2e-11	0	0	0	25	65	19	58	55	31	97	47	78	30	688	603	845	1004	419	374	519	617	775	586
ENSG00000145555	MYO10	2752.1	2687.2	64.9	0.024	-5.4	2e-11	0	0	0	2362	2736	2559	1558	3402	5602	1928	1696	2720	2309	112	79	8	168	68	19	67	51	39	38
ENSG00000166250	CLMP	829.4	814.3	15.1	0.019	-5.7	2e-11	0	0	0	274	771	132	871	1531	330	1703	459	1461	611	10	13	15	6	21	16	24	18	12	16
ENSG00000087266	SH3BP2	19401.1	3333.6	16067.5	4.82	2.3	2e-11	0	0	0	2814	4422	1938	3859	3649	2745	3208	4384	4284	2033	24640	14256	13725	18967	14172	15736	17021	10778	17516	13864
ENSG00000106366	SERPINE1	8124.7	8085.2	39.5	0.005	-7.7	2e-11	0	0	0	3309	24835	1257	17483	6120	2974	7334	4949	9618	2973	30	45	18	90	16	51	28	37	68	12
ENSG00000204175	GPRIN2	185	184.7	0.3	0.002	-9.1	2e-11	0	0	0	100	68	289	173	116	488	82	169	32	330	0	0	3	0	0	0	0	0	0	0
ENSG00000187479	C11orf96	1274.8	1273.2	1.6	0.001	-9.6	2e-11	0	0	0	580	5349	1072	2814	362	309	727	557	346	616	0	4	4	2	1	1	1	2	1	0
ENSG00000076826	CAMSAP3	682.1	665.6	16.5	0.025	-5.3	2.1e-11	0	0	0	1269	375	996	811	233	646	373	406	264	1283	10	24	13	7	12	18	8	41	18	14
ENSG00000122778	KIAA1549	303.8	297.2	6.6	0.023	-5.5	2.1e-11	0	0	0	187	246	647	159	332	426	358	149	197	271	1	9	1	13	4	4	6	15	9	4
ENSG00000253304	TMEM200B	259.5	258.4	1.1	0.005	-7.7	2.1e-11	0	0	0	87	178	70	254	407	406	576	180	321	105	1	1	1	0	1	2	0	5	0	0
ENSG00000112079	STK38	8678.7	2267.1	6411.6	2.828	1.5	2.1e-11	0	0	0	2483	2018	1698	3199	2576	2845	1804	2105	1765	2178	5900	6466	7550	5554	6043	7363	6507	6010	6188	6535
ENSG00000074219	TEAD2	1361	1283.5	77.5	0.061	-4	2.1e-11	0	0	0	1890	1754	842	996	1936	1631	828	1129	826	1003	45	96	41	15	85	74	125	130	77	87
ENSG00000140368	PSTPIP1	6312.3	939.3	5373	5.72	2.5	2.1e-11	0	0	0	679	1460	323	980	1237	766	681	1272	1147	848	6854	5072	5622	5367	4716	5703	5020	4512	5368	5496
ENSG00000185905	C16orf54	2794.3	347.7	2446.6	7.035	2.8	2.1e-11	0	0	0	268	525	212	615	327	122	484	340	308	276	2498	2803	2191	3070	2060	2166	1899	2540	2442	2797
ENSG00000159640	ACE	1933.7	1747.1	186.6	0.107	-3.2	2.1e-11	0	0	0	2205	2084	653	2036	1629	2222	864	3228	1149	1401	142	264	188	128	141	286	173	168	196	180
ENSG00000105855	ITGB8	456.3	449	7.3	0.016	-5.9	2.2e-11	0	0	0	561	578	120	386	256	149	660	1313	323	144	2	10	6	5	7	8	6	12	7	10
ENSG00000182771	GRID1	85.5	84.6	0.9	0.013	-6.3	2.2e-11	0	0	0	70	131	72	121	83	37	92	151	68	21	3	1	0	1	0	1	0	2	0	1
ENSG00000165868	HSPA12A	557.5	537.1	20.4	0.038	-4.7	2.2e-11	0	0	0	335	644	745	345	506	329	1185	357	702	223	15	38	12	12	17	14	29	43	15	9
ENSG00000135454	B4GALNT1	82.3	81.8	0.5	0.008	-7	2.2e-11	0	0	0	33	126	32	106	129	146	79	42	91	34	0	0	0	0	1	1	0	1	2	0
ENSG00000137809	ITGA11	940.6	935.6	5	0.005	-7.5	2.2e-11	0	0	0	109	1100	253	1469	2205	853	1269	418	513	1167	8	9	3	4	4	7	3	0	1	11
ENSG00000116132	PRRX1	1475.2	1475.2	0	0	-13.5	2.2e-11	0	0	0	604	2064	519	1982	2571	1138	1948	1157	1562	1207	0	0	0	0	0	0	0	0	0	0
ENSG00000141736	ERBB2	5896.2	5422.1	474.1	0.087	-3.5	2.3e-11	0	0	0	6170	2833	7171	4496	3296	5980	3448	6179	2320	12328	424	410	263	356	594	758	442	456	520	518
ENSG00000072736	NFATC3	2440	536.6	1903.4	3.546	1.8	2.3e-11	0	0	0	482	677	471	467	567	376	782	656	499	389	1428	1792	2392	1577	1830	1903	1571	2517	1844	2180
ENSG00000163898	LIPH	842.7	828.9	13.8	0.017	-5.9	2.3e-11	0	0	0	1212	360	1500	982	263	903	333	1305	313	1118	5	20	14	43	9	8	7	9	10	13
ENSG00000187672	ERC2	40.6	40	0.6	0.019	-5.7	2.4e-11	0	0	0	33	22	71	27	60	65	23	25	38	36	1	1	1	0	0	1	2	0	0	0
ENSG00000176907	TCIM	7731.3	7730.7	0.6	0	-13.5	2.4e-11	0	0	0	33440	7801	16343	6331	4546	1541	2271	3761	822	451	0	0	0	5	0	0	0	1	0	0
ENSG00000065675	PRKCQ	1492.8	224.2	1268.6	5.656	2.5	2.4e-11	0	0	0	199	345	207	200	215	148	206	299	260	163	661	1442	2067	930	1181	1167	1054	1502	968	1714
ENSG00000143153	ATP1B1	3468.6	3353	115.6	0.035	-4.9	2.4e-11	0	0	0	5269	1714	3009	7185	2070	666	1690	5071	1347	5509	101	102	109	167	64	135	88	126	130	134
ENSG00000095015	MAP3K1	8412.2	1056.6	7355.6	6.961	2.8	2.4e-11	0	0	0	1241	1036	1035	484	1106	751	2080	1002	1070	761	9351	9435	3596	10139	6412	7016	6241	6343	8211	6812
ENSG00000265519	ENSG00000265519	108.9	104.8	4.1	0.04	-4.6	2.4e-11	0	0	0	95	81	130	41	123	248	114	81	55	80	7	4	3	6	1	2	4	2	7	5
ENSG00000165682	CLEC1B	309	8.5	300.5	35.427	5.1	2.4e-11	0	0	0	6	8	2	7	13	15	3	20	3	8	277	291	138	434	277	428	260	173	565	162
ENSG00000189058	APOD	908.2	907.5	0.7	0.001	-10.1	2.4e-11	0	0	0	548	2412	256	1447	411	251	2421	261	970	98	1	2	0	1	0	0	0	0	2	1
ENSG00000106483	SFRP4	1030.7	1026.5	4.2	0.004	-7.9	2.5e-11	0	0	0	103	1757	516	2097	2005	815	759	798	215	1200	8	2	0	2	12	6	6	1	2	3
ENSG00000134569	LRP4	394.4	393.7	0.7	0.002	-9	2.5e-11	0	0	0	210	224	149	167	440	958	853	293	438	205	0	0	0	6	1	0	0	0	0	0
ENSG00000105939	ZC3HAV1	7059.9	1650.6	5409.3	3.277	1.7	2.5e-11	0	0	0	1400	1597	1780	1340	1501	1635	1252	1495	2075	2431	3726	6738	6002	4393	5524	6104	4854	6413	4392	5947
ENSG00000110395	CBL	6269.4	1499.8	4769.6	3.18	1.7	2.5e-11	0	0	0	1295	1639	1306	999	1487	1968	1642	1867	1670	1125	6417	4825	3714	5344	5174	4787	4858	4900	3901	3776
ENSG00000123159	GIPC1	3393.5	2705.8	687.7	0.254	-2	2.5e-11	0	0	0	3031	2317	2502	3673	1956	2414	1667	2498	3280	3720	632	686	842	450	541	702	644	962	663	755
ENSG00000180801	ARSJ	271.6	267	4.6	0.017	-5.8	2.6e-11	0	0	0	395	212	359	187	201	197	379	165	414	161	4	6	12	7	3	7	3	4	0	0
ENSG00000121440	PDZRN3	450.8	448.5	2.3	0.005	-7.6	2.6e-11	0	0	0	253	798	104	669	444	141	1036	453	354	233	0	1	3	1	4	0	2	1	9	2
ENSG00000172346	CSDC2	335.5	332.8	2.7	0.008	-7	2.6e-11	0	0	0	200	486	140	538	268	147	701	365	352	131	0	2	3	6	1	2	1	3	0	9
ENSG00000154822	PLCL2	3129.3	404.9	2724.4	6.732	2.8	2.6e-11	0	0	0	208	633	169	600	380	264	558	420	527	290	2005	2855	2748	2917	2713	2283	2560	3540	2877	2746
ENSG00000173548	SNX33	2317.6	1925.2	392.4	0.204	-2.3	2.6e-11	0	0	0	1879	2566	1771	1781	2081	1992	2217	1490	1437	2038	731	363	268	556	419	270	324	310	421	262
ENSG00000090539	CHRD	747.6	746.3	1.3	0.002	-9	2.6e-11	0	0	0	373	956	728	798	302	256	584	388	305	2773	8	0	1	2	0	0	1	1	0	0
ENSG00000145147	SLIT2	1394.6	1392.6	2	0.001	-9.4	2.6e-11	0	0	0	906	1594	211	806	899	745	6234	1463	693	375	0	4	3	5	1	0	0	4	0	3
ENSG00000197971	MBP	7212.1	1453.8	5758.3	3.96	2	2.6e-11	0	0	0	1666	1894	1086	1406	1051	1494	1544	1711	2012	674	5034	5393	7235	5483	5584	5776	4764	6372	6340	5602
ENSG00000047230	CTPS2	860.7	649.5	211.2	0.326	-1.6	2.6e-11	0	0	0	742	680	843	569	597	516	633	604	449	862	249	230	165	191	213	204	205	225	196	234
ENSG00000137752	CASP1	6262.7	1156.5	5106.2	4.415	2.1	2.6e-11	0	0	0	1026	1494	1162	1402	1053	717	998	1576	1350	787	6614	3886	4086	6240	5543	4786	5811	3796	6926	3374
ENSG00000163239	TDRD10	213.7	212.6	1.1	0.006	-7.4	2.6e-11	0	0	0	244	332	409	183	235	44	359	212	64	44	2	3	1	1	0	0	1	0	2	1
ENSG00000147676	MAL2	3561.3	3559.2	2.1	0.001	-10.6	2.7e-11	0	0	0	8611	664	7911	1147	518	3567	784	2615	780	8995	0	6	0	6	1	0	1	1	2	4
ENSG00000165355	FBXO33	1715.5	361	1354.5	3.751	1.9	2.7e-11	0	0	0	356	377	261	404	348	339	331	319	480	395	1130	1543	1441	1711	953	1077	999	1326	1149	2216
ENSG00000121075	TBX4	568	567.8	0.2	0.001	-10.7	2.7e-11	0	0	0	646	1046	236	499	55	172	1620	1079	147	178	0	0	0	2	0	0	0	0	0	0
ENSG00000102554	KLF5	1229.6	1151.3	78.3	0.068	-3.9	2.7e-11	0	0	0	998	427	1932	1665	923	1044	1539	614	1264	1107	163	126	77	61	49	60	65	82	29	71
ENSG00000164197	RNF180	109.2	108.9	0.3	0.004	-8	2.7e-11	0	0	0	41	130	74	42	126	78	363	120	89	26	1	1	0	0	0	0	0	1	0	0
ENSG00000150867	PIP4K2A	7014.8	1564.9	5449.9	3.483	1.8	2.8e-11	0	0	0	1482	1973	674	1529	1768	1536	1623	1808	1889	1367	5060	5147	6977	5368	5850	4951	5114	6107	4989	4936
ENSG00000085552	IGSF9	673.6	661.9	11.7	0.017	-5.8	2.8e-11	0	0	0	1036	260	898	353	650	296	278	1409	323	1116	14	8	18	33	8	6	7	4	12	7
ENSG00000136158	SPRY2	892	839.1	52.9	0.063	-4	2.8e-11	0	0	0	1016	1099	783	720	356	1641	721	676	507	872	55	35	49	47	35	37	149	45	29	48
ENSG00000235501	CNN3-DT	132.9	130.2	2.7	0.022	-5.5	2.8e-11	0	0	0	97	137	130	106	54	267	149	203	82	77	0	1	1	2	2	4	3	3	2	9
ENSG00000108669	CYTH1	20997.9	4863.3	16134.6	3.318	1.7	2.9e-11	0	0	0	4132	7078	3344	6333	4850	3686	4224	5880	5068	4038	13900	18329	16918	13384	15132	18153	14857	16684	14521	19468
ENSG00000167601	AXL	3943.7	3912	31.7	0.008	-6.9	2.9e-11	0	0	0	1433	3365	1025	2847	7413	13312	1576	2230	4709	1210	21	23	10	38	39	41	23	34	74	14
ENSG00000181588	MEX3D	595.1	535.1	60	0.112	-3.2	2.9e-11	0	0	0	608	396	282	456	472	1206	290	473	557	611	53	39	65	46	45	51	71	96	65	69
ENSG00000228363	CHMP3-AS1	214.9	18.6	196.3	10.513	3.4	2.9e-11	0	0	0	18	18	22	7	14	16	35	29	19	8	174	196	222	261	157	161	169	133	194	296
ENSG00000162878	PKDCC	681	677.1	3.9	0.006	-7.4	2.9e-11	0	0	0	388	1100	184	1404	855	291	665	999	649	236	0	4	0	1	2	1	3	8	10	10
ENSG00000123352	SPATS2	1265.8	1020.4	245.4	0.241	-2.1	2.9e-11	0	0	0	807	1100	729	1473	973	973	935	660	1442	1112	373	287	235	208	192	188	205	268	240	258
ENSG00000101871	MID1	538.8	536.1	2.7	0.005	-7.6	3e-11	0	0	0	496	927	149	533	336	163	1129	608	669	351	4	0	3	1	2	0	0	7	9	1
ENSG00000180846	CSNK1G2-AS1	112.7	13.9	98.8	7.062	2.8	3e-11	0	0	0	13	18	14	12	14	12	14	21	13	8	103	141	121	134	62	73	77	52	100	125
ENSG00000157765	SLC34A2	24527.4	24522.8	4.6	0	-12.4	3e-11	0	0	0	103306	22257	58987	5844	4761	2714	4138	13253	3366	26602	3	4	1	21	2	2	1	6	1	5
ENSG00000164949	GEM	2256.7	2250.2	6.5	0.003	-8.4	3.1e-11	0	0	0	1371	4437	440	1942	1463	1905	8306	1223	898	517	0	19	10	5	2	7	8	4	2	8
ENSG00000023892	DEF6	7459.1	1915.7	5543.4	2.894	1.5	3.1e-11	0	0	0	1458	2566	1340	2735	1869	1507	1736	1979	2200	1767	5389	5562	6372	4883	5503	6001	5358	5215	5184	5967
ENSG00000185633	NDUFA4L2	1008.9	1003.3	5.6	0.006	-7.4	3.1e-11	0	0	0	637	1303	274	1341	960	756	271	690	329	3472	2	7	1	1	10	11	5	1	13	5
ENSG00000168447	SCNN1B	402.9	401.9	1	0.003	-8.4	3.1e-11	0	0	0	322	739	324	353	39	152	820	522	88	660	0	1	1	0	0	0	1	4	2	1
ENSG00000159314	ARHGAP27	3993	893.6	3099.4	3.469	1.8	3.2e-11	0	0	0	572	871	1491	800	764	978	1049	860	706	845	3642	2848	2428	3328	2997	3449	3482	2590	3748	2482
ENSG00000164292	RHOBTB3	2065.6	1895.9	169.7	0.09	-3.5	3.3e-11	0	0	0	1478	829	2537	785	1984	2722	1175	2122	1725	3602	232	174	100	88	204	234	158	120	191	196
ENSG00000124440	HIF3A	381.7	380.7	1	0.003	-8.5	3.3e-11	0	0	0	704	161	190	269	355	301	1110	502	147	68	0	0	3	2	1	0	0	1	0	3
ENSG00000136490	LIMD2	17008.6	2411.1	14597.5	6.055	2.6	3.3e-11	0	0	0	990	4291	1169	2503	3029	2166	2172	2755	3102	1934	10490	13752	14751	15094	14095	15399	15279	16961	14012	16142
ENSG00000158315	RHBDL2	153.6	149.2	4.4	0.03	-5.1	3.3e-11	0	0	0	158	77	139	256	77	73	58	161	91	402	7	3	4	1	3	5	6	5	7	3
ENSG00000161249	DMKN	2392.7	2363	29.7	0.013	-6.3	3.4e-11	0	0	0	3701	738	3173	601	2166	8202	1288	1891	960	910	32	15	24	19	18	28	25	52	30	54
ENSG00000165671	NSD1	7025.7	2064	4961.7	2.404	1.3	3.4e-11	0	0	0	2141	2186	2788	1768	1913	1719	2349	1704	2236	1836	5483	4771	5109	5728	5212	3975	4288	5107	4734	5210
ENSG00000175832	ETV4	993.8	989.2	4.6	0.005	-7.7	3.4e-11	0	0	0	840	232	1833	377	1694	1946	133	240	466	2131	8	2	5	6	2	2	2	6	4	9
ENSG00000196878	LAMB3	10888	10842.1	45.9	0.004	-7.9	3.4e-11	0	0	0	6150	2300	3078	13240	14983	25935	1373	9366	26674	5322	44	94	121	35	23	25	24	33	30	30
ENSG00000137077	CCL21	3575.8	3575.5	0.3	0	-13	3.4e-11	0	0	0	570	17430	248	3229	2769	2333	2377	800	5286	713	0	0	0	0	0	0	0	3	0	0
ENSG00000160218	TRAPPC10	4307	1115.7	3191.3	2.861	1.5	3.4e-11	0	0	0	716	1365	1140	822	1040	947	1248	1254	1459	1166	2676	2966	4069	3032	3137	3131	2850	3260	3094	3698
ENSG00000280135	ENSG00000280135	709.9	54.2	655.7	12.061	3.6	3.5e-11	0	0	0	76	49	31	65	55	23	55	74	66	48	254	688	981	331	722	780	555	625	377	1244
ENSG00000240771	ARHGEF25	546.4	528.7	17.7	0.034	-4.9	3.6e-11	0	0	0	361	771	149	713	679	478	1195	342	432	167	12	13	36	7	14	24	13	19	13	26
ENSG00000160908	ZNF394	3347.1	642.3	2704.8	4.209	2.1	3.6e-11	0	0	0	643	896	523	808	517	511	589	683	686	567	2466	2832	4068	3083	1970	1893	1950	2160	2357	4269
ENSG00000184007	PTP4A2	14246.1	3953.6	10292.5	2.603	1.4	3.6e-11	0	0	0	3972	4339	3308	4787	3777	3405	3084	3385	4972	4507	10395	8639	11575	13384	9436	9472	9216	10278	10934	9596
ENSG00000077943	ITGA8	1060.5	1060	0.5	0.001	-10.7	3.6e-11	0	0	0	603	1775	269	785	394	196	4649	1062	566	301	0	0	1	0	0	0	0	4	0	0
ENSG00000172935	MRGPRF	269.8	269.1	0.7	0.003	-8.3	3.6e-11	0	0	0	77	737	71	382	209	113	524	236	181	161	0	3	1	0	1	0	0	0	0	2
ENSG00000111816	FRK	596.4	592.2	4.2	0.007	-7.1	3.6e-11	0	0	0	1011	153	913	288	328	550	807	797	455	620	0	9	0	4	3	1	1	6	15	3
ENSG00000128833	MYO5C	1317	1275.4	41.6	0.033	-4.9	3.7e-11	0	0	0	3823	1236	2100	618	712	783	1417	885	319	861	75	52	41	47	22	27	42	35	30	45
ENSG00000137507	LRRC32	1696.3	1635.9	60.4	0.037	-4.8	3.7e-11	0	0	0	1010	3403	725	2471	1806	786	1698	2413	1382	665	92	86	60	89	23	48	27	25	52	102
ENSG00000141696	P3H4	1052.7	953.8	98.9	0.104	-3.3	3.7e-11	0	0	0	841	528	554	859	1859	1078	499	866	857	1597	54	108	92	53	113	140	91	134	85	119
ENSG00000151474	FRMD4A	791.3	657.2	134.1	0.204	-2.3	3.7e-11	0	0	0	466	1033	671	681	582	384	939	657	737	422	155	132	123	94	151	159	169	109	103	146
ENSG00000279117	ENSG00000279117	1364.7	266.5	1098.2	4.119	2	3.7e-11	0	0	0	278	434	264	211	198	244	290	271	170	305	1588	1095	678	1381	1063	1124	978	958	968	1149
ENSG00000127951	FGL2	14434.2	1377.2	13057	9.481	3.2	3.8e-11	0	0	0	969	1115	751	1119	1675	1811	1386	2664	1263	1019	17973	11624	10761	20952	12046	10557	13481	6318	20421	6437
ENSG00000117594	HSD11B1	304.7	297.2	7.5	0.026	-5.3	3.8e-11	0	0	0	221	224	38	276	161	431	233	476	446	466	7	10	4	6	3	9	8	17	9	2
ENSG00000137962	ARHGAP29	1931.4	1849.4	82	0.044	-4.5	3.8e-11	0	0	0	1850	2989	500	639	1106	3815	2404	2490	1647	1054	137	97	50	73	115	71	110	40	61	66
ENSG00000121210	TMEM131L	4994.3	925.4	4068.9	4.396	2.1	3.8e-11	0	0	0	849	1832	511	798	707	965	1033	749	1082	728	3527	4942	3908	3677	3412	4184	4118	3850	4124	4947
ENSG00000198729	PPP1R14C	285.1	280.8	4.3	0.016	-6	3.8e-11	0	0	0	299	215	113	224	395	37	501	442	411	171	7	4	0	6	2	5	4	9	3	3
ENSG00000130707	ASS1	2335.9	2334.3	1.6	0.001	-10.4	3.8e-11	0	0	0	4960	2213	5750	1389	512	600	1032	623	262	6002	2	0	6	0	0	0	3	1	4	0
ENSG00000213160	KLHL23	408.6	389.6	19	0.049	-4.3	3.8e-11	0	0	0	624	206	592	159	216	541	274	470	116	698	13	20	26	13	18	25	16	28	21	10
ENSG00000111913	RIPOR2	15906.1	1062.7	14843.4	13.966	3.8	3.8e-11	0	0	0	761	2256	381	1296	1212	431	1866	1083	1011	330	14680	16133	14791	11774	13595	16764	14278	16339	15454	14626
ENSG00000106571	GLI3	597.4	587.2	10.2	0.018	-5.8	3.9e-11	0	0	0	167	591	233	423	407	206	898	829	757	1361	5	13	1	6	7	9	12	11	13	25
ENSG00000130768	SMPDL3B	567.1	558.7	8.4	0.015	-6	3.9e-11	0	0	0	1462	322	943	591	518	508	99	382	112	650	5	8	5	12	20	4	8	7	11	4
ENSG00000163453	IGFBP7	10386.6	9955.3	431.3	0.043	-4.5	3.9e-11	0	0	0	3472	22047	3343	11329	14705	7870	16230	6870	10345	3342	777	320	219	520	339	454	479	394	405	406
ENSG00000185862	EVI2B	7302.1	978.8	6323.3	6.461	2.7	3.9e-11	0	0	0	644	1142	416	1555	1093	551	1204	1096	1245	842	6882	5299	4645	9212	7606	4959	7174	6206	7168	4082
ENSG00000119333	DYNC2I2	1718.7	1513.4	205.3	0.136	-2.9	3.9e-11	0	0	0	2079	993	1441	835	861	1476	1220	1449	1641	3139	139	200	155	146	177	201	234	328	262	211
ENSG00000118194	TNNT2	248.8	248.7	0.1	0.001	-10.1	3.9e-11	0	0	0	305	154	162	117	92	1112	87	198	29	231	0	0	1	0	0	0	0	0	0	0
ENSG00000198369	SPRED2	2147	2039	108	0.053	-4.2	3.9e-11	0	0	0	1589	1356	1777	743	2886	6458	1099	1579	1698	1205	152	88	77	147	111	101	128	100	116	60
ENSG00000062370	ZNF112	145.6	137.5	8.1	0.06	-4.1	4e-11	0	0	0	166	74	172	112	212	204	125	119	93	98	12	6	1	12	7	5	8	17	4	9
ENSG00000142627	EPHA2	2241.9	2182.1	59.8	0.027	-5.2	4e-11	0	0	0	747	2218	924	4402	3827	2125	1924	2545	2581	528	12	50	59	95	63	36	41	67	109	66
ENSG00000120075	HOXB5	97.1	96.5	0.6	0.008	-7	4e-11	0	0	0	62	108	38	226	102	33	138	102	86	70	0	0	1	2	0	0	0	0	2	1
ENSG00000109501	WFS1	1534.9	1440.3	94.6	0.066	-3.9	4e-11	0	0	0	1076	2410	810	1544	776	762	3322	1493	1047	1163	36	106	149	56	94	93	119	142	89	62
ENSG00000146521	LINC01558	49.5	49.4	0.1	0.005	-7.8	4.1e-11	0	0	0	50	63	43	20	22	19	172	40	27	38	0	0	0	0	1	0	0	0	0	0
ENSG00000221955	SLC12A8	640.5	625	15.5	0.025	-5.3	4.1e-11	0	0	0	275	513	308	981	969	869	81	1186	461	607	18	9	14	12	17	25	10	5	23	22
ENSG00000123095	BHLHE41	762	733.2	28.8	0.039	-4.7	4.2e-11	0	0	0	302	446	233	1318	831	456	957	1063	928	798	13	40	23	12	38	14	31	61	37	19
ENSG00000003147	ICA1	959.6	862.8	96.8	0.112	-3.2	4.2e-11	0	0	0	921	879	1145	735	918	1012	405	1451	331	831	190	87	90	106	113	69	92	69	89	63
ENSG00000067113	PLPP1	958.7	874.3	84.4	0.097	-3.4	4.2e-11	0	0	0	378	937	2144	722	765	927	950	562	649	709	42	93	121	62	59	123	92	88	74	90
ENSG00000149547	EI24	2961.9	2209.1	752.8	0.341	-1.6	4.2e-11	0	0	0	2177	1906	3510	1962	1827	1832	1580	2170	2383	2744	871	603	744	719	776	805	729	874	724	683
ENSG00000069424	KCNAB2	18415.8	2796.7	15619.1	5.585	2.5	4.3e-11	0	0	0	2001	5030	2110	3885	2964	1518	1964	3971	2531	1993	16016	15301	16854	19425	21010	14193	12123	13173	13375	14721
ENSG00000149177	PTPRJ	7716.9	1773.6	5943.3	3.351	1.7	4.3e-11	0	0	0	1630	1560	1422	1786	2442	1384	1137	2199	1917	2259	8157	5323	7234	6613	6120	5049	5068	5452	5586	4831
ENSG00000254470	AP5B1	4057.8	874.9	3182.9	3.639	1.9	4.3e-11	0	0	0	597	890	1043	1050	779	807	733	936	838	1076	4335	2482	2550	4531	2914	2337	3033	3128	4284	2235
ENSG00000167105	TMEM92	357.1	355.1	2	0.006	-7.3	4.4e-11	0	0	0	589	158	619	317	162	550	50	198	393	515	5	5	0	1	3	3	1	0	0	2
ENSG00000186517	ARHGAP30	19419.9	2822.1	16597.8	5.882	2.6	4.4e-11	0	0	0	1357	4673	1478	4548	2924	1719	2681	3551	3125	2165	18797	15175	18992	16251	16790	17652	16640	15565	16630	13486
ENSG00000068078	FGFR3	750.5	746.8	3.7	0.005	-7.6	4.5e-11	0	0	0	715	439	1770	934	223	770	1904	486	176	51	4	4	5	9	4	1	2	3	3	2
ENSG00000006468	ETV1	1107	1101.2	5.8	0.005	-7.5	4.5e-11	0	0	0	1196	488	5179	384	576	972	602	753	429	433	11	2	5	2	11	4	6	6	1	10
ENSG00000143367	TUFT1	925.1	848	77.1	0.091	-3.5	4.5e-11	0	0	0	1074	383	850	736	1767	804	272	1010	635	949	102	130	65	79	74	56	69	45	74	77
ENSG00000154721	JAM2	536.3	527.8	8.5	0.016	-5.9	4.5e-11	0	0	0	631	947	234	601	323	174	1297	704	220	147	8	4	3	4	17	12	15	10	5	7
ENSG00000160593	JAML	16271.3	1715.7	14555.6	8.484	3.1	4.5e-11	0	0	0	1707	2218	706	2699	1399	1657	1156	3039	1382	1194	21450	13924	7644	20607	14710	13059	17855	9621	15768	10918
ENSG00000103653	CSK	12709.9	2760.4	9949.5	3.605	1.8	4.6e-11	0	0	0	1745	4156	1503	3784	2958	2598	2420	2655	2876	2909	11027	8408	10356	10176	9068	10817	10930	10154	9929	8630
ENSG00000146122	DAAM2	1000.3	994.3	6	0.006	-7.3	4.6e-11	0	0	0	626	1584	832	585	1193	336	2642	637	661	847	17	5	0	0	2	4	2	4	4	22
ENSG00000231680	LINC02723	91.5	1.9	89.6	43.72	5.5	4.6e-11	0	0	0	2	3	2	1	5	2	1	2	1	0	167	95	31	72	170	67	80	42	142	30
ENSG00000135111	TBX3	487.9	486.8	1.1	0.003	-8.6	4.7e-11	0	0	0	659	787	167	574	211	133	939	946	257	195	7	0	1	0	0	2	0	1	0	0
ENSG00000105792	CFAP69	257	255	2	0.008	-6.9	4.7e-11	0	0	0	163	379	109	267	113	138	783	231	244	123	1	4	1	7	1	2	1	0	3	0
ENSG00000101695	RNF125	2171.1	309.1	1862	6.022	2.6	4.8e-11	0	0	0	396	399	148	197	286	216	483	362	451	153	1689	2168	2399	1559	1684	1995	1459	1792	1711	2164
ENSG00000120868	APAF1	3034.3	676.3	2358	3.486	1.8	4.8e-11	0	0	0	809	600	534	468	666	683	890	852	713	548	3562	2255	1863	2477	2894	2065	2481	1959	2441	1583
ENSG00000063241	ISOC2	1219.7	923.8	295.9	0.32	-1.6	4.8e-11	0	0	0	776	788	1196	913	819	1139	629	936	912	1130	280	267	337	366	232	323	295	274	367	218
ENSG00000185499	MUC1	13077.5	12948.6	128.9	0.01	-6.6	4.8e-11	0	0	0	34613	7871	28823	21697	7887	4868	2701	9231	1852	9943	309	112	103	128	66	124	92	114	115	126
ENSG00000127084	FGD3	9479.5	1299.9	8179.6	6.293	2.7	4.9e-11	0	0	0	822	2546	651	1868	1402	976	1121	1506	1313	794	6634	9040	7436	7288	7971	13109	7739	7833	7381	7365
ENSG00000232310	LINC03002	51.7	51.4	0.3	0.008	-6.9	4.9e-11	0	0	0	64	52	14	112	28	36	67	64	52	25	2	0	0	0	0	0	0	0	1	0
ENSG00000120254	MTHFD1L	1015.5	883.1	132.4	0.15	-2.7	4.9e-11	0	0	0	596	1189	805	787	833	817	421	765	1854	764	135	122	146	66	125	162	129	164	116	159
ENSG00000037042	TUBG2	1389.3	1037.7	351.6	0.339	-1.6	4.9e-11	0	0	0	777	948	921	1034	1086	1420	1030	1160	1066	935	352	350	382	240	344	455	291	357	290	455
ENSG00000197763	TXNRD3	272.6	245.2	27.4	0.113	-3.2	5e-11	0	0	0	237	185	305	179	299	376	214	190	153	314	10	41	14	30	24	34	20	40	28	33
ENSG00000184304	PRKD1	237.5	234.1	3.4	0.015	-6.1	5e-11	0	0	0	172	379	169	279	274	251	336	218	188	75	1	4	1	9	11	2	0	1	4	1
ENSG00000265206	MIR142HG	3018.4	279.3	2739.1	9.813	3.3	5.1e-11	0	0	0	134	345	248	546	327	84	254	166	373	316	2580	2546	3321	2562	2455	3503	2003	1535	3229	3657
ENSG00000168876	ANKRD49	1303.4	401.2	902.2	2.248	1.2	5.1e-11	0	0	0	378	353	477	370	405	399	437	371	444	378	797	776	981	773	1023	1063	841	907	826	1035
ENSG00000139718	SETD1B	6950	1657	5293	3.194	1.7	5.1e-11	0	0	0	1594	1888	1765	1242	1670	929	2226	1808	1641	1807	4473	5424	6359	5489	4653	5284	4587	5146	4203	7312
ENSG00000185753	CXorf38	2795.4	863.1	1932.3	2.239	1.2	5.1e-11	0	0	0	715	997	805	860	777	596	987	1024	936	934	2040	1868	1845	1842	1960	1971	2141	2062	1866	1728
ENSG00000147894	C9orf72	5651.9	638.7	5013.2	7.851	3	5.2e-11	0	0	0	537	713	337	476	620	554	1077	1018	621	434	8309	4667	2916	6813	4496	5122	5078	2405	6785	3541
ENSG00000173402	DAG1	3357.6	2582	775.6	0.3	-1.7	5.2e-11	0	0	0	1707	2377	3413	2693	4018	2867	2674	2302	1580	2189	867	831	763	762	781	847	667	870	729	639
ENSG00000130147	SH3BP4	1217.5	1111.6	105.9	0.095	-3.4	5.3e-11	0	0	0	798	1848	1171	1775	1107	857	1151	937	1180	292	174	118	42	94	111	98	91	100	150	81
ENSG00000137936	BCAR3	791.8	755.8	36	0.048	-4.4	5.3e-11	0	0	0	378	1008	225	572	1267	758	717	672	1661	300	59	44	32	11	38	24	32	46	38	36
ENSG00000099625	CBARP	174.7	174	0.7	0.005	-7.7	5.4e-11	0	0	0	159	456	105	227	158	187	34	191	175	48	2	0	0	0	3	0	0	1	1	0
ENSG00000126460	PRRG2	203.3	184.9	18.4	0.1	-3.3	5.4e-11	0	0	0	317	148	248	204	122	168	107	238	94	203	24	27	21	7	15	22	26	17	12	13
ENSG00000127311	HELB	2060.1	434.8	1625.3	3.739	1.9	5.5e-11	0	0	0	439	340	438	294	488	332	427	514	526	550	970	1871	2412	1117	1660	1802	1443	1742	1423	1813
ENSG00000198399	ITSN2	7094.9	2114.5	4980.4	2.355	1.2	5.5e-11	0	0	0	1729	2144	2840	1611	1849	2027	2241	2460	1945	2299	5892	5206	4489	5301	4903	4793	4937	4111	5183	4989
ENSG00000140104	CLBA1	518.2	460.9	57.3	0.125	-3	5.6e-11	0	0	0	686	248	520	366	342	437	865	574	306	265	39	51	53	51	68	51	65	95	37	63
ENSG00000144036	EXOC6B	1070.3	788.4	281.9	0.358	-1.5	5.6e-11	0	0	0	537	815	683	669	827	878	989	845	959	682	229	310	259	254	274	347	248	328	263	307
ENSG00000140832	MARVELD3	282.3	280.5	1.8	0.007	-7.1	5.6e-11	0	0	0	753	71	355	288	169	250	87	311	87	434	0	2	1	1	1	5	2	1	5	0
ENSG00000123146	ADGRE5	20301.4	3953.5	16347.9	4.135	2	5.6e-11	0	0	0	4504	4559	2832	6075	4285	3045	2471	4229	3545	3990	20527	16312	23872	15311	12121	17329	17518	10472	16109	13908
ENSG00000182667	NTM	426	424.7	1.3	0.003	-8.2	5.6e-11	0	0	0	261	400	145	815	399	355	65	891	678	238	1	0	0	7	0	0	2	0	1	2
ENSG00000197253	TPSB2	1253.1	1249.9	3.2	0.003	-8.5	5.6e-11	0	0	0	1207	2735	276	490	244	398	3901	2041	905	302	9	0	4	1	4	2	5	1	3	3
ENSG00000130224	LRCH2	120.9	120.4	0.5	0.005	-7.6	5.7e-11	0	0	0	218	98	28	54	71	294	171	64	94	112	0	3	0	1	0	0	0	1	0	0
ENSG00000240184	PCDHGC3	712.4	689.9	22.5	0.033	-4.9	5.8e-11	0	0	0	410	1140	307	530	447	445	2209	818	407	186	22	16	18	26	30	13	16	30	29	25
ENSG00000255690	TRIL	270.7	269.6	1.1	0.004	-7.8	5.8e-11	0	0	0	59	246	58	136	237	203	458	132	383	784	1	0	0	4	2	1	1	2	0	0
ENSG00000187513	GJA4	560.9	555.7	5.2	0.009	-6.7	5.8e-11	0	0	0	238	1621	265	990	613	361	430	560	323	156	2	6	8	13	3	1	7	4	8	0
ENSG00000187068	C3orf70	126.9	125.1	1.8	0.015	-6	5.8e-11	0	0	0	31	156	89	193	138	127	186	123	135	73	1	2	0	0	2	1	0	2	7	3
ENSG00000065615	CYB5R4	2518	612.7	1905.3	3.109	1.6	5.9e-11	0	0	0	513	669	422	601	695	814	541	690	674	508	2284	1739	1577	2686	1823	1596	2049	1547	2299	1453
ENSG00000185133	INPP5J	276.7	270.7	6	0.022	-5.5	5.9e-11	0	0	0	378	138	329	370	124	334	101	307	64	562	3	4	1	4	11	6	6	4	14	7
ENSG00000123427	EEF1AKMT3	460.3	391.7	68.6	0.176	-2.5	5.9e-11	0	0	0	466	224	467	382	299	271	343	353	521	591	51	60	42	88	67	62	58	102	96	60
ENSG00000136114	THSD1	317.1	293.5	23.6	0.081	-3.6	5.9e-11	0	0	0	285	475	154	206	241	219	614	371	280	90	29	26	33	18	17	15	28	18	23	29
ENSG00000049759	NEDD4L	1812.9	1619.8	193.1	0.119	-3.1	5.9e-11	0	0	0	2838	992	2056	1123	2209	1766	1242	1579	1708	685	187	224	94	317	262	146	114	194	215	178
ENSG00000220785	MTMR9LP	1221.2	1157.8	63.4	0.055	-4.2	5.9e-11	0	0	0	724	2297	482	1676	1003	624	2167	1183	1029	393	50	125	33	52	49	61	53	51	98	62
ENSG00000186187	ZNRF1	1036.9	813.4	223.5	0.275	-1.9	6e-11	0	0	0	1013	977	455	793	653	1023	645	876	873	826	311	209	238	207	208	194	296	193	215	164
ENSG00000047936	ROS1	4017.7	4017.6	0.1	0	-14.1	6e-11	0	0	0	4968	1163	16447	757	9015	855	58	1360	3270	2283	0	0	0	1	0	0	0	0	0	0
ENSG00000198771	RCSD1	8413	1180.1	7232.9	6.128	2.6	6.1e-11	0	0	0	944	2096	484	1380	1335	669	1328	1439	1505	621	7345	7441	6545	8207	7724	6037	7787	7215	8547	5481
ENSG00000088320	REM1	111.6	111.4	0.2	0.003	-8.4	6.1e-11	0	0	0	44	195	67	105	100	58	380	88	38	39	2	0	0	0	0	0	0	0	0	0
ENSG00000095203	EPB41L4B	421.6	421	0.6	0.002	-9.1	6.2e-11	0	0	0	448	63	445	136	107	387	595	769	218	1042	0	0	0	2	0	0	4	0	0	0
ENSG00000164171	ITGA2	5013.5	4971.6	41.9	0.008	-6.9	6.2e-11	0	0	0	1117	842	21666	1452	4586	6699	2188	2106	3736	5324	28	48	45	50	39	40	37	34	44	54
ENSG00000079257	LXN	836.9	755.9	81	0.107	-3.2	6.2e-11	0	0	0	514	1316	311	1297	842	460	676	876	839	428	125	66	91	75	83	70	70	57	122	51
ENSG00000156234	CXCL13	1524.6	1522.1	2.5	0.002	-9.2	6.2e-11	0	0	0	195	4321	130	1079	1617	689	923	968	4284	1015	2	5	5	4	5	0	2	2	0	0
ENSG00000099308	MAST3	4626.2	1025.7	3600.5	3.511	1.8	6.3e-11	0	0	0	691	1602	744	1171	1081	763	1391	1159	981	674	3803	3422	4416	3092	3698	3991	3186	3552	3523	3322
ENSG00000076928	ARHGEF1	45713.4	9853.7	35859.7	3.639	1.9	6.3e-11	0	0	0	9424	16066	7214	10227	12470	7067	8655	10093	10700	6621	31832	35813	42141	29298	34472	42232	33986	34114	31716	42993
ENSG00000261222	ENSG00000261222	628.9	13.2	615.7	46.266	5.5	6.3e-11	0	0	0	10	38	3	30	6	4	20	9	8	4	627	784	356	861	350	465	1027	298	754	635
ENSG00000134516	DOCK2	13709.4	2356.6	11352.8	4.818	2.3	6.3e-11	0	0	0	1250	3842	1469	3290	2397	1626	2397	2955	2824	1516	14847	10812	10426	13212	11021	10339	10748	10354	12057	9712
ENSG00000188921	HACD4	3486.8	643.6	2843.2	4.418	2.1	6.3e-11	0	0	0	457	321	550	636	583	688	1101	878	660	562	3277	2980	2253	3646	2883	2820	3460	2001	2887	2225
ENSG00000196850	PPTC7	3832.6	1038	2794.6	2.692	1.4	6.4e-11	0	0	0	1175	948	1041	853	1232	635	987	1059	1122	1328	3337	2635	2786	3179	2491	2654	2477	2244	3402	2741
ENSG00000168487	BMP1	3496.9	3077.7	419.2	0.136	-2.9	6.4e-11	0	0	0	3348	3252	983	3968	4092	3907	1378	2846	4797	2206	551	304	432	534	349	349	347	397	538	391
ENSG00000091986	CCDC80	7799.8	7771.6	28.2	0.004	-8.1	6.4e-11	0	0	0	526	19815	859	9762	8848	4517	21830	4310	3928	3321	16	71	26	18	27	34	21	20	18	31
ENSG00000114554	PLXNA1	4569.8	3932.3	637.5	0.162	-2.6	6.5e-11	0	0	0	3212	2960	2471	4235	7167	2702	2695	2785	6432	4664	388	649	724	477	590	765	637	955	493	697
ENSG00000170500	LONRF2	659.8	646.4	13.4	0.021	-5.6	6.5e-11	0	0	0	632	529	1250	251	456	740	512	468	107	1519	7	11	4	21	5	14	28	18	8	18
ENSG00000219438	TAFA5	104	103.7	0.3	0.004	-7.9	6.5e-11	0	0	0	41	75	21	261	188	39	73	72	204	63	0	0	0	1	0	0	0	1	1	0
ENSG00000176641	RNF152	573.8	553.9	19.9	0.036	-4.8	6.5e-11	0	0	0	242	1218	252	419	535	440	1195	625	387	226	14	32	37	34	18	9	11	17	14	13
ENSG00000170153	RNF150	216.9	215.3	1.6	0.009	-6.8	6.6e-11	0	0	0	141	269	55	200	270	306	450	332	89	41	0	5	1	2	1	2	1	0	3	1
ENSG00000110492	MDK	6320	6185.7	134.3	0.022	-5.5	6.6e-11	0	0	0	5623	3056	5303	3572	2233	22235	2069	3250	5608	8908	156	130	135	230	94	149	91	50	83	225
ENSG00000151967	SCHIP1	101.6	98.6	3	0.032	-5	6.6e-11	0	0	0	105	176	23	50	131	95	119	156	91	40	2	3	0	4	2	6	4	4	2	3
ENSG00000120327	PCDHB14	183.3	181.3	2	0.011	-6.5	6.7e-11	0	0	0	137	210	272	130	276	78	237	111	132	230	5	0	3	0	7	0	2	2	0	1
ENSG00000175283	DOLK	476.6	377.1	99.5	0.264	-1.9	6.7e-11	0	0	0	366	371	405	287	439	315	263	433	361	531	146	77	113	74	88	98	83	105	115	96
ENSG00000013375	PGM3	1693.3	1233.5	459.8	0.373	-1.4	6.7e-11	0	0	0	1233	800	920	1303	1389	1296	1367	1209	1475	1343	440	486	487	378	578	473	428	437	362	529
ENSG00000164379	FOXQ1	765	764.5	0.5	0.001	-10.4	6.8e-11	0	0	0	437	161	496	764	3737	452	115	154	504	825	1	0	3	1	0	0	0	0	0	0
ENSG00000169398	PTK2	3902.4	3544.8	357.6	0.101	-3.3	6.8e-11	0	0	0	4395	2732	3345	1656	1993	3697	2334	2462	3713	9121	234	456	206	498	348	320	441	343	444	286
ENSG00000178531	CTXN1	194.8	194.3	0.5	0.003	-8.3	6.9e-11	0	0	0	450	91	47	140	70	179	531	238	78	119	1	3	0	0	0	1	0	0	0	0
ENSG00000234380	LINC01426	119	118.4	0.6	0.006	-7.3	6.9e-11	0	0	0	255	29	267	110	60	74	30	113	79	167	1	0	0	1	2	0	0	1	1	0
ENSG00000144366	GULP1	300.9	300.8	0.1	0.001	-10.4	6.9e-11	0	0	0	222	224	47	193	125	96	867	1046	134	54	0	0	0	0	0	0	1	0	0	0
ENSG00000171227	TMEM37	515.1	512.5	2.6	0.005	-7.6	6.9e-11	0	0	0	171	413	932	1030	282	158	544	391	181	1023	10	1	3	4	1	4	0	3	0	0
ENSG00000259248	USP3-AS1	219.9	40.9	179	4.373	2.1	7e-11	0	0	0	38	30	41	41	50	36	63	47	34	29	247	195	185	196	142	148	151	167	134	225
ENSG00000107719	PALD1	1384.9	1313.8	71.1	0.054	-4.2	7.1e-11	0	0	0	1043	2543	487	1081	833	965	2790	1176	1822	398	91	53	36	58	68	47	82	65	131	80
ENSG00000174808	BTC	265.7	265.6	0.1	0.001	-10.2	7.1e-11	0	0	0	559	82	236	66	18	289	311	348	40	707	0	0	0	0	0	0	0	1	0	0
ENSG00000183579	ZNRF3	353.2	325.2	28	0.086	-3.5	7.2e-11	0	0	0	300	204	902	150	263	256	359	217	272	329	18	31	24	24	48	27	35	28	21	24
ENSG00000228288	PCAT6	112.8	106.1	6.7	0.064	-4	7.2e-11	0	0	0	163	54	175	112	104	169	65	67	59	93	8	9	10	4	4	7	8	7	1	9
ENSG00000184371	CSF1	2198.6	1965.4	233.2	0.119	-3.1	7.2e-11	0	0	0	1294	3783	1206	1821	1664	1555	2153	2782	1537	1859	212	162	573	160	163	227	204	215	173	243
ENSG00000148082	SHC3	382.5	370.1	12.4	0.034	-4.9	7.2e-11	0	0	0	969	341	447	259	230	205	169	233	573	275	3	17	10	17	13	6	9	10	30	9
ENSG00000160113	NR2F6	1049.3	967.7	81.6	0.084	-3.6	7.3e-11	0	0	0	1047	576	784	1058	869	1165	504	864	558	2252	101	36	35	85	117	106	87	122	62	65
ENSG00000163093	BBS5	372.9	320.2	52.7	0.165	-2.6	7.3e-11	0	0	0	251	327	236	396	230	271	604	347	248	292	29	76	68	39	53	54	54	61	35	58
ENSG00000005302	MSL3	6436.9	1682.2	4754.7	2.827	1.5	7.4e-11	0	0	0	1402	2141	1217	1938	1939	1065	1930	1739	2079	1372	4247	4604	4967	4813	4822	5258	5415	3907	4401	5113
ENSG00000167608	TMC4	1375.5	1322.2	53.3	0.04	-4.6	7.4e-11	0	0	0	1765	665	2190	1617	824	1300	838	967	245	2811	49	42	82	44	51	46	61	57	88	13
ENSG00000086548	CEACAM6	11491.8	11488.3	3.5	0	-11.7	7.6e-11	0	0	0	25949	2600	15035	23732	2445	1810	1605	20441	826	20440	4	0	0	11	1	0	1	7	11	0
ENSG00000151338	MIPOL1	232.2	231.1	1.1	0.005	-7.5	7.6e-11	0	0	0	256	93	238	101	159	235	656	370	120	83	2	3	0	0	0	0	3	3	0	0
ENSG00000156218	ADAMTSL3	274.8	274.4	0.4	0.002	-9	7.6e-11	0	0	0	267	498	63	184	91	344	727	461	50	59	0	0	0	0	0	0	2	0	1	1
ENSG00000115363	EVA1A	848.1	845.7	2.4	0.003	-8.4	7.7e-11	0	0	0	423	245	424	227	1782	3082	96	369	1045	764	3	4	0	6	4	1	1	2	2	1
ENSG00000100242	SUN2	19669.8	4125.4	15544.4	3.768	1.9	7.7e-11	0	0	0	2704	6096	2461	4793	4421	3051	4602	4793	4260	4073	10958	14814	20529	13131	14631	16267	13875	19542	14440	17257
ENSG00000131471	AOC3	3308.3	3281.6	26.7	0.008	-6.9	7.7e-11	0	0	0	1961	7870	864	2849	1015	1330	10837	4521	781	788	34	42	33	33	22	23	21	15	15	29
ENSG00000130988	RGN	222.4	221.2	1.2	0.006	-7.4	7.7e-11	0	0	0	185	257	236	183	103	47	678	167	51	305	2	0	3	2	0	0	2	2	1	0
ENSG00000163395	IGFN1	292.8	292.6	0.2	0.001	-9.8	7.7e-11	0	0	0	140	328	95	472	182	777	680	181	50	21	0	0	0	0	0	0	0	1	0	1
ENSG00000165702	GFI1B	359.8	12.9	346.9	26.908	4.7	7.8e-11	0	0	0	7	21	10	25	7	8	19	16	3	13	175	398	108	767	226	441	459	234	398	263
ENSG00000143079	CTTNBP2NL	1259.4	1139.2	120.2	0.106	-3.2	7.8e-11	0	0	0	1111	1325	999	1185	1212	1188	996	1274	982	1120	336	148	62	97	129	97	106	63	115	49
ENSG00000106948	AKNA	25972.6	4325	21647.6	5.005	2.3	7.9e-11	0	0	0	3241	7412	2422	4535	4033	2350	5605	4891	5240	3521	18328	20425	35369	19636	20569	20611	19297	20337	19635	22269
ENSG00000151491	EPS8	2573.1	2363.1	210	0.089	-3.5	7.9e-11	0	0	0	4680	2022	4306	1537	1484	2043	1257	1682	950	3670	272	201	105	250	226	209	308	151	182	196
ENSG00000183856	IQGAP3	1193.9	1175.6	18.3	0.015	-6	8.1e-11	0	0	0	1471	467	767	414	1537	3012	71	1883	988	1146	23	17	18	21	20	17	12	6	29	20
ENSG00000127329	PTPRB	1566.6	1537.9	28.7	0.019	-5.7	8.1e-11	0	0	0	2225	2597	797	1222	1388	621	2774	2466	965	324	9	61	5	7	29	31	32	42	33	38
ENSG00000197860	SGTB	1256.4	273.5	982.9	3.595	1.8	8.1e-11	0	0	0	182	276	216	177	438	256	329	374	277	210	1174	1046	921	1105	1019	956	868	968	825	947
ENSG00000177425	PAWR	1188	1053	135	0.129	-3	8.1e-11	0	0	0	1330	854	1132	702	950	992	1152	1239	1499	680	108	139	51	90	173	128	142	305	121	93
ENSG00000117595	IRF6	1091.4	1062.3	29.1	0.027	-5.2	8.2e-11	0	0	0	1200	397	1805	1241	694	1301	1123	807	1046	1009	18	34	13	21	26	1	24	32	86	36
ENSG00000066056	TIE1	2203.3	2164.8	38.5	0.018	-5.8	8.2e-11	0	0	0	1929	6412	685	1622	1259	1184	4680	1954	1525	398	15	30	35	38	33	93	48	32	38	23
ENSG00000260078	MPHOSPH10P1	139.9	4	135.9	32.583	5	8.3e-11	0	0	0	5	11	2	8	1	3	3	4	0	3	158	133	44	147	150	98	184	105	228	112
ENSG00000147614	ATP6V0D2	59.5	59.4	0.1	0.004	-8	8.4e-11	0	0	0	14	103	22	161	48	33	42	103	17	51	0	0	0	0	0	0	0	1	0	0
ENSG00000091879	ANGPT2	684.9	672.3	12.6	0.019	-5.7	8.4e-11	0	0	0	187	2098	290	370	446	1159	1135	181	458	399	14	9	19	15	12	14	7	19	5	12
ENSG00000146374	RSPO3	133.7	133.5	0.2	0.003	-8.6	8.4e-11	0	0	0	32	257	39	194	329	76	218	60	52	78	0	0	0	2	0	0	0	0	0	0
ENSG00000183018	SPNS2	1023.1	969.4	53.7	0.055	-4.2	8.5e-11	0	0	0	849	2615	506	1765	644	343	924	1088	381	579	59	44	56	74	47	44	34	74	42	63
ENSG00000103187	COTL1	33870.2	5729.4	28140.8	4.911	2.3	8.5e-11	0	0	0	6624	8288	3423	6916	4731	4537	3040	6639	7766	5330	37550	25651	22182	40241	25093	24067	31037	23969	32293	19325
ENSG00000147251	DOCK11	5251.9	1127.7	4124.2	3.659	1.9	8.5e-11	0	0	0	612	1117	546	1165	1632	1230	1322	1420	1147	1086	4798	4149	4294	4368	3842	4178	3487	4266	4054	3806
ENSG00000112414	ADGRG6	1290.9	1265.5	25.4	0.02	-5.6	8.5e-11	0	0	0	846	628	770	557	1726	4150	1498	1021	590	869	16	28	1	49	37	27	21	15	35	25
ENSG00000179222	MAGED1	5346.7	4490.8	855.9	0.191	-2.4	8.5e-11	0	0	0	4672	3678	2430	5112	4589	4079	3807	2999	4732	8810	464	882	1245	685	813	829	806	1077	763	995
ENSG00000054793	ATP9A	2037.6	1810.5	227.1	0.125	-3	8.6e-11	0	0	0	1370	981	2199	1319	1686	3473	2565	928	1784	1800	161	186	183	285	98	293	307	184	310	264
ENSG00000113739	STC2	392.8	392.8	0	0	-11.6	8.6e-11	0	0	0	436	857	567	270	329	293	211	497	295	173	0	0	0	0	0	0	0	0	0	0
ENSG00000188760	TMEM198	184.8	167.3	17.5	0.105	-3.3	8.6e-11	0	0	0	136	142	269	212	159	236	131	70	137	181	14	10	26	13	12	20	8	25	24	23
ENSG00000136542	GALNT5	769.8	764.6	5.2	0.007	-7.2	8.7e-11	0	0	0	1155	153	429	661	412	603	255	523	1449	2006	9	4	6	10	1	1	5	0	2	14
ENSG00000119630	PGF	628.5	594.8	33.7	0.057	-4.1	8.7e-11	0	0	0	264	1999	248	619	503	452	366	504	520	473	32	25	45	22	49	35	24	27	41	37
ENSG00000144724	PTPRG	1105.9	1093	12.9	0.012	-6.4	8.8e-11	0	0	0	1097	805	869	461	2676	686	1058	1018	1640	620	6	7	0	6	8	10	14	20	53	5
ENSG00000143036	SLC44A3	240.2	236.8	3.4	0.015	-6	8.8e-11	0	0	0	336	160	408	326	190	241	174	145	170	218	0	11	0	9	4	4	1	1	2	2
ENSG00000225383	SFTA1P	310.1	309.8	0.3	0.001	-9.5	8.8e-11	0	0	0	813	382	279	183	114	299	640	323	24	41	0	0	0	1	2	0	0	0	0	0
ENSG00000213654	GPSM3	3841.1	589.2	3251.9	5.52	2.5	8.8e-11	0	0	0	341	964	402	1043	594	330	464	605	788	361	3562	3147	3325	4063	2979	2890	2750	3239	3869	2695
ENSG00000171992	SYNPO	5462.8	5266.9	195.9	0.037	-4.7	8.8e-11	0	0	0	7424	12153	2287	5192	3997	4181	7166	4515	3425	2329	129	127	73	88	252	191	281	544	143	131
ENSG00000139436	GIT2	3310.1	946.9	2363.2	2.496	1.3	8.8e-11	0	0	0	807	1020	708	673	1144	981	1160	1162	1001	813	2706	2368	2235	2522	2279	2346	2432	1991	2711	2042
ENSG00000153922	CHD1	4536.4	1303.6	3232.8	2.479	1.3	8.9e-11	0	0	0	1515	1635	1433	871	1068	1051	1401	1335	1271	1456	3295	3749	3225	3575	2867	2823	2940	2742	3384	3728
ENSG00000198837	DENND4B	15542.6	3725.9	11816.7	3.171	1.7	8.9e-11	0	0	0	3333	5298	3082	3659	4312	3061	3518	5372	3185	2439	15288	12123	11644	11443	10808	13963	11268	9149	11620	10861
ENSG00000116852	KIF21B	8752.5	1274.4	7478.1	5.869	2.6	8.9e-11	0	0	0	679	2114	1158	1379	1340	870	1462	1239	1668	835	4343	7535	12503	5167	6616	8671	6189	7742	5702	10313
ENSG00000162949	CAPN13	519.2	518.6	0.6	0.001	-9.6	9e-11	0	0	0	1109	327	860	510	38	61	1124	557	515	85	0	0	3	0	1	0	1	0	0	1
ENSG00000274565	ENSG00000274565	103.8	101.2	2.6	0.027	-5.2	9e-11	0	0	0	88	119	40	168	64	36	243	103	77	74	4	2	1	2	8	2	1	1	1	4
ENSG00000143147	GPR161	502.6	481.8	20.8	0.043	-4.5	9e-11	0	0	0	559	657	148	527	871	230	562	240	858	166	23	17	14	28	26	21	13	8	39	19
ENSG00000113790	EHHADH	315	280.1	34.9	0.125	-3	9e-11	0	0	0	180	134	417	191	411	449	219	239	198	363	23	31	35	33	57	44	44	27	29	26
ENSG00000136068	FLNB	8864.6	7379.6	1485	0.201	-2.3	9.1e-11	0	0	0	5632	7426	5781	7244	11410	5818	8078	4712	12677	5018	946	1862	1271	969	1321	1860	1822	1700	1444	1655
ENSG00000183801	OLFML1	477.6	473.4	4.2	0.009	-6.8	9.2e-11	0	0	0	206	712	79	419	561	275	1615	416	235	216	4	4	0	2	7	7	4	3	10	1
ENSG00000117318	ID3	1903.9	1747.5	156.4	0.09	-3.5	9.2e-11	0	0	0	1056	2550	1691	1970	2525	1840	1904	1987	1102	850	154	310	73	67	147	167	67	250	163	166
ENSG00000079337	RAPGEF3	1069.8	998.2	71.6	0.072	-3.8	9.3e-11	0	0	0	623	2571	612	1353	696	385	1219	991	901	631	80	64	82	49	92	50	97	34	116	52
ENSG00000172724	CCL19	2033.1	2032.1	1	0.001	-10.8	9.3e-11	0	0	0	243	10633	143	2058	1446	1092	1141	1150	1903	512	1	1	0	0	2	0	1	3	2	0
ENSG00000124749	COL21A1	467	466.6	0.4	0.001	-9.7	9.3e-11	0	0	0	585	833	168	174	190	84	1887	334	157	254	0	0	0	2	2	0	0	0	0	0
ENSG00000182287	AP1S2	5012.7	596.5	4416.2	7.405	2.9	9.4e-11	0	0	0	444	500	287	681	823	530	694	974	598	434	4642	4624	2596	8297	4755	2929	4928	3314	5871	2206
ENSG00000166689	PLEKHA7	1807.3	1714.3	93	0.054	-4.2	9.4e-11	0	0	0	1947	810	1646	1437	1021	2591	1117	634	1171	4769	60	188	56	51	114	99	104	98	87	73
ENSG00000090861	AARS1	4270.4	3105.6	1164.8	0.375	-1.4	9.4e-11	0	0	0	2449	3602	3554	4032	2589	2971	2947	2438	2906	3568	995	1097	1480	912	1367	1284	1093	1406	1082	932
ENSG00000198774	RASSF9	169	168.9	0.1	0.001	-9.5	9.4e-11	0	0	0	45	194	136	74	113	69	820	125	69	44	0	0	0	0	0	0	1	0	0	0
ENSG00000077454	LRCH4	4797.5	1207.3	3590.2	2.974	1.6	9.4e-11	0	0	0	1120	1307	572	1270	1334	1291	1170	1816	1125	1068	3454	3564	3254	3827	3416	3910	3652	3399	3543	3883
ENSG00000137819	PAQR5	309.1	308.2	0.9	0.003	-8.2	9.4e-11	0	0	0	182	142	583	183	309	1019	239	209	103	113	0	0	0	0	1	5	0	1	0	2
ENSG00000157827	FMNL2	2484.2	2172	312.2	0.144	-2.8	9.5e-11	0	0	0	3672	1229	2387	1171	3486	1887	1591	2662	1853	1782	245	311	244	366	242	555	331	240	406	182
ENSG00000115641	FHL2	1516.7	1444.1	72.6	0.05	-4.3	9.6e-11	0	0	0	1870	2757	390	2824	1682	389	1368	1460	617	1084	53	59	85	145	67	54	77	60	64	62
ENSG00000131711	MAP1B	984.9	964.1	20.8	0.021	-5.6	9.6e-11	0	0	0	770	1630	479	720	1683	367	1296	843	1596	257	18	14	31	58	12	13	4	17	9	32
ENSG00000169255	B3GALNT1	331	309	22	0.072	-3.8	9.7e-11	0	0	0	242	255	170	252	680	461	316	300	327	87	22	17	31	7	27	28	23	19	16	30
ENSG00000101000	PROCR	571.8	527.8	44	0.084	-3.6	9.7e-11	0	0	0	259	717	234	696	511	1075	426	439	744	177	28	65	37	44	38	37	36	65	50	40
ENSG00000105854	PON2	5161.5	4794.8	366.7	0.076	-3.7	1e-10	0	0	0	7859	2231	5714	3122	4823	6821	1393	4475	2643	8867	594	354	244	585	345	343	324	183	348	347
ENSG00000053747	LAMA3	4631.6	4629.5	2.1	0	-11	1e-10	0	0	0	614	1266	2934	3838	10116	5686	726	1033	19608	474	1	4	0	2	0	3	3	7	0	1
ENSG00000005339	CREBBP	10362.8	2714.3	7648.5	2.818	1.5	1e-10	0	0	0	2543	3896	2507	2397	2532	2548	3945	2819	1830	2126	7596	8529	7420	8610	7456	6622	6815	7683	7180	8574
ENSG00000189430	NCR1	112.4	4.6	107.8	23.01	4.5	1e-10	0	0	0	4	9	1	1	2	6	3	6	11	3	89	51	164	68	91	182	97	94	130	112
ENSG00000168140	VASN	40.8	40.2	0.6	0.019	-5.7	1e-10	0	0	0	31	54	15	35	46	20	65	50	32	54	1	0	0	0	0	1	0	0	2	2
ENSG00000198203	SULT1C2	752.4	752	0.4	0.001	-10.4	1e-10	0	0	0	1059	183	1766	2764	218	437	85	421	194	393	0	3	0	1	0	0	0	0	0	0
ENSG00000068024	HDAC4	2555.7	590.7	1965	3.327	1.7	1e-10	0	0	0	443	711	706	570	653	394	769	479	716	466	3079	1815	1800	2314	1918	1833	1503	1872	1617	1899
ENSG00000137821	LRRC49	136	133.9	2.1	0.016	-6	1e-10	0	0	0	74	150	68	131	111	97	442	130	115	21	2	2	3	4	2	0	1	4	1	2
ENSG00000078081	LAMP3	1403.9	1366.2	37.7	0.028	-5.2	1e-10	0	0	0	1956	2712	1351	986	506	819	434	2771	576	1551	8	31	68	15	23	49	53	60	34	36
ENSG00000100351	GRAP2	3412.6	446.9	2965.7	6.637	2.7	1e-10	0	0	0	424	656	236	452	426	213	561	696	476	329	1168	3626	3831	4120	2281	3367	2485	3044	2760	2975
ENSG00000188026	RILPL1	423	349.1	73.9	0.212	-2.2	1e-10	0	0	0	344	401	308	302	457	341	405	308	345	280	37	95	62	49	110	87	59	82	59	99
ENSG00000177697	CD151	8039	6686.6	1352.4	0.202	-2.3	1e-10	0	0	0	6361	4895	8434	7372	9695	7108	3829	3666	7576	7930	2021	1310	1181	1322	1371	1696	1683	947	1239	754
ENSG00000236525	ENSG00000236525	128.2	6.4	121.8	18.829	4.2	1e-10	0	0	0	5	15	2	2	7	4	4	15	6	4	95	115	144	94	65	158	104	97	121	225
ENSG00000122870	BICC1	636	626.1	9.9	0.016	-6	1e-10	0	0	0	168	650	95	724	817	344	1474	545	1002	442	8	11	8	23	23	5	4	7	3	7
ENSG00000271425	NBPF10	833.8	202.5	631.3	3.117	1.6	1e-10	0	0	0	179	200	136	200	227	206	232	210	217	218	750	687	356	822	556	576	653	548	728	637
ENSG00000164736	SOX17	184.3	184	0.3	0.002	-8.7	1e-10	0	0	0	189	432	45	233	77	138	126	476	78	46	3	0	0	0	0	0	0	0	0	0
ENSG00000260244	ENSG00000260244	426.8	400.1	26.7	0.067	-3.9	1e-10	0	0	0	838	357	336	267	434	200	630	367	347	225	23	24	21	63	14	44	18	18	29	13
ENSG00000115226	FNDC4	616.8	615.7	1.1	0.002	-8.9	1.1e-10	0	0	0	129	649	140	776	865	1409	166	62	1448	513	0	2	0	0	0	3	3	1	2	0
ENSG00000158023	CFAP251	545.6	527.9	17.7	0.034	-4.9	1.1e-10	0	0	0	534	173	241	155	159	513	1500	574	792	638	11	22	14	13	12	18	22	27	20	18
ENSG00000153446	C16orf89	1647.3	1645	2.3	0.002	-9.3	1.1e-10	0	0	0	2982	1188	4953	497	253	595	1378	751	106	3747	1	0	1	1	5	5	5	0	3	2
ENSG00000120324	PCDHB10	57.6	57	0.6	0.013	-6.2	1.1e-10	0	0	0	27	99	52	31	74	81	98	53	29	26	1	0	0	2	0	0	0	1	0	2
ENSG00000138448	ITGAV	4203.9	3718.2	485.7	0.131	-2.9	1.1e-10	0	0	0	1887	1960	2100	2288	5352	5682	2363	4538	4308	6704	722	530	437	621	484	449	434	365	453	362
ENSG00000068001	HYAL2	2522.4	2266.9	255.5	0.113	-3.1	1.1e-10	0	0	0	2996	2661	1239	2590	2245	2086	1570	2827	2319	2136	711	175	173	304	247	188	231	189	212	125
ENSG00000149131	SERPING1	12320.7	12021.2	299.5	0.025	-5.3	1.1e-10	0	0	0	6825	22797	3277	18156	11736	9716	18071	12577	8320	8737	501	94	427	311	172	204	235	74	801	176
ENSG00000086289	EPDR1	860.1	839.4	20.7	0.025	-5.3	1.1e-10	0	0	0	636	464	2647	548	1630	948	648	312	179	382	40	19	14	27	11	22	15	17	20	22
ENSG00000115977	AAK1	6455.4	1663.9	4791.5	2.88	1.5	1.1e-10	0	0	0	1498	1557	1329	1359	1581	1903	1639	2359	1928	1486	3566	5554	5922	3870	4442	5226	4053	5032	3825	6425
ENSG00000157103	SLC6A1	205.9	205.9	0	0.001	-10.7	1.1e-10	0	0	0	91	195	147	136	248	250	429	266	166	131	0	0	0	0	0	0	0	0	0	0
ENSG00000143217	NECTIN4	1312.1	1306	6.1	0.005	-7.7	1.1e-10	0	0	0	2284	647	2181	1403	301	1042	473	872	1239	2618	35	0	4	2	3	8	2	1	3	3
ENSG00000182162	P2RY8	6903.1	608.4	6294.7	10.348	3.4	1.1e-10	0	0	0	317	1380	272	1058	561	225	737	482	576	476	4543	6243	8165	4196	6216	6354	5602	8527	6512	6589
ENSG00000155629	PIK3AP1	7069.6	1213.7	5855.9	4.826	2.3	1.1e-10	0	0	0	576	1865	686	1343	1301	964	1059	1701	1231	1411	9422	5106	5553	6101	4884	5309	6436	4789	6454	4505
ENSG00000100060	MFNG	5220.8	953.9	4266.9	4.473	2.2	1.1e-10	0	0	0	826	1779	483	1347	856	784	889	1176	844	555	3862	3951	4354	4137	4411	4105	4448	5452	4103	3846
ENSG00000189377	CXCL17	1982.5	1980.8	1.7	0.001	-10.1	1.1e-10	0	0	0	4454	1182	2917	4417	51	227	1296	1063	638	3563	1	0	0	5	1	4	0	5	0	1
ENSG00000163563	MNDA	10066.2	676.8	9389.4	13.873	3.8	1.1e-10	0	0	0	417	600	274	1210	872	941	321	946	536	651	19156	7031	5820	14063	9392	5572	9720	6481	12720	3939
ENSG00000233101	HOXB-AS3	37.7	37.3	0.4	0.015	-6.1	1.1e-10	0	0	0	27	66	18	48	32	12	65	35	37	33	1	0	0	2	1	0	0	0	0	0
ENSG00000196586	MYO6	3611.6	3439.2	172.4	0.05	-4.3	1.1e-10	0	0	0	4697	1754	6119	1670	1465	6134	1447	6166	1544	3396	56	166	192	140	175	185	110	188	235	277
ENSG00000204385	SLC44A4	1109.1	1108.6	0.5	0.001	-10.7	1.1e-10	0	0	0	1464	561	1441	2958	58	66	2625	976	139	798	0	0	1	0	1	1	0	1	1	0
ENSG00000167291	TBC1D16	1848.6	1678.6	170	0.101	-3.3	1.1e-10	0	0	0	1387	1827	3870	1521	1971	1553	1202	588	1560	1307	200	174	123	158	248	124	134	276	70	193
ENSG00000104972	LILRB1	1879.5	283	1596.5	5.646	2.5	1.1e-10	0	0	0	109	306	134	365	312	304	274	397	340	289	2199	1296	1280	2247	1318	1799	1848	1136	1594	1248
ENSG00000165071	TMEM71	2232.8	185.5	2047.3	11.03	3.5	1.2e-10	0	0	0	176	367	69	280	236	72	219	224	157	55	2292	2374	1535	2512	1966	1829	2422	1753	2366	1424
ENSG00000167123	CERCAM	2577.9	2451.2	126.7	0.052	-4.3	1.2e-10	0	0	0	835	1691	561	3135	3416	3389	1641	1311	3919	4614	78	170	185	131	88	147	67	199	95	107
ENSG00000100354	TNRC6B	5416.7	1343.3	4073.4	3.032	1.6	1.2e-10	0	0	0	1746	1424	1210	978	1389	1051	1991	1414	1398	832	3549	4845	4196	4106	4278	3906	3366	4531	3365	4592
ENSG00000049540	ELN	4666.8	4662.1	4.7	0.001	-10	1.2e-10	0	0	0	1558	8780	1853	5868	3627	509	18506	4071	1285	564	0	3	1	17	5	9	3	1	8	0
ENSG00000157613	CREB3L1	993.1	989.8	3.3	0.003	-8.2	1.2e-10	0	0	0	537	1128	1241	1855	764	786	535	390	2213	449	4	1	0	4	0	1	22	0	0	1
ENSG00000153294	ADGRF4	101.6	101.5	0.1	0.002	-8.8	1.2e-10	0	0	0	20	24	19	123	96	156	42	253	217	65	0	0	0	0	0	0	0	0	0	1
ENSG00000186074	CD300LF	2643	337.5	2305.5	6.829	2.8	1.2e-10	0	0	0	243	451	258	448	271	341	133	562	315	353	3121	2015	1362	3835	2192	1928	2495	1380	2978	1749
ENSG00000204381	LAYN	442.3	417.8	24.5	0.059	-4.1	1.2e-10	0	0	0	221	709	108	432	369	390	507	322	850	270	15	24	41	21	25	38	22	20	8	31
ENSG00000091592	NLRP1	23743.6	3528.6	20215	5.729	2.5	1.2e-10	0	0	0	2054	6227	3166	5668	3389	1532	4319	3282	3722	1927	17807	21360	19378	21383	21101	20944	22600	15279	20067	22231
ENSG00000171160	MORN4	214.5	196.2	18.3	0.094	-3.4	1.2e-10	0	0	0	169	94	256	143	144	272	269	113	299	203	4	23	14	16	17	23	24	23	15	24
ENSG00000213923	CSNK1E	4974.3	3771.3	1203	0.319	-1.6	1.2e-10	0	0	0	3913	3659	2844	4209	6261	3040	2616	3537	4260	3374	1007	1329	1373	1150	1115	1080	891	1286	1243	1556
ENSG00000172795	DCP2	3770.7	1014.4	2756.3	2.717	1.4	1.2e-10	0	0	0	1006	787	947	733	1231	954	1180	1034	1355	917	3882	2455	2383	3247	2860	2577	2853	2165	2772	2369
ENSG00000163879	DNALI1	485.8	481.8	4	0.008	-6.9	1.2e-10	0	0	0	531	484	764	545	109	158	1574	463	107	83	1	4	3	6	7	5	1	5	4	4
ENSG00000134758	RNF138	1493.5	353.3	1140.2	3.226	1.7	1.2e-10	0	0	0	346	316	300	207	413	402	444	432	462	211	1187	1208	1242	1358	1110	1062	1009	1159	1134	933
ENSG00000127152	BCL11B	3976.2	410.1	3566.1	8.693	3.1	1.2e-10	0	0	0	475	519	297	341	400	217	399	496	707	250	1306	3777	4625	1668	4003	4714	3223	5645	2233	4467
ENSG00000188130	MAPK12	1003.6	925.8	77.8	0.084	-3.6	1.2e-10	0	0	0	719	1246	341	907	1653	578	656	1813	1107	238	74	74	96	72	72	67	64	104	67	88
ENSG00000104140	RHOV	299	297.7	1.3	0.005	-7.7	1.2e-10	0	0	0	417	178	69	139	328	222	524	132	137	831	3	4	3	0	0	0	0	1	0	2
ENSG00000163131	CTSS	56273.6	6545.6	49728	7.597	2.9	1.3e-10	0	0	0	3709	7382	3659	10602	6519	5690	5032	10509	5409	6945	77237	42271	31178	84185	47840	34537	55421	35093	60499	29019
ENSG00000183283	DAZAP2	20960.4	5743.6	15216.8	2.649	1.4	1.3e-10	0	0	0	5021	8117	4884	6956	5113	4676	6104	5553	5447	5565	18819	14020	14815	19000	14399	11201	14900	13688	16843	14483
ENSG00000143850	PLEKHA6	1131.2	1104.5	26.7	0.024	-5.4	1.3e-10	0	0	0	1922	683	1788	1957	680	77	1110	1254	434	1140	14	57	17	34	17	28	34	15	26	25
ENSG00000128512	DOCK4	1209.2	1105.5	103.7	0.094	-3.4	1.3e-10	0	0	0	1146	1666	425	682	1492	519	1887	1738	859	641	97	121	94	173	109	80	139	84	88	52
ENSG00000175147	TMEM51-AS1	118	114.1	3.9	0.036	-4.8	1.3e-10	0	0	0	210	75	132	177	45	54	104	120	129	95	3	5	6	6	3	8	3	0	4	1
ENSG00000164684	ZNF704	785.9	775.4	10.5	0.014	-6.2	1.3e-10	0	0	0	997	821	781	487	428	253	2260	636	225	866	0	16	1	17	10	12	10	6	15	18
ENSG00000136848	DAB2IP	2347.5	2301.5	46	0.02	-5.7	1.3e-10	0	0	0	3022	3200	1653	1777	1615	2296	2076	2725	1168	3483	26	19	210	18	37	16	12	28	57	37
ENSG00000165338	HECTD2	435.3	385.4	49.9	0.13	-2.9	1.3e-10	0	0	0	287	292	234	224	552	393	851	356	361	304	47	51	47	24	55	73	68	48	37	49
ENSG00000100767	PAPLN	2704.3	2428.6	275.7	0.113	-3.1	1.3e-10	0	0	0	3157	3422	568	2730	3659	1927	2825	1877	2471	1650	373	332	146	366	247	219	307	153	370	244
ENSG00000126878	AIF1L	787.2	785.1	2.1	0.003	-8.4	1.3e-10	0	0	0	1056	559	1185	279	150	255	482	583	94	3208	2	5	3	1	0	2	3	4	1	0
ENSG00000186469	GNG2	4237.4	632.3	3605.1	5.705	2.5	1.3e-10	0	0	0	457	1117	261	568	724	422	620	779	972	403	2341	3058	5054	3870	3842	3568	3703	3795	3627	3193
ENSG00000167767	KRT80	959.7	945.6	14.1	0.015	-6.1	1.4e-10	0	0	0	1050	250	508	309	644	1955	216	1059	536	2929	27	21	5	15	8	7	13	16	18	11
ENSG00000120820	GLT8D2	478.6	471.6	7	0.015	-6.1	1.4e-10	0	0	0	88	637	83	598	883	215	829	237	881	265	2	7	6	4	8	15	8	3	12	5
ENSG00000140285	FGF7	586	584.8	1.2	0.002	-8.8	1.4e-10	0	0	0	187	1868	118	668	451	190	1647	452	119	148	0	1	0	4	1	3	1	1	0	1
ENSG00000268849	SIGLEC22P	303.5	16.6	286.9	17.228	4.1	1.4e-10	0	0	0	13	18	10	17	8	20	16	43	13	8	469	270	99	452	261	249	276	133	457	203
ENSG00000119865	CNRIP1	383.1	368.6	14.5	0.04	-4.7	1.4e-10	0	0	0	247	796	124	490	323	214	708	377	241	166	39	13	10	12	14	7	7	12	20	11
ENSG00000109794	FAM149A	249.9	241.7	8.2	0.035	-4.8	1.4e-10	0	0	0	356	155	336	334	127	257	384	271	66	131	8	4	4	16	4	4	9	18	13	2
ENSG00000205364	MT1M	283	282.5	0.5	0.002	-8.8	1.4e-10	0	0	0	250	886	26	608	176	85	51	269	352	122	1	0	0	1	1	0	1	0	1	0
ENSG00000214050	FBXO16	69.6	68.5	1.1	0.019	-5.8	1.4e-10	0	0	0	193	38	90	74	27	55	95	23	31	59	0	0	1	1	1	1	3	2	1	1
ENSG00000168398	BDKRB2	543.7	543.1	0.6	0.001	-9.5	1.4e-10	0	0	0	336	1028	132	865	2178	169	148	188	253	134	0	2	1	0	0	0	0	0	2	1
ENSG00000176390	CRLF3	2445.7	715.3	1730.4	2.419	1.3	1.4e-10	0	0	0	567	565	796	608	752	708	762	770	682	943	1232	1735	1818	1697	1779	1845	1994	2010	1805	1389
ENSG00000164691	TAGAP	5756.3	760.4	4995.9	6.57	2.7	1.4e-10	0	0	0	430	1764	359	774	624	553	975	848	711	566	3976	6487	3931	4030	4487	4971	5248	6793	5962	4074
ENSG00000158220	ESYT3	413.4	410.5	2.9	0.008	-7	1.4e-10	0	0	0	528	230	1322	173	341	205	35	388	102	781	3	3	1	1	2	6	5	2	1	5
ENSG00000112759	SLC29A1	2488.4	2093.5	394.9	0.189	-2.4	1.4e-10	0	0	0	1075	2412	2925	2576	1625	1872	2719	2510	1385	1836	344	423	431	474	442	435	428	163	552	257
ENSG00000037897	METTL1	475.2	384.2	91	0.237	-2.1	1.4e-10	0	0	0	379	381	395	503	339	374	180	281	449	561	89	86	77	86	78	73	94	90	105	132
ENSG00000015285	WAS	9186.2	1222.6	7963.6	6.514	2.7	1.4e-10	0	0	0	756	2324	546	2066	1229	743	1038	1537	1185	802	9964	6931	8697	10193	7146	7635	7967	5863	9167	6073
ENSG00000006118	TMEM132A	2187.8	2136.5	51.3	0.024	-5.4	1.4e-10	0	0	0	1875	1279	445	1765	4620	3047	691	2356	3727	1560	46	66	35	159	21	21	29	39	40	57
ENSG00000110651	CD81	17716.1	14269	3447.1	0.242	-2	1.5e-10	0	0	0	10406	19117	11131	19315	15816	9295	15957	12776	13114	15763	3082	2888	6111	2272	2900	2732	3272	4381	3263	3570
ENSG00000067798	NAV3	364.6	363.9	0.7	0.002	-8.7	1.5e-10	0	0	0	106	458	66	169	236	116	1545	365	501	77	1	1	0	1	2	0	1	0	1	0
ENSG00000118407	FILIP1	394.1	387.9	6.2	0.016	-6	1.5e-10	0	0	0	175	1047	742	206	162	169	741	274	160	203	3	4	4	2	10	16	5	2	8	8
ENSG00000169855	ROBO1	1175.4	1165.7	9.7	0.008	-6.9	1.5e-10	0	0	0	519	1553	316	873	2236	517	1714	1033	2334	562	0	8	5	27	11	10	6	23	7	0
ENSG00000249751	ECSCR	84.3	83.3	1	0.013	-6.3	1.5e-10	0	0	0	69	244	36	101	57	43	114	77	64	28	0	1	3	0	0	1	1	3	0	1
ENSG00000147799	ARHGAP39	500.3	476.1	24.2	0.051	-4.3	1.5e-10	0	0	0	418	256	499	230	283	230	941	536	252	1116	16	35	17	27	28	17	12	51	17	22
ENSG00000077420	APBB1IP	4640.9	840.5	3800.4	4.521	2.2	1.5e-10	0	0	0	598	1365	420	1283	843	589	735	1145	783	644	5260	3349	4464	3754	3779	3586	3723	3504	3819	2766
ENSG00000133138	TBC1D8B	364.9	328.2	36.7	0.112	-3.2	1.5e-10	0	0	0	386	179	253	184	312	621	302	353	327	365	42	60	15	29	55	29	31	51	36	19
ENSG00000136052	SLC41A2	507.4	479	28.4	0.06	-4.1	1.5e-10	0	0	0	427	157	475	458	294	457	219	330	350	1623	21	33	33	28	28	36	22	24	37	22
ENSG00000028203	VEZT	2585.9	1841.7	744.2	0.404	-1.3	1.5e-10	0	0	0	2634	1475	1760	1719	1893	2160	1452	1725	1734	1865	809	831	835	705	819	728	713	825	661	516
ENSG00000204301	NOTCH4	1054.7	994.5	60.2	0.061	-4	1.5e-10	0	0	0	1269	2100	508	1013	948	1176	543	1305	679	404	20	42	51	130	66	55	37	68	99	34
ENSG00000158747	NBL1	6705.9	6593.3	112.6	0.017	-5.9	1.6e-10	0	0	0	3312	11340	1252	11625	5427	2984	14865	5036	5575	4517	13	277	45	107	166	111	118	125	77	87
ENSG00000163431	LMOD1	963.1	961.2	1.9	0.002	-8.9	1.6e-10	0	0	0	342	3036	440	997	577	242	2751	927	190	110	2	1	4	0	0	4	2	0	3	3
ENSG00000168010	ATG16L2	16380.5	3295.1	13085.4	3.971	2	1.6e-10	0	0	0	2817	4506	3646	4809	3211	1779	3094	3654	3205	2230	15510	13320	9203	13936	15260	13515	15412	8226	15828	10644
ENSG00000158473	CD1D	2984	248.1	2735.9	11.033	3.5	1.6e-10	0	0	0	106	343	95	343	187	285	384	370	240	128	3758	2251	1373	3759	3344	1604	3768	1797	3831	1874
ENSG00000107249	GLIS3	511.5	491.7	19.8	0.041	-4.6	1.6e-10	0	0	0	1130	320	386	275	398	269	738	587	513	301	8	26	5	23	25	12	20	24	7	48
ENSG00000136153	LMO7	3700.6	3338.4	362.2	0.109	-3.2	1.6e-10	0	0	0	7171	2929	3996	2963	2275	4527	1824	3494	1827	2378	137	500	251	233	448	511	380	370	273	519
ENSG00000106080	FKBP14	852.1	671.9	180.2	0.268	-1.9	1.6e-10	0	0	0	692	439	452	518	953	680	589	632	1000	764	227	213	144	196	207	163	143	145	155	209
ENSG00000164761	TNFRSF11B	155.9	154.9	1	0.008	-7	1.6e-10	0	0	0	44	372	80	220	136	89	342	123	33	110	0	0	0	0	1	1	2	1	2	3
ENSG00000186998	EMID1	542.7	524.1	18.6	0.036	-4.8	1.6e-10	0	0	0	422	1035	417	508	403	311	1093	335	401	316	6	17	9	60	15	6	13	17	28	15
ENSG00000100393	EP300	9622.2	2629.3	6992.9	2.66	1.4	1.6e-10	0	0	0	2620	3129	2771	1863	2755	1785	3677	3160	2187	2346	8079	7781	6680	7827	6907	6034	6615	6330	6517	7159
ENSG00000048405	ZNF800	1928.3	526.2	1402.1	2.665	1.4	1.6e-10	0	0	0	485	520	493	399	450	624	654	700	552	385	1347	1330	1674	1302	1277	1238	1187	1397	1345	1924
ENSG00000185477	GPRIN3	5485.7	1262.1	4223.6	3.346	1.7	1.6e-10	0	0	0	1130	1224	1565	993	1297	820	986	2066	1488	1052	3322	4935	5814	3962	3823	4347	3758	3964	3425	4886
ENSG00000122122	SASH3	11017.7	1759.2	9258.5	5.263	2.4	1.6e-10	0	0	0	849	3130	899	2279	1847	1108	1972	2080	2049	1379	11829	7480	12289	10170	7998	8838	8043	8291	9734	7913
ENSG00000125170	DOK4	1444.5	1395.9	48.6	0.035	-4.8	1.7e-10	0	0	0	1297	946	3002	1609	525	704	623	723	585	3945	42	51	49	28	46	34	35	88	29	84
ENSG00000128602	SMO	461.2	449.4	11.8	0.026	-5.3	1.7e-10	0	0	0	154	578	111	718	1045	222	789	251	420	206	17	9	21	12	10	13	11	2	15	8
ENSG00000177324	BEND2	165.7	0.7	165	202.379	7.7	1.7e-10	0	0	0	0	2	0	4	0	1	0	0	0	0	67	260	45	417	58	217	115	115	190	166
ENSG00000105559	PLEKHA4	1012.9	975.1	37.8	0.039	-4.7	1.7e-10	0	0	0	1400	2103	531	1706	500	673	1319	516	525	478	17	49	17	30	35	51	33	87	12	47
ENSG00000180616	SSTR2	128	127.2	0.8	0.007	-7.1	1.7e-10	0	0	0	28	404	84	140	138	106	82	76	174	40	0	1	0	0	0	0	3	2	1	1
ENSG00000101460	MAP1LC3A	871.6	786.1	85.5	0.109	-3.2	1.7e-10	0	0	0	401	1099	867	979	714	747	784	755	345	1170	72	67	217	86	54	44	76	96	68	75
ENSG00000132182	NUP210	15930	4008	11922	2.975	1.6	1.8e-10	0	0	0	3663	4183	3720	3421	3682	4090	3270	4112	3199	6740	8397	12853	12929	9187	12187	13844	11052	14675	11259	12837
ENSG00000163430	FSTL1	7420.9	7329.3	91.6	0.013	-6.3	1.8e-10	0	0	0	2297	10277	1496	8744	9960	7170	9728	4728	15060	3833	53	258	19	198	53	35	64	38	146	52
ENSG00000146267	FAXC	247.1	246.9	0.2	0.001	-9.5	1.8e-10	0	0	0	543	51	455	27	290	535	69	29	230	240	0	0	1	0	1	0	0	0	0	0
ENSG00000074696	HACD3	2260.9	1829.8	431.1	0.236	-2.1	1.8e-10	0	0	0	1136	1248	2317	1394	2417	1996	1492	1840	1380	3078	388	426	673	303	419	427	354	458	363	500
ENSG00000204764	RANBP17	248.9	242.6	6.3	0.027	-5.2	1.8e-10	0	0	0	434	150	290	53	532	131	138	271	185	242	8	14	0	4	4	7	7	6	5	8
ENSG00000077458	FAM76B	1662.8	483.3	1179.5	2.44	1.3	1.8e-10	0	0	0	560	440	523	328	530	453	589	558	498	354	1162	1205	1281	1286	1176	1106	1162	896	1202	1319
ENSG00000076662	ICAM3	1878	212.2	1665.8	7.855	3	1.8e-10	0	0	0	94	370	97	457	195	99	235	179	238	158	1307	1669	1677	1894	1595	1584	1782	1912	1907	1331
ENSG00000159189	C1QC	8074.2	7983.4	90.8	0.011	-6.5	1.8e-10	0	0	0	4127	7454	4145	13149	11587	7360	2929	12810	7452	8821	394	51	101	18	51	109	88	32	46	18
ENSG00000133275	CSNK1G2	8331.3	2492.4	5838.9	2.343	1.2	1.8e-10	0	0	0	2441	3416	1929	3065	2113	2499	1930	2414	2757	2360	5946	5357	6230	5381	4797	6257	5927	6452	5481	6561
ENSG00000108641	B9D1	339.6	311.1	28.5	0.092	-3.4	1.8e-10	0	0	0	299	169	538	295	131	198	741	306	221	213	23	26	21	33	43	17	34	22	34	32
ENSG00000171885	AQP4	478.6	478.3	0.3	0.001	-10.1	1.9e-10	0	0	0	907	1101	179	618	41	73	131	906	86	741	1	0	0	2	0	0	0	0	0	0
ENSG00000267801	ENSG00000267801	79.1	74.1	5	0.072	-3.8	1.9e-10	0	0	0	73	43	38	102	61	84	55	170	45	70	5	11	5	2	3	4	6	8	4	2
ENSG00000139626	ITGB7	3452.9	443.6	3009.3	6.785	2.8	1.9e-10	0	0	0	275	510	217	589	492	297	576	677	415	388	1346	2390	5548	1848	2760	3506	2424	3545	3077	3649
ENSG00000154783	FGD5	1200.1	1189.6	10.5	0.009	-6.8	1.9e-10	0	0	0	792	3037	517	1478	960	799	1746	1197	766	604	51	1	1	16	4	5	10	6	9	2
ENSG00000197629	MPEG1	26871.1	2419.6	24451.5	10.106	3.3	1.9e-10	0	0	0	1620	3219	1035	3129	3090	2019	3845	3821	963	1455	40280	24521	15406	37191	26088	16629	26729	18490	25464	13717
ENSG00000170899	GSTA4	682.2	651.9	30.3	0.047	-4.4	1.9e-10	0	0	0	1076	451	1295	484	267	316	699	362	318	1251	29	51	5	24	30	45	31	35	20	33
ENSG00000101670	LIPG	463.3	462.5	0.8	0.002	-9.1	1.9e-10	0	0	0	192	523	97	413	261	349	82	625	1969	114	0	1	3	0	2	0	0	0	2	0
ENSG00000135709	KIAA0513	4393.7	795.2	3598.5	4.526	2.2	1.9e-10	0	0	0	676	812	820	1161	556	414	1040	772	960	741	4769	3543	2339	5753	3450	2800	4232	2655	3991	2453
ENSG00000227719	ENSG00000227719	124.6	117.7	6.9	0.059	-4.1	1.9e-10	0	0	0	137	81	83	130	103	130	69	224	68	152	9	6	8	6	2	15	9	3	10	1
ENSG00000184640	SEPTIN9	31578.4	9421.7	22156.7	2.352	1.2	1.9e-10	0	0	0	7411	12407	9351	9177	8500	9691	8165	9162	11315	9038	18495	22432	25867	19728	19396	24434	21530	25712	21139	22834
ENSG00000171124	FUT3	552.1	549.8	2.3	0.004	-7.9	1.9e-10	0	0	0	1001	359	627	2033	118	425	86	198	105	546	1	0	3	4	1	2	1	3	3	5
ENSG00000227036	LINC00511	467.8	454.1	13.7	0.03	-5	1.9e-10	0	0	0	355	89	350	645	197	1077	280	358	635	555	40	8	5	9	10	19	14	13	11	8
ENSG00000104635	SLC39A14	1633.3	1439.8	193.5	0.134	-2.9	2e-10	0	0	0	747	1582	1027	2078	1064	1684	663	1155	2012	2386	121	145	341	108	219	196	162	255	198	190
ENSG00000129354	AP1M2	1262.3	1244.5	17.8	0.014	-6.1	2e-10	0	0	0	1317	344	2160	1041	412	2663	380	562	1193	2373	3	40	6	32	4	20	23	13	26	11
ENSG00000120328	PCDHB12	64	64	0	0.002	-9	2e-10	0	0	0	89	86	51	61	73	44	109	53	34	40	0	0	0	0	0	0	0	0	0	0
ENSG00000076770	MBNL3	1985.8	489.9	1495.9	3.054	1.6	2e-10	0	0	0	410	549	467	340	478	292	775	549	464	575	1332	1922	1386	1380	1598	1554	1407	1644	1443	1293
ENSG00000166501	PRKCB	9851.4	1130.7	8720.7	7.715	2.9	2e-10	0	0	0	631	2095	417	1323	1118	607	1741	1260	1600	515	7324	7683	9801	8217	10009	6950	9261	10019	9910	8033
ENSG00000272141	ENSG00000272141	182.4	180.2	2.2	0.013	-6.3	2.1e-10	0	0	0	335	61	296	491	44	143	215	75	79	63	1	2	4	2	2	2	4	0	2	3
ENSG00000172081	MOB3A	8440.3	2139.3	6301	2.945	1.6	2.1e-10	0	0	0	1529	2880	1428	2644	2159	2503	2078	1734	2685	1753	8321	6118	5954	7406	5673	5634	5713	6832	6399	4960
ENSG00000127314	RAP1B	7308.9	1954	5354.9	2.74	1.5	2.1e-10	0	0	0	1723	2055	1218	2274	1976	1685	1857	1816	2927	2009	6208	5423	6327	6456	4397	5643	4697	4320	5209	4869
ENSG00000108947	EFNB3	212.9	212.4	0.5	0.003	-8.4	2.1e-10	0	0	0	608	120	19	190	393	221	319	81	86	87	2	0	0	0	2	0	0	1	0	0
ENSG00000075618	FSCN1	4484.5	4287.1	197.4	0.046	-4.4	2.1e-10	0	0	0	2062	5078	775	2341	7899	6369	2862	5632	7891	1962	421	189	92	220	148	149	227	169	220	139
ENSG00000162522	NHSL3	3616.7	3310.1	306.6	0.093	-3.4	2.1e-10	0	0	0	4647	1988	5250	2665	2145	3334	3194	3687	2793	3398	910	268	141	310	269	356	237	235	168	172
ENSG00000136167	LCP1	56726.3	8505.3	48221	5.67	2.5	2.1e-10	0	0	0	4967	15747	3881	11639	8253	7527	6065	10315	10068	6591	74166	41781	48479	54440	47096	38775	43694	43772	53857	36150
ENSG00000129682	FGF13	114.5	113.5	1	0.01	-6.6	2.1e-10	0	0	0	119	145	93	65	67	142	291	110	34	69	0	1	0	0	1	0	1	0	5	2
ENSG00000144230	GPR17	85	84.5	0.5	0.008	-7.1	2.1e-10	0	0	0	73	145	33	98	64	67	149	172	29	15	1	2	0	0	0	0	0	2	0	0
ENSG00000135373	EHF	1239.8	1233.4	6.4	0.005	-7.6	2.1e-10	0	0	0	1694	395	2768	742	283	85	1800	637	638	3292	3	10	0	7	4	13	10	2	7	8
ENSG00000125900	SIRPD	81.5	7.4	74.1	10.031	3.3	2.1e-10	0	0	0	5	5	3	8	11	5	9	15	5	8	125	62	58	109	82	51	72	39	100	43
ENSG00000134508	CABLES1	695.6	674.3	21.3	0.032	-5	2.1e-10	0	0	0	498	804	1998	647	512	195	859	747	128	355	22	20	10	29	27	25	22	6	20	32
ENSG00000005884	ITGA3	22646	22458.7	187.3	0.008	-6.9	2.1e-10	0	0	0	15625	4398	5525	8400	37027	90142	3611	13719	26484	19656	75	231	186	129	188	154	166	412	131	201
ENSG00000101938	CHRDL1	1711.4	1710.2	1.2	0.001	-10.3	2.1e-10	0	0	0	528	2962	350	579	1375	130	7172	1839	176	1991	0	1	1	2	0	0	1	3	4	0
ENSG00000187372	PCDHB13	90.7	89.6	1.1	0.014	-6.1	2.1e-10	0	0	0	67	82	206	48	119	44	118	65	63	84	0	1	1	2	4	0	0	3	0	0
ENSG00000112276	BVES	143.6	142.7	0.9	0.007	-7.2	2.1e-10	0	0	0	82	157	24	75	225	195	125	123	386	35	0	0	3	0	0	1	2	1	2	0
ENSG00000167861	HID1	2294.6	2144.5	150.1	0.07	-3.8	2.2e-10	0	0	0	2745	2048	3243	4195	837	1720	2500	1435	882	1840	35	221	176	69	158	174	171	183	103	211
ENSG00000172322	CLEC12A	3745.1	199.1	3546	17.82	4.2	2.2e-10	0	0	0	140	106	84	190	171	352	82	404	245	217	3653	2285	1362	4077	3643	5930	3413	2204	7378	1515
ENSG00000174004	NRROS	2763	419.1	2343.9	5.592	2.5	2.2e-10	0	0	0	304	488	213	526	511	440	555	619	244	291	4129	2008	1757	3284	1837	1615	2211	1803	2668	2127
ENSG00000107738	VSIR	26873	2722.8	24150.2	8.87	3.1	2.2e-10	0	0	0	1668	4957	1010	4211	2205	1571	3797	3336	2461	2012	36487	21176	15275	38506	22833	17699	28683	17715	27318	15810
ENSG00000183098	GPC6	735.2	734.8	0.4	0.001	-10.4	2.2e-10	0	0	0	87	275	97	310	1432	368	1359	207	2855	358	1	3	0	0	0	0	0	0	0	0
ENSG00000158286	RNF207	1505.9	1298.7	207.2	0.16	-2.6	2.2e-10	0	0	0	1915	818	1544	1286	1187	886	900	1903	753	1795	126	285	171	229	159	368	150	265	142	177
ENSG00000128606	LRRC17	169.8	163.9	5.9	0.036	-4.8	2.2e-10	0	0	0	32	190	44	278	316	113	278	134	172	82	3	6	3	5	7	5	11	7	4	8
ENSG00000130475	FCHO1	3066	722.7	2343.3	3.242	1.7	2.2e-10	0	0	0	555	1088	536	851	706	1118	656	615	610	492	1644	2337	2237	2119	2498	2453	2837	2457	2447	2404
ENSG00000125637	PSD4	12597.2	3368.4	9228.8	2.74	1.5	2.2e-10	0	0	0	3261	3177	3753	3609	3207	2554	3131	4137	3649	3206	10385	6395	11957	5697	9740	11350	8907	10156	8352	9349
ENSG00000272908	ENSG00000272908	186	20.2	165.8	8.166	3	2.2e-10	0	0	0	18	13	16	32	19	16	9	43	22	14	161	98	174	113	202	249	115	219	183	144
ENSG00000224470	ATXN1L	5247.3	1504.6	3742.7	2.487	1.3	2.3e-10	0	0	0	1718	1516	1526	1132	1432	1505	1863	1437	1643	1274	4196	3551	4548	4661	3338	2814	2999	3070	3528	4722
ENSG00000091428	RAPGEF4	249.9	244.9	5	0.021	-5.6	2.3e-10	0	0	0	283	441	149	309	320	174	209	299	171	94	4	3	0	0	10	6	14	3	2	8
ENSG00000233251	ENSG00000233251	115.2	114.7	0.5	0.006	-7.5	2.3e-10	0	0	0	110	94	65	35	63	186	61	385	49	99	0	1	0	1	0	0	0	0	0	3
ENSG00000143816	WNT9A	306.4	297.7	8.7	0.03	-5.1	2.3e-10	0	0	0	107	92	242	290	157	224	472	182	1029	182	6	14	10	2	9	12	11	8	5	10
ENSG00000205045	SLFN12L	1979	266.7	1712.3	6.419	2.7	2.3e-10	0	0	0	363	186	238	106	336	214	219	455	355	195	1058	1843	2730	943	1678	2056	1439	1941	1389	2046
ENSG00000119280	C1orf198	2519.4	2320.3	199.1	0.086	-3.5	2.3e-10	0	0	0	2022	2212	3982	1625	1137	1460	5657	2301	785	2022	145	239	135	401	201	194	161	162	157	196
ENSG00000055813	CCDC85A	41.8	41.4	0.4	0.013	-6.3	2.4e-10	0	0	0	44	60	19	14	42	41	15	106	15	58	0	1	0	0	1	0	1	1	0	0
ENSG00000197448	GSTK1	13755.2	4016.2	9739	2.425	1.3	2.4e-10	0	0	0	3361	5464	2927	5178	3332	4330	3762	4464	3944	3400	9323	9976	10734	9970	9506	10807	9874	8826	8115	10259
ENSG00000141582	CBX4	3057.6	799.7	2257.9	2.824	1.5	2.4e-10	0	0	0	650	710	1164	726	737	830	699	717	767	997	2109	1966	2621	2961	1998	1887	1594	2087	2219	3137
ENSG00000135338	LCA5	249.2	240.7	8.5	0.036	-4.8	2.4e-10	0	0	0	187	203	265	98	183	315	644	237	148	127	2	13	1	11	11	16	8	14	4	5
ENSG00000167535	CACNB3	1546.4	1280	266.4	0.208	-2.3	2.4e-10	0	0	0	2188	1026	955	1205	1304	1790	771	1014	627	1920	293	259	363	285	283	220	207	248	229	277
ENSG00000140471	LINS1	1785.4	453.1	1332.3	2.94	1.6	2.4e-10	0	0	0	406	378	476	487	390	458	500	549	518	369	840	1501	1639	912	1356	1727	1288	1413	998	1649
ENSG00000069122	ADGRF5	4644.1	4644.1	0	0	-15.2	2.4e-10	0	0	0	9363	5464	11355	2139	1903	3444	3743	4566	1415	3049	0	0	0	0	0	0	0	0	0	0
ENSG00000064042	LIMCH1	3114.1	3090.9	23.2	0.008	-7	2.4e-10	0	0	0	3882	3416	1977	914	2168	2405	9716	4080	535	1816	86	18	1	26	8	36	18	22	9	8
ENSG00000085265	FCN1	56075	868.3	55206.7	63.569	6	2.4e-10	0	0	0	388	1103	328	2281	708	1797	318	1457	116	187	62195	47557	28156	96566	53441	37735	66908	46122	75922	37465
ENSG00000115085	ZAP70	15317.5	1766.3	13551.2	7.673	2.9	2.4e-10	0	0	0	1343	3155	839	1878	2009	1033	1275	2412	2332	1387	6314	11800	22151	7784	13499	17942	10807	13945	11439	19831
ENSG00000169826	CSGALNACT2	4716.7	1128	3588.7	3.182	1.7	2.5e-10	0	0	0	795	1338	655	1007	1511	1056	1451	1157	1139	1171	4721	3517	3105	4740	3256	3024	4020	2703	3903	2898
ENSG00000256660	CLEC12B	336.4	16.7	319.7	19.247	4.3	2.5e-10	0	0	0	7	8	11	5	12	27	17	44	17	19	402	244	149	517	276	345	363	170	535	196
ENSG00000106541	AGR2	2196.9	2195.8	1.1	0.001	-10.8	2.5e-10	0	0	0	3059	867	2574	11006	277	246	1939	718	525	747	1	0	0	0	4	0	1	5	0	0
ENSG00000117791	MTARC2	588.5	566.2	22.3	0.04	-4.7	2.5e-10	0	0	0	475	780	1080	619	513	477	841	504	254	119	35	13	10	22	18	12	10	63	14	26
ENSG00000168994	PXDC1	990.9	940.7	50.2	0.054	-4.2	2.5e-10	0	0	0	822	1755	341	2141	931	583	869	1129	446	390	84	49	19	92	28	31	51	61	51	36
ENSG00000135525	MAP7	575.9	532.1	43.8	0.083	-3.6	2.5e-10	0	0	0	568	193	1129	344	464	750	422	417	366	668	77	61	19	53	47	39	61	29	33	19
ENSG00000234484	ENSG00000234484	62.9	2.2	60.7	26.881	4.7	2.5e-10	0	0	0	2	4	1	4	1	1	0	4	4	1	32	64	44	142	51	40	89	19	72	54
ENSG00000087842	PIR	212.2	210.4	1.8	0.01	-6.7	2.5e-10	0	0	0	93	274	653	154	98	89	295	159	69	220	5	1	0	2	0	1	2	0	5	2
ENSG00000225950	NTF4	60.6	60.6	0	0.002	-8.9	2.5e-10	0	0	0	114	29	57	46	64	62	77	57	65	35	0	0	0	0	0	0	0	0	0	0
ENSG00000168234	TTC39C	2193.6	564.9	1628.7	2.883	1.5	2.5e-10	0	0	0	598	499	351	479	629	796	660	546	684	407	1177	1972	1869	1590	1453	1770	1463	1769	1489	1735
ENSG00000188153	COL4A5	641.3	639.9	1.4	0.002	-8.7	2.6e-10	0	0	0	221	696	454	401	194	86	2597	523	1154	73	3	2	0	2	1	0	0	1	3	2
ENSG00000150630	VEGFC	420.5	415.4	5.1	0.013	-6.3	2.6e-10	0	0	0	295	363	68	421	462	292	843	329	958	123	4	11	1	12	1	6	0	6	7	3
ENSG00000214517	PPME1	2104	1610.3	493.7	0.307	-1.7	2.6e-10	0	0	0	1819	1505	1827	1278	1119	2708	1109	1264	1332	2142	531	611	551	534	436	486	450	440	476	422
ENSG00000182985	CADM1	1536.7	1458.3	78.4	0.054	-4.2	2.6e-10	0	0	0	862	846	4103	1078	1458	622	572	2861	1124	1057	64	59	95	33	66	74	53	132	119	89
ENSG00000179913	B3GNT3	718.6	710.8	7.8	0.011	-6.4	2.6e-10	0	0	0	637	232	664	1740	257	560	191	640	515	1672	6	7	6	1	17	17	3	18	1	2
ENSG00000163519	TRAT1	1009.8	92.1	917.7	9.976	3.3	2.6e-10	0	0	0	80	184	54	60	125	73	54	118	110	63	352	1148	1305	455	886	1499	1101	1109	502	820
ENSG00000203930	LINC00632	78.5	78.2	0.3	0.006	-7.5	2.7e-10	0	0	0	149	46	20	40	70	44	130	28	63	192	0	3	0	0	0	0	0	0	0	0
ENSG00000160570	DEDD2	3605.9	1031.6	2574.3	2.495	1.3	2.7e-10	0	0	0	980	1110	690	1236	1349	911	895	1118	840	1187	2803	2190	2375	3559	2269	2505	2422	2486	2611	2523
ENSG00000178026	LRRC75B	505.1	442.2	62.9	0.143	-2.8	2.7e-10	0	0	0	430	315	704	658	264	470	365	337	186	693	93	54	58	52	42	55	58	42	87	88
ENSG00000074966	TXK	1837.1	130.2	1706.9	13.103	3.7	2.7e-10	0	0	0	135	130	42	108	146	111	121	163	300	46	775	2731	1073	778	1709	2490	1841	1698	1394	2580
ENSG00000138131	LOXL4	704.8	674.7	30.1	0.045	-4.5	2.8e-10	0	0	0	1746	537	1380	368	446	900	719	327	167	157	34	21	32	26	29	26	36	31	34	32
ENSG00000136895	GARNL3	264.6	222.7	41.9	0.189	-2.4	2.8e-10	0	0	0	192	260	242	182	182	213	400	250	148	158	61	56	32	24	51	55	35	35	34	36
ENSG00000107796	ACTA2	5075.2	4952.7	122.5	0.025	-5.3	2.8e-10	0	0	0	1306	14832	2247	5193	6117	2229	9339	4702	1927	1635	46	92	256	123	79	85	94	162	174	114
ENSG00000274272	ENSG00000274272	1582.7	339.1	1243.6	3.667	1.9	2.8e-10	0	0	0	291	389	149	413	369	362	341	514	356	207	1318	1344	1301	1392	1102	1325	1172	890	1213	1379
ENSG00000149596	JPH2	134.3	134.1	0.2	0.003	-8.6	2.8e-10	0	0	0	34	330	69	113	77	10	298	187	188	35	0	0	0	1	0	0	0	0	1	0
ENSG00000100503	NIN	7731	1645.7	6085.3	3.698	1.9	2.9e-10	0	0	0	1128	1909	975	1253	2186	1689	2261	2169	1991	896	5592	5831	8152	6811	5975	5500	5474	6154	5612	5752
ENSG00000078401	EDN1	884.9	857.3	27.6	0.033	-4.9	2.9e-10	0	0	0	884	1801	309	1040	436	535	373	2443	419	333	20	26	37	7	23	32	41	30	18	42
ENSG00000141198	TOM1L1	804.9	790.9	14	0.018	-5.8	2.9e-10	0	0	0	741	289	1936	282	392	2094	291	410	225	1249	25	19	5	17	21	5	15	8	10	15
ENSG00000182831	HAPSTR1	4002.7	1221	2781.7	2.278	1.2	2.9e-10	0	0	0	1423	1019	1068	1095	1275	1038	1404	1364	1368	1156	3283	2847	2748	3583	2356	2071	2273	2700	2844	3112
ENSG00000169442	CD52	8834.1	1120	7714.1	6.887	2.8	2.9e-10	0	0	0	807	2531	472	1877	839	559	941	1099	1350	725	7190	6792	8109	7655	6514	8070	7512	9344	8708	7247
ENSG00000137727	ARHGAP20	367.4	357.3	10.1	0.029	-5.1	2.9e-10	0	0	0	383	316	339	118	197	425	798	340	206	451	13	11	0	10	8	2	13	23	9	12
ENSG00000164483	SAMD3	1080.9	108.8	972.1	8.925	3.2	2.9e-10	0	0	0	134	124	50	86	202	85	48	152	149	58	842	643	1745	581	961	1186	540	1011	1086	1126
ENSG00000163132	MSX1	67.2	67	0.2	0.005	-7.6	2.9e-10	0	0	0	29	83	45	79	74	25	17	46	249	23	0	1	0	0	0	0	0	0	0	1
ENSG00000171608	PIK3CD	15106.1	2420.2	12685.9	5.242	2.4	2.9e-10	0	0	0	1225	4020	1303	2231	3174	1323	2437	3067	3884	1538	12803	13641	14279	11554	10528	12557	12568	13242	11759	13928
ENSG00000221886	FAM200C	161.7	152.1	9.6	0.064	-4	2.9e-10	0	0	0	208	47	158	81	210	168	245	137	143	124	11	11	3	10	14	17	5	10	13	2
ENSG00000074410	CA12	373.3	372.7	0.6	0.002	-8.9	2.9e-10	0	0	0	37	83	301	962	140	216	295	156	686	851	0	0	0	1	4	0	0	1	0	0
ENSG00000265688	MILIP	90.7	87.9	2.8	0.034	-4.9	2.9e-10	0	0	0	72	52	181	78	90	142	58	86	80	40	2	2	0	2	1	11	1	4	3	2
ENSG00000164695	CHMP4C	379.4	376.6	2.8	0.008	-7	2.9e-10	0	0	0	708	100	391	278	377	469	119	134	206	984	3	4	0	10	1	6	2	0	2	0
ENSG00000136546	SCN7A	971.2	970.9	0.3	0	-11.1	3e-10	0	0	0	607	813	273	306	171	218	5854	940	375	152	0	0	0	0	0	1	0	1	1	0
ENSG00000245694	CRNDE	472.7	468.4	4.3	0.009	-6.8	3e-10	0	0	0	861	115	1217	152	71	499	405	541	259	564	5	3	10	9	1	0	2	8	2	3
ENSG00000178031	ADAMTSL1	175.2	174.9	0.3	0.002	-8.6	3e-10	0	0	0	37	391	41	167	237	166	440	130	115	25	0	0	0	0	0	0	0	3	0	0
ENSG00000188352	FOCAD	1622.2	1141.1	481.1	0.422	-1.2	3e-10	0	0	0	1299	917	1271	987	1119	1130	1393	1167	852	1276	449	534	473	443	557	531	492	555	335	442
ENSG00000115738	ID2	7527.8	1332.4	6195.4	4.65	2.2	3e-10	0	0	0	831	2223	969	1679	1210	879	1760	2067	830	876	8320	6847	6540	5159	5594	5156	5998	4803	6820	6717
ENSG00000173369	C1QB	9614.1	9404.5	209.6	0.022	-5.5	3e-10	0	0	0	4425	9495	4895	14959	12447	7513	2942	15965	9047	12357	596	132	208	43	91	403	331	115	101	76
ENSG00000177464	GPR4	345.3	345.3	0	0	-11.4	3e-10	0	0	0	181	842	179	381	413	494	164	326	262	211	0	0	0	0	0	0	0	0	0	0
ENSG00000100154	TTC28	995.2	899.1	96.1	0.107	-3.2	3.1e-10	0	0	0	846	1306	777	598	700	528	2122	1019	612	483	86	103	69	50	94	93	102	76	78	210
ENSG00000136010	ALDH1L2	560.1	536.9	23.2	0.043	-4.5	3.1e-10	0	0	0	97	285	191	543	670	245	1303	425	626	984	30	18	23	28	35	18	14	13	28	25
ENSG00000176658	MYO1D	3512.7	3266.8	245.9	0.075	-3.7	3.1e-10	0	0	0	2766	3415	8892	3266	2951	1620	4011	2062	2485	1200	153	280	158	103	251	169	243	433	378	291
ENSG00000141506	PIK3R5	10738.5	1240.3	9498.2	7.657	2.9	3.1e-10	0	0	0	926	2166	585	2651	1125	588	658	1422	1590	692	10818	8941	11464	10600	8633	8575	7821	7955	9153	11022
ENSG00000233593	LINC02609	73.6	72.8	0.8	0.012	-6.4	3.2e-10	0	0	0	38	35	83	33	54	262	47	64	47	65	2	1	3	1	0	0	1	0	0	0
ENSG00000138036	DYNC2LI1	499.4	404.4	95	0.235	-2.1	3.2e-10	0	0	0	400	307	505	378	310	317	778	369	271	409	72	120	63	118	100	92	92	98	95	100
ENSG00000176438	SYNE3	6064.9	780.8	5284.1	6.768	2.8	3.2e-10	0	0	0	581	1242	338	1151	809	303	1216	626	1103	439	7560	5673	3705	5519	5102	4947	5424	4607	5093	5211
ENSG00000163520	FBLN2	2792.6	2705.4	87.2	0.032	-5	3.2e-10	0	0	0	626	6406	750	4532	3114	2232	3934	2098	1876	1486	33	115	19	51	86	130	143	83	102	110
ENSG00000132329	RAMP1	666.2	622.4	43.8	0.071	-3.8	3.2e-10	0	0	0	1143	570	761	587	403	373	520	230	761	876	68	30	15	26	41	111	36	23	47	41
ENSG00000214491	SEC14L6	155.2	153.9	1.3	0.01	-6.7	3.2e-10	0	0	0	266	167	341	288	114	133	77	89	29	35	0	2	1	0	1	1	0	1	4	3
ENSG00000147689	FAM83A	2914.3	2911.9	2.4	0.001	-10.2	3.2e-10	0	0	0	396	542	772	762	4821	4903	75	1438	7572	7838	3	0	3	2	2	2	2	3	0	7
ENSG00000100030	MAPK1	9012	3000.8	6011.2	2.003	1	3.2e-10	0	0	0	2728	3266	3144	2574	2827	3479	3115	2715	3077	3083	7335	5411	6736	7065	5737	5695	5902	5646	5830	4755
ENSG00000142192	APP	17604.5	14045.1	3559.4	0.253	-2	3.2e-10	0	0	0	14685	16306	12314	11736	18021	13116	14135	13703	12434	14001	4903	3634	1627	5675	3911	2387	3375	3589	4138	2355
ENSG00000151929	BAG3	2185.7	1708.7	477	0.279	-1.8	3.3e-10	0	0	0	1988	2448	2216	1308	1387	1844	856	1592	1560	1888	468	636	377	417	359	410	499	593	394	617
ENSG00000173227	SYT12	1476.8	1476.7	0.1	0	-12.7	3.3e-10	0	0	0	5268	446	331	203	1378	2691	51	369	250	3780	0	0	0	0	0	0	1	0	0	0
ENSG00000169946	ZFPM2	232.5	230.8	1.7	0.008	-7	3.3e-10	0	0	0	224	461	109	158	250	127	579	137	189	74	6	2	0	5	0	3	0	1	0	0
ENSG00000167880	EVPL	4795.3	4766.5	28.8	0.006	-7.4	3.3e-10	0	0	0	2635	1145	7627	877	2698	14094	1015	8297	1712	7565	6	20	37	7	29	58	40	31	5	55
ENSG00000171303	KCNK3	431.7	431.5	0.2	0.001	-10.3	3.3e-10	0	0	0	584	687	125	687	35	107	825	1123	117	25	0	0	1	0	0	1	0	0	0	0
ENSG00000278829	ENSG00000278829	46.3	4.4	41.9	9.142	3.2	3.3e-10	0	0	0	8	9	4	3	5	3	3	5	3	1	40	35	58	39	42	32	21	43	38	71
ENSG00000148498	PARD3	1186.1	1123.2	62.9	0.056	-4.2	3.3e-10	0	0	0	851	977	702	613	1496	1601	1056	1128	716	2092	30	65	10	173	34	76	72	39	73	57
ENSG00000239636	TFAP2E-AS1	284.6	45.6	239	5.232	2.4	3.3e-10	0	0	0	33	38	31	60	33	43	67	61	66	24	233	149	290	169	245	312	211	297	240	244
ENSG00000136379	ABHD17C	726.7	659.4	67.3	0.102	-3.3	3.3e-10	0	0	0	1418	390	751	852	747	184	477	367	511	897	36	59	118	56	73	70	67	66	66	62
ENSG00000158246	TENT5B	86.7	81.3	5.4	0.068	-3.9	3.3e-10	0	0	0	78	128	39	122	52	70	61	145	80	38	8	11	3	6	3	3	7	2	3	8
ENSG00000183742	MACC1	767.4	746.5	20.9	0.028	-5.2	3.4e-10	0	0	0	1905	332	532	749	307	228	359	2205	420	428	6	23	27	15	33	17	27	20	18	23
ENSG00000168032	ENTPD3	264	259	5	0.02	-5.7	3.4e-10	0	0	0	275	58	594	233	184	383	108	368	105	282	0	8	4	11	1	4	4	5	3	10
ENSG00000187116	LILRA5	1893	59.3	1833.7	31.03	5	3.4e-10	0	0	0	20	104	16	133	65	67	8	96	22	62	2242	1645	1305	2771	1478	1415	2321	1456	3009	695
ENSG00000168306	ACOX2	444.2	424	20.2	0.048	-4.4	3.4e-10	0	0	0	429	373	1081	391	217	218	635	286	179	431	40	15	17	26	8	17	18	21	36	4
ENSG00000182575	NXPH3	183.1	181.3	1.8	0.011	-6.5	3.4e-10	0	0	0	109	320	49	109	133	80	626	194	152	41	0	3	0	2	3	1	4	2	2	1
ENSG00000112562	SMOC2	1329.8	1329.3	0.5	0	-11	3.4e-10	0	0	0	64	4142	566	1025	820	271	5229	671	283	222	0	0	0	1	0	1	1	0	1	1
ENSG00000101004	NINL	1181.2	1113.3	67.9	0.061	-4	3.4e-10	0	0	0	713	1055	1359	730	1814	1687	1085	877	716	1097	22	74	19	23	102	68	40	87	170	74
ENSG00000118564	FBXL5	7887.3	1849.7	6037.6	3.264	1.7	3.5e-10	0	0	0	1648	1837	1513	1765	2013	1900	2117	1981	1957	1766	9816	4865	4713	9250	5851	4411	5427	4997	7118	3928
ENSG00000106125	MINDY4	65.2	60.7	4.5	0.076	-3.7	3.5e-10	0	0	0	68	62	58	41	32	32	180	63	31	40	6	3	4	4	4	4	7	5	3	5
ENSG00000184730	APOBR	6238.9	710.5	5528.4	7.779	3	3.5e-10	0	0	0	613	1152	368	1557	571	493	385	988	397	581	10090	5004	4439	6065	4487	5380	5297	3968	6191	4363
ENSG00000138378	STAT4	2571.9	437.4	2134.5	4.879	2.3	3.5e-10	0	0	0	472	511	313	447	408	289	311	643	567	413	1275	2103	4041	1374	1799	2627	1648	1831	1681	2966
ENSG00000145423	SFRP2	3185.5	3184.8	0.7	0	-11.9	3.5e-10	0	0	0	47	4892	276	7007	9260	1979	266	727	2641	4753	0	1	0	2	0	0	0	2	0	2
ENSG00000280152	ENSG00000280152	63.1	63.1	0	0.002	-9	3.5e-10	0	0	0	83	82	42	43	76	36	93	84	63	29	0	0	0	0	0	0	0	0	0	0
ENSG00000240694	PNMA2	659.7	652.4	7.3	0.011	-6.5	3.5e-10	0	0	0	1293	209	1857	164	517	1122	675	162	266	259	5	18	8	4	5	9	2	15	2	5
ENSG00000135365	PHF21A	5735	1620.1	4114.9	2.54	1.3	3.5e-10	0	0	0	1747	1982	1232	1801	1498	1882	1758	1150	1554	1597	5557	3672	4226	5505	3898	3551	3965	3165	3956	3654
ENSG00000101347	SAMHD1	21229	4181.9	17047.1	4.077	2	3.5e-10	0	0	0	2933	4835	2028	5242	5013	3736	4399	5965	4303	3365	26558	18323	13938	17435	14869	17400	18054	12207	20203	11484
ENSG00000133794	BMAL1	2637.1	629.1	2008	3.193	1.7	3.5e-10	0	0	0	500	468	373	742	864	478	781	725	789	571	1635	1979	2696	2360	1715	1919	1691	1653	2195	2237
ENSG00000108691	CCL2	1641.9	1634.4	7.5	0.005	-7.8	3.6e-10	0	0	0	301	4753	777	2513	1403	974	1103	2252	281	1987	0	5	21	6	4	1	2	4	30	2
ENSG00000137460	FHDC1	502.6	471.9	30.7	0.065	-3.9	3.6e-10	0	0	0	1244	393	492	305	195	227	207	531	507	618	31	21	9	45	36	39	42	23	40	21
ENSG00000135740	SLC9A5	481.9	420.1	61.8	0.148	-2.8	3.6e-10	0	0	0	626	253	299	244	386	453	286	772	692	190	54	79	49	57	66	57	47	70	68	71
ENSG00000172375	C2CD2L	3248.7	895.5	2353.2	2.628	1.4	3.6e-10	0	0	0	665	958	1096	934	844	594	1153	909	778	1024	2942	2158	2213	3104	2259	2272	2078	1778	2574	2154
ENSG00000171914	TLN2	477.9	446.6	31.3	0.07	-3.8	3.6e-10	0	0	0	173	368	232	411	980	525	473	232	541	531	77	45	17	34	21	20	34	26	20	19
ENSG00000163083	INHBB	551.7	548.9	2.8	0.005	-7.6	3.6e-10	0	0	0	213	1998	80	376	434	738	426	733	318	173	8	4	0	5	0	1	5	1	0	4
ENSG00000182310	SPACA6	420.8	363.8	57	0.157	-2.7	3.6e-10	0	0	0	436	363	135	613	313	218	292	452	595	221	64	64	50	79	48	51	56	52	63	43
ENSG00000279838	ENSG00000279838	344.9	16.7	328.2	19.416	4.3	3.6e-10	0	0	0	23	28	27	13	6	11	20	25	8	6	173	741	206	702	183	185	248	239	321	284
ENSG00000197859	ADAMTSL2	920.2	904.1	16.1	0.018	-5.8	3.7e-10	0	0	0	1134	1147	443	1548	696	334	1397	1219	696	427	0	22	5	6	21	21	30	28	2	26
ENSG00000165215	CLDN3	1190.9	1190.7	0.2	0	-11.8	3.7e-10	0	0	0	1612	195	1422	201	34	1904	293	846	234	5166	0	1	0	0	0	0	0	1	0	0
ENSG00000167261	DPEP2	3789.3	403.2	3386.1	8.398	3.1	3.7e-10	0	0	0	280	781	161	740	384	180	436	573	267	230	2423	4438	2196	3528	3768	3956	4502	2662	3312	3076
ENSG00000111058	ACSS3	454	446.4	7.6	0.017	-5.8	3.7e-10	0	0	0	222	371	1704	269	417	188	599	309	298	87	21	5	4	16	5	5	5	7	4	4
ENSG00000078246	TULP3	1121.7	862.8	258.9	0.3	-1.7	3.7e-10	0	0	0	821	877	614	631	747	966	886	775	756	1555	190	275	324	224	304	256	230	306	205	275
ENSG00000153814	JAZF1	1194.7	283.7	911	3.21	1.7	3.7e-10	0	0	0	255	344	237	247	333	180	433	300	295	213	1137	801	603	1014	1124	838	921	925	996	751
ENSG00000196547	MAN2A2	9475.4	2671.6	6803.8	2.547	1.3	3.8e-10	0	0	0	2795	3300	2667	2824	2908	2248	3064	3297	1949	1664	7410	6678	6506	8133	7169	6025	7351	5163	6786	6817
ENSG00000181019	NQO1	1821.1	1774.3	46.8	0.026	-5.2	3.8e-10	0	0	0	820	614	6607	2478	477	871	830	2857	1526	663	86	32	50	49	46	40	36	45	37	47
ENSG00000237187	NR2F1-AS1	229.3	229.3	0	0.001	-10.8	3.8e-10	0	0	0	156	247	66	177	188	459	426	175	208	191	0	0	0	0	0	0	0	0	0	0
ENSG00000136929	HEMGN	81.7	1.7	80	44.665	5.5	3.8e-10	0	0	0	1	3	1	3	0	1	2	6	0	0	51	65	32	97	60	124	113	42	169	47
ENSG00000171777	RASGRP4	3752.3	238.1	3514.2	14.75	3.9	3.8e-10	0	0	0	152	441	126	538	209	221	277	252	83	82	6955	3163	1977	5256	3165	3092	3578	2139	3862	1955
ENSG00000170786	SDR16C5	1468	1463.3	4.7	0.003	-8.2	3.8e-10	0	0	0	6277	580	1135	430	1869	414	184	522	402	2820	3	7	0	7	8	4	1	11	2	4
ENSG00000143333	RGS16	1488.3	1434.1	54.2	0.038	-4.7	3.8e-10	0	0	0	442	3158	1853	1488	720	1485	770	935	612	2878	56	131	49	28	17	47	98	39	46	31
ENSG00000092068	SLC7A8	977.3	943.1	34.2	0.037	-4.8	3.9e-10	0	0	0	307	1894	1026	1306	1996	279	951	564	406	702	22	56	8	17	28	48	47	33	60	23
ENSG00000188404	SELL	17345.2	1230.4	16114.8	13.098	3.7	3.9e-10	0	0	0	572	2942	275	1603	1340	892	1580	745	1798	557	19173	15066	9236	14674	17448	15005	19767	15535	22947	12297
ENSG00000163040	CCDC74A	273.9	266.6	7.3	0.028	-5.2	3.9e-10	0	0	0	134	181	131	313	271	132	771	235	435	63	3	6	12	2	3	15	9	3	11	9
ENSG00000189319	FAM53B	5777.5	1237.9	4539.6	3.667	1.9	3.9e-10	0	0	0	827	1893	1012	1509	1248	952	1812	900	1415	811	4166	4284	7253	4327	3729	3843	4383	4588	4283	4540
ENSG00000167207	NOD2	2655.8	365	2290.8	6.276	2.6	3.9e-10	0	0	0	245	498	212	422	415	235	365	515	364	379	3876	2220	1054	3404	2303	1316	2427	1443	3277	1588
ENSG00000103067	ESRP2	1726.9	1683.9	43	0.026	-5.3	3.9e-10	0	0	0	3648	810	3898	1150	563	1054	761	879	361	3715	20	32	59	30	62	57	21	72	37	40
ENSG00000006459	KDM7A	5679.6	1292.5	4387.1	3.394	1.8	3.9e-10	0	0	0	1455	1183	1130	713	1008	1133	1866	1560	1493	1384	6410	4761	3721	5365	3987	2941	3822	3363	4680	4821
ENSG00000138755	CXCL9	5388.8	5361.2	27.6	0.005	-7.6	3.9e-10	0	0	0	3150	923	2223	828	11783	7755	370	11676	9959	4945	20	7	38	29	14	13	77	19	26	33
ENSG00000146242	TPBG	1243.1	1219.1	24	0.02	-5.6	3.9e-10	0	0	0	1142	736	369	1041	2494	1145	506	1010	2974	774	77	12	6	41	25	8	6	21	29	15
ENSG00000086015	MAST2	3901.3	3268.3	633	0.194	-2.4	3.9e-10	0	0	0	2355	2852	1720	3419	3565	8085	1874	3315	2925	2573	798	579	722	546	634	635	614	571	647	584
ENSG00000174151	CYB561D1	2025.3	578.2	1447.1	2.503	1.3	4e-10	0	0	0	617	430	607	719	627	518	573	466	679	546	1066	1141	1368	1364	1740	1884	1527	1649	1175	1557
ENSG00000072786	STK10	15601.5	2523.7	13077.8	5.182	2.4	4e-10	0	0	0	1554	5534	1170	3306	2106	1852	2261	2963	2902	1589	13410	13302	16360	12761	11280	13405	12412	12177	12472	13199
ENSG00000100422	CERK	5807.4	1610.8	4196.6	2.605	1.4	4e-10	0	0	0	1634	2268	1537	2250	1170	1060	1693	1347	1771	1378	3981	4562	4650	4018	3753	3906	4017	4547	3879	4653
ENSG00000158301	GPRASP2	282.7	251.6	31.1	0.124	-3	4e-10	0	0	0	207	330	195	193	209	425	500	155	192	110	54	28	22	19	26	31	28	42	27	34
ENSG00000167895	TMC8	21757.3	3249.5	18507.8	5.696	2.5	4e-10	0	0	0	1970	5591	1635	3047	3586	1757	3927	3969	4436	2577	10967	18125	21763	10888	21941	21154	17509	22004	15616	25111
ENSG00000179277	MEIS3P1	186.2	178.4	7.8	0.045	-4.5	4e-10	0	0	0	141	177	239	99	175	416	261	91	70	115	14	5	6	11	5	10	8	1	15	3
ENSG00000168878	SFTPB	129869	129835.8	33.2	0	-11.9	4e-10	0	0	0	436439	115856	457482	48868	45652	54659	7573	70575	15646	45608	22	9	14	179	4	5	14	26	18	41
ENSG00000100336	APOL4	578.6	544.4	34.2	0.063	-4	4e-10	0	0	0	467	178	487	630	771	647	535	787	540	402	20	10	56	60	25	42	41	6	50	32
ENSG00000134910	STT3A	4402.9	3031.4	1371.5	0.452	-1.1	4e-10	0	0	0	2649	2858	3791	3256	2979	2687	2733	2711	2784	3866	1739	1267	1292	1319	1455	1231	1386	1538	1504	984
ENSG00000224189	HAGLR	1108.1	1108	0.1	0	-12.2	4.1e-10	0	0	0	2052	311	4308	128	89	339	190	1017	135	2511	0	0	0	0	0	0	1	0	0	0
ENSG00000129968	ABHD17A	12010.1	2765	9245.1	3.344	1.7	4.2e-10	0	0	0	2483	3491	1986	3408	2507	2183	2411	3257	3305	2619	6939	7709	14428	6708	7497	10335	7554	9323	8413	13545
ENSG00000162981	LRATD1	408.5	408.5	0	0	-11.7	4.2e-10	0	0	0	1072	413	172	279	403	203	630	283	238	392	0	0	0	0	0	0	0	0	0	0
ENSG00000020633	RUNX3	10950.9	1036.7	9914.2	9.565	3.3	4.2e-10	0	0	0	605	2179	475	1595	866	449	852	1285	1437	624	6534	8452	18960	7375	7782	9853	6844	11323	8817	13202
ENSG00000105507	CABP5	57.3	0.4	56.9	110.427	6.8	4.2e-10	0	0	0	0	1	0	3	0	0	0	0	0	0	16	139	19	96	33	51	68	41	62	44
ENSG00000102962	CCL22	312.4	310.2	2.2	0.007	-7.1	4.2e-10	0	0	0	248	247	149	356	562	580	161	281	239	279	15	1	3	0	0	1	1	1	0	0
ENSG00000112343	TRIM38	6394.3	2088.1	4306.2	2.062	1	4.3e-10	0	0	0	2234	2197	2296	1821	2357	1495	1986	2302	2161	2032	4859	4144	3596	4933	4405	4385	4737	3367	4394	4242
ENSG00000230482	ATP5MC2P3	57.9	4.7	53.2	11.463	3.5	4.3e-10	0	0	0	4	3	4	1	5	2	10	5	10	3	41	34	31	55	75	68	69	58	36	65
ENSG00000111261	MANSC1	612.8	567.3	45.5	0.081	-3.6	4.3e-10	0	0	0	572	742	558	692	286	717	748	360	185	813	113	37	23	56	53	31	56	40	25	21
ENSG00000259605	ENSG00000259605	117.9	113.9	4	0.036	-4.8	4.3e-10	0	0	0	165	51	80	156	107	41	245	78	112	104	3	5	9	1	2	4	0	5	3	8
ENSG00000198816	ZNF358	969.5	787.9	181.6	0.23	-2.1	4.3e-10	0	0	0	1110	917	522	894	864	1173	659	538	568	634	127	139	118	212	171	185	175	313	189	187
ENSG00000135446	CDK4	1743.2	1297.4	445.8	0.344	-1.5	4.3e-10	0	0	0	1124	1359	1403	1134	1183	1569	833	816	1682	1871	394	401	503	389	422	470	421	500	540	418
ENSG00000263528	IKBKE	2744	833.6	1910.4	2.292	1.2	4.3e-10	0	0	0	764	990	598	711	833	999	628	921	1039	853	2002	2019	2178	1965	1856	2032	1944	1732	1936	1440
ENSG00000173511	VEGFB	2608.5	1987.6	620.9	0.312	-1.7	4.3e-10	0	0	0	1517	2567	1763	2684	1636	2089	1824	2258	1692	1846	344	517	667	444	673	585	686	943	668	682
ENSG00000133083	DCLK1	531.5	531.5	0	0	-12.1	4.4e-10	0	0	0	174	549	250	290	908	467	557	1037	826	257	0	0	0	0	0	0	0	0	0	0
ENSG00000225948	LINC02648	92.8	4.6	88.2	18.069	4.2	4.4e-10	0	0	0	9	4	2	3	5	1	4	12	1	5	59	82	53	39	125	132	85	131	54	122
ENSG00000175463	TBC1D10C	11422.6	1715.4	9707.2	5.659	2.5	4.4e-10	0	0	0	1004	2613	837	2147	2116	950	2003	1987	2175	1322	5812	7925	13860	5666	10175	13078	9451	11320	7958	11827
ENSG00000105851	PIK3CG	1702.9	364.7	1338.2	3.671	1.9	4.4e-10	0	0	0	185	377	239	316	319	326	614	535	421	315	1073	1216	1528	1538	1219	1421	1331	1560	1298	1198
ENSG00000198892	SHISA4	404.8	367.7	37.1	0.102	-3.3	4.4e-10	0	0	0	271	324	339	315	532	855	199	314	248	280	24	27	51	29	25	60	74	21	27	33
ENSG00000234690	EPCAM-DT	64.8	63.5	1.3	0.023	-5.4	4.4e-10	0	0	0	73	31	70	58	52	166	67	56	27	35	0	4	0	2	2	2	0	1	2	0
ENSG00000196188	CTSE	4848.3	4847.7	0.6	0	-12.7	4.4e-10	0	0	0	18083	3095	6373	8572	557	417	50	2812	412	8106	0	1	0	1	0	0	1	2	0	1
ENSG00000218336	TENM3	309.7	309.3	0.4	0.002	-9.2	4.4e-10	0	0	0	29	245	31	257	371	102	525	200	1126	207	1	3	0	0	0	0	0	0	0	0
ENSG00000102316	MAGED2	6051.9	4281.5	1770.4	0.414	-1.3	4.4e-10	0	0	0	4217	4401	2553	4948	4362	4905	4849	3189	4396	4995	1488	1925	2092	2086	1658	1882	1729	1730	1557	1557
ENSG00000179776	CDH5	2963.8	2950.1	13.7	0.005	-7.7	4.5e-10	0	0	0	3189	8562	976	2690	1682	2023	4448	3753	1333	845	81	7	3	2	4	7	7	18	7	1
ENSG00000178773	CPNE7	1435.5	1410.7	24.8	0.017	-5.8	4.5e-10	0	0	0	4207	496	1330	499	764	965	387	4052	461	946	15	21	62	16	26	25	24	13	15	31
ENSG00000117472	TSPAN1	1619	1616.3	2.7	0.002	-9.2	4.5e-10	0	0	0	562	882	267	5868	310	1144	5379	1191	254	306	1	1	1	4	2	1	2	11	2	2
ENSG00000130513	GDF15	856.9	848.8	8.1	0.01	-6.7	4.5e-10	0	0	0	1605	1245	2339	1483	119	142	466	447	535	107	13	7	5	17	4	9	6	6	9	5
ENSG00000181634	TNFSF15	416.9	390	26.9	0.069	-3.9	4.5e-10	0	0	0	734	242	751	245	152	437	143	280	170	746	19	25	21	21	36	35	40	22	29	21
ENSG00000144909	OSBPL11	1944.9	508.4	1436.5	2.826	1.5	4.6e-10	0	0	0	381	634	373	452	477	579	535	588	461	604	1999	1467	1196	1632	1611	1223	1590	1162	1571	914
ENSG00000138606	SHF	307.3	271.4	35.9	0.133	-2.9	4.6e-10	0	0	0	348	334	290	218	196	420	304	112	171	321	22	29	31	23	28	43	47	71	22	43
ENSG00000155755	TMEM237	612.2	520.1	92.1	0.177	-2.5	4.6e-10	0	0	0	365	301	602	300	378	845	690	504	388	828	49	86	101	81	78	112	97	84	90	143
ENSG00000073711	PPP2R3A	559.7	516.1	43.6	0.085	-3.6	4.7e-10	0	0	0	617	218	386	200	439	748	276	367	872	1038	71	29	65	58	35	24	26	47	36	45
ENSG00000240143	ENSG00000240143	135.3	19.3	116	5.967	2.6	4.8e-10	0	0	0	15	34	7	25	15	13	27	16	23	18	129	95	145	153	96	107	102	80	132	121
ENSG00000130600	H19	357.7	355.8	1.9	0.006	-7.5	4.8e-10	0	0	0	649	659	33	1051	164	353	224	221	101	103	4	0	0	5	3	3	1	1	1	1
ENSG00000090554	FLT3LG	315	39.1	275.9	7.044	2.8	4.8e-10	0	0	0	45	26	35	36	57	25	58	46	47	16	141	354	285	169	239	456	230	256	212	417
ENSG00000198832	SELENOM	1815.1	1544	271.1	0.176	-2.5	4.8e-10	0	0	0	1087	2186	1002	2439	1008	1169	1706	1511	1678	1654	119	244	410	142	235	265	291	396	224	385
ENSG00000253313	C1orf210	276.2	275.9	0.3	0.002	-9.3	4.9e-10	0	0	0	384	63	625	198	38	272	69	209	34	867	0	0	1	0	0	0	0	0	2	0
ENSG00000138760	SCARB2	8057.2	5909	2148.2	0.364	-1.5	4.9e-10	0	0	0	4535	4936	6089	4964	5239	8646	6353	6319	5819	6190	2752	1956	1713	2655	1973	2206	2196	1506	2808	1717
ENSG00000150510	FAM124A	107.7	103.4	4.3	0.043	-4.5	4.9e-10	0	0	0	45	131	45	171	131	123	142	119	74	53	0	5	3	7	3	7	2	9	5	2
ENSG00000153707	PTPRD	263	260.6	2.4	0.009	-6.7	4.9e-10	0	0	0	242	312	53	197	248	113	985	301	83	72	0	3	3	5	4	3	1	3	0	2
ENSG00000075275	CELSR1	3985.8	3621.9	363.9	0.101	-3.3	4.9e-10	0	0	0	4184	2308	4847	2527	2403	2894	6788	3266	3965	3037	105	554	129	248	281	531	460	384	310	637
ENSG00000106624	AEBP1	14257.3	13858.5	398.8	0.029	-5.1	4.9e-10	0	0	0	4085	23178	3552	23479	16654	7788	30750	9925	8606	10568	54	393	232	185	537	473	746	516	399	453
ENSG00000154678	PDE1C	123.3	122.6	0.7	0.007	-7.2	4.9e-10	0	0	0	162	230	40	66	123	38	260	226	66	15	1	0	0	0	2	0	0	1	1	2
ENSG00000135245	HILPDA	875.8	845	30.8	0.037	-4.8	5e-10	0	0	0	391	2718	203	894	221	883	670	353	665	1452	35	31	13	43	33	40	35	24	31	23
ENSG00000185585	OLFML2A	1224	1190	34	0.029	-5.1	5e-10	0	0	0	592	1170	386	607	1952	3651	1708	535	663	636	96	35	13	19	46	17	33	25	29	27
ENSG00000131037	EPS8L1	1287.3	1222.4	64.9	0.053	-4.2	5e-10	0	0	0	2392	357	858	3516	513	1024	704	1344	378	1138	72	55	88	71	76	48	60	45	43	91
ENSG00000105997	HOXA3	300.8	294.9	5.9	0.02	-5.7	5e-10	0	0	0	48	233	407	86	164	115	530	689	126	551	4	4	1	9	7	9	2	6	10	7
ENSG00000184292	TACSTD2	4722.5	4710.2	12.3	0.003	-8.6	5e-10	0	0	0	9351	2231	2636	4208	522	10729	2305	3716	2809	8595	24	2	0	12	57	16	4	0	8	0
ENSG00000137673	MMP7	1077.3	1077.1	0.2	0	-11.7	5.1e-10	0	0	0	848	475	2676	4498	1015	280	47	330	553	49	0	0	0	1	0	0	0	1	0	0
ENSG00000089041	P2RX7	2459.8	509.3	1950.5	3.831	1.9	5.1e-10	0	0	0	317	412	367	688	655	402	543	697	472	540	2338	1628	1728	2835	1922	1877	1825	938	2410	2004
ENSG00000146477	SLC22A3	649.5	646	3.5	0.006	-7.4	5.1e-10	0	0	0	773	415	2227	513	1432	90	143	271	98	498	1	3	0	1	5	8	5	3	4	5
ENSG00000122257	RBBP6	5308.2	1682.1	3626.1	2.155	1.1	5.1e-10	0	0	0	2234	1733	1610	1545	1773	1419	2076	1470	1471	1490	3317	3375	3743	4066	3449	3216	3395	3525	3342	4833
ENSG00000187955	COL14A1	4642.7	4642.4	0.3	0	-13.4	5.1e-10	0	0	0	195	12119	1024	2942	3684	823	23090	1379	803	365	0	0	0	2	0	0	0	0	0	1
ENSG00000127955	GNAI1	517.9	489	28.9	0.059	-4.1	5.1e-10	0	0	0	538	356	123	356	632	854	1023	411	444	153	10	42	26	24	34	48	27	13	35	30
ENSG00000211829	TRDC	654.6	54.7	599.9	10.989	3.5	5.1e-10	0	0	0	37	64	17	32	116	93	37	58	31	62	616	390	415	347	457	898	415	1046	647	768
ENSG00000253563	NKX2-1-AS1	353.3	353.2	0.1	0.001	-10.6	5.2e-10	0	0	0	829	82	364	46	107	566	13	264	100	1161	0	0	0	0	0	0	0	1	0	0
ENSG00000160606	TLCD1	396.4	392.1	4.3	0.011	-6.5	5.3e-10	0	0	0	376	110	1071	101	268	296	94	377	93	1135	3	3	4	5	1	12	3	6	4	2
ENSG00000087085	ACHE	659.1	655.4	3.7	0.006	-7.4	5.3e-10	0	0	0	544	695	115	649	172	297	216	2302	211	1353	1	4	8	11	1	4	2	1	0	5
ENSG00000197540	GZMM	1927.7	164.9	1762.8	10.696	3.4	5.3e-10	0	0	0	102	280	115	171	197	99	91	231	241	122	739	1087	4623	991	1468	1553	1266	2145	1595	2161
ENSG00000039139	DNAH5	1001.5	1001	0.5	0.001	-10.6	5.4e-10	0	0	0	2491	328	807	110	46	1563	3421	816	120	308	0	0	0	2	0	1	0	1	1	0
ENSG00000197245	FAM110D	94.9	94.3	0.6	0.008	-7	5.4e-10	0	0	0	73	190	97	118	47	58	120	148	74	18	0	0	0	0	0	0	0	5	0	1
ENSG00000123500	COL10A1	690.4	661	29.4	0.045	-4.5	5.4e-10	0	0	0	344	391	453	1240	1426	317	119	365	1088	867	12	35	23	32	23	29	19	43	23	55
ENSG00000140259	MFAP1	792.7	565.5	227.2	0.402	-1.3	5.4e-10	0	0	0	504	716	618	633	624	596	527	498	429	510	196	222	228	229	247	277	215	263	240	155
ENSG00000137558	PI15	290.6	290.3	0.3	0.002	-9.4	5.5e-10	0	0	0	79	143	30	383	248	109	66	110	1416	319	0	0	0	0	1	0	1	1	0	0
ENSG00000131773	KHDRBS3	152	149	3	0.021	-5.6	5.5e-10	0	0	0	131	242	85	129	347	84	145	162	60	105	0	4	0	5	7	0	4	3	5	2
ENSG00000151240	DIP2C	931.8	771.1	160.7	0.209	-2.3	5.5e-10	0	0	0	432	890	662	777	988	832	1171	772	547	640	88	222	144	86	169	206	179	175	109	229
ENSG00000132840	BHMT2	131.7	131.4	0.3	0.003	-8.2	5.6e-10	0	0	0	33	150	31	83	84	25	361	100	54	393	0	0	1	1	0	0	1	0	0	0
ENSG00000163106	HPGDS	175.9	170	5.9	0.034	-4.9	5.6e-10	0	0	0	163	281	56	378	78	138	270	240	50	46	4	4	5	10	8	5	3	2	9	9
ENSG00000167461	RAB8A	1845.6	597.1	1248.5	2.09	1.1	5.6e-10	0	0	0	527	662	519	635	647	563	576	497	599	746	1405	1124	1221	1385	1244	1106	1307	1051	1573	1069
ENSG00000141391	PRELID3A	124	110.4	13.6	0.123	-3	5.6e-10	0	0	0	62	87	85	92	148	242	84	79	155	70	7	12	8	13	20	14	15	16	10	21
ENSG00000108819	PPP1R9B	11595.9	3443	8152.9	2.368	1.2	5.7e-10	0	0	0	2597	4529	2583	3287	3428	3639	3609	4042	3312	3404	10574	6924	6227	9034	7879	7336	8235	8150	9505	7665
ENSG00000270629	NBPF14	2276.9	551.8	1725.1	3.125	1.6	5.7e-10	0	0	0	544	393	466	550	676	413	706	484	623	663	2134	1422	1110	2348	1734	1345	2150	1203	1953	1852
ENSG00000196972	SMIM10L2B	56.6	54.3	2.3	0.046	-4.4	5.7e-10	0	0	0	27	51	39	57	41	42	156	55	27	48	1	4	1	1	1	2	1	2	2	8
ENSG00000271383	NBPF19	2962.1	583.2	2378.9	4.082	2	5.8e-10	0	0	0	296	358	451	585	785	544	649	796	686	682	1709	1604	1499	3468	2653	2831	2633	2373	2742	2277
ENSG00000156298	TSPAN7	370.8	368.3	2.5	0.007	-7.1	5.8e-10	0	0	0	373	984	241	347	253	90	680	577	97	41	0	3	0	0	2	3	5	5	2	5
ENSG00000121274	TENT4B	1249.2	335.2	914	2.727	1.4	5.8e-10	0	0	0	259	324	416	211	290	328	436	416	352	320	696	1051	978	940	900	980	764	800	841	1190
ENSG00000122861	PLAU	10655.2	10635.2	20	0.002	-9	5.8e-10	0	0	0	1966	6282	1341	6653	18515	34452	888	1319	29038	5898	64	11	6	23	20	14	11	6	25	20
ENSG00000166033	HTRA1	3737.9	3681.5	56.4	0.015	-6	5.8e-10	0	0	0	1316	5210	613	5266	10056	1823	2461	1158	7297	1615	99	79	18	64	54	20	67	105	43	15
ENSG00000168917	SLC35G2	293.1	278.5	14.6	0.052	-4.3	5.8e-10	0	0	0	146	309	92	226	366	439	189	356	206	456	6	5	26	10	28	17	3	19	12	20
ENSG00000112812	PRSS16	455.8	432.6	23.2	0.054	-4.2	5.9e-10	0	0	0	478	134	1264	349	438	568	288	145	151	511	12	19	27	13	18	27	27	39	25	25
ENSG00000283632	EXOC3L2	322.3	313.2	9.1	0.03	-5.1	5.9e-10	0	0	0	69	697	191	195	462	370	305	439	221	183	6	11	0	7	17	15	12	5	14	4
ENSG00000122641	INHBA	1732.9	1725.6	7.3	0.004	-7.9	5.9e-10	0	0	0	269	1190	360	2090	2829	1351	393	1017	6294	1463	2	13	14	18	0	0	1	6	12	7
ENSG00000144331	ZNF385B	419.1	418.3	0.8	0.002	-8.9	5.9e-10	0	0	0	250	181	1612	121	116	499	54	456	304	590	0	0	0	5	0	3	0	0	0	0
ENSG00000198954	KIFBP	851.2	623.8	227.4	0.365	-1.5	5.9e-10	0	0	0	486	513	549	545	725	841	573	550	626	830	206	297	228	168	284	245	220	215	196	215
ENSG00000142327	RNPEPL1	11811.6	3192.2	8619.4	2.7	1.4	5.9e-10	0	0	0	2683	3442	4144	4679	3243	1999	2232	3229	2823	3448	9396	7585	10798	9049	8091	8343	7596	8604	8403	8329
ENSG00000117691	NENF	1594.6	1172.6	422	0.36	-1.5	5.9e-10	0	0	0	925	1060	1585	1586	1077	1334	717	1014	962	1466	376	335	467	469	385	421	461	394	496	416
ENSG00000105063	PPP6R1	11569.2	3431.9	8137.3	2.371	1.2	6e-10	0	0	0	2654	4249	2173	3733	3693	3250	3222	3833	4220	3292	8236	6912	10244	8463	7258	7894	7276	8791	7798	8501
ENSG00000112210	RAB23	253.4	228.5	24.9	0.109	-3.2	6e-10	0	0	0	108	244	114	188	400	258	364	240	216	153	8	26	24	29	24	29	28	47	14	20
ENSG00000166813	KIF7	365.3	347.2	18.1	0.052	-4.3	6e-10	0	0	0	389	375	208	340	561	664	298	203	332	102	13	21	62	12	11	11	11	16	8	16
ENSG00000169744	LDB2	977.2	947.7	29.5	0.031	-5	6e-10	0	0	0	662	2181	342	675	649	480	2381	916	986	205	65	26	50	11	14	22	39	23	13	32
ENSG00000126860	EVI2A	2228.6	344	1884.6	5.479	2.5	6e-10	0	0	0	292	360	168	563	459	217	311	418	435	217	1833	1577	1336	3314	2335	1572	2139	1580	2168	992
ENSG00000131941	RHPN2	487.7	472	15.7	0.033	-4.9	6.1e-10	0	0	0	420	173	681	1007	156	585	554	545	121	478	4	19	5	16	16	14	10	46	17	10
ENSG00000205213	LGR4	706.2	664.9	41.3	0.062	-4	6.1e-10	0	0	0	412	211	684	399	1046	582	647	283	447	1938	28	69	42	41	63	26	33	46	18	47
ENSG00000168993	CPLX1	221.9	205.8	16.1	0.079	-3.7	6.1e-10	0	0	0	121	578	154	261	158	274	191	103	114	104	12	30	10	16	15	9	18	20	12	19
ENSG00000213903	LTB4R	3734.8	878.3	2856.5	3.251	1.7	6.1e-10	0	0	0	830	1143	1018	862	670	952	1150	1093	508	557	3963	2681	2767	3261	3390	2687	3012	1957	2421	2426
ENSG00000196391	ZNF774	142.2	129.9	12.3	0.095	-3.4	6.1e-10	0	0	0	151	74	244	114	133	207	156	90	55	75	12	12	12	4	17	15	18	17	5	11
ENSG00000174348	PODN	2087	2050.4	36.6	0.018	-5.8	6.1e-10	0	0	0	512	5134	553	2673	1602	837	6186	1209	769	1029	23	26	12	23	53	85	31	33	31	49
ENSG00000163075	CFAP221	381.7	381.6	0.1	0.001	-10.7	6.2e-10	0	0	0	377	272	1393	261	15	33	953	302	52	158	0	0	0	0	0	0	1	0	0	0
ENSG00000149311	ATM	14269.6	2838.3	11431.3	4.028	2	6.2e-10	0	0	0	2865	2382	2553	2010	3328	2240	4399	3380	3537	1689	5868	12265	12571	7837	12905	13831	11195	14058	8752	15031
ENSG00000174502	SLC26A9	593	592.8	0.2	0.001	-10.8	6.3e-10	0	0	0	2066	601	1020	890	110	169	43	881	54	94	0	0	0	0	0	0	0	0	2	0
ENSG00000250786	SNHG18	267.8	263.7	4.1	0.016	-5.9	6.3e-10	0	0	0	604	130	202	272	554	266	156	111	304	38	4	7	0	1	5	11	2	1	7	3
ENSG00000186472	PCLO	269	266.9	2.1	0.009	-6.8	6.3e-10	0	0	0	116	55	337	79	149	630	426	569	253	55	2	4	0	1	4	0	1	6	2	1
ENSG00000111676	ATN1	9162.2	6982.1	2180.1	0.312	-1.7	6.3e-10	0	0	0	7890	9425	5408	4812	9919	5344	6985	6834	5426	7778	2379	2382	2227	1643	2012	2270	1756	2912	1410	2810
ENSG00000128340	RAC2	17347.2	3871	13476.2	3.482	1.8	6.4e-10	0	0	0	2223	5999	2068	4264	3843	4450	3076	3437	5694	3656	12924	11817	15069	12406	13059	13959	13235	15727	15271	11295
ENSG00000061938	TNK2	14000.6	4307.7	9692.9	2.25	1.2	6.4e-10	0	0	0	4063	5392	2871	4740	3757	3347	4842	4663	5496	3906	10128	9414	9485	8889	9247	10087	10398	9342	10040	9899
ENSG00000235568	NFAM1	9388.4	831.8	8556.6	10.289	3.4	6.4e-10	0	0	0	386	1152	411	1690	793	503	399	1491	730	763	15550	7648	5430	13449	7490	6057	9307	5638	10090	4907
ENSG00000144681	STAC	233.9	223.1	10.8	0.048	-4.4	6.5e-10	0	0	0	199	146	127	221	316	306	91	334	147	344	3	5	4	11	15	13	35	6	8	8
ENSG00000149043	SYT8	740.4	739.2	1.2	0.002	-9.1	6.5e-10	0	0	0	459	191	63	1692	162	1065	743	112	248	2657	2	0	0	0	3	1	3	0	1	2
ENSG00000150636	CCDC102B	494.3	455.9	38.4	0.084	-3.6	6.5e-10	0	0	0	290	1018	139	343	426	500	850	304	517	172	23	37	63	30	48	37	33	50	25	38
ENSG00000105383	CD33	3033.5	315.4	2718.1	8.615	3.1	6.5e-10	0	0	0	250	334	114	483	406	350	257	536	221	203	4827	2128	1218	3664	2940	2252	3095	1575	4056	1426
ENSG00000276045	ORAI1	2203.5	617	1586.5	2.571	1.4	6.5e-10	0	0	0	401	700	709	782	578	615	438	545	766	636	1932	1187	1907	1465	1550	1682	1467	1821	1418	1436
ENSG00000088756	ARHGAP28	185	184.7	0.3	0.002	-8.7	6.6e-10	0	0	0	86	144	57	121	139	49	888	170	148	45	0	0	0	0	0	0	0	3	0	0
ENSG00000069011	PITX1	314.1	312.3	1.8	0.006	-7.4	6.6e-10	0	0	0	319	133	511	237	347	187	184	34	530	641	8	0	3	0	0	0	2	1	4	0
ENSG00000121005	CRISPLD1	250.2	248.4	1.8	0.007	-7.1	6.6e-10	0	0	0	114	140	230	79	1133	154	277	135	202	20	2	1	3	4	1	1	3	1	2	0
ENSG00000140455	USP3	3329.8	885.7	2444.1	2.759	1.5	6.6e-10	0	0	0	942	887	1121	1305	921	565	871	753	780	712	3019	2766	1878	3282	2249	2242	2220	2029	2540	2216
ENSG00000135750	KCNK1	480.7	477.9	2.8	0.006	-7.4	6.6e-10	0	0	0	1397	243	1019	675	120	19	147	442	295	422	1	2	4	2	4	1	2	5	7	0
ENSG00000169635	HIC2	1049.9	279.8	770.1	2.753	1.5	6.6e-10	0	0	0	219	221	252	257	282	299	344	209	402	313	934	881	701	937	645	761	635	653	637	917
ENSG00000187605	TET3	6156.1	1354.9	4801.2	3.544	1.8	6.7e-10	0	0	0	1222	999	1687	887	1562	1889	1067	1579	1310	1347	7702	4925	3577	6975	4227	3453	4244	3696	5360	3853
ENSG00000243650	RN7SL834P	173.5	30.8	142.7	4.602	2.2	6.7e-10	0	0	0	33	37	19	24	26	34	40	34	40	21	173	124	135	175	95	104	139	87	182	213
ENSG00000183615	FAM167B	176.8	163.3	13.5	0.083	-3.6	6.7e-10	0	0	0	149	347	64	239	117	158	216	166	98	79	9	11	13	5	9	16	14	11	29	18
ENSG00000139289	PHLDA1	2614.4	2447.6	166.8	0.068	-3.9	6.7e-10	0	0	0	1677	3472	748	3669	3089	4698	851	1973	2907	1392	155	205	399	98	110	84	126	174	102	215
ENSG00000101331	CCM2L	167.8	166.4	1.4	0.009	-6.8	6.7e-10	0	0	0	133	359	68	159	124	109	387	212	88	25	2	0	0	4	0	0	2	4	2	0
ENSG00000115109	EPB41L5	977.2	826.8	150.4	0.182	-2.5	6.7e-10	0	0	0	1070	588	1603	446	1000	813	565	746	322	1115	111	136	136	159	177	130	176	170	133	176
ENSG00000239653	PSMD6-AS2	479.4	62.2	417.2	6.667	2.7	6.8e-10	0	0	0	112	38	81	31	60	55	56	114	42	33	432	475	430	574	419	443	311	241	316	531
ENSG00000146083	RNF44	11193.6	2868.7	8324.9	2.901	1.5	6.8e-10	0	0	0	4634	3297	3733	1826	3086	2157	3068	2466	2155	2265	7319	8060	9010	7853	8799	8794	8068	8781	7168	9397
ENSG00000181704	YIPF6	1700.6	1217.2	483.4	0.397	-1.3	6.8e-10	0	0	0	1569	894	1246	894	1174	1073	1413	1173	1024	1712	519	510	465	417	564	509	495	510	489	356
ENSG00000173848	NET1	3400.4	3116.6	283.8	0.091	-3.5	6.8e-10	0	0	0	1819	2498	1648	1683	1931	10063	1652	3171	2186	4515	270	418	190	227	265	263	357	210	308	330
ENSG00000016391	CHDH	569.6	541.7	27.9	0.052	-4.3	6.8e-10	0	0	0	1018	280	421	459	335	438	285	541	158	1482	36	23	19	50	16	18	32	10	48	27
ENSG00000129910	CDH15	93.1	92.5	0.6	0.007	-7.1	6.9e-10	0	0	0	46	21	233	39	74	120	31	113	33	215	0	0	3	1	1	0	0	1	0	0
ENSG00000141480	ARRB2	18334.4	2845.6	15488.8	5.443	2.4	7e-10	0	0	0	2027	5344	1618	5063	2452	2084	1686	3831	2300	2051	21109	16399	13021	20998	13769	13003	14857	11468	17630	12634
ENSG00000028137	TNFRSF1B	25121.5	3111	22010.5	7.075	2.8	7e-10	0	0	0	2146	7127	1207	5127	2618	2140	1955	3610	2646	2534	26559	22396	18143	33425	18855	20737	24587	16857	24136	14410
ENSG00000114315	HES1	1130.7	1058.5	72.2	0.068	-3.9	7e-10	0	0	0	418	1164	707	1207	635	1025	2245	1138	569	1477	97	87	117	84	24	36	20	96	50	111
ENSG00000133488	SEC14L4	100.2	100	0.2	0.003	-8.2	7.1e-10	0	0	0	234	41	266	101	72	12	177	40	18	39	0	0	0	0	0	1	0	0	0	1
ENSG00000175264	CHST1	552.1	550.9	1.2	0.003	-8.6	7.2e-10	0	0	0	125	1126	55	477	204	299	141	1145	1663	274	2	0	1	0	3	1	0	0	5	0
ENSG00000164683	HEY1	436.8	431.1	5.7	0.013	-6.2	7.2e-10	0	0	0	651	220	78	290	218	467	401	491	163	1332	0	12	5	5	0	9	5	5	8	8
ENSG00000247081	BAALC-AS1	62	56	6	0.108	-3.2	7.2e-10	0	0	0	42	43	48	35	70	106	78	42	52	44	4	5	6	9	4	5	7	1	7	12
ENSG00000178789	CD300LB	1862.8	88	1774.8	20.163	4.3	7.2e-10	0	0	0	35	238	31	189	66	58	54	133	41	35	2432	2243	1200	2485	1836	933	1502	1572	2676	869
ENSG00000106537	TSPAN13	1958.7	1745	213.7	0.123	-3	7.3e-10	0	0	0	1681	1271	1635	1440	1688	1561	961	2360	1779	3074	153	124	64	152	234	181	386	430	245	168
ENSG00000181085	MAPK15	678.8	677.8	1	0.002	-9.2	7.3e-10	0	0	0	1297	172	673	194	122	108	1969	459	66	1718	0	0	0	2	0	2	3	0	1	2
ENSG00000169180	XPO6	10084.7	3062.3	7022.4	2.293	1.2	7.3e-10	0	0	0	2392	4458	2325	3504	2933	3432	2759	3039	2962	2819	5447	8068	7731	6393	6636	7587	6881	7159	6579	7743
ENSG00000267554	ENSG00000267554	457.9	59.9	398	6.628	2.7	7.4e-10	0	0	0	71	43	80	19	54	59	48	104	72	49	290	373	724	215	369	433	349	430	298	499
ENSG00000106078	COBL	414.9	408.1	6.8	0.017	-5.9	7.4e-10	0	0	0	382	427	143	313	676	34	853	361	174	718	0	4	8	10	12	6	5	10	11	2
ENSG00000108219	TSPAN14	12177.8	3612.2	8565.6	2.371	1.2	7.4e-10	0	0	0	3833	4961	2686	3960	3284	2705	2879	3252	4354	4208	9017	8852	9331	8747	8144	8519	10307	7684	7609	7446
ENSG00000184221	OLIG1	307.5	7.7	299.8	37.381	5.2	7.4e-10	0	0	0	18	17	2	12	0	7	2	5	6	8	541	430	83	205	362	136	389	327	272	253
ENSG00000167548	KMT2D	17287.4	5069.9	12217.5	2.41	1.3	7.4e-10	0	0	0	5114	5422	5775	3018	4828	3708	6394	6051	5646	4743	13152	12587	13618	12097	12161	11693	11042	12576	10371	12878
ENSG00000224389	C4B	404.8	390.1	14.7	0.038	-4.7	7.4e-10	0	0	0	215	591	654	355	223	157	1034	258	206	208	11	17	6	5	9	23	35	23	7	11
ENSG00000136240	KDELR2	6064.4	4949.4	1115	0.225	-2.2	7.4e-10	0	0	0	3988	3227	2691	5143	6748	6713	2790	3798	5077	9319	1485	1132	1232	1235	1070	978	1226	875	1047	870
ENSG00000274173	LINC02967	247.2	242.4	4.8	0.02	-5.6	7.4e-10	0	0	0	469	119	413	141	181	151	203	286	160	301	8	0	10	0	2	2	3	13	2	8
ENSG00000074755	ZZEF1	9456.2	2620.2	6836	2.609	1.4	7.4e-10	0	0	0	1947	3661	2143	2993	2347	2561	3585	2328	2933	1704	7109	7152	8162	7134	6540	6417	6026	6186	5921	7713
ENSG00000168309	FAM107A	614.3	612.8	1.5	0.003	-8.5	7.4e-10	0	0	0	1168	1492	222	913	153	83	584	1399	78	36	2	1	1	0	2	3	2	2	0	2
ENSG00000165233	CARD19	3498	926.4	2571.6	2.776	1.5	7.5e-10	0	0	0	768	1090	739	1133	1019	811	808	1038	1033	825	2924	2666	2031	4043	2148	2094	1904	2000	3218	2688
ENSG00000105664	COMP	632.1	631.7	0.4	0.001	-10.2	7.5e-10	0	0	0	106	630	254	2750	1527	115	33	355	170	377	0	0	0	1	1	1	1	0	0	0
ENSG00000173432	SAA1	278.9	278.4	0.5	0.002	-8.7	7.5e-10	0	0	0	154	780	15	247	143	11	554	346	146	388	1	0	1	0	1	0	1	0	1	0
ENSG00000140682	TGFB1I1	1379.2	1307.5	71.7	0.055	-4.2	7.5e-10	0	0	0	706	2821	523	2000	1709	808	1462	979	1461	606	37	132	29	170	30	93	54	46	80	46
ENSG00000244300	GATA2-AS1	132.6	129.6	3	0.024	-5.4	7.5e-10	0	0	0	75	105	208	47	39	272	106	166	117	161	2	1	1	11	0	2	5	1	4	3
ENSG00000157368	IL34	245.7	243.9	1.8	0.008	-6.9	7.6e-10	0	0	0	68	584	97	295	227	171	625	148	120	104	1	0	0	2	0	4	0	6	1	4
ENSG00000181885	CLDN7	2541.8	2445.6	96.2	0.039	-4.7	7.6e-10	0	0	0	4439	1140	2822	2861	1399	4491	925	2278	539	3562	286	71	33	78	76	79	149	60	73	57
ENSG00000224614	TNK2-AS1	169	28.1	140.9	5.026	2.3	7.6e-10	0	0	0	35	17	13	20	25	20	25	42	46	38	129	169	123	140	130	151	143	107	161	156
ENSG00000184922	FMNL1	22342.4	3572	18770.4	5.255	2.4	7.7e-10	0	0	0	1841	5815	1709	5094	6524	2683	2668	3606	3427	2353	21212	18368	20869	23058	16038	17049	15087	14774	21405	19844
ENSG00000155792	DEPTOR	555.1	518.9	36.2	0.07	-3.8	7.7e-10	0	0	0	1327	422	459	317	564	274	350	399	119	958	36	40	13	32	51	55	29	31	41	34
ENSG00000187634	SAMD11	270.6	268.3	2.3	0.009	-6.8	7.7e-10	0	0	0	127	611	58	479	292	93	503	347	140	33	3	1	3	2	0	2	0	2	5	5
ENSG00000133401	PDZD2	698.2	635.6	62.6	0.099	-3.3	7.7e-10	0	0	0	869	542	606	281	1831	301	679	606	366	275	58	74	59	73	40	84	63	44	68	63
ENSG00000272341	ENSG00000272341	247.6	205.4	42.2	0.207	-2.3	7.7e-10	0	0	0	201	104	283	171	253	179	183	160	268	252	31	42	44	22	52	55	37	53	29	57
ENSG00000102804	TSC22D1	7589.5	6174.4	1415.1	0.229	-2.1	7.8e-10	0	0	0	9238	10316	4085	7993	5126	5403	7085	4713	4347	3438	927	1340	1313	2396	1295	1445	1397	1432	1341	1265
ENSG00000132821	VSTM2L	1819.2	1814.3	4.9	0.003	-8.5	7.8e-10	0	0	0	3747	637	230	600	9505	600	843	702	512	767	5	10	4	2	3	1	4	4	2	14
ENSG00000170412	GPRC5C	1189.3	1142.4	46.9	0.041	-4.6	7.8e-10	0	0	0	1691	797	2281	1450	634	164	906	474	497	2530	92	40	37	38	55	45	25	69	47	21
ENSG00000184194	GPR173	299.3	287.6	11.7	0.041	-4.6	7.9e-10	0	0	0	229	377	407	312	329	315	376	148	252	131	5	8	0	29	14	22	9	6	16	8
ENSG00000115677	HDLBP	21273.9	15361.2	5912.7	0.385	-1.4	7.9e-10	0	0	0	12091	14502	20185	17001	12927	13281	13661	11807	15328	22829	8031	5581	5084	6440	5875	5361	5663	5734	6252	5106
ENSG00000129484	PARP2	982.3	697.5	284.8	0.408	-1.3	7.9e-10	0	0	0	620	621	454	660	682	970	677	885	822	584	301	264	288	300	308	265	268	262	274	318
ENSG00000112541	PDE10A	209.4	209.2	0.2	0.002	-9.3	7.9e-10	0	0	0	101	228	33	102	1158	122	144	85	70	49	0	0	0	0	1	1	0	0	0	0
ENSG00000115020	PIKFYVE	4658.7	1350	3308.7	2.451	1.3	8e-10	0	0	0	1098	1253	1536	776	1490	1291	1952	1550	1500	1054	3277	3744	3176	3350	3342	3149	3199	3185	3171	3494
ENSG00000184949	FAM227A	657.3	654.4	2.9	0.005	-7.7	8e-10	0	0	0	580	118	363	170	116	161	1244	382	209	3201	4	5	4	1	3	3	3	1	3	2
ENSG00000184058	TBX1	523.1	520	3.1	0.006	-7.3	8e-10	0	0	0	52	980	449	184	148	866	1637	97	447	340	2	0	4	5	3	4	3	0	5	5
ENSG00000131203	IDO1	568.2	542.8	25.4	0.047	-4.4	8e-10	0	0	0	763	314	125	608	757	718	127	996	829	191	30	20	17	23	17	34	27	11	53	22
ENSG00000110697	PITPNM1	8632.7	2519.9	6112.8	2.426	1.3	8e-10	0	0	0	1593	2675	2561	2931	2363	1813	2643	3633	2796	2191	5706	5660	7131	6950	5741	5978	5826	6528	5726	5882
ENSG00000042286	AIFM2	825.3	637.4	187.9	0.295	-1.8	8.1e-10	0	0	0	674	625	835	493	614	771	512	709	369	772	129	208	283	135	208	196	168	173	151	228
ENSG00000117461	PIK3R3	777	716.4	60.6	0.085	-3.6	8.1e-10	0	0	0	306	1497	333	1179	534	504	795	937	517	562	20	32	135	64	67	69	44	54	56	65
ENSG00000227155	DOCK8-AS2	869.2	80.3	788.9	9.841	3.3	8.1e-10	0	0	0	70	53	42	26	63	57	151	173	138	30	906	974	800	836	668	637	751	561	853	903
ENSG00000101082	SLA2	1895.1	306.5	1588.6	5.184	2.4	8.1e-10	0	0	0	188	523	237	281	305	237	176	449	414	255	666	1681	2691	1554	1319	1596	1453	1883	1476	1567
ENSG00000160255	ITGB2	66061.9	7680.8	58381.1	7.601	2.9	8.1e-10	0	0	0	4698	9968	2996	14770	8330	7035	3407	13154	5976	6474	93423	48049	52087	83622	55331	42349	54408	52368	62831	39343
ENSG00000238113	LINC01410	749.3	130	619.3	4.765	2.3	8.2e-10	0	0	0	61	142	169	161	120	63	173	146	176	89	896	545	508	584	483	635	841	480	754	467
ENSG00000169967	MAP3K2	5189.4	1730.5	3458.9	1.999	1	8.2e-10	0	0	0	1450	1526	1901	1547	2053	1762	2052	1444	1812	1758	4136	3697	3463	4204	3398	3067	3205	2948	3093	3378
ENSG00000016402	IL20RA	128.6	128.4	0.2	0.003	-8.6	8.2e-10	0	0	0	233	67	24	258	27	46	456	82	27	64	0	1	0	0	0	0	0	0	1	0
ENSG00000163702	IL17RC	1233.9	977.1	256.8	0.263	-1.9	8.2e-10	0	0	0	1049	688	920	968	1146	732	1077	1159	879	1153	439	169	178	277	307	139	280	201	332	246
ENSG00000266208	GJD3-AS1	336.7	282.9	53.8	0.19	-2.4	8.3e-10	0	0	0	201	272	312	217	287	268	256	203	189	624	81	53	50	74	59	39	41	41	60	40
ENSG00000117407	ARTN	118.8	111.8	7	0.063	-4	8.3e-10	0	0	0	64	173	72	129	81	64	77	75	310	73	6	8	9	5	2	8	2	7	12	11
ENSG00000102401	ARMCX3	2365.6	1622.5	743.1	0.458	-1.1	8.3e-10	0	0	0	1746	1213	1120	1667	1472	2092	1708	1627	1522	2058	691	801	732	776	726	793	752	678	831	651
ENSG00000161682	FAM171A2	172.6	169	3.6	0.023	-5.5	8.3e-10	0	0	0	83	101	60	81	197	531	107	145	79	306	4	5	1	0	8	3	1	6	3	5
ENSG00000161281	COX7A1	196	182.9	13.1	0.072	-3.8	8.4e-10	0	0	0	112	415	76	352	132	115	253	128	148	98	18	8	8	11	13	17	7	22	20	7
ENSG00000169894	MUC3A	558.1	557.1	1	0.002	-8.9	8.4e-10	0	0	0	453	213	255	2464	135	123	67	859	103	899	2	1	1	0	0	2	0	0	3	1
ENSG00000082781	ITGB5	4303.9	3803.4	500.5	0.132	-2.9	8.5e-10	0	0	0	2189	4515	2027	6263	4157	3610	4195	3190	4064	3824	442	827	226	1077	298	492	376	302	665	300
ENSG00000237172	B3GNT9	518.1	434	84.1	0.194	-2.4	8.5e-10	0	0	0	440	454	236	382	491	397	790	372	568	210	76	80	82	47	89	96	113	122	73	63
ENSG00000175489	LRRC25	5469.9	494.6	4975.3	10.063	3.3	8.7e-10	0	0	0	233	830	156	1042	508	414	229	718	329	487	7537	4354	2905	7381	4403	5118	5726	3231	5930	3168
ENSG00000253552	HOXA-AS2	256.6	243.2	13.4	0.055	-4.2	8.8e-10	0	0	0	67	191	252	117	144	78	387	479	140	577	10	16	14	9	13	14	17	9	10	22
ENSG00000105397	TYK2	17793.1	5429.1	12364	2.277	1.2	8.9e-10	0	0	0	4775	6693	4047	6961	5248	4511	5051	6221	5432	5352	15878	11228	12461	13288	11166	12462	12376	9363	12749	12669
ENSG00000113083	LOX	2154	2141.8	12.2	0.006	-7.5	8.9e-10	0	0	0	441	1430	205	622	1834	6259	1906	503	7664	554	7	19	8	22	18	17	8	6	10	7
ENSG00000125384	PTGER2	3547.3	293.6	3253.7	11.093	3.5	8.9e-10	0	0	0	221	266	49	283	217	404	188	368	132	808	4421	3215	3139	3057	2905	3202	3943	3719	2589	2347
ENSG00000167302	TEPSIN	2640.5	879.1	1761.4	2.003	1	9e-10	0	0	0	738	923	917	1095	1003	708	761	958	914	774	1733	1527	1867	1848	1763	1897	1735	1474	1628	2142
ENSG00000137831	UACA	2256.9	2121.1	135.8	0.064	-4	9e-10	0	0	0	1121	3214	830	1825	2242	1719	6411	1849	1067	933	252	112	58	156	194	110	84	92	187	113
ENSG00000198909	MAP3K3	8039.8	1816.5	6223.3	3.426	1.8	9e-10	0	0	0	1186	3162	1720	1507	1769	1671	2424	2079	1489	1158	7614	6387	5355	8637	5916	4665	6711	4912	6620	5416
ENSG00000010810	FYN	10484.8	2366.9	8117.9	3.43	1.8	9e-10	0	0	0	1564	3413	2560	1885	2271	3780	1472	2433	2381	1910	6832	7449	13319	7351	7786	7203	7016	8491	7609	8123
ENSG00000118985	ELL2	2868.7	2389.6	479.1	0.201	-2.3	9.1e-10	0	0	0	1905	3055	1406	4549	2048	1134	1547	1593	3712	2947	616	502	492	479	489	310	471	457	509	466
ENSG00000254122	PCDHGB7	139.7	135.2	4.5	0.033	-4.9	9.2e-10	0	0	0	112	209	62	152	64	62	397	142	63	89	2	3	3	11	8	5	1	6	1	5
ENSG00000177133	PRDM16-DT	131	130	1	0.009	-6.8	9.2e-10	0	0	0	221	116	201	269	42	15	71	132	55	178	0	0	0	1	1	2	0	2	0	4
ENSG00000123338	NCKAP1L	12881.3	2624.6	10256.7	3.908	2	9.2e-10	0	0	0	1495	3637	1218	3607	2966	1904	2573	3749	2966	2131	14145	9742	10138	12388	9622	9038	10365	8340	10394	8395
ENSG00000120756	PLS1	566.8	543.2	23.6	0.044	-4.5	9.2e-10	0	0	0	592	154	1133	421	214	738	359	486	138	1197	18	17	8	21	29	43	21	44	16	19
ENSG00000170638	TRABD	8478.2	2428.7	6049.5	2.491	1.3	9.3e-10	0	0	0	1945	2448	2242	3223	2269	1557	1904	3185	3080	2434	6701	5739	6468	6258	4885	5547	5540	5943	6233	7181
ENSG00000135063	ENTREP1	515.3	513.3	2	0.005	-7.8	9.4e-10	0	0	0	580	786	151	336	234	724	938	835	66	483	0	14	0	1	0	0	0	3	1	1
ENSG00000183943	PRKX	4041.4	920	3121.4	3.393	1.8	9.4e-10	0	0	0	771	1342	1040	891	794	639	986	1332	705	700	2103	3741	3895	2218	2145	3944	3335	3628	2547	3658
ENSG00000267534	S1PR2	707	600.4	106.6	0.178	-2.5	9.4e-10	0	0	0	391	1154	346	711	513	398	840	484	335	832	109	72	164	141	105	107	82	78	108	100
ENSG00000155846	PPARGC1B	1243.4	256.6	986.8	3.845	1.9	9.5e-10	0	0	0	278	229	106	269	269	192	430	349	253	191	955	1064	891	1134	1146	909	947	646	1187	989
ENSG00000049449	RCN1	2870.7	2606.2	264.5	0.102	-3.3	9.5e-10	0	0	0	2193	1361	2447	1748	2014	2728	889	1422	3402	7858	217	236	313	332	166	230	265	195	335	356
ENSG00000125846	ZNF133	1214.2	830.1	384.1	0.463	-1.1	9.5e-10	0	0	0	904	729	641	1045	981	845	855	730	714	857	385	350	359	323	452	443	407	390	326	406
ENSG00000154556	SORBS2	500.7	491	9.7	0.02	-5.7	9.5e-10	0	0	0	671	578	911	474	693	89	914	342	179	59	2	10	3	11	10	3	18	17	10	13
ENSG00000109118	PHF12	6147.1	2100	4047.1	1.927	0.9	9.5e-10	0	0	0	2274	2363	2332	1788	2095	1801	2112	2325	1818	2092	3697	4439	4627	4867	3984	3677	3409	3726	3558	4487
ENSG00000072135	PTPN18	11015.3	2902.8	8112.5	2.795	1.5	9.5e-10	0	0	0	2283	3235	3615	4331	2800	2100	2305	2506	2713	3140	9817	7976	6766	10930	7303	8386	8611	5872	9046	6418
ENSG00000143110	C1orf162	5200	931.8	4268.2	4.58	2.2	9.6e-10	0	0	0	831	1276	503	1460	955	653	668	1541	783	648	6157	3829	2881	4929	4247	3413	5380	3327	5398	3121
ENSG00000165507	DEPP1	9347.2	9143	204.2	0.022	-5.5	9.6e-10	0	0	0	7626	31215	1255	12512	2105	4840	8395	14988	4870	3624	460	166	123	185	151	135	221	106	302	193
ENSG00000119397	CNTRL	5308.5	1283	4025.5	3.137	1.6	9.8e-10	0	0	0	1155	1493	746	899	1158	1416	2207	1487	1387	882	2992	4667	3967	3410	4356	4308	4150	3814	4065	4526
ENSG00000140937	CDH11	4721.7	4721.7	0	0	-15.2	9.8e-10	0	0	0	5850	3901	559	2650	10815	4850	8916	2859	5101	1716	0	0	0	0	0	0	0	0	0	0
ENSG00000183914	DNAH2	971.6	961.1	10.5	0.011	-6.5	9.9e-10	0	0	0	1831	377	668	197	106	1326	2446	1124	433	1103	4	7	41	18	8	4	4	9	5	5
ENSG00000090971	NAT14	638.2	533.3	104.9	0.197	-2.3	9.9e-10	0	0	0	997	301	442	362	536	685	593	634	398	385	91	57	88	182	92	107	95	97	104	136
ENSG00000106333	PCOLCE	3313	3096.3	216.7	0.07	-3.8	1e-9	0	0	0	944	4116	475	5298	4425	6635	2552	1568	3252	1698	232	174	227	224	245	320	188	191	155	211
ENSG00000081059	TCF7	11476.4	1003.5	10472.9	10.437	3.4	1e-9	0	0	0	516	2113	852	894	1032	492	1215	1136	1076	709	2082	14281	11172	5294	10294	14038	10004	15635	6835	15094
ENSG00000156265	MAP3K7CL	1406.8	207.7	1199.1	5.771	2.5	1e-9	0	0	0	174	314	230	246	221	105	211	276	177	123	1042	952	595	2051	1385	611	1657	811	1633	1254
ENSG00000100599	RIN3	9704.3	1680.9	8023.4	4.773	2.3	1e-9	0	0	0	1299	2540	675	2776	1211	1112	1474	2768	1754	1200	10155	8306	5641	8996	7501	7758	8881	7509	8068	7419
ENSG00000011478	QPCTL	737.3	521	216.3	0.415	-1.3	1e-9	0	0	0	481	478	430	602	649	573	383	507	469	638	199	213	231	195	226	193	186	285	212	223
ENSG00000227678	ENSG00000227678	142.2	11.5	130.7	11.318	3.5	1e-9	0	0	0	13	7	3	4	21	9	17	19	18	4	126	94	178	107	141	175	81	118	118	169
ENSG00000206053	JPT2	2821.7	2285.7	536	0.235	-2.1	1e-9	0	0	0	3316	1124	2635	1386	2353	1711	2013	1764	3093	3462	421	504	490	404	650	656	671	724	486	354
ENSG00000132405	TBC1D14	2440.8	660.2	1780.6	2.697	1.4	1e-9	0	0	0	610	668	936	524	556	719	671	609	719	590	3041	1716	1440	1872	1660	1394	1642	1811	1858	1372
ENSG00000005059	MCUB	2200.2	512.6	1687.6	3.293	1.7	1e-9	0	0	0	457	490	213	549	606	711	352	442	746	560	1232	1661	1845	1708	1809	1645	1776	1809	1761	1630
ENSG00000125895	TMEM74B	291.8	276.3	15.5	0.056	-4.2	1e-9	0	0	0	139	391	77	689	276	186	234	226	230	315	11	4	21	16	9	32	15	20	7	20
ENSG00000105374	NKG7	10875.2	696.4	10178.8	14.623	3.9	1e-9	0	0	0	341	930	280	494	1012	670	202	1067	1209	759	7476	4698	27682	5995	7973	10897	5848	9764	10026	11429
ENSG00000277130	ENSG00000277130	32.5	3.5	29	8.179	3	1e-9	0	0	0	3	1	3	1	6	6	4	6	4	1	35	28	38	24	35	22	25	17	31	35
ENSG00000283839	ENSG00000283839	211	12.6	198.4	15.715	4	1e-9	0	0	0	10	7	6	10	18	11	4	26	19	15	401	107	115	361	197	172	232	100	237	62
ENSG00000124126	PREX1	16701.8	3078.6	13623.2	4.425	2.1	1e-9	0	0	0	2101	5828	1333	3594	3325	1925	2778	4398	3495	2009	14389	13524	13833	16692	14512	11171	12321	13360	14017	12413
ENSG00000283154	IQCJ-SCHIP1	64	61.6	2.4	0.041	-4.6	1e-9	0	0	0	35	155	18	64	58	49	40	79	55	63	0	3	3	1	1	1	1	5	4	5
ENSG00000169439	SDC2	1179.9	1157.6	22.3	0.019	-5.7	1e-9	0	0	0	485	1150	168	1545	4506	1010	636	774	705	597	47	28	10	51	17	10	14	23	14	9
ENSG00000280194	ENSG00000280194	168.3	25.7	142.6	5.531	2.5	1e-9	0	0	0	36	23	15	23	48	27	23	29	17	16	162	139	191	197	111	106	85	105	189	141
ENSG00000173372	C1QA	9592.4	9123.6	468.8	0.051	-4.3	1e-9	0	0	0	4362	9754	4850	12956	12138	8666	3576	15190	8891	10853	1027	384	397	139	286	1079	720	249	183	224
ENSG00000103064	SLC7A6	2444.3	624.5	1819.8	2.914	1.5	1e-9	0	0	0	644	587	548	533	733	396	695	828	838	443	1318	2119	1276	1667	1999	2435	1755	1881	1616	2132
ENSG00000164329	TENT2	3187.1	1106.2	2080.9	1.881	0.9	1e-9	0	0	0	1089	972	1191	840	1376	1004	1331	1122	1073	1064	2113	2152	2091	2398	2128	1999	2098	1862	2041	1927
ENSG00000011105	TSPAN9	2149.9	1931	218.9	0.113	-3.1	1.1e-9	0	0	0	1235	3023	971	1939	2674	1077	3219	1476	1974	1722	150	272	105	540	103	238	182	158	254	187
ENSG00000169239	CA5B	1162.8	223.9	938.9	4.19	2.1	1.1e-9	0	0	0	199	314	153	241	205	112	405	267	171	172	722	1270	1083	659	820	1169	1016	906	749	995
ENSG00000214176	PLEKHM1P1	7030.7	1906.2	5124.5	2.688	1.4	1.1e-9	0	0	0	2097	1882	2713	1734	1674	1324	1870	2102	1721	1945	7866	4928	4530	5768	4626	4926	4803	3175	5563	5060
ENSG00000125845	BMP2	544.7	541	3.7	0.007	-7.1	1.1e-9	0	0	0	369	947	100	742	1736	115	176	838	322	65	11	3	3	0	2	4	1	4	5	4
ENSG00000148180	GSN	14891.1	12505.1	2386	0.191	-2.4	1.1e-9	0	0	0	7244	17595	5176	19567	8589	13978	10886	12874	14014	15128	4422	1966	1667	2304	1792	2089	2629	2394	2920	1677
ENSG00000110799	VWF	14721.5	14508.9	212.6	0.015	-6.1	1.1e-9	0	0	0	6793	55524	7238	14030	9115	11007	25405	10906	3113	1958	82	292	104	567	126	159	269	138	166	223
ENSG00000172575	RASGRP1	3706.9	618.7	3088.2	4.989	2.3	1.1e-9	0	0	0	654	591	1176	334	608	381	438	767	622	616	1788	3335	5388	2000	2515	3664	2303	3380	2647	3862
ENSG00000165124	SVEP1	1909.7	1908.3	1.4	0.001	-10.2	1.1e-9	0	0	0	565	2991	290	840	807	291	11235	1325	260	479	3	0	0	2	1	1	2	0	0	5
ENSG00000157404	KIT	1402.3	1348.3	54	0.04	-4.6	1.1e-9	0	0	0	993	1959	287	823	2953	347	2470	2295	351	1005	34	57	24	88	53	72	48	78	54	32
ENSG00000115657	ABCB6	191.9	163.6	28.3	0.173	-2.5	1.1e-9	0	0	0	113	114	272	99	112	258	140	253	102	173	29	38	35	17	27	33	26	21	22	35
ENSG00000171729	TMEM51	821.6	735.5	86.1	0.117	-3.1	1.1e-9	0	0	0	643	632	322	1485	662	602	355	836	982	836	164	80	45	135	72	71	99	50	104	41
ENSG00000111644	ACRBP	1191.9	142.4	1049.5	7.366	2.9	1.1e-9	0	0	0	66	164	83	258	114	186	125	169	116	143	581	1224	495	2057	802	1217	1205	605	1495	814
ENSG00000087303	NID2	788.2	740.8	47.4	0.064	-4	1.1e-9	0	0	0	217	1629	150	698	1177	905	900	474	807	451	38	57	44	52	43	70	31	45	16	78
ENSG00000272631	ENSG00000272631	66.5	64.9	1.6	0.027	-5.2	1.1e-9	0	0	0	74	25	85	33	84	50	68	42	73	115	0	4	0	0	2	6	0	1	1	2
ENSG00000117215	PLA2G2D	845.2	836.1	9.1	0.011	-6.5	1.1e-9	0	0	0	217	2270	84	444	878	430	520	1725	922	871	1	5	5	2	9	3	25	24	8	9
ENSG00000134602	STK26	1750.7	395.1	1355.6	3.429	1.8	1.1e-9	0	0	0	494	307	426	199	431	708	294	329	370	393	956	1345	1676	1359	1343	1590	1227	1534	1201	1325
ENSG00000182957	SPATA13	5760.3	1385.2	4375.1	3.158	1.7	1.1e-9	0	0	0	1457	1282	1685	1096	1143	728	1629	1801	1451	1580	3170	5294	6986	4226	3902	4208	3427	4145	3547	4846
ENSG00000116237	ICMT	2883.2	2036.2	847	0.416	-1.3	1.1e-9	0	0	0	1490	1706	1609	1772	2854	2434	1652	2014	2458	2373	969	721	909	790	986	868	799	909	851	668
ENSG00000082497	SERTAD4	162.4	162.4	0	0.001	-10.3	1.1e-9	0	0	0	347	115	83	95	122	134	308	135	68	217	0	0	0	0	0	0	0	0	0	0
ENSG00000141519	CCDC40	513	496.6	16.4	0.033	-4.9	1.1e-9	0	0	0	626	381	262	345	215	197	2100	466	226	148	26	12	13	12	15	21	14	11	13	27
ENSG00000213203	GIMAP1	1953.6	347.2	1606.4	4.629	2.2	1.1e-9	0	0	0	284	524	218	336	397	168	524	475	345	201	1175	1275	1599	1347	2093	2062	2071	1960	1440	1042
ENSG00000198795	ZNF521	535.7	524.6	11.1	0.021	-5.6	1.1e-9	0	0	0	159	1378	178	496	440	226	1421	402	363	183	3	11	3	32	12	8	9	10	16	7
ENSG00000095066	HOOK2	2455.4	1929.4	526	0.273	-1.9	1.1e-9	0	0	0	3318	1517	2700	2486	1381	2129	1248	1581	1110	1824	695	585	367	536	545	581	519	507	475	450
ENSG00000127472	PLA2G5	125.5	124.9	0.6	0.006	-7.4	1.1e-9	0	0	0	39	230	19	163	106	57	396	104	61	74	0	0	0	1	0	3	2	0	0	0
ENSG00000131042	LILRB2	6202	435.2	5766.8	13.265	3.7	1.1e-9	0	0	0	167	498	94	500	450	593	209	1037	386	418	7758	4722	3099	6561	3862	9816	7875	5642	5778	2555
ENSG00000089169	RPH3A	477.5	8.2	469.3	57.257	5.8	1.1e-9	0	0	0	5	21	1	17	2	0	12	6	5	13	293	1458	327	350	416	373	653	371	167	285
ENSG00000089820	ARHGAP4	20868	3752.4	17115.6	4.561	2.2	1.1e-9	0	0	0	2171	5840	1573	6662	3587	2131	3712	4508	4481	2859	17068	15797	18658	16377	15183	19318	17199	16307	16626	18623
ENSG00000112851	ERBIN	6117.8	2033.2	4084.6	2.009	1	1.2e-9	0	0	0	1918	1978	1934	1383	2024	2619	2649	1812	2097	1918	3941	3859	4286	3910	4186	4248	4178	4276	4095	3867
ENSG00000138641	HERC3	2705	746.8	1958.2	2.622	1.4	1.2e-9	0	0	0	630	713	585	515	585	989	1099	969	870	513	2008	1899	1937	2045	1905	1927	2010	1933	1901	2017
ENSG00000237705	ENSG00000237705	33.8	1.8	32	15.314	3.9	1.2e-9	0	0	0	4	3	0	3	1	4	1	2	0	0	35	41	23	22	36	28	24	37	40	34
ENSG00000274008	Metazoa_SRP	284.7	25.2	259.5	10.283	3.4	1.2e-9	0	0	0	22	37	7	27	18	35	27	54	11	14	395	214	310	259	238	193	246	99	387	254
ENSG00000261578	ENSG00000261578	49.6	49.6	0	0.003	-8.6	1.2e-9	0	0	0	37	51	73	59	31	50	13	60	60	62	0	0	0	0	0	0	0	0	0	0
ENSG00000264522	OTUD7B	1195.3	929	266.3	0.287	-1.8	1.2e-9	0	0	0	1128	813	1389	732	898	1011	963	733	764	859	193	286	463	178	253	263	194	288	199	346
ENSG00000138744	NAAA	4543.5	812.8	3730.7	4.592	2.2	1.2e-9	0	0	0	638	760	452	861	1110	580	1014	1392	875	446	4955	3177	2249	4625	3667	3351	4809	2985	5031	2458
ENSG00000010278	CD9	4796.1	4471.3	324.8	0.073	-3.8	1.2e-9	0	0	0	5934	4464	995	5532	5869	6430	3787	2477	3864	5361	175	611	103	573	170	550	393	256	256	161
ENSG00000135905	DOCK10	6460	1503	4957	3.298	1.7	1.2e-9	0	0	0	1090	2012	800	1538	1565	1161	1823	1839	2167	1035	4122	5597	5743	3843	4262	5336	4560	5575	4151	6381
ENSG00000160789	LMNA	13526.9	11950.5	1576.4	0.132	-2.9	1.2e-9	0	0	0	8871	22341	9760	20178	10439	8596	13636	10902	7189	7593	2912	1859	2485	1487	636	1688	745	1346	1072	1534
ENSG00000281406	BLACAT1	236	233.8	2.2	0.01	-6.6	1.2e-9	0	0	0	536	41	574	175	177	278	23	134	109	291	2	1	0	2	3	7	2	0	2	3
ENSG00000164070	HSPA4L	235.4	232.3	3.1	0.014	-6.2	1.2e-9	0	0	0	328	74	115	48	63	701	394	147	133	320	0	7	3	7	1	3	3	1	3	3
ENSG00000130307	USHBP1	335.3	306.7	28.6	0.093	-3.4	1.2e-9	0	0	0	295	645	168	232	250	150	708	300	216	103	36	26	37	30	32	23	23	17	20	42
ENSG00000114166	KAT2B	3699.7	861	2838.7	3.297	1.7	1.2e-9	0	0	0	763	891	424	705	870	593	1551	1204	905	704	2771	2631	3204	2824	2778	3036	2405	3017	2763	2958
ENSG00000110811	P3H3	1218	1140.8	77.2	0.068	-3.9	1.2e-9	0	0	0	1210	1130	237	1295	3466	487	1390	532	1241	420	60	94	55	60	76	87	89	102	73	76
ENSG00000000938	FGR	26723.1	1552.9	25170.2	16.208	4	1.2e-9	0	0	0	921	4047	356	3521	1040	1082	488	1966	1188	920	36269	21529	20937	33111	24586	21033	27856	17364	31638	17379
ENSG00000109103	UNC119	3951.4	1149.3	2802.1	2.439	1.3	1.2e-9	0	0	0	749	1279	1012	1289	1356	1256	956	1127	1177	1292	3006	2644	2022	3729	2444	3227	3245	2048	2733	2923
ENSG00000285108	ENSG00000285108	189.4	189.1	0.3	0.002	-8.7	1.2e-9	0	0	0	66	40	130	65	283	46	46	796	317	102	0	0	1	2	0	0	0	0	0	0
ENSG00000025434	NR1H3	1845.9	1546.2	299.7	0.194	-2.4	1.2e-9	0	0	0	1051	1657	1852	1663	1486	843	967	2234	1314	2395	577	219	295	405	269	275	285	138	258	276
ENSG00000082684	SEMA5B	295.7	293.9	1.8	0.007	-7.2	1.3e-9	0	0	0	38	404	36	334	264	1295	226	133	89	120	1	2	0	2	3	1	2	3	1	3
ENSG00000140945	CDH13	407.8	383.7	24.1	0.063	-4	1.3e-9	0	0	0	294	324	146	419	609	781	491	414	183	176	32	39	23	22	18	45	22	5	27	8
ENSG00000279166	ENSG00000279166	79	5.1	73.9	14.178	3.8	1.3e-9	0	0	0	9	3	7	1	6	3	3	2	13	4	124	40	82	85	65	41	58	144	57	43
ENSG00000123131	PRDX4	2027.2	1699	328.2	0.193	-2.4	1.3e-9	0	0	0	1534	1263	577	3115	1544	1238	1286	1142	2475	2816	358	279	319	281	311	288	369	361	416	300
ENSG00000163531	NFASC	1490.2	1486	4.2	0.003	-8.4	1.3e-9	0	0	0	265	2966	476	1157	628	330	7585	758	492	203	7	4	8	7	1	2	0	3	2	8
ENSG00000100427	MLC1	789.6	61.6	728	11.793	3.6	1.3e-9	0	0	0	36	143	71	81	51	27	110	61	20	16	685	715	445	543	625	1200	605	635	939	888
ENSG00000163435	ELF3	5599	5474.2	124.8	0.023	-5.5	1.3e-9	0	0	0	7902	5230	6257	9718	400	1082	5169	13298	1016	4670	168	100	119	243	119	84	93	58	105	159
ENSG00000198947	DMD	363.5	353.8	9.7	0.027	-5.2	1.3e-9	0	0	0	215	404	238	197	322	208	1244	423	102	185	1	16	3	12	10	7	9	6	23	10
ENSG00000111860	CEP85L	2487.1	397.4	2089.7	5.259	2.4	1.3e-9	0	0	0	339	529	166	257	523	260	611	532	549	208	1255	2561	1840	1968	2206	2784	1639	1851	1961	2832
ENSG00000146205	ANO7	106.4	97.8	8.6	0.088	-3.5	1.3e-9	0	0	0	66	76	176	175	109	105	89	92	47	43	15	16	4	11	8	11	5	3	5	8
ENSG00000116141	MARK1	153.6	151.8	1.8	0.014	-6.2	1.3e-9	0	0	0	55	214	67	156	142	329	277	146	69	63	0	6	0	0	2	0	1	6	2	1
ENSG00000166068	SPRED1	1853.5	1584.7	268.8	0.17	-2.6	1.3e-9	0	0	0	1417	931	1201	907	3657	1447	1106	1630	1545	2006	384	282	106	286	279	354	320	238	208	231
ENSG00000169758	TMEM266	120.1	102.7	17.4	0.172	-2.5	1.3e-9	0	0	0	61	101	39	134	110	109	167	99	123	84	21	12	12	19	24	21	16	23	16	10
ENSG00000159214	CCDC24	647.2	535.8	111.4	0.208	-2.3	1.3e-9	0	0	0	532	304	628	615	398	559	819	524	250	729	166	129	99	116	71	128	119	104	125	57
ENSG00000186377	CYP4X1	203.1	202.7	0.4	0.003	-8.6	1.3e-9	0	0	0	223	203	278	148	41	17	808	230	24	55	1	1	0	1	0	0	0	1	0	0
ENSG00000173083	HPSE	1724	277.7	1446.3	5.211	2.4	1.3e-9	0	0	0	308	271	199	282	237	263	206	412	372	227	3045	1316	846	2238	1334	1061	1288	1035	1592	708
ENSG00000152284	TCF7L1	778.7	716.2	62.5	0.088	-3.5	1.3e-9	0	0	0	602	1662	239	707	719	940	1199	579	356	159	60	59	36	74	80	67	73	66	40	70
ENSG00000106638	TBL2	1604.6	1159.4	445.2	0.384	-1.4	1.3e-9	0	0	0	1005	842	1174	1332	1016	1614	827	1187	965	1632	482	380	433	560	478	383	407	486	475	368
ENSG00000174950	CD164L2	192.6	191.4	1.2	0.007	-7.2	1.3e-9	0	0	0	130	55	93	71	32	166	553	297	63	454	2	0	4	2	1	2	0	1	0	0
ENSG00000089225	TBX5	396.2	396.2	0	0	-11.6	1.3e-9	0	0	0	383	758	140	488	236	231	915	440	213	158	0	0	0	0	0	0	0	0	0	0
ENSG00000182580	EPHB3	956.7	908.6	48.1	0.053	-4.2	1.3e-9	0	0	0	330	576	993	527	804	1413	967	1393	756	1327	104	62	10	29	37	48	67	44	75	5
ENSG00000137070	IL11RA	3957.7	829.6	3128.1	3.768	1.9	1.3e-9	0	0	0	1085	1172	820	898	765	393	1232	879	544	508	2611	3857	3135	2195	3330	3672	2822	3253	2454	3952
ENSG00000273855	ENSG00000273855	82.2	11.7	70.5	6.069	2.6	1.4e-9	0	0	0	13	20	12	16	11	8	9	12	3	13	98	71	69	74	73	74	63	46	41	96
ENSG00000276023	DUSP14	71.8	60.3	11.5	0.191	-2.4	1.4e-9	0	0	0	25	66	64	56	67	46	70	62	87	60	9	14	17	6	18	10	9	12	12	8
ENSG00000189337	KAZN	420.6	412.4	8.2	0.02	-5.6	1.4e-9	0	0	0	243	709	235	390	237	92	1152	442	206	418	32	4	3	6	12	4	8	8	1	4
ENSG00000101307	SIRPB1	2908.1	185	2723.1	14.725	3.9	1.4e-9	0	0	0	79	546	147	183	286	82	117	249	72	89	3673	3163	2503	3712	3499	1405	3761	1712	2623	1180
ENSG00000137161	CNPY3	7673.8	1983	5690.8	2.87	1.5	1.4e-9	0	0	0	1547	2495	1627	3132	2135	1387	2057	1811	1799	1840	6443	5460	4068	7571	5607	4326	6540	5294	7007	4592
ENSG00000145362	ANK2	669.4	665.8	3.6	0.006	-7.5	1.4e-9	0	0	0	187	2211	121	1145	564	209	1274	463	272	212	1	11	3	1	2	0	0	3	11	4
ENSG00000132561	MATN2	549	524.7	24.3	0.047	-4.4	1.4e-9	0	0	0	278	1307	162	846	405	163	962	292	198	634	38	30	14	19	18	36	8	29	20	31
ENSG00000206828	RNVU1-30	108.7	7.8	100.9	12.649	3.7	1.4e-9	0	0	0	9	16	8	11	4	10	4	2	9	5	224	73	108	139	68	64	77	30	98	128
ENSG00000154065	ANKRD29	515.8	504.4	11.4	0.023	-5.5	1.4e-9	0	0	0	206	620	2165	178	166	641	326	440	106	196	5	16	8	13	12	17	10	8	11	14
ENSG00000164916	FOXK1	5202.7	1644.4	3558.3	2.164	1.1	1.4e-9	0	0	0	1756	1650	1559	1036	1736	1932	1489	1519	1823	1944	3566	4280	3405	3621	2932	3886	3071	3186	3282	4354
ENSG00000150764	DIXDC1	536	497.6	38.4	0.077	-3.7	1.4e-9	0	0	0	285	472	482	252	426	329	1068	463	917	282	15	56	54	15	25	67	20	67	33	32
ENSG00000116857	TMEM9	2604.8	2109.1	495.7	0.235	-2.1	1.4e-9	0	0	0	2840	1234	3093	1379	2567	3388	1536	1525	1184	2345	781	384	453	454	560	449	496	540	429	411
ENSG00000165816	VWA2	671.5	669.8	1.7	0.003	-8.4	1.4e-9	0	0	0	872	120	3305	122	473	766	367	205	68	400	2	0	1	2	4	0	2	2	4	0
ENSG00000166483	WEE1	1231	1001.1	229.9	0.23	-2.1	1.4e-9	0	0	0	1320	932	855	745	1066	747	977	834	1262	1273	171	196	478	133	240	137	263	165	246	270
ENSG00000072518	MARK2	5503.6	1889.9	3613.7	1.912	0.9	1.4e-9	0	0	0	1644	2090	2093	1939	1446	1908	1563	1946	1789	2481	3904	3466	3868	3643	3565	3536	3690	3624	3769	3072
ENSG00000113555	PCDH12	1284.2	1092.2	192	0.176	-2.5	1.4e-9	0	0	0	1155	2311	500	944	865	928	1729	1179	700	611	267	215	163	163	124	263	194	159	151	221
ENSG00000158417	EIF5B	4606.8	3097.1	1509.7	0.487	-1	1.4e-9	0	0	0	3237	3656	3201	3557	2695	3175	2097	2646	2890	3817	1643	1458	1715	1284	1393	1595	1316	1636	1577	1480
ENSG00000238152	OR7E140P	124	2.9	121.1	41.723	5.4	1.5e-9	0	0	0	2	0	1	3	1	2	0	11	6	3	82	105	105	289	137	39	110	82	193	69
ENSG00000000971	CFH	3919.3	3662.4	256.9	0.07	-3.8	1.5e-9	0	0	0	5600	6041	728	5943	5738	2178	4565	2160	2633	1038	120	350	105	249	291	238	227	332	301	356
ENSG00000163660	CCNL1	19590.3	5027.8	14562.5	2.896	1.5	1.5e-9	0	0	0	4896	6769	3605	5236	4622	5550	5765	5486	4491	3858	16369	14997	18987	16795	12201	11149	11521	8737	15026	19843
ENSG00000164237	CMBL	647.9	636.9	11	0.017	-5.8	1.5e-9	0	0	0	439	255	1675	201	707	1789	399	217	544	143	6	21	3	28	5	15	6	4	11	11
ENSG00000141524	TMC6	19735.3	5142.3	14593	2.838	1.5	1.5e-9	0	0	0	4134	5654	6871	4889	5200	4288	3966	5634	4954	5833	8441	15674	19638	10925	13564	17564	14490	14833	11691	19110
ENSG00000075643	MOCOS	307.3	299.1	8.2	0.028	-5.2	1.5e-9	0	0	0	350	184	464	253	210	416	138	599	258	119	12	3	6	19	3	4	1	6	26	2
ENSG00000137269	LRRC1	450.8	380.6	70.2	0.184	-2.4	1.5e-9	0	0	0	292	423	480	406	267	325	249	290	227	847	55	89	67	45	57	50	83	85	69	102
ENSG00000172543	CTSW	6068	668.2	5399.8	8.084	3	1.5e-9	0	0	0	357	953	341	659	465	796	241	1086	973	811	3837	3150	10267	3809	3580	6443	3128	6588	5665	7531
ENSG00000122873	CISD1	507.1	381	126.1	0.331	-1.6	1.5e-9	0	0	0	369	338	489	312	378	415	302	254	466	487	139	124	128	108	138	115	131	137	166	75
ENSG00000164294	GPX8	708	708	0	0	-12.5	1.6e-9	0	0	0	509	579	95	748	1617	728	766	350	1244	444	0	0	0	0	0	0	0	0	0	0
ENSG00000188706	ZDHHC9	3096.5	2961.1	135.4	0.046	-4.4	1.6e-9	0	0	0	3951	1639	3501	1486	371	3423	624	3261	1790	9565	183	142	129	130	116	157	107	131	115	144
ENSG00000114790	ARHGEF26	130.3	129.8	0.5	0.004	-7.9	1.6e-9	0	0	0	88	65	33	26	22	411	139	323	55	136	0	1	3	0	1	0	0	0	0	0
ENSG00000105707	HPN	1066	1057.7	8.3	0.008	-7	1.6e-9	0	0	0	1606	385	2813	760	385	2231	57	872	75	1393	8	8	22	5	1	9	7	4	10	9
ENSG00000107099	DOCK8	12947.4	2550.7	10396.7	4.076	2	1.6e-9	0	0	0	1578	4125	1398	2713	2304	1773	3419	3842	2939	1416	11352	11774	10444	10624	9982	9508	11308	12359	9871	6745
ENSG00000131831	RAI2	386.6	376.2	10.4	0.028	-5.2	1.6e-9	0	0	0	294	804	95	662	329	131	714	378	179	176	1	17	4	4	21	8	16	16	5	12
ENSG00000168528	SERINC2	2458.7	2237.4	221.3	0.099	-3.3	1.6e-9	0	0	0	2874	1495	2212	5924	3167	1224	684	1694	778	2322	247	249	195	283	261	214	208	197	260	99
ENSG00000256720	BTG1P1	129	11.1	117.9	10.42	3.4	1.6e-9	0	0	0	16	13	7	6	17	5	10	16	15	6	123	78	154	39	88	109	64	133	128	263
ENSG00000187239	FNBP1	10070.1	2517.3	7552.8	3	1.6	1.6e-9	0	0	0	3222	3409	1175	2901	2506	1714	2590	2876	2822	1958	7762	6399	10063	7342	7368	7279	6904	8508	7314	6589
ENSG00000133392	MYH11	2939	2934.1	4.9	0.002	-9.2	1.6e-9	0	0	0	959	10156	1269	2338	878	116	9082	3915	506	122	4	5	1	5	2	5	3	11	8	5
ENSG00000263847	ENSG00000263847	148.2	23.4	124.8	5.301	2.4	1.6e-9	0	0	0	25	23	24	15	21	26	40	27	20	13	124	162	115	152	99	96	103	73	89	235
ENSG00000042317	SPATA7	310.9	228.9	82	0.358	-1.5	1.6e-9	0	0	0	218	205	237	195	223	250	335	229	206	191	69	102	62	91	82	97	93	68	70	86
ENSG00000159212	CLIC6	1282.8	1273.7	9.1	0.007	-7.1	1.6e-9	0	0	0	3327	1295	584	1294	126	178	1976	545	329	3083	0	9	6	5	12	4	3	17	20	15
ENSG00000159339	PADI4	1503.4	32.3	1471.1	45.326	5.5	1.6e-9	0	0	0	26	94	10	96	17	18	7	18	17	20	1708	1470	405	2216	2144	544	1368	724	3326	806
ENSG00000174059	CD34	2980.4	2933.1	47.3	0.016	-6	1.6e-9	0	0	0	2539	9313	1174	2644	2269	2022	4408	2887	1142	933	8	39	17	176	49	5	35	42	64	38
ENSG00000150760	DOCK1	2051.1	1985.5	65.6	0.033	-4.9	1.7e-9	0	0	0	2213	2313	2600	1440	3048	1458	2212	1423	1425	1723	333	28	15	51	37	45	40	35	49	23
ENSG00000224982	TMEM233	75.3	74.6	0.7	0.011	-6.5	1.7e-9	0	0	0	33	95	33	73	71	34	90	179	103	35	0	0	0	0	0	5	2	0	0	0
ENSG00000154144	TBRG1	4354.3	1444.8	2909.5	2.014	1	1.7e-9	0	0	0	1556	1757	1478	1671	1323	1047	1495	1574	1451	1096	2772	3029	3213	3037	2791	2949	2779	2254	2908	3363
ENSG00000214530	STARD10	1444.2	1224.3	219.9	0.18	-2.5	1.7e-9	0	0	0	1205	984	2520	2187	539	878	759	671	1443	1057	249	191	172	201	222	215	197	318	194	240
ENSG00000080293	SCTR	601	600.6	0.4	0.001	-10.1	1.7e-9	0	0	0	700	309	2730	1278	44	65	101	299	87	393	1	0	0	0	0	1	0	2	0	0
ENSG00000118785	SPP1	12123.1	12121.1	2	0	-12.5	1.7e-9	0	0	0	1072	6170	256	78073	2545	6526	1032	15698	675	9164	1	2	4	1	1	1	1	7	0	2
ENSG00000141338	ABCA8	962.2	962	0.2	0	-11.5	1.7e-9	0	0	0	403	992	55	474	1143	107	5150	1018	243	35	0	1	0	0	0	0	0	1	0	0
ENSG00000134242	PTPN22	2123.9	446.8	1677.1	3.755	1.9	1.7e-9	0	0	0	389	421	284	387	488	361	466	790	521	361	1804	1351	3248	1371	1348	1737	1330	1207	1673	1702
ENSG00000156049	GNA14	293.9	292.1	1.8	0.007	-7.2	1.7e-9	0	0	0	433	338	92	146	99	38	555	313	77	830	3	2	0	0	5	0	4	1	3	0
ENSG00000132334	PTPRE	11664.6	1894	9770.6	5.158	2.4	1.7e-9	0	0	0	2209	3011	1144	1690	2533	2700	1555	1615	1342	1141	12626	12545	9808	17605	7599	5495	7042	5881	11181	7924
ENSG00000172236	TPSAB1	1672.4	1665.7	6.7	0.004	-8	1.7e-9	0	0	0	1068	3494	411	4844	156	440	2286	2646	738	574	7	4	0	30	0	3	1	12	3	7
ENSG00000140859	KIFC3	3272.1	2811.2	460.9	0.164	-2.6	1.7e-9	0	0	0	1888	3107	3809	3001	3323	1453	1744	2684	3909	3194	1098	360	185	395	302	471	517	350	442	489
ENSG00000172766	NAA16	1694.8	459.1	1235.7	2.692	1.4	1.7e-9	0	0	0	445	406	537	345	548	334	713	461	469	333	1090	1479	1510	1098	1248	1193	1055	1071	1031	1582
ENSG00000057935	MTA3	1452.9	1051.6	401.3	0.382	-1.4	1.7e-9	0	0	0	1120	1062	1039	921	872	1434	1053	877	793	1345	281	420	453	270	475	467	423	404	329	491
ENSG00000143494	VASH2	139.7	123.4	16.3	0.134	-2.9	1.7e-9	0	0	0	124	105	67	69	201	160	112	179	166	51	7	21	13	17	12	20	28	19	15	11
ENSG00000185483	ROR1	267.8	261.7	6.1	0.024	-5.4	1.8e-9	0	0	0	74	197	188	152	189	952	256	335	157	117	4	15	1	2	10	4	8	1	12	4
ENSG00000134247	PTGFRN	1874.6	1746.8	127.8	0.073	-3.8	1.8e-9	0	0	0	982	1745	1263	2448	2762	1778	1432	820	2832	1406	391	97	38	137	54	147	158	119	81	56
ENSG00000182240	BACE2	1707	1609.3	97.7	0.061	-4	1.8e-9	0	0	0	1337	3363	1168	3168	1597	520	1697	1051	1720	472	44	138	28	75	97	85	104	222	127	57
ENSG00000047457	CP	2136	2116.4	19.6	0.009	-6.7	1.8e-9	0	0	0	8936	1182	581	4180	218	1224	2551	1612	452	228	23	14	14	21	21	21	33	18	12	19
ENSG00000172243	CLEC7A	9473.4	1202	8271.4	6.882	2.8	1.8e-9	0	0	0	1190	1124	669	1649	1306	1477	487	1888	804	1426	14446	8423	5625	15414	8225	4701	8306	3797	7763	6014
ENSG00000183160	TMEM119	1817	1766	51	0.029	-5.1	1.8e-9	0	0	0	368	4368	394	2016	2512	541	4581	1299	1090	491	43	50	78	56	36	33	67	39	26	82
ENSG00000119650	IFT43	678.1	511.8	166.3	0.325	-1.6	1.8e-9	0	0	0	490	650	484	699	392	502	651	502	484	264	115	193	191	156	166	190	190	163	129	170
ENSG00000175745	NR2F1	987.6	987.6	0	0	-12.9	1.8e-9	0	0	0	931	1467	352	830	477	653	3200	985	631	350	0	0	0	0	0	0	0	0	0	0
ENSG00000259803	SLC22A31	5338.5	5293.9	44.6	0.008	-6.9	1.8e-9	0	0	0	11199	2092	12629	1228	2179	3211	212	6642	864	12683	81	27	73	28	48	73	33	36	16	31
ENSG00000177202	SPACA4	64.8	63.2	1.6	0.03	-5.1	1.8e-9	0	0	0	97	16	51	125	34	66	27	132	20	64	2	4	0	2	2	2	1	0	1	2
ENSG00000044090	CUL7	3277.3	2393.2	884.1	0.369	-1.4	1.8e-9	0	0	0	2367	2032	2626	2143	2533	2135	2007	1940	1592	4557	873	1025	789	888	803	877	975	866	924	821
ENSG00000148225	WDR31	166.2	153.4	12.8	0.083	-3.6	1.8e-9	0	0	0	192	86	290	52	79	137	320	201	75	102	13	12	12	9	12	11	18	16	4	21
ENSG00000124839	RAB17	822	815.8	6.2	0.008	-7	1.8e-9	0	0	0	1809	432	2485	801	400	710	324	423	278	496	37	1	4	1	1	2	2	4	2	8
ENSG00000258926	ENSG00000258926	214.1	18.7	195.4	10.327	3.4	1.8e-9	0	0	0	33	29	7	11	17	10	26	26	22	6	113	229	415	139	167	181	149	127	153	281
ENSG00000197380	DACT3	256.7	248.3	8.4	0.034	-4.9	1.8e-9	0	0	0	125	543	99	320	201	87	616	263	124	105	6	9	3	10	4	8	8	10	2	24
ENSG00000262766	ENSG00000262766	185.5	34.8	150.7	4.333	2.1	1.9e-9	0	0	0	60	22	31	28	31	27	48	42	31	28	172	139	141	215	144	118	144	82	160	192
ENSG00000101955	SRPX	607.1	603.6	3.5	0.006	-7.4	1.9e-9	0	0	0	214	716	102	497	1064	309	541	342	2201	50	0	3	1	9	12	1	1	5	2	1
ENSG00000167617	CDC42EP5	210.1	210.1	0	0.001	-10.7	1.9e-9	0	0	0	159	274	24	261	293	161	241	132	213	343	0	0	0	0	0	0	0	0	0	0
ENSG00000105245	NUMBL	1769.6	1438.7	330.9	0.23	-2.1	1.9e-9	0	0	0	1045	1440	855	1351	2399	2796	1113	1296	1449	643	264	385	323	291	303	415	337	309	316	366
ENSG00000085982	USP40	2519.1	1765.6	753.5	0.427	-1.2	1.9e-9	0	0	0	2067	1430	2478	1682	1684	1295	1808	1466	1587	2159	927	786	732	804	837	765	824	533	652	675
ENSG00000174125	TLR1	1965.1	405.3	1559.8	3.849	1.9	1.9e-9	0	0	0	269	355	311	451	523	326	582	531	379	326	2907	1297	1046	2109	1316	1251	1714	1159	1657	1142
ENSG00000114331	ACAP2	5126.2	1318.9	3807.3	2.887	1.5	1.9e-9	0	0	0	1022	1096	1059	781	1342	1602	1685	1596	1491	1515	5597	3904	3136	5021	3904	3289	3557	3139	3782	2744
ENSG00000157554	ERG	920.4	900.6	19.8	0.022	-5.5	1.9e-9	0	0	0	766	2855	371	797	488	509	1626	895	503	196	8	19	4	66	11	11	12	14	38	15
ENSG00000263941	RN7SL32P	25.6	1.6	24	13.831	3.8	1.9e-9	0	0	0	0	3	0	4	1	1	3	1	3	0	31	23	26	33	18	16	23	17	22	31
ENSG00000109625	CPZ	64.9	64.9	0	0.002	-9	1.9e-9	0	0	0	33	34	29	68	94	61	117	64	105	44	0	0	0	0	0	0	0	0	0	0
ENSG00000083223	TUT7	3775.9	1093.6	2682.3	2.452	1.3	1.9e-9	0	0	0	1430	1181	730	893	1014	832	1217	1178	1542	919	2459	2640	2826	3202	2900	2362	2984	2043	2967	2440
ENSG00000151914	DST	6784	6133.3	650.7	0.106	-3.2	1.9e-9	0	0	0	4222	6782	2129	5078	5122	6656	16584	7140	4693	2927	797	894	231	884	681	850	717	408	612	433
ENSG00000262655	SPON1	1701.4	1606.7	94.7	0.059	-4.1	1.9e-9	0	0	0	766	2279	287	1481	1604	588	5465	1560	1328	709	80	92	74	69	84	118	83	95	111	141
ENSG00000106299	WASL	1661	1315.1	345.9	0.263	-1.9	1.9e-9	0	0	0	1165	862	1606	595	1084	2248	1416	1286	1370	1519	452	341	330	511	258	264	264	362	368	309
ENSG00000130755	GMFG	5749.5	972.2	4777.3	4.914	2.3	2e-9	0	0	0	648	2079	422	1701	830	667	726	1032	954	663	6069	4239	4498	5123	4268	4234	5502	4478	5228	4134
ENSG00000279086	ENSG00000279086	104.7	11.2	93.5	8.309	3.1	2e-9	0	0	0	9	9	2	11	7	14	11	16	20	13	88	60	141	90	43	95	152	83	70	113
ENSG00000213090	SCYL2P1	34.1	3.3	30.8	8.571	3.1	2e-9	0	0	0	5	5	3	2	1	5	5	5	1	1	27	36	21	15	28	22	37	42	24	56
ENSG00000158769	F11R	3971	3211.5	759.5	0.237	-2.1	2e-9	0	0	0	4720	2132	4164	3025	2878	3142	2352	2935	2434	4333	1643	586	521	948	657	565	605	746	769	555
ENSG00000163947	ARHGEF3	4894.4	1268.4	3626	2.859	1.5	2e-9	0	0	0	1155	2095	827	1271	1238	997	1293	1596	1213	999	2712	3524	5100	2860	3293	4282	2987	3583	4109	3810
ENSG00000178878	APOLD1	1123.3	1069	54.3	0.051	-4.3	2.1e-9	0	0	0	571	4094	683	1201	649	1080	345	901	815	351	46	89	29	26	55	70	54	86	35	53
ENSG00000102218	RP2	1485.8	360.5	1125.3	3.121	1.6	2.1e-9	0	0	0	311	385	260	409	407	310	396	470	327	330	1827	1064	889	1478	1026	963	1153	812	1391	650
ENSG00000120690	ELF1	6726.4	1949.2	4777.2	2.451	1.3	2.1e-9	0	0	0	1728	3266	1787	2080	1702	1495	2295	1881	1881	1377	4146	5393	5504	5404	4453	4099	4649	4868	4945	4311
ENSG00000150281	CTF1	157.7	144.7	13	0.09	-3.5	2.1e-9	0	0	0	216	126	155	82	136	173	243	167	57	92	20	8	3	13	29	17	7	11	13	9
ENSG00000173757	STAT5B	10162.4	2722.3	7440.1	2.733	1.5	2.1e-9	0	0	0	2050	4917	2768	2798	2316	2267	3214	2787	2210	1896	6709	7916	8876	6400	7584	7712	6924	8016	6158	8106
ENSG00000163053	SLC16A14	180.1	167.3	12.8	0.077	-3.7	2.1e-9	0	0	0	159	121	146	81	157	305	298	173	160	73	1	18	19	7	18	11	21	12	9	12
ENSG00000178971	CTC1	8379	2277.4	6101.6	2.679	1.4	2.1e-9	0	0	0	1985	3058	2088	2398	1942	2383	2507	2566	2095	1752	3756	6083	6629	4227	6639	8292	5812	6290	4944	8344
ENSG00000050327	ARHGEF5	596.9	517	79.9	0.155	-2.7	2.1e-9	0	0	0	457	266	478	373	319	1378	295	522	608	474	77	89	90	71	89	121	54	62	54	92
ENSG00000180628	PCGF5	3267.3	920.3	2347	2.55	1.4	2.1e-9	0	0	0	693	922	801	737	1275	914	1339	1014	867	641	1621	2394	2512	2609	2323	2927	2323	2449	2308	2004
ENSG00000114805	PLCH1	446.8	437.1	9.7	0.022	-5.5	2.1e-9	0	0	0	567	137	1448	128	243	134	519	370	121	704	9	19	4	10	2	5	14	7	20	7
ENSG00000054598	FOXC1	450.5	445.8	4.7	0.011	-6.5	2.1e-9	0	0	0	60	923	335	409	270	948	491	862	112	48	4	7	0	4	4	7	14	1	2	4
ENSG00000185467	KPNA7	60	59.6	0.4	0.009	-6.8	2.1e-9	0	0	0	52	21	20	86	30	161	30	98	14	84	0	3	1	0	0	0	0	0	0	0
ENSG00000152413	HOMER1	218.7	188.6	30.1	0.159	-2.6	2.1e-9	0	0	0	144	230	106	216	135	229	134	147	194	351	9	31	45	43	27	27	27	37	21	34
ENSG00000167208	SNX20	3076.4	640.1	2436.3	3.808	1.9	2.1e-9	0	0	0	335	881	256	870	849	506	531	846	732	595	2359	2412	1783	2703	2771	2276	2529	2607	2910	2013
ENSG00000132000	PODNL1	522.6	491.9	30.7	0.063	-4	2.1e-9	0	0	0	1159	309	234	440	1143	344	516	109	310	355	63	26	31	52	30	22	19	26	17	21
ENSG00000146828	SLC12A9	9185.8	2557	6628.8	2.592	1.4	2.1e-9	0	0	0	2221	2480	2302	2546	2497	3265	1749	3049	2798	2663	10891	5688	6194	7462	5717	6317	7241	4716	6620	5442
ENSG00000171016	PYGO1	127.2	127.2	0	0.001	-10	2.1e-9	0	0	0	110	77	43	64	124	256	248	149	128	73	0	0	0	0	0	0	0	0	0	0
ENSG00000198160	MIER1	2492.4	840.2	1652.2	1.966	1	2.1e-9	0	0	0	790	718	735	724	883	986	801	927	931	907	1641	1680	2223	1931	1560	1591	1432	1350	1513	1601
ENSG00000103021	CCDC113	351.5	347	4.5	0.013	-6.3	2.1e-9	0	0	0	258	111	371	120	109	167	1699	412	74	149	2	4	4	1	7	4	3	8	9	3
ENSG00000261488	TBILA	124.7	121.9	2.8	0.024	-5.4	2.1e-9	0	0	0	73	47	278	171	48	120	70	166	186	60	0	1	1	1	4	8	2	1	1	9
ENSG00000261644	CYLD-AS1	420.3	79.9	340.4	4.255	2.1	2.1e-9	0	0	0	38	106	59	93	102	66	75	79	121	60	257	281	424	353	274	504	317	205	421	368
ENSG00000105483	CARD8	6998	1950	5048	2.589	1.4	2.2e-9	0	0	0	1975	2562	1219	1818	2023	1790	2526	2503	1862	1222	4651	5356	4605	4477	5381	6880	5258	4601	4690	4581
ENSG00000237943	PRKCQ-AS1	1538.5	151.7	1386.8	9.127	3.2	2.2e-9	0	0	0	210	179	123	140	118	63	129	307	197	51	609	1524	922	607	1657	2114	1905	1981	820	1729
ENSG00000128595	CALU	7312.6	6258.6	1054	0.168	-2.6	2.2e-9	0	0	0	3611	4245	2402	4879	10386	10406	3119	4546	10997	7995	1423	879	972	1323	1055	857	1010	963	1082	976
ENSG00000134086	VHL	3137.8	1140.4	1997.4	1.752	0.8	2.2e-9	0	0	0	1150	1202	1196	1075	1280	876	1135	1146	1287	1057	2274	1957	1809	2080	2025	1815	2073	2211	1994	1736
ENSG00000149380	P4HA3	309.2	302.6	6.6	0.022	-5.5	2.2e-9	0	0	0	79	589	39	482	446	223	200	209	485	274	5	15	8	4	8	13	2	0	8	3
ENSG00000140030	GPR65	1338.8	269.7	1069.1	3.969	2	2.2e-9	0	0	0	166	306	137	332	327	124	246	423	369	267	1037	906	1227	1348	1035	960	849	1300	1074	955
ENSG00000152527	PLEKHH2	1678.6	1637	41.6	0.026	-5.3	2.2e-9	0	0	0	1374	1752	940	973	992	787	5224	2889	705	734	4	78	19	16	25	114	41	54	39	26
ENSG00000179912	R3HDM2	2670.3	945.5	1724.8	1.824	0.9	2.2e-9	0	0	0	1004	1153	798	944	962	738	1065	827	896	1068	1557	1804	1631	1787	1795	1747	1715	1678	1586	1948
ENSG00000140538	NTRK3	226.7	226	0.7	0.004	-8	2.2e-9	0	0	0	66	713	93	337	135	15	577	209	70	45	0	1	0	0	2	0	2	0	1	1
ENSG00000185883	ATP6V0C	297.8	67.4	230.4	3.408	1.8	2.2e-9	0	0	0	84	47	51	74	73	66	69	90	66	54	271	229	267	192	150	219	230	142	297	307
ENSG00000168679	SLC16A4	459.2	431.6	27.6	0.064	-4	2.2e-9	0	0	0	279	233	928	452	255	101	411	198	327	1132	28	18	19	19	51	39	23	30	34	15
ENSG00000137857	DUOX1	1621	1514.5	106.5	0.07	-3.8	2.3e-9	0	0	0	2069	1413	2190	1484	1086	166	3415	1804	476	1042	57	119	95	58	108	154	116	153	92	113
ENSG00000130528	HRC	60.1	59.7	0.4	0.009	-6.8	2.3e-9	0	0	0	37	188	38	91	50	14	105	36	15	23	0	0	0	2	1	0	0	1	0	0
ENSG00000134900	TPP2	4901.6	1527.6	3374	2.208	1.1	2.3e-9	0	0	0	1843	1268	1768	1154	1740	1367	1842	1520	1762	1012	2946	3545	3478	3288	3304	3242	3094	3180	3275	4388
ENSG00000153310	CYRIB	6308	1783	4525	2.538	1.3	2.3e-9	0	0	0	1935	1881	1494	1691	1913	1856	928	1974	1877	2281	6066	3918	4685	5263	4136	3919	4399	3712	5449	3703
ENSG00000134250	NOTCH2	19475.8	4592.4	14883.4	3.241	1.7	2.3e-9	0	0	0	4340	3432	3183	2990	4803	4901	5372	5344	5464	6095	20210	15505	10162	23024	14503	11621	14332	10576	16940	11961
ENSG00000167984	NLRC3	5748.8	1041.1	4707.7	4.522	2.2	2.3e-9	0	0	0	802	1332	696	854	1277	627	1238	1463	1407	715	2392	4420	7811	2821	5083	5189	3892	5583	3435	6451
ENSG00000139865	TTC6	70.2	70	0.2	0.005	-7.7	2.3e-9	0	0	0	17	13	147	37	37	33	226	65	17	108	0	2	0	0	0	0	0	0	0	0
ENSG00000204420	MPIG6B	239.3	3	236.3	80.608	6.3	2.3e-9	0	0	0	0	9	1	2	0	2	9	4	3	0	98	342	82	581	79	248	283	129	312	209
ENSG00000171388	APLN	414.9	413.4	1.5	0.004	-7.9	2.3e-9	0	0	0	284	1936	108	292	174	260	43	489	38	510	0	3	1	0	1	3	3	0	1	3
ENSG00000204397	CARD16	1753.1	330.5	1422.6	4.303	2.1	2.3e-9	0	0	0	319	548	220	527	256	199	213	403	361	259	1776	1080	1090	2080	1373	1194	1641	1037	1964	991
ENSG00000070018	LRP6	1189.1	1108.3	80.8	0.073	-3.8	2.3e-9	0	0	0	1177	821	2130	506	1012	807	1720	1045	738	1127	27	100	38	29	89	152	113	90	20	150
ENSG00000140545	MFGE8	5614.4	4782	832.4	0.174	-2.5	2.3e-9	0	0	0	3094	6014	2558	7095	7617	3156	7756	3648	4029	2853	335	973	706	590	812	1008	1029	988	649	1234
ENSG00000138193	PLCE1	677.2	614.1	63.1	0.103	-3.3	2.4e-9	0	0	0	408	829	189	441	443	573	1437	856	673	292	41	63	44	22	84	76	86	90	51	74
ENSG00000150672	DLG2	223.3	208.1	15.2	0.074	-3.8	2.4e-9	0	0	0	86	535	101	245	207	213	376	72	117	129	13	17	5	9	20	20	15	23	16	14
ENSG00000133026	MYH10	4495.6	4212.7	282.9	0.067	-3.9	2.4e-9	0	0	0	1827	7245	2441	2176	2148	3371	15282	3667	2200	1770	240	457	295	350	239	173	235	273	229	338
ENSG00000163482	STK36	2521.3	1797.1	724.2	0.403	-1.3	2.4e-9	0	0	0	2888	1304	1696	1951	1897	1914	2029	1721	1208	1363	818	844	674	736	799	741	653	587	694	696
ENSG00000109654	TRIM2	2028.8	1929.3	99.5	0.052	-4.3	2.4e-9	0	0	0	3410	641	3965	543	584	1974	1783	2790	822	2781	59	176	23	57	116	124	109	135	114	82
ENSG00000175287	PHYHD1	651.2	630.1	21.1	0.034	-4.9	2.4e-9	0	0	0	1270	390	1619	282	335	61	597	214	295	1238	21	17	29	28	16	21	18	9	31	21
ENSG00000116273	PHF13	971.9	676.5	295.4	0.437	-1.2	2.4e-9	0	0	0	659	953	523	852	591	655	565	583	733	651	283	276	305	274	301	358	258	355	254	290
ENSG00000128383	APOBEC3A	2049.5	89	1960.5	21.938	4.5	2.4e-9	0	0	0	68	274	69	204	79	46	21	84	9	36	2029	1917	2639	2770	1536	1592	1991	1439	2360	1332
ENSG00000267244	ENSG00000267244	698.3	190.3	508	2.668	1.4	2.4e-9	0	0	0	190	205	128	161	195	143	250	236	236	159	467	534	632	479	423	503	458	420	496	668
ENSG00000134369	NAV1	2834	2448	386	0.158	-2.7	2.4e-9	0	0	0	2865	2237	497	1767	3181	2716	1971	2483	4396	2367	699	495	360	227	370	333	396	268	335	377
ENSG00000151948	GLT1D1	1498.4	51.7	1446.7	27.841	4.8	2.4e-9	0	0	0	33	153	19	142	41	39	15	36	31	8	3065	1035	924	2350	1270	877	1476	1226	1514	730
ENSG00000282572	FAM157D	224.3	17.3	207	11.905	3.6	2.4e-9	0	0	0	17	13	20	5	18	18	12	28	31	11	552	104	121	265	109	170	177	105	290	177
ENSG00000158195	WASF2	14128.2	4115	10013.2	2.433	1.3	2.4e-9	0	0	0	3158	5844	4061	4463	3905	3352	5167	3774	4648	2778	13297	9946	9686	11809	9115	9187	9997	9252	9548	8295
ENSG00000197646	PDCD1LG2	335.1	311.6	23.5	0.075	-3.7	2.4e-9	0	0	0	195	226	139	216	549	295	262	344	532	358	29	6	59	18	11	26	16	8	29	33
ENSG00000113441	LNPEP	6012.2	1728.3	4283.9	2.479	1.3	2.4e-9	0	0	0	1690	1419	1852	1165	2275	1428	2359	1863	1972	1260	3684	4462	5026	3584	4264	5308	3898	5007	3549	4057
ENSG00000103034	NDRG4	388.5	364.3	24.2	0.067	-3.9	2.4e-9	0	0	0	294	250	191	187	302	575	301	1151	244	148	11	28	15	16	14	51	21	22	30	34
ENSG00000126246	IGFLR1	419.2	113.1	306.1	2.704	1.4	2.4e-9	0	0	0	94	108	119	150	125	83	117	128	110	97	375	243	403	257	269	344	351	266	302	251
ENSG00000278918	ENSG00000278918	421.8	63.6	358.2	5.619	2.5	2.4e-9	0	0	0	68	103	50	98	52	28	89	57	45	46	436	487	314	557	269	331	295	152	376	365
ENSG00000052126	PLEKHA5	1198.2	1046.4	151.8	0.145	-2.8	2.5e-9	0	0	0	790	547	246	692	1217	1397	1525	798	1283	1969	184	136	121	158	216	145	101	107	185	165
ENSG00000120616	EPC1	2882.9	868.6	2014.3	2.319	1.2	2.5e-9	0	0	0	867	946	701	702	967	818	1392	803	678	812	1573	2033	2004	1701	2290	2288	1949	2266	1776	2263
ENSG00000106829	TLE4	2714.6	552.1	2162.5	3.914	2	2.5e-9	0	0	0	682	963	297	570	477	395	856	560	455	266	2833	2236	1745	2597	1975	2064	2084	2083	2319	1689
ENSG00000256582	LINC02390	75.9	7	68.9	9.818	3.3	2.5e-9	0	0	0	8	16	2	8	6	5	7	9	5	4	32	76	129	55	32	54	65	76	49	121
ENSG00000107521	HPS1	7086	2510.3	4575.7	1.823	0.9	2.5e-9	0	0	0	2597	3071	2225	3018	2641	2040	2295	2456	2378	2382	5445	4005	4103	4779	4677	4553	4684	4270	4757	4484
ENSG00000143196	DPT	665.7	665.6	0.1	0	-11.5	2.5e-9	0	0	0	44	658	87	635	176	215	3994	327	33	487	0	0	0	1	0	0	0	0	0	0
ENSG00000141968	VAV1	5567.4	1187.8	4379.6	3.688	1.9	2.5e-9	0	0	0	544	2006	597	1716	1287	772	1220	1371	1244	1121	5219	3939	4503	4616	4169	4040	4496	4239	4727	3848
ENSG00000152495	CAMK4	2174.9	281.8	1893.1	6.715	2.7	2.5e-9	0	0	0	345	256	170	230	346	130	321	454	389	177	617	2605	1873	961	2288	2459	1905	3041	1146	2036
ENSG00000093000	NUP50	4507.1	1608.5	2898.6	1.802	0.8	2.6e-9	0	0	0	1597	1563	1335	1367	1756	1661	1588	1695	2024	1499	2743	3113	2846	3058	3056	2835	2657	2493	3506	2679
ENSG00000204442	NALF1	50.9	50.9	0	0.002	-8.7	2.6e-9	0	0	0	58	55	37	43	129	30	25	53	40	39	0	0	0	0	0	0	0	0	0	0
ENSG00000131400	NAPSA	22061.1	21977.7	83.4	0.004	-8	2.6e-9	0	0	0	32937	12016	67885	4759	1591	8725	449	26492	2389	62534	74	93	94	52	87	70	112	85	82	85
ENSG00000152520	PAN3	4143.7	1280.8	2862.9	2.235	1.2	2.6e-9	0	0	0	1356	1408	1158	1124	1147	990	1947	1262	1546	870	2924	3328	2932	3008	2929	2752	2615	2502	2651	2988
ENSG00000184602	SNN	5483.4	968	4515.4	4.665	2.2	2.6e-9	0	0	0	523	1321	683	1190	783	887	1070	1745	582	896	2692	5633	2623	6873	3693	3518	5322	4210	6233	4357
ENSG00000257084	MIR200CHG	79.2	75.5	3.7	0.052	-4.3	2.6e-9	0	0	0	238	20	101	80	26	35	37	63	60	95	5	4	6	6	3	2	3	2	3	3
ENSG00000187796	CARD9	2768	386.5	2381.5	6.164	2.6	2.6e-9	0	0	0	255	320	173	570	417	389	213	781	407	340	3940	2196	1119	2697	2596	2385	2984	1259	2949	1690
ENSG00000092847	AGO1	4808.1	1510.3	3297.8	2.183	1.1	2.6e-9	0	0	0	1464	1590	1461	1263	1316	1294	1866	1583	1290	1976	3895	3176	2882	4451	3554	2524	3644	2747	3153	2952
ENSG00000147570	DNAJC5B	90.9	76.5	14.4	0.191	-2.4	2.6e-9	0	0	0	47	101	41	131	50	65	63	92	56	119	10	11	10	17	13	19	18	17	13	16
ENSG00000229473	RGS17P1	68.2	11.5	56.7	4.858	2.3	2.6e-9	0	0	0	10	19	12	16	12	8	10	6	11	11	41	83	92	66	33	40	50	52	48	62
ENSG00000183807	FAM162B	115.3	115.3	0	0.001	-9.9	2.6e-9	0	0	0	152	187	62	177	48	58	130	216	61	62	0	0	0	0	0	0	0	0	0	0
ENSG00000206384	COL6A6	970.2	968	2.2	0.002	-8.7	2.6e-9	0	0	0	405	1507	45	458	248	265	4569	1442	116	625	0	3	3	2	4	4	0	2	0	4
ENSG00000236194	ENSG00000236194	68.9	8.4	60.5	7.124	2.8	2.7e-9	0	0	0	9	3	12	6	8	4	10	16	10	6	50	69	106	43	37	52	30	68	70	80
ENSG00000236567	TCF3P1	72.1	4.7	67.4	14.265	3.8	2.7e-9	0	0	0	5	4	6	0	1	3	7	13	5	3	65	73	97	95	41	47	50	40	88	78
ENSG00000198680	TUSC1	245.8	222.5	23.3	0.105	-3.3	2.7e-9	0	0	0	250	214	310	235	146	196	270	249	133	222	22	17	4	15	52	32	15	44	13	19
ENSG00000169896	ITGAM	13543	1480.5	12062.5	8.148	3	2.7e-9	0	0	0	924	2167	637	2955	1374	1803	1074	1839	640	1392	27006	8893	6084	16867	11523	9144	12506	7687	12090	8825
ENSG00000253731	PCDHGA6	127.2	112.3	14.9	0.133	-2.9	2.7e-9	0	0	0	61	127	163	75	96	90	181	76	80	174	14	13	8	9	22	19	14	31	11	8
ENSG00000188786	MTF1	2386	667	1719	2.578	1.4	2.7e-9	0	0	0	508	684	621	566	539	636	850	755	617	894	2497	1639	1351	2174	1852	1461	1781	1565	1751	1119
ENSG00000177685	CRACR2B	1326.2	1176.6	149.6	0.127	-3	2.7e-9	0	0	0	971	785	1574	2093	747	868	1935	1138	425	1230	199	106	69	88	270	112	148	268	125	111
ENSG00000186407	CD300E	13196.3	303.6	12892.7	42.439	5.4	2.7e-9	0	0	0	102	749	78	1195	184	230	73	195	123	107	23408	12336	9656	20282	9838	8636	12663	8060	15306	8742
ENSG00000136527	TRA2B	10176.6	3248.3	6928.3	2.133	1.1	2.7e-9	0	0	0	3999	3035	2940	2675	3338	3104	3267	3033	3920	3172	7150	8140	7152	8140	5710	5169	6849	5242	6995	8736
ENSG00000183828	NUDT14	1199.5	834.3	365.2	0.438	-1.2	2.8e-9	0	0	0	911	754	1086	966	738	618	973	835	686	776	511	368	362	368	300	358	413	316	321	335
ENSG00000142748	FCN3	501.8	501.5	0.3	0.001	-10.2	2.8e-9	0	0	0	1004	205	54	756	307	92	199	2307	32	59	0	0	0	0	0	0	1	0	1	1
ENSG00000164463	CREBRF	3409.2	863.8	2545.4	2.945	1.6	2.8e-9	0	0	0	1244	731	1095	434	912	676	1281	893	733	639	2071	2538	2381	3165	2393	2706	2403	2270	2699	2828
ENSG00000183604	SMG1P5	245	43.4	201.6	4.616	2.2	2.8e-9	0	0	0	45	38	35	32	34	41	73	79	31	26	161	173	142	202	204	166	218	290	164	296
ENSG00000132003	ZSWIM4	482	356.1	125.9	0.354	-1.5	2.8e-9	0	0	0	428	468	329	327	295	342	246	322	292	512	123	153	121	119	135	122	133	154	85	114
ENSG00000187730	GABRD	148.2	145.8	2.4	0.017	-5.9	2.8e-9	0	0	0	55	201	125	165	181	323	143	36	130	99	3	2	1	11	0	1	0	1	0	5
ENSG00000061656	SPAG4	835.7	776.2	59.5	0.077	-3.7	2.8e-9	0	0	0	440	497	278	2311	796	847	485	432	976	700	26	109	83	74	29	42	37	55	43	97
ENSG00000133142	TCEAL4	1685.8	1388.1	297.7	0.215	-2.2	2.8e-9	0	0	0	1384	1859	1054	1599	1081	2368	1612	1021	1253	650	582	277	151	321	245	228	298	306	244	325
ENSG00000103489	XYLT1	2705.4	453.3	2252.1	4.973	2.3	2.9e-9	0	0	0	248	548	149	438	644	281	503	404	945	373	2046	2659	1818	2596	2132	2165	2187	2674	1813	2431
ENSG00000157388	CACNA1D	406.9	389.1	17.8	0.046	-4.4	2.9e-9	0	0	0	632	264	510	366	77	177	799	584	69	413	10	26	6	35	20	10	15	13	28	15
ENSG00000124203	ZNF831	2099.4	270	1829.4	6.777	2.8	2.9e-9	0	0	0	205	580	115	223	290	158	269	311	400	149	1149	1850	3385	1121	1855	1803	1140	2279	1247	2465
ENSG00000105270	CLIP3	743.6	679.5	64.1	0.095	-3.4	3e-9	1e-4	0	0	243	1138	223	713	499	1864	932	461	312	410	83	80	81	61	57	53	64	54	44	64
ENSG00000081026	MAGI3	812.7	733.8	78.9	0.107	-3.2	3e-9	1e-4	0	0	1148	437	1705	368	302	593	506	905	374	1000	50	115	44	89	83	81	63	147	66	51
ENSG00000153093	ACOXL	146.5	142.9	3.6	0.026	-5.3	3e-9	1e-4	0	0	121	105	216	143	443	122	37	146	37	59	3	4	4	5	3	3	0	2	11	1
ENSG00000110448	CD5	4550.9	675.2	3875.7	5.741	2.5	3e-9	1e-4	0	0	536	1256	253	688	803	550	516	843	698	609	1314	4675	5461	3003	3902	4229	2738	5269	2799	5367
ENSG00000116337	AMPD2	9775	2170.1	7604.9	3.504	1.8	3e-9	1e-4	0	0	2021	2796	1635	3356	1898	1885	1385	2282	2533	1910	7175	10632	6367	12748	5308	5152	7660	5173	8470	7364
ENSG00000165527	ARF6	8929.1	2838.1	6091	2.146	1.1	3e-9	1e-4	0	0	2876	2861	1885	3038	2853	3108	2252	3082	3861	2565	6832	5037	7031	5724	5620	5473	5418	7007	6644	6124
ENSG00000254887	LNROP	98.1	10.7	87.4	8.108	3	3e-9	1e-4	0	0	6	19	8	14	11	2	14	9	20	4	82	86	45	90	79	104	98	110	100	80
ENSG00000259004	LINC02285	117.4	12.3	105.1	8.417	3.1	3e-9	1e-4	0	0	6	13	11	30	13	4	5	16	15	10	147	95	64	145	85	71	139	82	152	71
ENSG00000176387	HSD11B2	214.7	207.9	6.8	0.033	-4.9	3e-9	1e-4	0	0	173	86	303	388	158	183	340	216	56	176	7	11	3	24	5	1	5	2	1	9
ENSG00000214944	ARHGEF28	545.8	526.7	19.1	0.036	-4.8	3e-9	1e-4	0	0	96	492	1621	402	183	114	1134	416	512	297	34	11	18	10	16	18	14	19	33	18
ENSG00000002746	HECW1	51	50.5	0.5	0.013	-6.3	3.1e-9	1e-4	0	0	18	27	151	30	33	16	34	41	114	41	2	0	1	0	0	0	2	0	0	0
ENSG00000166046	TCP11L2	1286.4	284.4	1002	3.521	1.8	3.1e-9	1e-4	0	0	396	301	245	202	221	186	531	329	257	176	878	1380	671	957	1010	1059	965	1010	1004	1086
ENSG00000284690	CD300H	397.9	9.1	388.8	42.773	5.4	3.1e-9	1e-4	0	0	2	19	3	26	5	19	1	4	8	4	642	267	214	294	163	700	864	184	396	164
ENSG00000160305	DIP2A	7441.5	2167.7	5273.8	2.433	1.3	3.1e-9	1e-4	0	0	2117	2083	1858	1557	2128	2337	2773	2566	2265	1993	3674	6222	5775	3831	6866	5204	6580	3864	5456	5266
ENSG00000183111	ARHGEF37	284.4	280.1	4.3	0.016	-6	3.1e-9	1e-4	0	0	140	452	91	329	143	33	1161	238	137	77	1	7	3	4	3	6	2	4	4	9
ENSG00000115523	GNLY	20401.6	1485.8	18915.8	12.727	3.7	3.1e-9	1e-4	0	0	2191	4277	338	622	1717	1708	572	1731	1005	697	17968	24395	16270	10878	13087	26326	17750	21306	20992	20186
ENSG00000134186	PRPF38B	6160	2053.4	4106.6	2	1	3.1e-9	1e-4	0	0	2574	2333	1605	2105	2027	1683	2159	2377	2058	1613	4064	4622	4682	4130	3820	4092	3919	3323	3616	4798
ENSG00000171522	PTGER4	4476.1	729.1	3747	5.139	2.4	3.1e-9	1e-4	0	0	556	1291	297	669	548	530	1082	1136	592	590	2520	5400	5120	3557	2256	3025	3365	4408	2770	5049
ENSG00000108932	SLC16A6	1040.8	130.5	910.3	6.974	2.8	3.1e-9	1e-4	0	0	79	211	78	220	142	181	122	111	84	77	1704	1107	1112	1476	719	531	561	469	877	547
ENSG00000163017	ACTG2	896.2	895.3	0.9	0.001	-9.7	3.1e-9	1e-4	0	0	187	3427	167	1060	485	61	2480	877	144	65	0	1	0	0	0	1	4	1	2	0
ENSG00000117602	RCAN3	3252.3	646	2606.3	4.035	2	3.2e-9	1e-4	0	0	677	541	597	540	608	688	973	545	838	453	1367	3512	1463	1686	3259	3784	2586	3688	1678	3040
ENSG00000106003	LFNG	4842.3	995.2	3847.1	3.865	2	3.2e-9	1e-4	0	0	690	1237	578	1898	1147	1173	906	580	554	1189	3615	4147	3046	4108	3327	4612	4797	3740	4079	3000
ENSG00000273055	ENSG00000273055	68.8	63.8	5	0.079	-3.7	3.2e-9	1e-4	0	0	49	65	15	63	61	129	61	39	105	51	2	4	4	6	9	3	9	8	1	4
ENSG00000142396	ERVK3-1	1042.8	280.9	761.9	2.71	1.4	3.2e-9	1e-4	0	0	357	199	287	183	348	270	307	343	275	240	721	880	992	768	706	720	634	526	658	1014
ENSG00000172638	EFEMP2	2312.5	2008.5	304	0.151	-2.7	3.2e-9	1e-4	0	0	1374	3204	351	2950	2731	1653	3018	1471	2369	964	321	305	259	255	350	364	337	282	282	285
ENSG00000175315	CST6	369.9	367.3	2.6	0.008	-7	3.2e-9	1e-4	0	0	104	115	106	253	79	530	46	876	862	702	0	7	1	7	1	1	1	1	4	3
ENSG00000228221	LINC00578	76	75.5	0.5	0.009	-6.9	3.3e-9	1e-4	0	0	125	31	58	53	24	33	57	247	24	103	0	0	0	0	0	0	4	0	0	1
ENSG00000147697	GSDMC	139.7	139.2	0.5	0.005	-7.7	3.3e-9	1e-4	0	0	116	32	269	37	103	31	63	497	179	65	4	0	0	1	0	0	0	0	0	0
ENSG00000267074	ENSG00000267074	434.1	57.4	376.7	6.543	2.7	3.3e-9	1e-4	0	0	62	61	20	34	78	35	51	98	84	51	167	479	497	191	335	487	420	439	277	475
ENSG00000099256	PRTFDC1	222.7	201.5	21.2	0.106	-3.2	3.3e-9	1e-4	0	0	151	139	113	160	205	506	181	133	248	179	14	34	8	44	13	20	20	21	28	10
ENSG00000148219	ASTN2	173.6	149.7	23.9	0.161	-2.6	3.3e-9	1e-4	0	0	128	136	140	110	87	83	315	114	243	141	12	26	24	17	22	23	24	46	23	22
ENSG00000279811	ENSG00000279811	30.4	2.6	27.8	9.752	3.3	3.3e-9	1e-4	0	0	4	1	1	1	1	3	5	8	1	1	23	26	42	35	32	33	21	23	23	20
ENSG00000015133	CCDC88C	11593.5	2553.5	9040	3.54	1.8	3.3e-9	1e-4	0	0	1848	2983	2228	2494	2391	1103	4569	3150	2781	1988	6621	9234	12566	7231	8553	9816	7602	9448	8805	10524
ENSG00000187908	DMBT1	2556.4	2555.7	0.7	0	-11.7	3.3e-9	1e-4	0	0	3892	8597	6074	3228	711	78	114	2017	801	45	0	0	0	5	0	0	0	2	0	0
ENSG00000141576	RNF157	1487	160.5	1326.5	8.263	3	3.3e-9	1e-4	0	0	115	171	233	133	158	334	113	139	110	99	312	1502	1822	712	1210	1873	1420	1953	602	1859
ENSG00000275410	HNF1B	209.3	208.9	0.4	0.003	-8.6	3.3e-9	1e-4	0	0	188	88	712	314	61	50	42	89	23	522	1	0	0	0	0	0	0	0	3	0
ENSG00000170802	FOXN2	1977.3	486	1491.3	3.068	1.6	3.4e-9	1e-4	0	0	478	386	519	241	449	713	551	678	539	306	1837	1521	1528	1498	1441	1648	1725	1347	1369	999
ENSG00000068831	RASGRP2	18219.8	1452.5	16767.3	11.543	3.5	3.4e-9	1e-4	0	0	911	3804	484	2143	1478	518	2047	1181	1638	321	10453	18519	15470	11571	18391	21827	17849	18341	14456	20796
ENSG00000184203	PPP1R2	3242	1085	2157	1.988	1	3.4e-9	1e-4	0	0	1008	1013	833	962	1200	1035	1209	975	1622	993	2052	2406	2005	2133	2103	2084	2442	2271	1912	2162
ENSG00000132128	LRRC41	4115.3	2697.5	1417.8	0.526	-0.9	3.4e-9	1e-4	0	0	2433	2909	2885	2725	2349	2703	2178	2160	2768	3865	1573	1403	1480	1341	1453	1354	1410	1439	1472	1253
ENSG00000119777	TMEM214	5610.6	3748	1862.6	0.497	-1	3.4e-9	1e-4	0	0	3371	3515	2854	4729	3954	3967	3006	3738	3344	5002	2275	1591	1935	1876	1955	1771	1766	1799	1964	1694
ENSG00000104341	LAPTM4B	3719	3605.9	113.1	0.031	-5	3.4e-9	1e-4	0	0	6646	1510	5775	1460	1863	2769	637	1366	2020	12013	80	122	31	193	71	161	151	163	90	69
ENSG00000114378	HYAL1	475.5	448.4	27.1	0.061	-4	3.4e-9	1e-4	0	0	425	477	1133	871	145	167	368	442	186	270	65	30	12	38	16	22	30	16	28	14
ENSG00000160161	CILP2	302.6	298.2	4.4	0.015	-6	3.4e-9	1e-4	0	0	28	673	81	215	457	505	410	412	64	137	3	10	4	5	3	13	3	1	1	1
ENSG00000163320	CGGBP1	5646.1	1970.4	3675.7	1.866	0.9	3.4e-9	1e-4	0	0	1811	1527	2001	1591	1987	2376	2209	2002	2395	1805	3347	3453	3585	3781	4204	4227	3605	3688	3577	3290
ENSG00000167771	RCOR2	103.2	98	5.2	0.054	-4.2	3.4e-9	1e-4	0	0	96	56	62	76	171	271	70	64	79	35	4	8	4	7	9	4	5	8	3	0
ENSG00000013297	CLDN11	104	103	1	0.011	-6.4	3.5e-9	1e-4	0	0	41	63	23	198	264	51	120	154	103	13	2	0	1	0	4	1	0	0	1	1
ENSG00000104695	PPP2CB	2657.1	1934.5	722.6	0.374	-1.4	3.5e-9	1e-4	0	0	3032	1492	1638	1581	1465	2396	1919	2314	1325	2183	971	764	595	800	708	596	754	727	758	553
ENSG00000197291	RAMP2-AS1	60.1	59.7	0.4	0.009	-6.8	3.5e-9	1e-4	0	0	73	77	13	35	35	27	189	99	33	16	0	0	0	0	0	1	3	0	0	0
ENSG00000211448	DIO2	469.2	468.6	0.6	0.002	-9.3	3.5e-9	1e-4	0	0	18	144	32	1088	875	100	471	82	1248	628	2	0	0	0	0	0	0	1	1	2
ENSG00000196872	CRACDL	363	339.5	23.5	0.07	-3.8	3.5e-9	1e-4	0	0	266	313	127	378	271	297	870	614	169	90	49	11	29	16	27	22	26	28	11	16
ENSG00000231329	ENSG00000231329	178.4	16.4	162	9.891	3.3	3.5e-9	1e-4	0	0	25	8	8	8	12	6	30	23	36	8	119	208	178	195	129	91	170	126	153	251
ENSG00000117676	RPS6KA1	8026.3	2212.6	5813.7	2.628	1.4	3.5e-9	1e-4	0	0	2043	2551	2699	2895	1649	1278	1567	3073	2172	2199	6986	4978	6143	6737	5724	5523	5775	5731	6085	4455
ENSG00000143603	KCNN3	459.8	448.5	11.3	0.026	-5.3	3.5e-9	1e-4	0	0	86	805	158	566	336	185	1381	252	331	385	1	7	15	6	9	9	20	30	11	5
ENSG00000167850	CD300C	1448.3	144.3	1304	9.027	3.2	3.5e-9	1e-4	0	0	90	178	55	362	127	134	71	193	102	131	2876	1178	736	1655	1009	1053	1577	902	1415	639
ENSG00000120279	MYCT1	487.4	464.6	22.8	0.049	-4.4	3.5e-9	1e-4	0	0	422	1344	165	284	297	267	969	446	309	143	13	19	9	58	21	16	31	13	30	18
ENSG00000106070	GRB10	2116.6	1846.8	269.8	0.146	-2.8	3.5e-9	1e-4	0	0	1321	2856	1379	2230	1958	1333	1485	789	2862	2255	657	278	131	349	219	308	169	160	245	182
ENSG00000111276	CDKN1B	6453.8	1690	4763.8	2.819	1.5	3.5e-9	1e-4	0	0	1163	2251	1668	1100	1752	1499	2340	1869	1437	1821	3426	6570	4520	4415	4496	4520	3514	6921	4718	4538
ENSG00000177383	MAGEF1	1202.2	938.6	263.6	0.281	-1.8	3.5e-9	1e-4	0	0	1463	735	883	690	1010	722	847	886	836	1314	245	267	155	142	302	275	376	382	212	280
ENSG00000259583	ALDH1A3-AS1	309.1	302.3	6.8	0.023	-5.4	3.5e-9	1e-4	0	0	131	430	52	255	156	371	171	1227	167	63	13	6	1	5	9	7	7	7	10	3
ENSG00000130592	LSP1	17225.5	2757.8	14467.7	5.246	2.4	3.5e-9	1e-4	0	0	1398	5266	903	5015	2459	2190	2186	3534	2606	2021	12333	14006	14414	19357	15457	14872	14227	12533	14987	12491
ENSG00000055208	TAB2	6534.1	2012.1	4522	2.248	1.2	3.6e-9	1e-4	0	0	1794	1912	1450	1830	2265	2497	2170	1988	2493	1722	3565	5567	3491	4280	4277	4841	4815	6084	3751	4549
ENSG00000203392	ENSG00000203392	107.6	97.7	9.9	0.103	-3.3	3.6e-9	1e-4	0	0	149	157	33	108	110	120	89	88	46	77	27	9	6	12	4	7	8	5	10	11
ENSG00000205356	TECPR1	6885	2284.8	4600.2	2.014	1	3.6e-9	1e-4	0	0	1795	2519	1561	2827	2510	1971	2224	2812	2390	2239	4587	5002	4367	3819	4509	4809	4877	4732	4252	5048
ENSG00000171574	ZNF584	326.1	241.5	84.6	0.351	-1.5	3.6e-9	1e-4	0	0	249	297	292	237	183	278	227	313	171	168	82	67	94	67	99	90	83	106	80	78
ENSG00000101464	PIGU	756.9	514.7	242.2	0.47	-1.1	3.6e-9	1e-4	0	0	512	422	435	644	569	473	502	462	541	587	213	262	249	197	250	249	238	305	251	208
ENSG00000152669	CCNO	137.7	137	0.7	0.006	-7.3	3.6e-9	1e-4	0	0	14	75	111	105	70	83	546	156	100	110	1	0	0	0	0	0	0	1	0	5
ENSG00000158125	XDH	434.6	432.8	1.8	0.004	-7.8	3.6e-9	1e-4	0	0	471	249	286	528	144	51	59	1741	636	163	9	0	3	1	0	2	0	2	1	0
ENSG00000115607	IL18RAP	1680.9	188.6	1492.3	7.909	3	3.6e-9	1e-4	0	0	150	373	87	326	178	74	103	244	202	149	1234	1057	2784	810	877	1896	1100	1689	1226	2250
ENSG00000162396	PARS2	156.7	129.3	27.4	0.213	-2.2	3.7e-9	1e-4	0	0	140	76	195	88	105	152	106	133	116	182	26	19	31	15	28	42	39	33	16	25
ENSG00000277363	SRCIN1	219.2	217.3	1.9	0.009	-6.8	3.7e-9	1e-4	0	0	311	31	675	49	99	276	238	89	26	379	1	2	4	0	1	0	2	4	1	4
ENSG00000196616	ADH1B	3849.4	3849.3	0.1	0	-14	3.7e-9	1e-4	0	0	2327	6203	657	1479	1317	126	20964	5233	142	45	0	0	0	0	0	0	0	1	0	0
ENSG00000008869	HEATR5B	3646.2	1238.3	2407.9	1.944	1	3.7e-9	1e-4	0	0	1127	1178	1443	899	1022	1521	1531	1326	1274	1062	2536	2717	2608	2271	2478	2273	2190	2394	2096	2516
ENSG00000121104	FAM117A	3303.9	790.2	2513.7	3.181	1.7	3.7e-9	1e-4	0	0	726	1016	1099	693	502	536	1264	674	547	845	1445	2482	2867	2361	2497	2727	2443	3389	2389	2537
ENSG00000260059	ENSG00000260059	39.4	1.8	37.6	19.785	4.3	3.7e-9	1e-4	0	0	3	0	1	0	2	1	1	5	0	5	63	39	21	61	43	34	36	17	30	32
ENSG00000178184	PARD6G	238.7	217.7	21	0.097	-3.4	3.7e-9	1e-4	0	0	135	416	129	133	194	220	511	187	174	78	12	19	36	26	17	35	22	21	9	13
ENSG00000166091	CMTM5	311.3	6.4	304.9	46.161	5.5	3.7e-9	1e-4	0	0	9	16	0	13	4	2	11	7	1	1	89	522	144	839	145	316	329	160	284	221
ENSG00000065320	NTN1	482.5	466.3	16.2	0.035	-4.8	3.7e-9	1e-4	0	0	102	480	142	376	116	347	1560	451	972	117	17	18	12	9	17	20	12	20	15	22
ENSG00000255399	TBX5-AS1	220.6	220.6	0	0.001	-10.8	3.7e-9	1e-4	0	0	290	288	67	270	129	119	531	311	112	89	0	0	0	0	0	0	0	0	0	0
ENSG00000218226	TATDN2P2	652	104.3	547.7	5.238	2.4	3.7e-9	1e-4	0	0	139	70	149	43	111	151	94	154	97	35	422	527	774	500	557	521	398	507	518	753
ENSG00000112576	CCND3	11900.2	2679.3	9220.9	3.441	1.8	3.7e-9	1e-4	0	0	3700	3081	3057	2399	2181	1131	1402	2178	3712	3952	10583	8869	8971	9062	9439	9692	9052	9249	8861	8431
ENSG00000132819	RBM38	5111.3	1021.3	4090	4.005	2	3.8e-9	1e-4	0	0	712	2051	642	1167	902	594	1179	1081	808	1077	3122	4687	5061	3820	3154	2996	2930	5045	3857	6228
ENSG00000196932	TMEM26	63.1	63.1	0	0.002	-9	3.8e-9	1e-4	0	0	56	26	16	82	104	61	51	98	75	62	0	0	0	0	0	0	0	0	0	0
ENSG00000168077	SCARA3	795.8	795.8	0	0	-12.6	3.8e-9	1e-4	0	0	706	1724	264	1254	801	144	1462	452	859	292	0	0	0	0	0	0	0	0	0	0
ENSG00000104133	SPG11	6774.6	2142.9	4631.7	2.161	1.1	3.8e-9	1e-4	0	0	2064	2334	2084	1764	2264	1795	3123	2611	1965	1425	4148	4373	5459	4305	5013	4662	4477	4382	4405	5093
ENSG00000124831	LRRFIP1	12607	3737.9	8869.1	2.373	1.2	3.8e-9	1e-4	0	0	3896	4880	4881	4575	2925	3210	3615	3506	3254	2637	12167	9536	8034	10107	7746	8561	8604	6994	9202	7740
ENSG00000215440	NPEPL1	2735.3	827.6	1907.7	2.305	1.2	3.8e-9	1e-4	0	0	729	861	696	974	1134	719	911	930	696	626	2370	1748	2398	1830	1914	1723	1839	1246	1874	2135
ENSG00000160883	HK3	13816.2	1097.3	12718.9	11.593	3.5	3.8e-9	1e-4	0	0	436	1119	463	1679	1249	1540	207	2020	743	1517	25579	10364	7495	17296	10882	11168	14763	8250	14696	6696
ENSG00000173698	ADGRG2	151.8	146.6	5.2	0.036	-4.8	3.9e-9	1e-4	0	0	98	252	41	122	110	50	364	285	65	79	8	4	4	4	4	5	0	10	5	8
ENSG00000285850	ENSG00000285850	46.2	2.2	44	18.218	4.2	3.9e-9	1e-4	0	0	4	5	1	2	0	2	1	1	6	0	29	70	47	79	25	30	60	30	22	48
ENSG00000072840	EVC	1104.5	1019	85.5	0.084	-3.6	3.9e-9	1e-4	0	0	743	781	955	664	1210	423	1768	767	2480	399	130	37	115	113	132	20	78	86	85	59
ENSG00000238057	ZEB2-AS1	171.2	14.8	156.4	10.47	3.4	3.9e-9	1e-4	0	0	12	15	5	26	14	14	31	16	14	1	242	112	200	196	128	134	133	85	204	130
ENSG00000162402	USP24	6746.6	2255	4491.6	1.992	1	3.9e-9	1e-4	0	0	1881	2209	2351	1652	2239	2384	2799	2208	2579	2248	3726	4668	5773	4678	4521	4207	3799	4037	4203	5304
ENSG00000172296	SPTLC3	373.7	351.6	22.1	0.063	-4	3.9e-9	1e-4	0	0	352	464	862	326	241	50	344	363	372	142	4	20	15	15	37	32	20	33	23	22
ENSG00000179772	FOXS1	91.3	91.3	0	0.001	-9.5	3.9e-9	1e-4	0	0	33	66	51	119	225	61	128	79	103	48	0	0	0	0	0	0	0	0	0	0
ENSG00000157227	MMP14	13881.3	13495.1	386.2	0.029	-5.1	4e-9	1e-4	0	0	6635	11445	3038	21570	22115	11789	7950	7369	29081	13959	1584	193	167	616	197	155	320	222	164	244
ENSG00000128656	CHN1	680.9	625	55.9	0.09	-3.5	4e-9	1e-4	0	0	305	1346	170	1059	835	315	441	538	898	343	29	67	29	66	60	40	42	114	57	55
ENSG00000134278	SPIRE1	607.9	479.7	128.2	0.268	-1.9	4e-9	1e-4	0	0	364	466	639	352	427	829	387	489	495	349	183	117	87	215	128	129	91	105	113	114
ENSG00000188343	CIBAR1	407.9	325.9	82	0.252	-2	4e-9	1e-4	0	0	299	211	361	251	477	329	505	214	421	191	77	104	72	75	96	98	93	86	75	44
ENSG00000009950	MLXIPL	328.8	322.3	6.5	0.02	-5.6	4e-9	1e-4	0	0	588	93	230	389	53	833	153	442	17	425	11	3	8	6	4	7	10	6	2	8
ENSG00000117308	GALE	1644.8	1305.1	339.7	0.26	-1.9	4e-9	1e-4	0	0	1548	744	1252	2188	1224	1328	391	1425	1564	1387	427	312	312	349	300	352	329	355	354	307
ENSG00000139187	KLRG1	728.3	102.6	625.7	6.098	2.6	4e-9	1e-4	0	0	85	122	62	88	178	55	80	145	142	69	462	241	891	361	641	743	396	796	831	895
ENSG00000160584	SIK3	4905.8	1478.7	3427.1	2.318	1.2	4e-9	1e-4	0	0	1443	2300	1482	1374	1190	1116	1777	1637	1420	1048	2742	3763	3512	4253	3432	2917	3652	3264	3527	3209
ENSG00000187555	USP7	7523.9	2557.4	4966.5	1.942	1	4e-9	1e-4	0	0	2667	3253	2138	3073	2501	1704	2892	2492	2311	2543	5016	4791	5146	4935	5118	4738	4689	5431	4510	5291
ENSG00000134901	POGLUT2	180.9	163.1	17.8	0.11	-3.2	4.1e-9	1e-4	0	0	110	190	59	200	347	132	181	106	236	70	9	8	12	19	20	22	15	33	18	22
ENSG00000091039	OSBPL8	4255.6	1129	3126.6	2.77	1.5	4.1e-9	1e-4	0	0	864	989	821	609	1592	1059	1734	1291	1218	1113	3577	3366	2685	3798	3338	3126	3047	2951	2912	2466
ENSG00000075945	KIFAP3	1167.9	810.3	357.6	0.442	-1.2	4.1e-9	1e-4	0	0	539	758	881	778	988	817	872	718	875	877	251	337	469	314	301	420	396	379	342	367
ENSG00000213930	GALT	2851	936.2	1914.8	2.045	1	4.1e-9	1e-4	0	0	1106	1014	727	928	949	791	1228	942	894	783	1538	2117	1849	1432	2145	2243	1918	1906	1840	2160
ENSG00000134256	CD101	967.6	148	819.6	5.54	2.5	4.1e-9	1e-4	0	0	75	248	108	173	64	206	86	237	189	94	662	844	1142	810	628	910	1268	626	697	609
ENSG00000175866	BAIAP2	2111.5	1696	415.5	0.245	-2	4.1e-9	1e-4	0	0	1596	1477	2948	1675	1104	1698	1546	1257	1217	2442	851	529	272	372	302	410	365	323	374	357
ENSG00000138685	FGF2	138.9	134.3	4.6	0.035	-4.8	4.1e-9	1e-4	0	0	76	202	42	179	132	30	358	205	94	25	6	6	4	10	1	7	4	3	3	2
ENSG00000101333	PLCB4	417.4	411.2	6.2	0.016	-6	4.1e-9	1e-4	0	0	260	572	82	396	133	39	1064	1171	244	151	3	11	6	11	3	5	3	2	13	5
ENSG00000241644	INMT	1499.6	1492.1	7.5	0.005	-7.6	4.2e-9	1e-4	0	0	1068	2171	500	1057	284	109	7028	2073	202	429	4	15	5	0	3	17	7	9	7	8
ENSG00000131462	TUBG1	978.9	797.5	181.4	0.228	-2.1	4.2e-9	1e-4	0	0	619	680	815	570	711	1347	284	748	706	1495	233	119	203	197	177	185	152	172	184	192
ENSG00000112559	MDFI	962	962	0	0	-12.9	4.2e-9	1e-4	0	0	507	802	207	764	829	838	555	363	3130	1625	0	0	0	0	0	0	0	0	0	0
ENSG00000174607	UGT8	273.1	261.3	11.8	0.046	-4.4	4.2e-9	1e-4	0	0	207	88	638	345	271	149	87	187	144	497	8	17	1	7	7	10	12	31	9	16
ENSG00000124107	SLPI	2948.1	2943.2	4.9	0.002	-9.2	4.2e-9	1e-4	0	0	3818	1797	3629	5545	237	164	10358	2935	758	191	22	0	0	9	0	1	4	1	8	4
ENSG00000131979	GCH1	2252.1	450	1802.1	4.006	2	4.2e-9	1e-4	0	0	301	375	289	297	732	525	265	803	499	414	1661	1582	2575	1470	1544	2116	1664	1328	2498	1583
ENSG00000171533	MAP6	283.4	278.9	4.5	0.017	-5.9	4.2e-9	1e-4	0	0	80	329	318	214	192	117	1131	224	129	55	12	4	6	2	0	4	4	1	3	9
ENSG00000157483	MYO1E	2087.2	1710.4	376.8	0.22	-2.2	4.2e-9	1e-4	0	0	1037	2303	1051	2052	2226	1511	1359	1756	1998	1811	701	365	145	283	362	370	513	309	476	244
ENSG00000124116	WFDC3	164.1	161.2	2.9	0.019	-5.7	4.2e-9	1e-4	0	0	399	26	84	85	90	104	59	142	78	545	6	3	1	0	4	2	5	1	4	3
ENSG00000182107	TMEM30B	926.3	844	82.3	0.098	-3.4	4.3e-9	1e-4	0	0	857	392	1145	689	699	1793	636	654	696	879	12	118	53	39	92	99	80	157	55	118
ENSG00000120805	ARL1	2092	1488.1	603.9	0.406	-1.3	4.3e-9	1e-4	0	0	1989	1284	1085	1520	1204	1031	1631	1193	1564	2380	697	527	658	574	629	550	598	644	587	575
ENSG00000285744	MITA1	122.2	109.4	12.8	0.118	-3.1	4.3e-9	1e-4	0	0	123	98	94	98	83	51	196	152	144	55	4	10	14	10	12	15	23	22	14	4
ENSG00000167103	PIP5KL1	474.5	455.5	19	0.042	-4.6	4.3e-9	1e-4	0	0	551	67	500	141	210	440	92	634	475	1445	18	32	21	22	16	21	18	9	20	13
ENSG00000013725	CD6	8754.8	1332.4	7422.4	5.571	2.5	4.3e-9	1e-4	0	0	1131	2193	657	1304	1517	738	1033	1707	1776	1268	2878	8725	12538	4703	7092	8144	5455	8250	4830	11609
ENSG00000179044	EXOC3L1	348	311.3	36.7	0.118	-3.1	4.3e-9	1e-4	0	0	371	513	155	233	277	245	429	381	322	187	29	22	35	46	14	57	39	12	81	32
ENSG00000109814	UGDH	1551.4	1323.4	228	0.172	-2.5	4.3e-9	1e-4	0	0	1606	710	3614	1210	718	999	865	809	1188	1515	250	176	199	218	282	209	217	315	267	147
ENSG00000145919	BOD1	1166.4	813.4	353	0.434	-1.2	4.3e-9	1e-4	0	0	1057	804	951	828	670	971	786	519	792	756	255	319	321	334	367	421	370	433	338	372
ENSG00000184347	SLIT3	2445.6	2443.6	2	0.001	-10.1	4.3e-9	1e-4	0	0	477	7852	434	1924	1306	221	9424	2453	211	134	11	2	0	0	2	2	2	0	0	1
ENSG00000116096	SPR	596.4	555.9	40.5	0.073	-3.8	4.3e-9	1e-4	0	0	561	366	1018	583	521	438	282	493	290	1007	143	33	26	52	26	14	38	21	27	25
ENSG00000131504	DIAPH1	18090.8	5022.4	13068.4	2.602	1.4	4.3e-9	1e-4	0	0	4064	5889	6966	4612	4075	6648	2997	5056	5212	4705	16788	12098	17605	13967	10930	12052	10711	12279	12648	11606
ENSG00000174684	B4GAT1	572.7	456.5	116.2	0.255	-2	4.3e-9	1e-4	0	0	357	464	524	342	440	626	694	357	226	535	106	78	109	91	137	119	148	188	77	109
ENSG00000255933	ENSG00000255933	60.2	11.8	48.4	4.07	2	4.3e-9	1e-4	0	0	10	10	7	9	14	16	15	15	14	8	40	66	72	41	38	41	50	39	35	62
ENSG00000149781	FERMT3	12858.6	2210.3	10648.3	4.818	2.3	4.4e-9	1e-4	0	0	1049	3549	900	3828	2277	1649	1494	3082	2072	2203	15438	9930	10098	14823	8786	8793	9828	9068	11499	8220
ENSG00000168734	PKIG	1530.4	1308	222.4	0.17	-2.6	4.4e-9	1e-4	0	0	720	2250	529	1860	816	1037	1898	1164	1258	1548	122	243	95	213	244	214	301	367	216	209
ENSG00000135426	TESPA1	2969.5	357.4	2612.1	7.309	2.9	4.4e-9	1e-4	0	0	335	686	109	414	331	169	473	477	370	210	1069	3707	1889	1460	3124	3432	2901	3314	1754	3471
[truncated: 15,537 more rows]
