# Supplementary material for: Comparative Analysis of Transcriptomic and Proteomic Expression between Two Non-Small Cell Lung Cancer Subtypes
Source: J Proteome Res. 2025 Jan 8;24(2):729–41. doi: 10.1021/acs.jproteome.4c00773 (PMC11811994; doi:10.1021/acs.jproteome.4c00773)
Supplement: Supplementary file 2 — pr4c00773_si_002.zip [file pr4c00773_si_002.zip › Table-S8-edgeR-DEG-LUSC-vs-PBMC.csv]

name	gene	baseMean	baseMeanA	baseMeanB	foldChange	log2FoldChange	PValue	PAdj	FDR	falsePos	A133.T	A134.T	A140.T	A144.T	A152.T	A133.N	A134.N	A140.N	A144.N	A152.N
ENSG00000007866	TEAD3	2522	2519.2	2.8	0.001	-9.7	2.7e-12	0	0	0	1735	2808	2274	2186	3593	2	4	3	3	2
ENSG00000103855	CD276	3689.4	3682.8	6.6	0.002	-9.1	1.3e-11	0	0	0	2729	4555	3489	5033	2608	5	7	6	5	10
ENSG00000049130	KITLG	1651	1648.4	2.6	0.002	-9.2	1.7e-11	0	0	0	1042	1414	2057	1802	1927	5	2	2	2	2
ENSG00000068078	FGFR3	4624.6	4619.2	5.4	0.001	-9.7	1.8e-11	0	0	0	3245	2913	6220	4877	5841	6	4	4	6	7
ENSG00000128641	MYO1B	3125	3084.4	40.6	0.013	-6.2	2.6e-11	0	0	0	2443	2931	3088	3830	3130	31	34	54	34	50
ENSG00000213853	EMP2	2687	2686.8	0.2	0	-12.9	3.4e-11	0	0	0	2739	1875	2240	3945	2635	1	0	0	0	0
ENSG00000162337	LRP5	2632.6	2549	83.6	0.033	-4.9	5.5e-11	0	0	0	2737	2599	2710	2585	2114	70	115	90	69	74
ENSG00000109472	CPE	1977.6	1975	2.6	0.001	-9.5	5.8e-11	0	0	0	2145	3128	1066	1921	1615	2	2	3	2	4
ENSG00000138162	TACC2	1860.6	1859.4	1.2	0.001	-10.3	6.6e-11	0	0	0	1913	1142	1713	2329	2200	2	0	1	2	1
ENSG00000050820	BCAR1	2824.6	2822.6	2	0.001	-10.2	9.8e-11	0	0	0	3340	2269	3082	2745	2677	0	1	2	5	2
ENSG00000006042	TMEM98	1494.8	1491	3.8	0.003	-8.6	1.2e-10	0	0	0	1663	2374	957	1348	1113	6	4	4	3	2
ENSG00000187498	COL4A1	18356.6	18354.8	1.8	0	-13.2	2.5e-10	0	0	0	17401	19695	30237	10100	14341	1	5	0	1	2
ENSG00000172380	GNG12	1988.6	1987.6	1	0.001	-10.7	2.5e-10	0	0	0	1938	2467	1699	2572	1262	2	0	1	2	0
ENSG00000100842	EFS	1915.8	1915	0.8	0.001	-10.9	2.6e-10	0	0	0	1196	1393	2303	2753	1930	0	1	1	2	0
ENSG00000149115	TNKS1BP1	7285.2	7011	274.2	0.039	-4.7	2.8e-10	0	0	0	6953	5431	8223	9642	4806	256	276	297	276	266
ENSG00000139263	LRIG3	1658.8	1658.4	0.4	0	-11.5	3e-10	0	0	0	1376	1775	1377	1446	2318	0	0	2	0	0
ENSG00000157214	STEAP2	1626.2	1625.8	0.4	0	-11.5	3.3e-10	0	0	0	1312	1816	1731	1447	1823	0	0	0	0	2
ENSG00000168938	PPIC	940.6	940	0.6	0.001	-10.2	3.5e-10	0	0	0	715	1398	726	842	1019	1	1	0	1	0
ENSG00000082074	FYB1	13526.2	1141	12385.2	10.851	3.4	3.8e-10	0	0	0	1174	1403	1192	1112	824	12155	12556	12196	12197	12822
ENSG00000175183	CSRP2	765.4	758.8	6.6	0.009	-6.8	3.9e-10	0	0	0	696	679	497	1088	834	8	8	4	6	7
ENSG00000104067	TJP1	1116.6	1116.2	0.4	0.001	-10.9	4.7e-10	0	0	0	842	818	1155	1774	992	1	0	0	1	0
ENSG00000092445	TYRO3	824	819	5	0.006	-7.4	4.8e-10	0	0	0	746	478	635	1062	1174	4	4	6	5	6
ENSG00000250722	SELENOP	1827	1810.8	16.2	0.009	-6.8	4.8e-10	0	0	0	2527	2262	1384	1506	1375	14	19	25	13	10
ENSG00000007384	RHBDF1	1429.6	1421.8	7.8	0.006	-7.5	4.8e-10	0	0	0	1777	1462	1031	1123	1716	5	12	12	6	4
ENSG00000167291	TBC1D16	2289	2088.8	200.2	0.096	-3.4	4.8e-10	0	0	0	2176	2423	2225	1883	1737	178	195	245	173	210
ENSG00000227155	DOCK8-AS2	958.2	44.4	913.8	20.517	4.4	5.1e-10	0	0	0	47	56	40	32	47	1123	872	849	910	815
ENSG00000137693	YAP1	2440	2439	1	0.001	-10.9	5.1e-10	0	0	0	2186	3121	2868	1210	2810	0	2	0	2	1
ENSG00000152661	GJA1	7589.4	7589.2	0.2	0	-14.4	5.2e-10	0	0	0	2721	7141	8669	13333	6082	0	1	0	0	0
ENSG00000115461	IGFBP5	26204.6	26204.2	0.4	0	-15.5	5.6e-10	0	0	0	18395	53601	18880	16622	23523	0	0	0	0	2
ENSG00000135604	STX11	3774	205.4	3568.6	17.376	4.1	5.7e-10	0	0	0	163	219	288	174	183	4190	2841	4001	3423	3388
ENSG00000163737	PF4	2481.6	1.8	2479.8	1257.895	10.3	6e-10	0	0	0	4	1	3	1	0	3339	2312	3180	2214	1354
ENSG00000167693	NXN	2329.2	2306	23.2	0.01	-6.6	6.1e-10	0	0	0	2150	3036	1760	2042	2542	31	36	22	15	12
ENSG00000100320	RBFOX2	848.6	846.4	2.2	0.003	-8.5	6.3e-10	0	0	0	536	621	945	986	1144	5	2	1	2	1
ENSG00000006210	CX3CL1	1693.6	1693.4	0.2	0	-12.2	7.5e-10	0	0	0	2342	1491	2215	1730	689	0	1	0	0	0
ENSG00000221955	SLC12A8	1474.2	1461.8	12.4	0.009	-6.9	7.8e-10	0	0	0	1035	1707	1888	1876	803	8	15	15	9	15
ENSG00000122863	CHST3	1092.6	1092	0.6	0.001	-10.4	8e-10	0	0	0	1033	1416	509	1120	1382	1	0	0	1	1
ENSG00000132793	LPIN3	2057.2	2040	17.2	0.008	-6.9	8.5e-10	0	0	0	1457	1326	2640	2404	2373	26	23	11	11	15
ENSG00000170745	KCNS3	1084.2	1084	0.2	0	-11.6	8.7e-10	0	0	0	529	841	1125	1258	1667	0	0	1	0	0
ENSG00000111816	FRK	996.4	994.2	2.2	0.002	-8.7	9.6e-10	0	0	0	529	833	728	1257	1624	2	2	1	2	4
ENSG00000197905	TEAD4	434.8	434.6	0.2	0.001	-10.3	1e-9	0	0	0	378	365	483	573	374	0	0	1	0	0
ENSG00000072682	P4HA2	1377.6	1346.4	31.2	0.023	-5.4	1.1e-9	0	0	0	1104	1687	1077	1738	1126	42	40	28	20	26
ENSG00000146648	EGFR	5184.2	5183.8	0.4	0	-13.1	1.2e-9	0	0	0	3728	3497	2815	8644	7235	0	2	0	0	0
ENSG00000143333	RGS16	1659	1620	39	0.024	-5.4	1.2e-9	0	0	0	1747	2551	1538	1186	1078	42	37	49	35	32
ENSG00000162407	PLPP3	1878.6	1866.6	12	0.006	-7.3	1.2e-9	0	0	0	2135	2470	1320	1987	1421	7	10	9	9	25
ENSG00000099998	GGT5	1654	1647.8	6.2	0.004	-8.1	1.2e-9	0	0	0	2166	2066	2084	833	1090	9	4	5	4	9
ENSG00000188706	ZDHHC9	1868.2	1726	142.2	0.082	-3.6	1.2e-9	0	0	0	1422	1512	2393	1860	1443	159	138	126	151	137
ENSG00000114738	MAPKAPK3	6908	1048.2	5859.8	5.59	2.5	1.3e-9	0	0	0	1238	1060	969	902	1072	5892	5715	5872	5409	6411
ENSG00000114698	PLSCR4	713.2	708.6	4.6	0.007	-7.3	1.3e-9	0	0	0	886	949	571	722	415	5	7	2	4	5
ENSG00000163736	PPBP	4745.8	4	4741.8	1146.17	10.2	1.3e-9	0	0	0	9	1	4	1	5	6072	6240	5168	3423	2806
ENSG00000164684	ZNF704	892.8	880.6	12.2	0.014	-6.1	1.4e-9	0	0	0	963	964	916	695	865	12	5	19	13	12
ENSG00000039560	RAI14	3798	3789.6	8.4	0.002	-8.8	1.4e-9	0	0	0	3304	4232	3590	4920	2902	12	11	15	2	2
ENSG00000115884	SDC1	17777.2	17771.4	5.8	0	-11.5	1.5e-9	0	0	0	10140	13881	27830	28857	8149	2	8	10	7	2
ENSG00000134871	COL4A2	19871.6	19864	7.6	0	-11.3	1.5e-9	0	0	0	22754	23324	29403	10892	12947	17	7	10	2	2
ENSG00000084636	COL16A1	8883.8	8882.2	1.6	0	-12.2	1.6e-9	0	0	0	13301	11357	5967	9907	3879	2	2	0	4	0
ENSG00000106538	RARRES2	4346.4	4342.2	4.2	0.001	-10	1.6e-9	0	0	0	7155	6328	4015	2229	1984	5	7	3	2	4
ENSG00000171227	TMEM37	755.2	754	1.2	0.002	-9	1.6e-9	0	0	0	1034	436	1037	909	354	1	1	1	1	2
ENSG00000109089	CDR2L	774.4	764.6	9.8	0.013	-6.3	1.7e-9	0	0	0	775	1001	778	493	776	7	10	16	5	11
ENSG00000050405	LIMA1	5227.8	4987.8	240	0.048	-4.4	1.8e-9	0	0	0	5803	4564	4157	5874	4541	212	280	227	336	145
ENSG00000104415	CCN4	1394	1392.2	1.8	0.001	-9.5	1.9e-9	0	0	0	1214	1899	1469	1328	1051	6	1	1	1	0
ENSG00000066629	EML1	917.8	917.4	0.4	0.001	-10.7	1.9e-9	0	0	0	414	857	932	1042	1342	1	0	0	1	0
ENSG00000120549	KIAA1217	4085	4081.2	3.8	0.001	-10.1	1.9e-9	0	0	0	2245	5880	2998	5500	3783	5	10	1	1	2
ENSG00000204420	MPIG6B	283.8	0.8	283	262.193	8	1.9e-9	0	0	0	1	0	1	1	1	342	435	252	209	177
ENSG00000112769	LAMA4	4528.2	4528	0.2	0	-13.7	2e-9	0	0	0	7209	7223	3929	1622	2657	0	1	0	0	0
ENSG00000168542	COL3A1	160324.2	160323.2	1	0	-17	2.1e-9	0	0	0	179495	349577	127183	75057	70304	0	2	3	0	0
ENSG00000183853	KIRREL1	2679.8	2678.4	1.4	0.001	-10.8	2.2e-9	0	0	0	4236	3850	2157	2075	1074	0	1	1	1	4
ENSG00000173320	STOX2	463.6	462.4	1.2	0.003	-8.3	2.6e-9	0	0	0	475	434	474	554	375	1	1	0	3	1
ENSG00000088367	EPB41L1	1790	1782.2	7.8	0.004	-7.8	2.6e-9	0	0	0	1773	1314	1678	2233	1913	18	7	7	2	5
ENSG00000179403	VWA1	2930.8	2930.6	0.2	0	-13	2.6e-9	1e-4	0	0	4712	2196	4890	1205	1650	0	0	1	0	0
ENSG00000136237	RAPGEF5	1684.4	1674.8	9.6	0.006	-7.4	2.8e-9	1e-4	0	0	1367	1164	1751	2463	1629	7	8	21	7	5
ENSG00000065361	ERBB3	2085.2	2075.8	9.4	0.005	-7.8	2.8e-9	1e-4	0	0	1842	1050	2401	1450	3636	5	12	13	6	11
ENSG00000075391	RASAL2	1228	1143	85	0.074	-3.7	2.9e-9	1e-4	0	0	1145	1332	893	1349	996	89	102	61	73	100
ENSG00000169704	GP9	609.2	0.2	609	1946.772	10.9	2.9e-9	1e-4	0	0	0	0	0	0	1	673	863	730	425	354
ENSG00000176046	NUPR1	2188.4	2185	3.4	0.002	-9.3	3e-9	1e-4	0	0	2927	3479	1106	1197	2216	2	4	3	1	7
ENSG00000159335	PTMS	6541.6	6276.2	265.4	0.042	-4.6	3.1e-9	1e-4	0	0	5511	6346	5664	5563	8297	198	187	237	428	277
ENSG00000182326	C1S	19192	19144.6	47.4	0.002	-8.7	3.2e-9	1e-4	0	0	29698	28125	17259	14388	6253	58	64	38	44	33
ENSG00000100979	PLTP	6975	6920.8	54.2	0.008	-7	3.3e-9	1e-4	0	0	8339	5541	10086	2382	8256	60	67	50	41	53
ENSG00000168077	SCARA3	1169.8	1169.6	0.2	0	-11.7	3.3e-9	1e-4	0	0	2006	842	1444	1071	485	1	0	0	0	0
ENSG00000162458	FBLIM1	3936.4	3935.6	0.8	0	-11.9	3.3e-9	1e-4	0	0	3696	3815	6661	4086	1420	2	0	0	0	2
ENSG00000019144	PHLDB1	4019.4	3985	34.4	0.009	-6.9	3.4e-9	1e-4	0	0	4860	6481	3309	3350	1925	49	42	35	25	21
ENSG00000088756	ARHGAP28	560.4	560.2	0.2	0.001	-10.7	3.4e-9	1e-4	0	0	261	742	467	728	603	0	0	0	1	0
ENSG00000149257	SERPINH1	10366.8	10197.8	169	0.017	-5.9	3.5e-9	1e-4	0	0	10062	16414	9264	4479	10770	152	211	175	180	127
ENSG00000155760	FZD7	1561.6	1553.8	7.8	0.005	-7.6	3.5e-9	1e-4	0	0	1152	1364	2599	1092	1562	11	6	2	9	11
ENSG00000157224	CLDN12	860.4	840	20.4	0.024	-5.4	3.7e-9	1e-4	0	0	454	718	915	1222	891	23	17	15	25	22
ENSG00000130158	DOCK6	2852.6	2818	34.6	0.012	-6.3	3.7e-9	1e-4	0	0	3419	2101	3043	4149	1378	44	38	19	29	43
ENSG00000185222	TCEAL9	1133	1115.6	17.4	0.016	-6	3.8e-9	1e-4	0	0	723	1304	820	1687	1044	19	26	16	9	17
ENSG00000070190	DAPP1	3088	500.4	2587.6	5.167	2.4	3.9e-9	1e-4	0	0	477	608	444	498	475	2438	2834	2316	2478	2872
ENSG00000001617	SEMA3F	3687	3685.4	1.6	0	-11.1	4e-9	1e-4	0	0	2203	2141	3619	3293	7171	0	4	0	3	1
ENSG00000091136	LAMB1	10319.4	10271.8	47.6	0.005	-7.7	4.1e-9	1e-4	0	0	11288	12527	9782	3810	13952	39	39	65	25	70
ENSG00000118785	SPP1	13495.4	13494.8	0.6	0	-14	4.1e-9	1e-4	0	0	5914	16705	27514	11768	5573	0	1	0	0	2
ENSG00000240184	PCDHGC3	731.4	711	20.4	0.029	-5.1	4.3e-9	1e-4	0	0	823	802	887	641	402	27	24	14	19	18
ENSG00000235098	ANKRD65	1014.2	1008.6	5.6	0.006	-7.5	4.4e-9	1e-4	0	0	762	1035	1854	987	405	6	6	6	4	6
ENSG00000187116	LILRA5	2357.8	53	2304.8	43.318	5.4	4.5e-9	1e-4	0	0	65	48	76	22	54	2764	2194	2010	1673	2883
ENSG00000162069	BICDL2	609	607.4	1.6	0.003	-8.5	4.6e-9	1e-4	0	0	785	345	655	657	595	1	4	2	0	1
ENSG00000143061	IGSF3	2061.6	2051.2	10.4	0.005	-7.6	4.7e-9	1e-4	0	0	1922	1529	2577	3427	801	9	17	7	10	9
ENSG00000146555	SDK1	2552.6	2542.6	10	0.004	-8	4.7e-9	1e-4	0	0	1669	1107	4126	2705	3106	4	10	9	12	15
ENSG00000134253	TRIM45	440.4	417.6	22.8	0.055	-4.2	4.8e-9	1e-4	0	0	377	376	411	341	583	20	27	19	22	26
ENSG00000069431	ABCC9	793.2	793	0.2	0	-11.2	5e-9	1e-4	0	0	1242	778	972	309	664	0	0	0	0	1
ENSG00000125733	TRIP10	2870.8	2668	202.8	0.076	-3.7	5.1e-9	1e-4	0	0	3180	2580	1643	2849	3088	218	269	164	192	171
ENSG00000083307	GRHL2	2221	2219.8	1.2	0.001	-10.6	5.1e-9	1e-4	0	0	891	1122	2695	2618	3773	1	2	0	1	2
ENSG00000105792	CFAP69	272.4	271	1.4	0.006	-7.3	5.2e-9	1e-4	0	0	284	250	291	293	237	2	0	2	2	1
ENSG00000018408	WWTR1	2460.6	2441.8	18.8	0.008	-7	5.3e-9	1e-4	0	0	1819	3361	2791	2266	1972	18	17	13	39	7
ENSG00000077942	FBLN1	10653.8	10650.6	3.2	0	-11.6	5.3e-9	1e-4	0	0	19560	14964	7119	4790	6820	4	2	8	2	0
ENSG00000162738	VANGL2	2601	2593.6	7.4	0.003	-8.4	5.3e-9	1e-4	0	0	866	1836	3388	3848	3030	6	10	11	3	7
ENSG00000182287	AP1S2	6474.6	514.4	5960.2	11.577	3.5	5.4e-9	1e-4	0	0	472	695	437	587	381	6245	5765	4664	5253	7874
ENSG00000112379	ARFGEF3	685.6	684.4	1.2	0.002	-8.9	5.4e-9	1e-4	0	0	451	595	901	402	1073	0	2	1	1	2
ENSG00000145555	MYO10	4077.4	4008.8	68.6	0.017	-5.9	5.6e-9	1e-4	0	0	2519	5001	3720	5154	3650	88	94	58	28	75
ENSG00000110841	PPFIBP1	2990	2894.8	95.2	0.033	-4.9	5.7e-9	1e-4	0	0	1834	4151	1855	3843	2791	117	87	90	113	69
ENSG00000065413	ANKRD44	6608.2	616.4	5991.8	9.712	3.3	5.7e-9	1e-4	0	0	691	761	747	392	491	6447	5951	5650	6085	5826
ENSG00000171346	KRT15	33370.8	33369.6	1.2	0	-14.7	5.8e-9	1e-4	0	0	15916	10209	49542	38513	52668	4	2	0	0	0
ENSG00000188153	COL4A5	3554.2	3553.4	0.8	0	-12.1	5.8e-9	1e-4	0	0	1691	2448	3769	6673	3186	4	0	0	0	0
ENSG00000102024	PLS3	5915.8	5904	11.8	0.002	-9	5.9e-9	1e-4	0	0	4107	9527	6087	7623	2176	17	19	12	6	5
ENSG00000135655	USP15	8651.2	1461.6	7189.6	4.918	2.3	5.9e-9	1e-4	0	0	1511	1627	1512	1334	1324	8423	7527	5972	6538	7488
ENSG00000081923	ATP8B1	1588.8	1533.8	55	0.036	-4.8	5.9e-9	1e-4	0	0	1020	1009	1753	1730	2157	45	45	59	47	79
ENSG00000130707	ASS1	1030.6	1030	0.6	0.001	-10.3	5.9e-9	1e-4	0	0	1376	574	923	1592	685	0	2	1	0	0
ENSG00000152104	PTPN14	2251.2	2239.4	11.8	0.005	-7.5	6.2e-9	1e-4	0	0	1416	2598	2619	2572	1992	7	11	20	19	2
ENSG00000277258	PCGF2	610.4	599.6	10.8	0.019	-5.8	6.2e-9	1e-4	0	0	591	683	521	489	714	9	20	6	12	7
ENSG00000143147	GPR161	1030.4	1002.4	28	0.028	-5.1	6.5e-9	1e-4	0	0	897	1132	1095	1286	602	25	20	42	35	18
ENSG00000085063	CD59	6225.2	5785.4	439.8	0.076	-3.7	6.5e-9	1e-4	0	0	7697	6516	3572	6697	4445	423	417	508	486	365
ENSG00000158352	SHROOM4	833.8	822.8	11	0.014	-6.2	6.7e-9	1e-4	0	0	1448	653	769	688	556	14	11	14	11	5
ENSG00000272141	ENSG00000272141	391.8	389.2	2.6	0.007	-7.1	6.8e-9	1e-4	0	0	316	228	659	380	363	1	5	3	2	2
ENSG00000114019	AMOTL2	1279.6	1278.2	1.4	0.001	-9.8	6.8e-9	1e-4	0	0	1873	1443	1456	961	658	0	2	0	1	4
ENSG00000104881	PPP1R13L	1510.2	1402	108.2	0.077	-3.7	7.1e-9	1e-4	0	0	1511	1522	1319	1770	888	93	127	131	108	82
ENSG00000151276	MAGI1	589.4	589.2	0.2	0.001	-10.7	7.1e-9	1e-4	0	0	1164	463	414	457	448	1	0	0	0	0
ENSG00000275385	CCL18	1452.8	1452.4	0.4	0	-11.3	7.2e-9	1e-4	0	0	2197	1385	2147	434	1099	0	1	1	0	0
ENSG00000121900	TMEM54	1062	1061.6	0.4	0.001	-10.9	7.4e-9	1e-4	0	0	591	620	1626	1457	1014	0	0	0	2	0
ENSG00000166444	DENND2B	2223	2203.4	19.6	0.009	-6.8	7.8e-9	1e-4	0	0	2551	2817	1383	1344	2922	12	27	29	8	22
ENSG00000169515	CCDC8	925.4	925	0.4	0.001	-10.7	7.8e-9	1e-4	0	0	644	1347	1197	507	930	2	0	0	0	0
ENSG00000164692	COL1A2	108346.6	108344.8	1.8	0	-15.6	7.8e-9	1e-4	0	0	118397	271989	72385	38039	40914	2	1	5	0	1
ENSG00000128602	SMO	1793.2	1782.6	10.6	0.006	-7.4	8.1e-9	2e-4	0	0	1358	1617	2280	1925	1733	12	24	9	3	5
ENSG00000108821	COL1A1	195983.8	195968	15.8	0	-13.6	8.1e-9	2e-4	0	0	235813	480619	121780	74465	67163	23	19	17	14	6
ENSG00000144452	ABCA12	547.2	546.6	0.6	0.001	-9.4	8.1e-9	2e-4	0	0	294	387	973	554	525	1	0	1	0	1
ENSG00000173898	SPTBN2	1580.4	1539.2	41.2	0.027	-5.2	8.2e-9	2e-4	0	0	1003	1238	2428	1709	1318	44	57	33	24	48
ENSG00000177106	EPS8L2	2272.4	2128	144.4	0.068	-3.9	8.4e-9	2e-4	0	0	1652	1288	2387	2568	2745	164	151	165	134	108
ENSG00000105137	SYDE1	920.6	916.6	4	0.005	-7.8	8.5e-9	2e-4	0	0	1275	1443	706	737	422	5	7	4	3	1
ENSG00000196517	SLC6A9	995.4	987	8.4	0.009	-6.8	8.5e-9	2e-4	0	0	586	616	1084	826	1823	8	13	10	5	6
ENSG00000117411	B4GALT2	2097.2	2034.2	63	0.031	-5	8.6e-9	2e-4	0	0	1434	2125	1802	2230	2580	28	63	60	99	65
ENSG00000112559	MDFI	1248.2	1248	0.2	0	-11.8	8.6e-9	2e-4	0	0	1686	1800	607	1686	461	0	0	0	0	1
ENSG00000136859	ANGPTL2	3075.8	3074.6	1.2	0	-11.3	8.6e-9	2e-4	0	0	3764	5700	2811	1999	1099	1	0	0	1	4
ENSG00000185565	LSAMP	910.2	910	0.2	0	-11.4	8.6e-9	2e-4	0	0	1283	1554	733	613	367	0	0	0	0	1
ENSG00000137872	SEMA6D	914.8	914.2	0.6	0.001	-10.2	8.7e-9	2e-4	0	0	542	883	977	1585	584	2	0	0	1	0
ENSG00000154380	ENAH	3430.2	3416.8	13.4	0.004	-8	8.9e-9	2e-4	0	0	2429	5187	4890	2782	1796	4	23	16	8	16
ENSG00000214212	C19orf38	3640.2	90.6	3549.6	39.152	5.3	8.9e-9	2e-4	0	0	145	69	116	65	58	3513	3265	2864	2643	5463
ENSG00000143545	RAB13	636.8	600.4	36.4	0.06	-4.1	9e-9	2e-4	0	0	673	597	464	591	677	42	42	23	28	47
ENSG00000205045	SLFN12L	1773	135	1638	12.081	3.6	9.1e-9	2e-4	0	0	159	155	149	77	135	1823	1553	1943	1646	1225
ENSG00000183963	SMTN	4068.6	3815.2	253.4	0.066	-3.9	9.6e-9	2e-4	0	0	5898	3423	2625	2664	4466	212	285	251	232	287
ENSG00000122642	FKBP9	4827.2	4663.2	164	0.035	-4.8	9.6e-9	2e-4	0	0	4030	6100	2401	4394	6391	161	198	139	109	213
ENSG00000197879	MYO1C	7820.4	7050	770.4	0.109	-3.2	9.7e-9	2e-4	0	0	7072	7000	6589	10179	4410	767	810	779	781	715
ENSG00000150681	RGS18	2191.2	60.8	2130.4	34.789	5.1	9.9e-9	2e-4	0	0	85	73	68	39	39	3295	2339	1452	1547	2019
ENSG00000127951	FGL2	16553.6	816.4	15737.2	19.261	4.3	1e-8	2e-4	0	0	750	1110	1168	487	567	17207	12810	15489	16609	16571
ENSG00000115183	TANC1	2470.2	2447.4	22.8	0.009	-6.7	1e-8	2e-4	0	0	1950	1468	2076	3202	3541	49	15	19	14	17
ENSG00000188157	AGRN	11000.8	10591.8	409	0.039	-4.7	1e-8	2e-4	0	0	7226	8274	18498	10610	8351	333	485	504	310	413
ENSG00000135862	LAMC1	7554.2	7352.2	202	0.028	-5.2	1e-8	2e-4	0	0	6668	8752	8313	7440	5588	122	97	256	248	287
ENSG00000177303	CASKIN2	1544.6	1502.8	41.8	0.028	-5.2	1.1e-8	2e-4	0	0	2403	1021	1690	1041	1359	52	29	28	43	57
ENSG00000141298	SSH2	10531.4	1309.4	9222	7.041	2.8	1.1e-8	2e-4	0	0	1824	1102	1246	1107	1268	10912	9171	8113	7935	9979
ENSG00000184292	TACSTD2	6346	6343.2	2.8	0	-11	1.1e-8	2e-4	0	0	4007	3222	3178	13762	7547	5	1	3	5	0
ENSG00000116141	MARK1	933.2	931.2	2	0.002	-8.8	1.1e-8	2e-4	0	0	348	718	906	1599	1085	2	1	1	1	5
ENSG00000269190	FBXO17	725	724	1	0.002	-9.2	1.1e-8	2e-4	0	0	553	676	582	504	1305	0	2	0	2	1
ENSG00000115232	ITGA4	9899	765.2	9133.8	11.929	3.6	1.1e-8	2e-4	0	0	531	1037	936	708	614	8964	6295	9823	10666	9921
ENSG00000110900	TSPAN11	557	556.4	0.6	0.001	-9.5	1.1e-8	2e-4	0	0	711	498	306	668	599	0	2	1	0	0
ENSG00000088256	GNA11	2339.4	2137.8	201.6	0.094	-3.4	1.1e-8	2e-4	0	0	2032	1814	1652	2722	2469	140	276	179	195	218
ENSG00000142949	PTPRF	21031.6	20999	32.6	0.002	-9.3	1.2e-8	2e-4	0	0	8291	10573	28233	23174	34724	19	30	59	39	16
ENSG00000121068	TBX2	2473.8	2473.6	0.2	0	-12.8	1.2e-8	2e-4	0	0	5393	3003	1859	884	1229	0	0	0	1	0
ENSG00000173762	CD7	4152.6	430.6	3722	8.64	3.1	1.2e-8	2e-4	0	0	501	425	419	382	426	4583	3253	4746	3699	2329
ENSG00000096968	JAK2	3675.8	633	3042.8	4.805	2.3	1.2e-8	2e-4	0	0	548	658	667	708	584	2914	2521	2969	2982	3828
ENSG00000074219	TEAD2	1667.4	1605	62.4	0.039	-4.7	1.2e-8	2e-4	0	0	1541	1611	2106	779	1988	47	84	72	48	61
ENSG00000062038	CDH3	2859.6	2857.8	1.8	0.001	-10.4	1.2e-8	2e-4	0	0	967	1537	2542	5768	3475	2	0	2	3	2
ENSG00000163909	HEYL	723.2	718.2	5	0.007	-7.1	1.2e-8	2e-4	0	0	1189	824	837	333	408	6	4	3	5	7
ENSG00000122176	FMOD	3431.8	3431.6	0.2	0	-13.3	1.2e-8	2e-4	0	0	5620	6148	2830	1092	1468	0	0	0	0	1
ENSG00000182704	TSKU	4165.2	4164.4	0.8	0	-12	1.2e-8	2e-4	0	0	1401	2663	6136	8336	2286	1	1	0	2	0
ENSG00000118898	PPL	3146.4	3136	10.4	0.003	-8.2	1.2e-8	2e-4	0	0	2188	1114	2580	4907	4891	7	18	13	9	5
ENSG00000159212	CLIC6	980.6	970.4	10.2	0.011	-6.5	1.2e-8	2e-4	0	0	1226	922	624	706	1374	13	10	18	5	5
ENSG00000125266	EFNB2	1009.6	1005.8	3.8	0.004	-8	1.3e-8	3e-4	0	0	1101	1058	794	1279	797	4	2	4	9	0
ENSG00000137203	TFAP2A	1220	1219.4	0.6	0.001	-10.6	1.4e-8	3e-4	0	0	487	865	655	2120	1970	0	0	1	1	1
ENSG00000189337	KAZN	843.8	838	5.8	0.007	-7.1	1.4e-8	3e-4	0	0	1040	641	905	1022	582	1	11	7	8	2
ENSG00000130702	LAMA5	16886.8	16640.2	246.6	0.015	-6.1	1.4e-8	3e-4	0	0	13078	9086	29425	12161	19451	125	270	319	244	275
ENSG00000111676	ATN1	10713.6	8575.2	2138.4	0.249	-2	1.4e-8	3e-4	0	0	8464	7540	9017	10149	7706	2116	2066	2171	2352	1987
ENSG00000101871	MID1	1265.4	1263	2.4	0.002	-8.9	1.5e-8	3e-4	0	0	1070	558	863	1772	2052	2	2	3	0	5
ENSG00000185633	NDUFA4L2	3082.4	3076.4	6	0.002	-9	1.5e-8	3e-4	0	0	1321	1147	3104	6519	3291	6	8	4	5	7
ENSG00000159403	C1R	12396	12332.2	63.8	0.005	-7.6	1.5e-8	3e-4	0	0	21955	15935	11004	7470	5297	68	86	80	58	27
ENSG00000104413	ESRP1	2718.6	2718	0.6	0	-11.7	1.5e-8	3e-4	0	0	734	1519	3739	3361	4237	0	2	0	1	0
ENSG00000114554	PLXNA1	8671.8	8075.2	596.6	0.074	-3.8	1.5e-8	3e-4	0	0	4295	8070	8948	11800	7263	491	596	688	588	620
ENSG00000145506	NKD2	743.4	743.2	0.2	0	-11.1	1.5e-8	3e-4	0	0	867	1324	463	806	256	0	0	0	1	0
ENSG00000139926	FRMD6	2422	2402.2	19.8	0.008	-6.9	1.5e-8	3e-4	0	0	1464	2418	1323	4782	2024	30	15	23	21	10
ENSG00000099194	SCD	7057	6793	264	0.039	-4.7	1.5e-8	3e-4	0	0	7358	5643	4465	6538	9961	130	279	364	244	303
ENSG00000095015	MAP3K1	8233.4	788.8	7444.6	9.438	3.2	1.6e-8	3e-4	0	0	944	738	912	780	570	8645	8788	7389	7851	4550
ENSG00000177045	SIX5	312	303.8	8.2	0.027	-5.2	1.6e-8	3e-4	0	0	374	293	329	272	251	13	5	7	5	11
ENSG00000087077	TRIP6	3213.4	2875.8	337.6	0.117	-3.1	1.6e-8	3e-4	0	0	2572	1841	3051	2850	4065	295	392	343	310	348
ENSG00000086015	MAST2	4470.4	3817.6	652.8	0.171	-2.5	1.6e-8	3e-4	0	0	3869	5175	2816	3429	3799	681	606	593	735	649
ENSG00000069011	PITX1	1469.4	1468.8	0.6	0.001	-10.8	1.6e-8	3e-4	0	0	586	907	1381	1629	2841	2	1	0	0	0
ENSG00000113657	DPYSL3	7872.6	7858.2	14.4	0.002	-9.1	1.6e-8	3e-4	0	0	7319	16182	5134	4518	6138	25	25	11	5	6
ENSG00000130203	APOE	7222.8	7208	14.8	0.002	-8.9	1.6e-8	3e-4	0	0	11415	12270	6563	2067	3725	20	19	9	15	11
ENSG00000162733	DDR2	2127.6	2106.2	21.4	0.01	-6.6	1.7e-8	3e-4	0	0	2000	4336	1527	1197	1471	18	17	30	28	14
ENSG00000101162	TUBB1	4674.4	20.2	4654.2	232.842	7.9	1.7e-8	3e-4	0	0	32	7	33	7	22	6996	5649	4053	3968	2605
ENSG00000154096	THY1	4862.6	4862.4	0.2	0	-13.8	1.7e-8	3e-4	0	0	7003	10378	3555	1421	1955	0	0	1	0	0
ENSG00000166833	NAV2	1286	1267.8	18.2	0.014	-6.1	1.7e-8	3e-4	0	0	971	1707	674	1578	1409	13	37	14	13	14
ENSG00000186976	EFCAB6	89.8	84.8	5	0.059	-4.1	1.7e-8	3e-4	0	0	85	80	90	90	79	7	5	5	4	4
ENSG00000083857	FAT1	5168	5166.2	1.8	0	-11.4	1.8e-8	3e-4	0	0	3911	7870	2495	8742	2813	1	7	0	1	0
ENSG00000068137	PLEKHH3	1717.6	1671	46.6	0.028	-5.2	1.8e-8	3e-4	0	0	2021	993	1323	1255	2763	36	58	37	36	66
ENSG00000111679	PTPN6	18376.8	2730.2	15646.6	5.731	2.5	1.8e-8	3e-4	0	0	2816	2312	3301	3181	2041	14223	15682	15781	14816	17731
ENSG00000112655	PTK7	6613.4	6464.4	149	0.023	-5.4	1.8e-8	3e-4	0	0	5005	10494	6338	5179	5306	177	255	125	106	82
ENSG00000125841	NRSN2	1014.6	963.4	51.2	0.053	-4.2	1.8e-8	3e-4	0	0	1212	1035	1010	733	827	50	67	70	42	27
ENSG00000161544	CYGB	688	681.8	6.2	0.009	-6.8	1.8e-8	3e-4	0	0	861	695	848	539	466	2	12	3	4	10
ENSG00000185477	GPRIN3	4778.2	790.2	3988	5.046	2.3	1.8e-8	3e-4	0	0	761	1003	844	590	753	3792	4351	4264	4085	3448
ENSG00000126759	CFP	11497.8	128.2	11369.6	88.187	6.5	1.8e-8	3e-4	0	0	283	106	116	62	74	11248	10467	9751	10949	14433
ENSG00000173156	RHOD	441.8	440.6	1.2	0.003	-8.2	1.9e-8	4e-4	0	0	297	489	304	817	296	2	1	1	2	0
ENSG00000100196	KDELR3	901.8	885.8	16	0.018	-5.8	1.9e-8	4e-4	0	0	570	1503	839	1059	458	20	19	17	9	15
ENSG00000119397	CNTRL	5063.6	949.8	4113.8	4.332	2.1	2e-8	4e-4	0	0	1056	859	1024	1096	714	4352	4074	4047	4232	3864
ENSG00000129474	AJUBA	1514.6	1501.8	12.8	0.009	-6.8	2e-8	4e-4	0	0	715	1221	1134	1375	3064	12	13	18	15	6
ENSG00000071282	LMCD1	1349.2	1335	14.2	0.011	-6.5	2.1e-8	4e-4	0	0	1706	2328	1218	764	659	8	23	14	15	11
ENSG00000102996	MMP15	882	848.2	33.8	0.04	-4.7	2.1e-8	4e-4	0	0	1410	641	932	652	606	40	42	37	25	25
ENSG00000168743	NPNT	1825.6	1824.6	1	0.001	-10.5	2.1e-8	4e-4	0	0	2006	2875	865	663	2714	1	2	0	0	2
ENSG00000113645	WWC1	563.4	549.4	14	0.026	-5.3	2.1e-8	4e-4	0	0	612	580	631	418	506	12	13	18	22	5
ENSG00000197496	SLC2A10	915	911.2	3.8	0.004	-7.8	2.1e-8	4e-4	0	0	838	1358	895	732	733	2	5	9	3	0
ENSG00000073712	FERMT2	1450	1445.8	4.2	0.003	-8.3	2.2e-8	4e-4	0	0	1386	2754	1447	689	953	1	7	8	4	1
ENSG00000181458	TMEM45A	1303.8	1291.8	12	0.009	-6.7	2.2e-8	4e-4	0	0	1071	1366	1238	2175	609	23	15	7	8	7
ENSG00000113758	DBN1	3262.4	2951.2	311.2	0.105	-3.2	2.2e-8	4e-4	0	0	2565	3612	3686	1754	3139	260	283	284	345	384
ENSG00000070778	PTPN21	589.8	587	2.8	0.005	-7.6	2.2e-8	4e-4	0	0	801	895	311	641	287	6	2	3	1	2
ENSG00000189143	CLDN4	3362.6	3356.8	5.8	0.002	-9.1	2.3e-8	4e-4	0	0	1413	1744	7000	1867	4760	2	7	9	4	7
ENSG00000000003	TSPAN6	1001.2	992.2	9	0.009	-6.7	2.4e-8	4e-4	0	0	841	1385	879	675	1181	8	10	17	9	1
ENSG00000169992	NLGN2	3983.4	3698.4	285	0.077	-3.7	2.4e-8	4e-4	0	0	4217	3601	3998	3913	2763	327	372	318	270	138
ENSG00000188643	S100A16	4005	4004	1	0	-11.9	2.4e-8	4e-4	0	0	3291	4060	924	7778	3967	1	4	0	0	0
ENSG00000047457	CP	1662.4	1644	18.4	0.011	-6.5	2.5e-8	5e-4	0	0	1684	701	2237	969	2629	20	17	13	12	30
ENSG00000198399	ITSN2	6928.2	1663	5265.2	3.166	1.7	2.6e-8	5e-4	0	0	1801	1668	1578	1708	1560	5347	4914	5006	5138	5921
ENSG00000000938	FGR	28981.6	1043.8	27937.8	26.739	4.7	2.6e-8	5e-4	0	0	1748	1243	1033	541	654	25942	25243	26300	26626	35578
ENSG00000134874	DZIP1	757	756.4	0.6	0.001	-9.9	2.6e-8	5e-4	0	0	747	1330	325	566	814	2	1	0	0	0
ENSG00000164877	MICALL2	3703.4	3504.4	199	0.057	-4.1	2.6e-8	5e-4	0	0	4509	4453	2712	3995	1853	152	261	167	168	247
ENSG00000212747	RTL8B	542.8	526.8	16	0.03	-5	2.6e-8	5e-4	0	0	630	611	486	363	544	30	14	15	12	9
ENSG00000188404	SELL	18482.4	606.6	17875.8	29.459	4.9	2.6e-8	5e-4	0	0	888	465	910	326	444	13236	21229	23301	16779	14834
ENSG00000074181	NOTCH3	12233.6	12193.2	40.4	0.003	-8.2	2.7e-8	5e-4	0	0	11850	6855	19783	16082	6396	43	74	31	10	44
ENSG00000164099	PRSS12	551.6	545	6.6	0.012	-6.4	2.7e-8	5e-4	0	0	591	405	390	521	818	11	10	2	6	4
ENSG00000178078	STAP2	1379	1354.8	24.2	0.018	-5.8	2.7e-8	5e-4	0	0	737	1462	897	2550	1128	30	21	35	18	17
ENSG00000107957	SH3PXD2A	9132.2	8248.8	883.4	0.107	-3.2	2.7e-8	5e-4	0	0	8629	11870	7703	8174	4868	920	696	1020	860	921
ENSG00000164050	PLXNB1	7348	7144.4	203.6	0.028	-5.1	2.7e-8	5e-4	0	0	6067	6279	4943	8481	9952	135	336	111	163	273
ENSG00000136848	DAB2IP	2208.8	2182.6	26.2	0.012	-6.4	2.8e-8	5e-4	0	0	2441	1755	2383	3355	979	28	31	8	32	32
ENSG00000101670	LIPG	552.6	552.2	0.4	0.001	-9.9	2.8e-8	5e-4	0	0	839	429	893	220	380	0	0	1	0	1
ENSG00000129422	MTUS1	2733.2	2672	61.2	0.023	-5.4	2.9e-8	5e-4	0	0	3041	1493	4058	2438	2330	75	83	76	47	25
ENSG00000137161	CNPY3	8590.8	1973	6617.8	3.354	1.7	2.9e-8	5e-4	0	0	2041	1949	2102	1787	1986	6202	6413	6068	6636	7770
ENSG00000105419	MEIS3	588	585.6	2.4	0.004	-7.8	3e-8	6e-4	0	0	611	1028	777	261	251	4	2	3	1	2
ENSG00000117122	MFAP2	1888.2	1886.4	1.8	0.001	-9.9	3e-8	6e-4	0	0	1243	4526	1526	1069	1068	0	5	1	2	1
ENSG00000145824	CXCL14	1878.4	1878.2	0.2	0	-12.4	3e-8	6e-4	0	0	1828	3973	972	2151	467	1	0	0	0	0
ENSG00000153714	LURAP1L	428.4	422	6.4	0.016	-6	3e-8	6e-4	0	0	304	398	257	688	463	7	11	6	6	2
ENSG00000123131	PRDX4	2245.4	1886.8	358.6	0.19	-2.4	3e-8	6e-4	0	0	1507	2012	1611	1805	2499	351	311	389	339	403
ENSG00000006016	CRLF1	415.2	384.4	30.8	0.08	-3.6	3e-8	6e-4	0	0	312	292	457	341	520	36	33	31	24	30
ENSG00000130513	GDF15	455.2	448	7.2	0.016	-5.9	3e-8	6e-4	0	0	686	555	378	327	294	11	2	6	8	9
ENSG00000172379	ARNT2	728	727.6	0.4	0.001	-10.3	3e-8	6e-4	0	0	499	1344	422	1049	324	0	1	0	0	1
ENSG00000189058	APOD	527.6	526.8	0.8	0.002	-9	3e-8	6e-4	0	0	831	268	345	429	761	0	2	1	0	1
ENSG00000138771	SHROOM3	700.4	698.8	1.6	0.002	-8.7	3.1e-8	6e-4	0	0	479	854	764	276	1121	1	2	1	0	4
ENSG00000118849	RARRES1	889	884	5	0.006	-7.5	3.1e-8	6e-4	0	0	1832	679	1022	431	456	4	4	5	8	4
ENSG00000169783	LINGO1	208.4	208.2	0.2	0.002	-9.2	3.1e-8	6e-4	0	0	188	179	160	366	148	0	0	0	0	1
ENSG00000187678	SPRY4	1510	1510	0	0	-13.6	3.3e-8	6e-4	0	0	1983	1155	1758	958	1696	0	0	0	0	0
ENSG00000214193	SH3D21	850	772.8	77.2	0.1	-3.3	3.3e-8	6e-4	0	0	526	615	1035	925	763	78	76	97	67	68
ENSG00000140368	PSTPIP1	5777.2	612.4	5164.8	8.424	3.1	3.4e-8	6e-4	0	0	799	669	696	447	451	3997	5002	4258	6069	6498
ENSG00000198832	SELENOM	2349.8	2109.8	240	0.114	-3.1	3.4e-8	6e-4	0	0	2313	2842	1459	2354	1581	238	251	293	245	173
ENSG00000131242	RAB11FIP4	3327	597.4	2729.6	4.565	2.2	3.4e-8	6e-4	0	0	684	582	633	643	445	2901	2358	3117	2927	2345
ENSG00000124145	SDC4	3894.2	3751.6	142.6	0.038	-4.7	3.5e-8	7e-4	0	0	2939	3188	4457	2351	5823	210	107	113	91	192
ENSG00000139289	PHLDA1	2420.8	2288.4	132.4	0.058	-4.1	3.5e-8	7e-4	0	0	2018	2257	1532	3480	2155	191	133	139	71	128
ENSG00000139626	ITGB7	2970.2	262.4	2707.8	10.326	3.4	3.5e-8	7e-4	0	0	306	235	369	235	167	2255	2188	3175	3579	2342
ENSG00000214944	ARHGEF28	903.8	892	11.8	0.013	-6.2	3.5e-8	7e-4	0	0	609	533	1074	972	1272	13	4	10	22	10
ENSG00000173546	CSPG4	1286.4	1270	16.4	0.013	-6.3	3.5e-8	7e-4	0	0	1136	2473	1129	1087	525	13	19	9	19	22
ENSG00000106560	GIMAP2	2079.4	211.4	1868	8.821	3.1	3.5e-8	7e-4	0	0	281	259	238	135	144	1914	1762	1740	1858	2066
ENSG00000145423	SFRP2	9472	9470.8	1.2	0	-12.9	3.6e-8	7e-4	0	0	14824	18480	5294	7010	1746	0	1	0	1	4
ENSG00000272256	ENSG00000272256	179.8	4.6	175.2	36.873	5.2	3.6e-8	7e-4	0	0	3	3	8	3	6	205	141	171	131	228
ENSG00000089639	GMIP	9285.2	1385.2	7900	5.703	2.5	3.6e-8	7e-4	0	0	1799	1592	1304	1196	1035	6811	7350	7381	8367	9591
ENSG00000143669	LYST	10897.6	1233.8	9663.8	7.832	3	3.6e-8	7e-4	0	0	1427	1225	968	1690	859	8801	8079	9209	9804	12426
ENSG00000137868	STRA6	567.4	567	0.4	0.001	-9.9	3.6e-8	7e-4	0	0	151	675	788	674	547	1	1	0	0	0
ENSG00000081237	PTPRC	37781.4	2908.8	34872.6	11.986	3.6	3.7e-8	7e-4	0	0	3416	3896	3373	1488	2371	38368	30148	36222	36285	33340
ENSG00000060656	PTPRU	1158.8	1144	14.8	0.013	-6.3	3.7e-8	7e-4	0	0	1680	1453	1158	925	504	7	12	9	21	25
ENSG00000129003	VPS13C	9357	2228.6	7128.4	3.198	1.7	3.7e-8	7e-4	0	0	2004	2307	2416	2111	2305	7147	6249	7553	7550	7143
ENSG00000062370	ZNF112	152.2	145.8	6.4	0.045	-4.5	3.7e-8	7e-4	0	0	167	180	104	128	150	6	8	9	4	5
ENSG00000128833	MYO5C	861.4	819.8	41.6	0.051	-4.3	3.7e-8	7e-4	0	0	1133	504	684	540	1238	45	37	48	44	34
ENSG00000167994	RAB3IL1	700.6	695.6	5	0.007	-7.2	3.7e-8	7e-4	0	0	915	1160	637	392	374	4	6	3	2	10
ENSG00000065320	NTN1	1771.6	1760.4	11.2	0.007	-7.2	3.7e-8	7e-4	0	0	850	2625	1017	1476	2834	5	15	20	10	6
ENSG00000102359	SRPX2	825.8	825.4	0.4	0.001	-10.5	3.8e-8	7e-4	0	0	569	1656	834	689	379	2	0	0	0	0
ENSG00000147676	MAL2	1706.8	1704.4	2.4	0.001	-9.4	3.8e-8	7e-4	0	0	1191	1534	1577	2031	2189	6	0	6	0	0
ENSG00000115226	FNDC4	406.8	406.2	0.6	0.002	-9	3.9e-8	7e-4	0	0	434	584	220	345	448	2	1	0	0	0
ENSG00000105507	CABP5	91.6	0	91.6	309.687	8.3	3.9e-8	7e-4	0	0	0	0	0	0	0	104	102	122	92	38
ENSG00000168268	NT5DC2	2134.4	1908.4	226	0.118	-3.1	3.9e-8	7e-4	0	0	1840	2209	1800	1620	2073	152	304	179	195	300
ENSG00000121281	ADCY7	9593	1020.2	8572.8	8.398	3.1	3.9e-8	7e-4	0	0	1082	1449	1044	956	570	7924	8038	8085	9118	9699
ENSG00000102755	FLT1	2050	2018.8	31.2	0.016	-6	3.9e-8	7e-4	0	0	2002	1734	2774	1156	2428	28	59	37	11	21
ENSG00000205744	DENND1C	6462.2	897.8	5564.4	6.195	2.6	3.9e-8	7e-4	0	0	1332	920	856	671	710	5012	5496	5743	5779	5792
ENSG00000100600	LGMN	4737.4	4515.2	222.2	0.049	-4.3	3.9e-8	7e-4	0	0	6267	6475	3439	2501	3894	283	259	238	194	137
ENSG00000213160	KLHL23	386.6	370	16.6	0.045	-4.5	4e-8	7e-4	0	0	238	253	388	428	543	18	21	18	11	15
ENSG00000159167	STC1	717	716.8	0.2	0	-11	4.1e-8	8e-4	0	0	204	653	445	856	1426	0	0	1	0	0
ENSG00000187079	TEAD1	1579.4	1576.6	2.8	0.002	-9.1	4.1e-8	8e-4	0	0	1449	2324	1080	1199	1831	7	6	1	0	0
ENSG00000172236	TPSAB1	2333.4	2317.4	16	0.007	-7.2	4.2e-8	8e-4	0	0	5160	1933	957	2334	1203	19	17	17	18	9
ENSG00000198561	CTNND1	15447.4	13640	1807.4	0.133	-2.9	4.2e-8	8e-4	0	0	11148	9266	16589	19297	11900	1861	1739	1598	1799	2040
ENSG00000169242	EFNA1	2306.8	2290.6	16.2	0.007	-7.1	4.2e-8	8e-4	0	0	2123	1404	1634	4624	1668	13	23	30	8	7
ENSG00000111319	SCNN1A	3700.2	3661.2	39	0.011	-6.5	4.2e-8	8e-4	0	0	2538	1069	7139	3478	4082	39	49	33	42	32
ENSG00000110092	CCND1	1879.6	1854.2	25.4	0.014	-6.2	4.2e-8	8e-4	0	0	1813	3223	1680	2005	550	15	23	31	27	31
ENSG00000172752	COL6A5	258.8	258.6	0.2	0.001	-9.5	4.2e-8	8e-4	0	0	288	332	385	115	173	0	1	0	0	0
ENSG00000087245	MMP2	29466.8	29462.8	4	0	-12.9	4.2e-8	8e-4	0	0	37724	69869	18806	12535	8380	2	4	4	0	10
ENSG00000052344	PRSS8	1139.4	1132.8	6.6	0.006	-7.4	4.3e-8	8e-4	0	0	800	827	964	1263	1810	6	2	2	6	17
ENSG00000141756	FKBP10	4768.4	4748	20.4	0.004	-7.8	4.3e-8	8e-4	0	0	5679	9048	3847	1772	3394	37	8	29	12	16
ENSG00000136490	LIMD2	16953.4	1527.2	15426.2	10.096	3.3	4.4e-8	8e-4	0	0	1974	1988	1582	797	1295	14499	15396	17856	14235	15145
ENSG00000183579	ZNRF3	676.4	645.4	31	0.049	-4.4	4.4e-8	8e-4	0	0	331	527	698	657	1014	21	34	32	35	33
ENSG00000144730	IL17RD	222.6	220	2.6	0.013	-6.3	4.5e-8	8e-4	0	0	266	208	86	210	330	2	2	2	2	5
ENSG00000101443	WFDC2	1911.6	1909	2.6	0.001	-9.4	4.5e-8	8e-4	0	0	2291	1043	3957	666	1588	2	6	2	3	0
ENSG00000061676	NCKAP1	4359.8	4202.6	157.2	0.037	-4.7	4.5e-8	8e-4	0	0	2011	3307	5040	7025	3630	190	198	160	140	98
ENSG00000164647	STEAP1	776.8	775.6	1.2	0.002	-9.3	4.6e-8	9e-4	0	0	604	917	1129	625	603	0	5	0	0	1
ENSG00000198816	ZNF358	1069	906.6	162.4	0.179	-2.5	4.6e-8	9e-4	0	0	913	1086	621	953	960	180	147	170	161	154
ENSG00000133083	DCLK1	444	444	0	0	-11.8	4.7e-8	9e-4	0	0	412	365	582	414	447	0	0	0	0	0
ENSG00000101109	STK4	9425.4	1805.4	7620	4.22	2.1	4.7e-8	9e-4	0	0	1877	1943	1918	1284	2005	8448	7180	7897	7900	6675
ENSG00000165912	PACSIN3	999.4	993.8	5.6	0.006	-7.5	4.7e-8	9e-4	0	0	650	437	1119	1685	1078	5	11	7	1	4
ENSG00000078246	TULP3	1310.4	1074.2	236.2	0.22	-2.2	4.7e-8	9e-4	0	0	966	1093	861	1250	1201	243	227	240	266	205
ENSG00000136960	ENPP2	2103.4	2043	60.4	0.03	-5.1	4.7e-8	9e-4	0	0	3141	2381	2572	877	1244	60	68	74	61	39
ENSG00000109099	PMP22	2841.8	2809.8	32	0.011	-6.4	4.8e-8	9e-4	0	0	3729	4875	1873	2251	1321	51	46	20	26	17
ENSG00000169071	ROR2	844.8	843	1.8	0.002	-8.8	4.8e-8	9e-4	0	0	1087	1557	444	768	359	0	4	1	3	1
ENSG00000173020	GRK2	28146.8	5050	23096.8	4.574	2.2	4.8e-8	9e-4	0	0	6760	4850	4958	4681	4001	23031	23632	22956	23216	22649
ENSG00000133026	MYH10	4894.4	4675.8	218.6	0.047	-4.4	4.8e-8	9e-4	0	0	4671	7870	3224	5000	2614	295	272	180	162	184
ENSG00000185551	NR2F2	2065	2064	1	0	-11	4.8e-8	9e-4	0	0	3761	2034	1795	668	2062	0	5	0	0	0
ENSG00000134853	PDGFRA	1978.2	1974.8	3.4	0.002	-9.2	4.9e-8	9e-4	0	0	2044	4324	1612	944	950	4	6	5	0	2
ENSG00000110328	GALNT18	726	724.2	1.8	0.003	-8.6	4.9e-8	9e-4	0	0	1141	387	632	1153	308	4	0	1	2	2
ENSG00000152952	PLOD2	1652	1619.8	32.2	0.02	-5.7	5e-8	9e-4	0	0	819	2865	1755	1208	1452	49	45	26	19	22
ENSG00000100968	NFATC4	2980.6	2969	11.6	0.004	-7.9	5e-8	9e-4	0	0	4738	2575	3126	1131	3275	8	13	28	4	5
ENSG00000124006	OBSL1	2769	2718	51	0.019	-5.7	5e-8	9e-4	0	0	4019	3161	2946	2078	1386	95	57	27	46	30
ENSG00000130635	COL5A1	24107	24070.2	36.8	0.002	-9.3	5.1e-8	9e-4	0	0	19570	59168	21032	11588	8993	34	67	27	40	16
ENSG00000214290	POU2AF3	271.8	268	3.8	0.015	-6	5.1e-8	9e-4	0	0	206	203	446	250	235	1	5	7	4	2
ENSG00000275832	ARHGAP23	1115	1099	16	0.015	-6.1	5.1e-8	0.001	0	0	1343	821	975	1566	790	14	13	14	5	34
ENSG00000158717	RNF166	11636.2	1432.2	10204	7.12	2.8	5.1e-8	0.001	0	0	1878	1818	1347	1037	1081	8640	11826	8907	11785	9862
ENSG00000103067	ESRP2	1876.6	1845.4	31.2	0.017	-5.9	5.2e-8	0.001	0	0	1224	737	1787	2476	3003	15	43	29	38	31
ENSG00000111058	ACSS3	287	282.2	4.8	0.017	-5.9	5.2e-8	0.001	0	0	373	434	254	101	249	5	6	4	4	5
ENSG00000143217	NECTIN4	2028.8	2024.4	4.4	0.002	-8.8	5.2e-8	0.001	0	0	700	953	1394	4691	2384	6	6	3	2	5
ENSG00000100154	TTC28	1443	1364	79	0.058	-4.1	5.2e-8	0.001	0	0	1613	1227	1409	1080	1491	83	78	92	111	31
ENSG00000085276	MECOM	1412.6	1401.8	10.8	0.008	-7	5.2e-8	0.001	0	0	1525	1577	995	925	1987	17	20	7	9	1
ENSG00000156011	PSD3	1430.2	1347	83.2	0.062	-4	5.2e-8	0.001	0	0	631	1697	1597	1752	1058	76	91	101	62	86
ENSG00000134247	PTGFRN	3241.8	3130.8	111	0.035	-4.8	5.3e-8	0.001	0	0	3869	4322	2961	2803	1699	55	143	100	85	172
ENSG00000170899	GSTA4	1512	1477.4	34.6	0.024	-5.4	5.3e-8	0.001	0	0	1170	890	1444	2104	1779	52	12	33	48	28
ENSG00000188766	SPRED3	239.6	216.4	23.2	0.108	-3.2	5.4e-8	0.001	0	0	231	248	175	246	182	23	20	27	24	22
ENSG00000198055	GRK6	7626.4	1385.6	6240.8	4.503	2.2	5.4e-8	0.001	0	0	1760	1322	1643	1118	1085	5990	6201	6560	6556	5897
ENSG00000137936	BCAR3	808.8	780.2	28.6	0.037	-4.8	5.5e-8	0.001	0	0	694	530	687	481	1509	32	30	33	21	27
ENSG00000145623	OSMR	4187	4104	83	0.02	-5.6	5.5e-8	0.001	0	0	4852	3548	2342	7998	1780	100	88	77	92	58
ENSG00000104635	SLC39A14	1839.8	1661.6	178.2	0.107	-3.2	5.5e-8	0.001	0	0	1153	1792	2093	1912	1358	116	197	205	228	145
ENSG00000262202	ENSG00000262202	117	2.2	114.8	48.232	5.6	5.5e-8	0.001	0	0	3	3	1	3	1	85	176	152	95	66
ENSG00000183010	PYCR1	1499.4	1479	20.4	0.014	-6.2	5.7e-8	0.0011	0	0	995	2111	946	1410	1933	9	30	34	22	7
ENSG00000135049	AGTPBP1	3870.8	627	3243.8	5.171	2.4	5.7e-8	0.0011	0	0	674	613	524	547	777	3744	3266	2313	2984	3912
ENSG00000111913	RIPOR2	16381.4	513.2	15868.2	30.891	4.9	5.7e-8	0.0011	0	0	897	396	547	177	549	15539	15456	18017	14717	15612
ENSG00000102287	GABRE	8169.4	8167.6	1.8	0	-11.9	5.8e-8	0.0011	0	0	4851	4062	10250	19903	1772	0	1	4	3	1
ENSG00000104140	RHOV	1567.8	1565.6	2.2	0.001	-9.4	5.8e-8	0.0011	0	0	910	829	995	1418	3676	4	1	1	5	0
ENSG00000164237	CMBL	727.2	713.8	13.4	0.019	-5.7	5.9e-8	0.0011	0	0	364	430	1276	706	793	13	18	16	14	6
ENSG00000204580	DDR1	7306.4	7188.2	118.2	0.017	-5.9	5.9e-8	0.0011	0	0	2445	3880	10068	9790	9758	111	109	152	78	141
ENSG00000117472	TSPAN1	566.4	564.4	2	0.004	-8	5.9e-8	0.0011	0	0	709	436	1170	260	247	2	4	1	2	1
ENSG00000041982	TNC	15204.8	15188.2	16.6	0.001	-9.9	5.9e-8	0.0011	0	0	6070	10521	25450	29276	4624	8	10	12	22	31
ENSG00000179222	MAGED1	7801.6	7027.6	774	0.11	-3.2	5.9e-8	0.0011	0	0	5016	6976	4424	8402	10320	799	798	843	825	605
ENSG00000065618	COL17A1	3757.4	3753.4	4	0.001	-9.7	5.9e-8	0.0011	0	0	3567	1715	1114	9064	3307	2	8	2	6	2
ENSG00000218336	TENM3	459.2	459	0.2	0.001	-10.4	5.9e-8	0.0011	0	0	391	849	205	645	205	1	0	0	0	0
ENSG00000158747	NBL1	8886.2	8792.8	93.4	0.011	-6.6	6e-8	0.0011	0	0	11892	17161	4851	4689	5371	100	76	116	128	47
ENSG00000182963	GJC1	579.8	579.4	0.4	0.001	-10	6e-8	0.0011	0	0	778	652	650	124	693	1	1	0	0	0
ENSG00000108947	EFNB3	384.8	384	0.8	0.003	-8.6	6e-8	0.0011	0	0	302	360	616	316	326	0	0	2	0	2
ENSG00000099954	CECR2	878.2	853.6	24.6	0.029	-5.1	6.1e-8	0.0011	0	0	693	418	1421	1099	637	25	15	20	29	34
ENSG00000019549	SNAI2	1159	1159	0	0	-13.2	6.1e-8	0.0011	0	0	808	1034	835	1522	1596	0	0	0	0	0
ENSG00000240771	ARHGEF25	917.8	899.2	18.6	0.021	-5.6	6.3e-8	0.0012	0	0	1278	1233	827	730	428	23	6	22	22	20
ENSG00000144867	SRPRB	2592.2	2115.2	477	0.226	-2.1	6.4e-8	0.0012	0	0	1601	2145	2756	2023	2051	409	522	456	528	470
ENSG00000174233	ADCY6	1929.4	1891	38.4	0.02	-5.6	6.4e-8	0.0012	0	0	3320	1887	1458	1469	1321	23	70	36	45	18
ENSG00000122966	CIT	890.2	833.8	56.4	0.068	-3.9	6.4e-8	0.0012	0	0	450	915	951	983	870	38	53	83	64	44
ENSG00000170537	TMC7	159.8	158.8	1	0.008	-7	6.4e-8	0.0012	0	0	192	128	112	265	97	0	1	1	2	1
ENSG00000131504	DIAPH1	16034	3457	12577	3.638	1.9	6.5e-8	0.0012	0	0	4060	3197	3624	3266	3138	14659	11630	11636	13545	11415
ENSG00000127507	ADGRE2	4136.4	787	3349.4	4.255	2.1	6.5e-8	0.0012	0	0	876	848	655	830	726	3481	3080	3096	2705	4385
ENSG00000174938	SEZ6L2	1393.6	1392	1.6	0.001	-9.7	6.5e-8	0.0012	0	0	862	813	1564	735	2986	0	5	0	2	1
ENSG00000128581	IFT22	544.8	500.8	44	0.088	-3.5	6.5e-8	0.0012	0	0	297	467	760	482	498	49	46	44	43	38
ENSG00000064012	CASP8	5504	795.4	4708.6	5.916	2.6	6.5e-8	0.0012	0	0	949	835	704	536	953	3861	4351	4542	6201	4588
ENSG00000109339	MAPK10	936.8	906.2	30.6	0.034	-4.9	6.5e-8	0.0012	0	0	792	521	1407	737	1074	40	48	19	20	26
ENSG00000107130	NCS1	898.8	887.6	11.2	0.013	-6.3	6.6e-8	0.0012	0	0	772	1042	867	1381	376	18	7	17	10	4
ENSG00000149177	PTPRJ	7096.4	1270.6	5825.8	4.584	2.2	6.6e-8	0.0012	0	0	1522	1445	1347	971	1068	5035	5136	6199	5763	6996
ENSG00000169398	PTK2	3396.6	2859.4	537.2	0.188	-2.4	6.7e-8	0.0012	0	0	2930	2796	2914	2820	2837	560	613	536	319	658
ENSG00000147100	SLC16A2	808	804.2	3.8	0.005	-7.6	6.7e-8	0.0013	0	0	1245	1164	575	352	685	9	1	5	3	1
ENSG00000131711	MAP1B	2173.8	2156.4	17.4	0.008	-6.9	6.7e-8	0.0013	0	0	1273	883	4541	2894	1191	25	19	14	13	16
ENSG00000117519	CNN3	4133.2	4101.2	32	0.008	-7	6.7e-8	0.0013	0	0	3690	7359	3127	1552	4778	37	25	63	19	16
ENSG00000066468	FGFR2	3363.4	3357.8	5.6	0.002	-9.2	6.8e-8	0.0013	0	0	1691	2068	3620	2178	7232	1	2	2	8	15
ENSG00000011347	SYT7	661	660.8	0.2	0.001	-10.9	6.8e-8	0.0013	0	0	397	498	794	1422	193	0	0	1	0	0
ENSG00000069122	ADGRF5	2019.2	2018.8	0.4	0	-11.8	6.8e-8	0.0013	0	0	4475	1318	2569	555	1177	0	0	0	0	2
ENSG00000091879	ANGPT2	431.2	421.8	9.4	0.022	-5.5	6.8e-8	0.0013	0	0	479	412	452	203	563	13	5	9	5	15
ENSG00000166173	LARP6	559.8	559.2	0.6	0.001	-9.5	6.9e-8	0.0013	0	0	249	545	304	750	948	2	0	1	0	0
ENSG00000143776	CDC42BPA	1758.8	1631	127.8	0.078	-3.7	6.9e-8	0.0013	0	0	2008	2203	1421	1450	1073	136	134	70	122	177
ENSG00000271503	CCL5	3078.4	326	2752.4	8.433	3.1	7e-8	0.0013	0	0	379	268	412	255	316	2738	1867	2310	4171	2676
ENSG00000271383	NBPF19	3552.6	618.2	2934.4	4.741	2.2	7.1e-8	0.0013	0	0	753	741	480	474	643	3267	3181	2610	2619	2995
ENSG00000088280	ASAP3	1595.8	1531.6	64.2	0.042	-4.6	7.1e-8	0.0013	0	0	2553	1971	984	805	1345	77	58	83	57	46
ENSG00000122641	INHBA	1953.2	1949	4.2	0.002	-8.9	7.2e-8	0.0013	0	0	1059	4037	1918	1834	897	7	5	2	0	7
ENSG00000188130	MAPK12	1715.2	1628	87.2	0.054	-4.2	7.2e-8	0.0013	0	0	1639	835	2387	2081	1198	55	107	82	79	113
ENSG00000040933	INPP4A	6679.4	1523	5156.4	3.385	1.8	7.2e-8	0.0013	0	0	1620	1483	1462	1345	1705	5549	4507	5409	5912	4405
ENSG00000105854	PON2	2625.2	2218.8	406.4	0.183	-2.4	7.3e-8	0.0014	0	0	2744	2424	2322	2097	1507	464	454	303	404	407
ENSG00000103381	CPPED1	5980	721.8	5258.2	7.279	2.9	7.3e-8	0.0014	0	0	814	817	977	465	536	5965	4656	4376	5106	6188
ENSG00000132698	RAB25	1468.6	1455.2	13.4	0.009	-6.8	7.3e-8	0.0014	0	0	689	656	1856	2222	1853	18	23	12	9	5
ENSG00000178882	RFLNA	399.8	398	1.8	0.005	-7.6	7.4e-8	0.0014	0	0	381	897	257	291	164	1	2	2	3	1
ENSG00000009790	TRAF3IP3	8118.2	595.6	7522.6	12.616	3.7	7.4e-8	0.0014	0	0	948	630	673	355	372	6932	6295	8867	8802	6717
ENSG00000047936	ROS1	1360.8	1360.6	0.2	0	-11.9	7.4e-8	0.0014	0	0	3069	1261	1604	464	405	0	0	0	1	0
ENSG00000271614	ATP2B1-AS1	716.8	64.8	652	10.059	3.3	7.5e-8	0.0014	0	0	64	50	53	86	71	631	953	579	448	649
ENSG00000204482	LST1	3939.4	192.6	3746.8	19.339	4.3	7.5e-8	0.0014	0	0	231	307	222	112	91	4493	3128	3793	3182	4138
ENSG00000039068	CDH1	5927.4	5884	43.4	0.007	-7.1	7.5e-8	0.0014	0	0	1767	3129	10731	4961	8832	63	36	26	49	43
ENSG00000006704	GTF2IRD1	1334	1317.8	16.2	0.012	-6.4	7.6e-8	0.0014	0	0	617	914	1253	2126	1679	7	25	7	22	20
ENSG00000152990	ADGRA3	1323.6	1253.8	69.8	0.056	-4.2	7.6e-8	0.0014	0	0	791	1430	1203	1417	1428	103	94	69	47	36
ENSG00000122378	PRXL2A	2496	2349.4	146.6	0.062	-4	7.7e-8	0.0014	0	0	1716	1135	4038	2657	2201	139	160	160	128	146
ENSG00000110492	MDK	3038.8	2904	134.8	0.046	-4.4	7.8e-8	0.0015	0	0	1749	2446	4245	1625	4455	132	184	113	99	146
ENSG00000181381	DDX60L	4348	538	3810	7.07	2.8	7.8e-8	0.0015	0	0	674	727	467	385	437	3232	3715	3320	3620	5163
ENSG00000137033	IL33	988.4	988	0.4	0.001	-10.8	7.9e-8	0.0015	0	0	1890	350	1164	1221	315	0	1	0	0	1
ENSG00000132613	MTSS2	884.6	842.6	42	0.05	-4.3	7.9e-8	0.0015	0	0	891	1144	1061	476	641	55	58	41	26	30
ENSG00000122970	IFT81	409	376	33	0.088	-3.5	8e-8	0.0015	0	0	305	456	427	340	352	25	51	25	32	32
ENSG00000141738	GRB7	1122.2	1121.6	0.6	0.001	-10.5	8.1e-8	0.0015	0	0	447	450	628	2447	1636	1	0	0	1	1
ENSG00000152284	TCF7L1	1442.2	1382.2	60	0.043	-4.5	8.1e-8	0.0015	0	0	1585	1073	770	925	2558	63	61	46	53	77
ENSG00000131435	PDLIM4	1097.2	1091.4	5.8	0.006	-7.5	8.1e-8	0.0015	0	0	621	1091	837	1578	1330	13	2	11	2	1
ENSG00000086548	CEACAM6	1501.4	1500.6	0.8	0.001	-10.9	8.2e-8	0.0015	0	0	3131	1112	543	885	1832	0	4	0	0	0
ENSG00000168398	BDKRB2	399	398	1	0.003	-8.3	8.4e-8	0.0016	0	0	552	286	284	634	234	0	2	0	1	2
ENSG00000158985	CDC42SE2	7801.4	1309.2	6492.2	4.958	2.3	8.5e-8	0.0016	0	0	1180	1358	1679	938	1391	7412	6013	7331	6652	5053
ENSG00000010932	FMO1	369.8	369.2	0.6	0.002	-8.9	8.5e-8	0.0016	0	0	400	565	445	271	165	0	2	0	1	0
ENSG00000197702	PARVA	2864.8	2855.6	9.2	0.003	-8.2	8.6e-8	0.0016	0	0	3493	5470	1921	1774	1620	12	7	13	14	0
ENSG00000137573	SULF1	8695.8	8695.6	0.2	0	-14.6	8.6e-8	0.0016	0	0	1536	24324	8196	6131	3291	0	0	0	0	1
ENSG00000177469	CAVIN1	9179.4	9157.6	21.8	0.002	-8.7	8.6e-8	0.0016	0	0	13358	15663	7595	3966	5206	19	49	10	26	5
ENSG00000198774	RASSF9	551.6	551.4	0.2	0.001	-10.6	8.6e-8	0.0016	0	0	226	263	345	870	1053	0	0	0	0	1
ENSG00000113594	LIFR	896	895.2	0.8	0.001	-9.8	8.6e-8	0.0016	0	0	710	457	509	826	1974	2	2	0	0	0
ENSG00000128917	DLL4	794.2	791.6	2.6	0.003	-8.2	8.7e-8	0.0016	0	0	1608	808	769	342	431	4	2	5	2	0
ENSG00000112378	PERP	15290	15232.6	57.4	0.004	-8	8.7e-8	0.0016	0	0	3576	11543	12012	32167	16865	38	51	53	106	39
ENSG00000110811	P3H3	1818	1756.6	61.4	0.035	-4.8	8.7e-8	0.0016	0	0	2046	2795	951	1542	1449	65	53	79	84	26
ENSG00000112562	SMOC2	2444.4	2443.8	0.6	0	-11.6	8.8e-8	0.0016	0	0	3645	4523	2820	606	625	0	1	1	0	1
ENSG00000003137	CYP26B1	244.4	243.2	1.2	0.006	-7.4	8.8e-8	0.0016	0	0	389	88	229	295	215	1	1	2	2	0
ENSG00000204262	COL5A2	14343.2	14317.2	26	0.002	-9.1	8.9e-8	0.0017	0	0	7963	40452	10161	6411	6599	31	30	33	25	11
ENSG00000267554	ENSG00000267554	382.2	38.4	343.8	8.89	3.2	8.9e-8	0.0017	0	0	46	43	34	26	43	370	333	398	365	253
ENSG00000181264	TLCD5	441.6	437	4.6	0.011	-6.5	9e-8	0.0017	0	0	320	350	304	780	431	7	1	9	4	2
ENSG00000166025	AMOTL1	2477.8	2379.8	98	0.041	-4.6	9.1e-8	0.0017	0	0	2136	4354	1977	1156	2276	149	96	85	69	91
ENSG00000141753	IGFBP4	17538	17455	83	0.005	-7.7	9.3e-8	0.0017	0	0	39215	18557	12670	8212	8621	33	100	142	72	68
ENSG00000111860	CEP85L	2536.2	286.2	2250	7.849	3	9.3e-8	0.0017	0	0	340	297	300	151	343	2554	2453	2542	2025	1676
ENSG00000085733	CTTN	7633	7016.2	616.8	0.088	-3.5	9.3e-8	0.0017	0	0	8447	8599	5867	6439	5729	883	830	571	456	344
ENSG00000189171	S100A13	730.2	660.6	69.6	0.105	-3.3	9.4e-8	0.0017	0	0	842	673	449	602	737	68	72	49	59	100
ENSG00000106366	SERPINE1	6048.8	5995.4	53.4	0.009	-6.8	9.4e-8	0.0018	0	0	8749	1786	6601	9588	3253	76	71	55	37	28
ENSG00000024422	EHD2	3298.8	3281.6	17.2	0.005	-7.6	9.4e-8	0.0018	0	0	6370	4197	2834	1888	1119	21	34	11	10	10
ENSG00000184916	JAG2	3200.2	3091.2	109	0.035	-4.8	9.5e-8	0.0018	0	0	3327	915	3309	3350	4555	148	103	104	100	90
ENSG00000116016	EPAS1	9353.2	9276.2	77	0.008	-6.9	9.5e-8	0.0018	0	0	17135	5256	7311	5968	10711	117	37	32	66	133
ENSG00000125945	ZNF436	1383.4	1183.4	200	0.169	-2.6	9.6e-8	0.0018	0	0	1629	1215	1057	1007	1009	148	184	196	230	242
ENSG00000162722	TRIM58	526	3	523	156.218	7.3	9.6e-8	0.0018	0	0	8	2	4	1	0	629	741	430	446	369
ENSG00000167286	CD3D	2342.2	298	2044.2	6.85	2.8	9.6e-8	0.0018	0	0	327	342	360	178	283	1863	2002	2326	2524	1506
ENSG00000224843	LINC00240	67.2	67	0.2	0.005	-7.6	9.6e-8	0.0018	0	0	53	79	44	58	101	0	0	1	0	0
ENSG00000136240	KDELR2	5990.6	4843.2	1147.4	0.237	-2.1	9.6e-8	0.0018	0	0	3933	6403	4128	4457	5295	1059	1194	1066	1059	1359
ENSG00000168994	PXDC1	912.2	871.6	40.6	0.047	-4.4	9.6e-8	0.0018	0	0	1078	1217	688	1031	344	42	36	35	35	55
ENSG00000150281	CTF1	222.4	207.4	15	0.073	-3.8	9.7e-8	0.0018	0	0	246	205	209	148	229	8	17	14	16	20
ENSG00000188112	C6orf132	815	808.6	6.4	0.008	-7	9.9e-8	0.0018	0	0	576	460	876	1727	404	6	12	4	3	7
ENSG00000170801	HTRA3	2936.4	2933.4	3	0.001	-9.9	9.9e-8	0.0018	0	0	1767	6140	3085	2095	1580	0	8	0	1	6
ENSG00000108669	CYTH1	20483.4	4525	15958.4	3.527	1.8	1e-7	0.0019	0	0	4576	4542	4936	3789	4782	17828	14109	17710	16376	13769
ENSG00000163435	ELF3	4295	4188.6	106.4	0.025	-5.3	1e-7	0.0019	0	0	2578	1958	4338	3029	9040	101	132	91	94	114
ENSG00000198435	NRARP	506.6	490.4	16.2	0.033	-4.9	1e-7	0.0019	0	0	650	373	520	504	405	19	31	14	10	7
ENSG00000074696	HACD3	3110.4	2701.2	409.2	0.152	-2.7	1e-7	0.0019	0	0	1591	2152	3291	3046	3426	403	412	439	448	344
ENSG00000248544	ENSG00000248544	103.8	6.6	97.2	14.032	3.8	1e-7	0.0019	0	0	5	9	5	8	6	96	93	124	108	65
ENSG00000163359	COL6A3	48447.4	48346.2	101.2	0.002	-8.9	1e-7	0.0019	0	0	42682	110689	43525	24151	20684	43	175	132	117	39
ENSG00000181800	CELF2-AS1	687	29.4	657.6	22.252	4.5	1e-7	0.0019	0	0	18	24	27	19	59	875	532	553	645	683
ENSG00000118523	CCN2	7452.6	7449.8	2.8	0	-11.3	1e-7	0.0019	0	0	15923	6655	9794	2509	2368	0	2	7	0	5
ENSG00000167895	TMC8	19369.8	1885.6	17484.2	9.27	3.2	1e-7	0.002	0	0	3017	1869	1963	1448	1131	16538	18014	19880	19091	13898
ENSG00000179431	FJX1	447.6	447.6	0	0	-11.8	1.1e-7	0.002	0	0	499	338	607	331	463	0	0	0	0	0
ENSG00000073711	PPP2R3A	744	702	42	0.06	-4.1	1.1e-7	0.002	0	0	379	453	837	1163	678	47	37	38	46	42
ENSG00000172724	CCL19	607.8	607.2	0.6	0.001	-9.6	1.1e-7	0.002	0	0	1319	518	536	416	247	0	0	1	0	2
ENSG00000127311	HELB	1772.6	355	1417.6	3.993	2	1.1e-7	0.002	0	0	379	402	359	304	331	1280	1492	1465	1734	1117
ENSG00000143369	ECM1	1667.6	1631.4	36.2	0.022	-5.5	1.1e-7	0.002	0	0	1634	3244	947	1642	690	31	31	34	30	55
ENSG00000119681	LTBP2	8607.2	8533.4	73.8	0.009	-6.9	1.1e-7	0.002	0	0	12569	17744	5644	3430	3280	79	69	86	55	80
ENSG00000184254	ALDH1A3	644.4	642.4	2	0.003	-8.2	1.1e-7	0.002	0	0	896	725	597	689	305	1	1	1	0	7
ENSG00000117114	ADGRL2	1629.6	1629.6	0	0	-13.7	1.1e-7	0.0021	0	0	1723	1823	2168	729	1705	0	0	0	0	0
ENSG00000168447	SCNN1B	734.4	733.6	0.8	0.001	-9.5	1.1e-7	0.0021	0	0	1220	188	1188	666	406	0	1	1	2	0
ENSG00000198369	SPRED2	1704	1596.2	107.8	0.067	-3.9	1.1e-7	0.0021	0	0	991	1238	1512	1273	2967	134	121	83	96	105
ENSG00000115363	EVA1A	230.2	229.2	1	0.005	-7.6	1.1e-7	0.0021	0	0	197	346	221	146	236	1	1	3	0	0
ENSG00000278231	ENSG00000278231	67.8	3.4	64.4	17.439	4.1	1.1e-7	0.0021	0	0	4	5	1	3	4	56	55	61	66	84
ENSG00000105426	PTPRS	5045.6	4779	266.6	0.056	-4.2	1.1e-7	0.0021	0	0	3604	3387	6829	4936	5139	451	336	179	203	164
ENSG00000197461	PDGFA	1143	1116.4	26.6	0.024	-5.4	1.1e-7	0.0021	0	0	1146	1655	693	1002	1086	26	44	14	10	39
ENSG00000123989	CHPF	4722.6	4591.4	131.2	0.029	-5.1	1.1e-7	0.0021	0	0	3210	9322	4219	4332	1874	125	113	184	132	102
ENSG00000128849	CGNL1	820.4	820.2	0.2	0	-11.2	1.1e-7	0.0021	0	0	1456	1556	426	266	397	1	0	0	0	0
ENSG00000185585	OLFML2A	1150.2	1121.4	28.8	0.026	-5.3	1.1e-7	0.0021	0	0	1296	1141	1592	478	1100	23	31	11	36	43
ENSG00000054967	RELT	6257.8	754.2	5503.6	7.292	2.9	1.1e-7	0.0021	0	0	725	836	728	657	825	9275	4637	5003	4564	4039
ENSG00000233593	LINC02609	92.4	91.8	0.6	0.009	-6.8	1.1e-7	0.0021	0	0	67	102	60	116	114	1	1	0	0	1
ENSG00000113263	ITK	7959.6	540.2	7419.4	13.737	3.8	1.1e-7	0.0021	0	0	468	447	692	293	801	8705	7388	8873	7901	4230
ENSG00000279554	ENSG00000279554	49.4	1.2	48.2	34.568	5.1	1.2e-7	0.0022	0	0	3	1	1	0	1	47	50	44	54	46
ENSG00000091428	RAPGEF4	249.2	244.6	4.6	0.019	-5.7	1.2e-7	0.0022	0	0	413	161	212	182	255	4	5	8	5	1
ENSG00000111077	TNS2	4449	4386	63	0.014	-6.1	1.2e-7	0.0022	0	0	10276	3928	3646	1734	2346	76	49	64	62	64
ENSG00000176842	IRX5	212.4	212.2	0.2	0.002	-9.2	1.2e-7	0.0022	0	0	145	126	306	112	372	0	0	0	0	1
ENSG00000164463	CREBRF	3337.6	566.8	2770.8	4.884	2.3	1.2e-7	0.0022	0	0	558	772	610	414	480	3461	2578	2656	2669	2490
ENSG00000165238	WNK2	1770.4	1759	11.4	0.007	-7.2	1.2e-7	0.0022	0	0	326	1522	2323	2726	1898	19	13	7	11	7
ENSG00000178199	ZC3H12D	1706.6	242	1464.6	6.039	2.6	1.2e-7	0.0022	0	0	285	320	242	159	204	1390	1533	1807	1228	1365
ENSG00000103852	TTC23	636.4	611.2	25.2	0.041	-4.6	1.2e-7	0.0022	0	0	661	695	599	609	492	9	30	23	18	46
ENSG00000114166	KAT2B	3384	699.4	2684.6	3.837	1.9	1.2e-7	0.0023	0	0	746	791	718	569	673	2493	2244	2909	3415	2362
ENSG00000127152	BCL11B	3925	409.8	3515.2	8.576	3.1	1.2e-7	0.0023	0	0	431	418	366	427	407	3663	4022	4326	4028	1537
ENSG00000164976	MYORG	435	419	16	0.039	-4.7	1.2e-7	0.0023	0	0	415	258	244	543	635	9	15	18	24	14
ENSG00000148120	AOPEP	1997	1894.8	102.2	0.054	-4.2	1.2e-7	0.0023	0	0	1685	2769	977	2641	1402	157	113	76	89	76
ENSG00000173402	DAG1	3461.6	2759.4	702.2	0.255	-2	1.2e-7	0.0023	0	0	2413	3699	2374	2756	2555	676	608	765	811	651
ENSG00000057019	DCBLD2	1697.2	1623.6	73.6	0.045	-4.5	1.2e-7	0.0023	0	0	1028	1603	1353	1222	2912	84	118	60	62	44
ENSG00000182013	PNMA8A	596.8	596.2	0.6	0.001	-9.5	1.3e-7	0.0023	0	0	230	731	285	675	1060	2	0	0	0	1
ENSG00000169385	RNASE2	1067.2	45.2	1022	22.771	4.5	1.3e-7	0.0023	0	0	49	28	44	69	36	636	998	755	839	1882
ENSG00000138792	ENPEP	289.2	288	1.2	0.005	-7.6	1.3e-7	0.0023	0	0	287	334	393	126	300	0	0	2	2	2
ENSG00000104369	JPH1	454.6	454.4	0.2	0.001	-10.4	1.3e-7	0.0023	0	0	154	185	485	503	945	0	0	1	0	0
ENSG00000106025	TSPAN12	269	268.8	0.2	0.001	-9.6	1.3e-7	0.0023	0	0	374	177	314	79	400	0	1	0	0	0
ENSG00000111907	TPD52L1	1341.4	1335.2	6.2	0.005	-7.7	1.3e-7	0.0024	0	0	599	485	2169	2024	1399	8	7	12	2	2
ENSG00000180448	ARHGAP45	23565.4	2101.8	21463.6	10.21	3.4	1.3e-7	0.0024	0	0	3301	2178	2364	1065	1601	19243	21900	22825	22233	21117
ENSG00000081320	STK17B	15559	1711.6	13847.4	8.087	3	1.3e-7	0.0024	0	0	1399	2484	1723	1118	1834	16076	13133	13106	9432	17490
ENSG00000147852	VLDLR	807.2	783.6	23.6	0.03	-5	1.3e-7	0.0024	0	0	860	566	691	1306	495	42	12	21	15	28
ENSG00000128567	PODXL	2145.2	2083	62.2	0.03	-5.1	1.3e-7	0.0024	0	0	3500	1896	2543	597	1879	70	65	60	69	47
ENSG00000177324	BEND2	234.6	0	234.6	791.077	9.6	1.3e-7	0.0024	0	0	0	0	0	0	0	386	427	144	125	91
ENSG00000198792	TMEM184B	5617.4	4204.6	1412.8	0.336	-1.6	1.3e-7	0.0024	0	0	4334	4272	4708	3844	3865	1667	1319	1376	1462	1240
ENSG00000138316	ADAMTS14	892.2	868.6	23.6	0.027	-5.2	1.3e-7	0.0024	0	0	954	1406	747	711	525	23	20	43	23	9
ENSG00000109686	SH3D19	1815.2	1758.2	57	0.032	-4.9	1.3e-7	0.0024	0	0	2717	2169	1581	1245	1079	115	49	42	36	43
ENSG00000128052	KDR	1286.2	1285.8	0.4	0	-11.2	1.3e-7	0.0024	0	0	2672	1247	1638	302	570	0	0	2	0	0
ENSG00000146083	RNF44	10403.8	2450	7953.8	3.246	1.7	1.3e-7	0.0025	0	0	2568	2575	2782	2472	1853	7289	8054	8292	8380	7754
ENSG00000006118	TMEM132A	4689.4	4637.6	51.8	0.011	-6.5	1.3e-7	0.0025	0	0	1693	3697	6126	7094	4578	77	90	39	33	20
ENSG00000125900	SIRPD	90.6	3.4	87.2	22.98	4.5	1.3e-7	0.0025	0	0	6	4	1	4	2	76	91	64	86	119
ENSG00000102038	SMARCA1	1226.2	1215.4	10.8	0.009	-6.8	1.4e-7	0.0025	0	0	745	1320	1177	440	2395	11	18	15	5	5
ENSG00000158062	UBXN11	11640.6	1258	10382.6	8.25	3	1.4e-7	0.0025	0	0	1913	1411	1144	862	960	9421	11822	7565	9714	13391
ENSG00000075275	CELSR1	7139	6915.4	223.6	0.032	-5	1.4e-7	0.0025	0	0	3467	3108	8272	11095	8635	192	225	244	143	314
ENSG00000179604	CDC42EP4	2892.6	2469	423.6	0.172	-2.5	1.4e-7	0.0026	0	0	1998	2308	2607	2915	2517	655	365	403	375	320
ENSG00000136235	GPNMB	20887.2	20836.4	50.8	0.002	-8.7	1.4e-7	0.0026	0	0	19550	19163	8859	40802	15808	60	57	10	24	103
ENSG00000186407	CD300E	13755.4	350.2	13405.2	38.207	5.3	1.4e-7	0.0026	0	0	723	282	340	128	278	16553	15814	12863	8793	13003
ENSG00000077454	LRCH4	4596.8	820	3776.8	4.604	2.2	1.4e-7	0.0026	0	0	1015	765	774	525	1021	3819	4075	3750	3564	3676
ENSG00000175745	NR2F1	785.4	785.2	0.2	0	-11.2	1.4e-7	0.0026	0	0	1680	971	745	170	360	0	0	1	0	0
ENSG00000168878	SFTPB	57581.4	57571.4	10	0	-12.5	1.4e-7	0.0026	0	0	137641	10407	97465	16321	26023	4	13	6	15	12
ENSG00000105523	FAM83E	982.2	980.6	1.6	0.002	-9	1.4e-7	0.0026	0	0	642	468	502	688	2603	1	2	2	3	0
ENSG00000108679	LGALS3BP	13514.4	12358.8	1155.6	0.094	-3.4	1.4e-7	0.0026	0	0	11195	12199	9290	12136	16974	765	847	1912	957	1297
ENSG00000167772	ANGPTL4	521.8	516.2	5.6	0.011	-6.5	1.4e-7	0.0026	0	0	937	145	759	420	320	5	6	6	6	5
ENSG00000264522	OTUD7B	1313.6	1104.4	209.2	0.19	-2.4	1.4e-7	0.0026	0	0	979	908	1065	1551	1019	214	184	225	255	168
ENSG00000005302	MSL3	6445.8	1422.6	5023.2	3.53	1.8	1.4e-7	0.0026	0	0	1670	1630	1059	1488	1266	5236	5350	4947	4529	5054
ENSG00000163362	INAVA	977	974.4	2.6	0.003	-8.5	1.4e-7	0.0026	0	0	568	602	736	2357	609	1	6	3	3	0
ENSG00000099284	MACROH2A2	756	637.2	118.8	0.187	-2.4	1.4e-7	0.0027	0	0	487	593	732	601	773	138	124	97	105	130
ENSG00000126460	PRRG2	227.6	212.2	15.4	0.072	-3.8	1.4e-7	0.0027	0	0	170	158	187	237	309	11	14	13	18	21
ENSG00000141574	SECTM1	5242.4	649.2	4593.2	7.068	2.8	1.5e-7	0.0027	0	0	941	702	696	483	424	4519	3870	5076	3714	5787
ENSG00000172936	MYD88	11845.8	1950.6	9895.2	5.072	2.3	1.5e-7	0.0027	0	0	2827	1975	1727	1632	1592	9050	9314	9379	9061	12672
ENSG00000198535	C2CD4A	141	140.8	0.2	0.002	-8.7	1.5e-7	0.0027	0	0	100	53	141	214	196	0	0	1	0	0
ENSG00000174307	PHLDA3	1758	1734.8	23.2	0.013	-6.2	1.5e-7	0.0028	0	0	1448	1809	2214	2633	570	7	23	38	18	30
ENSG00000072832	CRMP1	730.8	705.6	25.2	0.036	-4.8	1.5e-7	0.0028	0	0	685	768	707	1051	317	11	24	23	36	32
ENSG00000176658	MYO1D	3038.2	2840.4	197.8	0.07	-3.8	1.5e-7	0.0028	0	0	3163	3993	2027	3209	1810	301	238	152	189	109
ENSG00000156299	TIAM1	3197.4	691.2	2506.2	3.626	1.9	1.5e-7	0.0028	0	0	638	690	530	754	844	2847	2292	2195	2484	2713
ENSG00000244405	ETV5	1510	1491.4	18.6	0.013	-6.3	1.5e-7	0.0028	0	0	472	1879	1978	1577	1551	13	40	8	16	16
ENSG00000160113	NR2F6	943.6	865.6	78	0.09	-3.5	1.5e-7	0.0029	0	0	616	882	916	866	1048	56	135	54	77	68
ENSG00000125170	DOK4	835.8	794.6	41.2	0.052	-4.3	1.5e-7	0.0029	0	0	1286	742	913	617	415	46	50	45	44	21
ENSG00000116774	OLFML3	1647.4	1640.8	6.6	0.004	-8	1.5e-7	0.0029	0	0	2197	3138	1791	369	709	5	4	7	6	11
ENSG00000103653	CSK	13054.2	3190.2	9864	3.092	1.6	1.5e-7	0.0029	0	0	3136	3041	3582	3285	2907	8364	8970	10891	10043	11052
ENSG00000163629	PTPN13	3191.2	3030	161.2	0.053	-4.2	1.6e-7	0.0029	0	0	2007	2041	2828	2289	5985	174	233	138	128	133
ENSG00000154175	ABI3BP	612.8	606.8	6	0.01	-6.6	1.6e-7	0.0029	0	0	1276	542	659	355	202	5	6	10	4	5
ENSG00000164638	SLC29A4	655.8	644.4	11.4	0.018	-5.8	1.6e-7	0.0029	0	0	259	359	1006	688	910	15	5	11	14	12
ENSG00000241458	RPL7P19	85.8	0.4	85.4	170.275	7.4	1.6e-7	0.0029	0	0	1	0	0	0	1	108	71	126	63	59
ENSG00000077044	DGKD	10488.8	1931.2	8557.6	4.431	2.1	1.6e-7	0.0029	0	0	2386	1795	2180	1228	2067	8718	9235	8800	8029	8006
ENSG00000206828	RNVU1-30	111.4	4	107.4	25.703	4.7	1.6e-7	0.0029	0	0	7	3	5	1	4	148	95	82	101	111
ENSG00000146966	DENND2A	389.6	389.2	0.4	0.001	-9.4	1.6e-7	0.003	0	0	663	472	404	134	273	0	0	0	2	0
ENSG00000164379	FOXQ1	410.8	410.6	0.2	0.001	-10.2	1.6e-7	0.003	0	0	253	289	108	683	720	0	0	0	1	0
ENSG00000085265	FCN1	75449.4	542.6	74906.8	138.012	7.1	1.6e-7	0.003	0	0	1146	282	788	250	247	46063	58007	67632	79626	123206
ENSG00000131620	ANO1	939.6	939.4	0.2	0	-11.4	1.7e-7	0.0031	0	0	714	1297	287	2104	295	1	0	0	0	0
ENSG00000181588	MEX3D	856	792	64	0.081	-3.6	1.7e-7	0.0031	0	0	406	815	561	979	1199	55	74	72	64	55
ENSG00000161249	DMKN	542.8	521.4	21.4	0.041	-4.6	1.7e-7	0.0031	0	0	959	403	564	369	312	30	14	19	27	17
ENSG00000166741	NNMT	3999.8	3996.2	3.6	0.001	-10.1	1.7e-7	0.0031	0	0	5493	7890	3127	1660	1811	12	0	4	0	2
ENSG00000179921	GPBAR1	1264.2	30	1234.2	40.421	5.3	1.7e-7	0.0031	0	0	70	25	23	18	14	969	867	1355	1390	1590
ENSG00000254087	LYN	12456	2105.4	10350.6	4.916	2.3	1.7e-7	0.0031	0	0	2089	1821	1915	2959	1743	13488	8999	10645	8599	10022
ENSG00000143079	CTTNBP2NL	1464.8	1334.2	130.6	0.098	-3.4	1.7e-7	0.0032	0	0	1030	1373	1211	1472	1585	102	127	70	142	212
ENSG00000198722	UNC13B	1752.4	1672.6	79.8	0.048	-4.4	1.7e-7	0.0032	0	0	2430	1355	875	990	2713	114	59	71	80	75
ENSG00000104368	PLAT	1834.2	1820	14.2	0.008	-6.9	1.7e-7	0.0032	0	0	1375	3506	1078	2351	790	8	13	30	15	5
ENSG00000169495	HTRA4	148.2	140.2	8	0.056	-4.2	1.7e-7	0.0032	0	0	168	206	112	83	132	5	10	9	7	9
ENSG00000153246	PLA2R1	1457.2	1456.4	0.8	0.001	-10.5	1.7e-7	0.0032	0	0	838	894	370	3165	2015	0	0	1	3	0
ENSG00000105976	MET	2253.6	2250.8	2.8	0.001	-9.5	1.7e-7	0.0032	0	0	1639	527	2068	4448	2572	0	0	4	3	7
ENSG00000143341	HMCN1	1826.4	1819	7.4	0.004	-7.9	1.7e-7	0.0032	0	0	2209	3386	1552	729	1219	12	0	13	7	5
ENSG00000150760	DOCK1	1922	1836	86	0.047	-4.4	1.8e-7	0.0032	0	0	2157	2107	1514	1675	1727	88	71	42	53	176
ENSG00000268849	SIGLEC22P	352	8.6	343.4	37.637	5.2	1.8e-7	0.0033	0	0	10	17	8	6	2	254	366	283	370	444
ENSG00000235532	LINC00402	409.2	12	397.2	32.688	5	1.8e-7	0.0033	0	0	17	11	15	7	10	470	436	542	404	134
ENSG00000166348	USP54	1020.4	858.8	161.6	0.188	-2.4	1.8e-7	0.0033	0	0	1076	921	966	610	721	149	182	150	190	137
ENSG00000150471	ADGRL3	146.4	146	0.4	0.004	-8	1.8e-7	0.0033	0	0	113	109	135	278	95	0	1	0	0	1
ENSG00000184602	SNN	6498.8	1100.8	5398	4.904	2.3	1.8e-7	0.0033	0	0	1130	861	1399	859	1255	7061	5521	5197	5090	4121
ENSG00000139880	CDH24	983.8	902.2	81.6	0.09	-3.5	1.8e-7	0.0034	0	0	788	703	1138	793	1089	106	87	114	53	48
ENSG00000118946	PCDH17	848.6	848	0.6	0.001	-10.1	1.8e-7	0.0034	0	0	1623	656	1339	280	342	0	2	0	1	0
ENSG00000076716	GPC4	1473.6	1453.2	20.4	0.014	-6.2	1.8e-7	0.0034	0	0	748	2530	870	681	2437	17	20	25	10	30
ENSG00000126264	HCST	802	71.2	730.8	10.196	3.3	1.8e-7	0.0034	0	0	101	93	76	39	47	669	653	765	802	765
ENSG00000138759	FRAS1	2063	2060.6	2.4	0.001	-9.7	1.8e-7	0.0034	0	0	745	1937	774	1493	5354	5	2	4	1	0
ENSG00000130762	ARHGEF16	918.6	916.6	2	0.002	-8.7	1.8e-7	0.0034	0	0	453	486	1709	1602	333	2	2	2	0	4
ENSG00000137491	SLCO2B1	4696.2	4686.6	9.6	0.002	-9	1.9e-7	0.0034	0	0	6503	7935	5067	1981	1947	6	6	3	3	30
ENSG00000112276	BVES	131.2	130.6	0.6	0.006	-7.4	1.9e-7	0.0035	0	0	106	194	89	146	118	0	0	1	2	0
ENSG00000118473	SGIP1	446	444.4	1.6	0.004	-8	1.9e-7	0.0035	0	0	342	843	423	326	288	4	2	0	0	2
ENSG00000227036	LINC00511	904.8	892.2	12.6	0.014	-6.2	1.9e-7	0.0035	0	0	417	769	1205	1261	809	12	29	10	8	4
ENSG00000178184	PARD6G	410	386.6	23.4	0.061	-4	1.9e-7	0.0035	0	0	360	581	205	367	420	15	27	31	27	17
ENSG00000171345	KRT19	14932.2	14931.4	0.8	0	-13.8	1.9e-7	0.0035	0	0	8214	12895	1224	8474	43850	0	1	1	1	1
ENSG00000176390	CRLF3	2409	611.8	1797.2	2.936	1.6	1.9e-7	0.0035	0	0	592	713	637	621	496	1741	1902	1775	1800	1768
ENSG00000153904	DDAH1	589	586.6	2.4	0.004	-7.8	1.9e-7	0.0035	0	0	628	965	558	116	666	6	1	1	2	2
ENSG00000164932	CTHRC1	3606.4	3604.4	2	0.001	-10.6	1.9e-7	0.0036	0	0	1353	11519	1897	1780	1473	1	2	3	2	2
ENSG00000152583	SPARCL1	8323.6	8323	0.6	0	-13.4	1.9e-7	0.0036	0	0	16071	5241	16129	931	3243	0	0	0	2	1
ENSG00000131746	TNS4	2989.6	2978.6	11	0.004	-8.1	1.9e-7	0.0036	0	0	1532	1104	1533	7864	2860	4	12	13	11	15
ENSG00000133107	TRPC4	72	71.8	0.2	0.005	-7.7	1.9e-7	0.0036	0	0	43	69	108	41	98	0	0	1	0	0
ENSG00000164949	GEM	1349.4	1341.2	8.2	0.006	-7.3	2e-7	0.0036	0	0	3234	952	923	556	1041	12	5	14	8	2
ENSG00000136378	ADAMTS7	941.2	938.8	2.4	0.003	-8.6	2e-7	0.0036	0	0	851	1957	992	584	310	4	6	1	1	0
ENSG00000140853	NLRC5	19815.6	3197.2	16618.4	5.197	2.4	2e-7	0.0037	0	0	4403	3236	3017	3202	2128	14860	13389	17539	19393	17911
ENSG00000151914	DST	15197	14382	815	0.057	-4.1	2e-7	0.0037	0	0	9686	8530	13874	28342	11478	1007	703	572	809	984
ENSG00000104341	LAPTM4B	4130.2	3995.8	134.4	0.034	-4.9	2e-7	0.0037	0	0	2135	3320	5395	2941	6188	145	223	158	76	70
ENSG00000103742	IGDCC4	644.6	641.6	3	0.005	-7.7	2e-7	0.0038	0	0	1278	765	474	428	263	0	4	2	3	6
ENSG00000196739	COL27A1	3918	3883.8	34.2	0.009	-6.8	2e-7	0.0038	0	0	3938	2655	2497	8834	1495	39	43	41	38	10
ENSG00000187764	SEMA4D	12190.8	1912.4	10278.4	5.374	2.4	2.1e-7	0.0038	0	0	2679	2051	2131	1461	1240	10731	10611	10197	10792	9061
ENSG00000184058	TBX1	924.8	920.4	4.4	0.005	-7.7	2.1e-7	0.0038	0	0	364	423	442	1611	1762	4	5	8	3	2
ENSG00000104723	TUSC3	1549.6	1548.6	1	0.001	-10.3	2.1e-7	0.0038	0	0	419	1100	3105	1573	1546	0	0	5	0	0
ENSG00000148498	PARD3	2016.8	1932.2	84.6	0.044	-4.5	2.1e-7	0.0038	0	0	1093	1075	2452	3150	1891	94	116	106	55	52
ENSG00000173918	C1QTNF1	2308.8	2307.4	1.4	0.001	-10.6	2.1e-7	0.0039	0	0	3363	5486	1024	915	749	4	0	2	1	0
ENSG00000147799	ARHGAP39	536	517.8	18.2	0.036	-4.8	2.1e-7	0.0039	0	0	329	485	390	337	1048	14	26	22	13	16
ENSG00000212195	U3	48.2	0.4	47.8	96.074	6.6	2.1e-7	0.0039	0	0	1	0	0	0	1	51	40	65	39	44
ENSG00000011105	TSPAN9	2962	2712.6	249.4	0.092	-3.4	2.2e-7	0.004	0	0	3182	3962	1739	1951	2729	336	331	212	214	154
ENSG00000169105	CHST14	1557.6	1221	336.6	0.276	-1.9	2.2e-7	0.004	0	0	892	1362	1259	1357	1235	295	315	367	351	355
ENSG00000056998	GYG2	336.6	336	0.6	0.002	-8.7	2.2e-7	0.004	0	0	204	433	169	725	149	1	0	1	0	1
ENSG00000172575	RASGRP1	3371	426.8	2944.2	6.897	2.8	2.2e-7	0.004	0	0	338	552	528	358	358	3212	2641	3570	3580	1718
ENSG00000078098	FAP	1001.2	1000.4	0.8	0.001	-10	2.2e-7	0.0041	0	0	555	2644	700	605	498	0	1	3	0	0
ENSG00000175356	SCUBE2	439.4	427	12.4	0.029	-5.1	2.2e-7	0.0041	0	0	404	752	191	392	396	12	15	13	5	17
ENSG00000214517	PPME1	2425.4	1931.6	493.8	0.256	-2	2.2e-7	0.0041	0	0	1347	1640	2359	2306	2006	502	490	481	498	498
ENSG00000123427	EEF1AKMT3	397.8	346.8	51	0.148	-2.8	2.2e-7	0.0041	0	0	389	386	400	301	258	44	53	40	63	55
ENSG00000020633	RUNX3	8837.4	1032.6	7804.8	7.559	2.9	2.2e-7	0.0041	0	0	983	1004	894	1454	828	9477	4043	8841	9158	7505
ENSG00000145779	TNFAIP8	3548.8	700	2848.8	4.069	2	2.2e-7	0.0041	0	0	581	803	687	696	733	2393	3251	3652	2865	2083
ENSG00000131042	LILRB2	7572.4	395.8	7176.6	18.112	4.2	2.3e-7	0.0042	0	0	683	357	517	214	208	8959	4843	6627	7096	8358
ENSG00000100211	CBY1	596.2	504	92.2	0.183	-2.4	2.3e-7	0.0042	0	0	542	445	426	544	563	83	118	93	99	68
ENSG00000144642	RBMS3	389	383	6	0.016	-6	2.3e-7	0.0042	0	0	579	575	354	193	214	12	2	7	4	5
ENSG00000157927	RADIL	136.8	128.2	8.6	0.068	-3.9	2.3e-7	0.0042	0	0	111	84	149	151	146	13	8	7	5	10
ENSG00000124212	PTGIS	1655.2	1654.2	1	0.001	-10.7	2.3e-7	0.0042	0	0	4269	1263	1366	924	449	0	0	0	1	4
ENSG00000121210	TMEM131L	5217.6	851.8	4365.8	5.125	2.4	2.3e-7	0.0043	0	0	898	903	1027	496	935	4894	4556	5056	3821	3502
ENSG00000128683	GAD1	191.4	188.4	3	0.016	-5.9	2.3e-7	0.0043	0	0	143	167	177	98	357	5	2	2	1	5
ENSG00000142871	CCN1	10786.8	10785.8	1	0	-13.1	2.3e-7	0.0043	0	0	29036	8562	11154	3441	1736	0	1	0	4	0
ENSG00000115414	FN1	94773.6	94690.8	82.8	0.001	-10.2	2.4e-7	0.0044	0	0	42784	289858	70105	36264	34443	51	67	59	71	166
ENSG00000188647	PTAR1	3765.8	945.2	2820.6	2.984	1.6	2.4e-7	0.0044	0	0	761	1109	886	1051	919	2911	2785	2479	2975	2953
ENSG00000128591	FLNC	825.4	822.6	2.8	0.003	-8.2	2.4e-7	0.0044	0	0	1861	1161	418	378	295	4	1	4	1	4
ENSG00000141696	P3H4	1227.8	1137.6	90.2	0.08	-3.7	2.4e-7	0.0044	0	0	809	2032	859	1201	787	109	84	98	102	58
ENSG00000064692	SNCAIP	208.4	208.4	0	0.001	-10.7	2.4e-7	0.0044	0	0	277	166	198	232	169	0	0	0	0	0
ENSG00000109101	FOXN1	105.8	105.6	0.2	0.003	-8.3	2.4e-7	0.0044	0	0	100	189	90	40	109	0	0	0	1	0
ENSG00000157510	AFAP1L1	702.8	700.2	2.6	0.004	-8	2.4e-7	0.0044	0	0	1311	561	803	490	336	1	7	0	4	1
ENSG00000005884	ITGA3	3579.4	3398.6	180.8	0.053	-4.2	2.4e-7	0.0044	0	0	4365	2669	3611	5189	1159	130	201	178	229	166
ENSG00000239998	LILRA2	1595.8	33.2	1562.6	46.794	5.5	2.4e-7	0.0045	0	0	76	16	34	25	15	1546	1270	1156	1452	2389
ENSG00000114270	COL7A1	26103.4	26000.8	102.6	0.004	-8	2.4e-7	0.0045	0	0	3709	16395	25678	61528	22694	95	126	73	111	108
ENSG00000148180	GSN	14436	11469.2	2966.8	0.259	-2	2.4e-7	0.0045	0	0	11085	11919	11252	13129	9961	2519	2781	2516	2909	4109
ENSG00000159166	LAD1	4373.6	4371	2.6	0.001	-10.6	2.4e-7	0.0045	0	0	2810	1904	5404	10602	1135	0	5	0	6	2
ENSG00000169490	TM2D2	2557	2141.2	415.8	0.194	-2.4	2.4e-7	0.0045	0	0	1985	1430	1728	3169	2394	421	406	404	441	407
ENSG00000169908	TM4SF1	5763	5756	7	0.001	-9.7	2.4e-7	0.0045	0	0	3085	5602	7908	10545	1640	2	25	3	3	2
ENSG00000165105	RASEF	173	172.8	0.2	0.002	-9	2.4e-7	0.0045	0	0	144	162	262	44	252	0	0	1	0	0
ENSG00000106948	AKNA	21796.8	2455.8	19341	7.875	3	2.5e-7	0.0045	0	0	3900	2415	2688	1342	1934	19106	17226	18100	21533	20740
ENSG00000154262	ABCA6	530	490	40	0.081	-3.6	2.5e-7	0.0045	0	0	610	532	524	446	338	34	48	33	22	63
ENSG00000271856	LINC01215	665	27.2	637.8	23.259	4.5	2.5e-7	0.0046	0	0	38	27	40	15	16	542	757	1044	461	385
ENSG00000166073	GPR176	392.6	391	1.6	0.004	-7.8	2.5e-7	0.0046	0	0	479	782	325	199	170	1	4	0	2	1
ENSG00000110665	C11orf21	7310.8	184.2	7126.6	38.479	5.3	2.5e-7	0.0046	0	0	447	147	143	79	105	8117	6469	7028	7389	6630
ENSG00000163751	CPA3	1887.4	1869.2	18.2	0.01	-6.7	2.5e-7	0.0047	0	0	3243	2719	769	1904	711	25	27	21	12	6
ENSG00000187244	BCAM	9153.6	9149.6	4	0	-11.2	2.6e-7	0.0047	0	0	7009	1911	8518	2658	25652	5	10	2	1	2
ENSG00000177189	RPS6KA3	7083.2	1958.2	5125	2.617	1.4	2.6e-7	0.0047	0	0	1634	1871	2093	2216	1977	5195	5255	5029	5084	5062
ENSG00000064655	EYA2	1152.6	1151.4	1.2	0.001	-9.6	2.6e-7	0.0047	0	0	758	859	263	979	2898	0	2	2	2	0
ENSG00000261644	CYLD-AS1	399.8	46.8	353	7.517	2.9	2.6e-7	0.0047	0	0	64	43	56	37	34	352	298	449	318	348
ENSG00000113441	LNPEP	5293.2	1355.4	3937.8	2.905	1.5	2.6e-7	0.0047	0	0	1400	1611	1346	1239	1181	4013	3589	4153	4468	3466
ENSG00000165949	IFI27	1571	1563.6	7.4	0.005	-7.7	2.6e-7	0.0048	0	0	1459	1299	805	3656	599	9	5	12	1	10
ENSG00000160255	ITGB2	68911.8	4949	63962.8	12.921	3.7	2.6e-7	0.0048	0	0	6757	7177	4835	2768	3208	49309	55551	55854	66322	92778
ENSG00000144724	PTPRG	1015.4	1004.2	11.2	0.011	-6.5	2.6e-7	0.0048	0	0	980	1254	924	737	1126	18	4	26	4	4
ENSG00000285108	ENSG00000285108	307.4	306.8	0.6	0.003	-8.6	2.6e-7	0.0048	0	0	446	211	277	476	124	0	1	0	0	2
ENSG00000134569	LRP4	1108.4	1107.8	0.6	0.001	-10.4	2.6e-7	0.0048	0	0	298	1133	737	581	2790	0	1	0	0	2
ENSG00000166250	CLMP	1109.2	1093.4	15.8	0.014	-6.1	2.6e-7	0.0048	0	0	1724	2098	696	489	460	19	17	11	21	11
ENSG00000162944	RFTN2	137	132.2	4.8	0.037	-4.8	2.6e-7	0.0048	0	0	146	220	105	97	93	7	6	2	4	5
ENSG00000142156	COL6A1	20232.6	20000.4	232.2	0.012	-6.4	2.6e-7	0.0048	0	0	26045	36961	17902	9920	9174	148	397	202	321	93
ENSG00000130147	SH3BP4	2911.4	2754	157.4	0.057	-4.1	2.6e-7	0.0048	0	0	1600	2561	5380	2595	1634	212	160	107	141	167
ENSG00000141480	ARRB2	19760.2	2316.6	17443.6	7.527	2.9	2.6e-7	0.0049	0	0	3475	2643	2296	1266	1903	19680	16759	14020	16546	20213
ENSG00000149090	PAMR1	404.4	404.4	0	0	-11.7	2.6e-7	0.0049	0	0	498	451	441	427	205	0	0	0	0	0
ENSG00000197641	SERPINB13	1432.4	1432.2	0.2	0	-12	2.7e-7	0.0049	0	0	429	643	1036	4289	764	0	0	0	0	1
ENSG00000136636	KCTD3	1508.2	1197.2	311	0.26	-1.9	2.7e-7	0.0049	0	0	961	1286	1215	1349	1175	362	329	225	308	331
ENSG00000167880	EVPL	3406.4	3380.4	26	0.008	-7	2.7e-7	0.005	0	0	2840	1584	3212	6099	3167	25	59	29	12	5
ENSG00000174951	FUT1	326.8	325.8	1	0.003	-8.3	2.7e-7	0.005	0	0	346	135	431	347	370	0	4	0	1	0
ENSG00000172932	ANKRD13D	10212.6	2437.8	7774.8	3.189	1.7	2.7e-7	0.0051	0	0	3007	2335	2053	2735	2059	7281	8641	7311	7902	7739
ENSG00000104974	LILRA1	1277.2	19.4	1257.8	65.493	6	2.8e-7	0.0051	0	0	32	6	34	11	14	912	594	1325	1548	1910
ENSG00000061455	PRDM6	462.8	462.6	0.2	0.001	-10.4	2.8e-7	0.0051	0	0	728	984	236	152	213	0	0	0	1	0
ENSG00000253304	TMEM200B	336.8	336.6	0.2	0.001	-9.9	2.8e-7	0.0051	0	0	450	554	162	443	74	0	0	0	1	0
ENSG00000120327	PCDHB14	169.4	168.4	1	0.007	-7.1	2.8e-7	0.0051	0	0	279	260	113	128	62	1	1	2	1	0
ENSG00000255176	ENSG00000255176	45	43.2	1.8	0.044	-4.5	2.8e-7	0.0051	0	0	54	57	29	44	32	4	1	2	1	1
ENSG00000177105	RHOG	7653	1552.2	6100.8	3.929	2	2.8e-7	0.0052	0	0	1971	1867	1515	1179	1229	6115	5736	6050	5508	7095
ENSG00000142279	WTIP	688.6	671.6	17	0.025	-5.3	2.8e-7	0.0052	0	0	1027	860	355	260	856	11	26	17	11	20
ENSG00000105329	TGFB1	14138.8	3007	11131.8	3.702	1.9	2.8e-7	0.0052	0	0	3718	3057	3137	3029	2094	10424	10108	12287	12304	10536
ENSG00000138080	EMILIN1	6718.6	6601.6	117	0.018	-5.8	2.8e-7	0.0052	0	0	8336	11913	7408	3210	2141	68	162	106	89	160
ENSG00000008311	AASS	1421.8	1299.8	122	0.094	-3.4	2.8e-7	0.0052	0	0	1755	655	1448	1205	1436	147	68	112	144	139
ENSG00000270022	ENSG00000270022	55.4	2.2	53.2	21.788	4.4	2.8e-7	0.0052	0	0	1	3	1	4	2	65	58	64	40	39
ENSG00000188641	DPYD	5045.6	887	4158.6	4.685	2.2	2.8e-7	0.0052	0	0	1118	986	838	643	850	4047	3593	3194	4255	5704
ENSG00000164930	FZD6	2263.2	2206.2	57	0.026	-5.3	2.8e-7	0.0052	0	0	1020	1488	2094	4726	1703	51	76	44	82	32
ENSG00000074966	TXK	1847	80.8	1766.2	21.879	4.5	2.8e-7	0.0052	0	0	132	59	82	68	63	2559	1754	2483	1357	678
ENSG00000101825	MXRA5	7943.6	7943.6	0	0	-16	2.9e-7	0.0053	0	0	4798	15255	5530	9677	4458	0	0	0	0	0
ENSG00000122223	CD244	2213.4	87	2126.4	24.317	4.6	2.9e-7	0.0053	0	0	168	76	111	46	34	2018	1596	2146	2308	2564
ENSG00000163171	CDC42EP3	6764.6	1573	5191.6	3.3	1.7	2.9e-7	0.0053	0	0	1512	1882	1144	1611	1716	4729	5514	4759	5777	5179
ENSG00000072134	EPN2	1701.2	1620	81.2	0.05	-4.3	2.9e-7	0.0053	0	0	929	815	2060	3061	1235	89	78	98	78	63
ENSG00000165804	ZNF219	1110	920.8	189.2	0.206	-2.3	2.9e-7	0.0053	0	0	987	667	1259	788	903	199	195	150	209	193
ENSG00000132561	MATN2	1379.4	1351.4	28	0.021	-5.6	2.9e-7	0.0053	0	0	1159	420	2113	1870	1195	27	52	25	21	15
ENSG00000054793	ATP9A	2239.2	2058.6	180.6	0.088	-3.5	2.9e-7	0.0053	0	0	1449	1477	2116	2546	2705	209	184	276	142	92
ENSG00000284874	ENSG00000284874	80	79.8	0.2	0.004	-7.8	2.9e-7	0.0054	0	0	37	80	104	130	48	0	0	1	0	0
ENSG00000003436	TFPI	1279.2	1255.2	24	0.019	-5.7	2.9e-7	0.0054	0	0	2123	866	1459	784	1044	36	44	21	9	10
ENSG00000159023	EPB41	6902.8	1688.8	5214	3.087	1.6	2.9e-7	0.0054	0	0	1917	1585	1729	1315	1898	5334	5194	5676	5513	4353
ENSG00000135338	LCA5	166.4	160	6.4	0.041	-4.6	2.9e-7	0.0054	0	0	166	232	102	146	154	8	6	10	2	6
ENSG00000197712	FAM114A1	2112.8	1990.8	122	0.061	-4	2.9e-7	0.0054	0	0	1618	2804	2536	2302	694	123	158	91	101	137
ENSG00000153310	CYRIB	6462.6	1596.6	4866	3.047	1.6	2.9e-7	0.0054	0	0	1347	1950	1334	1517	1835	5172	4689	4809	4733	4927
ENSG00000106211	HSPB1	18400.4	17737.4	663	0.037	-4.7	2.9e-7	0.0054	0	0	11145	8814	19061	36243	13424	594	620	855	846	400
ENSG00000113083	LOX	1194	1183	11	0.01	-6.7	3e-7	0.0054	0	0	887	2879	1080	453	616	7	11	19	7	11
ENSG00000221886	FAM200C	140.2	133.6	6.6	0.05	-4.3	3e-7	0.0055	0	0	118	178	142	127	103	2	10	5	6	10
ENSG00000198821	CD247	6607.6	463.2	6144.4	13.252	3.7	3e-7	0.0055	0	0	636	554	513	246	367	7709	4099	8789	6540	3585
ENSG00000078401	EDN1	497.8	469.4	28.4	0.06	-4	3e-7	0.0055	0	0	423	380	831	249	464	24	42	27	28	21
ENSG00000143320	CRABP2	555	522.2	32.8	0.063	-4	3e-7	0.0056	0	0	460	782	769	284	316	44	30	30	27	33
ENSG00000186340	THBS2	14450.2	14431.2	19	0.001	-9.6	3e-7	0.0056	0	0	7470	47105	8138	5027	4416	18	19	17	24	17
ENSG00000198851	CD3E	7347	843	6504	7.71	2.9	3.1e-7	0.0056	0	0	1118	971	972	449	705	6474	6315	7418	8048	4265
ENSG00000163093	BBS5	387.8	340.4	47.4	0.14	-2.8	3.1e-7	0.0056	0	0	417	297	261	351	376	64	49	43	48	33
ENSG00000109079	TNFAIP1	2843	2284	559	0.245	-2	3.1e-7	0.0057	0	0	2665	1945	2345	2876	1589	465	543	554	607	626
ENSG00000184012	TMPRSS2	625.2	625	0.2	0.001	-10.8	3.1e-7	0.0057	0	0	1798	337	362	367	261	0	0	0	0	1
ENSG00000152767	FARP1	2849.8	2591.8	258	0.1	-3.3	3.1e-7	0.0057	0	0	1405	2417	2300	2193	4644	327	223	213	279	248
ENSG00000152894	PTPRK	1354.2	1298.4	55.8	0.043	-4.5	3.1e-7	0.0057	0	0	836	1221	786	1847	1802	27	75	93	41	43
ENSG00000046604	DSG2	6487.4	6476	11.4	0.002	-9.1	3.1e-7	0.0058	0	0	675	3893	7798	6182	13832	15	15	10	13	4
ENSG00000135373	EHF	2650.6	2643.8	6.8	0.003	-8.6	3.1e-7	0.0058	0	0	1157	978	875	4271	5938	4	4	5	11	10
ENSG00000128699	ORMDL1	5031.4	1440.6	3590.8	2.493	1.3	3.1e-7	0.0058	0	0	1465	1299	1626	1417	1396	3627	3789	3251	3444	3843
ENSG00000135063	ENTREP1	325.2	325	0.2	0.001	-9.9	3.2e-7	0.0058	0	0	530	214	98	152	631	0	0	1	0	0
ENSG00000044090	CUL7	3502.4	2589.2	913.2	0.353	-1.5	3.2e-7	0.0058	0	0	2276	2394	2529	2865	2882	874	915	765	974	1038
ENSG00000135931	ARMC9	509.6	500	9.6	0.019	-5.7	3.2e-7	0.0058	0	0	528	905	444	304	319	18	14	6	6	4
ENSG00000198837	DENND4B	14826.8	3372.6	11454.2	3.396	1.8	3.2e-7	0.0058	0	0	4244	2809	2944	3386	3480	10410	10852	10282	12145	13582
ENSG00000172795	DCP2	3783.2	941	2842.2	3.019	1.6	3.2e-7	0.0058	0	0	900	1046	960	740	1059	2930	2937	2340	2848	3156
ENSG00000132470	ITGB4	11054.4	11012.4	42	0.004	-8	3.2e-7	0.0058	0	0	6990	5131	5385	27643	9913	26	91	27	16	50
ENSG00000144063	MALL	216.4	216.2	0.2	0.002	-9.3	3.2e-7	0.0059	0	0	248	95	164	472	102	0	1	0	0	0
ENSG00000186431	FCAR	395.2	14.2	381	26.126	4.7	3.2e-7	0.0059	0	0	22	16	8	8	17	425	355	241	226	658
ENSG00000110697	PITPNM1	8038.2	2097.4	5940.8	2.833	1.5	3.2e-7	0.0059	0	0	2300	1589	2143	2274	2181	5934	5598	5788	6026	6358
ENSG00000164695	CHMP4C	280.6	277.6	3	0.012	-6.4	3.2e-7	0.0059	0	0	126	181	322	584	175	6	1	3	3	2
ENSG00000100351	GRAP2	3578.4	324.2	3254.2	10.017	3.3	3.2e-7	0.0059	0	0	495	350	341	236	199	4040	4091	3029	3328	1783
ENSG00000137752	CASP1	6878.4	849	6029.4	7.094	2.8	3.2e-7	0.0059	0	0	1293	1049	732	551	620	5098	5198	5640	6378	7833
ENSG00000101082	SLA2	1650.6	186.6	1464	7.848	3	3.2e-7	0.0059	0	0	226	167	216	112	212	2024	1598	1363	1485	850
ENSG00000122786	CALD1	8027.4	7962.4	65	0.008	-6.9	3.2e-7	0.0059	0	0	7808	20024	4487	3246	4247	81	70	95	51	28
ENSG00000142798	HSPG2	15020.2	14791	229.2	0.016	-6	3.2e-7	0.0059	0	0	25376	17250	14325	11404	5600	242	427	238	162	77
ENSG00000173432	SAA1	240.6	240.6	0	0.001	-10.9	3.2e-7	0.0059	0	0	287	244	141	243	288	0	0	0	0	0
ENSG00000136383	ALPK3	720.2	697.4	22.8	0.033	-4.9	3.2e-7	0.0059	0	0	1143	1030	501	243	570	15	32	23	21	23
ENSG00000197540	GZMM	1513.8	93	1420.8	15.262	3.9	3.2e-7	0.006	0	0	107	65	147	55	91	1313	753	1973	1948	1117
ENSG00000162627	SNX7	428.6	421.8	6.8	0.017	-5.9	3.3e-7	0.006	0	0	317	604	236	435	517	8	1	15	5	5
ENSG00000149091	DGKZ	15208.8	3514.2	11694.6	3.328	1.7	3.3e-7	0.006	0	0	4487	2924	3448	3085	3627	10234	11692	10860	13008	12679
ENSG00000134242	PTPN22	1745.8	257.2	1488.6	5.77	2.5	3.3e-7	0.006	0	0	289	383	229	167	218	1518	1256	1294	1744	1631
ENSG00000158258	CLSTN2	699.6	698.4	1.2	0.002	-8.9	3.3e-7	0.0061	0	0	197	1087	1448	286	474	1	1	3	0	1
ENSG00000132386	SERPINF1	9488.4	9037	451.4	0.05	-4.3	3.3e-7	0.0061	0	0	9265	12607	7090	4196	12027	652	671	260	300	374
ENSG00000157077	ZFYVE9	848	777	71	0.092	-3.4	3.4e-7	0.0062	0	0	594	686	849	1161	595	107	71	75	65	37
ENSG00000157227	MMP14	19783	19487	296	0.015	-6	3.4e-7	0.0062	0	0	17262	42873	13480	15439	8381	176	460	150	259	435
ENSG00000125868	DSTN	6136.2	5055.8	1080.4	0.214	-2.2	3.4e-7	0.0062	0	0	4964	6932	4453	3957	4973	1332	989	1133	1208	740
ENSG00000119333	DYNC2I2	1229	1057	172	0.163	-2.6	3.4e-7	0.0062	0	0	713	1044	1122	1413	993	113	175	225	159	188
ENSG00000109576	AADAT	229.8	228	1.8	0.009	-6.7	3.4e-7	0.0062	0	0	210	299	319	173	139	1	2	0	5	1
ENSG00000088053	GP6	50	0.6	49.4	59.988	5.9	3.4e-7	0.0062	0	0	1	1	1	0	0	65	62	55	42	23
ENSG00000180628	PCGF5	3150.6	632.4	2518.2	3.979	2	3.4e-7	0.0063	0	0	720	760	583	664	435	3021	2444	2762	2309	2055
ENSG00000075618	FSCN1	6604.6	6303.6	301	0.048	-4.4	3.4e-7	0.0063	0	0	4545	4934	6702	11789	3548	235	429	196	208	437
ENSG00000096696	DSP	24237	24233.6	3.4	0	-12.7	3.4e-7	0.0063	0	0	4930	18629	11566	50059	35984	15	1	1	0	0
ENSG00000087303	NID2	790.4	743.6	46.8	0.063	-4	3.4e-7	0.0063	0	0	699	1126	1036	385	472	58	63	37	43	33
ENSG00000188452	CERKL	2558.8	293.8	2265	7.693	2.9	3.4e-7	0.0063	0	0	376	416	314	162	201	2211	1741	2315	2563	2495
ENSG00000123352	SPATS2	1639	1440.6	198.4	0.138	-2.9	3.4e-7	0.0063	0	0	1286	1629	2161	844	1283	195	245	211	202	139
ENSG00000183722	LHFPL6	1501.6	1476.2	25.4	0.017	-5.9	3.4e-7	0.0063	0	0	2227	2261	1485	515	893	44	11	15	27	30
ENSG00000124615	MOCS1	722	706.4	15.6	0.023	-5.5	3.4e-7	0.0063	0	0	1182	540	692	588	530	20	12	23	21	2
ENSG00000146285	SCML4	1420.8	116.8	1304	11.169	3.5	3.5e-7	0.0063	0	0	161	73	180	59	111	1410	1378	1377	1395	960
ENSG00000110844	PRPF40B	674	585.6	88.4	0.151	-2.7	3.5e-7	0.0064	0	0	451	409	747	711	610	96	86	101	98	61
ENSG00000099260	PALMD	641.8	641.4	0.4	0.001	-10.2	3.5e-7	0.0064	0	0	1542	419	501	588	157	0	0	2	0	0
ENSG00000154822	PLCL2	2916.6	278.8	2637.8	9.421	3.2	3.5e-7	0.0064	0	0	431	372	259	134	198	3128	2482	2579	2604	2396
ENSG00000077092	RARB	719.6	711.6	8	0.011	-6.5	3.5e-7	0.0064	0	0	240	316	1340	456	1206	6	6	9	9	10
ENSG00000115085	ZAP70	12197.8	950.6	11247.2	11.825	3.6	3.5e-7	0.0064	0	0	1620	857	1029	503	744	10577	9561	14041	14625	7432
ENSG00000188064	WNT7B	2716.2	2715	1.2	0	-11.1	3.5e-7	0.0064	0	0	1275	439	1661	5090	5110	4	0	2	0	0
ENSG00000161682	FAM171A2	240	235.2	4.8	0.022	-5.5	3.5e-7	0.0065	0	0	129	229	273	226	319	2	8	9	4	1
ENSG00000162817	C1orf115	768	694	74	0.107	-3.2	3.5e-7	0.0065	0	0	1120	393	729	628	600	91	61	65	64	89
ENSG00000254838	GVINP1	2754.8	372.2	2382.6	6.4	2.7	3.5e-7	0.0065	0	0	371	350	489	229	422	1619	1878	2831	3043	2542
ENSG00000167984	NLRC3	4203.8	571.6	3632.2	6.348	2.7	3.5e-7	0.0065	0	0	819	587	655	380	417	3201	3234	3930	4937	2859
ENSG00000107816	LZTS2	3518.4	2684.4	834	0.311	-1.7	3.5e-7	0.0065	0	0	3309	2841	2423	2472	2377	646	924	799	900	901
ENSG00000196141	SPATS2L	2851	2657.6	193.4	0.073	-3.8	3.6e-7	0.0065	0	0	1650	5525	1962	2165	1986	171	160	200	205	231
ENSG00000167157	PRRX2	184	183.8	0.2	0.002	-9.1	3.6e-7	0.0065	0	0	76	267	79	352	145	0	0	0	1	0
ENSG00000157765	SLC34A2	6158.8	6155.6	3.2	0.001	-10.9	3.6e-7	0.0065	0	0	16183	3255	8196	1083	2061	1	6	1	2	6
ENSG00000115648	MLPH	985	984.8	0.2	0	-11.5	3.6e-7	0.0066	0	0	2968	404	713	391	448	1	0	0	0	0
ENSG00000205269	TMEM170B	4434.2	190.6	4243.6	22.214	4.5	3.6e-7	0.0066	0	0	201	209	169	55	319	5530	4989	2921	3143	4635
ENSG00000078900	TP73	697	680.8	16.2	0.024	-5.4	3.6e-7	0.0066	0	0	305	960	665	834	640	5	27	14	10	25
ENSG00000110934	BIN2	12524	764.8	11759.2	15.354	3.9	3.6e-7	0.0066	0	0	1365	978	687	308	486	11845	11477	11591	11743	12140
ENSG00000174640	SLCO2A1	1654	1652.6	1.4	0.001	-10	3.6e-7	0.0067	0	0	3378	2901	980	276	728	1	2	3	1	0
ENSG00000170412	GPRC5C	1000	956.6	43.4	0.045	-4.5	3.6e-7	0.0067	0	0	1139	596	1047	1613	388	43	53	29	34	58
ENSG00000167306	MYO5B	854.6	840.4	14.2	0.017	-5.9	3.7e-7	0.0067	0	0	262	860	733	1274	1073	4	20	13	22	12
ENSG00000147862	NFIB	1609.2	1602.6	6.6	0.004	-7.9	3.7e-7	0.0068	0	0	2782	2125	902	663	1541	4	14	12	3	0
ENSG00000239887	C1orf226	425.4	419.6	5.8	0.014	-6.1	3.7e-7	0.0068	0	0	357	300	149	634	658	4	2	6	5	12
ENSG00000183098	GPC6	526.8	526.4	0.4	0.001	-9.9	3.7e-7	0.0068	0	0	367	1326	474	224	241	0	0	2	0	0
ENSG00000091986	CCDC80	11458	11425.8	32.2	0.003	-8.5	3.7e-7	0.0068	0	0	21709	22485	6253	4737	1945	45	39	22	25	30
ENSG00000136010	ALDH1L2	881	862.8	18.2	0.021	-5.6	3.7e-7	0.0068	0	0	1045	1551	1047	254	417	20	23	18	18	12
ENSG00000118257	NRP2	2408.6	2326.8	81.8	0.035	-4.8	3.7e-7	0.0068	0	0	3174	3841	1549	2172	898	52	107	75	52	123
ENSG00000143036	SLC44A3	255.8	253.2	2.6	0.011	-6.5	3.8e-7	0.0069	0	0	234	327	210	157	338	1	2	5	0	5
ENSG00000104714	ERICH1	3021.2	628.8	2392.4	3.805	1.9	3.8e-7	0.0069	0	0	732	582	582	805	443	2293	2576	2162	2185	2746
ENSG00000125384	PTGER2	3459.8	135	3324.8	24.459	4.6	3.8e-7	0.0069	0	0	186	217	152	39	81	2491	2995	3844	3102	4192
ENSG00000272848	ENSG00000272848	58	56.8	1.2	0.025	-5.3	3.8e-7	0.0069	0	0	73	103	31	44	33	1	1	1	2	1
ENSG00000253313	C1orf210	111.6	111.2	0.4	0.005	-7.6	3.8e-7	0.007	0	0	88	65	228	72	103	0	0	1	0	1
ENSG00000142273	CBLC	750.8	749.6	1.2	0.002	-9.2	3.8e-7	0.007	0	0	199	271	1031	931	1316	1	4	1	0	0
ENSG00000237289	CKMT1B	212.8	212.4	0.4	0.003	-8.5	3.8e-7	0.007	0	0	141	108	186	369	258	0	2	0	0	0
ENSG00000155629	PIK3AP1	6919.2	914	6005.2	6.565	2.7	3.9e-7	0.007	0	0	875	1372	1039	766	518	5573	4837	6530	5530	7556
ENSG00000165757	JCAD	1480.6	1474.2	6.4	0.004	-7.8	3.9e-7	0.0071	0	0	3081	1704	1552	614	420	5	11	12	2	2
ENSG00000105939	ZC3HAV1	6718.4	1502.6	5215.8	3.472	1.8	3.9e-7	0.0071	0	0	1555	1184	1727	1614	1433	5301	5783	5641	5663	3691
ENSG00000198720	ANKRD13B	538.4	466	72.4	0.155	-2.7	3.9e-7	0.0071	0	0	364	619	476	417	454	55	71	61	102	73
ENSG00000175489	LRRC25	6565.8	451.8	6114	13.492	3.8	3.9e-7	0.0071	0	0	644	712	459	208	236	6318	5611	6005	5750	6886
ENSG00000064201	TSPAN32	4953.4	172.4	4781	27.616	4.8	3.9e-7	0.0071	0	0	403	145	135	68	111	5625	4417	4824	4623	4416
ENSG00000089472	HEPH	1005.8	1004.4	1.4	0.001	-9.4	3.9e-7	0.0071	0	0	1366	2277	652	352	375	0	2	1	0	4
ENSG00000125910	S1PR4	2431.8	171.6	2260.2	13.138	3.7	3.9e-7	0.0071	0	0	284	166	225	99	84	1605	2281	2812	2371	2232
ENSG00000104093	DMXL2	9178	1476.2	7701.8	5.217	2.4	3.9e-7	0.0071	0	0	1240	1529	1560	1210	1842	7871	7118	5367	6598	11555
ENSG00000121039	RDH10	1821.2	1649	172.2	0.105	-3.3	3.9e-7	0.0071	0	0	1602	666	2199	2219	1559	142	192	174	164	189
ENSG00000176641	RNF152	1181	1156.2	24.8	0.021	-5.6	3.9e-7	0.0072	0	0	798	850	1129	1469	1535	59	11	10	19	25
ENSG00000225422	RBMS1P1	317.4	15.6	301.8	19.367	4.3	3.9e-7	0.0072	0	0	23	11	14	14	16	307	261	177	203	561
ENSG00000158286	RNF207	1239.2	1064.4	174.8	0.164	-2.6	3.9e-7	0.0072	0	0	1430	1055	1029	1058	750	144	144	190	257	139
ENSG00000214491	SEC14L6	70.4	70	0.4	0.008	-7	4e-7	0.0072	0	0	114	68	60	32	76	0	1	1	0	0
ENSG00000183421	RIPK4	973.6	969.8	3.8	0.004	-8	4e-7	0.0073	0	0	656	513	745	1667	1268	6	11	1	1	0
ENSG00000151338	MIPOL1	176.8	174.2	2.6	0.017	-5.9	4e-7	0.0073	0	0	88	111	146	180	346	2	2	6	2	1
ENSG00000149311	ATM	12997.6	2396	10601.6	4.424	2.1	4e-7	0.0073	0	0	2804	2779	2360	1402	2635	11726	10438	11493	10243	9108
ENSG00000231680	LINC02723	118.2	1	117.2	88.222	6.5	4e-7	0.0073	0	0	3	1	0	0	1	53	118	104	166	145
ENSG00000189184	PCDH18	393.8	392.8	1	0.003	-8.6	4e-7	0.0073	0	0	339	526	699	203	197	4	0	0	1	0
ENSG00000234380	LINC01426	91.4	90.6	0.8	0.011	-6.5	4e-7	0.0073	0	0	72	60	37	163	121	1	0	1	1	1
ENSG00000160796	NBEAL2	28844.6	5180.6	23664	4.568	2.2	4e-7	0.0074	0	0	7154	4588	3986	5583	4592	18527	22129	22373	26525	28766
ENSG00000121898	CPXM2	1625.8	1624.2	1.6	0.001	-9.9	4e-7	0.0074	0	0	1191	2973	1794	2020	143	2	4	1	0	1
ENSG00000164070	HSPA4L	317.4	312.8	4.6	0.015	-6.1	4.1e-7	0.0074	0	0	126	432	394	260	352	4	1	3	4	11
ENSG00000161940	BCL6B	746	744.6	1.4	0.002	-8.8	4.1e-7	0.0074	0	0	1872	689	658	226	278	2	0	3	1	1
ENSG00000178053	MLF1	585.8	565.2	20.6	0.037	-4.8	4.1e-7	0.0075	0	0	193	471	905	552	705	33	15	16	23	16
ENSG00000131459	GFPT2	940.4	928.4	12	0.013	-6.3	4.1e-7	0.0076	0	0	433	1390	842	1229	748	15	4	8	28	5
ENSG00000074527	NTN4	735.6	725.2	10.4	0.015	-6.1	4.2e-7	0.0076	0	0	1581	325	587	844	289	11	14	7	14	6
ENSG00000243230	ENSG00000243230	48.8	48.6	0.2	0.007	-7.1	4.2e-7	0.0076	0	0	37	35	30	72	69	0	1	0	0	0
ENSG00000134516	DOCK2	13338.4	1461	11877.4	8.124	3	4.2e-7	0.0077	0	0	2064	2010	1478	736	1017	12417	10234	11149	12168	13419
ENSG00000116852	KIF21B	6872.4	678.6	6193.8	9.122	3.2	4.2e-7	0.0077	0	0	1221	630	691	450	401	6334	5255	6491	7549	5340
ENSG00000185630	PBX1	1933.4	1814	119.4	0.066	-3.9	4.3e-7	0.0078	0	0	1827	2654	1446	1298	1845	205	146	107	87	52
ENSG00000143434	SEMA6C	1012.6	862.8	149.8	0.174	-2.5	4.3e-7	0.0078	0	0	1115	556	826	1132	685	121	160	163	164	141
ENSG00000142910	TINAGL1	2530	2528.4	1.6	0.001	-10.7	4.3e-7	0.0078	0	0	4968	1015	2544	3716	399	4	4	0	0	0
ENSG00000197860	SGTB	1279.6	247	1032.6	4.18	2.1	4.3e-7	0.0078	0	0	177	328	239	224	267	1226	1073	999	961	904
ENSG00000200169	RNU5D-1	70.2	0.6	69.6	101.018	6.7	4.3e-7	0.0079	0	0	2	0	0	0	1	68	77	83	73	47
ENSG00000119888	EPCAM	2920.2	2918.4	1.8	0.001	-10.6	4.3e-7	0.0079	0	0	576	1285	7334	1482	3915	6	1	0	1	1
ENSG00000175772	LINC01106	86.4	86.2	0.2	0.004	-7.9	4.3e-7	0.0079	0	0	87	75	171	46	52	0	0	0	0	1
ENSG00000284966	ENSG00000284966	42.4	42	0.4	0.014	-6.2	4.3e-7	0.0079	0	0	46	30	29	58	47	1	0	0	1	0
ENSG00000198771	RCSD1	8147.8	600.4	7547.4	12.548	3.6	4.4e-7	0.0079	0	0	925	731	723	226	397	6635	7127	7393	8360	8222
ENSG00000102879	CORO1A	37646.8	2701	34945.8	12.935	3.7	4.4e-7	0.008	0	0	4324	2893	3549	1451	1288	29480	34056	37029	37342	36822
ENSG00000135094	SDS	493	459.6	33.4	0.073	-3.8	4.4e-7	0.0081	0	0	756	373	379	475	315	47	37	17	33	33
ENSG00000136286	MYO1G	16399.2	1289.6	15109.6	11.71	3.5	4.4e-7	0.0081	0	0	2019	1618	1476	614	721	13985	12415	15564	17486	16098
ENSG00000043462	LCP2	9086	1520.4	7565.6	4.974	2.3	4.5e-7	0.0081	0	0	1763	2042	1661	855	1281	8107	7095	7531	7876	7219
ENSG00000023892	DEF6	7045.8	1654.6	5391.2	3.258	1.7	4.5e-7	0.0081	0	0	2124	1297	1489	1921	1442	5137	5692	5144	5766	5217
ENSG00000130396	AFDN	4137.8	3633.8	504	0.139	-2.8	4.5e-7	0.0082	0	0	2952	4137	2093	4366	4621	459	312	668	497	584
ENSG00000103187	COTL1	35586.8	3238.4	32348.4	9.987	3.3	4.5e-7	0.0082	0	0	4705	4353	3626	1611	1897	34475	33233	29070	30436	34528
ENSG00000196935	SRGAP1	818.6	772.8	45.8	0.059	-4.1	4.5e-7	0.0082	0	0	679	602	755	472	1356	38	68	22	43	58
ENSG00000101384	JAG1	6820.4	6554.6	265.8	0.041	-4.6	4.5e-7	0.0082	0	0	4915	2901	6379	9545	9033	292	272	130	173	462
ENSG00000100079	LGALS2	1235.6	50	1185.6	23.212	4.5	4.5e-7	0.0083	0	0	66	89	31	32	32	1109	1415	678	804	1922
ENSG00000141198	TOM1L1	443.2	431.6	11.6	0.027	-5.2	4.5e-7	0.0083	0	0	178	323	374	630	653	17	15	5	14	7
ENSG00000006468	ETV1	594.6	587.6	7	0.012	-6.4	4.5e-7	0.0083	0	0	290	1343	703	271	331	9	8	3	6	9
ENSG00000128274	A4GALT	2021	2015.4	5.6	0.003	-8.5	4.6e-7	0.0083	0	0	1053	777	1001	3701	3545	11	11	3	3	0
ENSG00000249242	TMEM150C	520	514.6	5.4	0.011	-6.5	4.6e-7	0.0084	0	0	539	443	258	280	1053	1	2	10	7	7
ENSG00000164683	HEY1	1714.8	1707.4	7.4	0.004	-7.9	4.6e-7	0.0084	0	0	508	1006	1294	1020	4709	12	4	9	3	9
ENSG00000152137	HSPB8	833.2	832.8	0.4	0.001	-10.5	4.6e-7	0.0084	0	0	1644	448	629	1294	149	2	0	0	0	0
ENSG00000171914	TLN2	844.4	820.4	24	0.029	-5.1	4.6e-7	0.0084	0	0	436	779	359	699	1829	24	19	24	20	33
ENSG00000160883	HK3	15260.2	675.4	14584.8	21.566	4.4	4.7e-7	0.0085	0	0	1203	766	730	260	418	10563	15173	12014	12700	22474
ENSG00000268336	SIGLEC20P	52.2	0.8	51.4	45.807	5.5	4.7e-7	0.0085	0	0	1	2	0	0	1	78	40	52	43	44
ENSG00000177425	PAWR	1740.4	1625.4	115	0.071	-3.8	4.7e-7	0.0086	0	0	825	1317	2404	2187	1394	82	110	188	74	121
ENSG00000111341	MGP	3934.2	3920	14.2	0.004	-8.1	4.7e-7	0.0086	0	0	9473	4919	2699	982	1527	17	13	27	7	7
ENSG00000120868	APAF1	2980.2	498	2482.2	4.982	2.3	4.7e-7	0.0086	0	0	515	591	594	369	421	1914	2665	1916	2368	3548
ENSG00000184194	GPR173	379	361.4	17.6	0.049	-4.4	4.7e-7	0.0086	0	0	509	573	187	251	287	19	21	9	18	21
ENSG00000150977	RILPL2	3373	667.4	2705.6	4.051	2	4.7e-7	0.0086	0	0	870	683	732	523	529	2948	2534	2324	2269	3453
ENSG00000107186	MPDZ	951.8	946.4	5.4	0.006	-7.5	4.7e-7	0.0086	0	0	1333	1286	579	884	650	11	12	1	3	0
ENSG00000132334	PTPRE	10228.4	1274.4	8954	7.023	2.8	4.8e-7	0.0087	0	0	1808	1518	1138	1258	650	11025	10758	7673	7502	7812
ENSG00000117266	CDK18	1365.2	1172.8	192.4	0.164	-2.6	4.8e-7	0.0087	0	0	1574	1055	878	1482	875	130	166	214	226	226
ENSG00000050165	DKK3	2814.6	2796.2	18.4	0.007	-7.2	4.8e-7	0.0087	0	0	3092	6917	2083	1019	870	14	21	12	13	32
ENSG00000163132	MSX1	101.4	101	0.4	0.006	-7.5	4.8e-7	0.0087	0	0	111	85	116	162	31	0	0	1	1	0
ENSG00000105270	CLIP3	827.4	770.4	57	0.074	-3.8	4.8e-7	0.0088	0	0	1073	1094	833	298	554	65	49	65	52	54
ENSG00000166813	KIF7	875	866.4	8.6	0.01	-6.6	4.9e-7	0.0088	0	0	495	775	683	877	1502	8	11	17	7	0
ENSG00000138411	HECW2	528	480.4	47.6	0.1	-3.3	4.9e-7	0.0089	0	0	362	495	622	282	641	47	53	32	40	66
ENSG00000273055	ENSG00000273055	65.6	60.4	5.2	0.091	-3.5	4.9e-7	0.0089	0	0	62	58	53	58	71	2	7	4	6	7
ENSG00000155755	TMEM237	923.8	831.4	92.4	0.111	-3.2	4.9e-7	0.009	0	0	447	693	833	1040	1144	93	90	135	75	69
ENSG00000008118	CAMK1G	64.2	64	0.2	0.005	-7.5	4.9e-7	0.009	0	0	50	88	98	58	26	0	1	0	0	0
ENSG00000142669	SH3BGRL3	20294.6	4601	15693.6	3.411	1.8	5e-7	0.009	0	0	4001	4737	4415	4053	5799	14158	16731	14108	13912	19559
ENSG00000184349	EFNA5	341.8	330.6	11.2	0.034	-4.9	5e-7	0.009	0	0	549	299	303	229	273	14	4	7	11	20
ENSG00000171444	MCC	1305.8	1195.8	110	0.092	-3.4	5e-7	0.0091	0	0	988	856	666	1998	1471	145	128	89	82	106
ENSG00000270933	ENSG00000270933	94.2	94	0.2	0.004	-8.1	5e-7	0.0091	0	0	199	100	64	43	64	0	0	1	0	0
ENSG00000140832	MARVELD3	296.8	295	1.8	0.007	-7.3	5e-7	0.0091	0	0	147	163	340	565	260	5	1	0	2	1
ENSG00000213654	GPSM3	3923.6	370	3553.6	9.581	3.3	5e-7	0.0091	0	0	618	433	355	166	278	3566	3182	3046	3669	4305
ENSG00000175294	CATSPER1	255.2	17.6	237.6	13.341	3.7	5e-7	0.0091	0	0	24	24	14	17	9	262	252	201	159	314
ENSG00000122386	ZNF205	414.4	347.6	66.8	0.193	-2.4	5e-7	0.0091	0	0	328	285	390	318	417	72	52	73	78	59
ENSG00000021645	NRXN3	373	372.8	0.2	0.001	-10.1	5e-7	0.0092	0	0	212	147	553	122	830	0	1	0	0	0
ENSG00000211897	IGHG3	20617.2	20462.2	155	0.008	-7	5e-7	0.0092	0	0	24265	23154	16462	9574	28856	43	64	365	99	204
ENSG00000204291	COL15A1	3113	3109.8	3.2	0.001	-9.8	5.1e-7	0.0093	0	0	5269	5139	4099	554	488	2	1	5	4	4
ENSG00000085552	IGSF9	3106.4	3092.4	14	0.005	-7.8	5.1e-7	0.0093	0	0	377	2466	3104	3170	6345	13	15	6	25	11
ENSG00000151790	TDO2	243.4	243.4	0	0.001	-10.9	5.1e-7	0.0093	0	0	289	130	296	282	220	0	0	0	0	0
ENSG00000164402	SEPTIN8	2868.4	2504.2	364.2	0.145	-2.8	5.2e-7	0.0095	0	0	3112	3865	1837	2081	1626	298	435	306	443	339
ENSG00000196188	CTSE	1174.4	1172.8	1.6	0.001	-9.4	5.2e-7	0.0095	0	0	1626	1855	1764	352	267	2	4	0	0	2
ENSG00000259498	TPM1-AS	57.4	56.8	0.6	0.014	-6.2	5.2e-7	0.0095	0	0	44	58	68	48	66	0	1	2	0	0
ENSG00000167123	CERCAM	3320.8	3201.2	119.6	0.038	-4.7	5.2e-7	0.0095	0	0	3135	5771	2282	2456	2362	121	56	215	147	59
ENSG00000181085	MAPK15	88.8	87.4	1.4	0.019	-5.7	5.2e-7	0.0095	0	0	119	97	93	33	95	0	2	2	2	1
ENSG00000280135	ENSG00000280135	568.8	26.6	542.2	20.157	4.3	5.3e-7	0.0096	0	0	47	23	34	19	10	560	605	561	674	311
ENSG00000134757	DSG3	7436	7435.8	0.2	0	-14.4	5.3e-7	0.0096	0	0	1768	1913	2185	25494	5819	0	0	0	1	0
ENSG00000172817	CYP7B1	166.8	164.4	2.4	0.015	-6.1	5.3e-7	0.0096	0	0	181	181	121	225	114	1	4	0	2	5
ENSG00000141934	PLPP2	1749.8	1744.6	5.2	0.003	-8.3	5.3e-7	0.0097	0	0	940	1250	1836	3622	1075	0	8	2	15	1
ENSG00000105366	SIGLEC8	116.2	115.8	0.4	0.005	-7.7	5.3e-7	0.0097	0	0	139	233	60	66	81	0	1	1	0	0
ENSG00000104213	PDGFRL	392.4	392.2	0.2	0.001	-10.2	5.4e-7	0.0097	0	0	203	1133	251	170	204	0	0	1	0	0
ENSG00000196411	EPHB4	3757	3410.4	346.6	0.102	-3.3	5.4e-7	0.0097	0	0	3810	2764	4256	2168	4054	280	512	434	342	165
ENSG00000185811	IKZF1	11540.4	951.2	10589.2	11.126	3.5	5.4e-7	0.0097	0	0	1417	1127	1188	409	615	10464	10151	12342	12201	7788
ENSG00000267046	E2F3P1	136.8	10.2	126.6	12.275	3.6	5.4e-7	0.0098	0	0	13	14	11	4	9	133	115	157	135	93
ENSG00000005961	ITGA2B	3806.2	162.2	3644	22.557	4.5	5.4e-7	0.0098	0	0	137	73	247	269	85	3723	5913	3090	2547	2947
ENSG00000158859	ADAMTS4	2583	2532.4	50.6	0.02	-5.6	5.4e-7	0.0099	0	0	6355	1602	1615	840	2250	53	50	62	44	44
ENSG00000171160	MORN4	188	174	14	0.081	-3.6	5.4e-7	0.0099	0	0	241	187	192	164	86	18	13	18	10	11
ENSG00000013588	GPRC5A	3360.8	3359.2	1.6	0	-11	5.4e-7	0.0099	0	0	2778	1697	1204	1107	10010	0	5	3	0	0
ENSG00000277013	SUNO1	173	172.8	0.2	0.002	-8.9	5.4e-7	0.0099	0	0	56	73	314	207	214	0	1	0	0	0
ENSG00000106484	MEST	1923.2	1826.2	97	0.053	-4.2	5.5e-7	0.0099	0	0	1438	997	3176	869	2651	121	122	92	81	69
ENSG00000154783	FGD5	940.4	932.4	8	0.009	-6.9	5.5e-7	0.01	0	0	2212	1038	737	353	322	4	11	11	9	5
ENSG00000184363	PKP3	2392.2	2388.4	3.8	0.002	-9.3	5.5e-7	0.01	0	0	1034	686	2565	4441	3216	0	11	0	2	6
ENSG00000137648	TMPRSS4	10706.8	10706.2	0.6	0	-13.7	5.5e-7	0.01	0	0	1830	2241	5543	36918	6999	1	0	1	0	1
ENSG00000132321	IQCA1	463.8	459.8	4	0.009	-6.8	5.5e-7	0.01	0	0	263	410	317	718	591	5	7	7	1	0
ENSG00000006453	BAIAP2L1	2146.4	2050.2	96.2	0.047	-4.4	5.5e-7	0.01	0	0	940	849	2689	3147	2626	134	95	105	78	69
ENSG00000239653	PSMD6-AS2	477.4	39.4	438	11.019	3.5	5.6e-7	0.01	0	0	67	38	40	29	23	645	400	355	369	421
ENSG00000053747	LAMA3	3778.4	3776.6	1.8	0.001	-11	5.6e-7	0.01	0	0	1125	1288	1013	10729	4728	1	5	2	1	0
ENSG00000171700	RGS19	4405.4	632.2	3773.2	5.963	2.6	5.6e-7	0.01	0	0	802	742	824	447	346	3177	3633	3950	3871	4235
ENSG00000230937	MIR205HG	3579.4	3579.4	0	0	-14.8	5.6e-7	0.01	0	0	4675	1636	4064	5798	1724	0	0	0	0	0
ENSG00000106236	NPTX2	126.2	123.8	2.4	0.021	-5.6	5.6e-7	0.01	0	0	158	102	186	54	119	2	6	1	2	1
ENSG00000037897	METTL1	617	523.2	93.8	0.18	-2.5	5.7e-7	0.01	0	0	410	498	576	453	679	96	100	109	104	60
ENSG00000102802	MEDAG	503.2	501.6	1.6	0.003	-8.2	5.7e-7	0.01	0	0	907	780	228	226	367	5	0	2	1	0
ENSG00000106952	TNFSF8	1531	138.6	1392.4	10	3.3	5.7e-7	0.01	0	0	153	200	156	47	137	1584	1296	1311	1453	1318
ENSG00000114251	WNT5A	3209.6	3205.8	3.8	0.001	-9.7	5.7e-7	0.01	0	0	424	2745	4339	4315	4206	0	4	3	0	12
ENSG00000127955	GNAI1	1118.2	1075.2	43	0.04	-4.6	5.7e-7	0.01	0	0	508	565	683	2168	1452	49	50	36	42	38
ENSG00000107099	DOCK8	11651.8	1492.8	10159	6.803	2.8	5.7e-7	0.01	0	0	2082	1865	1618	799	1100	8455	8354	10468	11362	12156
ENSG00000183283	DAZAP2	23193.4	6481.4	16712	2.578	1.4	5.7e-7	0.01	0	0	6111	6433	6608	7256	5999	18723	15912	16515	15697	16713
ENSG00000117707	PROX1	178	176	2	0.013	-6.2	5.8e-7	0.011	0	0	281	319	82	93	105	2	1	4	1	2
ENSG00000165474	GJB2	3381.8	3380.2	1.6	0	-11	5.8e-7	0.011	0	0	770	8015	796	5605	1715	4	2	2	0	0
ENSG00000183775	KCTD16	70	69.8	0.2	0.005	-7.7	5.8e-7	0.011	0	0	111	80	29	37	92	0	0	0	1	0
ENSG00000133142	TCEAL4	1855.8	1543.4	312.4	0.202	-2.3	5.8e-7	0.011	0	0	1757	1872	1462	1475	1151	397	326	298	354	187
ENSG00000130508	PXDN	6500.6	6474.2	26.4	0.004	-7.9	5.8e-7	0.011	0	0	4204	9551	7590	2695	8331	6	81	20	16	9
ENSG00000232439	RPL18AP7	50.6	7.4	43.2	5.842	2.5	5.8e-7	0.011	0	0	7	6	7	10	7	43	44	43	47	39
ENSG00000186472	PCLO	497.6	495	2.6	0.006	-7.5	5.8e-7	0.011	0	0	210	250	1047	257	711	7	2	1	2	1
ENSG00000141579	ZNF750	653	651	2	0.004	-8.1	5.9e-7	0.011	0	0	241	287	202	1624	901	1	2	3	2	2
ENSG00000076706	MCAM	3998.8	3969.2	29.6	0.007	-7.1	5.9e-7	0.011	0	0	8625	3630	4948	1030	1613	26	56	19	14	33
ENSG00000260027	HOXB7	309.6	306.4	3.2	0.011	-6.6	5.9e-7	0.011	0	0	116	295	308	515	298	0	4	2	5	5
ENSG00000171124	FUT3	457.4	456.4	1	0.003	-8.5	5.9e-7	0.011	0	0	543	237	113	893	496	0	2	0	1	2
ENSG00000121440	PDZRN3	892.4	891.6	0.8	0.001	-10.1	5.9e-7	0.011	0	0	954	2230	580	329	365	4	0	0	0	0
ENSG00000145103	ILDR1	295.8	283.6	12.2	0.043	-4.5	5.9e-7	0.011	0	0	267	149	340	377	285	9	20	13	4	15
ENSG00000189120	SP6	276.6	273.2	3.4	0.013	-6.3	5.9e-7	0.011	0	0	123	434	201	403	205	8	4	3	1	1
ENSG00000142675	CNKSR1	1155.8	1050.4	105.4	0.1	-3.3	5.9e-7	0.011	0	0	966	664	815	1653	1154	101	119	119	135	53
ENSG00000164066	INTU	731.6	706.4	25.2	0.035	-4.8	5.9e-7	0.011	0	0	533	909	672	289	1129	20	38	11	21	36
ENSG00000224713	ENSG00000224713	82.4	81.8	0.6	0.01	-6.7	5.9e-7	0.011	0	0	136	99	75	72	27	1	0	1	1	0
ENSG00000103888	CEMIP	2790	2709.6	80.4	0.03	-5.1	5.9e-7	0.011	0	0	3399	5504	1183	2538	924	88	77	71	100	66
ENSG00000112964	GHR	268.6	267.6	1	0.005	-7.8	6e-7	0.011	0	0	237	367	108	117	509	1	0	2	2	0
ENSG00000186212	SOWAHB	193.4	193.2	0.2	0.002	-9.1	6e-7	0.011	0	0	90	169	496	104	107	0	0	1	0	0
ENSG00000182197	EXT1	3411.6	2727.6	684	0.251	-2	6e-7	0.011	0	0	2133	2791	3159	3373	2182	767	823	498	610	722
ENSG00000107562	CXCL12	3093.4	3091.8	1.6	0.001	-10.8	6e-7	0.011	0	0	8067	1764	3991	1215	422	5	0	1	1	1
ENSG00000143375	CGN	1171.8	1157.4	14.4	0.012	-6.3	6e-7	0.011	0	0	1278	770	2146	280	1313	4	23	18	13	14
ENSG00000137942	FNBP1L	1538.4	1466.6	71.8	0.049	-4.3	6e-7	0.011	0	0	978	1154	1189	753	3259	72	101	57	69	60
ENSG00000169442	CD52	8260.8	501.4	7759.4	15.446	3.9	6.1e-7	0.011	0	0	813	636	587	215	256	8620	5200	9441	8066	7470
ENSG00000185697	MYBL1	1666.4	130	1536.4	11.823	3.6	6.1e-7	0.011	0	0	120	112	132	95	191	1842	775	1759	2386	920
ENSG00000115963	RND3	1391.8	1391.8	0	0	-13.4	6.1e-7	0.011	0	0	809	884	893	2108	2265	0	0	0	0	0
ENSG00000076928	ARHGEF1	41805.4	6694.8	35110.6	5.244	2.4	6.1e-7	0.011	0	0	10474	6103	5982	4188	6727	34302	37177	36079	35787	32208
ENSG00000078018	MAP2	547.6	537.4	10.2	0.019	-5.7	6.1e-7	0.011	0	0	219	214	1207	378	669	11	11	11	8	10
ENSG00000158874	APOA2	60.4	0.8	59.6	46.888	5.6	6.2e-7	0.011	0	0	1	2	0	1	0	85	53	56	51	53
ENSG00000187796	CARD9	3169.6	296	2873.6	9.678	3.3	6.2e-7	0.011	0	0	428	422	228	195	207	1943	2808	2299	2866	4452
ENSG00000204397	CARD16	1956	233.4	1722.6	7.364	2.9	6.2e-7	0.011	0	0	346	270	227	112	212	1582	1371	1878	1561	2221
ENSG00000105948	IFT56	287.2	258.4	28.8	0.113	-3.1	6.2e-7	0.011	0	0	167	218	386	291	230	33	34	23	32	22
ENSG00000189319	FAM53B	5491.2	1262.6	4228.6	3.348	1.7	6.3e-7	0.011	0	0	1665	1051	1265	1076	1256	4124	3315	4107	4770	4827
ENSG00000170961	HAS2	385.2	385.2	0	0	-11.6	6.3e-7	0.011	0	0	418	657	269	340	242	0	0	0	0	0
ENSG00000163069	SGCB	971.8	880.4	91.4	0.104	-3.3	6.4e-7	0.011	0	0	754	1342	684	1190	432	76	81	98	117	85
ENSG00000213872	RPL32P11	42	3.6	38.4	10.145	3.3	6.4e-7	0.011	0	0	5	3	4	1	5	39	43	35	42	33
ENSG00000106333	PCOLCE	4048.8	3847.2	201.6	0.052	-4.3	6.4e-7	0.012	0	0	5786	6865	3025	1683	1877	190	168	194	242	214
ENSG00000213923	CSNK1E	4794.8	3677.2	1117.6	0.304	-1.7	6.4e-7	0.012	0	0	3426	3454	3766	4390	3350	1385	1231	1065	1121	786
ENSG00000054179	ENTPD2	83.8	81.2	2.6	0.034	-4.9	6.4e-7	0.012	0	0	59	41	108	128	70	4	1	3	4	1
ENSG00000175832	ETV4	732	729	3	0.004	-7.8	6.5e-7	0.012	0	0	79	569	681	1323	993	4	2	3	5	1
ENSG00000253295	ENSG00000253295	74.2	0.4	73.8	146.771	7.2	6.5e-7	0.012	0	0	1	0	0	1	0	134	91	48	47	49
ENSG00000133316	WDR74	3920.8	757.8	3163	4.175	2.1	6.5e-7	0.012	0	0	655	602	773	668	1091	3745	3486	3463	2717	2404
ENSG00000072818	ACAP1	11480.6	1585.4	9895.2	6.24	2.6	6.5e-7	0.012	0	0	2517	1492	1828	1071	1019	8309	10678	11261	10643	8585
ENSG00000129028	THAP10	50.4	49	1.4	0.034	-4.9	6.5e-7	0.012	0	0	39	33	46	62	65	1	0	2	2	2
ENSG00000146242	TPBG	1965.8	1946	19.8	0.01	-6.6	6.6e-7	0.012	0	0	887	2034	945	4804	1060	12	11	19	40	17
ENSG00000151917	BEND6	118.4	112.2	6.2	0.056	-4.1	6.6e-7	0.012	0	0	89	147	137	51	137	9	5	6	7	4
ENSG00000067177	PHKA1	486.4	473.6	12.8	0.027	-5.2	6.7e-7	0.012	0	0	347	383	242	802	594	19	20	13	8	4
ENSG00000185753	CXorf38	2737.4	761.6	1975.8	2.594	1.4	6.7e-7	0.012	0	0	829	824	711	831	613	2149	1906	1989	1855	1980
ENSG00000131462	TUBG1	1104.4	944.8	159.6	0.169	-2.6	6.7e-7	0.012	0	0	596	730	890	1384	1124	123	172	168	152	183
ENSG00000236404	VLDLR-AS1	43	42.4	0.6	0.019	-5.7	6.8e-7	0.012	0	0	39	27	31	69	46	1	1	0	1	0
ENSG00000106070	GRB10	2521.4	2220	301.4	0.136	-2.9	6.8e-7	0.012	0	0	3202	2356	1481	1546	2515	281	390	280	178	378
ENSG00000169902	TPST1	1303.6	1211.6	92	0.076	-3.7	6.8e-7	0.012	0	0	1189	1488	606	1969	806	69	105	98	58	130
ENSG00000112473	SLC39A7	2526.2	1942	584.2	0.301	-1.7	6.8e-7	0.012	0	0	1895	2325	2124	1298	2068	524	592	562	650	593
ENSG00000185070	FLRT2	597.8	597.6	0.2	0.001	-10.7	6.8e-7	0.012	0	0	1642	646	274	149	277	1	0	0	0	0
ENSG00000105245	NUMBL	1709.6	1351.8	357.8	0.265	-1.9	6.9e-7	0.012	0	0	1079	1429	1323	1037	1891	320	354	394	342	379
ENSG00000121904	CSMD2	373	372.4	0.6	0.002	-8.9	6.9e-7	0.012	0	0	514	794	168	251	135	2	0	0	1	0
ENSG00000163083	INHBB	573.8	571.8	2	0.004	-8	6.9e-7	0.013	0	0	922	245	393	1134	165	2	1	4	3	0
ENSG00000049449	RCN1	1648.2	1334.8	313.4	0.235	-2.1	6.9e-7	0.013	0	0	1442	1908	1267	947	1110	308	258	311	338	352
ENSG00000106976	DNM1	2208.2	2020.4	187.8	0.093	-3.4	6.9e-7	0.013	0	0	2460	3006	2037	1165	1434	153	225	121	142	298
ENSG00000162894	FCMR	5001.8	402.6	4599.2	11.412	3.5	7e-7	0.013	0	0	668	349	505	182	309	3747	4492	6983	3860	3914
ENSG00000079931	MOXD1	2849	2839.2	9.8	0.003	-8.2	7e-7	0.013	0	0	5327	5238	1904	1009	718	2	6	13	7	21
ENSG00000183856	IQGAP3	1104.6	1090.2	14.4	0.014	-6.2	7.1e-7	0.013	0	0	253	911	965	2198	1124	7	14	22	7	22
ENSG00000101000	PROCR	428.2	388.6	39.6	0.102	-3.3	7.1e-7	0.013	0	0	485	355	449	289	365	25	43	66	38	26
ENSG00000198947	DMD	512.8	501.2	11.6	0.024	-5.4	7.1e-7	0.013	0	0	427	872	207	400	600	5	7	24	10	12
ENSG00000213386	ENSG00000213386	95	0.6	94.4	95.376	6.6	7.1e-7	0.013	0	0	0	1	0	0	2	140	97	60	98	77
ENSG00000076662	ICAM3	1968.2	147.4	1820.8	12.3	3.6	7.2e-7	0.013	0	0	232	165	167	43	130	1996	1850	1700	1856	1702
ENSG00000134775	FHOD3	540.6	539.8	0.8	0.002	-9.1	7.3e-7	0.013	0	0	186	877	75	654	907	0	1	1	1	1
ENSG00000120805	ARL1	2305.2	1744.4	560.8	0.322	-1.6	7.3e-7	0.013	0	0	1360	1956	2177	1402	1827	572	580	532	573	547
ENSG00000118564	FBXL5	8784	1939.4	6844.6	3.529	1.8	7.3e-7	0.013	0	0	1629	2130	2198	2365	1375	6481	7541	5769	6500	7932
ENSG00000145014	TMEM44	1473.4	1393.8	79.6	0.057	-4.1	7.4e-7	0.013	0	0	1043	682	2846	961	1437	65	64	93	62	114
ENSG00000186081	KRT5	84659.6	84606.8	52.8	0.001	-10.6	7.4e-7	0.013	0	0	20243	30248	94274	135273	142996	171	26	27	22	18
ENSG00000137819	PAQR5	215.8	214.4	1.4	0.007	-7.2	7.4e-7	0.013	0	0	157	178	132	429	176	0	4	0	2	1
ENSG00000163082	SGPP2	1477.4	1307.4	170	0.13	-2.9	7.4e-7	0.013	0	0	769	1594	969	2131	1074	148	143	188	155	216
ENSG00000168453	HR	1112.6	1110.8	1.8	0.002	-9.2	7.4e-7	0.013	0	0	429	1038	501	3002	584	5	0	0	3	1
ENSG00000063660	GPC1	10224.2	10193.4	30.8	0.003	-8.4	7.4e-7	0.013	0	0	2608	8083	22159	16552	1565	19	37	42	31	25
ENSG00000162711	NLRP3	4069.6	220.8	3848.8	17.377	4.1	7.5e-7	0.013	0	0	281	250	244	90	239	3625	2950	2713	2371	7585
ENSG00000152556	PFKM	2007.6	1632.2	375.4	0.23	-2.1	7.5e-7	0.013	0	0	1663	1591	2034	1044	1829	292	394	380	483	328
ENSG00000114670	NEK11	334.8	292.4	42.4	0.145	-2.8	7.5e-7	0.014	0	0	240	240	364	355	263	53	56	33	33	37
ENSG00000108375	RNF43	468.6	433.2	35.4	0.082	-3.6	7.5e-7	0.014	0	0	313	490	299	326	738	50	43	34	23	27
ENSG00000174502	SLC26A9	122.8	122.6	0.2	0.003	-8.5	7.5e-7	0.014	0	0	245	92	168	58	50	0	0	0	0	1
ENSG00000103064	SLC7A6	2473.2	626.6	1846.6	2.947	1.6	7.6e-7	0.014	0	0	581	583	627	624	718	1983	2212	1953	1684	1401
ENSG00000224687	RASAL2-AS1	35.2	33.6	1.6	0.057	-4.1	7.6e-7	0.014	0	0	17	40	31	46	34	2	2	1	1	2
ENSG00000108100	CCNY	5895.2	1536	4359.2	2.837	1.5	7.7e-7	0.014	0	0	1691	1707	1592	1124	1566	4776	4267	3987	3934	4832
ENSG00000153721	CNKSR3	1134.6	1130.4	4.2	0.004	-8.1	7.7e-7	0.014	0	0	488	1340	573	671	2580	0	11	5	1	4
ENSG00000016402	IL20RA	302.4	302.2	0.2	0.001	-9.8	7.7e-7	0.014	0	0	217	554	44	215	481	0	0	0	1	0
ENSG00000171608	PIK3CD	14371.8	1910.6	12461.2	6.521	2.7	7.7e-7	0.014	0	0	2554	1735	2808	1483	973	12212	12356	13525	12749	11464
ENSG00000204381	LAYN	566.4	543.2	23.2	0.043	-4.5	7.7e-7	0.014	0	0	568	830	281	525	512	37	24	31	7	17
ENSG00000137975	CLCA2	5092.2	5092	0.2	0	-13.8	7.7e-7	0.014	0	0	5012	195	3971	13115	3167	0	0	0	0	1
ENSG00000082684	SEMA5B	297.2	296.4	0.8	0.003	-8.2	7.8e-7	0.014	0	0	615	244	218	297	108	0	0	1	3	0
ENSG00000130208	APOC1	1292.8	1290.4	2.4	0.002	-9	7.8e-7	0.014	0	0	1841	2888	1066	236	421	0	2	3	2	5
ENSG00000101004	NINL	1037.4	934.8	102.6	0.11	-3.2	7.8e-7	0.014	0	0	1167	1099	568	799	1041	70	110	142	57	134
ENSG00000251322	SHANK3	3205.4	3176	29.4	0.009	-6.8	7.8e-7	0.014	0	0	8621	1615	2598	1473	1573	25	57	15	24	26
ENSG00000118985	ELL2	3087.8	2572.6	515.2	0.2	-2.3	7.8e-7	0.014	0	0	2051	2287	1841	3148	3536	554	556	446	366	654
ENSG00000117791	MTARC2	545.2	523.8	21.4	0.041	-4.6	7.8e-7	0.014	0	0	964	469	445	458	283	13	23	13	16	42
ENSG00000164483	SAMD3	871.4	70.8	800.6	11.249	3.5	7.8e-7	0.014	0	0	101	92	57	36	68	837	408	872	1125	761
ENSG00000117143	UAP1	1589.2	1270.4	318.8	0.251	-2	7.8e-7	0.014	0	0	938	1217	1070	1578	1549	332	238	369	338	317
ENSG00000268104	SLC6A14	348.8	348.8	0	0	-11.4	7.9e-7	0.014	0	0	469	485	206	204	380	0	0	0	0	0
ENSG00000116005	PCYOX1	3133.8	2526.4	607.4	0.241	-2.1	7.9e-7	0.014	0	0	1957	1769	2297	3082	3527	557	575	599	702	604
ENSG00000161929	SCIMP	2372.6	182.2	2190.4	11.977	3.6	7.9e-7	0.014	0	0	278	204	224	80	125	1585	1820	1886	2181	3480
ENSG00000152684	PELO	938.2	743.4	194.8	0.262	-1.9	8e-7	0.015	0	0	623	980	839	664	611	198	223	197	186	170
ENSG00000111012	CYP27B1	252	229.4	22.6	0.1	-3.3	8e-7	0.015	0	0	374	134	243	218	178	26	20	28	21	18
ENSG00000095564	BTAF1	6986.8	2054	4932.8	2.401	1.3	8.1e-7	0.015	0	0	2424	2066	1947	1817	2016	5448	5026	4613	4876	4701
ENSG00000166535	A2ML1	1143.6	1140.6	3	0.003	-8.5	8.1e-7	0.015	0	0	719	863	527	3198	396	0	2	2	5	6
ENSG00000055163	CYFIP2	8981.8	828.2	8153.6	9.841	3.3	8.1e-7	0.015	0	0	1216	855	1178	358	534	8145	7359	9831	8814	6619
ENSG00000011028	MRC2	7137.8	7011.2	126.6	0.018	-5.8	8.1e-7	0.015	0	0	9971	11560	5389	5282	2854	91	172	119	220	31
ENSG00000114993	RTKN	1638.6	1591.4	47.2	0.03	-5.1	8.1e-7	0.015	0	0	1094	1108	1234	3627	894	45	24	87	38	42
ENSG00000196391	ZNF774	183.4	173	10.4	0.062	-4	8.1e-7	0.015	0	0	147	146	188	289	95	7	7	17	9	12
ENSG00000170542	SERPINB9	3946.2	991.4	2954.8	2.98	1.6	8.2e-7	0.015	0	0	1016	1112	951	1189	689	2937	2787	3248	2911	2891
ENSG00000100350	FOXRED2	1114.4	1012.6	101.8	0.101	-3.3	8.2e-7	0.015	0	0	967	454	1331	786	1525	68	115	116	98	112
ENSG00000144857	BOC	868.4	865.8	2.6	0.003	-8.3	8.2e-7	0.015	0	0	1304	1524	344	180	977	0	2	6	1	4
ENSG00000100503	NIN	8003	1852.2	6150.8	3.321	1.7	8.2e-7	0.015	0	0	1440	1812	1638	2629	1742	5942	5724	5750	6451	6887
ENSG00000265763	ZNF488	73	72.8	0.2	0.005	-7.7	8.2e-7	0.015	0	0	40	31	138	84	71	0	1	0	0	0
ENSG00000177663	IL17RA	12982.8	1812.4	11170.4	6.162	2.6	8.3e-7	0.015	0	0	2234	1814	1623	2401	990	7994	12615	9974	10213	15056
ENSG00000175793	SFN	8868.4	8854.6	13.8	0.002	-9.3	8.3e-7	0.015	0	0	3254	1692	5359	29075	4893	9	19	9	15	17
ENSG00000142623	PADI1	283.4	283.4	0	0	-11.1	8.5e-7	0.015	0	0	404	156	199	282	376	0	0	0	0	0
ENSG00000125730	C3	14877.6	14746	131.6	0.009	-6.8	8.5e-7	0.015	0	0	43879	7842	9524	5616	6869	168	88	163	130	109
ENSG00000168071	CCDC88B	16238.8	2555.2	13683.6	5.355	2.4	8.5e-7	0.015	0	0	3601	2099	3287	2346	1443	11558	13825	13602	15565	13868
ENSG00000090539	CHRD	795.4	793.8	1.6	0.002	-8.9	8.6e-7	0.015	0	0	1899	704	526	494	346	6	0	0	2	0
ENSG00000140090	SLC24A4	3510	49.4	3460.6	68.675	6.1	8.6e-7	0.015	0	0	137	40	38	15	17	3276	3102	2313	3516	5096
ENSG00000266094	RASSF5	11028.6	1611.6	9417	5.841	2.5	8.7e-7	0.016	0	0	2395	1941	1518	1226	978	11073	8857	10865	9493	6797
ENSG00000144744	UBA3	2826.4	775.6	2050.8	2.644	1.4	8.7e-7	0.016	0	0	663	961	751	773	730	1929	2034	1987	1940	2364
ENSG00000124107	SLPI	3617.8	3615.6	2.2	0.001	-10.6	8.7e-7	0.016	0	0	2367	509	1357	2844	11001	5	0	1	3	2
ENSG00000125878	TCF15	32.2	32	0.2	0.011	-6.5	8.7e-7	0.016	0	0	39	22	48	35	16	0	0	1	0	0
ENSG00000117091	CD48	7599.2	466.6	7132.6	15.273	3.9	8.7e-7	0.016	0	0	484	500	883	149	317	7659	6474	7077	6534	7919
ENSG00000234869	LINC02925	103.8	103.4	0.4	0.006	-7.5	8.7e-7	0.016	0	0	45	85	169	168	50	1	0	0	1	0
ENSG00000171388	APLN	379.4	378.8	0.6	0.002	-8.9	8.8e-7	0.016	0	0	268	536	861	131	98	1	1	1	0	0
ENSG00000183111	ARHGEF37	399.4	393.6	5.8	0.015	-6	8.9e-7	0.016	0	0	707	331	205	625	100	9	6	4	4	6
ENSG00000105855	ITGB8	1624.4	1614.6	9.8	0.006	-7.4	8.9e-7	0.016	0	0	426	781	3600	1805	1461	18	17	4	8	2
ENSG00000174939	ASPHD1	110.2	106.6	3.6	0.035	-4.8	8.9e-7	0.016	0	0	80	80	218	62	93	6	5	2	3	2
ENSG00000184867	ARMCX2	1140.2	1038	102.2	0.099	-3.3	8.9e-7	0.016	0	0	1058	1411	521	679	1521	70	105	144	94	98
ENSG00000073146	MOV10L1	116.4	112.4	4	0.037	-4.7	8.9e-7	0.016	0	0	106	141	156	109	50	2	8	2	3	5
ENSG00000204588	LINC01123	46	45.2	0.8	0.022	-5.5	9e-7	0.016	0	0	40	42	64	48	32	2	1	1	0	0
ENSG00000058262	SEC61A1	18653.6	13203.4	5450.2	0.413	-1.3	9e-7	0.016	0	0	12970	14569	13481	13214	11783	5199	5159	5175	5928	5790
ENSG00000105088	OLFM2	736.2	687.2	49	0.072	-3.8	9.1e-7	0.016	0	0	574	750	838	875	399	30	52	71	70	22
ENSG00000105559	PLEKHA4	1101	1050.6	50.4	0.048	-4.4	9.1e-7	0.016	0	0	2015	1043	1025	784	386	68	63	31	35	55
ENSG00000154864	PIEZO2	867.6	866.4	1.2	0.001	-9.4	9.1e-7	0.016	0	0	1996	679	829	652	176	1	5	0	0	0
ENSG00000140285	FGF7	704	702.4	1.6	0.002	-8.7	9.1e-7	0.016	0	0	1370	1079	631	192	240	0	0	1	3	4
ENSG00000265688	MILIP	132.4	130	2.4	0.019	-5.7	9.1e-7	0.016	0	0	70	194	94	148	144	4	1	3	4	0
ENSG00000237172	B3GNT9	695.2	621	74.2	0.12	-3.1	9.1e-7	0.016	0	0	748	744	650	628	335	45	75	103	91	57
ENSG00000284690	CD300H	522	11.6	510.4	43.55	5.4	9.2e-7	0.017	0	0	28	8	7	10	5	877	311	655	355	354
ENSG00000138378	STAT4	2157.8	294	1863.8	6.336	2.7	9.2e-7	0.017	0	0	397	225	202	319	327	2538	1429	2154	2059	1139
ENSG00000067445	TRO	1328.8	1281.2	47.6	0.037	-4.7	9.3e-7	0.017	0	0	1448	1697	925	366	1970	39	69	34	68	28
ENSG00000101447	FAM83D	1467.2	1438.4	28.8	0.02	-5.6	9.3e-7	0.017	0	0	323	1136	1496	1015	3222	31	31	38	27	17
ENSG00000127084	FGD3	8882.2	852.6	8029.6	9.409	3.2	9.3e-7	0.017	0	0	1578	842	863	382	598	7699	7824	8860	8438	7327
ENSG00000107338	SHB	309.4	298	11.4	0.038	-4.7	9.4e-7	0.017	0	0	259	355	180	443	253	21	12	14	6	4
ENSG00000131203	IDO1	502.2	468.4	33.8	0.072	-3.8	9.4e-7	0.017	0	0	314	535	676	181	636	32	26	40	30	41
ENSG00000100804	PSMB5	2956	2413	543	0.225	-2.2	9.5e-7	0.017	0	0	1596	1850	3286	3036	2297	451	593	533	507	631
ENSG00000120254	MTHFD1L	1069.4	934.6	134.8	0.144	-2.8	9.5e-7	0.017	0	0	864	971	526	898	1414	134	118	187	140	95
ENSG00000136854	STXBP1	1147.2	1025.6	121.6	0.119	-3.1	9.5e-7	0.017	0	0	1812	821	1010	660	825	111	159	141	117	80
ENSG00000140455	USP3	3613.8	899.4	2714.4	3.016	1.6	9.5e-7	0.017	0	0	1141	996	749	857	754	2886	2925	2370	2347	3044
ENSG00000139971	ARMH4	197.8	197.2	0.6	0.004	-8	9.5e-7	0.017	0	0	101	442	184	178	81	0	0	2	1	0
ENSG00000134138	MEIS2	604.8	603.2	1.6	0.003	-8.5	9.6e-7	0.017	0	0	441	537	569	331	1138	1	0	0	0	7
ENSG00000076826	CAMSAP3	1207	1193	14	0.012	-6.4	9.6e-7	0.017	0	0	576	577	1063	1580	2169	12	27	18	12	1
ENSG00000079156	OSBPL6	206	193	13	0.069	-3.8	9.6e-7	0.017	0	0	209	145	121	266	224	12	14	22	11	6
ENSG00000164687	FABP5	4625.4	4471.6	153.8	0.034	-4.9	9.6e-7	0.017	0	0	3436	1288	3512	9701	4421	161	122	121	134	231
ENSG00000155066	PROM2	2717.8	2698.4	19.4	0.007	-7.1	9.7e-7	0.017	0	0	2009	1094	4225	5769	395	18	15	21	23	20
ENSG00000164219	PGGT1B	1454.6	394.2	1060.4	2.69	1.4	9.7e-7	0.018	0	0	404	435	415	369	348	1194	1075	894	1042	1097
ENSG00000185499	MUC1	3301.6	3192.6	109	0.034	-4.9	9.7e-7	0.018	0	0	7054	2034	3639	949	2287	82	131	104	104	124
ENSG00000083799	CYLD	10240	1646.4	8593.6	5.22	2.4	9.7e-7	0.018	0	0	1758	1765	1742	2066	901	9641	8697	10639	8269	5722
ENSG00000175463	TBC1D10C	9216	902.4	8313.6	9.205	3.2	9.7e-7	0.018	0	0	1624	932	912	522	522	7327	7967	9898	10098	6278
ENSG00000204472	AIF1	6592.2	732.8	5859.4	7.984	3	9.7e-7	0.018	0	0	973	1145	725	387	434	6567	5666	5328	4893	6843
ENSG00000184160	ADRA2C	214.2	214	0.2	0.002	-9.3	9.8e-7	0.018	0	0	112	57	384	395	122	0	0	0	0	1
ENSG00000260418	ENSG00000260418	35.2	35	0.2	0.01	-6.7	9.8e-7	0.018	0	0	34	36	15	36	54	0	0	0	0	1
ENSG00000279838	ENSG00000279838	314.6	13	301.6	22.771	4.5	9.8e-7	0.018	0	0	23	13	16	7	6	316	501	297	234	160
ENSG00000151208	DLG5	1663.4	1486.8	176.6	0.119	-3.1	9.8e-7	0.018	0	0	1035	1321	1308	2017	1753	153	83	162	260	225
ENSG00000006740	ARHGAP44	338.4	325.6	12.8	0.039	-4.7	9.9e-7	0.018	0	0	394	161	547	239	287	25	6	13	10	10
ENSG00000173200	PARP15	4306.4	529.4	3777	7.128	2.8	9.9e-7	0.018	0	0	869	501	603	261	413	3532	2989	4637	3787	3940
ENSG00000065615	CYB5R4	2611	490.4	2120.6	4.322	2.1	9.9e-7	0.018	0	0	434	619	535	580	284	2374	2085	1826	1868	2450
ENSG00000170786	SDR16C5	319.6	317	2.6	0.008	-6.9	9.9e-7	0.018	0	0	306	291	306	429	253	4	0	2	0	7
ENSG00000147138	GPR174	1453.4	221.4	1232	5.549	2.5	9.9e-7	0.018	0	0	281	280	229	126	191	1337	1060	1391	1488	884
ENSG00000146674	IGFBP3	17054.2	16885.6	168.6	0.01	-6.6	1e-6	0.018	0	0	3570	44454	18906	9505	7993	196	137	158	196	156
ENSG00000081177	EXD2	1022	777.4	244.6	0.315	-1.7	1e-6	0.018	0	0	839	680	737	909	722	228	278	245	273	199
ENSG00000253980	ENSG00000253980	34.2	1.4	32.8	17.847	4.2	1e-6	0.018	0	0	3	2	1	0	1	30	42	34	28	30
ENSG00000150637	CD226	1840.6	128.2	1712.4	13.348	3.7	1e-6	0.018	0	0	155	119	180	75	112	2218	1512	1918	2320	594
ENSG00000072786	STK10	14227.6	1839	12388.6	6.734	2.8	1e-6	0.018	0	0	2959	2225	1760	1274	977	12266	10540	12805	13692	12640
ENSG00000138271	GPR87	880.2	879.4	0.8	0.001	-10.1	1e-6	0.018	0	0	379	299	1436	1934	349	0	0	0	0	4
ENSG00000115677	HDLBP	24122	17929.6	6192.4	0.345	-1.5	1e-6	0.018	0	0	17845	20877	20164	16190	14572	5893	6005	5491	6291	7282
ENSG00000124731	TREM1	4014.4	375.4	3639	9.673	3.3	1e-6	0.018	0	0	599	451	214	304	309	5363	4036	2383	2312	4101
ENSG00000165152	PGAP4	432.2	428.4	3.8	0.01	-6.7	1e-6	0.018	0	0	279	316	72	754	721	5	2	4	6	2
ENSG00000205220	PSMB10	2397.2	427	1970.2	4.613	2.2	1e-6	0.018	0	0	455	482	592	330	276	1619	1675	2296	1924	2337
ENSG00000260059	ENSG00000260059	48.2	3.2	45	14.18	3.8	1e-6	0.019	0	0	2	2	7	3	2	53	59	34	37	42
ENSG00000073282	TP63	8330.6	8309.2	21.4	0.003	-8.6	1e-6	0.019	0	0	1701	2263	8318	24929	4335	21	32	18	13	23
ENSG00000165868	HSPA12A	606.4	591	15.4	0.026	-5.3	1e-6	0.019	0	0	578	875	448	846	208	14	18	4	15	26
ENSG00000166265	CYYR1	562.2	545	17.2	0.032	-5	1e-6	0.019	0	0	1152	437	550	353	233	28	19	12	9	18
ENSG00000151388	ADAMTS12	1861.8	1860.6	1.2	0.001	-10.5	1e-6	0.019	0	0	514	5162	1751	918	958	0	6	0	0	0
ENSG00000122862	SRGN	24719.4	3030.2	21689.2	7.157	2.8	1e-6	0.019	0	0	3945	3318	3295	1356	3237	27236	24102	17679	15222	24207
ENSG00000105696	TMEM59L	99.2	98.8	0.4	0.006	-7.4	1e-6	0.019	0	0	133	85	146	46	84	0	2	0	0	0
ENSG00000081059	TCF7	10815.6	488.6	10327	21.105	4.4	1e-6	0.019	0	0	911	450	476	264	342	11793	13918	12728	9826	3370
ENSG00000177283	FZD8	520	501.8	18.2	0.036	-4.8	1e-6	0.019	0	0	271	414	807	356	661	33	20	12	6	20
ENSG00000164398	ACSL6	184.8	16	168.8	10.413	3.4	1.1e-6	0.019	0	0	26	16	12	11	15	197	192	174	190	91
ENSG00000137831	UACA	2265.4	2088.2	177.2	0.085	-3.6	1.1e-6	0.019	0	0	2548	3374	1710	1110	1699	199	134	127	125	301
ENSG00000166828	SCNN1G	363	363	0	0	-11.5	1.1e-6	0.019	0	0	369	508	497	159	282	0	0	0	0	0
ENSG00000228065	LINC01515	31.8	31.4	0.4	0.018	-5.8	1.1e-6	0.019	0	0	20	35	23	32	47	1	0	0	1	0
ENSG00000170421	KRT8	17419.6	17409	10.6	0.001	-10.7	1.1e-6	0.019	0	0	1668	9967	19988	4180	51242	13	17	9	10	4
ENSG00000076864	RAP1GAP	629.2	624.6	4.6	0.008	-7	1.1e-6	0.019	0	0	1328	158	423	972	242	6	8	4	3	2
ENSG00000244720	NT5C3AP2	155	9.6	145.4	15.286	3.9	1.1e-6	0.019	0	0	3	9	10	14	12	210	143	150	132	92
ENSG00000152601	MBNL1	17538.2	3997.4	13540.8	3.388	1.8	1.1e-6	0.019	0	0	2882	4315	4854	4170	3766	16458	12422	13734	14340	10750
ENSG00000167094	TTC16	765.4	47.2	718.2	15.091	3.9	1.1e-6	0.019	0	0	70	46	31	29	60	300	596	716	1189	790
ENSG00000095574	IKZF5	1654.6	352.8	1301.8	3.69	1.9	1.1e-6	0.019	0	0	321	398	339	336	370	1833	1425	1150	1163	938
ENSG00000168143	FAM83B	874	873.8	0.2	0	-11.3	1.1e-6	0.02	0	0	95	232	1073	1734	1235	0	1	0	0	0
ENSG00000224189	HAGLR	456.6	455.6	1	0.002	-8.8	1.1e-6	0.02	0	0	568	101	285	902	422	0	0	1	0	4
ENSG00000166415	WDR72	706.8	706.6	0.2	0	-11	1.1e-6	0.02	0	0	122	207	665	1926	613	1	0	0	0	0
ENSG00000255690	TRIL	345.8	344.4	1.4	0.005	-7.7	1.1e-6	0.02	0	0	340	754	298	40	290	1	2	1	1	2
ENSG00000256690	STX5-DT	275.6	22.4	253.2	11.262	3.5	1.1e-6	0.02	0	0	22	17	15	15	43	287	267	307	206	199
ENSG00000164176	EDIL3	1191.2	1190.6	0.6	0.001	-10.6	1.1e-6	0.02	0	0	534	3949	476	674	320	1	1	1	0	0
ENSG00000183762	KREMEN1	3504.2	3355.4	148.8	0.044	-4.5	1.1e-6	0.02	0	0	1986	3088	3331	4718	3654	47	207	135	82	273
ENSG00000184828	ZBTB7C	1282.8	1273.2	9.6	0.008	-7	1.1e-6	0.02	0	0	558	477	429	2588	2314	9	10	6	18	5
ENSG00000100625	SIX4	641.6	640.4	1.2	0.002	-8.8	1.1e-6	0.02	0	0	153	334	478	541	1696	2	0	0	2	2
ENSG00000163701	IL17RE	563.6	536.4	27.2	0.051	-4.3	1.1e-6	0.02	0	0	358	165	887	550	722	23	31	28	33	21
ENSG00000135090	TAOK3	3749	906	2843	3.135	1.6	1.1e-6	0.02	0	0	1077	1198	770	748	737	3062	2598	2745	2932	2878
ENSG00000277130	ENSG00000277130	34.6	2	32.6	14.146	3.8	1.1e-6	0.02	0	0	1	4	3	1	1	43	26	31	32	31
ENSG00000159339	PADI4	2113.2	33.8	2079.4	60.938	5.9	1.1e-6	0.02	0	0	76	14	57	10	12	2223	1505	1820	1851	2998
ENSG00000089820	ARHGAP4	18975.2	2321	16654.2	7.173	2.8	1.1e-6	0.02	0	0	4073	2574	2004	1186	1768	15310	17021	17358	17154	16428
ENSG00000182871	COL18A1	9989.8	9015.6	974.2	0.108	-3.2	1.1e-6	0.02	0	0	12506	9216	11395	6693	5268	860	1674	909	852	576
ENSG00000164171	ITGA2	2498	2443	55	0.023	-5.5	1.1e-6	0.02	0	0	1043	2982	1082	5757	1351	46	89	46	55	39
ENSG00000135446	CDK4	2387.4	1952.2	435.2	0.223	-2.2	1.1e-6	0.021	0	0	1297	1716	2888	1574	2286	383	419	497	488	389
ENSG00000188783	PRELP	3425.8	3425.4	0.4	0	-12.5	1.1e-6	0.021	0	0	4642	9683	1704	551	547	1	1	0	0	0
ENSG00000163814	CDCP1	2035.6	1979.4	56.2	0.028	-5.1	1.2e-6	0.021	0	0	679	1091	2285	4443	1399	60	59	29	58	75
ENSG00000274272	ENSG00000274272	1467.8	221	1246.8	5.627	2.5	1.2e-6	0.021	0	0	325	253	217	108	202	1234	1426	1118	1232	1224
ENSG00000186522	SEPTIN10	1470.8	1350.8	120	0.089	-3.5	1.2e-6	0.021	0	0	879	997	1390	2654	834	85	151	105	105	154
ENSG00000117595	IRF6	5555	5543	12	0.002	-8.9	1.2e-6	0.021	0	0	1421	2381	5609	13093	5211	4	11	1	11	33
ENSG00000105974	CAV1	2486.4	2467.6	18.8	0.008	-7	1.2e-6	0.021	0	0	4716	2462	1831	2397	932	6	52	20	4	12
ENSG00000081026	MAGI3	629.6	560.8	68.8	0.123	-3	1.2e-6	0.021	0	0	638	460	431	371	904	87	51	76	82	48
ENSG00000048740	CELF2	11807	1320.8	10486.2	7.935	3	1.2e-6	0.021	0	0	1984	1816	1349	609	846	12381	10389	9949	9751	9961
ENSG00000164197	RNF180	96.6	96.6	0	0.001	-9.6	1.2e-6	0.021	0	0	85	134	78	65	121	0	0	0	0	0
ENSG00000065485	PDIA5	1257	1035	222	0.215	-2.2	1.2e-6	0.021	0	0	1122	1044	1061	1286	662	249	305	186	189	181
ENSG00000188026	RILPL1	516.8	435.4	81.4	0.187	-2.4	1.2e-6	0.021	0	0	510	392	403	552	320	104	89	66	89	59
ENSG00000145147	SLIT2	1044.8	1038.6	6.2	0.006	-7.3	1.2e-6	0.021	0	0	1300	1317	1519	614	443	4	0	19	3	5
ENSG00000157833	GAREM2	520.8	454.2	66.6	0.147	-2.8	1.2e-6	0.021	0	0	271	468	464	639	429	70	52	86	78	47
ENSG00000237187	NR2F1-AS1	191.2	191.2	0	0.001	-10.6	1.2e-6	0.021	0	0	240	288	124	119	185	0	0	0	0	0
ENSG00000143603	KCNN3	424.2	413.8	10.4	0.025	-5.3	1.2e-6	0.022	0	0	720	358	662	119	210	12	14	7	8	11
ENSG00000182492	BGN	27236.2	27236.2	0	0	-17.7	1.2e-6	0.022	0	0	31742	59377	24464	11247	9351	0	0	0	0	0
ENSG00000076641	PAG1	6093	888.2	5204.8	5.86	2.6	1.2e-6	0.022	0	0	790	1002	1218	550	881	6287	5967	5399	5588	2783
ENSG00000164691	TAGAP	5174.2	454	4720.2	10.379	3.4	1.2e-6	0.022	0	0	710	544	476	152	388	4995	4408	5894	4831	3473
ENSG00000005844	ITGAL	23672.4	1679.2	21993.2	13.091	3.7	1.2e-6	0.022	0	0	2863	1715	2034	614	1170	17989	15159	24580	26304	25934
ENSG00000164587	RPS14	39323.2	9765.2	29558	3.027	1.6	1.2e-6	0.022	0	0	10322	10175	9937	9077	9315	36889	31528	30382	26397	22594
ENSG00000102471	NDFIP2	777.2	720.8	56.4	0.079	-3.7	1.2e-6	0.022	0	0	438	724	598	1124	720	46	65	87	62	22
ENSG00000113790	EHHADH	541.4	495.2	46.2	0.094	-3.4	1.2e-6	0.022	0	0	297	310	635	754	480	25	49	53	44	60
ENSG00000100234	TIMP3	12146	12132.6	13.4	0.001	-9.8	1.2e-6	0.022	0	0	9367	39361	5760	2556	3619	14	29	11	4	9
ENSG00000135111	TBX3	893.2	891	2.2	0.002	-8.7	1.2e-6	0.022	0	0	959	1099	532	1059	806	0	11	0	0	0
ENSG00000196639	HRH1	334	331.4	2.6	0.008	-7	1.2e-6	0.022	0	0	328	550	295	367	117	1	5	0	1	6
ENSG00000179456	ZBTB18	2646	336.2	2309.8	6.855	2.8	1.2e-6	0.022	0	0	539	397	216	250	279	2760	2595	2636	2163	1395
ENSG00000165682	CLEC1B	445	5.4	439.6	71.611	6.2	1.2e-6	0.022	0	0	12	9	4	0	2	501	435	238	371	653
ENSG00000160606	TLCD1	110.8	104.4	6.4	0.061	-4	1.2e-6	0.022	0	0	71	70	126	68	187	5	10	5	7	5
ENSG00000082458	DLG3	1428.8	1147.8	281	0.245	-2	1.2e-6	0.022	0	0	1108	1063	1003	1182	1383	237	194	302	405	267
ENSG00000255248	MIR100HG	554.2	553.2	1	0.002	-9.1	1.2e-6	0.022	0	0	830	1215	276	166	279	4	0	0	1	0
ENSG00000255197	SLC39A13-AS1	1955.8	102.8	1853	17.8	4.2	1.2e-6	0.022	0	0	166	167	101	41	39	2104	1768	1618	1527	2248
ENSG00000179965	ZNF771	201	177.8	23.2	0.131	-2.9	1.3e-6	0.023	0	0	126	187	172	191	213	19	26	35	21	15
ENSG00000168067	MAP4K2	4337.6	1167.2	3170.4	2.717	1.4	1.3e-6	0.023	0	0	1019	1062	1250	1326	1179	3130	3663	3490	3197	2372
ENSG00000211448	DIO2	1609.8	1609.4	0.4	0	-11.5	1.3e-6	0.023	0	0	329	5033	315	1284	1086	0	0	1	1	0
ENSG00000167657	DAPK3	2486.4	1785.2	701.2	0.393	-1.3	1.3e-6	0.023	0	0	1478	1944	1695	2008	1801	593	674	744	723	772
ENSG00000124203	ZNF831	1531.2	154.4	1376.8	8.893	3.2	1.3e-6	0.023	0	0	214	150	175	58	175	1523	1009	1346	1898	1108
ENSG00000167779	IGFBP6	231.6	216.6	15	0.07	-3.8	1.3e-6	0.023	0	0	224	261	229	287	82	15	10	14	13	23
ENSG00000154447	SH3RF1	791.4	606.2	185.2	0.305	-1.7	1.3e-6	0.023	0	0	572	762	618	551	528	206	200	186	162	172
ENSG00000165071	TMEM71	2608.2	159.2	2449	15.299	3.9	1.3e-6	0.023	0	0	219	202	89	47	239	2767	3000	2167	1956	2355
ENSG00000104611	SH2D4A	377.6	368.6	9	0.024	-5.4	1.3e-6	0.023	0	0	273	369	416	406	379	8	6	3	3	25
ENSG00000100100	PIK3IP1	10054.6	1714.4	8340.2	4.864	2.3	1.3e-6	0.023	0	0	1838	1503	1370	2097	1764	10521	9495	10376	6584	4725
ENSG00000081818	PCDHB4	111.6	111	0.6	0.007	-7.1	1.3e-6	0.023	0	0	101	109	179	22	144	1	1	1	0	0
ENSG00000117525	F3	3641.8	3628.6	13.2	0.004	-8.1	1.3e-6	0.023	0	0	1387	2482	1230	1156	11888	15	13	17	11	10
ENSG00000162878	PKDCC	959.2	957.8	1.4	0.002	-9.3	1.3e-6	0.023	0	0	1852	1448	728	579	182	1	6	0	0	0
ENSG00000133477	FAM83F	1456.8	1451.4	5.4	0.004	-8	1.3e-6	0.023	0	0	461	622	1130	3948	1096	6	11	3	7	0
ENSG00000116096	SPR	736.2	692.2	44	0.064	-4	1.3e-6	0.023	0	0	395	309	1117	831	809	34	33	36	73	44
ENSG00000106823	ECM2	405.8	404	1.8	0.005	-7.6	1.3e-6	0.023	0	0	447	1028	238	127	180	2	0	2	3	2
ENSG00000117069	ST6GALNAC5	232.8	232.4	0.4	0.002	-8.7	1.3e-6	0.024	0	0	83	647	169	122	141	0	0	1	1	0
ENSG00000115165	CYTIP	7629.6	926	6703.6	7.236	2.9	1.3e-6	0.024	0	0	932	1159	1021	360	1158	8516	6390	6307	4998	7307
ENSG00000203950	RTL8A	1559.2	1209.8	349.4	0.289	-1.8	1.3e-6	0.024	0	0	991	961	1074	1344	1679	320	316	360	370	381
ENSG00000114790	ARHGEF26	190.8	189.2	1.6	0.009	-6.8	1.3e-6	0.024	0	0	62	92	173	336	283	4	1	2	1	0
ENSG00000129355	CDKN2D	2887.8	314.2	2573.6	8.203	3	1.3e-6	0.024	0	0	231	284	328	536	192	3451	2663	2773	2580	1401
ENSG00000245694	CRNDE	316.8	313.4	3.4	0.011	-6.5	1.3e-6	0.024	0	0	152	241	420	279	475	7	0	1	3	6
ENSG00000154277	UCHL1	2967.6	2965.8	1.8	0.001	-10.5	1.3e-6	0.024	0	0	245	1977	8669	2502	1436	0	2	4	1	2
ENSG00000072401	UBE2D1	1428.2	283.2	1145	4.039	2	1.3e-6	0.024	0	0	204	359	296	268	289	1068	1396	773	1178	1310
ENSG00000140259	MFAP1	1154.2	939	215.2	0.229	-2.1	1.3e-6	0.024	0	0	617	819	1246	1066	947	171	207	191	248	259
ENSG00000112541	PDE10A	183.4	183	0.4	0.003	-8.3	1.3e-6	0.024	0	0	151	306	81	50	327	1	0	0	0	1
ENSG00000163710	PCOLCE2	146.2	145.8	0.4	0.004	-8	1.3e-6	0.024	0	0	98	48	138	104	341	0	1	0	0	1
ENSG00000163430	FSTL1	11563.6	11471.4	92.2	0.008	-7	1.3e-6	0.024	0	0	11943	28386	6594	3797	6637	189	57	58	123	34
ENSG00000117594	HSD11B1	211.4	204.8	6.6	0.032	-5	1.3e-6	0.024	0	0	111	163	468	155	127	5	4	6	9	9
ENSG00000135919	SERPINE2	2277.6	2206	71.6	0.033	-4.9	1.4e-6	0.024	0	0	1033	2811	2042	3050	2094	84	86	126	47	15
ENSG00000101333	PLCB4	955.2	945.8	9.4	0.01	-6.6	1.4e-6	0.024	0	0	447	586	344	909	2443	17	12	7	9	2
ENSG00000110057	UNC93B1	6101.8	1305.2	4796.6	3.674	1.9	1.4e-6	0.024	0	0	1671	1572	1325	1131	827	4265	4891	4882	4278	5667
ENSG00000015285	WAS	9374	864.8	8509.2	9.832	3.3	1.4e-6	0.024	0	0	1494	1086	856	398	490	7832	8336	7545	7978	10855
ENSG00000123095	BHLHE41	697.4	683.6	13.8	0.02	-5.6	1.4e-6	0.025	0	0	926	1114	295	794	289	7	12	17	5	28
ENSG00000053108	FSTL4	548.6	535.4	13.2	0.025	-5.3	1.4e-6	0.025	0	0	113	520	433	993	618	17	7	18	14	10
ENSG00000165533	TTC8	557.8	495.4	62.4	0.126	-3	1.4e-6	0.025	0	0	356	478	508	735	400	89	65	47	36	75
ENSG00000108691	CCL2	1229.4	1219.4	10	0.008	-6.9	1.4e-6	0.025	0	0	1730	1301	1482	1099	485	20	6	4	20	0
ENSG00000166689	PLEKHA7	1006.8	911.8	95	0.104	-3.3	1.4e-6	0.025	0	0	885	634	487	896	1657	89	125	75	113	73
ENSG00000196569	LAMA2	1791	1754.2	36.8	0.021	-5.6	1.4e-6	0.025	0	0	2254	2897	1753	650	1217	64	13	64	27	16
ENSG00000182168	UNC5C	472.2	471.4	0.8	0.002	-8.9	1.4e-6	0.025	0	0	684	1128	263	145	137	1	0	2	0	1
ENSG00000168487	BMP1	3428.6	3051	377.6	0.124	-3	1.4e-6	0.025	0	0	3529	5010	2258	2893	1565	334	312	270	487	485
ENSG00000163531	NFASC	1108.6	1105	3.6	0.003	-8.2	1.4e-6	0.025	0	0	2701	641	730	1292	161	4	0	6	4	4
ENSG00000198759	EGFL6	1028	1024.2	3.8	0.004	-7.9	1.4e-6	0.025	0	0	1593	695	1312	566	955	1	0	1	16	1
ENSG00000105851	PIK3CG	1477	273.6	1203.4	4.393	2.1	1.4e-6	0.025	0	0	296	366	287	152	267	1173	1145	1118	1480	1101
ENSG00000185904	LINC00839	178.8	178.6	0.2	0.002	-9	1.4e-6	0.025	0	0	297	346	127	86	37	0	0	1	0	0
ENSG00000182487	NCF1B	967.2	86.4	880.8	10.188	3.3	1.4e-6	0.025	0	0	111	95	116	46	64	442	737	994	895	1336
ENSG00000143153	ATP1B1	3803.4	3660.8	142.6	0.039	-4.7	1.4e-6	0.025	0	0	1036	2151	2808	7949	4360	146	153	140	166	108
ENSG00000177694	NAALADL2	144.4	141.6	2.8	0.021	-5.6	1.4e-6	0.025	0	0	102	178	156	59	213	4	1	7	1	1
ENSG00000118596	SLC16A7	1022.8	138.8	884	6.351	2.7	1.4e-6	0.025	0	0	222	137	165	95	75	840	833	862	931	954
ENSG00000141506	PIK3R5	10265.4	816.2	9449.2	11.56	3.5	1.4e-6	0.025	0	0	1355	1137	700	269	620	9529	8645	8392	10149	10531
ENSG00000118322	ATP10B	256.2	254	2.2	0.01	-6.7	1.4e-6	0.025	0	0	555	90	202	208	215	1	0	4	4	2
ENSG00000132274	TRIM22	14674	2534.6	12139.4	4.788	2.3	1.4e-6	0.025	0	0	3239	3063	2696	1270	2405	11508	10827	12824	11170	14368
ENSG00000172037	LAMB2	6935.8	6538.8	397	0.061	-4	1.4e-6	0.025	0	0	10405	11048	4352	3003	3886	286	470	346	585	298
ENSG00000163898	LIPH	339.6	320.2	19.4	0.061	-4	1.4e-6	0.025	0	0	258	255	285	280	523	24	34	16	7	16
ENSG00000091622	PITPNM3	1706	1676	30	0.018	-5.8	1.4e-6	0.026	0	0	565	674	1511	3819	1811	23	30	42	12	43
ENSG00000213949	ITGA1	2141.6	2017.2	124.4	0.061	-4	1.4e-6	0.026	0	0	2429	2524	2501	1193	1439	101	143	74	57	247
ENSG00000090382	LYZ	141642	6496.4	135145.6	20.8	4.4	1.4e-6	0.026	0	0	7382	12009	7751	3159	2181	169875	149512	117736	137218	101387
ENSG00000184304	PRKD1	442.2	440.8	1.4	0.003	-8.2	1.4e-6	0.026	0	0	452	957	433	83	279	0	0	1	2	4
ENSG00000152939	MARVELD2	56.4	56.2	0.2	0.006	-7.3	1.4e-6	0.026	0	0	27	24	63	98	69	0	0	0	0	1
ENSG00000158296	SLC13A3	125.6	119.6	6	0.051	-4.3	1.4e-6	0.026	0	0	175	164	120	90	49	7	6	3	9	5
ENSG00000057935	MTA3	1630.4	1207.8	422.6	0.35	-1.5	1.4e-6	0.026	0	0	1107	1150	1399	1048	1335	445	456	460	431	321
ENSG00000184937	WT1	168	167.8	0.2	0.002	-8.9	1.5e-6	0.026	0	0	447	73	67	144	108	1	0	0	0	0
ENSG00000168386	FILIP1L	1643.4	1611.8	31.6	0.02	-5.7	1.5e-6	0.026	0	0	1798	3289	1660	547	765	31	37	19	12	59
ENSG00000263826	ENSG00000263826	495.6	53	442.6	8.45	3.1	1.5e-6	0.026	0	0	54	24	59	87	41	446	482	430	410	445
ENSG00000121957	GPSM2	704	560.6	143.4	0.256	-2	1.5e-6	0.026	0	0	387	650	543	551	672	136	153	119	166	143
ENSG00000188070	ZFTA	1225	978	247	0.253	-2	1.5e-6	0.026	0	0	1226	1140	1082	678	764	269	296	231	208	231
ENSG00000028137	TNFRSF1B	26391.8	2362.4	24029.4	10.169	3.3	1.5e-6	0.026	0	0	4333	2625	2385	1000	1469	26882	21100	23492	23321	25352
ENSG00000158966	CACHD1	1268.6	1235.4	33.2	0.027	-5.2	1.5e-6	0.026	0	0	1209	750	1024	880	2314	20	70	48	16	12
ENSG00000144711	IQSEC1	11255.2	2128.4	9126.8	4.287	2.1	1.5e-6	0.026	0	0	3304	2303	1990	1417	1628	10049	8191	8686	9402	9306
ENSG00000260279	ENSG00000260279	661.8	151.2	510.6	3.377	1.8	1.5e-6	0.026	0	0	147	122	176	178	133	536	514	493	543	467
ENSG00000107738	VSIR	29709.6	2230.2	27479.4	12.319	3.6	1.5e-6	0.026	0	0	4422	2080	2202	1512	935	26219	26078	22486	25327	37287
ENSG00000024048	UBR2	5289	1651.2	3637.8	2.203	1.1	1.5e-6	0.026	0	0	1649	1665	1579	1585	1778	4072	3476	3142	3586	3913
ENSG00000115602	IL1RL1	228.8	219	9.8	0.045	-4.5	1.5e-6	0.026	0	0	276	248	108	242	221	14	14	13	3	5
ENSG00000158301	GPRASP2	318	283.4	34.6	0.123	-3	1.5e-6	0.026	0	0	345	316	210	173	373	45	34	33	40	21
ENSG00000204175	GPRIN2	131.2	131	0.2	0.003	-8.6	1.5e-6	0.027	0	0	199	72	191	171	22	0	0	1	0	0
ENSG00000163221	S100A12	3236.6	54	3182.6	59.829	5.9	1.5e-6	0.027	0	0	52	18	18	149	33	2464	3830	2634	2292	4693
ENSG00000134590	RTL8C	3949.8	3108	841.8	0.271	-1.9	1.5e-6	0.027	0	0	3148	3919	2048	2520	3905	805	764	748	873	1019
ENSG00000135709	KIAA0513	4792.4	671.6	4120.8	6.134	2.6	1.5e-6	0.027	0	0	1167	501	687	463	540	3661	3605	3684	3784	5870
ENSG00000183801	OLFML1	586	581.8	4.2	0.007	-7.1	1.5e-6	0.027	0	0	1031	931	513	135	299	0	6	5	4	6
ENSG00000158169	FANCC	581.2	444	137.2	0.31	-1.7	1.5e-6	0.027	0	0	395	453	468	518	386	136	133	132	139	146
ENSG00000152402	GUCY1A2	336	336	0	0	-11.4	1.5e-6	0.027	0	0	356	206	564	170	384	0	0	0	0	0
ENSG00000144810	COL8A1	7134.8	7134.6	0.2	0	-14.3	1.5e-6	0.027	0	0	3116	27238	2396	1588	1335	1	0	0	0	0
ENSG00000154639	CXADR	1389.4	1383.4	6	0.004	-7.8	1.5e-6	0.027	0	0	220	451	1548	3009	1689	5	10	10	4	1
ENSG00000106638	TBL2	1810.6	1386	424.6	0.306	-1.7	1.5e-6	0.027	0	0	1136	1202	1193	1593	1806	352	480	378	454	459
ENSG00000138448	ITGAV	4804.2	4314.4	489.8	0.114	-3.1	1.5e-6	0.027	0	0	1834	5867	3580	6828	3463	445	557	345	515	587
ENSG00000128340	RAC2	16472.6	2387.8	14084.8	5.898	2.6	1.5e-6	0.027	0	0	3263	2275	2594	2771	1036	12322	12131	15521	15777	14673
ENSG00000165816	VWA2	123.6	119.6	4	0.034	-4.9	1.5e-6	0.027	0	0	180	155	90	50	123	4	4	3	8	1
ENSG00000166128	RAB8B	2828.8	668.2	2160.6	3.232	1.7	1.5e-6	0.027	0	0	689	808	749	605	490	2723	1944	1727	2147	2262
ENSG00000164318	EGFLAM	346	346	0	0	-11.4	1.5e-6	0.028	0	0	457	307	442	124	400	0	0	0	0	0
ENSG00000146374	RSPO3	94.4	94.2	0.2	0.004	-8.1	1.6e-6	0.028	0	0	209	100	85	40	37	0	0	0	0	1
ENSG00000170006	TMEM154	2711.2	587.8	2123.4	3.612	1.9	1.6e-6	0.028	0	0	793	479	453	754	460	2115	2161	1890	2353	2098
ENSG00000173905	GOLIM4	2366.8	1997.8	369	0.185	-2.4	1.6e-6	0.028	0	0	1133	2251	1515	2857	2233	370	353	266	387	469
ENSG00000143179	UCK2	1423.4	1132.4	291	0.257	-2	1.6e-6	0.028	0	0	854	1117	1631	1146	914	235	322	258	333	307
ENSG00000074706	IPCEF1	2115.6	201	1914.6	9.516	3.3	1.6e-6	0.028	0	0	248	184	168	68	337	1718	1820	2060	2120	1855
ENSG00000133138	TBC1D8B	394.8	361.2	33.6	0.094	-3.4	1.6e-6	0.028	0	0	228	440	453	515	170	45	27	34	36	26
ENSG00000196628	TCF4	4519.4	3589.4	930	0.259	-1.9	1.6e-6	0.028	0	0	3632	5276	3677	2701	2661	967	1095	874	735	979
ENSG00000094963	FMO2	1186.4	1186.4	0	0	-13.2	1.6e-6	0.028	0	0	2466	1042	822	489	1113	0	0	0	0	0
ENSG00000265148	TSPOAP1-AS1	477.8	51.4	426.4	8.262	3	1.6e-6	0.028	0	0	69	73	53	32	30	438	408	573	413	300
ENSG00000172986	GXYLT2	559.4	557.8	1.6	0.003	-8.2	1.6e-6	0.028	0	0	560	1479	232	126	392	2	1	0	3	2
ENSG00000175283	DOLK	533.2	425	108.2	0.255	-2	1.6e-6	0.028	0	0	451	397	425	452	400	89	89	148	103	112
ENSG00000179869	ABCA13	2998.4	2988	10.4	0.004	-8.1	1.6e-6	0.028	0	0	455	1359	1280	5993	5853	8	8	4	11	21
ENSG00000155508	CNOT8	4272	1249	3023	2.42	1.3	1.6e-6	0.028	0	0	1216	1503	1345	1038	1143	2970	3335	2784	2869	3157
ENSG00000127863	TNFRSF19	948.6	942.4	6.2	0.007	-7.3	1.6e-6	0.029	0	0	539	2665	501	196	811	4	7	8	3	9
ENSG00000123146	ADGRE5	19459.4	1758.8	17700.6	10.058	3.3	1.6e-6	0.029	0	0	3000	2263	1664	864	1003	22550	13162	16169	15372	21250
ENSG00000235674	LDHAP2	61.6	7.4	54.2	7.324	2.9	1.6e-6	0.029	0	0	10	4	7	10	6	60	51	50	44	66
ENSG00000140104	CLBA1	650.2	596.6	53.6	0.09	-3.5	1.6e-6	0.029	0	0	627	345	640	1067	304	43	72	51	58	44
ENSG00000079102	RUNX1T1	355.4	355.2	0.2	0.001	-10	1.6e-6	0.029	0	0	899	476	222	84	95	0	0	1	0	0
ENSG00000121005	CRISPLD1	199.2	196.4	2.8	0.014	-6.1	1.6e-6	0.029	0	0	68	321	68	265	260	4	5	1	3	1
ENSG00000133246	PRAM1	6609.2	255.2	6354	24.778	4.6	1.6e-6	0.029	0	0	602	256	175	156	87	5210	6134	4746	6507	9173
ENSG00000134363	FST	1339.4	1336.6	2.8	0.002	-8.8	1.6e-6	0.029	0	0	202	806	917	841	3917	2	0	3	4	5
ENSG00000274210	RNVU1-27	109.4	3.2	106.2	32.118	5	1.6e-6	0.029	0	0	1	2	5	1	7	76	157	109	78	111
ENSG00000166091	CMTM5	426.4	7	419.4	57.307	5.8	1.6e-6	0.029	0	0	21	3	3	3	5	406	675	439	325	252
ENSG00000246334	PRR7-AS1	276.4	23.6	252.8	10.676	3.4	1.6e-6	0.029	0	0	28	24	26	29	11	371	276	258	227	132
ENSG00000108511	HOXB6	121.8	120.4	1.4	0.014	-6.2	1.6e-6	0.029	0	0	92	208	60	168	74	1	1	0	4	1
ENSG00000169855	ROBO1	2038.4	2024.4	14	0.007	-7.2	1.6e-6	0.029	0	0	1439	5146	722	1168	1647	8	4	22	5	31
ENSG00000185250	PPIL6	43	37.2	5.8	0.158	-2.7	1.6e-6	0.029	0	0	32	42	34	46	32	6	7	5	7	4
ENSG00000162998	FRZB	558.6	558.4	0.2	0.001	-10.7	1.6e-6	0.029	0	0	1195	863	504	61	169	0	0	0	1	0
ENSG00000254995	STX16-NPEPL1	870.6	133.8	736.8	5.479	2.5	1.6e-6	0.029	0	0	211	151	124	90	93	744	759	597	884	700
ENSG00000196586	MYO6	1643.2	1495.4	147.8	0.099	-3.3	1.7e-6	0.029	0	0	1515	1681	1039	1886	1356	110	68	103	246	212
ENSG00000171621	SPSB1	3082.6	2967.8	114.8	0.039	-4.7	1.7e-6	0.029	0	0	2147	2934	6114	2826	818	55	118	149	118	134
ENSG00000149380	P4HA3	373	366.8	6.2	0.017	-5.9	1.7e-6	0.029	0	0	452	766	262	105	249	5	4	3	7	12
ENSG00000104894	CD37	14412	1378	13034	9.452	3.2	1.7e-6	0.029	0	0	2341	1846	1233	619	851	11263	12242	14335	11252	16078
ENSG00000153283	CD96	2948.2	439.4	2508.8	5.704	2.5	1.7e-6	0.029	0	0	427	479	532	226	533	2783	2295	3209	2739	1518
ENSG00000128595	CALU	8511.4	7398.4	1113	0.15	-2.7	1.7e-6	0.03	0	0	4383	14161	6418	5837	6193	1264	1086	996	1128	1091
ENSG00000186973	CFAP144	77.2	77.2	0	0.002	-9.3	1.7e-6	0.03	0	0	69	55	119	84	59	0	0	0	0	0
ENSG00000149633	KIAA1755	292	292	0	0	-11.2	1.7e-6	0.03	0	0	396	357	375	211	121	0	0	0	0	0
ENSG00000197565	COL4A6	1241.6	1240.4	1.2	0.001	-9.7	1.7e-6	0.03	0	0	840	820	85	3168	1289	1	1	3	0	1
ENSG00000141433	ADCYAP1	93.6	93.4	0.2	0.004	-8.1	1.7e-6	0.03	0	0	214	39	64	44	106	0	0	0	0	1
ENSG00000124766	SOX4	5152.2	4430.4	721.8	0.163	-2.6	1.7e-6	0.03	0	0	1982	5837	5336	3446	5551	867	694	627	624	797
ENSG00000120690	ELF1	6743.8	1708.8	5035	2.946	1.6	1.7e-6	0.03	0	0	1402	1765	2094	1926	1357	6299	4706	4523	4647	5000
ENSG00000103534	TMC5	360.6	355.8	4.8	0.014	-6.2	1.7e-6	0.03	0	0	714	131	423	131	380	4	2	2	6	10
ENSG00000167850	CD300C	1545	113.6	1431.4	12.52	3.6	1.7e-6	0.03	0	0	193	164	104	50	57	1448	1186	1292	1234	1997
ENSG00000261416	CORO1A-AS1	306	26.4	279.6	10.366	3.4	1.7e-6	0.03	0	0	51	28	20	19	14	241	283	282	317	275
ENSG00000153179	RASSF3	4589	769	3820	4.963	2.3	1.7e-6	0.03	0	0	933	911	818	337	846	3394	3797	3644	4166	4099
ENSG00000189377	CXCL17	1127.6	1127	0.6	0.001	-10.5	1.7e-6	0.03	0	0	2062	213	785	155	2420	0	0	1	1	1
ENSG00000048540	LMO3	235.8	234.8	1	0.005	-7.6	1.7e-6	0.03	0	0	484	218	284	65	123	1	0	0	2	2
ENSG00000086300	SNX10	2213.8	406.4	1807.4	4.443	2.2	1.7e-6	0.03	0	0	299	575	489	370	299	1827	1553	1473	1745	2439
ENSG00000141293	SKAP1	1353.4	182.4	1171	6.402	2.7	1.7e-6	0.03	0	0	241	213	197	99	162	1301	878	1532	1402	742
ENSG00000162552	WNT4	188.4	181.4	7	0.039	-4.7	1.7e-6	0.03	0	0	277	106	55	250	219	7	10	8	4	6
ENSG00000178878	APOLD1	774.2	735	39.2	0.053	-4.2	1.7e-6	0.03	0	0	1278	371	891	318	817	56	24	48	43	25
ENSG00000106617	PRKAG2	1999	473.2	1525.8	3.221	1.7	1.7e-6	0.03	0	0	570	495	453	534	314	1786	1621	1379	1356	1487
ENSG00000237705	ENSG00000237705	36	1.8	34.2	16.826	4.1	1.7e-6	0.03	0	0	3	2	1	3	0	30	40	27	42	32
ENSG00000119650	IFT43	760.2	595.6	164.6	0.277	-1.9	1.7e-6	0.03	0	0	555	487	592	667	677	193	178	173	163	116
ENSG00000126218	F10	102.8	100.4	2.4	0.023	-5.4	1.7e-6	0.031	0	0	191	137	72	65	37	4	1	2	1	4
ENSG00000158089	GALNT14	381.4	376	5.4	0.015	-6.1	1.7e-6	0.031	0	0	417	182	190	903	188	1	7	5	5	9
ENSG00000076344	RGS11	519.4	514	5.4	0.01	-6.6	1.7e-6	0.031	0	0	970	850	356	130	264	6	10	2	2	7
ENSG00000241163	LINC00877	621.6	24.2	597.4	24.104	4.6	1.7e-6	0.031	0	0	53	26	18	4	20	624	596	553	552	662
ENSG00000096092	TMEM14A	704.2	627.8	76.4	0.122	-3	1.7e-6	0.031	0	0	333	458	845	805	698	55	67	99	103	58
ENSG00000070087	PFN2	4858.2	4796.6	61.6	0.013	-6.3	1.8e-6	0.031	0	0	1013	2103	10531	5142	5194	97	68	58	64	21
ENSG00000107954	NEURL1	735	47.4	687.6	14.486	3.9	1.8e-6	0.031	0	0	89	31	33	47	37	995	293	649	886	615
ENSG00000163719	MTMR14	5088	1312.2	3775.8	2.877	1.5	1.8e-6	0.031	0	0	1487	1327	1444	869	1434	3978	3644	3325	3752	4180
ENSG00000164116	GUCY1A1	1256.6	1112	144.6	0.13	-2.9	1.8e-6	0.031	0	0	1520	1626	1014	458	942	126	144	172	156	125
ENSG00000111057	KRT18	4541.4	4507.8	33.6	0.007	-7.1	1.8e-6	0.031	0	0	1142	3109	5680	2004	10604	63	37	39	22	7
ENSG00000162777	DENND2D	4242.4	1092.8	3149.6	2.882	1.5	1.8e-6	0.031	0	0	1426	1089	1102	869	978	2621	3071	3582	3605	2869
ENSG00000148848	ADAM12	2041.2	2001.4	39.8	0.02	-5.6	1.8e-6	0.032	0	0	1028	4865	1790	1443	881	27	39	81	35	17
ENSG00000106819	ASPN	878	877.8	0.2	0	-11.3	1.8e-6	0.032	0	0	394	3037	337	320	301	0	1	0	0	0
ENSG00000006377	DLX6	118.4	118.2	0.2	0.003	-8.4	1.8e-6	0.032	0	0	18	93	175	138	167	1	0	0	0	0
ENSG00000109610	SOD3	1180.6	1179.8	0.8	0.001	-10.2	1.8e-6	0.032	0	0	3815	436	951	313	384	1	0	0	1	2
ENSG00000123999	INHA	72.2	71.2	1	0.017	-5.8	1.8e-6	0.032	0	0	49	55	72	130	50	1	2	0	2	0
ENSG00000158042	MRPL17	1090.6	813.6	277	0.341	-1.6	1.8e-6	0.032	0	0	787	770	905	740	866	215	280	322	313	255
ENSG00000173805	HAP1	1389.2	1382.6	6.6	0.005	-7.7	1.8e-6	0.032	0	0	509	619	1462	3794	529	6	8	14	1	4
ENSG00000174804	FZD4	1159.4	1145.4	14	0.012	-6.4	1.8e-6	0.032	0	0	2960	695	920	249	903	20	6	11	13	20
ENSG00000115252	PDE1A	215.2	214.8	0.4	0.003	-8.6	1.8e-6	0.032	0	0	564	188	116	52	154	0	1	1	0	0
ENSG00000125895	TMEM74B	263.2	248.8	14.4	0.059	-4.1	1.8e-6	0.032	0	0	483	144	255	182	180	21	7	12	16	16
ENSG00000106541	AGR2	4413.8	4413.4	0.4	0	-12.9	1.8e-6	0.032	0	0	1029	1315	2800	816	16107	0	1	1	0	0
ENSG00000204592	HLA-E	31518	7312.6	24205.4	3.31	1.7	1.8e-6	0.032	0	0	9439	6893	8475	6642	5114	26294	20727	25487	24898	23621
ENSG00000206432	TMEM200C	117.2	117.2	0	0.001	-9.9	1.8e-6	0.032	0	0	82	196	93	88	127	0	0	0	0	0
ENSG00000120053	GOT1	1026.8	772	254.8	0.33	-1.6	1.8e-6	0.032	0	0	707	622	819	784	928	235	263	258	299	219
ENSG00000266412	NCOA4	15495.6	3951	11544.6	2.922	1.5	1.8e-6	0.032	0	0	4840	4467	3501	3975	2972	11354	11841	9505	12375	12648
ENSG00000119699	TGFB3	2135	1995.6	139.4	0.07	-3.8	1.8e-6	0.032	0	0	2728	3500	1208	1244	1298	170	177	157	135	58
ENSG00000182866	LCK	5935.2	669.2	5266	7.859	3	1.8e-6	0.032	0	0	924	855	789	291	487	4275	5135	6264	6949	3707
ENSG00000113739	STC2	1027.2	1027.2	0	0	-13	1.8e-6	0.033	0	0	468	498	1938	1263	969	0	0	0	0	0
ENSG00000169228	RAB24	1020.2	235	785.2	3.338	1.7	1.8e-6	0.033	0	0	250	263	190	236	236	549	744	858	887	888
ENSG00000117676	RPS6KA1	7674.4	1721.8	5952.6	3.457	1.8	1.8e-6	0.033	0	0	2207	1666	1747	1926	1063	4993	5548	6146	6146	6930
ENSG00000133424	LARGE1	898.6	813.6	85	0.105	-3.3	1.8e-6	0.033	0	0	842	704	1123	677	722	52	62	142	47	122
ENSG00000171611	PTCRA	363.8	16.2	347.6	21.067	4.4	1.8e-6	0.033	0	0	26	23	14	6	12	492	548	274	220	204
ENSG00000140416	TPM1	7680.4	7179.4	501	0.07	-3.8	1.8e-6	0.033	0	0	6590	15861	4258	5708	3480	617	634	436	450	368
ENSG00000068724	TTC7A	7100.4	1953.2	5147.2	2.635	1.4	1.8e-6	0.033	0	0	2122	2154	2176	1790	1524	5353	4995	4286	5024	6078
ENSG00000277639	CHD9NB	71.4	70.8	0.6	0.011	-6.5	1.8e-6	0.033	0	0	110	20	98	83	43	0	0	1	1	1
ENSG00000218416	GPC1-AS1	68.4	66	2.4	0.039	-4.7	1.9e-6	0.033	0	0	63	39	101	95	32	4	2	1	4	1
ENSG00000271843	ENSG00000271843	102.4	10.4	92	8.84	3.1	1.9e-6	0.033	0	0	13	8	14	7	10	141	100	64	70	85
ENSG00000163412	EIF4E3	2277.8	373	1904.8	5.094	2.3	1.9e-6	0.033	0	0	498	488	280	338	261	1578	2278	1239	2123	2306
ENSG00000087085	ACHE	176.6	174	2.6	0.016	-5.9	1.9e-6	0.033	0	0	192	93	322	65	198	1	7	2	1	2
ENSG00000178971	CTC1	7730.2	1809.2	5921	3.273	1.7	1.9e-6	0.033	0	0	2333	1539	1450	2211	1513	5682	6823	5828	6606	4666
ENSG00000277196	ENSG00000277196	598.8	590	8.8	0.015	-6	1.9e-6	0.033	0	0	288	226	296	591	1549	15	8	9	7	5
ENSG00000160185	UBASH3A	1296	173.8	1122.2	6.436	2.7	1.9e-6	0.034	0	0	254	197	197	91	130	1022	1305	1263	1294	727
ENSG00000158270	COLEC12	1741.8	1722.2	19.6	0.011	-6.5	1.9e-6	0.034	0	0	2747	3617	1304	498	445	14	37	16	16	15
ENSG00000105643	ARRDC2	6650.2	1454	5196.2	3.573	1.8	1.9e-6	0.034	0	0	2067	1349	1269	1286	1299	6689	5598	4994	5001	3699
ENSG00000197405	C5AR1	9515.6	1103.6	8412	7.615	2.9	1.9e-6	0.034	0	0	1722	1420	1076	449	851	10428	8437	7282	7241	8672
ENSG00000149131	SERPING1	10334	10032	302	0.03	-5.1	1.9e-6	0.034	0	0	17489	16645	8699	3393	3934	260	154	392	271	433
ENSG00000003989	SLC7A2	534.2	534.2	0	0	-12.1	1.9e-6	0.034	0	0	973	430	344	239	685	0	0	0	0	0
ENSG00000186854	TRABD2A	3023	128	2895	22.488	4.5	1.9e-6	0.034	0	0	222	155	108	64	91	3475	3703	4084	2437	776
ENSG00000124785	NRN1	489.8	477.8	12	0.025	-5.3	1.9e-6	0.034	0	0	617	102	412	498	760	18	10	18	5	9
ENSG00000133317	LGALS12	336	19	317	16.404	4	1.9e-6	0.034	0	0	36	21	7	22	9	280	418	287	312	288
ENSG00000142634	EFHD2	18107.6	3750.4	14357.2	3.829	1.9	1.9e-6	0.034	0	0	4204	3117	4049	5027	2355	14007	11628	15203	14662	16286
ENSG00000136167	LCP1	53955.2	5648.8	48306.4	8.55	3.1	1.9e-6	0.034	0	0	7729	8069	6510	2392	3544	43183	39802	53280	48810	56457
ENSG00000160179	ABCG1	2432.8	2002.2	430.6	0.215	-2.2	1.9e-6	0.034	0	0	1811	1494	1493	2992	2221	464	449	494	472	274
ENSG00000151651	ADAM8	10131.6	1384.8	8746.8	6.312	2.7	1.9e-6	0.034	0	0	1877	1982	1523	846	696	9162	8046	9575	9037	7914
ENSG00000158517	NCF1	4168.6	293	3875.6	13.175	3.7	1.9e-6	0.034	0	0	445	479	242	134	165	2221	3794	3339	4529	5495
ENSG00000152229	PSTPIP2	2489.2	561.2	1928	3.433	1.8	1.9e-6	0.034	0	0	474	765	418	631	518	1888	1786	1816	1681	2469
ENSG00000243742	RPLP0P2	306.6	306.6	0	0	-11.3	1.9e-6	0.035	0	0	212	428	349	420	124	0	0	0	0	0
ENSG00000205403	CFI	414.4	413.6	0.8	0.002	-8.7	1.9e-6	0.035	0	0	1106	376	240	175	171	0	2	0	0	2
ENSG00000168502	MTCL1	1115.6	1084.4	31.2	0.029	-5.1	2e-6	0.035	0	0	338	676	924	1716	1768	21	23	64	31	17
ENSG00000111665	CDCA3	735.6	699	36.6	0.053	-4.2	2e-6	0.035	0	0	230	565	729	965	1006	23	51	58	28	23
ENSG00000131015	ULBP2	226.2	221	5.2	0.025	-5.3	2e-6	0.035	0	0	54	173	184	358	336	9	5	4	6	2
ENSG00000171004	HS6ST2	314	312.8	1.2	0.004	-8	2e-6	0.035	0	0	54	188	479	353	490	0	4	1	0	1
ENSG00000168917	SLC35G2	247.6	234.8	12.8	0.055	-4.2	2e-6	0.035	0	0	289	262	214	99	310	8	8	8	25	15
ENSG00000114648	KLHL18	2212.8	618.6	1594.2	2.577	1.4	2e-6	0.035	0	0	749	662	500	591	591	1574	1670	1350	1736	1641
ENSG00000135905	DOCK10	5624	932.4	4691.6	5.028	2.3	2e-6	0.035	0	0	1151	1294	1107	561	549	4956	4568	4829	4850	4255
ENSG00000120457	KCNJ5	343.8	343	0.8	0.003	-8.4	2e-6	0.035	0	0	526	763	212	66	148	1	0	2	1	0
ENSG00000157368	IL34	193.2	192.6	0.6	0.004	-7.9	2e-6	0.035	0	0	489	180	87	50	157	1	1	1	0	0
ENSG00000269970	ENSG00000269970	60.6	5.8	54.8	9.334	3.2	2e-6	0.035	0	0	3	6	8	6	6	45	88	51	54	36
ENSG00000245164	LINC00861	3316.8	219.6	3097.2	14.064	3.8	2e-6	0.035	0	0	478	148	205	123	144	3593	2602	4409	3041	1841
ENSG00000109846	CRYAB	347.4	346.2	1.2	0.004	-8.1	2e-6	0.035	0	0	722	531	160	94	224	0	4	0	1	1
ENSG00000138002	IFT172	1847.4	1336	511.4	0.383	-1.4	2e-6	0.035	0	0	1600	1215	1181	1443	1241	569	570	481	503	434
ENSG00000138036	DYNC2LI1	520	423	97	0.23	-2.1	2e-6	0.035	0	0	319	454	427	514	401	130	108	82	80	85
ENSG00000082781	ITGB5	8118.4	7592.2	526.2	0.069	-3.9	2e-6	0.035	0	0	5647	15094	4367	9076	3777	747	589	406	572	317
ENSG00000125648	SLC25A23	1638.8	1262.6	376.2	0.298	-1.7	2e-6	0.035	0	0	1349	1371	1011	980	1602	342	365	443	432	299
ENSG00000167695	TLCD3A	1485.8	1461.4	24.4	0.017	-5.9	2e-6	0.035	0	0	595	967	1821	3397	527	38	24	23	30	7
ENSG00000164136	IL15	1495.2	206.4	1288.8	6.232	2.6	2e-6	0.036	0	0	348	201	179	123	181	1268	969	1030	1402	1775
ENSG00000162571	TTLL10	142	133.8	8.2	0.062	-4	2e-6	0.036	0	0	87	66	190	186	140	5	13	11	6	6
ENSG00000235568	NFAM1	10551	685.6	9865.4	14.365	3.8	2e-6	0.036	0	0	1216	970	592	239	411	8661	9753	7510	9318	14085
ENSG00000185187	SIGIRR	7224.8	1007	6217.8	6.172	2.6	2e-6	0.036	0	0	1678	904	1013	457	983	5282	5924	6583	7332	5968
ENSG00000164294	GPX8	996.8	996.8	0	0	-13	2e-6	0.036	0	0	1014	2113	835	545	477	0	0	0	0	0
ENSG00000033800	PIAS1	3665.2	1144.4	2520.8	2.202	1.1	2e-6	0.036	0	0	1027	1089	1112	1190	1304	2753	2562	2190	2519	2580
ENSG00000006047	YBX2	139.6	135.6	4	0.031	-5	2e-6	0.036	0	0	33	107	167	207	164	5	6	5	2	2
ENSG00000271680	ENSG00000271680	52	4.8	47.2	9.801	3.3	2.1e-6	0.036	0	0	6	3	4	6	5	53	32	76	29	46
ENSG00000129534	MIS18BP1	2637.4	513.4	2124	4.137	2	2.1e-6	0.036	0	0	468	459	375	588	677	2224	1920	1471	1990	3015
ENSG00000171016	PYGO1	288	288	0	0	-11.2	2.1e-6	0.036	0	0	124	342	216	485	273	0	0	0	0	0
ENSG00000254470	AP5B1	4340	1041.4	3298.6	3.168	1.7	2.1e-6	0.036	0	0	1001	855	1102	1442	807	2891	3544	2783	3454	3821
ENSG00000203499	IQANK1	80.2	80	0.2	0.004	-7.9	2.1e-6	0.036	0	0	23	31	135	102	109	0	0	1	0	0
ENSG00000101144	BMP7	2269.8	2269.8	0	0	-14.1	2.1e-6	0.036	0	0	701	1499	4630	2380	2139	0	0	0	0	0
ENSG00000280195	ENSG00000280195	422.2	69	353.2	5.101	2.4	2.1e-6	0.036	0	0	108	55	59	69	54	389	358	296	331	392
ENSG00000123159	GIPC1	4257.2	3654	603.2	0.165	-2.6	2.1e-6	0.036	0	0	2290	2334	2868	4982	5796	580	544	710	673	509
ENSG00000163453	IGFBP7	8308.8	7830.8	478	0.061	-4	2.1e-6	0.036	0	0	15085	10848	6667	3347	3207	591	466	479	361	493
ENSG00000111276	CDKN1B	5917	1298.4	4618.6	3.557	1.8	2.1e-6	0.037	0	0	1285	1360	1196	1128	1523	5165	5529	5207	4547	2645
ENSG00000285850	ENSG00000285850	42	1.8	40.2	20.909	4.4	2.1e-6	0.037	0	0	2	2	0	3	2	65	30	38	25	43
ENSG00000204642	HLA-F	5884	1189.6	4694.4	3.945	2	2.1e-6	0.037	0	0	1603	1282	1209	907	947	4299	3166	5372	4511	6124
ENSG00000188060	RAB42	222.2	218.8	3.4	0.016	-6	2.1e-6	0.037	0	0	285	371	225	135	78	0	6	3	4	4
ENSG00000100599	RIN3	10385.4	1236.8	9148.6	7.393	2.9	2.1e-6	0.037	0	0	1923	1479	1223	1047	512	8674	8234	7894	8138	12803
ENSG00000180828	BHLHE22	136.8	136.4	0.4	0.004	-7.9	2.1e-6	0.037	0	0	306	181	81	66	48	0	1	0	0	1
ENSG00000115041	KCNIP3	158	157.4	0.6	0.005	-7.6	2.1e-6	0.037	0	0	253	196	186	116	36	0	2	0	0	1
ENSG00000219438	TAFA5	375.2	375	0.2	0.001	-10.1	2.1e-6	0.037	0	0	156	1204	222	138	155	0	1	0	0	0
ENSG00000150867	PIP4K2A	6317.2	1249.6	5067.6	4.054	2	2.1e-6	0.037	0	0	1650	1283	1571	775	969	5765	4135	4832	5914	4692
ENSG00000185133	INPP5J	311.4	305.2	6.2	0.021	-5.6	2.1e-6	0.037	0	0	287	237	120	151	731	5	6	3	11	6
ENSG00000164761	TNFRSF11B	120.4	119.8	0.6	0.007	-7.2	2.1e-6	0.037	0	0	203	220	82	36	58	1	1	0	1	0
ENSG00000119326	CTNNAL1	728.6	653.6	75	0.115	-3.1	2.1e-6	0.037	0	0	829	609	743	544	543	56	106	45	44	124
ENSG00000283839	ENSG00000283839	235.4	8.6	226.8	25.312	4.7	2.1e-6	0.038	0	0	11	19	3	6	4	203	274	147	210	300
ENSG00000049283	EPN3	502.2	498.8	3.4	0.007	-7.1	2.1e-6	0.038	0	0	193	187	966	808	340	2	6	7	2	0
ENSG00000159200	RCAN1	2636.4	2165.4	471	0.217	-2.2	2.1e-6	0.038	0	0	3280	1666	2752	1567	1562	441	453	400	501	560
ENSG00000154553	PDLIM3	1372.4	1372.4	0	0	-13.4	2.1e-6	0.038	0	0	1829	2474	1373	666	520	0	0	0	0	0
ENSG00000265625	ENSG00000265625	109.6	8.4	101.2	12.179	3.6	2.1e-6	0.038	0	0	8	4	4	12	14	122	101	80	79	124
ENSG00000116701	NCF2	15366.4	1407.4	13959	9.912	3.3	2.1e-6	0.038	0	0	1946	2269	875	1392	555	13455	14949	11657	11645	18089
ENSG00000184949	FAM227A	199.6	196.2	3.4	0.018	-5.8	2.2e-6	0.038	0	0	191	325	197	144	124	1	7	6	3	0
ENSG00000241288	LINC02614	127.8	113	14.8	0.131	-2.9	2.2e-6	0.038	0	0	120	73	85	175	112	18	11	15	16	14
ENSG00000204424	LY6G6F	38.4	0	38.4	307.304	8.3	2.2e-6	0.038	0	0	0	0	0	0	0	40	49	46	32	25
ENSG00000146122	DAAM2	896.2	891.2	5	0.006	-7.4	2.2e-6	0.038	0	0	1759	1575	530	257	335	9	7	5	4	0
ENSG00000272720	ENSG00000272720	201	177.8	23.2	0.131	-2.9	2.2e-6	0.038	0	0	134	166	236	203	150	37	20	22	23	14
ENSG00000166147	FBN1	6420	6386.8	33.2	0.005	-7.6	2.2e-6	0.038	0	0	4107	20710	2807	1618	2692	32	58	23	30	23
ENSG00000092531	SNAP23	1924.4	566.6	1357.8	2.396	1.3	2.2e-6	0.038	0	0	468	596	587	562	620	1369	1354	1245	1258	1563
ENSG00000090861	AARS1	5481	4319.2	1161.8	0.269	-1.9	2.2e-6	0.039	0	0	3548	3460	4857	5936	3795	878	1047	1295	1544	1045
ENSG00000134013	LOXL2	1954	1841.8	112.2	0.061	-4	2.2e-6	0.039	0	0	1377	4151	1589	985	1107	111	83	140	157	70
ENSG00000184371	CSF1	1602.4	1397.6	204.8	0.147	-2.8	2.2e-6	0.039	0	0	2301	1541	1168	1248	730	140	166	229	253	236
ENSG00000120756	PLS1	311	291.8	19.2	0.066	-3.9	2.2e-6	0.039	0	0	153	217	399	312	378	25	17	22	26	6
ENSG00000163053	SLC16A14	615.6	604.6	11	0.018	-5.8	2.2e-6	0.039	0	0	236	315	1325	436	711	21	15	9	6	4
ENSG00000198075	SULT1C4	134.4	131.2	3.2	0.026	-5.3	2.2e-6	0.039	0	0	235	182	78	50	111	1	5	4	5	1
ENSG00000198951	NAGA	6615	1919.4	4695.6	2.446	1.3	2.2e-6	0.039	0	0	1932	2118	1914	1711	1922	4446	4145	4383	4408	6096
ENSG00000243649	CFB	35.4	35.2	0.2	0.01	-6.7	2.2e-6	0.039	0	0	51	13	52	26	34	0	0	0	0	1
ENSG00000152580	IGSF10	566.8	530.4	36.4	0.069	-3.9	2.2e-6	0.039	0	0	744	335	379	429	765	38	63	39	28	14
ENSG00000162949	CAPN13	776	775.6	0.4	0.001	-10.4	2.2e-6	0.039	0	0	1809	162	313	164	1430	0	1	1	0	0
ENSG00000116285	ERRFI1	3234.8	3167.6	67.2	0.021	-5.6	2.2e-6	0.039	0	0	1236	2480	2131	2201	7790	147	40	48	40	61
ENSG00000155269	GPR78	55	54.6	0.4	0.01	-6.6	2.2e-6	0.04	0	0	101	77	41	26	28	1	0	0	1	0
ENSG00000146072	TNFRSF21	3197.8	3026.8	171	0.056	-4.1	2.3e-6	0.04	0	0	2498	3041	2083	3365	4147	362	219	72	85	117
ENSG00000173269	MMRN2	1031.8	1028.2	3.6	0.004	-8.1	2.3e-6	0.04	0	0	3144	501	979	235	282	4	5	5	2	2
ENSG00000163131	CTSS	63159.2	4322.4	58836.8	13.608	3.8	2.3e-6	0.04	0	0	4497	8729	4027	1500	2859	62495	56335	51249	51242	72863
ENSG00000126814	TRMT5	512.8	412.4	100.4	0.244	-2	2.3e-6	0.04	0	0	343	360	358	508	493	75	112	111	112	92
ENSG00000150938	CRIM1	2445.8	2160.2	285.6	0.132	-2.9	2.3e-6	0.04	0	0	2496	1876	2689	947	2793	219	184	272	375	378
ENSG00000135272	MDFIC	2872	750	2122	2.829	1.5	2.3e-6	0.04	0	0	808	945	769	652	576	2344	2117	2223	2233	1693
ENSG00000197965	MPZL1	4750.8	3961.2	789.6	0.199	-2.3	2.3e-6	0.04	0	0	4087	6147	3018	4283	2271	678	918	693	684	975
ENSG00000140682	TGFB1I1	1975.8	1889	86.8	0.046	-4.4	2.3e-6	0.04	0	0	2226	3565	1598	1501	555	81	152	88	61	52
ENSG00000120215	MLANA	73	10.8	62.2	5.702	2.5	2.3e-6	0.04	0	0	14	9	10	12	9	50	53	56	79	73
ENSG00000173894	CBX2	1334.4	1303.6	30.8	0.024	-5.4	2.3e-6	0.04	0	0	396	909	3152	736	1325	32	45	31	34	12
ENSG00000153956	CACNA2D1	370.2	370.2	0	0	-11.5	2.3e-6	0.041	0	0	229	375	194	732	321	0	0	0	0	0
ENSG00000079150	FKBP7	324.6	308.2	16.4	0.054	-4.2	2.3e-6	0.041	0	0	315	681	210	181	154	19	21	14	12	16
ENSG00000118200	CAMSAP2	1733.2	1516.2	217	0.143	-2.8	2.3e-6	0.041	0	0	813	1218	1798	2571	1181	197	273	151	225	239
ENSG00000119900	OGFRL1	5541.2	823.6	4717.6	5.725	2.5	2.3e-6	0.041	0	0	857	1130	482	1036	613	4057	5011	3049	4748	6723
ENSG00000090659	CD209	943.8	884.6	59.2	0.067	-3.9	2.3e-6	0.041	0	0	1280	1158	1132	367	486	62	38	37	95	64
ENSG00000185303	SFTPA2	38187.2	38186.4	0.8	0	-15.5	2.3e-6	0.041	0	0	117016	2270	47634	2466	21546	0	4	0	0	0
ENSG00000136052	SLC41A2	282.2	246.6	35.6	0.145	-2.8	2.3e-6	0.041	0	0	233	361	261	206	172	50	39	22	34	33
ENSG00000270629	NBPF14	2435.6	541.4	1894.2	3.495	1.8	2.3e-6	0.041	0	0	679	688	393	414	533	1999	1891	1648	1626	2307
ENSG00000116473	RAP1A	4281.6	1160.2	3121.4	2.689	1.4	2.3e-6	0.041	0	0	1191	1562	1158	917	973	3313	3115	2872	3130	3177
ENSG00000163520	FBLN2	3295.2	3207.4	87.8	0.027	-5.2	2.3e-6	0.041	0	0	4272	5681	3320	1624	1140	36	189	80	69	65
ENSG00000122870	BICC1	883.2	872	11.2	0.013	-6.3	2.3e-6	0.041	0	0	881	1926	700	456	397	31	4	7	9	5
ENSG00000143119	CD53	15765.4	2291	13474.4	5.88	2.6	2.4e-6	0.041	0	0	3146	3169	2273	1065	1802	12539	11458	13141	13552	16682
ENSG00000163932	PRKCD	7761.8	1520.6	6241.2	4.102	2	2.4e-6	0.042	0	0	2099	1825	1261	1390	1028	4900	6374	5605	5782	8545
ENSG00000198089	SFI1	5297.2	1428.8	3868.4	2.708	1.4	2.4e-6	0.042	0	0	1479	1288	1391	1683	1303	3764	3960	4154	4687	2777
ENSG00000205364	MT1M	68.4	68	0.4	0.008	-6.9	2.4e-6	0.042	0	0	101	62	82	14	81	0	0	1	0	1
ENSG00000092010	PSME1	9711	2683.2	7027.8	2.619	1.4	2.4e-6	0.042	0	0	2953	2825	2688	2332	2618	7282	5261	8727	6751	7118
ENSG00000272632	ENSG00000272632	57	1.2	55.8	34.317	5.1	2.4e-6	0.042	0	0	3	2	0	0	1	42	87	52	35	63
ENSG00000165124	SVEP1	1012.2	1009.8	2.4	0.002	-8.7	2.4e-6	0.042	0	0	1977	1927	579	439	127	2	5	0	1	4
ENSG00000137821	LRRC49	209.8	207.6	2.2	0.011	-6.5	2.4e-6	0.042	0	0	156	269	109	167	337	5	0	4	0	2
ENSG00000111644	ACRBP	1591.8	220.4	1371.4	6.23	2.6	2.4e-6	0.042	0	0	215	137	228	287	235	2060	1833	1062	950	952
ENSG00000131788	PIAS3	3288.2	2298	990.2	0.431	-1.2	2.4e-6	0.042	0	0	2723	2474	2041	2328	1924	1005	985	903	994	1064
ENSG00000229677	RPL17P28	66.8	6	60.8	9.993	3.3	2.4e-6	0.042	0	0	10	3	7	4	6	52	86	54	49	63
ENSG00000080823	MOK	673.8	625.2	48.6	0.078	-3.7	2.4e-6	0.042	0	0	740	309	377	871	829	84	42	54	32	31
ENSG00000108932	SLC16A6	896.2	92.8	803.4	8.591	3.1	2.4e-6	0.042	0	0	161	103	79	40	81	1120	879	687	690	641
ENSG00000198729	PPP1R14C	1414.8	1408	6.8	0.005	-7.7	2.4e-6	0.042	0	0	333	2592	534	973	2608	6	15	8	5	0
ENSG00000276600	RAB7B	558.6	543.4	15.2	0.028	-5.1	2.4e-6	0.042	0	0	805	448	512	852	100	20	15	13	7	21
ENSG00000067141	NEO1	2761.6	2528	233.6	0.093	-3.4	2.4e-6	0.042	0	0	1641	2345	1784	2607	4263	371	192	289	220	96
ENSG00000225528	TMA7B	130.4	8.8	121.6	13.471	3.8	2.4e-6	0.043	0	0	12	10	4	8	10	176	144	124	117	47
ENSG00000105967	TFEC	2546.8	271.4	2275.4	8.348	3.1	2.4e-6	0.043	0	0	233	485	315	135	189	1767	2394	1766	2176	3274
ENSG00000153404	PLEKHG4B	1083.8	1077.8	6	0.006	-7.4	2.4e-6	0.043	0	0	161	499	1099	1599	2031	11	1	8	9	1
ENSG00000128422	KRT17	50660	50659.6	0.4	0	-16.4	2.4e-6	0.043	0	0	1564	13513	10366	187738	40117	2	0	0	0	0
ENSG00000115380	EFEMP1	2509	2509	0	0	-14.3	2.4e-6	0.043	0	0	3349	3635	1585	583	3393	0	0	0	0	0
ENSG00000077943	ITGA8	554.4	554	0.4	0.001	-9.9	2.5e-6	0.043	0	0	1239	697	597	84	153	0	2	0	0	0
ENSG00000243650	RN7SL834P	149.6	15.2	134.4	8.868	3.1	2.5e-6	0.043	0	0	27	11	18	10	10	138	164	130	118	122
ENSG00000174718	RESF1	8316.2	2331	5985.2	2.568	1.4	2.5e-6	0.043	0	0	2267	2104	2445	2570	2269	4432	5406	6500	6777	6811
ENSG00000127241	MASP1	72.4	72	0.4	0.008	-7	2.5e-6	0.044	0	0	70	40	79	23	148	0	1	0	1	0
ENSG00000081803	CADPS2	614.8	614.8	0	0	-12.3	2.5e-6	0.044	0	0	912	899	568	180	515	0	0	0	0	0
ENSG00000157827	FMNL2	2470	2092.6	377.4	0.18	-2.5	2.5e-6	0.044	0	0	1655	1821	1218	2657	3112	429	272	324	360	502
ENSG00000189280	GJB5	617.6	611	6.6	0.011	-6.5	2.5e-6	0.044	0	0	164	292	863	1265	471	14	6	6	1	6
ENSG00000146592	CREB5	3014.8	293.8	2721	9.247	3.2	2.5e-6	0.044	0	0	307	383	345	302	132	1646	3835	1760	2216	4148
ENSG00000272631	ENSG00000272631	53.6	52.4	1.2	0.027	-5.2	2.5e-6	0.045	0	0	62	70	42	57	31	0	1	3	2	0
ENSG00000237719	ENSG00000237719	142.8	13	129.8	9.92	3.3	2.6e-6	0.045	0	0	13	8	7	25	12	132	152	102	122	141
ENSG00000109501	WFS1	1367.4	1262.8	104.6	0.083	-3.6	2.6e-6	0.045	0	0	2006	1502	1234	989	583	60	187	116	69	91
ENSG00000160326	SLC2A6	3073.6	443.6	2630	5.928	2.6	2.6e-6	0.045	0	0	497	499	639	376	207	2390	1983	3230	2213	3334
ENSG00000178718	RPP25	735.2	636.8	98.4	0.155	-2.7	2.6e-6	0.045	0	0	515	423	786	1049	411	74	102	114	97	105
ENSG00000115594	IL1R1	6138.2	5926	212.2	0.036	-4.8	2.6e-6	0.046	0	0	10127	5470	4421	4990	4622	319	389	63	80	210
ENSG00000049759	NEDD4L	3006.2	2816.2	190	0.067	-3.9	2.6e-6	0.046	0	0	801	1908	4431	3373	3568	164	247	130	150	259
ENSG00000147251	DOCK11	4855.8	795.8	4060	5.095	2.3	2.6e-6	0.046	0	0	999	1252	711	468	549	4946	3558	3847	4075	3874
ENSG00000116035	VAX2	126.6	126.4	0.2	0.003	-8.5	2.6e-6	0.046	0	0	34	70	70	153	305	1	0	0	0	0
ENSG00000153707	PTPRD	635	631.2	3.8	0.006	-7.3	2.6e-6	0.046	0	0	328	1053	1394	260	121	1	6	2	4	6
ENSG00000162244	RPL29	31397.6	9028.6	22369	2.477	1.3	2.6e-6	0.046	0	0	9956	9650	7897	8635	9005	24797	24848	22596	19260	20344
ENSG00000268218	ENSG00000268218	673	146.2	526.8	3.606	1.9	2.6e-6	0.046	0	0	173	120	165	157	116	651	544	503	515	421
ENSG00000136929	HEMGN	95	0.4	94.6	146.794	7.2	2.6e-6	0.046	0	0	0	1	0	0	1	153	166	46	82	26
ENSG00000244482	LILRA6	1091.6	82.4	1009.2	12.119	3.6	2.6e-6	0.046	0	0	107	125	108	44	28	657	1161	945	1126	1157
ENSG00000124831	LRRFIP1	12313.2	2560.4	9752.8	3.809	1.9	2.6e-6	0.046	0	0	2955	2967	2637	2860	1383	12000	8702	8670	9940	9452
ENSG00000120256	LRP11	81.4	78.6	2.8	0.038	-4.7	2.6e-6	0.046	0	0	48	59	75	106	105	2	4	3	5	0
ENSG00000100344	PNPLA3	87.4	86.8	0.6	0.009	-6.8	2.6e-6	0.046	0	0	53	81	101	21	178	0	1	1	1	0
ENSG00000143344	RGL1	1387.2	1214.2	173	0.142	-2.8	2.6e-6	0.046	0	0	1720	1704	1005	663	979	163	233	163	103	203
ENSG00000243955	GSTA1	1456.6	1450.6	6	0.004	-7.9	2.6e-6	0.046	0	0	529	383	3303	1135	1903	14	2	0	5	9
ENSG00000163040	CCDC74A	352	346.4	5.6	0.017	-5.9	2.6e-6	0.046	0	0	175	445	112	828	172	8	4	3	7	6
ENSG00000159387	IRX6	325.2	324.2	1	0.003	-8.3	2.6e-6	0.046	0	0	52	421	530	243	375	1	0	0	0	4
ENSG00000143248	RGS5	2898.2	2880.2	18	0.006	-7.3	2.6e-6	0.046	0	0	7411	2408	2198	264	2120	28	23	16	16	7
ENSG00000169174	PCSK9	629.2	629.2	0	0	-12.3	2.6e-6	0.046	0	0	238	387	523	914	1084	0	0	0	0	0
ENSG00000175899	A2M	37971.8	37872.2	99.6	0.003	-8.6	2.6e-6	0.046	0	0	119182	24800	31475	4724	9180	64	83	75	139	137
ENSG00000158805	ZNF276	4302.6	1262	3040.6	2.41	1.3	2.6e-6	0.046	0	0	1448	1033	1297	1390	1142	3060	3009	3459	3147	2528
ENSG00000166046	TCP11L2	1338.4	307.8	1030.6	3.349	1.7	2.7e-6	0.047	0	0	250	307	261	406	315	1310	1086	1006	973	778
ENSG00000154240	CEP112	278.4	266.8	11.6	0.044	-4.5	2.7e-6	0.047	0	0	385	344	160	340	105	9	18	15	12	4
ENSG00000185842	DNAH14	412	395.6	16.4	0.042	-4.6	2.7e-6	0.047	0	0	129	397	284	341	827	19	25	13	16	9
ENSG00000000971	CFH	3689	3504.2	184.8	0.053	-4.2	2.7e-6	0.047	0	0	6797	3581	2281	3174	1688	144	133	133	393	121
ENSG00000142627	EPHA2	2603	2518.6	84.4	0.034	-4.9	2.7e-6	0.047	0	0	2300	1371	1922	4998	2002	179	109	32	59	43
ENSG00000128512	DOCK4	1186.6	1048.8	137.8	0.131	-2.9	2.7e-6	0.047	0	0	1115	1402	1293	493	941	165	128	96	93	207
ENSG00000168309	FAM107A	251	250.8	0.2	0.001	-9.5	2.7e-6	0.047	0	0	638	139	307	36	134	0	0	0	1	0
ENSG00000120075	HOXB5	158.2	157.6	0.6	0.005	-7.6	2.7e-6	0.047	0	0	132	384	68	119	85	2	0	0	0	1
ENSG00000131771	PPP1R1B	226	222.4	3.6	0.017	-5.8	2.7e-6	0.048	0	0	359	116	288	44	305	6	2	5	4	1
ENSG00000163162	RNF149	8241	2050.4	6190.6	3.019	1.6	2.7e-6	0.048	0	0	2134	1860	2368	2186	1704	8368	5889	4852	5049	6795
ENSG00000151224	MAT1A	47.8	47.6	0.2	0.007	-7.1	2.7e-6	0.048	0	0	94	38	31	59	16	1	0	0	0	0
ENSG00000254911	SCARNA9	43	7.2	35.8	4.75	2.2	2.7e-6	0.048	0	0	8	7	7	8	6	36	45	37	29	32
ENSG00000196547	MAN2A2	10295.2	3053.2	7242	2.372	1.2	2.7e-6	0.048	0	0	3138	3029	2783	3281	3035	7478	6781	5928	7060	8963
ENSG00000004866	ST7	820	623.2	196.8	0.316	-1.7	2.7e-6	0.048	0	0	703	684	545	514	670	202	187	152	213	230
ENSG00000099814	CEP170B	5538	5314.8	223.2	0.042	-4.6	2.7e-6	0.048	0	0	5225	2179	4331	9997	4842	255	188	370	243	60
ENSG00000172661	WASHC2C	4449	1241.8	3207.2	2.582	1.4	2.8e-6	0.048	0	0	1346	1357	1280	1216	1010	3007	2891	2852	3037	4249
ENSG00000115956	PLEK	13570.2	1818.2	11752	6.462	2.7	2.8e-6	0.048	0	0	2372	2154	1933	638	1994	12698	10587	13618	11104	10753
ENSG00000103313	MEFV	3446	136.4	3309.6	24.061	4.6	2.8e-6	0.049	0	0	291	159	82	25	125	2932	3588	3059	2817	4152
ENSG00000197971	MBP	6228.4	864.6	5363.8	6.201	2.6	2.8e-6	0.049	0	0	1304	997	956	703	363	5300	4097	5440	6464	5518
ENSG00000114013	CD86	3609.8	559.6	3050.2	5.442	2.4	2.8e-6	0.049	0	0	567	920	568	418	325	3887	2945	2247	2663	3509
ENSG00000275538	RNVU1-19	93.8	1.2	92.6	71.72	6.2	2.8e-6	0.049	0	0	1	0	4	0	1	46	135	138	37	107
ENSG00000164488	DACT2	337	337	0	0	-11.4	2.8e-6	0.049	0	0	116	564	367	275	363	0	0	0	0	0
ENSG00000271725	ENSG00000271725	101.6	8.4	93.2	10.731	3.4	2.8e-6	0.049	0	0	15	8	5	10	4	91	109	106	101	59
ENSG00000092621	PHGDH	2519.4	2407.8	111.6	0.046	-4.4	2.8e-6	0.049	0	0	788	1789	2390	3486	3586	116	149	166	91	36
ENSG00000116337	AMPD2	9461.6	2425.2	7036.4	2.901	1.5	2.8e-6	0.049	0	0	2658	2491	2632	2249	2096	9263	7306	5620	5400	7593
ENSG00000128791	TWSG1	1425	1232.6	192.4	0.156	-2.7	2.8e-6	0.049	0	0	663	1451	786	1291	1972	196	230	139	194	203
ENSG00000173011	TADA2B	2612.2	765.8	1846.4	2.411	1.3	2.8e-6	0.049	0	0	856	774	703	878	618	1970	1796	2020	1842	1604
ENSG00000147421	HMBOX1	2123	622.6	1500.4	2.411	1.3	2.8e-6	0.049	0	0	704	576	713	486	634	1499	1401	1490	1530	1582
ENSG00000178401	DNAJC22	135.8	135.8	0	0.001	-10.1	2.8e-6	0.049	0	0	164	178	176	101	60	0	0	0	0	0
ENSG00000214050	FBXO16	50	48.8	1.2	0.03	-5.1	2.8e-6	0.049	0	0	49	46	61	30	58	2	2	0	2	0
ENSG00000167920	KRT10-AS1	371.6	336	35.6	0.106	-3.2	2.8e-6	0.05	0	0	146	307	367	482	378	23	39	47	43	26
ENSG00000120820	GLT8D2	651.2	643.6	7.6	0.012	-6.4	2.8e-6	0.05	0	0	663	1776	300	271	208	5	10	8	11	4
ENSG00000139436	GIT2	3355.2	847.6	2507.6	2.957	1.6	2.8e-6	0.05	0	0	867	1013	1046	690	622	2279	2524	2153	2692	2890
ENSG00000115935	WIPF1	14673.2	2821.4	11851.8	4.199	2.1	2.8e-6	0.05	0	0	3129	4396	2604	1749	2229	11307	10238	12520	13314	11880
ENSG00000092421	SEMA6A	1325.8	1164.2	161.6	0.139	-2.8	2.8e-6	0.05	0	0	1158	832	960	642	2229	145	134	170	188	171
ENSG00000165495	PKNOX2	260.6	260.6	0	0	-11	2.8e-6	0.05	0	0	503	261	165	135	239	0	0	0	0	0
ENSG00000137709	POU2F3	201.6	200.4	1.2	0.007	-7.1	2.9e-6	0.05	0	0	178	37	127	474	186	1	2	1	2	0
ENSG00000162522	NHSL3	6043.2	5673.8	369.4	0.065	-3.9	2.9e-6	0.05	0	0	3936	2360	11525	6851	3697	246	415	291	311	584
ENSG00000163519	TRAT1	955.8	47.4	908.4	19.173	4.3	2.9e-6	0.05	0	0	24	49	59	14	91	732	975	1321	989	525
ENSG00000066336	SPI1	15804.8	1612.2	14192.6	8.797	3.1	2.9e-6	0.051	0	0	2391	2609	1478	787	796	14567	13356	14168	12184	16688
ENSG00000186517	ARHGAP30	18511.2	2125.6	16385.6	7.705	2.9	2.9e-6	0.051	0	0	3694	2467	2221	1298	948	14187	14920	16450	18191	18180
ENSG00000065054	NHERF2	1771.2	1638.8	132.4	0.081	-3.6	2.9e-6	0.051	0	0	2782	1770	1963	632	1047	102	177	97	94	192
ENSG00000006283	CACNA1G	95.4	95.2	0.2	0.004	-8.1	2.9e-6	0.051	0	0	203	81	120	18	54	0	0	1	0	0
ENSG00000170684	ZNF296	376.4	79.2	297.2	3.748	1.9	2.9e-6	0.051	0	0	85	68	96	76	71	256	284	364	311	271
ENSG00000076944	STXBP2	8709.4	1980	6729.4	3.399	1.8	2.9e-6	0.051	0	0	1969	1423	1527	2788	2193	6412	6075	6612	6201	8347
ENSG00000072135	PTPN18	11785	2723.4	9061.6	3.327	1.7	2.9e-6	0.051	0	0	4130	2429	2617	2303	2138	9487	8444	7967	8820	10590
ENSG00000151693	ASAP2	1034.2	890	144.2	0.162	-2.6	2.9e-6	0.051	0	0	528	501	954	1281	1186	160	143	147	111	160
ENSG00000143797	MBOAT2	1557	1311	246	0.188	-2.4	2.9e-6	0.051	0	0	922	1432	820	2198	1183	255	235	190	254	296
ENSG00000176438	SYNE3	6142.2	607.8	5534.4	9.09	3.2	2.9e-6	0.051	0	0	1190	691	521	254	383	4856	5976	5368	5543	5929
ENSG00000105374	NKG7	8878.8	431.2	8447.6	19.58	4.3	2.9e-6	0.051	0	0	534	363	553	273	433	7396	1566	11203	12532	9541
ENSG00000185532	PRKG1	463.6	452.6	11	0.025	-5.3	2.9e-6	0.051	0	0	349	1207	242	295	170	6	12	11	15	11
ENSG00000164266	SPINK1	34.2	34.2	0	0.004	-8.1	2.9e-6	0.052	0	0	44	45	27	28	27	0	0	0	0	0
ENSG00000187955	COL14A1	3324.6	3323.2	1.4	0	-11.1	3e-6	0.052	0	0	10307	3709	827	318	1455	2	4	0	1	0
ENSG00000166123	GPT2	1155.2	1057.4	97.8	0.093	-3.4	3e-6	0.052	0	0	598	629	1766	630	1664	77	84	95	93	140
ENSG00000178996	SNX18	2883.8	870.6	2013.2	2.312	1.2	3e-6	0.052	0	0	846	976	962	859	710	2021	2071	2045	2210	1719
ENSG00000116857	TMEM9	2601	2115.2	485.8	0.23	-2.1	3e-6	0.052	0	0	1613	1864	3590	1907	1602	505	589	490	437	408
ENSG00000280219	ENSG00000280219	97.2	97.2	0	0.001	-9.6	3e-6	0.052	0	0	96	139	96	43	112	0	0	0	0	0
ENSG00000185404	SP140L	3353.4	918.6	2434.8	2.649	1.4	3e-6	0.053	0	0	1245	837	988	737	786	2343	2392	2603	2391	2445
ENSG00000136542	GALNT5	415.2	409	6.2	0.015	-6.1	3e-6	0.053	0	0	524	884	261	104	272	14	4	6	3	4
ENSG00000108641	B9D1	447.2	420.2	27	0.065	-3.9	3e-6	0.053	0	0	307	277	631	697	189	21	37	26	14	37
ENSG00000206384	COL6A6	595	594.2	0.8	0.002	-9.2	3e-6	0.053	0	0	1465	527	703	157	119	0	2	0	0	2
ENSG00000156234	CXCL13	622.4	614	8.4	0.014	-6.2	3e-6	0.053	0	0	402	844	534	494	796	1	2	16	2	21
ENSG00000184922	FMNL1	20888.4	2219.4	18669	8.408	3.1	3e-6	0.053	0	0	3888	2954	1994	1042	1219	21568	18039	17820	19296	16622
ENSG00000256582	LINC02390	65.4	5.8	59.6	10.416	3.4	3e-6	0.053	0	0	5	3	10	4	7	70	43	87	51	47
ENSG00000196776	CD47	8998.8	2320	6678.8	2.879	1.5	3e-6	0.053	0	0	2732	2493	1846	2719	1810	7796	6011	7280	6831	5476
ENSG00000079482	OPHN1	527.2	443.8	83.4	0.188	-2.4	3e-6	0.053	0	0	395	318	300	500	706	75	88	87	94	73
ENSG00000158769	F11R	5465.8	4736.2	729.6	0.154	-2.7	3e-6	0.053	0	0	2885	2371	5679	7995	4751	843	714	665	780	646
ENSG00000121361	KCNJ8	541	541	0	0	-12.1	3.1e-6	0.053	0	0	994	613	562	185	351	0	0	0	0	0
ENSG00000162745	OLFML2B	1825.4	1762.6	62.8	0.036	-4.8	3.1e-6	0.053	0	0	2499	3365	1259	743	947	47	82	41	28	116
ENSG00000169851	PCDH7	1128.8	1128.8	0	0	-13.1	3.1e-6	0.053	0	0	1269	1605	597	340	1833	0	0	0	0	0
ENSG00000160180	TFF3	221	220.2	0.8	0.005	-7.8	3.1e-6	0.053	0	0	210	70	515	57	249	0	0	1	2	1
ENSG00000005001	PRSS22	1128	1112.6	15.4	0.014	-6.2	3.1e-6	0.053	0	0	775	266	1294	1589	1639	24	19	5	27	2
ENSG00000276850	ENSG00000276850	76.8	76.6	0.2	0.005	-7.8	3.1e-6	0.053	0	0	36	53	89	180	25	0	0	1	0	0
ENSG00000138587	MNS1	50	47.4	2.6	0.059	-4.1	3.1e-6	0.054	0	0	33	90	51	43	20	2	2	2	3	4
ENSG00000228288	PCAT6	207.2	197.6	9.6	0.049	-4.4	3.1e-6	0.054	0	0	109	109	240	273	257	6	17	15	4	6
ENSG00000140254	DUOXA1	900.6	895.8	4.8	0.006	-7.5	3.1e-6	0.054	0	0	756	256	169	2641	657	7	6	4	5	2
ENSG00000141519	CCDC40	372.4	344.6	27.8	0.081	-3.6	3.1e-6	0.054	0	0	303	294	620	326	180	23	21	41	15	39
ENSG00000144451	SPAG16	336.8	276.8	60	0.217	-2.2	3.1e-6	0.054	0	0	190	254	325	257	358	62	64	61	67	46
ENSG00000106299	WASL	1744.8	1383.8	361	0.261	-1.9	3.1e-6	0.054	0	0	860	1413	1353	1903	1390	421	375	323	417	269
ENSG00000103404	USP31	1791.4	1532.6	258.8	0.169	-2.6	3.1e-6	0.054	0	0	805	899	1713	2045	2201	244	265	223	285	277
ENSG00000161944	ASGR2	2087.2	42.2	2045	47.449	5.6	3.1e-6	0.054	0	0	62	62	52	18	17	969	4070	825	1063	3298
ENSG00000105767	CADM4	1242.6	1170.4	72.2	0.062	-4	3.1e-6	0.054	0	0	557	1025	1029	616	2625	104	78	74	45	60
ENSG00000146950	SHROOM2	777.2	777.2	0	0	-12.6	3.1e-6	0.054	0	0	277	366	910	1142	1191	0	0	0	0	0
ENSG00000137727	ARHGAP20	232.2	226.6	5.6	0.025	-5.3	3.1e-6	0.054	0	0	250	256	165	47	415	8	5	3	3	9
ENSG00000158125	XDH	262.4	262.2	0.2	0.001	-9.6	3.1e-6	0.054	0	0	147	137	30	403	594	0	0	0	1	0
ENSG00000117691	NENF	1649.2	1174.8	474.4	0.404	-1.3	3.1e-6	0.054	0	0	1043	1123	1250	1386	1072	521	542	451	441	417
ENSG00000206053	JPT2	3037	2546	491	0.193	-2.4	3.1e-6	0.054	0	0	1683	1430	3179	2851	3587	362	468	544	599	482
ENSG00000158825	CDA	1100	59.8	1040.2	17.206	4.1	3.1e-6	0.054	0	0	139	44	34	48	34	999	896	629	896	1781
ENSG00000136250	AOAH	7812	619	7193	11.618	3.5	3.1e-6	0.054	0	0	782	445	696	215	957	6947	5425	5342	5984	12267
ENSG00000089169	RPH3A	711.8	4.2	707.6	146.749	7.2	3.1e-6	0.055	0	0	13	2	3	1	2	561	1054	327	150	1446
ENSG00000233237	LINC00472	24.8	24.4	0.4	0.023	-5.4	3.1e-6	0.055	0	0	28	22	25	21	26	0	0	2	0	0
ENSG00000152818	UTRN	8805.8	2529	6276.8	2.482	1.3	3.1e-6	0.055	0	0	2651	2289	2442	2367	2896	7753	4910	6380	6531	5810
ENSG00000157554	ERG	742	713.2	28.8	0.04	-4.6	3.1e-6	0.055	0	0	1629	499	642	476	320	32	48	13	31	20
ENSG00000255031	ENSG00000255031	578.6	86.6	492	5.639	2.5	3.2e-6	0.055	0	0	133	106	64	66	64	446	478	392	463	681
ENSG00000112186	CAP2	159.8	159.8	0	0.001	-10.3	3.2e-6	0.055	0	0	147	301	112	90	149	0	0	0	0	0
ENSG00000099864	PALM	973.8	941.6	32.2	0.034	-4.9	3.2e-6	0.056	0	0	1487	1575	996	192	458	28	29	48	29	27
ENSG00000157110	RBPMS	2146.6	1915.6	231	0.121	-3.1	3.2e-6	0.056	0	0	3725	1662	2060	922	1209	221	273	215	255	191
ENSG00000143126	CELSR2	3870.4	3487.8	382.6	0.11	-3.2	3.2e-6	0.056	0	0	1422	2552	2514	6276	4675	410	399	377	438	289
ENSG00000109743	BST1	2323.6	328.4	1995.2	6.074	2.6	3.2e-6	0.056	0	0	295	344	160	278	565	1734	1944	1942	1697	2659
ENSG00000240891	PLCXD2	674.8	132.2	542.6	4.109	2	3.2e-6	0.056	0	0	108	97	164	148	144	502	427	605	720	459
ENSG00000100263	RHBDD3	1542.2	1208.2	334	0.277	-1.9	3.2e-6	0.056	0	0	948	993	1806	1129	1165	261	374	323	314	398
ENSG00000101916	TLR8	2718.6	184.4	2534.2	13.664	3.8	3.2e-6	0.056	0	0	226	300	240	66	90	1605	2658	1989	2660	3759
ENSG00000152518	ZFP36L2	35470.2	6417.8	29052.4	4.527	2.2	3.2e-6	0.056	0	0	7668	6371	4698	4416	8936	29270	26855	21677	26797	40663
ENSG00000134901	POGLUT2	289.2	278.4	10.8	0.039	-4.7	3.2e-6	0.057	0	0	212	625	227	244	84	7	17	10	10	10
ENSG00000149256	TENM4	1955	1915.8	39.2	0.02	-5.6	3.3e-6	0.057	0	0	1004	1781	2603	1482	2709	71	30	3	29	63
ENSG00000168421	RHOH	2234.2	395	1839.2	4.651	2.2	3.3e-6	0.057	0	0	449	462	429	206	429	1809	1805	2634	1619	1329
ENSG00000011426	ANLN	826	810.4	15.6	0.02	-5.7	3.3e-6	0.057	0	0	138	633	786	1165	1330	12	31	20	8	7
ENSG00000272913	LINC03052	54.6	51.8	2.8	0.058	-4.1	3.3e-6	0.057	0	0	39	52	86	36	46	2	1	6	1	4
ENSG00000110876	SELPLG	12582	1236	11346	9.173	3.2	3.3e-6	0.057	0	0	1778	1888	1279	413	822	10810	9417	12507	12858	11138
ENSG00000145703	IQGAP2	4398.6	529.4	3869.2	7.289	2.9	3.3e-6	0.057	0	0	633	871	465	196	482	4570	4173	3008	4016	3579
ENSG00000072840	EVC	1394.6	1277.2	117.4	0.092	-3.4	3.3e-6	0.057	0	0	1032	1990	1080	1534	750	39	125	107	150	166
ENSG00000125844	RRBP1	13319.4	10111.6	3207.8	0.317	-1.7	3.3e-6	0.057	0	0	13347	11064	7381	7481	11285	3172	3264	2758	3500	3345
ENSG00000197763	TXNRD3	434	394.4	39.6	0.1	-3.3	3.3e-6	0.057	0	0	306	341	310	690	325	50	45	47	15	41
ENSG00000184500	PROS1	1325.6	1205	120.6	0.1	-3.3	3.3e-6	0.057	0	0	1900	1151	1304	1092	578	127	222	83	89	82
ENSG00000228109	MELTF-AS1	295	269.4	25.6	0.096	-3.4	3.3e-6	0.058	0	0	159	130	304	439	315	19	19	29	30	31
ENSG00000197256	KANK2	3294.4	3231.2	63.2	0.02	-5.7	3.3e-6	0.058	0	0	6094	5845	1873	1479	865	53	87	27	101	48
ENSG00000272821	ENSG00000272821	1138.2	266.4	871.8	3.272	1.7	3.3e-6	0.058	0	0	351	208	207	305	261	801	750	994	963	851
ENSG00000164309	CMYA5	430.6	407.6	23	0.057	-4.1	3.3e-6	0.058	0	0	269	290	201	396	882	23	12	22	36	22
ENSG00000196329	GIMAP5	969.8	141.6	828.2	5.856	2.5	3.3e-6	0.058	0	0	166	102	203	104	133	562	936	1168	930	545
ENSG00000124126	PREX1	15351.4	2280.4	13071	5.73	2.5	3.3e-6	0.058	0	0	3314	2676	2813	1069	1530	12371	12153	11857	13647	15327
ENSG00000135540	NHSL1	1728.4	1568	160.4	0.102	-3.3	3.3e-6	0.058	0	0	877	774	1149	2063	2977	203	154	135	145	165
ENSG00000130592	LSP1	17448.4	1855.8	15592.6	8.399	3.1	3.4e-6	0.058	0	0	2837	2430	2222	862	928	17961	13844	16293	18168	11697
ENSG00000132205	EMILIN2	7203.6	1191.4	6012.2	5.042	2.3	3.4e-6	0.058	0	0	1462	1884	1067	674	870	6667	5712	4771	5720	7191
ENSG00000102935	ZNF423	220	219	1	0.006	-7.5	3.4e-6	0.058	0	0	555	281	132	58	69	1	1	2	1	0
ENSG00000178031	ADAMTSL1	223.6	223.2	0.4	0.003	-8.6	3.4e-6	0.059	0	0	301	475	202	40	98	0	0	2	0	0
ENSG00000100065	CARD10	951.6	945.2	6.4	0.007	-7.2	3.4e-6	0.059	0	0	1509	272	1335	1505	105	7	11	6	6	2
ENSG00000237945	LINC00649	2056.8	430.2	1626.6	3.784	1.9	3.4e-6	0.059	0	0	467	296	392	660	336	1633	1523	1437	1592	1948
ENSG00000178919	FOXE1	1022.6	1021.6	1	0.001	-9.7	3.4e-6	0.059	0	0	123	231	1293	2701	760	1	2	0	2	0
ENSG00000159314	ARHGAP27	3924.2	715	3209.2	4.491	2.2	3.4e-6	0.059	0	0	792	482	848	1041	412	2841	3177	2941	3230	3857
ENSG00000106483	SFRP4	3741.8	3738.2	3.6	0.001	-10	3.4e-6	0.059	0	0	2527	13271	885	1484	524	5	2	5	1	5
ENSG00000180644	PRF1	9983.8	453.2	9530.6	21.051	4.4	3.4e-6	0.059	0	0	569	245	526	424	502	8139	1874	16809	12006	8825
ENSG00000141441	GAREM1	533.6	508	25.6	0.051	-4.3	3.4e-6	0.059	0	0	187	286	594	577	896	47	18	27	18	18
ENSG00000189068	VSTM1	412.4	7.2	405.2	52.202	5.7	3.4e-6	0.059	0	0	13	11	4	6	2	215	182	236	382	1011
ENSG00000279520	ENSG00000279520	838.6	114.2	724.4	6.344	2.7	3.4e-6	0.059	0	0	171	65	116	105	114	992	555	525	576	974
ENSG00000179776	CDH5	1990.4	1978.6	11.8	0.006	-7.4	3.4e-6	0.059	0	0	4876	1445	2502	388	682	11	14	5	3	26
ENSG00000023902	PLEKHO1	8603.2	1869.2	6734	3.601	1.8	3.4e-6	0.06	0	0	2095	2537	2099	1483	1132	5599	6619	7067	7007	7378
ENSG00000184640	SEPTIN9	31321.8	8975.6	22346.2	2.49	1.3	3.4e-6	0.06	0	0	8051	7658	9836	10523	8810	21943	21533	24781	23957	19517
ENSG00000170909	OSCAR	801.4	53.8	747.6	13.839	3.8	3.4e-6	0.06	0	0	92	46	70	33	28	524	456	550	804	1404
ENSG00000114115	RBP1	2102.4	2102.4	0	0	-14	3.4e-6	0.06	0	0	586	1867	1937	4627	1495	0	0	0	0	0
ENSG00000218809	ENSG00000218809	173.4	3.6	169.8	41.218	5.4	3.5e-6	0.06	0	0	10	4	0	3	1	190	217	143	131	168
ENSG00000185905	C16orf54	2917	213.6	2703.4	12.604	3.7	3.5e-6	0.06	0	0	400	253	228	59	128	2710	2728	2919	3048	2112
ENSG00000146192	FGD2	9449	1064.4	8384.6	7.872	3	3.5e-6	0.06	0	0	1572	1246	1275	533	696	5982	6646	7206	8115	13974
ENSG00000173801	JUP	20791.8	19912.4	879.4	0.044	-4.5	3.5e-6	0.06	0	0	7186	9070	17837	50534	14935	1008	867	942	693	887
ENSG00000131686	CA6	259.8	2.2	257.6	98.635	6.6	3.5e-6	0.061	0	0	1	6	1	3	0	480	276	321	129	82
ENSG00000271869	DCTN6-DT	134.2	18.8	115.4	6.054	2.6	3.5e-6	0.061	0	0	14	18	20	15	27	160	97	117	84	119
ENSG00000198189	HSD17B11	3520	780.6	2739.4	3.508	1.8	3.5e-6	0.061	0	0	852	928	844	423	856	2941	2829	2320	2477	3130
ENSG00000142632	ARHGEF19	2797.8	2510	287.8	0.115	-3.1	3.5e-6	0.061	0	0	1090	2090	4843	1725	2802	261	222	354	290	312
ENSG00000198752	CDC42BPB	5158.2	4034.4	1123.8	0.279	-1.8	3.5e-6	0.061	0	0	3610	3357	3170	5815	4220	1012	1534	887	972	1214
ENSG00000178789	CD300LB	2150.8	70	2080.8	29.366	4.9	3.5e-6	0.061	0	0	170	72	67	25	16	1841	2596	1890	2422	1655
ENSG00000141524	TMC6	17539.6	4358.2	13181.4	3.025	1.6	3.5e-6	0.061	0	0	4647	3769	5494	3597	4284	13528	13359	15228	14684	9108
ENSG00000148053	NTRK2	5992.4	5986.8	5.6	0.001	-10	3.6e-6	0.062	0	0	561	1983	8871	17141	1378	1	4	9	9	5
ENSG00000162493	PDPN	2676.8	2676.8	0	0	-14.4	3.6e-6	0.062	0	0	1473	2709	2150	6180	872	0	0	0	0	0
ENSG00000258947	TUBB3	72.2	69.2	3	0.041	-4.6	3.6e-6	0.062	0	0	63	125	71	59	28	4	5	1	1	4
ENSG00000130300	PLVAP	3736.8	3701.6	35.2	0.009	-6.7	3.6e-6	0.062	0	0	10146	2023	4110	961	1268	51	24	14	57	30
ENSG00000123096	SSPN	445.4	435.8	9.6	0.022	-5.5	3.6e-6	0.063	0	0	480	1038	190	355	116	5	11	13	7	12
ENSG00000145919	BOD1	1427.2	1022.6	404.6	0.396	-1.3	3.6e-6	0.063	0	0	850	953	1208	969	1133	466	371	419	392	375
ENSG00000254122	PCDHGB7	103.2	98.6	4.6	0.047	-4.4	3.6e-6	0.063	0	0	133	141	141	40	38	6	6	3	4	4
ENSG00000134256	CD101	1057.2	137.4	919.8	6.66	2.7	3.6e-6	0.063	0	0	174	212	149	94	58	826	897	877	1053	946
ENSG00000162105	SHANK2	528.6	527.6	1	0.002	-9	3.6e-6	0.063	0	0	346	186	329	181	1596	1	4	0	0	0
ENSG00000129946	SHC2	1325.4	1297.6	27.8	0.022	-5.5	3.6e-6	0.063	0	0	2369	583	1491	1265	780	38	15	66	11	9
ENSG00000113248	PCDHB15	115.2	114	1.2	0.011	-6.5	3.6e-6	0.063	0	0	210	139	120	54	47	1	4	1	0	0
ENSG00000250899	ENSG00000250899	127	127	0	0.001	-10	3.6e-6	0.063	0	0	219	121	139	93	63	0	0	0	0	0
ENSG00000159189	C1QC	5462.4	5409.2	53.2	0.01	-6.7	3.7e-6	0.063	0	0	6040	8292	7091	2614	3009	12	46	33	14	161
ENSG00000187391	MAGI2	371.8	359	12.8	0.036	-4.8	3.7e-6	0.063	0	0	307	858	233	249	148	18	15	6	9	16
ENSG00000153922	CHD1	4438.6	1097.2	3341.4	3.045	1.6	3.7e-6	0.064	0	0	951	1032	1036	1049	1418	4792	3261	3015	2901	2738
ENSG00000169220	RGS14	4642.4	654.4	3988	6.089	2.6	3.7e-6	0.064	0	0	1059	647	764	529	273	3108	4214	3998	4338	4282
ENSG00000247081	BAALC-AS1	108.6	103.2	5.4	0.054	-4.2	3.7e-6	0.064	0	0	67	104	63	213	69	6	2	7	8	4
ENSG00000178202	POGLUT3	1837	1557.6	279.4	0.179	-2.5	3.7e-6	0.064	0	0	1314	2214	1425	728	2107	274	260	333	316	214
ENSG00000198929	NOS1AP	112.6	109.2	3.4	0.032	-5	3.7e-6	0.064	0	0	55	67	55	170	199	1	6	2	4	4
ENSG00000185862	EVI2B	7658.8	673.6	6985.2	10.35	3.4	3.7e-6	0.065	0	0	1019	1041	595	222	491	6421	7301	5497	5695	10012
ENSG00000128165	ADM2	378.2	347.6	30.6	0.088	-3.5	3.7e-6	0.065	0	0	225	260	452	452	349	25	36	46	36	10
ENSG00000203727	SAMD5	228.2	228.2	0	0.001	-10.8	3.7e-6	0.065	0	0	163	102	434	197	245	0	0	0	0	0
ENSG00000134339	SAA2	61.2	60.6	0.6	0.013	-6.3	3.7e-6	0.065	0	0	61	27	38	37	140	1	0	0	1	1
ENSG00000155657	TTN	2562.2	713.8	1848.4	2.589	1.4	3.7e-6	0.065	0	0	839	750	654	603	723	1693	2241	2013	1864	1431
ENSG00000196878	LAMB3	10737.8	10699.4	38.4	0.004	-8.1	3.8e-6	0.065	0	0	2875	5418	7536	34714	2954	93	23	24	27	25
ENSG00000095752	IL11	110.6	106.4	4.2	0.041	-4.6	3.8e-6	0.065	0	0	34	198	72	146	82	5	2	3	6	5
ENSG00000169439	SDC2	1412.4	1375	37.4	0.027	-5.2	3.8e-6	0.065	0	0	751	2373	1892	591	1268	70	20	13	20	64
ENSG00000235944	ZNF815P	395.8	69	326.8	4.736	2.2	3.8e-6	0.065	0	0	63	92	85	59	46	332	373	385	291	253
ENSG00000261188	TFIP11-DT	141.4	116.8	24.6	0.212	-2.2	3.8e-6	0.066	0	0	92	124	124	105	139	25	27	29	25	17
ENSG00000276023	DUSP14	99	88.6	10.4	0.118	-3.1	3.8e-6	0.066	0	0	51	67	113	131	81	6	11	14	11	10
ENSG00000135899	SP110	3780.8	708	3072.8	4.335	2.1	3.8e-6	0.066	0	0	974	856	711	341	658	2634	3008	3388	2841	3493
ENSG00000259605	ENSG00000259605	70.2	69.2	1	0.018	-5.8	3.8e-6	0.066	0	0	154	85	40	15	52	1	1	1	1	1
ENSG00000079308	TNS1	8346.4	7973.6	372.8	0.047	-4.4	3.8e-6	0.066	0	0	14167	10315	10418	2898	2070	305	467	350	374	368
ENSG00000133392	MYH11	2875.4	2871	4.4	0.002	-9.3	3.8e-6	0.066	0	0	5858	4197	493	3616	191	4	8	3	1	6
ENSG00000158473	CD1D	3418	156	3262	20.816	4.4	3.8e-6	0.066	0	0	380	73	160	70	97	2787	3070	2114	3175	5164
ENSG00000108061	SHOC2	2476.8	785.8	1691	2.152	1.1	3.8e-6	0.066	0	0	694	921	748	793	773	1869	1668	1587	1713	1618
ENSG00000179178	TMEM125	483.8	482	1.8	0.004	-7.8	3.8e-6	0.066	0	0	1187	163	587	76	397	2	2	4	1	0
ENSG00000163833	FBXO40	59.4	3	56.4	16.702	4.1	3.8e-6	0.066	0	0	6	1	5	1	2	64	37	42	48	91
ENSG00000272692	ENSG00000272692	38.4	34.8	3.6	0.102	-3.3	3.8e-6	0.066	0	0	37	23	45	39	30	4	5	3	1	5
ENSG00000114988	LMAN2L	1139.4	855.6	283.8	0.332	-1.6	3.9e-6	0.067	0	0	666	773	906	900	1033	225	272	262	312	348
ENSG00000142676	RPL11	46039	12628	33411	2.646	1.4	3.9e-6	0.067	0	0	12382	13963	11672	13137	11986	39663	36007	35788	29586	26011
ENSG00000182580	EPHB3	2969.4	2893.2	76.2	0.026	-5.2	3.9e-6	0.067	0	0	1372	2668	6070	3502	854	37	162	61	56	65
ENSG00000159640	ACE	1651.2	1495.4	155.8	0.104	-3.3	3.9e-6	0.067	0	0	1921	1961	2019	648	928	127	166	127	256	103
ENSG00000122861	PLAU	6505.6	6477.2	28.4	0.004	-7.8	3.9e-6	0.067	0	0	3535	16602	2965	7273	2011	37	71	19	13	2
ENSG00000171988	JMJD1C	5979.4	1414.4	4565	3.226	1.7	3.9e-6	0.067	0	0	1455	1811	1332	1041	1433	6499	4567	3777	3951	4031
ENSG00000196914	ARHGEF12	7029.4	6160.8	868.6	0.141	-2.8	3.9e-6	0.067	0	0	4164	4337	5313	12270	4720	920	822	927	1107	567
ENSG00000262312	ENSG00000262312	410.4	48.8	361.6	7.342	2.9	3.9e-6	0.067	0	0	80	46	57	29	32	400	309	370	482	247
ENSG00000123143	PKN1	10973.4	3242.2	7731.2	2.384	1.3	3.9e-6	0.067	0	0	3523	2926	2831	2940	3991	6968	6996	7754	8461	8477
ENSG00000118922	KLF12	2742	552.8	2189.2	3.956	2	3.9e-6	0.067	0	0	524	816	392	605	427	2544	1703	2468	2546	1685
ENSG00000149806	FAU	18439	5323.4	13115.6	2.464	1.3	3.9e-6	0.067	0	0	4608	5042	5541	4702	6724	15140	13066	12755	11944	12673
ENSG00000276216	ENSG00000276216	62.2	1.8	60.4	28.605	4.8	3.9e-6	0.068	0	0	2	3	0	0	4	75	59	59	68	41
ENSG00000101311	FERMT1	1205.2	1203.2	2	0.002	-9.1	3.9e-6	0.068	0	0	589	408	496	4011	512	6	1	3	0	0
ENSG00000136720	HS6ST1	4118.4	3457	661.4	0.191	-2.4	3.9e-6	0.068	0	0	1846	2165	5509	3656	4109	684	620	746	641	616
ENSG00000147697	GSDMC	604.6	604	0.6	0.001	-9.6	3.9e-6	0.068	0	0	648	77	207	1678	410	0	2	0	1	0
ENSG00000197872	CYRIA	3429	520.2	2908.8	5.581	2.5	3.9e-6	0.068	0	0	741	744	431	304	381	4042	2430	2194	2583	3295
ENSG00000102554	KLF5	5047.2	4937.2	110	0.022	-5.5	3.9e-6	0.068	0	0	1490	1982	2610	10379	8225	126	71	91	70	192
ENSG00000197471	SPN	7065.2	560.4	6504.8	11.582	3.5	3.9e-6	0.068	0	0	1033	710	550	273	236	5428	4725	7594	9222	5555
ENSG00000188603	CLN3	579.6	95.4	484.2	5.049	2.3	3.9e-6	0.068	0	0	128	136	70	81	62	518	542	380	468	513
ENSG00000123094	RASSF8	620.2	604.2	16	0.026	-5.2	3.9e-6	0.068	0	0	249	586	285	729	1172	30	26	7	8	9
ENSG00000141391	PRELID3A	179.8	162.4	17.4	0.108	-3.2	3.9e-6	0.068	0	0	168	194	85	182	183	13	10	20	29	15
ENSG00000133110	POSTN	12486.6	12486.6	0	0	-16.6	3.9e-6	0.068	0	0	5946	31778	14169	6447	4093	0	0	0	0	0
ENSG00000171643	S100Z	239	11.6	227.4	18.821	4.2	3.9e-6	0.068	0	0	23	11	15	4	5	205	151	184	226	371
ENSG00000067113	PLPP1	780.6	686.2	94.4	0.138	-2.9	3.9e-6	0.068	0	0	940	712	722	592	465	129	67	153	64	59
ENSG00000261884	ENSG00000261884	641.6	121.4	520.2	4.274	2.1	3.9e-6	0.068	0	0	166	138	138	83	82	533	446	588	543	491
ENSG00000136982	DSCC1	202.6	190.4	12.2	0.065	-4	4e-6	0.069	0	0	70	211	192	192	287	6	21	15	10	9
ENSG00000074657	ZNF532	4721.8	3722.6	999.2	0.268	-1.9	4e-6	0.069	0	0	3426	5364	3040	4355	2428	1111	967	776	936	1206
ENSG00000227507	LTB	3035.4	199.8	2835.6	14.145	3.8	4e-6	0.069	0	0	229	282	318	94	76	2287	3063	4630	2534	1664
ENSG00000185561	TLCD2	41.2	39.6	1.6	0.049	-4.3	4e-6	0.069	0	0	23	18	66	57	34	2	2	1	1	2
ENSG00000110324	IL10RA	26325.2	2541.4	23783.8	9.355	3.2	4e-6	0.069	0	0	4155	3627	2419	913	1593	23544	24972	22980	28712	18711
ENSG00000082641	NFE2L1	11343.4	8683.8	2659.6	0.306	-1.7	4e-6	0.069	0	0	7225	7004	9046	12999	7145	2502	2241	2784	3149	2622
ENSG00000170571	EMB	5854.2	697.4	5156.8	7.387	2.9	4e-6	0.069	0	0	797	958	965	222	545	5277	5387	4668	5584	4868
ENSG00000169230	PRELID1	2772.4	784.6	1987.8	2.533	1.3	4e-6	0.069	0	0	604	877	942	725	775	1766	1747	2220	1989	2217
ENSG00000120658	ENOX1	109.2	108	1.2	0.013	-6.2	4e-6	0.069	0	0	33	209	106	75	117	0	0	2	2	2
ENSG00000261596	ENSG00000261596	218	22	196	8.729	3.1	4e-6	0.069	0	0	18	29	15	12	36	193	150	204	146	287
ENSG00000122852	SFTPA1	19383.4	19381.8	1.6	0	-13.5	4e-6	0.07	0	0	60835	1340	26035	1385	7314	0	1	0	3	4
ENSG00000100014	SPECC1L	1992	1446.4	545.6	0.377	-1.4	4e-6	0.07	0	0	1718	1664	1237	1042	1571	534	561	555	569	509
ENSG00000039139	DNAH5	167.2	167	0.2	0.002	-8.9	4e-6	0.07	0	0	441	37	59	180	118	1	0	0	0	0
ENSG00000160908	ZNF394	3299.6	706.6	2593	3.67	1.9	4e-6	0.07	0	0	675	516	646	649	1047	3644	2527	2402	2073	2319
ENSG00000138028	CGREF1	168.8	162.2	6.6	0.041	-4.6	4e-6	0.07	0	0	194	166	221	162	68	1	12	10	6	4
ENSG00000064270	ATP2C2	523.4	507.6	15.8	0.031	-5	4e-6	0.07	0	0	492	95	520	1000	431	11	27	12	18	11
ENSG00000122778	KIAA1549	939.4	926	13.4	0.014	-6.1	4e-6	0.07	0	0	166	368	2177	652	1267	13	17	8	20	9
ENSG00000166501	PRKCB	9726.2	750.8	8975.4	11.956	3.6	4e-6	0.07	0	0	907	536	1594	297	420	7717	8560	8876	9111	10613
ENSG00000267074	ENSG00000267074	383.2	38.8	344.4	8.794	3.1	4e-6	0.07	0	0	63	38	44	15	34	357	251	455	401	258
ENSG00000037042	TUBG2	1732.8	1380.6	352.2	0.255	-2	4e-6	0.07	0	0	1306	1098	999	2262	1238	334	343	377	407	300
ENSG00000169184	MN1	1288	1215.4	72.6	0.06	-4.1	4e-6	0.07	0	0	826	1310	418	1556	1967	135	83	47	56	42
ENSG00000130821	SLC6A8	10085.2	9992.2	93	0.009	-6.7	4.1e-6	0.07	0	0	1830	2201	6315	18844	20771	89	151	60	75	90
ENSG00000106278	PTPRZ1	2678.8	2678.8	0	0	-14.4	4.1e-6	0.07	0	0	1190	889	1899	4503	4913	0	0	0	0	0
ENSG00000061337	LZTS1	869.6	828	41.6	0.051	-4.3	4.1e-6	0.071	0	0	1128	1307	938	402	365	52	52	47	46	11
ENSG00000198242	RPL23A	17017.8	5177	11840.8	2.287	1.2	4.1e-6	0.071	0	0	5515	5628	5280	4588	4874	13032	12908	12125	11525	9614
ENSG00000163563	MNDA	10838	519.8	10318.2	19.788	4.3	4.1e-6	0.071	0	0	674	1090	410	195	230	5500	12019	8736	10631	14705
ENSG00000149357	LAMTOR1	6213	2016.6	4196.4	2.081	1.1	4.1e-6	0.071	0	0	2078	2184	2192	1830	1799	4005	4717	4241	3812	4207
ENSG00000158234	FAIM	418	336.8	81.2	0.241	-2.1	4.1e-6	0.071	0	0	317	357	273	492	245	82	74	81	88	81
ENSG00000188921	HACD4	3642.2	422	3220.2	7.607	2.9	4.1e-6	0.071	0	0	539	749	386	173	263	3445	3331	2816	3136	3373
ENSG00000149781	FERMT3	12419.6	1577	10842.6	6.872	2.8	4.2e-6	0.072	0	0	2321	2201	1764	737	862	8892	10592	10660	10932	13137
ENSG00000166598	HSP90B1	28087.8	20342.2	7745.6	0.381	-1.4	4.2e-6	0.072	0	0	17516	22200	20466	17779	23750	8415	7457	7581	9153	6122
ENSG00000068831	RASGRP2	17143.6	630	16513.6	26.175	4.7	4.2e-6	0.072	0	0	1571	509	643	207	220	16462	18041	18816	16981	12268
ENSG00000005243	COPZ2	808	751	57	0.076	-3.7	4.2e-6	0.072	0	0	772	1161	392	1174	256	58	63	60	67	37
ENSG00000172346	CSDC2	347.2	344.2	3	0.009	-6.8	4.2e-6	0.072	0	0	416	904	216	109	76	4	2	4	4	1
ENSG00000167549	CORO6	422.4	354.2	68.2	0.193	-2.4	4.2e-6	0.072	0	0	355	470	339	405	202	50	62	65	89	75
ENSG00000185442	FAM174B	589	550.8	38.2	0.07	-3.8	4.2e-6	0.072	0	0	508	450	844	151	801	36	40	23	38	54
ENSG00000144283	PKP4	4038.8	3500.2	538.6	0.154	-2.7	4.2e-6	0.072	0	0	3013	1703	2830	3180	6775	550	475	494	635	539
ENSG00000158315	RHBDL2	168.8	165.6	3.2	0.019	-5.7	4.2e-6	0.073	0	0	162	108	112	279	167	0	4	1	2	9
ENSG00000163071	SPATA18	171.4	170	1.4	0.009	-6.8	4.2e-6	0.073	0	0	249	122	78	358	43	4	1	1	0	1
ENSG00000159082	SYNJ1	1687.2	496.2	1191	2.399	1.3	4.3e-6	0.074	0	0	558	489	550	445	439	1364	1207	983	1154	1247
ENSG00000104524	PYCR3	102	84.8	17.2	0.205	-2.3	4.3e-6	0.074	0	0	77	73	100	68	106	13	21	18	19	15
ENSG00000156140	ADAMTS3	72.4	71.6	0.8	0.014	-6.2	4.3e-6	0.074	0	0	127	87	40	39	65	0	0	3	1	0
ENSG00000235387	SPAAR	40	39.6	0.4	0.014	-6.1	4.3e-6	0.074	0	0	69	21	63	23	22	1	0	1	0	0
ENSG00000167105	TMEM92	149.4	147	2.4	0.016	-6	4.3e-6	0.074	0	0	146	105	307	134	43	0	4	3	1	4
ENSG00000205420	KRT6A	44953.4	44953	0.4	0	-16.3	4.3e-6	0.074	0	0	4144	6393	6889	196181	11158	1	1	0	0	0
ENSG00000134250	NOTCH2	21615.2	5281.6	16333.6	3.093	1.6	4.3e-6	0.074	0	0	4777	5281	4876	7491	3983	17941	14653	13848	15922	19304
ENSG00000103494	RPGRIP1L	363.8	307.4	56.4	0.184	-2.4	4.3e-6	0.075	0	0	194	383	427	291	242	59	68	41	65	49
ENSG00000129038	LOXL1	2085.2	2057.4	27.8	0.013	-6.2	4.3e-6	0.075	0	0	1476	6080	1125	784	822	25	57	20	23	14
ENSG00000132182	NUP210	13981.6	2637.8	11343.8	4.301	2.1	4.3e-6	0.075	0	0	2218	1554	4316	2487	2614	9971	9952	12549	13173	11074
ENSG00000182957	SPATA13	4934.6	938.4	3996.2	4.255	2.1	4.3e-6	0.075	0	0	1262	1260	946	487	737	4741	3743	3933	3926	3638
ENSG00000186469	GNG2	4130.6	454	3676.6	8.085	3	4.4e-6	0.075	0	0	854	503	441	221	251	4455	2844	3750	4370	2964
ENSG00000116132	PRRX1	2858.6	2858.6	0	0	-14.5	4.4e-6	0.075	0	0	3183	6903	1633	1199	1375	0	0	0	0	0
ENSG00000181704	YIPF6	1720.2	1235.8	484.4	0.392	-1.4	4.4e-6	0.075	0	0	1007	1340	1036	1472	1324	427	461	486	486	562
ENSG00000102302	FGD1	1045.8	894.8	151	0.169	-2.6	4.4e-6	0.075	0	0	647	925	496	1508	898	184	151	161	157	102
ENSG00000051341	POLQ	610.2	575.4	34.8	0.061	-4	4.4e-6	0.075	0	0	152	545	747	556	877	19	39	57	32	27
ENSG00000120899	PTK2B	13397.4	2414.8	10982.6	4.548	2.2	4.4e-6	0.075	0	0	3545	1799	1854	3386	1490	9867	10548	10737	10733	13028
ENSG00000182183	SHISAL2A	321.2	30.4	290.8	9.448	3.2	4.4e-6	0.076	0	0	50	30	33	12	27	285	261	444	278	186
ENSG00000112175	BMP5	167	167	0	0.001	-10.4	4.4e-6	0.076	0	0	287	175	192	72	109	0	0	0	0	0
ENSG00000169418	NPR1	377.6	377.2	0.4	0.002	-9.4	4.4e-6	0.076	0	0	1156	275	251	55	149	0	0	1	0	1
ENSG00000174628	IQCK	167.4	153	14.4	0.097	-3.4	4.4e-6	0.076	0	0	174	165	138	69	219	20	7	19	14	12
ENSG00000167851	CD300A	4550.8	627.6	3923.2	6.241	2.6	4.4e-6	0.076	0	0	995	739	689	345	370	4142	2409	4653	4330	4082
ENSG00000169255	B3GALNT1	354.8	336.6	18.2	0.054	-4.2	4.4e-6	0.076	0	0	305	553	134	287	404	27	19	5	22	18
ENSG00000132640	BTBD3	1218.4	935.4	283	0.303	-1.7	4.4e-6	0.076	0	0	1014	861	812	741	1249	289	288	215	258	365
ENSG00000099250	NRP1	2800.6	2694.4	106.2	0.039	-4.7	4.4e-6	0.077	0	0	4635	3610	2572	1426	1229	254	52	66	78	81
ENSG00000185624	P4HB	26091.6	18371.8	7719.8	0.42	-1.3	4.4e-6	0.077	0	0	15486	17803	16492	20531	21547	8002	7104	7123	8063	8307
ENSG00000204385	SLC44A4	217.2	216.6	0.6	0.004	-8.1	4.4e-6	0.077	0	0	480	144	201	46	212	0	0	3	0	0
ENSG00000227039	ITGB2-AS1	4616.8	371.6	4245.2	11.404	3.5	4.4e-6	0.077	0	0	608	367	426	131	326	3079	3122	4932	2714	7379
ENSG00000137216	TMEM63B	2802.2	1969.8	832.4	0.423	-1.2	4.4e-6	0.077	0	0	2318	1782	2083	1925	1741	714	797	763	870	1018
ENSG00000232310	LINC03002	54.2	54	0.2	0.006	-7.3	4.5e-6	0.077	0	0	58	129	31	30	22	0	0	0	0	1
ENSG00000119979	DENND10	1773.2	518	1255.2	2.423	1.3	4.5e-6	0.077	0	0	508	452	572	544	514	1122	1398	1219	1040	1497
ENSG00000273174	ENSG00000273174	82.8	14.2	68.6	4.768	2.3	4.5e-6	0.077	0	0	13	20	16	10	12	76	68	69	62	68
ENSG00000086205	FOLH1	217.6	217.2	0.4	0.003	-8.6	4.5e-6	0.077	0	0	40	140	74	536	296	0	0	1	0	1
ENSG00000167741	GGT6	179.6	179.6	0	0.001	-10.5	4.5e-6	0.078	0	0	150	160	212	308	68	0	0	0	0	0
ENSG00000144476	ACKR3	3766.4	3654.6	111.8	0.031	-5	4.5e-6	0.078	0	0	1153	1753	6012	6653	2702	56	84	76	117	226
ENSG00000254726	MEX3A	587.6	581.6	6	0.011	-6.6	4.5e-6	0.078	0	0	270	1110	437	213	878	9	13	3	5	0
ENSG00000148908	RGS10	2684.8	505.8	2179	4.3	2.1	4.5e-6	0.078	0	0	449	804	483	326	467	2382	2824	2267	1613	1809
ENSG00000259921	ENSG00000259921	26	25.2	0.8	0.04	-4.6	4.5e-6	0.078	0	0	15	20	29	35	27	0	1	1	2	0
ENSG00000135519	KCNH3	751.2	66.8	684.4	10.225	3.4	4.5e-6	0.078	0	0	68	63	106	22	75	665	997	441	479	840
ENSG00000132170	PPARG	358.6	344.6	14	0.041	-4.6	4.5e-6	0.078	0	0	491	160	493	231	348	8	5	8	22	27
ENSG00000119280	C1orf198	3380	3153.8	226.2	0.072	-3.8	4.5e-6	0.078	0	0	2988	7499	2058	1888	1336	242	266	242	167	214
ENSG00000087510	TFAP2C	1093.2	1093.2	0	0	-13.1	4.5e-6	0.078	0	0	258	766	1805	965	1672	0	0	0	0	0
ENSG00000066405	CLDN18	87.2	86.4	0.8	0.012	-6.4	4.5e-6	0.078	0	0	147	54	115	95	21	0	2	0	1	1
ENSG00000102218	RP2	1648.8	394	1254.8	3.185	1.7	4.5e-6	0.078	0	0	261	468	317	475	449	1268	1227	1071	1249	1459
ENSG00000137857	DUOX1	2805	2718.8	86.2	0.032	-5	4.6e-6	0.079	0	0	3884	784	807	6078	2041	70	100	90	96	75
ENSG00000147010	SH3KBP1	5709.2	1166.2	4543	3.892	2	4.6e-6	0.079	0	0	1525	1611	1112	627	956	4472	4379	4385	4770	4709
ENSG00000196510	ANAPC7	2778.2	1917.8	860.4	0.449	-1.2	4.6e-6	0.079	0	0	1896	1946	1899	2084	1764	699	884	795	1025	899
ENSG00000158079	PTPDC1	505	389.2	115.8	0.298	-1.7	4.6e-6	0.079	0	0	354	458	332	434	368	132	109	137	109	92
ENSG00000142192	APP	20896.2	16442.8	4453.4	0.271	-1.9	4.6e-6	0.079	0	0	12278	15681	16439	25043	12773	5187	4947	3451	3840	4842
ENSG00000136051	WASHC4	5109.2	1413.4	3695.8	2.614	1.4	4.6e-6	0.079	0	0	996	1762	1589	1357	1363	3931	3658	3193	3564	4133
ENSG00000260496	ENSG00000260496	93.6	0.8	92.8	105.585	6.7	4.6e-6	0.079	0	0	3	0	1	0	0	136	126	72	102	28
ENSG00000171522	PTGER4	3924.4	792	3132.4	3.952	2	4.6e-6	0.079	0	0	811	1052	561	508	1028	3461	2919	3201	2317	3764
ENSG00000166851	PLK1	760.8	686.6	74.2	0.108	-3.2	4.6e-6	0.079	0	0	266	892	759	663	853	32	87	87	78	87
ENSG00000153814	JAZF1	1195.4	250.4	945	3.761	1.9	4.6e-6	0.079	0	0	252	393	206	170	231	976	819	914	1048	968
ENSG00000227110	LMCD1-AS1	24.6	24.2	0.4	0.024	-5.4	4.6e-6	0.08	0	0	18	18	34	37	14	0	1	0	1	0
ENSG00000069812	HES2	699.8	699.4	0.4	0.001	-10.2	4.6e-6	0.08	0	0	461	210	1477	1286	63	0	0	0	0	2
ENSG00000104953	TLE6	81.6	75	6.6	0.088	-3.5	4.6e-6	0.08	0	0	85	62	89	30	109	5	11	7	4	6
ENSG00000112984	KIF20A	452	439.6	12.4	0.029	-5.1	4.6e-6	0.08	0	0	101	404	319	521	853	6	19	21	9	7
ENSG00000173208	ABCD2	436.2	42.4	393.8	9.267	3.2	4.6e-6	0.08	0	0	34	51	63	15	49	399	418	460	472	220
ENSG00000139746	RBM26	4933	1617.6	3315.4	2.049	1	4.7e-6	0.08	0	0	1552	1639	1616	1769	1512	3831	3487	3254	3095	2910
ENSG00000010803	SCMH1	1716	1241.2	474.8	0.383	-1.4	4.7e-6	0.08	0	0	1577	1274	1006	1095	1254	486	438	435	572	443
ENSG00000005483	KMT2E	6954.6	2253.2	4701.4	2.087	1.1	4.7e-6	0.08	0	0	2485	2159	2142	2208	2272	5409	4480	4599	5020	3999
ENSG00000049540	ELN	5902.2	5897.4	4.8	0.001	-10.2	4.7e-6	0.081	0	0	12311	13784	1439	522	1431	2	13	3	2	4
ENSG00000140534	TICRR	758.2	743.4	14.8	0.02	-5.6	4.7e-6	0.081	0	0	106	538	601	809	1663	7	17	23	15	12
ENSG00000187479	C11orf96	709.8	706.6	3.2	0.005	-7.7	4.7e-6	0.081	0	0	2029	415	517	197	375	8	2	0	1	5
ENSG00000280194	ENSG00000280194	151.6	20.2	131.4	6.434	2.7	4.7e-6	0.081	0	0	26	22	25	12	16	177	158	108	127	87
ENSG00000163141	BNIPL	558.6	522.6	36	0.069	-3.9	4.7e-6	0.082	0	0	716	201	362	286	1048	39	44	34	33	30
ENSG00000220008	LINGO3	269	28.8	240.2	8.254	3	4.7e-6	0.082	0	0	50	29	22	17	26	129	247	276	272	277
ENSG00000163913	IFT122	2193.2	1638.8	554.4	0.338	-1.6	4.7e-6	0.082	0	0	1805	1751	2200	1250	1188	584	573	498	530	587
ENSG00000129195	PIMREG	375	369.6	5.4	0.015	-6.1	4.7e-6	0.082	0	0	31	312	561	572	372	5	5	9	3	5
ENSG00000134121	CHL1	1508	1486.6	21.4	0.014	-6.1	4.8e-6	0.082	0	0	590	576	1360	2657	2250	6	11	26	9	55
ENSG00000167900	TK1	1759.4	1654	105.4	0.064	-4	4.8e-6	0.082	0	0	399	1376	1317	1865	3313	78	134	121	85	109
ENSG00000100731	PCNX1	6436.6	1992	4444.6	2.231	1.2	4.8e-6	0.082	0	0	2110	1853	1897	2016	2084	5281	4653	3733	4811	3745
ENSG00000162402	USP24	6469.2	2070.4	4398.8	2.125	1.1	4.8e-6	0.082	0	0	2101	2147	2331	2049	1724	4867	4081	3966	4730	4350
ENSG00000128342	LIF	1244	1174.4	69.6	0.059	-4.1	4.8e-6	0.082	0	0	1814	744	672	1777	865	88	58	119	63	20
ENSG00000143870	PDIA6	7510	5463	2047	0.375	-1.4	4.8e-6	0.082	0	0	4145	4749	5975	5407	7039	1981	1651	2161	2319	2123
ENSG00000059573	ALDH18A1	2237.2	1659.4	577.8	0.348	-1.5	4.8e-6	0.082	0	0	1646	2248	1613	1309	1481	521	541	681	670	476
ENSG00000172375	C2CD2L	3257.6	893.4	2364.2	2.645	1.4	4.8e-6	0.082	0	0	1120	926	676	1049	696	2172	2490	2447	2389	2323
ENSG00000254415	SIGLEC14	1710.2	143.8	1566.4	10.879	3.4	4.8e-6	0.083	0	0	254	85	220	73	87	1842	835	1768	1777	1610
ENSG00000132746	ALDH3B2	735.6	735.6	0	0	-12.5	4.8e-6	0.083	0	0	667	361	483	1751	416	0	0	0	0	0
ENSG00000173227	SYT12	44	44	0	0.003	-8.5	4.8e-6	0.083	0	0	46	54	35	23	62	0	0	0	0	0
ENSG00000064547	LPAR2	3022	849.4	2172.6	2.558	1.4	4.8e-6	0.083	0	0	819	754	658	1015	1001	2022	2016	1955	2612	2258
ENSG00000144115	THNSL2	1134.2	1044.4	89.8	0.086	-3.5	4.8e-6	0.083	0	0	757	819	793	1773	1080	110	36	117	47	139
ENSG00000096996	IL12RB1	2143.6	287.8	1855.8	6.436	2.7	4.8e-6	0.083	0	0	325	350	405	122	237	1739	1089	2322	2062	2067
ENSG00000126860	EVI2A	2263.6	225.2	2038.4	8.999	3.2	4.8e-6	0.083	0	0	215	436	214	94	167	1807	2095	1636	1549	3105
ENSG00000165312	OTUD1	2382.8	403.2	1979.6	4.911	2.3	4.8e-6	0.083	0	0	440	407	343	565	261	2166	2840	2000	1085	1807
ENSG00000138078	PREPL	1409.4	997.4	412	0.413	-1.3	4.9e-6	0.084	0	0	878	1083	1145	958	923	350	378	429	432	471
ENSG00000070159	PTPN3	978.2	965.8	12.4	0.013	-6.2	4.9e-6	0.084	0	0	674	375	670	2068	1042	5	17	33	5	2
ENSG00000188910	GJB3	640.2	639.6	0.6	0.001	-9.7	4.9e-6	0.084	0	0	223	373	344	2131	127	0	0	1	0	2
ENSG00000197261	C6orf141	198.8	198.4	0.4	0.003	-8.4	4.9e-6	0.084	0	0	261	111	30	410	180	0	2	0	0	0
ENSG00000183742	MACC1	228	211.6	16.4	0.079	-3.7	4.9e-6	0.084	0	0	283	340	90	98	247	20	17	19	14	12
ENSG00000159322	ADPGK	9512.8	3044.8	6468	2.124	1.1	4.9e-6	0.084	0	0	3346	3086	2985	2947	2860	6714	6367	5863	5702	7694
ENSG00000101115	SALL4	430.6	427.4	3.2	0.008	-6.9	4.9e-6	0.084	1e-4	0	114	774	157	308	784	0	2	8	4	2
ENSG00000140937	CDH11	5011	5011	0	0	-15.3	4.9e-6	0.085	1e-4	0	4063	12526	3449	3765	1252	0	0	0	0	0
ENSG00000114654	EFCC1	142.8	136.4	6.4	0.048	-4.4	4.9e-6	0.085	1e-4	0	266	149	139	68	60	11	6	7	6	2
ENSG00000156218	ADAMTSL3	284	283.6	0.4	0.002	-9	4.9e-6	0.085	1e-4	0	220	116	344	28	710	0	0	1	1	0
ENSG00000106125	MINDY4	40	35.8	4.2	0.121	-3.1	5e-6	0.085	1e-4	0	61	28	26	32	32	6	2	4	5	4
ENSG00000168032	ENTPD3	705.6	699.4	6.2	0.009	-6.8	5e-6	0.085	1e-4	0	245	203	1947	638	464	9	1	12	5	4
ENSG00000118407	FILIP1	174.4	169.6	4.8	0.029	-5.1	5e-6	0.085	1e-4	0	332	128	218	81	89	2	6	9	1	6
ENSG00000166527	CLEC4D	847.8	32.4	815.4	24.85	4.6	5e-6	0.085	1e-4	0	31	46	40	7	38	600	978	556	318	1625
ENSG00000119457	SLC46A2	455.4	30	425.4	14.245	3.8	5e-6	0.085	1e-4	0	49	19	48	19	15	219	569	271	536	532
ENSG00000238057	ZEB2-AS1	177	9.6	167.4	16.725	4.1	5e-6	0.086	1e-4	0	18	8	12	8	2	132	183	114	119	289
ENSG00000151617	EDNRA	1089.2	1089.2	0	0	-13.1	5e-6	0.086	1e-4	0	1148	2529	767	432	570	0	0	0	0	0
ENSG00000198844	ARHGEF15	849.6	849.4	0.2	0	-11.3	5e-6	0.086	1e-4	0	2821	371	763	116	176	0	0	0	0	1
ENSG00000196335	STK31	115.2	105.6	9.6	0.091	-3.5	5e-6	0.086	1e-4	0	93	39	93	174	129	11	11	7	8	11
ENSG00000189221	MAOA	2100.8	2090.8	10	0.005	-7.7	5e-6	0.086	1e-4	0	1082	552	1568	4833	2419	0	5	3	12	30
ENSG00000070808	CAMK2A	49.6	49.4	0.2	0.007	-7.2	5e-6	0.087	1e-4	0	69	71	16	75	16	0	1	0	0	0
ENSG00000038274	MAT2B	4121.8	1183.2	2938.6	2.483	1.3	5.1e-6	0.087	1e-4	0	952	1464	1370	1113	1017	2678	2677	3384	3187	2767
ENSG00000135245	HILPDA	1520.6	1483	37.6	0.026	-5.3	5.1e-6	0.087	1e-4	0	499	450	2341	1037	3088	14	39	42	54	39
ENSG00000285933	ENSG00000285933	33.8	33	0.8	0.031	-5	5.1e-6	0.087	1e-4	0	43	34	34	40	14	2	1	0	1	0
ENSG00000094804	CDC6	646.2	620.6	25.6	0.042	-4.6	5.1e-6	0.087	1e-4	0	157	485	587	730	1144	20	25	50	21	12
ENSG00000133131	MORC4	1118	945.4	172.6	0.183	-2.5	5.1e-6	0.087	1e-4	0	607	802	846	1483	989	234	158	184	191	96
ENSG00000158055	GRHL3	646	645.4	0.6	0.001	-9.7	5.1e-6	0.088	1e-4	0	89	174	661	1879	424	0	1	0	0	2
ENSG00000197291	RAMP2-AS1	91	90.2	0.8	0.011	-6.5	5.1e-6	0.088	1e-4	0	119	108	139	47	38	0	2	0	0	2
ENSG00000167183	PRR15L	172.8	166.8	6	0.036	-4.8	5.1e-6	0.088	1e-4	0	179	152	227	47	229	12	4	9	3	2
ENSG00000283154	IQCJ-SCHIP1	160.8	159.6	1.2	0.009	-6.8	5.1e-6	0.088	1e-4	0	44	147	191	336	80	1	2	3	0	0
ENSG00000074410	CA12	3599	3598.6	0.4	0	-12.6	5.1e-6	0.088	1e-4	0	2060	385	1028	13754	766	1	0	0	1	0
ENSG00000176809	LRRC37A3	375.4	318	57.4	0.18	-2.5	5.1e-6	0.088	1e-4	0	300	305	192	436	357	45	78	40	56	68
ENSG00000130540	SULT4A1	81.4	81	0.4	0.007	-7.2	5.1e-6	0.088	1e-4	0	28	153	106	21	97	0	1	1	0	0
ENSG00000136856	SLC2A8	947	750	197	0.263	-1.9	5.1e-6	0.088	1e-4	0	547	615	745	671	1172	230	164	187	196	208
ENSG00000120328	PCDHB12	67.4	67.4	0	0.002	-9.1	5.2e-6	0.088	1e-4	0	74	102	67	64	30	0	0	0	0	0
ENSG00000177839	PCDHB9	62.4	62	0.4	0.009	-6.8	5.2e-6	0.089	1e-4	0	45	65	29	146	25	0	1	0	1	0
ENSG00000137558	PI15	400.4	400.4	0	0	-11.6	5.2e-6	0.089	1e-4	0	178	242	261	492	829	0	0	0	0	0
ENSG00000100116	GCAT	520.8	483	37.8	0.078	-3.7	5.2e-6	0.089	1e-4	0	292	363	568	258	934	45	46	51	19	28
ENSG00000237015	ENSG00000237015	78.4	64.4	14	0.217	-2.2	5.2e-6	0.089	1e-4	0	61	54	72	61	74	11	13	12	14	20
ENSG00000275023	MLLT6	6954.2	1755.2	5199	2.961	1.6	5.2e-6	0.089	1e-4	0	2285	1676	1971	1509	1335	5296	4539	6190	6008	3962
ENSG00000104967	NOVA2	268.6	268.4	0.2	0.001	-9.6	5.2e-6	0.089	1e-4	0	749	140	325	43	85	0	1	0	0	0
ENSG00000116641	DOCK7	1363.4	1071.6	291.8	0.272	-1.9	5.2e-6	0.089	1e-4	0	643	1242	1078	1480	915	302	242	268	337	310
ENSG00000276855	ENSG00000276855	68.6	65.4	3.2	0.052	-4.3	5.2e-6	0.089	1e-4	0	79	89	91	35	33	1	5	6	3	1
ENSG00000114378	HYAL1	388.2	367.4	20.8	0.057	-4.1	5.2e-6	0.089	1e-4	0	797	188	400	323	129	15	19	27	20	23
ENSG00000203392	ENSG00000203392	92.2	84.6	7.6	0.091	-3.5	5.2e-6	0.089	1e-4	0	149	87	79	72	36	8	5	6	9	10
ENSG00000229463	LYST-AS1	50.2	2.6	47.6	19.983	4.3	5.2e-6	0.09	1e-4	0	1	2	0	6	4	53	43	39	48	55
ENSG00000102316	MAGED2	5690.2	3949.6	1740.6	0.441	-1.2	5.3e-6	0.09	1e-4	0	3828	4672	3152	4333	3763	1947	1592	1689	1895	1580
ENSG00000116991	SIPA1L2	3659	3267.2	391.8	0.12	-3.1	5.3e-6	0.09	1e-4	0	1815	2119	4713	4452	3237	505	469	177	289	519
ENSG00000164329	TENT2	3072.8	983.8	2089	2.122	1.1	5.3e-6	0.09	1e-4	0	947	1109	1082	958	823	2281	2190	1919	1963	2092
ENSG00000166821	PEX11A	315	271	44	0.164	-2.6	5.3e-6	0.091	1e-4	0	246	198	363	323	225	28	37	71	46	38
ENSG00000172818	OVOL1	177.4	176.2	1.2	0.007	-7.1	5.3e-6	0.091	1e-4	0	50	138	182	344	167	4	2	0	0	0
ENSG00000120324	PCDHB10	68.2	67.2	1	0.015	-6	5.3e-6	0.091	1e-4	0	58	79	42	116	41	0	4	1	0	0
ENSG00000134532	SOX5	140	130.6	9.4	0.072	-3.8	5.3e-6	0.091	1e-4	0	113	133	94	98	215	4	5	14	8	16
ENSG00000160654	CD3G	1238.2	149.8	1088.4	7.253	2.9	5.3e-6	0.091	1e-4	0	167	197	205	64	116	777	1114	1138	1653	760
ENSG00000117154	IGSF21	121.2	121	0.2	0.003	-8.4	5.3e-6	0.091	1e-4	0	147	290	105	37	26	0	1	0	0	0
ENSG00000167601	AXL	1716.6	1674	42.6	0.025	-5.3	5.4e-6	0.092	1e-4	0	1772	3833	1046	686	1033	36	105	26	20	26
ENSG00000112812	PRSS16	388	369	19	0.052	-4.3	5.4e-6	0.092	1e-4	0	292	203	379	652	319	4	17	18	28	28
ENSG00000100479	POLE2	160.6	139.8	20.8	0.15	-2.7	5.4e-6	0.092	1e-4	0	85	90	177	159	188	19	19	27	23	16
ENSG00000196611	MMP1	3759.8	3746.8	13	0.004	-8.1	5.4e-6	0.092	1e-4	0	279	7546	2093	5888	2928	6	14	32	12	1
ENSG00000071794	HLTF	1679.4	1405.4	274	0.195	-2.4	5.4e-6	0.092	1e-4	0	674	1438	2221	1344	1350	202	296	283	339	250
ENSG00000183484	GPR132	1368.6	309	1059.6	3.426	1.8	5.4e-6	0.092	1e-4	0	319	411	351	188	276	849	1123	1153	1155	1018
ENSG00000196460	RFX8	161.8	152.6	9.2	0.061	-4	5.4e-6	0.092	1e-4	0	137	294	146	88	98	11	11	9	13	2
ENSG00000152495	CAMK4	2035.4	154.6	1880.8	12.122	3.6	5.4e-6	0.093	1e-4	0	211	166	209	62	125	2496	2092	2303	1940	573
ENSG00000206535	LNP1	95.4	85.4	10	0.117	-3.1	5.4e-6	0.093	1e-4	0	98	93	90	112	34	6	11	12	12	9
ENSG00000279086	ENSG00000279086	94.4	12.2	82.2	6.619	2.7	5.4e-6	0.093	1e-4	0	16	16	11	7	11	76	70	68	68	129
ENSG00000124942	AHNAK	125917.8	29639.8	96278	3.248	1.7	5.4e-6	0.093	1e-4	0	34569	32925	26037	28992	25676	83702	83928	75907	112984	124869
ENSG00000047365	ARAP2	3802.8	873	2929.8	3.357	1.7	5.4e-6	0.093	1e-4	0	771	711	1091	1114	678	3632	1950	2977	3255	2835
ENSG00000151967	SCHIP1	142.8	137.4	5.4	0.041	-4.6	5.4e-6	0.093	1e-4	0	60	132	203	224	68	9	6	5	6	1
ENSG00000180891	CUEDC1	3045.8	2165.6	880.2	0.406	-1.3	5.4e-6	0.093	1e-4	0	2064	2085	2375	1781	2523	867	800	755	844	1135
ENSG00000167771	RCOR2	136	134.8	1.2	0.011	-6.6	5.4e-6	0.093	1e-4	0	59	147	232	87	149	2	0	4	0	0
ENSG00000267280	TBX2-AS1	138	138	0	0.001	-10.1	5.5e-6	0.093	1e-4	0	279	132	82	106	91	0	0	0	0	0
ENSG00000137094	DNAJB5	646.2	560.2	86	0.154	-2.7	5.5e-6	0.094	1e-4	0	617	602	285	424	873	111	106	87	66	60
ENSG00000144596	GRIP2	210.2	206.4	3.8	0.019	-5.7	5.5e-6	0.094	1e-4	0	441	290	116	84	101	6	1	1	6	5
ENSG00000197622	CDC42SE1	22945.2	6110.4	16834.8	2.755	1.5	5.5e-6	0.095	1e-4	0	5626	5989	6074	8456	4407	17516	15740	17632	16483	16803
ENSG00000162512	SDC3	4027	3638.8	388.2	0.107	-3.2	5.5e-6	0.095	1e-4	0	5349	3937	3818	2702	2388	238	293	205	419	786
ENSG00000233608	TWIST2	166.2	155	11.2	0.073	-3.8	5.5e-6	0.095	1e-4	0	75	165	121	220	194	5	18	18	8	7
ENSG00000197629	MPEG1	30408.6	2320.6	28088	12.097	3.6	5.6e-6	0.096	1e-4	0	3421	3955	2430	833	964	27778	27109	22068	30299	33186
ENSG00000240694	PNMA2	192.2	190.4	1.8	0.011	-6.5	5.6e-6	0.096	1e-4	0	352	295	198	44	63	0	2	3	3	1
ENSG00000054598	FOXC1	474.2	468.8	5.4	0.012	-6.4	5.6e-6	0.096	1e-4	0	512	619	123	369	721	4	1	2	2	18
ENSG00000131016	AKAP12	1083.6	1056.4	27.2	0.026	-5.3	5.6e-6	0.096	1e-4	0	1651	1223	710	353	1345	72	8	21	21	14
ENSG00000110237	ARHGEF17	3733.8	3614.2	119.6	0.033	-4.9	5.6e-6	0.096	1e-4	0	6341	4401	2989	1483	2857	37	138	58	87	278
ENSG00000168679	SLC16A4	207.8	185.8	22	0.119	-3.1	5.6e-6	0.097	1e-4	0	185	264	270	97	113	15	30	21	21	23
ENSG00000163624	CDS1	500.2	481.8	18.4	0.038	-4.7	5.6e-6	0.097	1e-4	0	285	242	777	489	616	45	18	12	11	6
ENSG00000164542	MATCAP2	243	227.8	15.2	0.067	-3.9	5.6e-6	0.097	1e-4	0	88	150	160	337	404	18	19	9	18	12
ENSG00000141540	TTYH2	2146.4	378	1768.4	4.675	2.2	5.6e-6	0.097	1e-4	0	468	332	390	534	166	1798	1656	1525	1856	2007
ENSG00000233038	PTPRN2-AS1	189.6	21.2	168.4	7.802	3	5.6e-6	0.097	1e-4	0	35	21	20	14	16	157	164	97	166	258
ENSG00000138356	AOX1	224.8	223	1.8	0.009	-6.9	5.7e-6	0.097	1e-4	0	516	327	109	87	76	1	4	0	3	1
ENSG00000150636	CCDC102B	379.2	345.2	34	0.099	-3.3	5.7e-6	0.097	1e-4	0	461	299	547	184	235	34	26	51	42	17
ENSG00000235859	ENSG00000235859	769	195.4	573.6	2.935	1.6	5.7e-6	0.097	1e-4	0	235	206	224	155	157	593	612	560	499	604
ENSG00000010810	FYN	9490.4	1794.2	7696.2	4.287	2.1	5.7e-6	0.097	1e-4	0	2183	2258	1499	813	2218	8341	7163	7619	7347	8011
ENSG00000279713	ENSG00000279713	93.8	90.4	3.4	0.042	-4.6	5.7e-6	0.097	1e-4	0	126	114	48	95	69	2	2	2	10	1
ENSG00000140279	DUOX2	986	984.6	1.4	0.002	-9.2	5.7e-6	0.097	1e-4	0	2894	226	124	1273	406	2	2	2	0	1
ENSG00000203585	LINC02408	25.8	25.8	0	0.005	-7.7	5.7e-6	0.097	1e-4	0	19	26	38	28	18	0	0	0	0	0
ENSG00000157404	KIT	1172.6	1115.6	57	0.051	-4.3	5.7e-6	0.097	1e-4	0	1413	1379	434	501	1851	79	101	35	37	33
ENSG00000013725	CD6	7239	723.4	6515.6	9.001	3.2	5.7e-6	0.098	1e-4	0	979	797	913	315	613	6822	7019	7878	8494	2365
ENSG00000166482	MFAP4	6211.6	6176	35.6	0.006	-7.4	5.7e-6	0.098	1e-4	0	15718	10534	2105	707	1816	39	34	24	39	42
ENSG00000047230	CTPS2	1011.6	792.2	219.4	0.277	-1.9	5.7e-6	0.098	1e-4	0	627	918	502	835	1079	230	253	203	220	191
ENSG00000147443	DOK2	6327.8	636.6	5691.2	8.922	3.2	5.7e-6	0.098	1e-4	0	962	1022	655	276	268	4901	5529	5747	6463	5816
ENSG00000261183	SPINT1-AS1	193	181.4	11.6	0.064	-4	5.7e-6	0.098	1e-4	0	103	76	157	283	288	11	19	12	6	10
ENSG00000166825	ANPEP	10342.2	1037.8	9304.4	8.958	3.2	5.7e-6	0.098	1e-4	0	1501	1203	1153	555	777	5334	7849	8836	6268	18235
ENSG00000155660	PDIA4	10323.4	8171.2	2152.2	0.263	-1.9	5.7e-6	0.098	1e-4	0	5797	5500	9970	7476	12113	1962	2036	2459	2493	1811
ENSG00000144560	VGLL4	2663.4	2088.8	574.6	0.275	-1.9	5.7e-6	0.098	1e-4	0	1197	2958	2449	1714	2126	529	495	627	632	590
ENSG00000122224	LY9	1637.4	239.2	1398.2	5.836	2.5	5.7e-6	0.098	1e-4	0	362	255	288	106	185	1312	1493	1600	1660	926
ENSG00000163637	PRICKLE2	636.4	629.8	6.6	0.011	-6.5	5.8e-6	0.099	1e-4	0	972	901	317	164	795	1	1	17	3	11
ENSG00000165338	HECTD2	397	341.8	55.2	0.161	-2.6	5.8e-6	0.099	1e-4	0	400	519	298	253	239	37	57	43	57	82
ENSG00000011465	DCN	19531.4	19531.4	0	0	-17.3	5.8e-6	0.099	1e-4	0	29292	45833	10978	6215	5339	0	0	0	0	0
ENSG00000129250	KIF1C	6274.8	4522.6	1752.2	0.387	-1.4	5.8e-6	0.1	1e-4	0	4669	4180	4182	5961	3621	1428	1661	1668	1983	2021
ENSG00000138641	HERC3	2836.4	758.2	2078.2	2.741	1.5	5.8e-6	0.1	1e-4	0	556	690	666	986	893	2414	1899	1984	1885	2209
ENSG00000032219	ARID4A	2120	622	1498	2.407	1.3	5.9e-6	0.1	1e-4	0	676	626	508	529	771	1705	1483	1529	1401	1372
ENSG00000006625	GGCT	944.8	762.8	182	0.239	-2.1	5.9e-6	0.1	1e-4	0	456	752	658	744	1204	174	181	199	206	150
ENSG00000147400	CETN2	1264.8	956.2	308.6	0.323	-1.6	5.9e-6	0.1	1e-4	0	666	1027	1252	915	921	363	297	341	302	240
ENSG00000256705	ENSG00000256705	61.2	6.2	55	8.228	3	5.9e-6	0.1	1e-4	0	13	5	4	4	5	65	62	52	53	43
ENSG00000092969	TGFB2	177.2	172	5.2	0.031	-5	5.9e-6	0.1	1e-4	0	108	424	111	128	89	4	2	10	3	7
ENSG00000176387	HSD11B2	240.6	230.8	9.8	0.043	-4.5	5.9e-6	0.1	1e-4	0	133	123	381	250	267	7	25	6	5	6
ENSG00000241490	ENSG00000241490	36.4	4.8	31.6	6.709	2.7	5.9e-6	0.1	1e-4	0	3	5	5	7	4	21	36	27	31	43
ENSG00000229153	EPHA1-AS1	207.8	16.2	191.6	11.915	3.6	5.9e-6	0.1	1e-4	0	28	8	10	10	25	234	107	235	195	187
ENSG00000188282	RUFY4	381	43.8	337.2	7.59	2.9	5.9e-6	0.1	1e-4	0	61	56	41	23	38	210	230	332	386	528
ENSG00000132563	REEP2	140.2	134.8	5.4	0.041	-4.6	5.9e-6	0.1	1e-4	0	65	232	86	65	226	2	4	10	6	5
ENSG00000183077	AFMID	1589.2	1218.2	371	0.305	-1.7	5.9e-6	0.1	1e-4	0	1231	1068	1046	1459	1287	327	511	276	290	451
ENSG00000153786	ZDHHC7	7375	2080.2	5294.8	2.545	1.3	5.9e-6	0.1	1e-4	0	2459	2214	2124	1647	1957	5592	5880	4016	4744	6242
ENSG00000187720	THSD4	1186.2	1186.2	0	0	-13.2	5.9e-6	0.1	1e-4	0	2610	408	523	1368	1022	0	0	0	0	0
ENSG00000188596	CFAP54	92.8	86	6.8	0.079	-3.7	5.9e-6	0.1	1e-4	0	110	132	82	51	55	4	6	14	5	5
ENSG00000102221	JADE3	435.2	361.6	73.6	0.204	-2.3	5.9e-6	0.1	1e-4	0	270	313	253	525	447	70	91	65	57	85
ENSG00000177272	KCNA3	1226.4	123.6	1102.8	8.911	3.2	5.9e-6	0.1	1e-4	0	154	129	160	32	143	1116	1130	1306	1281	681
ENSG00000105063	PPP6R1	10719.6	3110.6	7609	2.446	1.3	5.9e-6	0.1	1e-4	0	3079	2938	3959	2310	3267	6806	7218	8186	8089	7746
ENSG00000089685	BIRC5	931	900.2	30.8	0.034	-4.9	5.9e-6	0.1	1e-4	0	184	1102	906	972	1337	18	30	67	25	14
ENSG00000211772	TRBC2	3517.8	482.2	3035.6	6.281	2.7	5.9e-6	0.1	1e-4	0	741	631	423	258	358	3543	3036	3187	3835	1577
ENSG00000129450	SIGLEC9	2202.2	229.2	1973	8.564	3.1	6e-6	0.1	1e-4	0	323	380	198	131	114	1247	1959	1567	2067	3025
ENSG00000240219	ENSG00000240219	324.8	64.2	260.6	4.05	2	6e-6	0.1	1e-4	0	70	69	71	59	52	246	305	336	233	183
ENSG00000169359	SLC33A1	668.4	487.6	180.8	0.37	-1.4	6e-6	0.1	1e-4	0	488	476	465	588	421	185	181	160	197	181
ENSG00000256937	KRT17P8	80.8	2.4	78.4	30.945	5	6e-6	0.1	1e-4	0	4	1	3	0	4	28	49	100	107	108
ENSG00000185155	MIXL1	71.2	67.2	4	0.063	-4	6e-6	0.1	1e-4	0	76	83	55	58	64	1	5	10	3	1
ENSG00000101842	VSIG1	297.4	32.2	265.2	8.227	3	6e-6	0.1	1e-4	0	20	33	46	32	30	326	310	303	286	101
ENSG00000036672	USP2	78.4	74.8	3.6	0.049	-4.3	6e-6	0.1	1e-4	0	137	74	44	51	68	7	5	4	1	1
ENSG00000272625	ENSG00000272625	78	9.8	68.2	6.737	2.8	6e-6	0.1	1e-4	0	13	14	5	10	7	66	62	48	64	101
ENSG00000160218	TRAPPC10	4222.2	1202.4	3019.8	2.512	1.3	6e-6	0.1	1e-4	0	1009	1066	1416	1469	1052	3391	2424	3172	3335	2777
ENSG00000172322	CLEC12A	6032.4	162.4	5870	35.835	5.2	6e-6	0.1	1e-4	0	426	147	94	58	87	7856	3497	2422	6050	9525
ENSG00000064300	NGFR	469.2	450.2	19	0.043	-4.5	6e-6	0.1	1e-4	0	980	282	194	641	154	24	21	18	20	12
ENSG00000011638	LDAF1	1173.2	909.4	263.8	0.29	-1.8	6e-6	0.1	1e-4	0	638	677	1080	1234	918	276	278	231	228	306
ENSG00000087842	PIR	1057.8	1055.2	2.6	0.003	-8.6	6e-6	0.1	1e-4	0	260	273	848	3510	385	5	2	4	0	2
ENSG00000061656	SPAG4	433.6	390	43.6	0.112	-3.2	6.1e-6	0.1	1e-4	0	552	398	276	170	554	69	39	37	29	44
ENSG00000182240	BACE2	1880.4	1790.2	90.2	0.051	-4.3	6.1e-6	0.1	1e-4	0	2986	2044	910	1991	1020	28	109	100	43	171
ENSG00000107159	CA9	253	252.6	0.4	0.002	-8.8	6.1e-6	0.1	1e-4	0	25	166	137	298	637	0	1	0	0	1
ENSG00000145416	MARCHF1	3480.8	455.6	3025.2	6.632	2.7	6.1e-6	0.1	1e-4	0	442	623	699	327	187	2515	3304	2550	2579	4178
ENSG00000033170	FUT8	1750	1436.6	313.4	0.218	-2.2	6.1e-6	0.1	1e-4	0	1228	1387	1497	740	2331	333	359	334	279	262
ENSG00000132688	NES	1544	1544	0	0	-13.6	6.1e-6	0.1	1e-4	0	2966	1543	2099	717	395	0	0	0	0	0
ENSG00000269486	ERVK9-11	37	35.8	1.2	0.041	-4.6	6.1e-6	0.1	1e-4	0	37	32	45	32	33	0	1	0	3	2
ENSG00000186185	KIF18B	964.8	942.6	22.2	0.024	-5.4	6.1e-6	0.1	1e-4	0	121	802	1018	1378	1394	19	25	43	9	15
ENSG00000118096	IFT46	834.2	664.8	169.4	0.255	-2	6.1e-6	0.1	1e-4	0	524	607	558	1074	561	184	187	182	162	132
ENSG00000029993	HMGB3	2605.4	2448.2	157.2	0.064	-4	6.1e-6	0.1	1e-4	0	630	1520	4009	2695	3387	215	183	119	82	187
ENSG00000119812	FAM98A	1517.8	1104.4	413.4	0.374	-1.4	6.1e-6	0.1	1e-4	0	913	1213	1121	950	1325	318	393	448	491	417
ENSG00000175318	GRAMD2A	208.4	205.4	3	0.016	-6	6.1e-6	0.1	1e-4	0	230	62	57	471	207	1	5	5	3	1
ENSG00000054690	PLEKHH1	603	582.8	20.2	0.035	-4.9	6.1e-6	0.1	1e-4	0	372	250	277	683	1332	13	18	17	11	42
ENSG00000058085	LAMC2	10866.4	10866.2	0.2	0	-14.9	6.2e-6	0.1	1e-4	0	1391	3838	2322	45663	1117	0	0	0	0	1
ENSG00000099812	MISP	274.2	274.2	0	0	-11.1	6.2e-6	0.1	1e-4	0	141	437	479	159	155	0	0	0	0	0
ENSG00000272323	TTC23L-AS1	52.4	49.6	2.8	0.06	-4.1	6.2e-6	0.1	1e-4	0	34	31	37	86	60	1	4	6	2	1
ENSG00000280091	ENSG00000280091	34.4	0.6	33.8	49.043	5.6	6.2e-6	0.11	1e-4	0	2	0	0	1	0	53	38	38	18	22
ENSG00000077420	APBB1IP	4246	520.2	3725.8	7.151	2.8	6.2e-6	0.11	1e-4	0	937	596	557	232	279	3232	3341	3625	4012	4419
ENSG00000105383	CD33	3921.8	290.2	3631.6	12.458	3.6	6.2e-6	0.11	1e-4	0	527	413	269	97	145	2855	3255	2946	3504	5598
ENSG00000188883	KLRG2	193.2	192.6	0.6	0.004	-7.9	6.2e-6	0.11	1e-4	0	28	65	369	153	348	1	1	0	0	1
ENSG00000198520	ARMH1	1591.4	179.2	1412.2	7.868	3	6.2e-6	0.11	1e-4	0	277	98	177	75	269	1336	1701	1680	1107	1237
ENSG00000018280	SLC11A1	20142	2227.2	17914.8	8.04	3	6.2e-6	0.11	1e-4	0	3598	3006	1267	1529	1736	20083	22561	10025	11892	25013
ENSG00000163431	LMOD1	807.6	806.6	1	0.002	-9.4	6.2e-6	0.11	1e-4	0	1883	1378	494	134	144	0	0	4	1	0
ENSG00000147465	STAR	115.4	108.2	7.2	0.067	-3.9	6.2e-6	0.11	1e-4	0	48	88	124	162	119	4	4	12	11	5
ENSG00000214530	STARD10	1210.8	985.6	225.2	0.228	-2.1	6.3e-6	0.11	1e-4	0	642	1023	779	886	1598	189	223	301	221	192
ENSG00000142677	IL22RA1	87.8	87.2	0.6	0.009	-6.8	6.3e-6	0.11	1e-4	0	42	56	79	220	39	0	0	2	1	0
ENSG00000168918	INPP5D	10814.4	1573.4	9241	5.87	2.6	6.3e-6	0.11	1e-4	0	2705	1693	1643	659	1167	8634	8128	9137	9829	10477
ENSG00000168685	IL7R	15405.6	2125.4	13280.2	6.246	2.6	6.3e-6	0.11	1e-4	0	1457	3977	1974	1203	2016	13696	14986	14883	14547	8289
ENSG00000129910	CDH15	38	37	1	0.033	-4.9	6.3e-6	0.11	1e-4	0	70	46	20	33	16	1	2	1	1	0
ENSG00000139132	FGD4	2118.2	503.4	1614.8	3.208	1.7	6.3e-6	0.11	1e-4	0	480	446	498	569	524	1974	1657	1044	1257	2142
ENSG00000086730	LAT2	4997.4	697.8	4299.6	6.154	2.6	6.3e-6	0.11	1e-4	0	1060	1039	629	373	388	3179	4492	4202	4250	5375
ENSG00000180096	SEPTIN1	4253.8	635.4	3618.4	5.691	2.5	6.3e-6	0.11	1e-4	0	1024	615	755	313	470	3252	3758	4559	4194	2329
ENSG00000120910	PPP3CC	1678.4	467.2	1211.2	2.591	1.4	6.3e-6	0.11	1e-4	0	558	562	403	403	410	1257	1027	1400	1281	1091
ENSG00000139278	GLIPR1	4925	649.6	4275.4	6.567	2.7	6.3e-6	0.11	1e-4	0	831	1162	502	338	415	3792	3987	3461	4345	5792
ENSG00000196230	TUBB	2762	2178.4	583.6	0.268	-1.9	6.3e-6	0.11	1e-4	0	1112	2355	2852	2151	2422	661	576	629	602	450
ENSG00000005059	MCUB	2361.8	459	1902.8	4.145	2.1	6.4e-6	0.11	1e-4	0	309	523	324	391	748	2374	1761	1946	1628	1805
ENSG00000134317	GRHL1	1858.8	1823.6	35.2	0.019	-5.7	6.4e-6	0.11	1e-4	0	479	620	2447	1723	3849	82	29	21	26	18
ENSG00000273338	ENSG00000273338	81.6	3	78.6	24.26	4.6	6.4e-6	0.11	1e-4	0	4	1	8	0	2	102	63	85	78	65
ENSG00000111206	FOXM1	1502.2	1416.4	85.8	0.061	-4	6.4e-6	0.11	1e-4	0	250	983	2207	1832	1810	64	91	107	77	90
ENSG00000259668	ENSG00000259668	294.8	50.2	244.6	4.903	2.3	6.4e-6	0.11	1e-4	0	49	40	40	54	68	289	251	152	224	307
ENSG00000166450	PRTG	55.2	53.8	1.4	0.031	-5	6.4e-6	0.11	1e-4	0	103	58	56	21	31	1	0	3	2	1
ENSG00000101680	LAMA1	1124.2	1124.2	0	0	-13.1	6.4e-6	0.11	1e-4	0	307	646	1361	899	2408	0	0	0	0	0
[truncated: 15,720 more rows]
