# Supplementary material for: Comparative Analysis of Transcriptomic and Proteomic Expression between Two Non-Small Cell Lung Cancer Subtypes
Source: J Proteome Res. 2025 Jan 8;24(2):729–41. doi: 10.1021/acs.jproteome.4c00773 (PMC11811994; doi:10.1021/acs.jproteome.4c00773)
Supplement: Supplementary file 2 — pr4c00773_si_002.zip [file pr4c00773_si_002.zip › Table-S9-edgeR-DEG-LUSC-vs-LUAD.csv]

name	gene	baseMean	baseMeanA	baseMeanB	foldChange	log2FoldChange	PValue	PAdj	FDR	falsePos	A113	A115	A116	A133	A134	A140	A144	A152	A114	A117	A118	A120	A136	A137	A139	A141	A142	A143	A146	A147	A148	A153
ENSG00000154227	CERS3	810.6	806.5	4.1	0.005	-7.6	1.5e-11	0	0	0	243	413	1115	154	157	439	2762	1169	2	1	1	5	3	4	1	16	0	4	9	5	2	4
ENSG00000187054	TMPRSS11A	598.6	597.6	1	0.002	-8.8	1.8e-11	0	0	0	312	1525	272	553	139	20	1810	150	1	3	1	2	3	0	0	1	0	0	3	0	0	0
ENSG00000113430	IRX4	803.9	802.5	1.4	0.002	-9.2	3.7e-10	0	0	0	1411	1016	73	30	768	140	2960	22	0	2	3	0	0	3	1	3	2	0	0	0	2	4
ENSG00000101680	LAMA1	1743.3	1602.8	140.6	0.088	-3.5	6.1e-10	0	0	0	568	2088	2592	408	865	1831	1215	3255	150	215	298	41	150	108	88	176	183	98	71	92	166	132
ENSG00000171401	KRT13	4920.9	4891.5	29.4	0.006	-7.4	9.7e-10	0	0	0	424	15535	272	12244	2195	749	5403	2310	20	16	5	20	15	145	60	37	28	19	1	16	11	18
ENSG00000125998	FAM83C	466	463.5	2.5	0.005	-7.5	1.4e-9	0	0	0	570	939	130	184	149	694	817	225	2	3	1	1	1	0	0	24	0	0	1	2	0	0
ENSG00000180739	S1PR5	659	618.2	40.7	0.066	-3.9	1.5e-9	0	0	0	547	1002	848	113	148	1372	638	278	49	55	27	20	42	67	7	49	68	21	56	48	32	29
ENSG00000163331	DAPL1	1232.4	1224	8.4	0.007	-7.2	5.2e-9	1e-4	0	0	6	1790	262	593	62	939	1771	4369	3	16	6	5	2	16	1	13	10	7	31	6	0	2
ENSG00000223573	TINCR	493	452.5	40.5	0.09	-3.5	8e-9	2e-4	0	0	325	542	47	419	170	667	914	536	73	35	28	17	45	38	32	41	26	43	55	35	9	90
ENSG00000256812	CAPNS2	493.9	486.4	7.5	0.015	-6	9.1e-9	2e-4	0	0	458	1307	19	71	71	709	155	1101	4	3	5	2	7	1	4	5	5	3	43	10	9	4
ENSG00000165194	PCDH19	832.1	801.1	31	0.039	-4.7	9.4e-9	2e-4	0	0	701	359	1075	77	2024	786	164	1223	30	50	17	16	16	63	29	20	33	7	119	16	11	7
ENSG00000178363	CALML3	5821.5	5805.4	16.1	0.003	-8.5	1.7e-8	4e-4	0	0	1891	22095	5023	1256	779	4113	11261	25	8	14	5	22	3	0	0	1	0	135	4	14	2	18
ENSG00000116141	MARK1	1505.4	1305.8	199.6	0.153	-2.7	2.7e-8	6e-4	0	0	825	913	2436	462	962	1220	2161	1467	133	141	140	258	78	293	99	217	198	477	373	199	97	92
ENSG00000134762	DSC3	8609.8	8547.8	62	0.007	-7.1	2.8e-8	6e-4	0	0	5803	3445	9491	1481	4374	4611	25626	13551	37	22	16	54	3	13	4	32	337	21	306	18	5	0
ENSG00000114770	ABCC5	20534.7	17289.9	3244.8	0.188	-2.4	3.3e-8	7e-4	0	0	6313	27232	4613	7959	7037	31401	33304	20460	2986	3409	2371	3216	3651	2631	2648	3624	3448	3893	5238	3483	2607	2222
ENSG00000153802	TMPRSS11D	957.9	946.1	11.8	0.012	-6.3	3.6e-8	8e-4	0	0	25	1829	631	1059	223	64	2990	748	4	12	3	1	9	7	4	29	50	1	4	21	20	0
ENSG00000178934	LGALS7B	685	676.9	8.1	0.012	-6.4	3.7e-8	8e-4	0	0	180	1144	1042	110	18	682	2031	208	6	1	10	2	7	1	20	9	0	12	41	3	0	2
ENSG00000148053	NTRK2	6929.7	6741	188.7	0.028	-5.2	3.7e-8	8e-4	0	0	1765	7318	4473	747	2655	11939	23168	1863	133	167	44	181	410	428	72	235	155	6	426	308	31	46
ENSG00000186197	EDARADD	601.6	542.5	59.1	0.109	-3.2	3.9e-8	8e-4	0	0	167	867	1041	230	386	514	252	883	58	80	57	17	16	68	42	52	88	19	171	64	47	48
ENSG00000171346	KRT15	49098.2	47759.8	1338.4	0.028	-5.2	6.4e-8	0.0014	1e-4	0	3339	151143	2820	21172	13671	66672	52054	71207	605	1034	312	1072	455	824	1168	1077	197	465	5960	1270	1157	3142
ENSG00000121552	CSTA	3929.7	3577.9	351.8	0.099	-3.3	7.5e-8	0.0016	1e-4	0	1086	1673	6223	1313	2275	1493	8990	5570	446	692	909	164	165	613	93	440	187	277	250	277	296	116
ENSG00000110400	NECTIN1	20687.7	19065.9	1621.9	0.085	-3.6	7.5e-8	0.0016	1e-4	0	5399	22140	15480	5371	5697	25553	59657	13230	1198	932	479	766	1839	1086	3153	1029	1797	1091	958	499	2988	4891
ENSG00000165621	OXGR1	64.5	61.4	3.1	0.055	-4.2	8.8e-8	0.0019	1e-4	0	8	41	101	20	87	40	58	136	2	2	1	5	6	0	1	1	2	1	16	3	0	4
ENSG00000182175	RGMA	2936.7	2650.1	286.6	0.108	-3.2	1.2e-7	0.0026	1e-4	0	1628	3280	269	816	1056	7456	5089	1607	149	432	244	324	256	556	402	243	316	92	469	118	161	250
ENSG00000117595	IRF6	10016.6	8550.6	1466	0.171	-2.5	1.3e-7	0.0027	1e-4	0	4270	8041	18726	1890	3188	7548	17696	7046	747	750	1670	2273	1703	544	2676	1732	972	1887	1513	1101	1479	1477
ENSG00000206129	LINC03069	182.3	177.4	4.9	0.029	-5.1	1.4e-7	0.0029	1e-4	0	122	665	217	32	187	31	60	105	7	16	7	1	2	6	6	0	0	0	4	6	14	0
ENSG00000112378	PERP	24388.2	20211.8	4176.4	0.207	-2.3	1.4e-7	0.0031	1e-4	0	15541	14548	28948	4757	15458	16165	43477	22800	1743	4834	5982	3841	3471	1057	3776	4643	6529	6177	2966	3446	5245	4760
ENSG00000116990	MYCL	1808.2	1552.4	255.9	0.165	-2.6	1.7e-7	0.0036	1e-4	0	743	842	2984	427	1144	2722	422	3135	183	208	215	442	195	107	279	200	202	231	392	332	135	461
ENSG00000231721	LINC-PINT	1140.7	292.4	848.4	2.903	1.5	1.8e-7	0.0038	1e-4	0	226	211	418	275	249	285	226	449	848	1015	1452	669	548	750	750	1253	588	977	679	759	944	645
ENSG00000157445	CACNA2D3	425.4	370.5	54.9	0.148	-2.8	1.9e-7	0.004	1e-4	0	118	445	272	235	297	147	517	933	51	69	61	40	40	98	16	105	61	33	99	40	40	15
ENSG00000105880	DLX5	922	877.5	44.5	0.051	-4.3	2.2e-7	0.0048	1e-4	0	282	293	1656	82	590	511	1153	2453	30	78	149	12	21	85	13	83	61	13	18	14	42	4
ENSG00000117407	ARTN	2986.6	2834.5	152.1	0.054	-4.2	2.3e-7	0.0049	1e-4	0	510	8867	206	360	289	1784	6370	4290	69	60	108	320	91	237	106	180	114	93	103	102	439	107
ENSG00000114948	ADAM23	3850	3736.5	113.5	0.03	-5	2.3e-7	0.005	1e-4	0	490	1829	2049	520	712	17205	6726	361	172	139	68	67	21	337	60	176	160	9	196	48	121	15
ENSG00000268089	GABRQ	230.8	226.2	4.5	0.019	-5.7	2.4e-7	0.0051	1e-4	0	5	105	36	20	431	704	299	210	3	1	1	0	1	13	0	5	5	19	3	2	4	6
ENSG00000154645	CHODL	406.6	379.9	26.7	0.071	-3.8	2.8e-7	0.0059	2e-4	0	164	143	325	47	84	1111	603	562	17	22	28	31	8	16	22	85	18	3	22	73	14	15
ENSG00000101144	BMP7	2731.3	2578	153.3	0.06	-4.1	2.8e-7	0.006	2e-4	0	1124	3142	1078	933	2007	6231	3217	2892	23	135	657	98	96	154	108	163	48	9	342	222	78	13
ENSG00000267710	EDDM13	258.7	233.4	25.3	0.108	-3.2	4e-7	0.0085	2e-4	0	56	509	186	79	70	443	476	48	9	12	10	19	35	20	43	35	23	15	55	40	27	11
ENSG00000139318	DUSP6	8231.6	2113.1	6118.5	2.896	1.5	4.5e-7	0.0096	2e-4	0	2715	1367	1190	2679	1547	2188	3145	2074	7683	7538	6432	4538	7939	6434	4158	4044	6109	9741	3051	5042	5367	7583
ENSG00000175556	LONRF3	322.5	56.9	265.6	4.663	2.2	4.9e-7	0.011	2e-4	0	77	19	43	89	68	79	28	52	188	168	262	349	288	247	559	213	193	326	259	309	94	264
ENSG00000279141	LINC01451	779.4	736.9	42.5	0.058	-4.1	5e-7	0.011	2e-4	0	43	3031	1110	164	79	217	666	585	28	35	36	27	20	80	4	37	25	30	122	83	40	28
ENSG00000169860	P2RY1	1972	1681.6	290.4	0.173	-2.5	5e-7	0.011	2e-4	0	698	1023	813	439	800	1440	3300	4940	297	327	264	166	473	189	119	141	402	442	416	403	220	206
ENSG00000177627	C12orf54	223.3	210.1	13.1	0.063	-4	5.7e-7	0.012	3e-4	0	41	643	580	36	29	59	241	52	10	22	17	10	5	21	6	16	17	1	34	10	11	4
ENSG00000277013	SUNO1	258.4	236.4	22.1	0.095	-3.4	6.1e-7	0.013	3e-4	0	113	581	32	75	98	423	280	289	78	14	35	9	16	28	4	12	10	7	43	18	18	17
ENSG00000182541	LIMK2	10604	7541.1	3062.9	0.406	-1.3	6.1e-7	0.013	3e-4	0	11059	9711	5511	4857	5084	6238	8079	9790	2493	3059	3023	3648	2578	4794	1468	4679	2649	2161	3346	3113	3134	2735
ENSG00000137975	CLCA2	5017.7	4964.9	52.9	0.01	-6.6	6.4e-7	0.014	3e-4	0	2114	1457	1869	6667	261	5344	17726	4281	8	18	3	20	7	7	3	16	15	6	532	56	49	0
ENSG00000134504	KCTD1	2361	1999.1	361.9	0.181	-2.5	7.1e-7	0.015	3e-4	0	1424	1377	1628	461	1721	733	2157	6492	162	296	264	388	389	250	465	364	286	165	757	574	554	152
ENSG00000173950	XXYLT1	2446.1	1860.1	585.9	0.315	-1.7	7.3e-7	0.015	3e-4	0	1125	3149	950	600	1752	2897	2575	1833	498	741	635	352	412	705	432	687	883	397	508	520	908	525
ENSG00000169594	BNC1	1138.2	1100.8	37.4	0.034	-4.9	7.7e-7	0.016	3e-4	0	878	549	1259	386	260	498	4352	624	174	39	20	6	1	55	11	19	60	3	102	5	23	6
ENSG00000140519	RHCG	1850.5	1831.2	19.2	0.011	-6.5	7.8e-7	0.017	3e-4	0	103	376	211	705	697	125	12416	17	6	27	77	2	3	20	9	68	31	4	3	3	9	7
ENSG00000163347	CLDN1	11254.5	9946.8	1307.7	0.132	-2.9	8.1e-7	0.017	3e-4	0	2342	7572	16321	11063	11259	1556	25544	3917	1025	1392	1486	1304	2149	742	872	2119	3273	326	1566	1127	635	292
ENSG00000124466	LYPD3	4142.7	3838.4	304.4	0.079	-3.7	9.3e-7	0.02	4e-4	0	3510	2391	6828	1292	526	8639	6392	1129	329	337	1039	72	76	308	29	371	170	403	183	217	677	50
ENSG00000198435	NRARP	1130.3	924.1	206.1	0.223	-2.2	9.4e-7	0.02	4e-4	0	574	691	2836	865	499	700	681	547	229	154	86	246	69	206	203	281	193	479	237	217	112	174
ENSG00000147465	STAR	226.8	212.8	14.1	0.066	-3.9	9.5e-7	0.02	4e-4	0	38	41	896	64	117	167	218	161	23	23	5	5	8	47	4	32	7	3	19	13	4	4
ENSG00000285972	CERNA2	343.5	332.1	11.4	0.035	-4.9	9.9e-7	0.021	4e-4	0	137	1073	78	113	33	281	332	610	7	11	14	14	1	43	0	8	7	0	35	14	5	0
ENSG00000135097	MSI1	453.8	402.1	51.7	0.129	-3	1e-6	0.021	4e-4	0	152	928	89	89	560	803	355	241	49	35	46	126	9	74	16	63	38	42	63	26	38	99
ENSG00000163964	PIGX	2306	1722.2	583.8	0.339	-1.6	1.1e-6	0.022	4e-4	0	1016	1589	1183	749	1050	1903	3923	2365	445	668	704	573	526	453	477	441	431	952	491	520	849	643
ENSG00000109062	NHERF1	10183.7	8099	2084.7	0.257	-2	1.1e-6	0.023	4e-4	0	8047	15722	2346	3606	3895	14503	10244	6429	2397	2618	1466	3412	1073	1979	2835	3823	1519	1101	2147	1474	1731	1611
ENSG00000075711	DLG1	5783.9	4076.4	1707.6	0.419	-1.3	1.2e-6	0.026	4e-4	0	2995	3983	2601	2139	3567	3823	9150	4353	1560	1354	1362	1683	1954	1447	1431	1519	1557	2169	2019	1519	2376	1956
ENSG00000109101	FOXN1	1315.2	1294.2	20.9	0.016	-6	1.3e-6	0.027	4e-4	0	281	526	8838	133	253	121	54	148	12	11	8	25	6	11	22	0	10	104	46	3	2	33
ENSG00000261159	ENSG00000261159	202.1	174.8	27.4	0.157	-2.7	1.5e-6	0.033	5e-4	0	56	558	158	67	35	209	179	136	27	24	44	8	32	16	32	69	18	37	13	18	25	20
ENSG00000139433	GLTP	5604.1	4062.1	1541.9	0.38	-1.4	1.5e-6	0.033	5e-4	0	2266	4413	3643	2113	2008	9826	4419	3809	1381	1649	1888	1730	1605	1724	1454	1489	1173	1493	1046	1224	1654	2077
ENSG00000184702	SEPTIN5	265.1	211	54.1	0.256	-2	1.6e-6	0.035	5e-4	0	87	254	236	145	125	277	323	241	45	50	60	66	19	63	22	47	93	49	128	37	36	42
ENSG00000166394	CYB5R2	1480	1224.8	255.3	0.209	-2.3	1.7e-6	0.036	5e-4	0	1092	2026	764	390	761	382	2284	2099	252	257	578	279	229	277	88	419	154	107	407	233	114	180
ENSG00000179862	CITED4	1175.7	992.9	182.9	0.184	-2.4	1.7e-6	0.036	5e-4	0	419	2199	1260	232	565	729	1829	710	94	198	174	149	84	308	50	344	149	208	268	104	357	73
ENSG00000088726	TMEM40	561.7	507.4	54.4	0.107	-3.2	1.8e-6	0.038	5e-4	0	170	760	563	113	96	1124	659	574	27	166	10	28	38	14	79	95	7	58	93	33	69	44
ENSG00000026559	KCNG1	578.4	553.6	24.8	0.045	-4.5	1.9e-6	0.039	5e-4	0	177	67	112	33	358	415	567	2700	42	22	33	4	5	78	3	43	56	10	18	11	20	2
ENSG00000261578	ENSG00000261578	433.7	361.9	71.8	0.199	-2.3	1.9e-6	0.041	6e-4	0	183	300	312	53	182	838	590	437	140	59	71	32	52	70	108	83	43	73	18	81	85	90
ENSG00000136002	ARHGEF4	4272.8	3858.2	414.5	0.107	-3.2	2.1e-6	0.044	6e-4	0	3069	6302	2160	2506	675	963	14389	802	395	351	1057	176	146	139	248	233	1294	144	498	338	422	362
ENSG00000134757	DSG3	8929.9	8871.1	58.8	0.007	-7.3	2.1e-6	0.045	6e-4	0	3038	2892	14861	2352	2561	2941	34457	7867	4	14	6	5	0	3	0	509	3	0	43	10	226	0
ENSG00000155760	FZD7	2335.9	1766	569.9	0.323	-1.6	2.2e-6	0.047	6e-4	0	1734	479	1471	1532	1826	3498	1476	2112	302	790	893	549	280	601	557	480	688	672	971	402	383	410
ENSG00000173805	HAP1	1663.5	1550	113.5	0.073	-3.8	2.4e-6	0.051	7e-4	0	175	241	2666	678	829	1967	5129	715	165	135	29	35	47	138	9	67	486	83	175	142	32	46
ENSG00000168621	GDNF	157.9	147.8	10.1	0.07	-3.8	2.5e-6	0.053	7e-4	0	30	628	89	79	156	4	118	78	6	8	30	21	8	0	4	9	5	3	24	8	9	7
ENSG00000143126	CELSR2	4798.1	3833.6	964.5	0.252	-2	2.6e-6	0.054	7e-4	0	1545	3155	2475	1891	3417	3384	8482	6320	663	402	403	1430	1009	695	931	607	1012	2683	1348	773	645	902
ENSG00000182103	FAM181B	92.9	85.9	7	0.083	-3.6	2.6e-6	0.055	7e-4	0	43	68	27	37	43	6	192	271	10	7	3	1	2	4	6	24	3	7	19	8	2	2
ENSG00000063660	GPC1	18405.3	16058.1	2347.1	0.146	-2.8	2.8e-6	0.06	7e-4	0	5859	37476	16530	3469	10824	29820	22371	2116	1095	3133	2064	942	1215	2268	1290	3515	3033	2105	2832	1250	7407	711
ENSG00000161202	DVL3	15493.7	10419.4	5074.4	0.487	-1	2.9e-6	0.063	8e-4	0	5903	12733	7916	8386	8462	11556	17653	10746	4432	3977	3679	3653	7154	5005	4684	4627	5363	5921	6147	5474	6082	4843
ENSG00000183779	ZNF703	4020.3	3283.4	736.9	0.225	-2.2	3.1e-6	0.066	8e-4	0	911	2818	1270	1711	2309	2168	5937	9143	612	858	1043	449	518	1130	590	1180	815	221	1328	421	621	531
ENSG00000196368	NUDT11	336.8	307.9	28.9	0.095	-3.4	3.1e-6	0.066	8e-4	0	157	28	919	26	289	88	672	284	29	41	91	17	12	43	4	35	35	9	37	21	14	17
ENSG00000124493	GRM4	276.9	262.9	14	0.054	-4.2	3.2e-6	0.068	8e-4	0	7	295	500	48	109	163	21	960	15	10	12	7	5	7	10	17	26	1	69	6	2	9
ENSG00000140955	ADAD2	96.9	88.5	8.4	0.096	-3.4	3.4e-6	0.071	8e-4	0	65	199	24	30	9	230	106	45	12	6	8	3	3	34	0	4	7	6	10	5	13	7
ENSG00000183762	KREMEN1	7503.6	6116.4	1387.2	0.227	-2.1	3.4e-6	0.072	8e-4	0	4070	1584	20701	2642	4135	4482	6377	4940	858	1273	998	2091	673	1632	1563	1353	1608	636	2937	867	886	2046
ENSG00000075651	PLD1	3125	2345.2	779.7	0.332	-1.6	3.5e-6	0.074	8e-4	0	1517	3632	3412	844	1342	2309	2702	3004	614	893	832	420	458	951	306	1361	1025	846	1152	858	713	487
ENSG00000103404	USP31	2580.5	1851.8	728.7	0.394	-1.3	3.5e-6	0.075	8e-4	0	997	2129	1368	1071	1204	2305	2764	2976	442	637	516	542	963	1002	636	448	618	827	1177	1007	704	683
ENSG00000170835	CEL	1893.9	1797.8	96.1	0.054	-4.2	3.6e-6	0.076	8e-4	0	176	12457	325	236	119	694	235	140	132	110	68	83	183	84	72	71	76	154	75	81	85	72
ENSG00000101447	FAM83D	2013.4	1623.5	389.9	0.24	-2.1	3.6e-6	0.077	8e-4	0	1238	602	1455	429	1521	2013	1372	4358	705	190	446	247	233	237	201	264	359	722	311	289	581	674
ENSG00000245648	KLRK1-AS1	347.7	291.9	55.9	0.191	-2.4	3.6e-6	0.077	8e-4	0	253	840	311	66	110	182	487	86	45	54	24	66	43	31	27	61	76	40	50	113	112	40
ENSG00000183347	GBP6	1462.3	1410.6	51.6	0.036	-4.8	3.6e-6	0.078	8e-4	0	749	452	50	802	246	3738	4716	532	13	76	15	12	37	24	0	19	36	43	264	19	159	6
ENSG00000128602	SMO	3098.9	2438.5	660.4	0.271	-1.9	3.8e-6	0.081	9e-4	0	2265	3292	1966	1806	2165	3068	2602	2344	636	953	999	393	219	792	165	1001	1463	322	1064	343	594	301
ENSG00000260328	ENSG00000260328	50.5	1.1	49.4	37.925	5.2	3.8e-6	0.081	9e-4	0	1	2	1	1	2	0	2	0	46	40	6	6	38	7	22	21	68	298	18	5	87	29
ENSG00000166535	A2ML1	1224.5	1180.8	43.7	0.037	-4.8	4.2e-6	0.089	9e-4	0	341	98	1329	956	1155	709	4322	536	7	9	8	12	11	23	11	253	5	1	27	6	112	127
ENSG00000107518	ATRNL1	127	117.5	9.5	0.082	-3.6	4.2e-6	0.089	9e-4	0	54	207	15	3	87	75	43	456	9	4	6	9	8	16	1	13	3	4	29	13	16	2
ENSG00000073282	TP63	9265.3	8844.4	420.9	0.048	-4.4	4.3e-6	0.09	9e-4	0	4542	5195	4970	2263	3031	11195	33696	5863	69	491	81	170	1412	237	24	167	53	187	1441	153	1388	20
ENSG00000128191	DGCR8	5476.3	3465.2	2011.1	0.58	-0.8	4.4e-6	0.093	9e-4	0	3682	4975	2511	2741	2610	2596	3835	4772	1951	2023	1910	2061	1732	2101	1922	2399	2033	1798	1963	1774	2484	2004
ENSG00000148798	INA	171.5	166.4	5.1	0.033	-4.9	4.5e-6	0.095	9e-4	0	14	33	5	36	13	659	32	539	2	3	25	2	7	3	0	8	7	1	3	0	7	4
ENSG00000163032	VSNL1	620.6	550.5	70.1	0.128	-3	4.5e-6	0.096	9e-4	0	590	421	653	189	948	110	1097	396	70	145	192	43	53	23	9	123	84	7	108	62	47	15
ENSG00000227066	ENSG00000227066	686.6	13	673.6	49.925	5.6	4.5e-6	0.096	9e-4	0	19	15	9	7	31	6	9	8	1170	1085	54	546	874	209	33	811	7	683	10	2773	426	749
ENSG00000258102	MAP1LC3B2	183.5	165.8	17.7	0.109	-3.2	5e-6	0.11	0.001	0	20	66	224	17	51	72	853	23	16	16	24	22	13	24	13	13	21	22	19	14	11	20
ENSG00000100842	EFS	3397.2	2642.4	754.8	0.286	-1.8	5.5e-6	0.12	0.0011	0	1213	5207	1833	1591	1865	3099	3721	2610	410	897	850	470	1521	735	385	699	992	205	1414	524	426	1039
ENSG00000198729	PPP1R14C	2021.7	1675.9	345.8	0.206	-2.3	5.6e-6	0.12	0.0011	0	1208	866	1858	444	3471	718	1316	3526	179	160	340	246	425	294	168	312	554	53	675	604	581	250
ENSG00000153303	FRMD1	666.8	660	6.8	0.01	-6.6	5.7e-6	0.12	0.0011	0	5	132	5055	20	22	4	4	38	8	3	4	3	6	20	17	8	2	0	13	5	2	4
ENSG00000232855	ENSG00000232855	336.1	304.1	31.9	0.105	-3.2	5.8e-6	0.12	0.0012	0	69	103	67	66	29	125	1269	705	37	26	26	24	12	27	19	37	30	13	93	43	27	33
ENSG00000152931	PART1	123.4	117.2	6.1	0.055	-4.2	6.2e-6	0.13	0.0012	0	21	263	204	4	25	59	131	231	1	5	5	29	1	6	9	4	5	0	16	5	0	0
ENSG00000187527	ATP13A5	388.4	371.2	17.1	0.048	-4.4	6.2e-6	0.13	0.0012	0	61	219	3	273	65	22	1178	1149	45	19	5	9	65	4	7	9	3	18	15	22	2	17
ENSG00000007171	NOS2	2956.8	2875.5	81.3	0.028	-5.1	6.3e-6	0.13	0.0012	0	93	4180	83	70	2813	66	49	15650	25	56	79	72	219	121	10	164	81	28	59	81	110	33
ENSG00000137699	TRIM29	18937.4	18358.8	578.6	0.032	-5	6.4e-6	0.14	0.0012	0	10916	17198	15961	6767	5446	7535	66469	16578	33	1492	190	284	28	419	168	2392	140	6	2443	408	72	26
ENSG00000148942	SLC5A12	161.8	155.8	6.1	0.042	-4.6	6.6e-6	0.14	0.0013	0	45	631	274	17	5	83	129	62	7	6	32	2	0	1	1	1	3	1	6	0	5	20
ENSG00000231305	IFT122P3	180.4	144.1	36.3	0.252	-2	6.8e-6	0.14	0.0013	0	45	171	150	40	54	290	250	153	31	19	32	18	54	50	60	51	26	33	31	27	52	24
ENSG00000233901	LINC01503	1213.3	984.1	229.1	0.233	-2.1	6.8e-6	0.14	0.0013	0	398	3372	1013	442	498	595	980	575	162	340	298	220	123	352	109	329	127	108	373	107	318	242
ENSG00000020256	ZFP64	1961.2	1387.4	573.8	0.414	-1.3	7e-6	0.15	0.0013	0	916	835	953	698	1157	3064	1487	1989	484	532	517	572	560	453	679	484	607	823	679	446	789	408
ENSG00000139173	TMEM117	853.4	669.5	183.9	0.275	-1.9	7.1e-6	0.15	0.0013	0	365	520	712	226	472	1477	1142	442	215	249	350	191	62	142	53	223	183	190	165	113	238	200
ENSG00000165238	WNK2	4223.9	3950.9	273.1	0.069	-3.9	7.4e-6	0.16	0.0013	0	261	3111	16387	433	2038	3127	3684	2566	51	99	94	381	212	148	151	155	288	159	1574	429	36	46
ENSG00000248587	GDNF-AS1	416.6	398	18.6	0.047	-4.4	7.4e-6	0.16	0.0013	0	30	2408	55	178	102	7	183	221	14	7	26	31	4	11	9	24	17	4	91	8	7	7
ENSG00000162981	LRATD1	4079.2	3472.2	607	0.175	-2.5	7.9e-6	0.17	0.0014	0	1135	2561	3229	719	1744	3512	7092	7786	1981	232	324	224	1523	566	256	389	564	295	849	386	336	573
ENSG00000197641	SERPINB13	1723.6	1698	25.6	0.015	-6.1	8.1e-6	0.17	0.0014	0	544	2583	801	571	861	1394	5797	1033	1	7	1	3	1	3	1	7	2	0	298	33	2	0
ENSG00000122824	NUDT10	170	158.8	11.2	0.072	-3.8	8.3e-6	0.18	0.0014	0	8	52	225	28	67	22	123	745	18	12	17	3	3	17	0	19	13	1	16	14	18	6
ENSG00000108352	RAPGEFL1	3357.4	2570.9	786.6	0.306	-1.7	8.4e-6	0.18	0.0015	0	2009	4113	3285	2035	1059	2261	5018	787	894	504	430	591	550	580	1308	1660	455	593	821	591	700	1335
ENSG00000072041	SLC6A15	237.9	231.4	6.6	0.028	-5.1	8.6e-6	0.18	0.0015	0	176	58	209	131	154	61	32	1030	1	11	2	2	1	0	6	1	0	0	62	6	0	0
ENSG00000183840	GPR39	280	30	250	8.235	3	8.6e-6	0.18	0.0015	0	12	51	73	37	24	17	9	17	125	140	83	535	273	45	309	79	683	219	72	311	327	299
ENSG00000189280	GJB5	889.9	846.8	43.1	0.051	-4.3	9e-6	0.19	0.0015	0	389	604	1664	218	391	1161	1710	637	55	7	12	6	10	16	92	244	2	0	75	16	67	2
ENSG00000101842	VSIG1	672.1	42.5	629.6	14.787	3.9	9.3e-6	0.2	0.0015	0	46	50	27	27	45	62	43	40	649	459	327	611	162	540	24	2300	91	1050	22	429	733	1418
ENSG00000224652	LINC00885	275.2	256.4	18.8	0.074	-3.8	9.5e-6	0.2	0.0016	0	25	481	91	79	125	937	187	126	2	16	10	22	13	6	70	7	3	6	85	10	9	4
ENSG00000183955	KMT5A	4088.4	2638.5	1449.9	0.549	-0.9	9.5e-6	0.2	0.0016	0	2215	4216	2762	2223	1843	3360	2383	2106	1172	1425	1614	1592	988	1777	1076	1767	1661	1045	1457	1390	1740	1594
ENSG00000104140	RHOV	2734.4	2273.5	460.9	0.203	-2.3	9.9e-6	0.21	0.0016	0	786	5460	1395	1210	1111	1339	1917	4970	499	885	459	401	593	244	102	193	459	322	706	180	193	1216
ENSG00000136720	HS6ST1	5882.3	4326.6	1555.6	0.36	-1.5	1e-5	0.21	0.0016	0	1913	6226	3207	2456	2900	7414	4942	5555	679	1422	1730	2094	1579	1899	1074	1985	2210	734	1986	968	872	2547
ENSG00000175121	WFDC5	82.4	78.5	3.9	0.049	-4.4	1e-5	0.22	0.0016	0	0	71	237	27	13	22	190	68	1	2	3	1	1	4	22	7	7	0	4	3	0	0
ENSG00000069998	HDHD5	3699.2	2352.1	1347.1	0.573	-0.8	1e-5	0.22	0.0016	0	2355	2970	2035	1490	1603	2763	2960	2641	1481	1263	1495	1458	1316	1416	1547	1545	1033	1645	1120	909	1518	1113
ENSG00000221887	HMSD	185.8	167.2	18.5	0.111	-3.2	1e-5	0.22	0.0016	0	135	70	860	22	31	11	43	166	44	20	21	20	9	20	10	20	15	22	13	19	20	6
ENSG00000274286	ADRA2B	460.2	413.4	46.8	0.114	-3.1	1.1e-5	0.22	0.0016	0	37	167	61	220	275	305	183	2059	51	60	42	21	17	119	33	64	56	52	91	16	20	13
ENSG00000168824	NSG1	390.9	338.2	52.6	0.156	-2.7	1.1e-5	0.23	0.0016	0	97	153	193	409	49	1271	280	254	89	27	32	46	49	55	19	95	28	10	102	73	90	22
ENSG00000273132	ENSG00000273132	70.4	3.4	67	21.131	4.4	1.1e-5	0.23	0.0017	0	2	8	0	0	0	6	4	7	57	25	41	42	153	24	175	36	64	71	3	27	60	160
ENSG00000081277	PKP1	18689.6	18107.4	582.2	0.032	-5	1.1e-5	0.23	0.0017	0	26084	20204	14568	3928	12353	198	60282	7242	240	109	89	4862	99	165	359	455	190	4	768	53	365	393
ENSG00000160094	ZNF362	3590.4	2289.5	1300.9	0.568	-0.8	1.1e-5	0.24	0.0017	0	1708	3738	2250	2462	1997	2425	1827	1909	1257	1223	1304	1317	1332	1673	1194	1377	1580	1050	1669	1211	1251	775
ENSG00000154342	WNT3A	303.7	283.1	20.6	0.073	-3.8	1.2e-5	0.25	0.0017	0	20	625	140	206	127	318	771	58	9	10	13	9	33	7	6	35	3	21	75	65	2	0
ENSG00000251381	LINC00958	368.2	351.5	16.7	0.047	-4.4	1.2e-5	0.25	0.0017	0	183	560	433	145	18	2	629	842	4	10	3	12	3	9	6	15	25	47	84	14	2	0
ENSG00000181744	DIPK2A	2293.3	1869.4	423.9	0.227	-2.1	1.2e-5	0.25	0.0017	0	547	930	2424	594	1023	5684	985	2768	279	326	399	467	346	318	300	212	574	264	1308	494	439	209
ENSG00000129194	SOX15	1036.6	928.1	108.4	0.117	-3.1	1.2e-5	0.25	0.0017	0	635	760	52	163	142	1345	2751	1577	71	33	95	65	97	68	60	55	43	449	115	73	63	231
ENSG00000248554	C5orf34-AS1	162.3	143.6	18.7	0.131	-2.9	1.2e-5	0.25	0.0017	0	22	340	112	77	20	44	502	32	13	12	17	5	29	16	40	15	31	16	35	11	16	6
ENSG00000185467	KPNA7	90.6	12.9	77.7	6.065	2.6	1.2e-5	0.26	0.0018	0	11	11	5	12	15	11	26	12	54	58	106	26	74	28	30	120	41	234	40	134	20	123
ENSG00000101349	PAK5	114.9	111	3.9	0.034	-4.9	1.3e-5	0.27	0.0018	0	5	123	89	0	70	143	233	225	0	1	0	8	1	1	3	7	0	0	15	18	0	0
ENSG00000173227	SYT12	2029.7	70.2	1959.4	27.728	4.8	1.3e-5	0.27	0.0018	0	38	174	53	61	73	48	32	83	2232	3699	203	138	7482	611	491	283	1929	3905	69	504	354	5532
ENSG00000181788	SIAH2	3871.7	2806.5	1065.2	0.38	-1.4	1.3e-5	0.28	0.0018	0	1924	3712	2022	1043	1387	4501	3154	4709	983	1530	1540	882	784	1080	643	1285	593	1306	707	690	1322	1568
ENSG00000175984	DENND2C	1115.4	922.4	193	0.209	-2.3	1.3e-5	0.28	0.0018	0	276	1178	176	450	301	1359	2979	660	80	110	132	198	128	195	155	237	149	245	463	158	336	116
ENSG00000130734	ATG4D	2325.5	1676.5	649	0.387	-1.4	1.3e-5	0.28	0.0018	0	2657	3280	1638	618	723	1354	2337	805	1055	455	618	714	594	597	718	712	567	580	629	488	534	825
ENSG00000135597	REPS1	3569.2	2317.2	1251.9	0.54	-0.9	1.3e-5	0.28	0.0018	0	1299	2423	2725	1322	1910	2484	3033	3342	1230	1202	1637	1343	1145	1195	888	1204	1169	1279	1666	1205	1394	970
ENSG00000230937	MIR205HG	7620.7	7406.2	214.4	0.029	-5.1	1.3e-5	0.28	0.0019	0	2714	27078	5415	6218	2190	5469	7836	2330	22	699	26	178	12	55	1	79	3	3	903	80	904	37
ENSG00000241313	WWTR1-AS1	34.6	26.6	8	0.303	-1.7	1.4e-5	0.29	0.0019	0	20	62	22	27	16	22	34	10	10	6	7	5	13	7	4	3	5	12	9	11	13	7
ENSG00000237978	KCNMB2-AS1	319.5	300.4	19.1	0.064	-4	1.4e-5	0.29	0.0019	0	118	867	316	19	66	426	325	266	6	7	57	42	3	3	1	9	15	1	10	2	20	92
ENSG00000179051	RCC2	13333.3	8863.6	4469.7	0.504	-1	1.4e-5	0.29	0.0019	0	5163	12670	7060	4711	9759	14731	8951	7864	4450	4452	3633	3490	5087	5131	4243	4719	5064	3648	3115	4004	6089	5451
ENSG00000164687	FABP5	7228.6	5818.5	1410.1	0.242	-2	1.4e-5	0.3	0.0019	0	2959	8676	4801	4570	1725	4727	13112	5978	682	1603	2247	570	621	1659	951	1637	499	1181	1385	768	1119	4819
ENSG00000100053	CRYBB3	122.4	102.6	19.8	0.194	-2.4	1.5e-5	0.31	0.002	0	71	292	25	32	30	94	82	195	18	33	5	13	21	20	17	25	5	21	49	14	18	18
ENSG00000111432	FZD10	798.3	735.4	62.9	0.086	-3.5	1.5e-5	0.32	0.002	0	226	58	220	186	109	3797	1224	63	83	27	132	30	19	162	33	95	61	21	74	35	83	26
ENSG00000163918	RFC4	2047.4	1461.4	586.1	0.401	-1.3	1.5e-5	0.33	0.002	0	1328	2249	1465	400	1206	1747	1894	1402	635	632	632	341	605	409	373	417	798	805	295	566	724	973
ENSG00000151136	ABTB3	948	817.1	130.9	0.16	-2.6	1.6e-5	0.33	0.002	0	437	334	238	338	378	2939	1301	572	136	76	98	53	108	108	46	132	112	34	199	363	338	29
ENSG00000114491	UMPS	2399.7	1615.2	784.4	0.486	-1	1.6e-5	0.34	0.0021	0	1190	1595	2292	881	1389	1789	2299	1487	551	784	738	610	743	729	705	831	532	1128	691	661	733	1546
ENSG00000137441	FGFBP2	1595	1570.1	24.9	0.016	-6	1.6e-5	0.34	0.0021	0	5594	7	9	46	64	33	6803	5	3	18	7	10	67	57	11	49	25	10	16	59	7	9
ENSG00000186081	KRT5	147465.6	145272.5	2193.1	0.015	-6.1	1.6e-5	0.34	0.0021	0	110081	180208	301417	26928	40504	126870	182835	193337	298	446	249	454	22	243	9	956	210	120	5490	459	21704	44
ENSG00000016602	CLCA4	542.8	531.6	11.1	0.022	-5.5	1.7e-5	0.35	0.0021	0	1	58	247	2536	158	57	1105	91	94	4	1	2	3	3	6	13	0	1	24	3	0	2
ENSG00000177169	ULK1	12615.8	8648.6	3967.2	0.459	-1.1	1.7e-5	0.36	0.0022	0	4113	10596	11973	4023	4240	10050	8361	15833	2756	4955	3762	3465	4447	3613	3759	4299	4233	4182	4227	3401	4741	3701
ENSG00000115507	OTX1	1008.1	904.1	103.9	0.115	-3.1	1.7e-5	0.36	0.0022	0	764	1944	204	98	180	290	431	3322	42	30	89	159	62	11	162	40	61	264	256	104	63	112
ENSG00000140022	STON2	2701.4	2145.4	556.1	0.259	-1.9	1.7e-5	0.37	0.0022	0	969	3181	2428	1013	591	2625	3716	2640	263	849	255	450	321	516	534	332	301	205	1336	644	1322	457
ENSG00000183943	PRKX	4916.6	3632.6	1283.9	0.354	-1.5	1.8e-5	0.38	0.0023	0	1662	2160	1631	2078	2480	5311	10093	3646	1817	1042	1525	665	1095	1839	1541	1243	1112	926	1329	1819	997	1025
ENSG00000091129	NRCAM	959.9	793.4	166.5	0.21	-2.3	1.9e-5	0.39	0.0023	0	559	100	677	349	457	2873	760	572	69	81	46	183	230	152	145	193	190	369	164	255	177	77
ENSG00000260581	ENSG00000260581	85.8	77.5	8.3	0.111	-3.2	1.9e-5	0.4	0.0023	0	19	77	18	101	16	108	258	23	17	20	4	5	9	9	1	9	12	3	21	6	0	0
ENSG00000134202	GSTM3	3505.8	2934.6	571.1	0.195	-2.4	1.9e-5	0.41	0.0024	0	2951	963	807	2020	667	6393	9219	457	168	423	469	508	481	935	728	973	256	402	995	663	413	582
ENSG00000078295	ADCY2	891.2	847	44.2	0.052	-4.3	1.9e-5	0.41	0.0024	0	46	3944	479	115	1114	15	133	930	35	35	46	43	21	30	17	72	17	0	234	27	36	6
ENSG00000003402	CFLAR	19296.4	6457.6	12838.8	1.988	1	2e-5	0.41	0.0024	0	7719	6133	6308	8261	6002	6846	5595	4797	11787	10993	11132	7545	24850	9965	11944	11334	11639	17633	9893	16422	11798	12808
ENSG00000041802	LSG1	6372.8	4484.1	1888.6	0.421	-1.2	2e-5	0.42	0.0024	0	2778	6210	2676	2413	2521	9310	3714	6251	1271	1755	1756	1013	1915	2524	1232	2496	2056	2358	1717	1699	2107	2542
ENSG00000111199	TRPV4	2084.2	1653.4	430.9	0.261	-1.9	2e-5	0.43	0.0024	0	663	1499	1261	510	679	3786	2294	2535	245	608	485	337	135	408	111	776	393	234	816	563	365	556
ENSG00000174469	CNTNAP2	93.8	89.4	4.4	0.048	-4.4	2.1e-5	0.44	0.0025	0	64	19	357	0	27	97	106	45	1	3	8	1	0	1	3	1	3	0	21	2	18	0
ENSG00000179913	B3GNT3	1061.1	126.9	934.2	7.324	2.9	2.1e-5	0.44	0.0025	0	12	276	230	177	177	59	47	37	1019	573	499	876	905	318	984	2428	360	812	258	873	728	2446
ENSG00000104321	TRPA1	889.2	863	26.2	0.03	-5.1	2.1e-5	0.46	0.0025	0	217	11	6449	11	60	62	67	27	13	29	45	5	9	16	10	16	35	15	38	10	47	79
ENSG00000158560	DYNC1I1	348.4	282.5	65.9	0.233	-2.1	2.2e-5	0.46	0.0025	0	177	471	445	84	271	96	360	356	30	78	80	54	23	121	22	75	91	27	152	27	110	33
ENSG00000168453	HR	1700.3	1471.6	228.6	0.155	-2.7	2.2e-5	0.47	0.0026	0	2133	1748	411	571	1389	674	4057	790	78	98	250	147	80	614	69	840	213	136	346	89	208	33
ENSG00000114744	COMMD2	2339.4	1482.5	856.9	0.578	-0.8	2.2e-5	0.48	0.0026	0	1155	1123	1440	918	1713	2078	1820	1613	690	916	1083	779	750	762	655	820	696	1153	846	891	1031	924
ENSG00000130821	SLC6A8	12170.4	10536.4	1634	0.155	-2.7	2.3e-5	0.5	0.0027	0	1699	9095	6066	2434	2947	8498	25469	28083	763	1213	2496	404	383	651	1487	3492	1484	5768	905	1419	1489	922
ENSG00000183798	EMILIN3	243.3	227.6	15.7	0.07	-3.8	2.4e-5	0.5	0.0027	1	56	21	9	18	40	524	310	843	28	9	7	9	8	7	0	17	45	9	38	29	5	9
ENSG00000261116	ENSG00000261116	536.8	489.1	47.7	0.097	-3.4	2.4e-5	0.5	0.0027	1	207	485	502	65	240	740	881	793	2	38	20	7	76	6	188	68	66	1	43	61	81	11
ENSG00000221926	TRIM16	2475.4	1961.9	513.6	0.262	-1.9	2.4e-5	0.5	0.0027	1	933	661	1904	402	944	5252	4684	915	431	391	545	296	512	482	720	980	583	501	320	540	619	270
ENSG00000115457	IGFBP2	34315	30979.1	3335.9	0.108	-3.2	2.4e-5	0.5	0.0027	1	11565	143604	37712	3380	12574	7583	4533	26882	4994	6541	4514	4547	9941	2281	727	4964	1489	780	2822	1414	1029	659
ENSG00000174007	CEP19	480	359.8	120.2	0.335	-1.6	2.6e-5	0.55	0.0029	1	233	173	367	173	216	388	881	447	75	186	86	100	96	118	82	85	104	224	205	96	162	64
ENSG00000240849	PEDS1	4165.1	2847.6	1317.5	0.463	-1.1	2.6e-5	0.55	0.0029	1	2155	4048	1779	1381	2270	4682	2833	3633	2295	1203	1589	1158	1005	1143	820	1633	1236	1121	729	1333	1735	1445
ENSG00000147044	CASK	4558.8	3106.9	1451.9	0.468	-1.1	2.6e-5	0.55	0.0029	1	1865	1873	3586	1438	2639	3119	6586	3749	1506	1133	1291	2301	1842	1271	1443	1509	1835	1253	1192	1101	1352	1298
ENSG00000179431	FJX1	982.2	729.5	252.7	0.346	-1.5	2.6e-5	0.56	0.0029	1	797	542	1490	664	453	817	448	625	311	235	133	109	142	537	161	351	258	320	140	172	484	185
ENSG00000015475	BID	3152	2148.5	1003.5	0.467	-1.1	2.7e-5	0.57	0.0029	1	2744	2291	2120	838	1490	2377	2346	2982	1178	1456	1345	691	1083	1507	969	1380	795	674	564	759	812	836
ENSG00000149256	TENM4	3088	2383	705	0.296	-1.8	2.7e-5	0.57	0.0029	1	771	3250	2154	1335	2385	3503	2003	3663	427	1600	1043	642	237	493	122	755	1149	593	810	438	1006	555
ENSG00000084453	SLCO1A2	406.1	392.5	13.6	0.036	-4.8	2.8e-5	0.59	0.003	1	229	582	1248	3	95	176	383	424	1	5	109	2	7	30	6	0	0	0	1	22	4	4
ENSG00000006377	DLX6	284	273.2	10.7	0.039	-4.7	2.8e-5	0.6	0.003	1	121	146	1124	23	124	235	187	226	5	6	4	0	1	4	103	13	7	3	4	0	0	0
ENSG00000158055	GRHL3	767.1	678.1	89	0.132	-2.9	2.8e-5	0.6	0.003	1	451	237	383	118	233	889	2540	574	163	27	351	34	146	20	19	60	30	157	28	80	47	84
ENSG00000142619	PADI3	2772.3	2744.9	27.4	0.01	-6.6	2.8e-5	0.6	0.003	1	5	8577	40	727	152	7976	174	4308	277	3	1	6	1	0	0	41	0	0	31	0	18	6
ENSG00000042062	RIPOR3	1653	1314.8	338.3	0.257	-2	2.8e-5	0.6	0.003	1	3419	720	2996	672	567	913	409	822	281	387	284	198	232	230	60	477	309	420	289	598	336	635
ENSG00000242808	SOX2-OT	135.2	122.8	12.5	0.102	-3.3	2.9e-5	0.6	0.003	1	6	272	39	10	34	228	280	113	3	5	3	21	15	10	7	9	10	9	56	5	2	20
ENSG00000171119	NRTN	98.6	81	17.6	0.221	-2.2	3e-5	0.63	0.0031	1	17	121	138	16	144	50	97	65	18	24	23	14	16	4	4	17	23	34	22	6	7	35
ENSG00000111602	TIMELESS	4141.4	2716.4	1425	0.525	-0.9	3e-5	0.64	0.0032	1	3051	2336	3490	1306	1959	3402	2589	3598	1791	1535	1162	1143	1106	1481	1248	1143	1451	1725	802	1363	1928	2072
ENSG00000143365	RORC	1920.9	230.8	1690.1	7.315	2.9	3e-5	0.64	0.0032	1	64	686	89	350	171	257	84	145	2180	451	1281	5224	2198	630	1917	681	2641	3281	815	819	269	1275
ENSG00000043514	TRIT1	2685.3	1857.8	827.6	0.446	-1.2	3.1e-5	0.65	0.0032	1	1036	1896	4115	847	1387	1741	1077	2763	1009	586	1063	1059	890	539	872	725	693	925	881	719	690	935
ENSG00000163655	GMPS	5353.9	3554.5	1799.4	0.506	-1	3.1e-5	0.65	0.0032	1	2428	2697	5327	1527	3015	3856	5175	4411	1740	1870	1737	1238	1544	1720	1869	1365	1831	2774	1388	1509	2147	2459
ENSG00000101193	GID8	5503.8	3454.6	2049.1	0.593	-0.8	3.1e-5	0.65	0.0032	1	3044	3173	2770	2417	2674	5606	2893	5060	1440	2043	2308	2474	1854	1932	1953	2171	2309	2252	1917	1809	2136	2090
ENSG00000166670	MMP10	6399.5	6288.4	111.1	0.018	-5.8	3.1e-5	0.66	0.0032	1	445	43579	715	3640	89	18	1433	388	13	168	136	144	4	24	1	691	26	9	158	113	60	9
ENSG00000186395	KRT10	2132	1478	654	0.443	-1.2	3.2e-5	0.67	0.0032	1	888	1759	2787	621	1221	1651	1222	1675	947	936	1058	712	612	490	596	751	607	504	386	501	386	670
ENSG00000164010	ERMAP	1567	1012.5	554.5	0.548	-0.9	3.2e-5	0.68	0.0033	1	790	1590	1044	1093	980	1223	758	622	513	707	525	454	600	534	422	631	679	323	721	505	598	551
ENSG00000272092	ENSG00000272092	81.8	63.4	18.4	0.297	-1.8	3.3e-5	0.69	0.0033	1	23	98	18	61	24	118	60	105	36	29	14	13	27	21	14	19	13	10	18	22	13	9
ENSG00000137628	DDX60	2083.6	546.8	1536.9	2.809	1.5	3.3e-5	0.69	0.0033	1	496	138	852	672	821	608	356	431	902	1745	1139	1374	2122	849	803	1029	1759	1576	1441	1619	2273	2885
ENSG00000238755	LINC02006	77.2	63.2	14	0.22	-2.2	3.3e-5	0.7	0.0033	1	25	100	94	19	16	152	78	22	16	5	11	10	6	13	11	13	33	4	12	29	18	15
ENSG00000153885	KCTD15	3409.8	2407.2	1002.6	0.416	-1.3	3.3e-5	0.7	0.0033	1	2309	2917	1567	2490	2698	2910	2449	1918	680	703	880	558	1371	1536	820	1000	1592	457	1730	1635	661	413
ENSG00000170571	EMB	4252.4	973	3279.4	3.368	1.8	3.4e-5	0.71	0.0033	1	1408	779	918	1060	1282	1299	300	738	4619	1581	1705	2346	4531	1626	5051	1625	3003	2975	1986	2576	2910	9377
ENSG00000139292	LGR5	1017.4	971.4	46	0.047	-4.4	3.4e-5	0.71	0.0033	1	25	1068	2361	31	3094	2	17	1173	17	16	72	64	27	41	43	52	17	3	168	86	29	9
ENSG00000115138	POMC	285.8	244.8	41.1	0.169	-2.6	3.4e-5	0.71	0.0033	1	513	527	33	47	87	55	230	466	44	126	59	6	31	31	29	57	35	19	59	30	23	26
ENSG00000123700	KCNJ2	1196.7	886.4	310.3	0.35	-1.5	3.4e-5	0.71	0.0033	1	376	763	190	642	521	1133	1385	2081	213	264	172	277	328	453	271	243	337	334	320	365	282	485
ENSG00000173226	IQCB1	2985.4	1875	1110.4	0.592	-0.8	3.4e-5	0.73	0.0033	1	1457	3064	2164	1221	1536	2228	1786	1544	1101	1030	1039	945	990	1062	1080	1372	783	1112	1366	1146	1154	1366
ENSG00000085552	IGSF9	4882.7	4020.5	862.2	0.214	-2.2	3.5e-5	0.75	0.0034	1	1468	5403	4449	501	3302	4177	4285	8579	1707	478	203	303	1471	357	1331	492	911	430	374	1924	457	1633
ENSG00000155918	RAET1L	225.8	219.1	6.6	0.029	-5.1	3.6e-5	0.76	0.0035	1	275	137	53	8	221	28	765	266	0	3	5	1	0	0	0	36	3	0	0	2	43	0
ENSG00000117322	CR2	1410.2	78.8	1331.5	16.912	4.1	3.8e-5	0.8	0.0036	1	160	54	32	164	29	107	49	35	1064	182	180	199	81	8312	1662	1025	1276	597	1666	175	1491	731
ENSG00000006534	ALDH3B1	3779.8	810.5	2969.3	3.66	1.9	3.8e-5	0.8	0.0036	1	1095	905	476	1879	932	619	319	259	1744	2345	2043	3717	3613	1421	4346	1868	2590	3725	6200	3927	769	3262
ENSG00000108578	BLMH	4039.5	2621.4	1418.1	0.541	-0.9	3.8e-5	0.81	0.0036	1	2303	3381	3560	1643	2105	3332	2303	2344	1527	1950	1960	1091	738	1826	1617	1624	1373	1374	1087	923	1392	1372
ENSG00000167600	CYP2S1	5322.5	4594.5	728	0.158	-2.7	3.8e-5	0.81	0.0036	1	2172	8795	466	719	489	4967	2936	16212	446	688	654	276	375	271	1418	1615	565	1027	660	330	433	1434
ENSG00000229618	ENSG00000229618	160.3	154.4	5.9	0.039	-4.7	3.9e-5	0.81	0.0036	1	9	7	570	30	23	9	371	216	2	0	23	1	4	0	16	0	2	0	1	24	4	6
ENSG00000174576	NPAS4	62.2	54.2	8	0.152	-2.7	3.9e-5	0.82	0.0037	1	13	158	27	162	28	28	13	5	11	8	14	7	2	16	7	13	3	1	13	10	5	2
ENSG00000163864	NMNAT3	745.8	568.6	177.2	0.312	-1.7	4e-5	0.84	0.0037	1	162	765	640	303	358	612	1002	707	118	113	170	104	158	209	306	152	129	302	392	193	85	50
ENSG00000225177	NHSL1-AS1	544.8	441.6	103.2	0.235	-2.1	4e-5	0.85	0.0037	1	173	825	206	145	183	292	332	1377	114	180	235	51	65	144	27	159	109	90	68	83	72	48
ENSG00000145191	EIF2B5	8809.9	5744.5	3065.4	0.534	-0.9	4e-5	0.85	0.0037	1	3939	12203	5349	3552	3571	5353	6394	5595	3284	3536	3100	2254	3415	3316	2358	3724	2949	3337	2685	3030	3351	2577
ENSG00000243230	ENSG00000243230	75.9	60.9	15.1	0.249	-2	4e-5	0.85	0.0037	1	47	62	52	49	47	40	97	93	18	14	23	16	2	9	1	31	33	9	24	11	14	6
ENSG00000170004	CHD3	28992.4	18028.9	10963.5	0.608	-0.7	4.1e-5	0.86	0.0037	1	12751	17660	20182	15362	18369	18818	19215	21874	11964	9213	8422	11395	13149	14187	9482	14608	11432	10340	12277	7879	11231	7910
ENSG00000259345	ENSG00000259345	137.8	119.6	18.2	0.155	-2.7	4.1e-5	0.86	0.0037	1	31	186	210	19	64	108	159	180	38	5	48	55	8	9	3	16	7	6	34	11	11	4
ENSG00000119514	GALNT12	1057.1	296.8	760.4	2.563	1.4	4.1e-5	0.87	0.0038	1	288	247	432	437	186	332	282	170	836	998	642	1355	1201	422	1023	464	359	790	449	705	450	951
ENSG00000181381	DDX60L	2717.8	797.5	1920.3	2.406	1.3	4.2e-5	0.88	0.0038	1	1101	482	1187	897	974	628	521	590	2474	3337	1790	1486	1417	1343	771	1351	2428	2225	1151	1975	3221	1915
ENSG00000066468	FGFR2	4468.2	3889.8	578.4	0.149	-2.7	4.2e-5	0.88	0.0038	1	1099	6057	1350	2249	2770	4872	2943	9778	157	233	1391	929	465	443	225	628	127	126	1966	1213	114	81
ENSG00000258955	LINC00519	155.2	141.1	14.1	0.102	-3.3	4.3e-5	0.9	0.0038	1	61	66	79	69	24	101	709	20	18	44	30	3	6	0	3	7	8	27	12	5	27	7
ENSG00000261604	ENSG00000261604	49.4	37.9	11.6	0.309	-1.7	4.4e-5	0.92	0.0039	1	27	49	44	26	27	18	24	88	9	7	23	16	8	9	13	16	7	9	4	27	5	9
ENSG00000139324	TMTC3	2447.7	1793.5	654.2	0.365	-1.5	4.4e-5	0.92	0.0039	1	1208	897	1707	450	1385	3643	3145	1913	361	726	560	872	607	308	540	319	727	978	824	561	928	848
ENSG00000156869	FRRS1	871.6	696	175.6	0.253	-2	4.4e-5	0.92	0.0039	1	175	49	563	417	361	1176	1816	1011	83	264	263	118	169	138	148	221	150	258	203	174	99	171
ENSG00000120471	TP53AIP1	863.5	844.9	18.6	0.022	-5.5	4.5e-5	0.94	0.0039	1	13	2889	107	310	94	6	3288	52	20	15	1	6	1	9	0	12	0	1	153	32	9	2
ENSG00000166349	RAG1	510.3	456	54.3	0.119	-3.1	4.5e-5	0.95	0.0039	1	74	212	2539	42	80	197	334	170	12	48	68	20	37	23	34	27	101	119	74	38	139	20
ENSG00000249992	TMEM158	1378.3	1177.9	200.4	0.17	-2.6	4.5e-5	0.95	0.0039	1	1142	608	2154	176	1274	1681	1728	660	148	247	479	44	62	244	11	533	233	93	55	61	273	323
ENSG00000163683	SMIM14	3976.5	1235.4	2741.1	2.219	1.2	4.6e-5	0.97	0.004	1	1008	584	1332	1528	1406	1947	1215	863	1874	2699	4255	4265	3962	2273	3049	1740	1853	1740	3448	1924	2071	3223
ENSG00000138829	FBN2	2081.8	1921	160.8	0.084	-3.6	4.7e-5	0.98	0.004	1	1837	11	3545	146	598	6957	795	1479	166	122	35	138	14	75	99	91	271	271	115	126	711	17
ENSG00000270170	NCBP2AS2	1550.7	1127.4	423.3	0.376	-1.4	4.7e-5	0.99	0.004	1	1221	2726	500	405	573	1367	1325	902	467	471	394	245	627	371	458	468	243	449	228	312	471	722
ENSG00000147548	NSD3	11036.8	8050.9	2985.9	0.371	-1.4	4.8e-5	1	0.0041	1	2997	2347	4797	5853	5701	11626	13234	17852	2447	2262	2174	4010	5226	2956	3279	2156	2849	3249	4115	2875	2383	1822
ENSG00000074047	GLI2	2360.5	1839.6	520.9	0.283	-1.8	4.8e-5	1	0.0041	1	1659	1854	918	943	1242	3323	4126	652	618	482	620	369	272	571	96	840	1107	292	778	437	645	165
ENSG00000140443	IGF1R	7195.9	5276.9	1919.1	0.364	-1.5	4.9e-5	1	0.0041	1	1995	2728	10669	2740	4626	5546	8841	5070	952	1393	2575	1706	1610	2679	855	2123	2223	1588	3564	1537	3111	951
ENSG00000281344	HELLPAR	144.8	107.6	37.1	0.345	-1.5	4.9e-5	1	0.0041	1	30	71	172	121	90	143	41	193	39	53	25	43	40	30	17	21	55	24	52	32	38	51
ENSG00000143179	UCK2	2442.3	1769	673.3	0.381	-1.4	5e-5	1	0.0042	1	1890	1037	3613	1136	1496	2195	1549	1236	533	519	725	392	334	1545	885	887	993	581	469	354	908	301
ENSG00000117408	IPO13	4414.7	2853.8	1560.9	0.547	-0.9	5.1e-5	1	0.0043	1	2004	4692	2328	1920	1945	2337	3983	3621	1506	1775	1453	1411	982	1555	1400	1927	1476	1294	1301	1623	1731	2419
ENSG00000143891	GALM	2612.6	748.6	1864	2.489	1.3	5.1e-5	1	0.0043	1	1067	739	403	905	895	790	338	852	2867	2626	2120	1632	1244	1242	1139	1756	1238	1322	1098	2369	1452	3991
ENSG00000196668	LINC00173	319	247.5	71.5	0.29	-1.8	5.2e-5	1	0.0043	1	151	317	279	101	123	237	735	37	111	43	79	60	38	104	42	88	73	56	108	59	81	59
ENSG00000103222	ABCC1	7364.9	5935.5	1429.4	0.241	-2.1	5.2e-5	1	0.0043	1	1667	1994	1872	1722	1980	20784	12967	4498	602	750	1409	1026	2374	1689	1534	1109	1512	2350	1634	1698	937	1387
ENSG00000181449	SOX2	3151.4	2996.9	154.5	0.052	-4.3	5.2e-5	1	0.0043	1	1027	3411	1013	311	1393	4049	6500	6271	5	61	17	357	9	45	139	49	2	4	1160	193	60	62
ENSG00000072274	TFRC	24705.1	18941.8	5763.4	0.304	-1.7	5.6e-5	1	0.0046	1	11232	4374	16981	4841	11408	43854	22964	35880	6742	10128	5945	7475	2639	5124	3756	7065	3279	6445	2150	6338	5225	8376
ENSG00000231453	LINC01305	165.9	158.8	7.1	0.044	-4.5	5.6e-5	1	0.0046	1	18	346	606	17	26	2	2	253	6	3	5	3	0	7	0	7	21	39	0	3	4	2
ENSG00000169490	TM2D2	3720.3	2420	1300.3	0.538	-0.9	5.7e-5	1	0.0047	1	1780	1640	1537	2641	1916	2326	4283	3237	1240	2083	1462	1370	1312	1356	1097	1715	1271	1072	939	915	1377	995
ENSG00000197142	ACSL5	5799.4	1031	4768.4	4.623	2.2	5.8e-5	1	0.0047	1	1478	1573	665	2061	794	862	321	494	4495	3530	2669	9319	7207	2139	14347	2148	3026	2904	1537	1765	2948	8723
ENSG00000187243	MAGED4B	129.6	105.5	24.1	0.23	-2.1	5.8e-5	1	0.0047	1	71	280	60	36	64	39	114	180	14	29	27	2	47	20	24	17	17	4	34	32	27	44
ENSG00000174226	SNX31	207.5	197.8	9.7	0.049	-4.4	6e-5	1	0.0048	1	13	42	140	334	33	50	93	877	1	4	0	8	3	20	0	1	35	1	56	5	0	2
ENSG00000068078	FGFR3	7379.2	6306.2	1072.9	0.17	-2.6	6e-5	1	0.0048	1	1719	13462	4192	4316	3901	8371	6592	7897	166	237	1082	3011	1015	601	2624	1303	312	1118	2565	663	249	75
ENSG00000121742	GJB6	1869.9	1772.8	97.1	0.054	-4.2	6e-5	1	0.0048	1	1761	1762	695	179	388	1556	7618	223	17	3	43	11	12	9	583	27	79	222	13	5	130	206
ENSG00000132821	VSTM2L	2620.9	209.5	2411.4	11.464	3.5	6e-5	1	0.0048	1	37	373	392	299	270	180	35	90	1175	4398	1989	709	5321	873	340	837	13308	870	1136	958	724	1122
ENSG00000170477	KRT4	2254.3	2204.2	50.1	0.023	-5.5	6.1e-5	1	0.0048	1	122	1904	7	12904	61	156	13	2467	3	17	17	5	110	30	7	123	5	1	243	124	5	11
ENSG00000212766	EWSAT1	59.4	50	9.4	0.187	-2.4	6.2e-5	1	0.0049	1	9	21	116	36	147	42	17	12	10	12	6	14	8	7	10	19	17	13	7	0	4	4
ENSG00000162543	UBXN10	832.9	88.9	744	8.381	3.1	6.2e-5	1	0.0049	1	98	49	45	249	94	59	90	27	351	877	1042	1578	636	262	494	485	89	98	3314	700	251	239
ENSG00000135638	EMX1	176.3	166.1	10.1	0.061	-4	6.3e-5	1	0.005	1	1	5	756	7	5	105	435	15	6	6	6	7	3	7	14	32	12	9	7	2	18	13
ENSG00000131650	KREMEN2	1168.5	1101.8	66.7	0.061	-4	6.4e-5	1	0.005	1	85	250	6861	48	926	279	24	341	189	54	33	18	21	31	7	20	48	163	34	258	45	13
ENSG00000256417	ENSG00000256417	97.1	92.6	4.5	0.049	-4.4	6.4e-5	1	0.005	1	37	79	273	7	27	42	196	80	1	11	1	0	0	1	0	0	0	0	31	18	0	0
ENSG00000279968	CCDC28A-AS1	88.5	71.4	17.1	0.242	-2	6.5e-5	1	0.005	1	11	247	72	47	53	35	24	82	25	22	13	21	11	4	17	23	18	10	40	16	9	11
ENSG00000166681	BEX3	5384.2	3745.4	1638.8	0.438	-1.2	6.5e-5	1	0.0051	1	2888	5292	5051	1930	2984	5098	3307	3413	845	2387	3344	1861	1780	1775	1540	1707	1626	483	1310	1141	1897	1247
ENSG00000123146	ADGRE5	8595.5	2568.2	6027.2	2.346	1.2	6.6e-5	1	0.0051	1	4602	2189	1970	3991	3031	2239	1168	1356	5289	8369	10992	4044	6396	6245	4198	8476	6000	4417	3330	5775	5012	5838
ENSG00000163872	YEATS2	7898.5	5605.4	2293.1	0.409	-1.3	6.6e-5	1	0.0051	1	2555	6306	4252	2686	3990	12510	5873	6671	1323	2247	1919	1125	3079	2348	1403	2104	2560	4920	1752	2337	3013	1974
ENSG00000114279	FGF12	358.2	310.8	47.5	0.154	-2.7	6.6e-5	1	0.0051	1	59	423	234	35	154	197	306	1078	30	111	205	18	34	28	16	23	66	12	37	48	20	17
ENSG00000163273	NPPC	256	247	9	0.036	-4.8	6.9e-5	1	0.0052	1	4	292	671	10	221	101	30	647	12	3	0	1	0	53	0	7	8	0	27	0	0	15
ENSG00000175183	CSRP2	2045	1477.5	567.5	0.384	-1.4	6.9e-5	1	0.0052	1	2750	1924	2042	926	910	669	1471	1128	448	453	521	844	427	1022	310	639	536	649	940	430	596	130
ENSG00000103723	AP3B2	719.2	635.2	84	0.132	-2.9	7e-5	1	0.0053	1	64	1363	1271	134	319	1229	526	176	27	27	120	36	46	105	454	47	40	15	127	84	22	26
ENSG00000066084	DIP2B	5924.6	4108.8	1815.9	0.442	-1.2	7.1e-5	1	0.0053	2	2495	2222	3140	1621	2551	8981	7930	3930	1796	1544	1479	1888	1409	1662	2075	1601	1749	1531	1852	1685	2771	2380
ENSG00000166546	BEAN1	602.5	115.4	487.1	4.21	2.1	7.1e-5	1	0.0053	2	91	84	76	167	258	101	86	60	1233	438	587	216	597	230	175	293	374	789	131	156	650	951
ENSG00000146733	PSPH	1114.9	786.5	328.4	0.418	-1.3	7.3e-5	1	0.0055	2	558	766	1461	228	543	724	625	1387	263	515	379	324	174	226	270	249	400	522	330	289	412	244
ENSG00000173253	DMRT2	483.8	447.4	36.4	0.082	-3.6	7.5e-5	1	0.0056	2	323	835	210	56	85	478	1103	489	24	24	5	51	83	14	14	8	3	6	233	41	4	0
ENSG00000158195	WASF2	16699	11316.9	5382.1	0.476	-1.1	7.6e-5	1	0.0056	2	5842	8944	24588	9032	7529	11562	17160	5878	3716	4960	4809	4048	4484	8006	6019	6226	5467	4864	6963	5153	6571	4064
ENSG00000066135	KDM4A	2493.2	1670.2	823	0.493	-1	7.6e-5	1	0.0056	2	771	2479	1238	1080	1204	1504	1239	3847	611	960	819	959	718	779	707	829	691	864	925	708	1004	948
ENSG00000157064	NMNAT2	1095.3	72.5	1022.8	14.068	3.8	7.6e-5	1	0.0056	2	106	7	105	113	57	24	88	80	1273	225	33	198	1488	378	2334	280	213	1073	248	1988	164	4424
ENSG00000250546	LINC02994	58.3	55.1	3.1	0.061	-4	7.7e-5	1	0.0057	2	17	16	80	28	22	112	26	140	0	1	20	0	0	1	0	0	13	0	9	0	0	0
ENSG00000133069	TMCC2	625.8	432.1	193.6	0.448	-1.2	7.7e-5	1	0.0057	2	421	438	294	257	270	639	491	647	157	243	127	181	156	182	75	143	251	249	367	209	173	198
ENSG00000183060	LYSMD4	1269.9	844.4	425.6	0.504	-1	7.8e-5	1	0.0057	2	694	1049	1359	429	516	911	892	905	346	459	442	349	283	267	379	556	395	629	393	601	292	567
ENSG00000012211	PRICKLE3	1689.8	1140	549.8	0.482	-1.1	7.9e-5	1	0.0057	2	559	1475	1415	606	634	772	2352	1307	665	464	381	497	628	554	585	461	501	600	416	638	576	731
ENSG00000112972	HMGCS1	8643.5	7097.9	1545.6	0.218	-2.2	8e-5	1	0.0058	2	4435	2085	2444	1287	3508	3533	3975	35516	604	706	1977	2031	1266	1045	1847	1812	1238	2581	1182	2695	751	1904
ENSG00000244122	UGT1A7	370.2	363.8	6.4	0.017	-5.9	8e-5	1	0.0058	2	97	15	22	66	1	424	2268	17	0	1	0	1	0	9	42	3	0	0	1	33	0	0
ENSG00000092621	PHGDH	3619.2	2877.2	742	0.258	-2	8.1e-5	1	0.0058	2	1349	3251	2197	1049	2395	3217	4712	4848	491	565	1875	842	115	657	632	1104	392	68	1037	354	1027	1229
ENSG00000155893	PXYLP1	1605.4	1125	480.4	0.427	-1.2	8.1e-5	1	0.0058	2	468	885	1465	470	1113	1027	1265	2307	490	387	551	406	314	463	329	520	1086	546	441	325	511	356
ENSG00000274825	ENSG00000274825	42	36.1	5.9	0.17	-2.6	8.1e-5	1	0.0058	2	27	57	28	10	35	46	9	77	15	3	9	3	3	9	0	16	0	4	4	0	9	7
ENSG00000259120	SMIM6	92.4	11.4	81	7.028	2.8	8.3e-5	1	0.0059	2	5	22	4	17	20	7	11	5	205	39	152	138	23	23	155	152	17	13	94	56	16	51
ENSG00000185798	WDR53	902.4	609.6	292.8	0.48	-1.1	8.5e-5	1	0.0059	2	554	768	410	290	422	724	1000	709	284	364	275	176	357	230	251	275	177	420	209	249	417	415
ENSG00000066382	MPPED2	207.2	178.9	28.3	0.16	-2.6	8.5e-5	1	0.0059	2	36	92	214	98	52	20	34	885	28	41	11	79	26	41	11	28	33	15	41	13	16	13
ENSG00000189419	SPATA41	135.9	105.6	30.3	0.29	-1.8	8.5e-5	1	0.0059	2	55	213	53	23	38	141	250	72	23	35	33	37	39	28	52	37	20	12	38	41	16	13
ENSG00000066117	SMARCD1	5986.1	3525.1	2461	0.698	-0.5	8.6e-5	1	0.006	2	2913	4203	3128	3011	3295	4164	3231	4256	2405	2342	2694	2329	2303	2855	2241	2711	2696	1945	2517	2000	2847	2569
ENSG00000105088	OLFM2	1647.7	1096.2	551.4	0.503	-1	8.7e-5	1	0.0061	2	970	1894	1289	763	1004	1128	1183	539	296	652	499	359	617	864	457	728	476	617	585	558	329	683
ENSG00000107957	SH3PXD2A	18534.6	11882.6	6651.9	0.56	-0.8	8.8e-5	1	0.0061	2	11833	10867	16993	11478	15894	10366	11048	6582	5904	6199	9267	5950	6504	8882	5863	7900	6920	3390	7183	4178	7481	7506
ENSG00000091128	LAMB4	203.4	184.1	19.3	0.105	-3.3	8.8e-5	1	0.0061	2	13	25	854	69	10	51	4	447	15	9	15	10	39	40	6	21	17	25	13	29	11	20
ENSG00000168143	FAM83B	945.9	883.9	62	0.07	-3.8	9e-5	1	0.0062	2	152	135	890	126	310	1444	2344	1670	1	18	12	9	87	11	345	69	69	0	62	100	79	6
ENSG00000129646	QRICH2	926	686.4	239.6	0.349	-1.5	9e-5	1	0.0062	2	572	1550	460	281	632	562	271	1163	578	260	135	84	161	335	182	292	225	225	267	268	135	208
ENSG00000197635	DPP4	4474.7	441.4	4033.3	9.123	3.2	9.1e-5	1	0.0062	2	694	163	557	897	470	404	183	163	7192	2920	1537	468	4683	817	10910	709	455	3973	1089	9852	1130	10731
ENSG00000001617	SEMA3F	7333.2	5302.5	2030.7	0.383	-1.4	9.2e-5	1	0.0063	2	2846	8450	6310	2931	2867	4870	4451	9695	1138	1829	1298	1781	1320	2641	857	2147	5502	2467	1683	2909	1650	1208
ENSG00000143512	HHIPL2	267.8	19.6	248.2	12.649	3.7	9.2e-5	1	0.0063	2	19	15	17	13	22	20	19	32	599	805	560	35	95	38	60	8	298	34	29	249	601	64
ENSG00000163590	PPM1L	1286.6	971.8	314.9	0.324	-1.6	9.5e-5	1	0.0064	2	276	1317	347	662	762	902	1402	2106	133	203	235	596	330	270	223	325	395	172	659	515	231	121
ENSG00000172819	RARG	4314.9	2789.5	1525.4	0.547	-0.9	9.5e-5	1	0.0064	2	1679	3336	3456	2410	2369	3277	3482	2307	1407	1534	1195	816	2765	1379	1310	1576	1859	1254	1683	1070	1257	2250
ENSG00000132383	RPA1	7101.4	4698	2403.4	0.512	-1	9.6e-5	1	0.0065	2	2895	2038	4984	2263	3540	7319	8652	5893	1939	2435	2190	2386	2310	2998	2455	2305	2129	3052	2450	2035	2621	2343
ENSG00000170608	FOXA3	201.5	21.8	179.8	8.183	3	9.6e-5	1	0.0065	2	9	10	37	21	46	11	32	8	305	106	190	341	28	6	302	476	167	179	53	179	18	167
ENSG00000173894	CBX2	1675.1	1327.8	347.4	0.262	-1.9	9.7e-5	1	0.0065	2	502	438	910	527	1217	4242	995	1791	92	402	300	358	239	398	1221	224	509	193	243	215	184	285
ENSG00000285756	ENSG00000285756	1305.3	913.1	392.2	0.43	-1.2	9.7e-5	1	0.0065	2	390	913	657	562	868	522	2659	734	305	264	406	546	494	448	450	283	273	428	416	389	392	397
ENSG00000089356	FXYD3	1211	1085.4	125.6	0.116	-3.1	9.9e-5	1	0.0066	2	132	1077	938	394	232	884	1881	3145	76	35	378	142	126	26	169	541	10	39	136	48	5	28
ENSG00000197721	CR1L	26.1	5.5	20.6	3.541	1.8	9.9e-5	1	0.0066	2	6	2	13	2	7	7	4	3	21	14	18	18	11	33	9	9	18	33	31	43	14	17
ENSG00000112232	KHDRBS2	105.4	7.6	97.8	12.773	3.7	9.9e-5	1	0.0066	2	8	8	5	8	10	17	2	3	21	32	41	20	49	41	685	23	28	22	96	69	18	224
ENSG00000146950	SHROOM2	1283.8	913.1	370.6	0.406	-1.3	1e-4	1	0.0067	2	295	1092	680	369	491	1225	1543	1610	221	208	347	377	524	483	353	249	324	288	455	620	345	395
ENSG00000221963	APOL6	6185.1	2177.1	4007.9	1.841	0.9	1e-4	1	0.0067	2	2129	1338	2111	2778	2915	2344	2290	1512	4926	4529	3622	3083	4186	2159	3252	2877	4436	3106	3287	5215	6283	5150
ENSG00000143502	SUSD4	2572.5	2173.8	398.7	0.184	-2.4	1e-4	1	0.0067	2	1005	7045	2874	925	777	1771	909	2084	67	208	199	424	1405	159	952	200	76	586	448	147	88	623
ENSG00000110987	BCL7A	1639.6	1143.2	496.4	0.434	-1.2	1e-4	1	0.0067	2	482	1031	1179	740	1298	2133	1174	1109	342	294	398	407	720	829	695	292	451	337	697	446	237	804
ENSG00000135333	EPHA7	295	281.4	13.6	0.048	-4.4	1e-4	1	0.0067	2	114	207	69	71	258	206	0	1326	1	3	0	7	21	24	3	8	7	0	94	19	4	0
ENSG00000086548	CEACAM6	22799.7	1960.2	20839.4	10.63	3.4	1e-4	1	0.0067	2	1385	4084	154	4166	1489	731	1196	2477	38757	10599	39465	39921	36850	3562	22287	33112	3423	2627	2163	27910	1168	29908
ENSG00000129474	AJUBA	2495.2	1803.4	691.8	0.384	-1.4	1e-4	1	0.0068	2	1227	1273	1811	952	1635	1527	1859	4143	483	331	428	746	664	456	451	412	1511	881	1037	1197	814	274
ENSG00000100139	MICALL1	5013.7	3553.9	1459.8	0.411	-1.3	1.1e-4	1	0.0069	2	4880	1815	2771	2306	1701	5944	6394	2620	972	1439	1205	716	915	1672	768	1576	1410	1076	1419	2343	3192	1734
ENSG00000128274	A4GALT	3385.8	2483.9	901.9	0.363	-1.5	1.1e-4	1	0.0069	2	2151	2570	1565	1401	1041	1347	5002	4794	740	1303	848	679	725	1696	177	1353	914	520	1065	615	903	1089
ENSG00000111667	USP5	8234.8	5298	2936.8	0.554	-0.9	1.1e-4	1	0.0069	2	8303	4689	5554	2825	3206	6699	6090	5018	1805	3618	2540	2691	2199	2885	3209	2860	3517	3842	2111	2289	3443	4106
ENSG00000145284	SCD5	1531.8	1146.6	385.1	0.336	-1.6	1.1e-4	1	0.0069	2	422	1249	2458	582	1382	858	504	1718	154	425	356	200	683	398	142	539	339	526	638	434	444	114
ENSG00000169515	CCDC8	2837.7	2397.8	439.9	0.184	-2.4	1.1e-4	1	0.0069	2	854	714	11400	857	1804	1611	685	1257	303	584	1034	469	142	472	88	357	273	166	1451	317	321	182
ENSG00000223403	MEG9	417.3	363.4	53.9	0.149	-2.8	1.1e-4	1	0.0069	2	238	455	107	316	129	44	28	1590	48	37	106	28	7	91	9	141	50	21	72	43	76	26
ENSG00000147257	GPC3	8905.5	8180.8	724.7	0.089	-3.5	1.1e-4	1	0.0069	2	1964	3031	975	554	974	7458	2434	48056	117	323	657	808	1500	1109	147	752	119	415	2272	1713	96	118
ENSG00000171877	FRMD5	229.2	35	194.2	5.493	2.5	1.1e-4	1	0.0069	2	19	34	31	19	93	55	7	22	103	147	161	147	253	61	157	69	119	620	25	207	448	202
ENSG00000069849	ATP1B3	13552.7	9727.1	3825.6	0.393	-1.3	1.1e-4	1	0.0069	2	7879	12199	4285	5698	10115	16267	14533	6841	4004	5443	5485	2395	2114	6055	1360	6434	4659	3724	1186	2716	3882	4101
ENSG00000076258	FMO4	915	708.8	206.3	0.291	-1.8	1.1e-4	1	0.0069	2	185	2830	351	459	267	224	838	516	176	207	183	167	226	199	339	197	177	291	333	145	101	147
ENSG00000250343	STK32A-AS1	147	2.6	144.4	53.866	5.8	1.1e-4	1	0.0069	2	0	9	1	6	1	2	0	2	49	51	10	68	1294	10	276	5	18	104	12	33	5	86
ENSG00000133477	FAM83F	1947.1	1818.1	128.9	0.071	-3.8	1.1e-4	1	0.0071	2	253	2088	2420	613	832	1521	5336	1482	455	94	210	68	6	27	0	349	3	6	446	43	92	6
ENSG00000184916	JAG2	7098.1	5059.8	2038.4	0.403	-1.3	1.2e-4	1	0.0071	2	3175	9962	6550	4426	1225	4453	4528	6159	1741	1458	850	1842	2358	1238	3275	1492	2550	2831	1893	3854	1127	2028
ENSG00000124882	EREG	1312.2	39.9	1272.4	31.484	5	1.2e-4	1	0.0072	2	8	5	130	82	6	18	22	48	306	1267	379	62	8070	114	462	139	402	1241	12	1903	415	3041
ENSG00000119655	NPC2	21900.6	5989.2	15911.4	2.657	1.4	1.2e-4	1	0.0073	3	8507	6776	4183	8058	5207	4973	4996	5214	21016	22675	18362	19525	15351	10052	28568	11908	8966	30085	3941	8885	7010	16415
ENSG00000232934	ENSG00000232934	156.8	27.6	129.1	4.678	2.2	1.2e-4	1	0.0073	3	26	18	16	57	25	20	4	55	122	49	46	211	419	53	214	61	107	56	121	99	116	134
ENSG00000254126	CD8B2	155.5	149.6	5.9	0.039	-4.7	1.2e-4	1	0.0073	3	18	100	1029	21	13	4	0	12	8	7	1	6	0	4	0	15	17	6	18	0	0	0
ENSG00000128422	KRT17	103527	99100.2	4426.8	0.045	-4.5	1.2e-4	1	0.0073	3	106667	274913	69110	2081	18095	13950	253746	54240	148	3245	6693	4630	87	2311	740	21149	565	59	7497	1117	13692	42
ENSG00000003096	KLHL13	524	439.6	84.4	0.191	-2.4	1.2e-4	1	0.0074	3	327	118	466	189	433	119	1068	797	52	31	30	52	28	138	27	68	43	196	340	112	49	15
ENSG00000198838	RYR3	1140.8	921.2	219.5	0.238	-2.1	1.2e-4	1	0.0074	3	245	1268	2765	477	297	228	1719	371	163	179	100	158	134	380	259	171	248	61	650	129	312	129
ENSG00000139132	FGD4	1656	584.4	1071.6	1.835	0.9	1.2e-4	1	0.0074	3	464	435	391	639	597	671	769	709	567	1206	1330	1425	996	739	1458	1231	1245	863	693	1253	823	1174
ENSG00000180638	SLC47A2	339.2	316.1	23.1	0.074	-3.8	1.2e-4	1	0.0075	3	53	36	47	47	21	105	2200	20	9	6	1	50	17	23	23	16	15	96	32	21	7	7
ENSG00000272384	ENSG00000272384	46.1	36.1	9.9	0.275	-1.9	1.2e-4	1	0.0075	3	25	37	132	25	10	31	9	20	16	11	4	12	3	7	14	11	5	7	10	16	14	9
ENSG00000129654	FOXJ1	1168.3	87.5	1080.8	12.325	3.6	1.3e-4	1	0.0076	3	6	173	26	186	112	35	2	160	371	410	207	1377	699	368	2910	460	393	460	4666	1369	141	1300
ENSG00000099284	MACROH2A2	1267.2	902.9	364.4	0.404	-1.3	1.3e-4	1	0.0076	3	744	1562	634	647	794	985	812	1045	323	499	546	479	422	439	88	604	233	132	389	363	439	145
ENSG00000273209	ENSG00000273209	38.8	32.1	6.6	0.216	-2.2	1.3e-4	1	0.0076	3	25	90	17	18	11	37	11	48	7	13	11	4	9	4	4	5	13	4	15	0	4	0
ENSG00000163961	RNF168	2715.6	1887.1	828.4	0.439	-1.2	1.3e-4	1	0.0076	3	1135	801	841	1202	1226	3904	3423	2565	557	964	574	680	947	996	628	711	621	932	1018	834	1249	887
ENSG00000182580	EPHB3	4571.5	3481.5	1090	0.313	-1.7	1.3e-4	1	0.0076	3	1742	5679	977	1825	3573	8169	4733	1154	712	785	543	365	468	789	1472	735	1126	2050	1303	1902	1069	1941
ENSG00000173809	TDRD12	313.5	297.1	16.4	0.055	-4.2	1.3e-4	1	0.0077	3	30	27	105	18	24	17	0	2156	14	18	5	6	7	47	4	5	13	3	18	22	45	22
ENSG00000034533	ASTE1	742.2	470.6	271.6	0.577	-0.8	1.3e-4	1	0.0077	3	322	423	437	383	417	659	534	590	311	262	331	241	239	219	234	332	215	251	442	212	247	266
ENSG00000161267	BDH1	761.8	555.4	206.4	0.372	-1.4	1.3e-4	1	0.0077	3	279	530	332	196	411	880	928	887	142	122	217	159	285	163	471	155	96	277	240	108	146	309
ENSG00000131094	C1QL1	74.2	66.9	7.4	0.11	-3.2	1.3e-4	1	0.0077	3	25	45	9	3	14	130	271	38	6	3	3	1	4	4	3	7	7	34	1	16	14	0
ENSG00000116991	SIPA1L2	4712.5	3397.8	1314.8	0.387	-1.4	1.3e-4	1	0.0077	3	2033	2379	784	2415	2837	6343	6017	4374	1162	1108	2011	2167	892	2200	633	1559	1010	1015	1497	1600	1004	549
ENSG00000134480	CCNH	1566.7	594.2	972.4	1.636	0.7	1.3e-4	1	0.0078	3	747	469	705	618	713	492	481	529	1277	951	1414	1027	1076	1062	832	1129	775	691	868	826	959	727
ENSG00000226332	ENSG00000226332	947.5	773.2	174.2	0.225	-2.2	1.3e-4	1	0.0078	3	378	4064	168	293	162	615	202	304	128	152	138	215	201	128	88	205	256	196	175	282	170	105
ENSG00000130768	SMPDL3B	1278.6	216.5	1062.1	4.9	2.3	1.4e-4	1	0.0078	3	87	349	335	226	239	209	39	248	1696	939	1160	3107	2077	441	1397	824	726	737	134	521	159	951
ENSG00000255201	ENSG00000255201	247.2	207.9	39.3	0.19	-2.4	1.4e-4	1	0.0078	3	35	80	39	43	303	248	43	872	34	39	39	21	43	87	10	39	41	18	65	43	58	13
ENSG00000143850	PLEKHA6	1896.6	403.5	1493.1	3.699	1.9	1.4e-4	1	0.0078	3	238	337	556	694	355	189	185	674	1286	818	1503	1697	2730	935	2650	2731	952	111	1497	1712	614	1668
ENSG00000161204	ABCF3	6673.5	4121.8	2551.7	0.619	-0.7	1.4e-4	1	0.0079	3	3212	6367	3287	2815	2891	3972	5142	5288	2270	3000	2641	1843	2502	2658	1940	3112	2785	2658	2001	2565	2822	2927
ENSG00000237015	ENSG00000237015	163.6	110.8	52.9	0.477	-1.1	1.4e-4	1	0.0079	3	98	241	114	81	73	97	82	100	47	52	65	40	55	48	75	77	43	33	43	64	47	51
ENSG00000072201	LNX1	1080.2	891.8	188.4	0.212	-2.2	1.4e-4	1	0.008	3	103	239	351	176	207	887	3869	1302	258	76	152	374	258	104	161	184	106	193	256	215	92	209
ENSG00000167244	IGF2	95.1	88.5	6.6	0.075	-3.7	1.4e-4	1	0.008	3	241	1	26	13	205	143	7	72	1	4	13	2	3	18	0	15	0	1	12	24	0	0
ENSG00000173801	JUP	32882.7	24000.9	8881.9	0.37	-1.4	1.4e-4	1	0.008	3	8827	32317	16661	9559	12145	24004	68302	20192	4374	6550	6522	8819	7593	9324	13893	11005	14682	11823	6449	6629	4362	12321
ENSG00000090530	P3H2	4115.8	3587.4	528.4	0.147	-2.8	1.4e-4	1	0.008	3	668	4391	6284	624	1389	898	14019	426	413	261	691	189	1136	806	175	755	334	199	125	384	1849	81
ENSG00000151715	TMEM45B	1036.1	196.8	839.4	4.269	2.1	1.4e-4	1	0.008	3	215	272	59	217	166	129	286	230	587	667	1163	1365	754	605	1023	1329	53	594	471	850	143	2147
ENSG00000186073	CDIN1	848.3	614.1	234.1	0.381	-1.4	1.4e-4	1	0.008	3	248	451	1241	254	377	347	666	1329	190	162	190	189	175	215	274	189	228	544	268	236	291	127
ENSG00000117394	SLC2A1	31723	27233.9	4489.1	0.165	-2.6	1.4e-4	1	0.0081	3	5103	7654	25296	2428	5764	42341	75463	53822	1982	2134	4729	772	4374	2314	720	8141	6150	9871	1394	1841	10399	8027
ENSG00000169105	CHST14	2498.9	1655.9	843	0.509	-1	1.4e-4	1	0.0081	3	1061	1722	2254	1187	1824	1694	1835	1670	704	968	1145	495	486	934	536	752	1987	728	911	728	794	634
ENSG00000223392	CLDN10-AS1	83.8	1.1	82.7	53.807	5.7	1.5e-4	1	0.0081	3	0	3	1	1	4	0	0	0	128	0	2	100	178	7	269	28	10	291	0	2	38	105
ENSG00000285407	ENSG00000285407	94.8	90.9	3.9	0.047	-4.4	1.5e-4	1	0.0081	3	40	310	98	1	45	73	78	82	0	32	1	0	0	0	0	0	21	0	1	0	0	0
ENSG00000135324	MRAP2	373.1	343.1	29.9	0.087	-3.5	1.5e-4	1	0.0081	3	137	610	88	87	179	395	1161	88	2	13	1	37	5	41	6	160	8	7	88	29	22	0
ENSG00000100263	RHBDD3	3152.3	2002.2	1150.1	0.574	-0.8	1.5e-4	1	0.0081	3	2072	3929	1894	1261	1330	2430	1527	1575	1097	1418	1325	1395	941	1067	1410	1140	1066	848	810	1101	1139	1344
ENSG00000011451	WIZ	5977.7	3546	2431.7	0.686	-0.5	1.5e-4	1	0.0081	3	3104	3911	3158	3101	3558	3365	4563	3608	2397	2072	1947	1552	2583	3060	2735	2771	2559	2570	2251	2149	2636	2762
ENSG00000170465	KRT6C	1516.6	1489.9	26.7	0.017	-5.9	1.5e-4	1	0.0082	3	280	9612	12	55	94	213	1601	52	7	6	15	2	3	0	0	19	15	0	0	0	307	0
ENSG00000124145	SDC4	18352.5	4987.8	13364.8	2.679	1.4	1.5e-4	1	0.0082	3	3026	7589	4061	3909	4269	5998	3178	7872	8851	7335	11193	10338	18409	9583	9284	10602	30464	23119	3719	10503	12515	21192
ENSG00000277534	ENSG00000277534	434.3	366.6	67.7	0.185	-2.4	1.5e-4	1	0.0083	3	79	155	197	46	203	134	170	1949	22	43	82	61	137	23	157	59	36	33	75	92	88	40
ENSG00000115902	SLC1A4	5702.1	4030	1672.1	0.415	-1.3	1.5e-4	1	0.0083	3	2822	4406	2132	2395	2391	2530	4684	10880	1794	1635	2612	2759	518	1261	1466	2291	1407	1205	1787	1248	1695	1732
ENSG00000227471	AKR1B15	667.9	645.8	22.1	0.034	-4.9	1.5e-4	1	0.0083	3	7	93	233	123	9	276	4378	47	11	13	91	2	2	3	29	5	0	0	1	105	42	6
ENSG00000104689	TNFRSF10A	1123.5	344.8	778.7	2.258	1.2	1.5e-4	1	0.0083	3	520	177	410	386	354	231	495	185	636	739	522	627	1860	930	857	736	585	642	436	858	598	876
ENSG00000164342	TLR3	511.9	135.4	376.5	2.781	1.5	1.5e-4	1	0.0083	3	64	94	123	245	183	173	131	70	157	461	367	493	888	169	514	187	304	261	407	469	267	327
ENSG00000133619	KRBA1	2106.6	1397	709.6	0.508	-1	1.5e-4	1	0.0083	3	1058	2532	1569	863	779	1161	2184	1030	607	508	577	498	441	746	740	652	790	1144	766	803	1083	580
ENSG00000065413	ANKRD44	2409.4	803.5	1605.9	1.998	1	1.5e-4	1	0.0084	3	1330	402	559	919	1019	1005	530	664	2235	1237	1181	1216	1174	1828	1296	1249	1888	1087	2397	2364	1899	1432
ENSG00000172164	SNTB1	2426.5	614.4	1812.1	2.949	1.6	1.6e-4	1	0.0084	3	393	502	586	738	862	636	295	903	1669	2247	1672	2436	2981	827	4592	832	995	752	1158	1092	890	3227
ENSG00000115525	ST3GAL5	5031.6	1082	3949.6	3.648	1.9	1.6e-4	1	0.0084	3	1293	1983	612	1775	1052	997	455	489	3801	5466	2703	4168	10039	1704	7295	1479	2962	1794	1622	2823	1350	8088
ENSG00000277496	SLCO4A1-AS2	281.4	78.6	202.8	2.582	1.4	1.6e-4	1	0.0085	3	121	70	35	142	89	105	30	37	139	216	190	179	96	202	302	304	246	154	172	268	206	165
ENSG00000215182	MUC5AC	1715.1	8	1707.1	214.388	7.7	1.6e-4	1	0.0086	3	1	16	3	25	3	2	2	12	35	94	3377	6188	15	17	17	8348	5	9	4090	1604	25	75
ENSG00000129347	KRI1	5580.6	3666.9	1913.7	0.522	-0.9	1.6e-4	1	0.0086	3	6066	6351	4313	2115	1935	2280	4001	2274	3231	1832	1586	1494	1935	2266	1814	2264	1737	1967	1470	1935	1627	1634
ENSG00000130939	UBE4B	4560.8	2858.2	1702.5	0.596	-0.7	1.6e-4	1	0.0086	3	1670	3024	1894	2541	2397	5360	3673	2307	1594	1837	1763	2270	1884	1787	1139	1783	1663	1559	1664	1616	1634	1642
ENSG00000161243	FBXO27	1572	1377.5	194.5	0.141	-2.8	1.6e-4	1	0.0086	3	141	819	433	163	380	2537	681	5866	70	145	91	331	64	109	402	107	856	58	184	91	182	33
ENSG00000244586	WNT5A-AS1	122.7	101.9	20.9	0.202	-2.3	1.6e-4	1	0.0086	3	32	38	110	20	62	154	213	186	5	7	16	6	21	9	13	17	55	9	31	21	76	6
ENSG00000166173	LARP6	1132.1	864	268.1	0.31	-1.7	1.6e-4	1	0.0086	4	616	888	1643	331	729	410	1013	1282	178	332	386	160	96	432	59	364	421	105	539	202	403	77
ENSG00000142949	PTPRF	38426.3	28246.5	10179.8	0.36	-1.5	1.6e-4	1	0.0086	4	4422	24967	55132	11029	14158	37994	31322	46948	4818	7644	7133	9724	10818	5131	12756	8904	10350	14480	7398	10300	12993	20068
ENSG00000255026	ENSG00000255026	1679.3	255.8	1423.6	5.556	2.5	1.7e-4	1	0.0087	4	357	386	239	322	95	209	164	274	868	907	172	1706	3370	910	2104	551	580	492	438	669	726	6437
ENSG00000106278	PTPRZ1	2959.2	2816.2	142.9	0.051	-4.3	1.7e-4	1	0.0087	4	1496	2940	37	1582	1191	2555	6086	6643	5	31	4	96	52	23	457	16	7	7	1054	231	9	9
ENSG00000204634	TBC1D8	4416.8	3005.1	1411.7	0.47	-1.1	1.7e-4	1	0.0087	4	1634	4220	2145	2546	1750	3624	4479	3643	1033	881	2180	2456	988	1673	1219	1609	980	1124	2540	1342	657	1082
ENSG00000182134	TDRKH	1095.1	284.6	810.5	2.846	1.5	1.7e-4	1	0.0087	4	329	105	335	316	407	386	181	218	578	665	614	788	821	478	1956	308	650	1302	329	818	475	1565
ENSG00000124920	MYRF	2624.9	376.2	2248.6	5.968	2.6	1.7e-4	1	0.0087	4	263	716	112	487	506	358	244	324	3260	395	1058	2609	671	1565	2252	4927	3129	2201	119	7614	498	1183
ENSG00000074706	IPCEF1	1056.6	239.6	816.9	3.408	1.8	1.7e-4	1	0.0088	4	267	143	160	330	246	226	91	454	542	349	531	610	1196	517	1965	491	306	485	477	724	858	2386
ENSG00000127418	FGFRL1	2352.4	788.8	1563.6	1.982	1	1.7e-4	1	0.0089	4	597	844	990	858	1021	841	687	472	1234	1127	2910	2358	2142	1028	2335	1484	1259	1342	1180	1498	960	1034
ENSG00000188153	COL4A5	5092.4	4237.8	854.6	0.202	-2.3	1.7e-4	1	0.009	4	1066	6333	2577	2249	3277	5072	9020	4308	428	530	221	1936	314	954	674	560	271	125	3499	714	1632	107
ENSG00000156471	PTDSS1	7276.9	4930	2346.9	0.476	-1.1	1.8e-4	1	0.009	4	3653	2202	3485	2100	3596	11933	6922	5549	1830	2772	2791	1694	2499	2622	2874	2437	2539	2579	1712	1911	2917	1680
ENSG00000037965	HOXC8	203.6	181.5	22.1	0.122	-3	1.8e-4	1	0.009	4	82	156	748	4	117	77	185	83	2	7	32	37	5	18	30	17	5	6	7	2	67	75
ENSG00000070759	TESK2	1378.7	993.6	385.1	0.388	-1.4	1.8e-4	1	0.009	4	406	1003	1181	488	459	860	457	3095	318	480	369	276	253	547	277	584	329	261	579	324	361	433
ENSG00000232803	SLCO4A1-AS1	72.8	10.2	62.6	6.176	2.6	1.8e-4	1	0.009	4	6	2	9	2	8	20	7	28	12	21	118	13	113	60	39	101	46	76	10	167	67	33
ENSG00000179583	CIITA	9838.2	3095.4	6742.8	2.178	1.1	1.8e-4	1	0.009	4	5056	1610	2629	5042	4002	3314	1405	1705	7787	9535	6196	3773	7600	8319	6696	6352	6390	3693	5450	9804	8119	4685
ENSG00000112039	FANCE	1182.4	853.9	328.6	0.385	-1.4	1.8e-4	1	0.009	4	482	515	779	315	334	1168	1530	1708	252	358	233	232	210	286	570	224	375	259	281	289	256	775
ENSG00000123977	DAW1	167.6	9.6	157.9	15.865	4	1.8e-4	1	0.009	4	0	12	29	9	13	6	6	2	222	131	14	181	28	26	6	25	706	179	401	174	94	24
ENSG00000116574	RHOU	2197.6	600.6	1597	2.659	1.4	1.8e-4	1	0.0091	4	520	284	335	1323	452	606	858	427	1134	1200	1690	2219	1029	1882	1533	1151	1030	921	1186	3869	816	2698
ENSG00000188641	DPYD	3144.2	1059.4	2084.8	1.968	1	1.8e-4	1	0.0091	4	1294	282	944	1487	1321	1128	870	1149	1665	2390	2578	2042	1788	1841	3009	1276	2018	1515	1781	2616	1950	2718
ENSG00000104783	KCNN4	4258.1	825.5	3432.6	4.153	2.1	1.8e-4	1	0.0091	4	1984	1187	854	522	892	549	370	246	2576	3466	2329	763	1571	1845	1410	3681	5686	11947	1258	2742	3423	5359
ENSG00000133321	PLAAT4	4164.6	1111.9	3052.7	2.745	1.5	1.8e-4	1	0.0092	4	1680	1572	633	1597	785	1352	629	647	9803	4736	3482	1638	2495	2796	2513	2121	1697	1582	1896	2815	2518	2646
ENSG00000186832	KRT16	11078.1	10624.5	453.6	0.043	-4.6	1.8e-4	1	0.0092	4	1978	24612	8676	653	1948	931	45007	1191	26	165	345	17	104	99	23	3389	157	144	10	123	1710	39
ENSG00000120055	C10orf95	87.5	12	75.5	6.18	2.6	1.8e-4	1	0.0092	4	6	15	9	29	14	6	15	2	139	20	11	58	78	20	147	17	21	73	165	57	43	208
ENSG00000139438	FAM222A	372.7	286.4	86.4	0.302	-1.7	1.9e-4	1	0.0093	4	79	159	616	66	152	571	149	499	50	58	157	59	49	90	95	127	56	59	53	75	83	198
ENSG00000183317	EPHA10	888.2	127.6	760.6	5.965	2.6	1.9e-4	1	0.0096	4	25	140	313	86	64	314	49	30	657	988	671	585	1290	222	1660	672	410	1032	57	1589	159	656
ENSG00000166407	LMO1	53.1	47.2	5.9	0.118	-3.1	1.9e-4	1	0.0096	4	43	63	21	2	14	33	86	116	4	2	1	6	1	1	3	1	7	0	12	0	5	39
ENSG00000111907	TPD52L1	2311.8	1750.5	561.3	0.321	-1.6	1.9e-4	1	0.0096	4	731	2650	1631	797	649	2919	2736	1891	133	265	408	1307	931	539	1192	371	302	222	796	359	603	430
ENSG00000103995	CEP152	1158.7	800.4	358.4	0.448	-1.2	2e-4	1	0.0096	4	651	515	1604	245	655	524	1045	1164	353	344	222	266	409	303	264	252	587	571	286	424	473	263
ENSG00000167670	CHAF1A	1839.4	1214.5	624.9	0.515	-1	2e-4	1	0.0097	4	994	1292	1985	518	1102	869	1407	1549	946	627	436	402	497	689	465	516	621	924	351	615	850	810
ENSG00000135605	TEC	467.2	150.9	316.4	2.095	1.1	2e-4	1	0.0097	4	175	100	148	214	222	171	52	125	289	408	349	407	350	227	322	340	187	422	224	384	222	298
ENSG00000169635	HIC2	1169.3	798.9	370.4	0.464	-1.1	2e-4	1	0.0098	4	791	225	866	501	632	904	607	1865	434	270	260	272	311	303	373	359	395	434	464	285	569	457
ENSG00000135899	SP110	2637.3	934.5	1702.8	1.822	0.9	2e-4	1	0.0098	4	1206	731	788	1296	1147	957	461	890	2002	1619	1471	1673	1265	2169	1116	1573	1911	1629	1824	1275	3091	1221
ENSG00000225968	ELFN1	561.7	438.2	123.4	0.282	-1.8	2e-4	1	0.0098	4	181	648	449	201	282	1380	244	121	118	166	115	95	42	262	26	199	174	185	52	110	114	70
ENSG00000078699	CBFA2T2	5135.1	3265.1	1870	0.573	-0.8	2e-4	1	0.0098	4	1654	4190	2191	2560	2519	2480	4832	5695	2470	1656	1370	1862	1836	2008	1510	1963	1997	1611	2184	2130	2026	1557
ENSG00000085511	MAP3K4	3871.8	2544.8	1327	0.522	-0.9	2e-4	1	0.0099	4	1691	3541	3205	1460	2431	1345	1863	4822	1290	1443	1493	1518	1043	1313	995	1405	1578	1095	1628	1246	1903	628
ENSG00000133937	GSC	72.1	61.6	10.4	0.168	-2.6	2e-4	1	0.0099	4	27	226	67	9	48	46	50	20	6	8	8	1	3	10	43	36	3	3	9	3	4	9
ENSG00000275393	ENSG00000275393	84.8	70.1	14.7	0.211	-2.2	2.1e-4	1	0.0099	4	128	224	18	38	11	57	52	33	22	18	15	22	6	6	20	27	23	0	22	8	11	6
ENSG00000185614	INKA1	338.2	241.9	96.4	0.398	-1.3	2.1e-4	1	0.0099	4	204	473	338	224	117	195	304	80	77	59	60	52	87	108	57	133	111	113	224	88	110	70
ENSG00000149480	MTA2	10550.7	6297.2	4253.4	0.675	-0.6	2.1e-4	1	0.01	4	6040	8388	6453	5268	5105	6940	5619	6565	5156	4815	4168	3657	3662	5614	3391	5004	3891	3519	3110	4096	4999	4466
ENSG00000182197	EXT1	5722.8	3625.8	2097	0.578	-0.8	2.1e-4	1	0.01	4	2020	3894	4756	2837	3738	4251	4559	2951	1374	2026	2465	1682	2403	2374	1380	1961	1550	1727	2598	1594	3546	2678
ENSG00000112041	TULP1	56.8	45	11.8	0.264	-1.9	2.1e-4	1	0.01	4	7	24	23	48	31	112	32	83	6	13	7	5	21	3	13	5	8	21	32	5	9	17
ENSG00000236548	RNF217-AS1	71.1	56.6	14.5	0.257	-2	2.1e-4	1	0.01	4	26	61	66	7	30	130	123	10	6	10	10	14	19	7	20	11	12	12	25	22	31	4
ENSG00000104327	CALB1	316.4	292	24.4	0.084	-3.6	2.1e-4	1	0.01	4	4	2	80	21	493	4	1305	427	15	12	14	14	100	16	16	5	48	18	37	16	20	11
ENSG00000135454	B4GALNT1	727.7	604.2	123.4	0.205	-2.3	2.1e-4	1	0.01	5	248	122	924	124	289	2083	989	55	76	92	353	61	46	172	47	148	180	212	106	57	128	50
ENSG00000010278	CD9	26425.8	19426.4	6999.4	0.36	-1.5	2.1e-4	1	0.0101	5	19420	14594	18724	5871	11236	16276	46761	22529	2328	13996	9192	9400	8426	6116	1475	7718	8218	9330	5104	3382	5463	7844
ENSG00000149968	MMP3	2069.6	1978.9	90.7	0.045	-4.5	2.1e-4	1	0.0101	5	5316	38	7326	207	1065	66	1058	755	9	54	118	11	20	3	0	207	36	6	4	5	224	573
ENSG00000147119	CHST7	738.8	543.2	195.6	0.361	-1.5	2.1e-4	1	0.0101	5	362	554	313	271	267	571	1620	388	186	224	178	133	142	431	132	241	215	196	274	167	179	40
ENSG00000183741	CBX6	8068.8	5636.5	2432.3	0.432	-1.2	2.1e-4	1	0.0101	5	3423	5051	7074	5021	2880	11970	7534	2139	2169	2346	1434	1049	2913	3642	4125	2328	1846	2366	3270	3110	2383	1071
ENSG00000261235	HSD17B2-AS1	79.1	70	9.1	0.136	-2.9	2.2e-4	1	0.0102	5	30	177	76	4	5	39	101	128	11	1	22	17	4	4	14	12	0	1	34	3	2	2
ENSG00000185480	PARPBP	399.6	280	119.6	0.427	-1.2	2.2e-4	1	0.0104	5	220	186	488	72	276	366	258	374	91	111	134	111	103	91	88	61	170	170	71	92	190	191
ENSG00000248329	APELA	100.7	90.6	10.1	0.112	-3.2	2.2e-4	1	0.0104	5	126	2	179	56	257	22	41	42	4	9	28	9	1	7	1	33	28	0	15	0	4	2
ENSG00000096060	FKBP5	7933.2	1776.8	6156.5	3.466	1.8	2.2e-4	1	0.0104	5	2418	567	1612	1393	1491	1752	989	3992	2577	9291	16654	4745	9867	3515	3283	4693	6462	6047	1129	2566	8732	6630
ENSG00000185252	ZNF74	1618	1055.5	562.5	0.533	-0.9	2.3e-4	1	0.0105	5	1047	1093	479	714	831	1170	1500	1610	657	432	452	728	559	468	872	451	387	832	486	341	554	656
ENSG00000179593	ALOX15B	3617.2	439.2	3178	7.233	2.9	2.3e-4	1	0.0105	5	157	837	409	519	353	340	265	634	1816	2628	8205	4684	7105	615	11000	911	1499	1410	65	856	984	2714
ENSG00000177383	MAGEF1	3762.4	2503.5	1258.9	0.503	-1	2.3e-4	1	0.0105	5	1597	4587	1228	962	2078	3617	3313	2646	984	1180	1102	1084	2077	1006	1308	963	1415	1048	1142	1210	1183	1923
ENSG00000124098	FAM210B	5930.5	3912.4	2018.1	0.516	-1	2.3e-4	1	0.0106	5	1937	3475	4051	2472	3790	3108	4173	8293	1266	2060	2129	2736	2152	1654	3270	1997	2891	1402	2209	1589	1233	1666
ENSG00000179965	ZNF771	390.8	263	127.8	0.487	-1	2.3e-4	1	0.0106	5	214	552	142	168	251	231	258	288	174	156	178	109	144	129	167	145	94	119	113	61	90	110
ENSG00000017260	ATP2C1	9074.5	5920.8	3153.8	0.533	-0.9	2.3e-4	1	0.0106	5	2801	4445	8007	3111	6478	9106	7297	6121	2173	3827	3485	2131	2434	2389	2627	3131	2633	5857	3004	3100	3652	3710
ENSG00000132517	SLC52A1	729.4	619.1	110.3	0.179	-2.5	2.3e-4	1	0.0107	5	87	342	151	389	37	551	3130	266	274	77	33	137	83	48	75	51	48	194	242	94	67	121
ENSG00000151849	CENPJ	1640.5	1035.8	604.7	0.584	-0.8	2.4e-4	1	0.0108	5	855	1523	1409	634	1049	997	1019	800	857	600	603	713	719	365	447	505	494	798	719	539	690	417
ENSG00000133687	TMTC1	1613.6	1154.6	459	0.398	-1.3	2.4e-4	1	0.0109	5	571	363	1063	837	872	1313	2693	1525	207	406	271	438	398	765	412	429	840	351	812	368	531	198
ENSG00000135362	PRR5L	5032.4	4050.8	981.6	0.242	-2	2.4e-4	1	0.0109	5	1165	1797	19492	855	1942	2678	2702	1775	973	1517	747	459	439	1154	326	745	2058	557	1460	853	1935	520
ENSG00000187134	AKR1C1	18019.7	16869.5	1150.2	0.068	-3.9	2.4e-4	1	0.0109	5	3668	7400	275	1312	939	28429	91780	1153	318	387	2093	2647	135	667	4211	877	345	138	1177	2818	251	39
ENSG00000280200	ENSG00000280200	18.5	3.2	15.2	4.783	2.3	2.4e-4	1	0.0109	5	4	2	3	2	1	9	2	3	12	15	18	44	20	10	24	20	18	7	3	18	2	2
ENSG00000235513	L3MBTL2-AS1	152.1	108.6	43.5	0.401	-1.3	2.4e-4	1	0.0109	5	27	100	114	76	86	169	119	178	35	41	48	33	31	28	30	25	71	49	105	38	29	46
ENSG00000067066	SP100	6046.8	2281.6	3765.2	1.65	0.7	2.4e-4	1	0.0109	5	2552	1558	3537	2642	2855	1964	1710	1435	4767	4206	3726	3859	3467	4223	2389	3291	3454	4243	3781	3338	4939	3030
ENSG00000026950	BTN3A1	9104.1	3289.5	5814.6	1.767	0.8	2.4e-4	1	0.0109	5	4488	3982	2762	4878	3752	2638	1827	1989	7699	6659	5376	3706	4813	5015	5168	5968	6405	5228	5733	7672	7799	4163
ENSG00000102302	FGD1	1714.8	1147.1	567.7	0.495	-1	2.4e-4	1	0.0109	5	869	1142	1148	860	1239	667	2038	1214	346	695	564	371	586	709	250	527	823	1039	632	362	688	356
ENSG00000142632	ARHGEF19	4167.6	3011.2	1156.4	0.384	-1.4	2.4e-4	1	0.011	5	1033	4848	1322	1450	2799	6518	2331	3789	1381	988	960	2311	1401	613	2129	684	729	1429	930	1478	589	567
ENSG00000171988	JMJD1C	4969.6	1767.8	3201.9	1.811	0.9	2.4e-4	1	0.011	5	2053	966	1624	1936	2425	1793	1407	1938	2507	1739	2274	5473	3120	4604	3436	2384	4241	2679	3743	3339	2822	2465
ENSG00000180628	PCGF5	2220.1	818.5	1401.6	1.712	0.8	2.5e-4	1	0.011	5	959	553	791	957	1017	784	898	589	1277	1185	2429	1801	984	1264	1188	1028	1785	1327	1805	1385	1226	938
ENSG00000237523	LINC00857	150.4	36.8	113.6	3.056	1.6	2.5e-4	1	0.011	5	27	52	44	52	60	18	28	13	129	59	105	111	93	47	109	89	129	196	38	61	144	281
ENSG00000082701	GSK3B	4224.3	2644.6	1579.7	0.597	-0.7	2.5e-4	1	0.011	5	1340	1717	2372	2174	3128	3261	4229	2936	1145	1472	1389	1448	1337	1468	1679	1453	1402	2189	1952	1533	2240	1409
ENSG00000069011	PITX1	2298.5	1875.5	423	0.225	-2.1	2.5e-4	1	0.0111	5	552	4142	415	779	1214	1859	2202	3841	668	574	26	193	453	182	757	331	486	271	248	46	749	938
ENSG00000180264	ADGRD2	175.3	168.5	6.8	0.041	-4.6	2.5e-4	1	0.0111	5	1	999	39	4	4	28	155	118	36	1	0	1	0	1	3	1	8	30	12	0	0	2
ENSG00000161642	ZNF385A	7319.8	4971.1	2348.7	0.473	-1.1	2.5e-4	1	0.0111	5	3487	5196	3585	3016	2670	8162	6552	7101	2061	4239	4093	1405	1351	2541	1112	3149	1861	1798	1473	2788	2535	2476
ENSG00000158825	CDA	1117.6	82.6	1034.9	12.472	3.6	2.5e-4	1	0.0111	5	190	39	31	185	58	46	65	47	4441	1626	387	115	144	394	119	432	1180	706	66	84	4345	450
ENSG00000250208	FZD10-AS1	549	446.1	102.9	0.231	-2.1	2.5e-4	1	0.0112	5	400	315	219	241	194	1343	747	110	71	56	244	70	25	316	40	171	56	19	171	89	72	40
ENSG00000183914	DNAH2	1297.2	138.6	1158.6	8.363	3.1	2.5e-4	1	0.0112	5	27	118	15	612	24	70	108	135	1246	679	120	663	2601	516	990	275	149	1924	3296	1535	612	1614
ENSG00000198183	BPIFA1	932	14.9	917.1	61.283	5.9	2.6e-4	1	0.0113	5	1	21	16	58	0	6	2	15	18	1750	201	608	15	409	0	884	20	79	3233	5144	233	246
ENSG00000119283	TRIM67	56.2	46.9	9.3	0.199	-2.3	2.6e-4	1	0.0113	5	17	14	248	18	24	40	6	8	16	6	8	7	12	4	24	7	10	7	6	3	5	15
ENSG00000177084	POLE	5936.2	3694.2	2241.9	0.607	-0.7	2.6e-4	1	0.0114	6	3289	5939	3812	2127	3020	3769	3328	4270	2780	2065	1881	1200	2000	2382	1683	2049	2745	2948	1885	2651	2699	2419
ENSG00000255571	MIR9-3HG	625.9	514.5	111.4	0.217	-2.2	2.6e-4	1	0.0114	6	235	258	1037	216	256	134	370	1610	62	523	69	106	28	72	39	105	61	37	105	132	181	40
ENSG00000179152	TCAIM	1261.3	444.4	816.9	1.838	0.9	2.6e-4	1	0.0115	6	465	345	351	512	553	468	392	469	612	756	799	1613	1038	492	1152	543	697	1005	609	676	589	856
ENSG00000185112	FAM43A	2779.8	2255.1	524.6	0.233	-2.1	2.7e-4	1	0.0116	6	1234	359	246	1606	1138	4615	1573	7270	366	357	252	149	307	1633	303	603	590	390	1133	319	690	253
ENSG00000113845	TIMMDC1	4933.7	3145	1788.7	0.569	-0.8	2.7e-4	1	0.0117	6	2466	3532	5712	1890	1801	2752	4236	2771	1408	2292	1967	1389	1465	1863	1803	1995	1193	2261	1400	1390	2432	2184
ENSG00000258534	ENSG00000258534	163	120.2	42.7	0.354	-1.5	2.7e-4	1	0.0117	6	66	327	122	68	20	99	149	111	68	39	52	33	29	13	45	51	73	40	49	37	29	40
ENSG00000243753	HLA-L	86.3	22.8	63.6	2.793	1.5	2.7e-4	1	0.0117	6	17	10	13	22	46	37	15	22	50	46	48	36	33	64	106	35	60	56	60	159	60	77
ENSG00000093009	CDC45	1310.3	1028.6	281.6	0.274	-1.9	2.7e-4	1	0.0117	6	1224	1004	1578	120	568	821	1056	1858	314	296	188	63	297	216	124	145	312	759	28	236	471	494
ENSG00000091409	ITGA6	12094.7	8909.1	3185.6	0.358	-1.5	2.7e-4	1	0.0117	6	7037	3352	17340	4478	4992	3433	24795	5846	1710	3625	2543	3049	1757	4560	2040	4800	4552	1272	3799	2434	5866	2591
ENSG00000164683	HEY1	3025.6	2486.6	539	0.217	-2.2	2.7e-4	1	0.0117	6	494	7463	426	676	1347	1741	1379	6367	146	497	306	476	925	301	116	404	306	677	541	671	231	1949
ENSG00000136522	MRPL47	2209	1461	748	0.512	-1	2.7e-4	1	0.0117	6	1400	2199	1627	493	1105	1527	1775	1562	683	1053	957	570	949	604	654	684	620	950	318	453	912	1065
ENSG00000132274	TRIM22	9503.8	3340.8	6163.1	1.845	0.9	2.8e-4	1	0.0118	6	4037	2951	2730	4309	4102	3628	1717	3252	5998	4314	6569	6521	6401	6268	4307	5050	6383	3610	5851	7237	13036	4738
ENSG00000101146	RAE1	2920.1	1787.6	1132.4	0.633	-0.7	2.8e-4	1	0.0119	6	1926	1979	1182	1082	1511	2752	1424	2445	922	1159	1254	1106	1165	1038	1004	1240	1583	1063	996	968	1219	1137
ENSG00000166897	ELFN2	771.2	68.4	702.8	10.232	3.4	2.8e-4	1	0.0119	6	6	141	45	216	55	37	34	13	1453	520	120	445	734	81	988	123	1734	726	47	61	706	2101
ENSG00000076641	PAG1	3600.3	1085.1	2515.1	2.318	1.2	2.8e-4	1	0.0119	6	1496	390	829	1051	1342	1639	743	1191	2010	1222	1567	1812	3614	2470	2950	1379	3383	2934	1619	2386	1993	5873
ENSG00000171462	DLK2	749.9	619.4	130.5	0.21	-2.2	2.8e-4	1	0.0119	6	156	2110	57	253	124	1032	198	1025	111	137	46	61	42	101	82	92	159	194	321	91	67	323
ENSG00000170439	TMT1B	468.6	54.2	414.4	7.618	2.9	2.9e-4	1	0.0121	6	32	47	30	92	73	29	6	125	564	971	208	75	908	104	1225	312	283	354	19	80	79	619
ENSG00000164045	CDC25A	501.2	372.2	128.9	0.346	-1.5	2.9e-4	1	0.0121	6	417	309	548	100	304	208	269	823	97	138	104	42	108	125	80	71	251	196	34	150	273	136
ENSG00000269486	ERVK9-11	63.3	47.2	16.1	0.342	-1.5	2.9e-4	1	0.0121	6	59	58	20	49	43	61	43	45	26	7	12	7	11	6	33	9	26	9	40	19	16	4
ENSG00000114859	CLCN2	921.5	641.9	279.6	0.436	-1.2	2.9e-4	1	0.0121	6	266	843	314	333	389	805	1064	1121	212	156	150	158	363	254	332	225	408	396	209	370	298	384
ENSG00000267056	ENSG00000267056	921.6	905.8	15.9	0.017	-5.8	2.9e-4	1	0.0122	6	110	0	0	33	10	2845	4248	0	17	1	19	5	0	3	79	7	0	0	21	70	0	0
ENSG00000186854	TRABD2A	863.3	206	657.3	3.18	1.7	2.9e-4	1	0.0122	6	287	100	405	295	207	145	86	123	549	596	341	229	493	745	1252	492	402	2018	358	298	590	839
ENSG00000196776	CD47	9884	3304.2	6579.8	1.991	1	2.9e-4	1	0.0122	6	4327	3556	2973	3634	3338	2484	3675	2447	4424	4971	5761	7140	12981	3796	8138	3791	3370	6119	5424	7967	6367	11868
ENSG00000185963	BICD2	5524.4	3536.4	1988.1	0.562	-0.8	2.9e-4	1	0.0122	6	2539	1894	3633	1942	2741	3937	8016	3589	1821	1871	1906	1719	1719	2227	1815	1732	1973	2006	2231	2181	2825	1807
ENSG00000143147	GPR161	2096.4	1475	621.4	0.421	-1.2	2.9e-4	1	0.0122	6	1449	1223	2396	1194	1515	1473	1737	813	282	563	643	470	793	900	220	735	1220	334	757	328	1213	242
ENSG00000064012	CASP8	3010	1065.2	1944.8	1.825	0.9	2.9e-4	1	0.0122	6	1691	537	952	1263	1118	948	724	1289	3298	1525	1455	1282	2377	1433	2287	1821	1692	1390	1722	2400	2029	2516
ENSG00000163785	RYK	4574.9	2840.4	1734.6	0.611	-0.7	2.9e-4	1	0.0122	6	1426	1931	3140	1883	3130	4392	3790	3031	1211	1695	1813	1875	2033	1613	1767	1569	1307	2206	1932	1602	1944	1717
ENSG00000185838	GNB1L	687.3	461	226.3	0.491	-1	3e-4	1	0.0122	6	425	511	716	207	239	305	377	908	276	332	248	119	217	216	165	260	223	280	183	179	235	235
ENSG00000137802	MAPKBP1	4458.5	3000.6	1457.9	0.486	-1	3e-4	1	0.0122	6	1351	2127	3526	2412	2616	2236	5670	4067	1184	1058	1013	989	1329	2030	1026	1385	1573	1090	1755	3494	1459	1025
ENSG00000161217	PCYT1A	8323.4	5644.4	2679.1	0.475	-1.1	3e-4	1	0.0122	6	3505	6236	2465	3636	2930	12965	10391	3027	2422	3241	2742	1868	2417	2558	2259	2639	2018	3617	2337	2915	3811	2663
ENSG00000176619	LMNB2	7847.1	5467.4	2379.7	0.435	-1.2	3e-4	1	0.0122	6	3930	3461	10005	1899	4491	4225	6166	9562	2631	2368	1593	1086	2158	2213	2038	1672	2593	4498	1099	1670	4277	3420
ENSG00000205221	VIT	160.6	147.2	13.4	0.092	-3.4	3e-4	1	0.0122	6	10	46	17	8	65	860	17	155	4	40	19	10	2	53	0	11	8	3	18	13	2	4
ENSG00000224251	ENSG00000224251	265.2	245.8	19.5	0.08	-3.6	3e-4	1	0.0122	6	48	146	9	31	12	235	1458	27	23	7	39	28	1	14	76	16	7	0	6	46	4	6
ENSG00000116035	VAX2	192.8	149	43.8	0.295	-1.8	3e-4	1	0.0122	6	40	222	79	45	93	94	207	412	67	31	30	85	9	38	70	21	73	58	38	26	47	20
ENSG00000148634	HERC4	3398	1362.4	2035.6	1.494	0.6	3e-4	1	0.0122	6	1418	939	1387	1619	1645	1291	1278	1322	2048	1536	1899	2379	1796	1726	1612	1581	2919	2650	2039	2090	2130	2094
ENSG00000139364	TMEM132B	178.4	157.4	21	0.133	-2.9	3e-4	1	0.0122	6	24	14	79	9	41	937	9	146	13	13	23	6	10	9	42	17	31	9	38	18	52	13
ENSG00000114554	PLXNA1	19789.3	14381.9	5407.4	0.376	-1.4	3e-4	1	0.0122	6	5578	13362	41786	5713	10806	12041	15949	9820	3417	10760	4029	2000	4561	4055	3663	5909	10036	3921	3632	3803	9094	6824
ENSG00000129691	ASH2L	4503.9	3062.4	1441.5	0.471	-1.1	3e-4	1	0.0122	6	1555	1056	2028	1645	2760	2910	6933	5612	949	1522	1518	1916	1907	1392	1900	1412	1314	1583	1304	1202	1219	1043
ENSG00000166813	KIF7	1497.6	1049.6	448	0.427	-1.2	3e-4	1	0.0122	6	588	1414	564	659	1038	918	1185	2031	313	442	428	194	552	513	309	475	785	964	402	277	469	149
ENSG00000176049	JAKMIP2	283	217.2	65.7	0.303	-1.7	3e-4	1	0.0122	6	111	627	141	103	285	167	183	121	78	98	158	56	37	101	19	145	43	33	35	48	51	18
ENSG00000124343	XG	281.9	255.1	26.8	0.106	-3.2	3e-4	1	0.0123	6	1	139	576	178	142	7	810	188	31	92	17	5	4	11	22	61	35	1	52	27	0	17
ENSG00000137203	TFAP2A	1825.9	1431.9	394	0.275	-1.9	3e-4	1	0.0123	7	432	1825	982	647	1159	882	2865	2663	337	178	55	294	378	57	636	480	215	734	320	166	1029	637
ENSG00000246526	LINC02481	122	36.5	85.5	2.328	1.2	3.1e-4	1	0.0124	7	56	32	13	62	34	35	32	28	151	56	71	54	90	54	115	68	64	102	63	112	74	123
ENSG00000278948	ENSG00000278948	153.8	111.1	42.7	0.383	-1.4	3.1e-4	1	0.0126	7	164	96	61	113	66	149	200	40	25	37	23	14	37	24	37	47	73	36	49	64	90	42
ENSG00000188385	JAKMIP3	460.4	389.4	71	0.183	-2.5	3.1e-4	1	0.0126	7	231	544	204	116	41	1185	739	55	173	21	75	41	19	41	175	51	94	16	181	65	31	11
ENSG00000132423	COQ3	536	359.1	176.9	0.492	-1	3.1e-4	1	0.0126	7	286	727	361	125	221	321	325	507	154	230	256	133	164	141	175	172	169	267	175	123	166	151
ENSG00000001561	ENPP4	1286.6	298.1	988.5	3.311	1.7	3.2e-4	1	0.0126	7	228	100	528	390	403	445	110	181	252	694	1088	2324	1087	402	1612	488	397	1121	862	1009	554	1949
ENSG00000165140	FBP1	3754.2	629.4	3124.8	4.962	2.3	3.2e-4	1	0.0126	7	1115	321	212	1352	897	614	276	248	1907	11289	5941	3167	2079	1623	2037	2688	534	2668	936	2424	403	6051
ENSG00000170214	ADRA1B	97	12.1	84.9	6.931	2.8	3.2e-4	1	0.0126	7	4	11	4	41	14	6	0	17	35	29	26	53	41	65	29	15	88	205	301	69	96	136
ENSG00000276317	ENSG00000276317	64.4	15.9	48.6	3.042	1.6	3.2e-4	1	0.0127	7	29	3	5	16	20	22	22	10	19	48	30	50	18	55	85	55	73	61	40	61	34	51
ENSG00000226816	ENSG00000226816	117	99.9	17.1	0.173	-2.5	3.2e-4	1	0.0127	7	39	10	309	98	122	20	6	195	15	3	25	6	9	1	20	25	10	56	29	19	5	17
ENSG00000259005	ENSG00000259005	55.4	14.5	40.9	2.84	1.5	3.2e-4	1	0.0127	7	5	6	11	21	16	11	28	18	65	31	22	32	57	38	42	28	18	86	27	54	23	50
ENSG00000132781	MUTYH	2650.2	1823.9	826.4	0.453	-1.1	3.2e-4	1	0.0127	7	1071	2886	1799	840	712	1212	1006	5065	1129	938	819	681	679	947	655	1041	709	735	631	764	877	964
ENSG00000279778	ENSG00000279778	121.2	109.2	12	0.11	-3.2	3.2e-4	1	0.0127	7	5	56	87	55	48	2	95	526	5	16	6	8	8	10	0	7	13	1	65	11	18	0
ENSG00000113719	ERGIC1	11757.6	4223.2	7534.4	1.784	0.8	3.2e-4	1	0.0127	7	4133	3802	4352	5976	5578	4710	2700	2535	6492	8090	8351	10131	8596	6150	8070	6040	14017	6595	5051	4906	6153	6839
ENSG00000185479	KRT6B	6325	6182.8	142.2	0.023	-5.4	3.3e-4	1	0.0128	7	1268	15484	533	148	1090	1356	29112	471	6	10	186	6	4	1	4	1169	145	1	0	0	459	0
ENSG00000167695	TLCD3A	2474.1	1724	750.1	0.435	-1.2	3.3e-4	1	0.013	7	774	1507	1671	791	1295	2451	4591	712	766	476	978	799	877	655	876	1021	572	922	333	449	906	872
ENSG00000236200	KDM4A-AS1	263.4	180.2	83.1	0.462	-1.1	3.3e-4	1	0.013	7	61	199	146	110	121	195	207	403	106	69	68	93	98	50	56	87	106	59	111	75	105	81
ENSG00000086570	FAT2	4474.5	4010.9	463.6	0.115	-3.1	3.4e-4	1	0.0131	7	1618	8089	4417	3026	757	2961	9484	1735	488	490	50	72	505	40	24	53	94	93	1329	134	2917	202
ENSG00000064655	EYA2	2183	1890.2	292.7	0.155	-2.7	3.4e-4	1	0.0131	7	118	5540	1708	1009	1150	355	1323	3919	122	529	351	196	53	173	30	1276	274	39	726	169	96	64
ENSG00000159231	CBR3	418.2	324.8	93.5	0.289	-1.8	3.4e-4	1	0.0131	7	264	246	454	76	107	814	564	73	119	256	155	56	45	41	136	71	40	92	59	49	65	125
ENSG00000005469	CROT	1529.9	1022	507.9	0.497	-1	3.4e-4	1	0.0131	7	515	1483	916	954	734	952	1073	1549	424	536	572	401	341	335	379	635	367	1035	821	547	500	217
ENSG00000099901	RANBP1	5554.1	3593.1	1960.9	0.546	-0.9	3.4e-4	1	0.0131	7	5597	3435	4124	1443	2485	3193	3936	4532	2098	2454	2263	1869	1836	1828	1438	1805	1646	3331	934	1313	2282	2356
ENSG00000204264	PSMB8	4336.5	1493.2	2843.3	1.904	0.9	3.4e-4	1	0.0131	7	2617	1345	1255	1521	1448	1398	1555	807	3633	3577	3720	1549	2701	2254	3658	2187	2053	2774	1344	2544	3111	4701
ENSG00000231770	TMEM44-AS1	633.2	452.2	181	0.4	-1.3	3.4e-4	1	0.0132	7	253	1280	187	245	197	786	396	274	189	169	145	76	213	188	271	265	132	191	189	151	215	140
ENSG00000250067	YJEFN3	1304.1	962.5	341.6	0.355	-1.5	3.4e-4	1	0.0132	7	892	3262	683	441	451	265	537	1169	607	383	279	139	337	335	335	644	387	332	304	250	139	312
ENSG00000246090	ENSG00000246090	802.7	615.6	187.1	0.304	-1.7	3.4e-4	1	0.0132	7	69	1000	387	623	276	571	1379	620	120	78	75	342	305	151	165	108	121	345	429	166	155	59
ENSG00000111962	UST	1096.2	793.8	302.4	0.381	-1.4	3.4e-4	1	0.0132	7	295	429	909	361	793	977	1605	981	252	213	217	620	341	343	141	333	207	71	594	212	249	441
ENSG00000117500	TMED5	3273.9	1120.6	2153.3	1.922	0.9	3.5e-4	1	0.0134	8	1587	472	960	1104	1193	1282	972	1395	1648	2223	2231	3994	1635	1065	2460	1393	2079	2674	1736	1769	1926	3313
ENSG00000227300	KRT16P2	3906.8	222.9	3683.9	16.599	4.1	3.5e-4	1	0.0135	8	47	531	21	157	68	790	58	111	26697	1114	548	1762	2754	1200	2457	772	177	6113	105	1592	3322	2962
ENSG00000164929	BAALC	713.4	582.2	131.1	0.225	-2.1	3.5e-4	1	0.0135	8	162	1493	134	289	228	165	692	1495	52	111	104	77	175	267	22	149	154	34	386	185	85	35
ENSG00000116044	NFE2L2	10765.6	7047.2	3718.4	0.528	-0.9	3.6e-4	1	0.0135	8	4535	5714	6062	4790	3809	7260	15574	8634	2980	3971	3382	5147	2906	4813	3780	3939	2770	2268	3888	5273	2266	4674
ENSG00000125871	MGME1	2187.9	1321	866.9	0.656	-0.6	3.6e-4	1	0.0135	8	1276	1548	858	1100	1353	1284	1361	1788	857	909	1034	865	805	782	649	647	1003	986	583	842	1159	1016
ENSG00000143013	LMO4	6305.7	4398.6	1907.1	0.434	-1.2	3.6e-4	1	0.0135	8	2752	5572	2933	2438	4704	4846	2561	9383	1700	2563	2575	1895	1149	1663	882	2939	1892	639	4052	1476	2121	1153
ENSG00000240065	PSMB9	3370.7	1087.9	2282.8	2.097	1.1	3.6e-4	1	0.0136	8	1790	768	1407	947	1010	1361	851	569	3816	3231	2958	882	1720	2141	1655	1716	1775	2304	1083	2388	2957	3333
ENSG00000174891	RSRC1	1495.7	978.6	517.1	0.529	-0.9	3.6e-4	1	0.0136	8	562	733	1389	378	912	1178	1514	1163	421	600	599	380	384	445	358	448	600	812	402	434	598	758
ENSG00000203799	CCDC162P	1199.2	1046.9	152.4	0.146	-2.8	3.6e-4	1	0.0136	8	134	2741	1610	334	79	421	1273	1783	645	56	201	76	47	61	30	45	30	28	206	99	38	571
ENSG00000164023	SGMS2	1640.9	374.5	1266.4	3.382	1.8	3.6e-4	1	0.0136	8	165	87	365	388	772	430	170	619	319	621	1250	2853	2509	675	1459	632	734	2338	887	1028	838	1587
ENSG00000196187	TMEM63A	10267.4	3530.6	6736.8	1.908	0.9	3.6e-4	1	0.0136	8	2872	3880	2937	4232	3837	4043	2434	4010	7826	4365	4357	6763	11034	4568	7223	6358	4722	5334	6009	9264	3390	13102
ENSG00000144283	PKP4	6749.8	4405	2344.8	0.532	-0.9	3.6e-4	1	0.0136	8	1791	5559	4335	4008	2281	3808	4298	9160	2839	1697	1334	2582	2010	3357	2926	1984	2074	2335	2929	2622	1986	2152
ENSG00000197757	HOXC6	339.2	265.4	73.8	0.277	-1.8	3.6e-4	1	0.0136	8	75	413	711	47	217	186	205	269	42	21	114	142	28	50	98	60	38	42	81	21	175	121
ENSG00000170423	KRT78	71.5	63.2	8.3	0.135	-2.9	3.7e-4	1	0.0136	8	8	55	83	147	43	11	142	17	27	6	2	5	1	0	3	13	3	0	1	35	2	18
ENSG00000144746	ARL6IP5	7719.9	2476.5	5243.4	2.117	1.1	3.7e-4	1	0.0136	8	4011	1138	3551	2610	3946	2208	1159	1189	3409	7643	6212	6699	4581	3339	3466	4283	6324	5615	3651	5077	5162	7947
ENSG00000203760	CENPW	816.6	599.8	216.9	0.362	-1.5	3.7e-4	1	0.0137	8	606	967	921	153	474	200	750	727	279	283	276	82	184	193	53	199	309	313	69	147	401	248
ENSG00000186529	CYP4F3	3596.8	3452.6	144.2	0.042	-4.6	3.7e-4	1	0.0138	8	419	118	111	259	144	14540	12013	17	17	5	430	29	140	146	135	909	35	6	59	94	5	9
ENSG00000144476	ACKR3	5347.4	4170.9	1176.6	0.282	-1.8	3.7e-4	1	0.0138	8	1091	4879	2781	1533	2348	8090	8992	3653	607	799	1414	343	356	2821	451	1472	3785	1011	859	493	1506	555
ENSG00000271936	ENSG00000271936	162	111.9	50.1	0.448	-1.2	3.8e-4	1	0.0138	8	92	146	188	49	80	107	80	153	61	52	23	28	46	55	39	29	73	93	32	53	52	66
ENSG00000163781	TOPBP1	4143	2682.6	1460.4	0.544	-0.9	3.8e-4	1	0.0139	8	1618	1460	3307	1274	2505	4433	4076	2788	1248	1266	1179	1077	1455	1369	1225	1123	1236	2523	1316	1672	1870	1886
ENSG00000134352	IL6ST	8833.2	2662.4	6170.9	2.318	1.2	3.8e-4	1	0.014	8	2398	937	2603	4474	3516	3452	2169	1750	4175	3337	5067	10293	7847	5749	7901	3095	5710	3922	13267	6615	6182	3232
ENSG00000197520	FAM177B	196.6	16	180.6	11.063	3.5	3.9e-4	1	0.0141	8	48	28	7	8	10	7	2	18	162	88	1116	97	30	107	17	341	76	6	127	41	285	35
ENSG00000051341	POLQ	1156.5	880.9	275.6	0.313	-1.7	3.9e-4	1	0.0141	8	502	947	1723	203	729	1005	752	1186	226	231	170	76	227	178	148	112	307	964	59	365	408	388
ENSG00000129159	KCNC1	121.9	105	16.9	0.16	-2.6	3.9e-4	1	0.0141	8	18	494	17	20	10	29	6	246	12	3	6	13	15	18	19	9	17	24	40	22	20	18
ENSG00000136527	TRA2B	11324.7	6909.4	4415.4	0.639	-0.6	3.9e-4	1	0.0142	8	5960	4726	5795	4062	6130	8786	9242	10574	3403	3575	4462	4545	5679	4157	4358	3732	4674	4503	4403	4141	5542	4641
ENSG00000062524	LTK	1576.6	325.6	1250.9	3.843	1.9	3.9e-4	1	0.0142	8	383	529	192	339	202	246	523	191	438	1973	813	584	5051	424	480	789	1755	1007	505	2432	478	784
ENSG00000116478	HDAC1	10857.9	6726.8	4131.1	0.614	-0.7	3.9e-4	1	0.0143	8	6145	11293	7923	4455	4160	8926	6263	4649	5156	4073	4031	3988	3710	5714	2719	4647	3894	4149	3781	3679	4817	3478
ENSG00000186847	KRT14	27572.9	27269	303.9	0.011	-6.5	3.9e-4	1	0.0143	8	3814	5079	8387	4881	953	2	193883	1153	5	101	19	5	12	31	6	216	13	4	1	0	3813	28
ENSG00000205220	PSMB10	1664.8	594.6	1070.1	1.799	0.8	4e-4	1	0.0145	9	1008	415	468	605	645	797	446	373	1284	1280	1443	654	955	1164	768	1341	1002	740	688	1195	1430	1038
ENSG00000018236	CNTN1	1510.4	1394	116.4	0.083	-3.6	4e-4	1	0.0146	9	206	11	1902	62	2001	1767	7	5196	81	112	172	33	37	168	3	67	144	7	342	89	366	9
ENSG00000253414	LINC01605	95.6	81.1	14.4	0.18	-2.5	4e-4	1	0.0146	9	11	37	19	20	31	134	231	166	3	27	13	18	1	7	9	21	15	3	59	3	14	9
ENSG00000106211	HSPB1	48653.3	36198.8	12454.6	0.344	-1.5	4.1e-4	1	0.0147	9	15963	108178	46033	14826	11802	25652	48986	18150	16213	19195	12705	4434	13923	12171	7650	10762	7198	15199	7821	10008	5844	31241
ENSG00000146555	SDK1	4453.7	3387.2	1066.4	0.315	-1.7	4.1e-4	1	0.0148	9	2604	6322	1061	2220	1482	5553	3656	4200	176	762	671	3421	679	1100	1113	875	845	437	1733	728	329	2061
ENSG00000092929	UNC13D	8873.4	2246.9	6626.5	2.948	1.6	4.1e-4	1	0.0148	9	3611	3646	1093	3351	2343	1907	896	1128	6460	10663	3118	4298	1711	4723	3131	5120	9540	15792	2891	8665	6815	9844
ENSG00000185633	NDUFA4L2	5487.7	4209	1278.7	0.304	-1.7	4.1e-4	1	0.0148	9	2002	8415	2525	1757	1536	4177	8811	4449	700	878	962	1101	905	1785	406	1871	1344	1097	365	942	466	5080
ENSG00000069974	RAB27A	3401	1165.8	2235.2	1.917	0.9	4.1e-4	1	0.0148	9	1822	661	1272	1464	1300	1152	1028	627	1609	1800	1748	4106	2859	1699	2840	1399	2600	2400	1191	1836	2157	3049
ENSG00000230747	ENSG00000230747	50.9	14	36.9	2.585	1.4	4.2e-4	1	0.0148	9	27	15	9	13	16	13	7	12	81	35	24	12	40	54	29	43	23	18	35	56	43	24
ENSG00000154102	C16orf74	819.7	642.1	177.6	0.277	-1.9	4.2e-4	1	0.0148	9	1457	1135	194	214	96	970	720	351	171	190	192	162	57	217	254	155	298	22	284	49	323	112
ENSG00000048540	LMO3	2561	334.4	2226.6	6.656	2.7	4.2e-4	1	0.0148	9	40	969	96	644	291	382	88	165	2655	712	2157	6380	5423	768	2551	397	124	3943	1046	1653	784	2580
ENSG00000171204	TMEM126B	1776.4	648.2	1128.1	1.74	0.8	4.2e-4	1	0.0148	9	787	445	625	540	960	762	370	697	1321	1354	1495	1524	1062	668	1590	773	972	1029	822	867	1204	1113
ENSG00000178607	ERN1	5279.2	1944.8	3334.4	1.715	0.8	4.2e-4	1	0.0149	9	1642	1134	2227	2356	2130	1560	1668	2841	2805	3424	5493	3747	2741	3781	3680	4315	2106	1831	3240	3225	3750	2544
ENSG00000178184	PARD6G	973.6	696.9	276.7	0.397	-1.3	4.2e-4	1	0.0149	9	515	618	1847	479	777	276	496	567	227	272	199	145	192	570	191	185	271	319	688	255	246	114
ENSG00000243155	ENSG00000243155	140.8	112.2	28.5	0.254	-2	4.2e-4	1	0.0149	9	49	545	51	65	43	62	75	8	43	27	30	42	30	6	36	19	20	22	35	40	25	24
ENSG00000188807	TMEM201	1769.7	1127.1	642.6	0.57	-0.8	4.2e-4	1	0.0149	9	615	1695	615	977	818	2065	1131	1101	657	493	493	528	523	917	750	575	651	655	813	746	572	623
ENSG00000166133	RPUSD2	681.3	433.2	248.1	0.573	-0.8	4.2e-4	1	0.0149	9	471	616	352	259	325	426	478	539	212	247	261	241	300	290	345	253	334	126	217	150	251	246
ENSG00000087510	TFAP2C	1582.4	1235.5	346.9	0.281	-1.8	4.2e-4	1	0.0149	9	1021	896	606	343	1025	2428	1305	2260	336	190	281	513	671	102	442	172	83	83	200	416	125	1243
ENSG00000143384	MCL1	47945.7	17275.2	30670.4	1.775	0.8	4.3e-4	1	0.015	9	17345	12621	18946	21966	13755	15113	19094	19362	29656	26663	56947	37843	33258	44386	21455	37091	20772	17148	26090	26244	26326	25507
ENSG00000164442	CITED2	6575.9	1892	4683.9	2.476	1.3	4.3e-4	1	0.015	9	1115	1476	3210	2280	1421	2561	621	2452	3993	2822	6700	4201	7331	4469	9228	3228	7446	4644	3236	4597	1464	2215
ENSG00000183742	MACC1	1330.9	306	1024.9	3.344	1.7	4.3e-4	1	0.0151	9	316	547	164	377	456	121	133	334	1176	766	683	1253	2706	455	789	1045	430	331	483	3011	594	626
ENSG00000173947	CIMAP3	579.7	58	521.7	8.941	3.2	4.3e-4	1	0.0151	9	28	95	17	185	56	42	6	35	279	384	123	1058	251	193	597	247	43	96	3010	725	70	228
ENSG00000197362	ZNF786	875.3	559	316.3	0.566	-0.8	4.3e-4	1	0.0151	9	357	849	501	344	310	805	817	489	295	340	241	388	260	256	404	263	321	399	334	354	345	228
ENSG00000137872	SEMA6D	1329.2	996.8	332.4	0.334	-1.6	4.4e-4	1	0.0151	9	752	245	824	721	1183	1315	2142	792	170	202	112	373	507	236	264	189	878	233	794	400	217	79
ENSG00000143061	IGSF3	4251.6	3092.4	1159.2	0.375	-1.4	4.4e-4	1	0.0151	9	1179	7259	2515	2556	2047	3468	4632	1083	1001	200	648	1727	886	868	2370	831	1288	1820	835	1943	912	900
ENSG00000156735	BAG4	2165.9	1603.2	562.6	0.351	-1.5	4.4e-4	1	0.0152	9	603	370	723	427	1229	1387	2626	5461	378	698	579	790	911	337	743	380	598	611	557	411	502	382
ENSG00000174871	CNIH2	233	171.9	61.1	0.356	-1.5	4.4e-4	1	0.0152	9	120	562	83	71	101	248	52	138	60	59	71	37	33	92	23	85	51	68	80	86	72	39
ENSG00000109103	UNC119	4588	2920.2	1667.7	0.571	-0.8	4.4e-4	1	0.0153	9	2494	4339	5843	1602	1808	1920	1991	3365	2135	1751	1740	1506	1063	1753	1499	1799	1899	1822	1288	1538	1665	1890
ENSG00000106268	NUDT1	1457.6	1005	452.6	0.45	-1.2	4.4e-4	1	0.0153	9	1536	1405	1612	312	689	569	636	1281	685	633	643	189	342	478	273	396	448	548	190	478	433	601
ENSG00000173852	DPY19L1	3681.9	1065	2616.9	2.456	1.3	4.4e-4	1	0.0153	9	990	459	1395	853	1829	882	1097	1015	1893	3233	2272	1811	2155	1012	3209	1017	2826	3650	894	2554	4252	5858
ENSG00000132434	LANCL2	1597.8	966.5	631.3	0.653	-0.6	4.5e-4	1	0.0153	10	1171	1208	1121	742	940	997	608	945	646	584	642	614	536	662	662	693	861	715	651	398	724	450
ENSG00000150471	ADGRL3	429.1	331.9	97.2	0.293	-1.8	4.5e-4	1	0.0153	10	364	217	1093	150	146	182	375	128	44	101	66	114	93	247	11	85	98	34	205	116	74	73
ENSG00000228109	MELTF-AS1	795.2	604	191.2	0.317	-1.7	4.5e-4	1	0.0153	10	292	2199	526	212	174	410	593	426	255	285	241	108	142	97	99	175	114	571	222	137	123	108
ENSG00000112837	TBX18	211.1	190.5	20.6	0.109	-3.2	4.5e-4	1	0.0153	10	9	378	834	42	98	156	4	3	71	29	15	3	6	14	4	23	71	3	21	14	9	6
ENSG00000159335	PTMS	14650.4	9272.2	5378.1	0.58	-0.8	4.5e-4	1	0.0154	10	10658	13225	8107	7332	8498	7622	7519	11217	3888	8086	5830	4859	4188	7813	2452	6725	6039	6651	5272	4004	6308	3179
ENSG00000002726	AOC1	661.8	72.6	589.1	8.046	3	4.5e-4	1	0.0154	10	131	38	52	79	162	64	43	12	375	723	121	407	747	161	1195	1035	702	58	74	61	2538	51
ENSG00000146166	LGSN	528.5	7.8	520.7	66.047	6	4.6e-4	1	0.0155	10	14	6	1	18	4	6	0	13	240	161	236	4996	6	18	868	13	493	0	10	5	29	215
ENSG00000133710	SPINK5	1382	1157.2	224.8	0.195	-2.4	4.6e-4	1	0.0155	10	287	2140	580	2180	934	318	700	2119	442	93	218	865	292	138	85	219	15	33	467	43	31	206
ENSG00000170786	SDR16C5	2596.5	433.8	2162.8	4.988	2.3	4.6e-4	1	0.0155	10	144	787	409	407	389	411	580	343	3295	2173	3353	595	8914	795	1682	600	2616	600	248	712	569	4127
ENSG00000255135	EMSY-DT	296.3	208	88.3	0.425	-1.2	4.6e-4	1	0.0155	10	149	688	103	89	111	171	142	211	131	82	99	77	85	80	85	84	74	65	116	69	112	77
ENSG00000109762	SNX25	1605.9	541.5	1064.4	1.966	1	4.6e-4	1	0.0155	10	455	377	487	748	697	689	573	306	998	750	1410	915	2531	1069	1423	768	650	1072	728	767	904	916
ENSG00000148600	CDHR1	769.8	654.1	115.7	0.177	-2.5	4.6e-4	1	0.0155	10	206	2091	78	464	72	208	2062	52	234	152	60	29	19	146	70	61	140	47	187	78	305	92
ENSG00000272141	ENSG00000272141	1435.1	1187.8	247.4	0.208	-2.3	4.6e-4	1	0.0156	10	363	6148	375	420	305	887	513	491	176	69	296	375	475	84	438	685	61	208	290	102	112	92
ENSG00000176083	ZNF683	563.6	128.1	435.4	3.395	1.8	4.6e-4	1	0.0156	10	83	143	101	221	102	178	144	53	1127	483	132	36	263	432	501	211	483	288	311	818	352	659
ENSG00000198087	CD2AP	3300.5	961.6	2338.9	2.434	1.3	4.6e-4	1	0.0156	10	842	404	757	662	968	1312	1168	1580	2421	1573	1189	3828	2158	1305	4208	997	1740	2594	1328	2608	1401	5394
ENSG00000136026	CKAP4	12340.5	8173.8	4166.7	0.51	-1	4.7e-4	1	0.0156	10	5815	8581	13658	4742	10692	7234	5668	9000	1970	5438	7958	4856	3011	3457	3322	4512	3947	3550	2421	2220	6734	4938
ENSG00000271781	ENSG00000271781	170.8	131.2	39.5	0.302	-1.7	4.7e-4	1	0.0156	10	124	408	45	40	56	152	45	180	47	72	39	13	76	26	39	31	51	62	9	26	22	40
ENSG00000105825	TFPI2	4842.6	84.1	4758.4	56.876	5.8	4.7e-4	1	0.0156	10	60	48	139	25	21	108	56	216	17966	127	118	200	517	80	7072	196	8077	160	100	201	139	31665
ENSG00000100056	ESS2	2028.3	1238.6	789.6	0.638	-0.6	4.7e-4	1	0.0156	10	1141	1780	1021	797	800	1273	1525	1572	964	1048	772	741	679	992	536	896	707	806	672	658	827	757
ENSG00000160224	AIRE	600	554	46	0.083	-3.6	4.7e-4	1	0.0157	10	139	35	4073	32	50	42	21	40	129	27	38	27	15	80	10	103	104	3	13	13	56	26
ENSG00000152779	SLC16A12	76.6	15.2	61.4	3.953	2	4.7e-4	1	0.0157	10	6	22	26	7	12	20	11	18	12	60	36	121	118	40	13	27	58	36	177	19	87	55
ENSG00000232006	ENSG00000232006	99.7	91.9	7.8	0.09	-3.5	4.7e-4	1	0.0157	10	38	95	343	7	22	127	75	28	1	52	22	2	1	13	1	5	0	0	12	0	0	0
ENSG00000138231	DBR1	1338.8	808.1	530.6	0.657	-0.6	4.8e-4	1	0.0157	10	739	712	978	494	892	961	957	732	532	571	485	400	478	445	464	523	562	824	555	457	520	613
ENSG00000106078	COBL	693.9	151	542.9	3.589	1.8	4.8e-4	1	0.0158	10	143	193	113	300	161	202	21	75	487	539	351	511	542	586	213	437	947	49	1149	493	246	1050
ENSG00000175324	LSM1	1411.3	963.4	447.9	0.466	-1.1	4.8e-4	1	0.0158	10	711	443	582	390	831	997	1659	2094	304	631	660	536	707	324	474	445	395	448	217	352	383	395
ENSG00000174567	GOLT1A	461	43.9	417.1	9.422	3.2	4.8e-4	1	0.0158	10	19	131	23	62	16	51	9	40	310	392	493	889	1463	141	1087	151	169	4	44	164	22	511
ENSG00000160471	COX6B2	656.4	583.8	72.6	0.124	-3	4.9e-4	1	0.0162	11	32	304	1886	191	1434	75	129	619	27	33	83	41	4	17	4	400	69	127	74	33	99	6
ENSG00000258674	ENSG00000258674	126.7	86.6	40.1	0.463	-1.1	4.9e-4	1	0.0162	11	99	108	81	58	60	46	118	123	79	43	23	21	42	33	36	67	56	22	32	45	23	39
ENSG00000171476	HOPX	8267.9	1478.8	6789.1	4.591	2.2	5e-4	1	0.0165	11	1413	2209	1000	1124	2411	1031	1454	1188	9841	4198	9108	16739	16255	2291	5103	2615	1800	10633	183	5368	1316	9598
ENSG00000121578	B4GALT4	2988.5	1976.4	1012.1	0.512	-1	5e-4	1	0.0165	11	2054	2532	1876	883	975	2778	2745	1968	603	975	1309	1008	739	773	658	2300	656	987	1111	749	1016	1286
ENSG00000179455	MKRN3	183.8	167.2	16.6	0.099	-3.3	5e-4	1	0.0165	11	16	206	377	13	122	0	24	580	35	44	4	3	4	3	0	17	3	4	27	53	29	6
ENSG00000101452	DHX35	2186	1462.2	723.8	0.495	-1	5.1e-4	1	0.0166	11	920	1236	757	1003	1178	1730	875	3999	1349	665	767	659	459	691	609	633	650	560	862	778	872	579
ENSG00000102230	PCYT1B	216.3	183.4	32.9	0.179	-2.5	5.1e-4	1	0.0167	11	58	84	360	47	217	299	241	161	11	27	13	27	11	30	0	40	18	10	203	46	18	7
ENSG00000090520	DNAJB11	4105.3	2485.1	1620.2	0.652	-0.6	5.1e-4	1	0.0168	11	2348	2491	2135	1455	2262	2963	3300	2927	1199	1632	1816	1825	1301	1447	1277	2020	2079	1814	1030	1376	1814	2053
ENSG00000079999	KEAP1	6295	4109	2186	0.532	-0.9	5.2e-4	1	0.0168	11	7499	3539	4200	2023	2501	4457	7292	1361	2440	2233	2487	2503	2149	1932	2973	2136	1945	2096	1672	1702	1787	2549
ENSG00000101187	SLCO4A1	1134.3	221.2	913.1	4.139	2	5.2e-4	1	0.0168	11	132	128	183	164	126	432	342	263	306	183	2088	326	1657	1151	309	1055	1686	262	108	1793	1053	806
ENSG00000119917	IFIT3	2389.1	747.9	1641.2	2.193	1.1	5.2e-4	1	0.0169	11	793	746	1328	645	878	720	314	559	1245	1583	2050	1730	1343	691	1100	1072	2309	1576	806	1333	2394	3745
ENSG00000109063	MYH3	727.6	488	239.6	0.491	-1	5.2e-4	1	0.0169	11	289	698	550	476	355	452	467	617	417	275	254	126	112	395	147	361	225	163	342	191	222	125
ENSG00000100029	PES1	6002.4	3667.2	2335.1	0.637	-0.7	5.2e-4	1	0.0169	11	5547	4591	3713	2324	2619	3347	3606	3591	2109	2978	2598	1881	1986	2834	3226	2527	1679	2299	1532	1744	2647	2652
ENSG00000145604	SKP2	1960.5	1308.2	652.3	0.498	-1	5.3e-4	1	0.0169	11	1015	1551	1007	649	1722	1097	1674	1751	610	359	428	508	764	395	631	295	1190	1309	746	451	675	771
ENSG00000140534	TICRR	1240.3	961.8	278.6	0.289	-1.8	5.3e-4	1	0.017	11	786	759	1135	142	721	808	1094	2249	210	224	205	36	255	156	111	109	526	983	111	215	408	351
ENSG00000197121	PGAP1	1959.8	1437	522.8	0.364	-1.5	5.3e-4	1	0.017	11	564	563	1759	363	710	1787	2310	3440	454	309	262	670	777	442	172	269	378	928	974	585	601	498
ENSG00000158985	CDC42SE2	4400	1641.9	2758.1	1.68	0.7	5.3e-4	1	0.017	11	2363	605	1372	1570	1818	2259	1267	1881	3633	2221	2814	3109	2461	2897	2987	1979	2340	1988	2894	2987	3085	3219
ENSG00000169474	SPRR1A	886.2	849.1	37.1	0.044	-4.5	5.4e-4	1	0.0171	11	228	805	140	220	1159	73	4113	55	109	41	3	1	49	0	0	268	0	0	0	2	0	46
ENSG00000134247	PTGFRN	7368.3	4810.2	2558.1	0.532	-0.9	5.4e-4	1	0.0171	11	4157	8559	4761	5147	5788	3984	3789	2297	1977	3248	3344	2614	1395	2391	1871	3416	3868	2579	1930	1119	4004	2057
ENSG00000130540	SULT4A1	271.8	251.5	20.3	0.08	-3.7	5.4e-4	1	0.0171	11	5	1345	117	38	205	143	28	131	6	4	44	0	4	27	3	31	2	1	13	139	4	6
ENSG00000178295	GEN1	2190.5	1399	791.5	0.566	-0.8	5.4e-4	1	0.0171	11	1528	1795	1405	810	1138	1130	1508	1878	957	552	506	604	542	463	589	775	1112	1512	796	797	1018	858
ENSG00000105767	CADM4	1960.8	1474.8	486.1	0.33	-1.6	5.4e-4	1	0.0172	12	577	2615	726	741	1373	1385	832	3549	120	246	462	874	360	378	264	604	957	1137	609	483	166	145
ENSG00000119866	BCL11A	2136.3	1630.5	505.8	0.31	-1.7	5.4e-4	1	0.0173	12	739	1050	1500	528	1656	1020	836	5715	587	242	133	306	221	924	1241	327	431	236	1077	260	567	529
ENSG00000265190	ANXA8	1378.6	1239.6	139	0.112	-3.2	5.5e-4	1	0.0173	12	754	1925	3432	547	226	307	2699	27	126	354	57	63	6	65	3	309	445	19	212	43	242	2
ENSG00000143473	KCNH1	77.6	65.5	12.1	0.185	-2.4	5.6e-4	1	0.0176	12	11	48	9	40	13	103	297	3	12	2	6	9	6	11	10	3	31	12	18	21	23	6
ENSG00000121743	GJA3	136.3	122.4	13.9	0.111	-3.2	5.6e-4	1	0.0178	12	4	16	655	9	28	53	123	91	13	4	6	5	0	3	19	12	17	74	7	2	9	24
ENSG00000171174	RBKS	368.5	116.5	252	2.16	1.1	5.6e-4	1	0.0178	12	133	186	116	163	71	136	62	65	213	283	126	544	189	347	332	268	223	239	203	198	170	193
ENSG00000232133	IMPDH1P10	37	9.5	27.5	2.829	1.5	5.7e-4	1	0.0179	12	5	2	14	11	16	6	7	15	22	29	33	13	58	24	10	32	10	31	27	49	25	22
ENSG00000225138	SLC9A3-AS1	6457.3	5045.5	1411.8	0.28	-1.8	5.7e-4	1	0.0179	12	4238	20812	4065	1880	595	937	3740	4097	1373	832	772	352	3260	1831	842	2245	1160	1468	2403	1065	1275	887
ENSG00000100376	FAM118A	6428.7	4650.2	1778.4	0.382	-1.4	5.7e-4	1	0.018	12	2766	16988	2299	2427	1748	1595	6623	2756	1830	2797	1792	1631	1779	2458	839	2620	1253	1958	1600	1500	1825	1016
ENSG00000092068	SLC7A8	5789.1	4421.6	1367.4	0.309	-1.7	5.7e-4	1	0.018	12	2681	2796	1223	2710	1726	11647	11095	1495	832	2571	1172	1342	435	2595	1521	1823	2795	405	1282	770	574	1027
ENSG00000188730	VWC2	107.6	97.1	10.4	0.107	-3.2	5.8e-4	1	0.018	12	6	8	496	28	60	108	69	2	4	5	3	16	6	17	4	12	2	0	24	51	2	0
ENSG00000103932	RPAP1	3109	1850.1	1258.9	0.68	-0.6	5.8e-4	1	0.018	12	1327	1807	1928	1459	1739	1730	2092	2719	874	1218	1187	1301	1428	1498	1701	1119	1598	1018	1297	1136	1031	1218
ENSG00000011332	DPF1	147.2	113.2	33.9	0.299	-1.7	5.8e-4	1	0.018	12	123	151	29	31	44	189	114	225	13	24	20	16	24	55	13	27	28	105	21	14	78	37
ENSG00000257859	CASC18	71.1	61.6	9.5	0.157	-2.7	5.8e-4	1	0.018	12	28	306	56	25	62	0	13	3	9	17	19	17	3	6	1	15	15	3	18	3	5	2
ENSG00000165476	REEP3	3493.3	910	2583.3	2.838	1.5	5.8e-4	1	0.0181	12	1002	656	934	752	1385	972	799	780	1169	1814	1597	10139	1972	999	4106	945	3598	2963	1219	1796	1834	2015
ENSG00000176485	PLAAT3	1719	504.9	1214.1	2.404	1.3	5.8e-4	1	0.0181	12	647	383	401	740	485	942	300	141	2186	1149	851	935	1330	1127	1971	1456	506	759	933	2168	565	1062
ENSG00000272902	TBC1D8-AS1	95.1	66.1	29	0.439	-1.2	5.9e-4	1	0.0182	13	34	68	83	43	51	151	71	28	12	24	21	27	32	27	59	32	30	19	44	21	23	35
ENSG00000162738	VANGL2	4318.4	3245.8	1072.6	0.33	-1.6	5.9e-4	1	0.0183	13	1242	3129	4128	1152	2459	4558	5201	4097	303	378	498	591	1326	903	796	749	2354	3650	1083	442	1511	433
ENSG00000103154	NECAB2	140.8	118.2	22.5	0.193	-2.4	5.9e-4	1	0.0183	13	67	33	27	30	15	604	157	13	27	47	23	6	22	34	11	44	46	16	9	10	7	13
ENSG00000005884	ITGA3	32717.3	5494.6	27222.6	4.954	2.3	5.9e-4	1	0.0184	13	3404	9562	8172	5806	3574	4859	7013	1567	7441	33605	6062	13443	22189	6025	8190	11720	51845	130792	4867	18731	37445	28762
ENSG00000178078	STAP2	3774.9	2777.8	997.1	0.359	-1.5	6e-4	1	0.0184	13	764	7226	5114	981	1958	1207	3447	1525	1562	972	1037	1126	1755	671	1963	1195	433	789	554	612	318	973
ENSG00000105281	SLC1A5	10949.1	7675.5	3273.6	0.427	-1.2	6e-4	1	0.0184	13	4185	4064	22746	4305	2816	7109	5020	11159	3110	3949	5329	4244	3229	2189	4079	3047	1987	2101	2471	2761	1802	5533
ENSG00000180543	TSPYL5	2039.8	1577.8	462	0.293	-1.8	6e-4	1	0.0185	13	1224	834	2033	730	1750	2495	95	3461	255	1097	1221	226	322	536	111	375	613	169	603	379	289	272
ENSG00000167378	IRGQ	3674.8	2277.4	1397.4	0.614	-0.7	6e-4	1	0.0185	13	1758	2863	2927	1776	1872	1604	1357	4062	985	1411	1419	1847	1198	1265	1044	1521	1815	1192	1280	1629	1726	1232
ENSG00000154957	ZNF18	1407.8	889.1	518.6	0.584	-0.8	6e-4	1	0.0185	13	723	1013	914	572	576	693	1849	773	754	614	598	398	465	574	320	635	512	482	523	456	480	450
ENSG00000178662	CSRNP3	517.6	430.6	86.9	0.201	-2.3	6e-4	1	0.0185	13	43	50	2322	169	187	90	160	424	59	75	58	185	31	60	62	59	129	33	249	57	114	46
ENSG00000146955	RAB19	40.6	5.9	34.7	5.753	2.5	6e-4	1	0.0185	13	5	2	13	9	5	11	0	2	19	13	19	8	31	16	53	5	8	136	16	72	40	50
ENSG00000173230	GOLGB1	14577	8754.8	5822.2	0.665	-0.6	6.1e-4	1	0.0185	13	5318	13982	8309	7560	8184	6426	11457	8802	6207	6275	6320	5516	5427	5654	5494	6602	4056	6743	6535	4809	5642	6231
ENSG00000187840	EIF4EBP1	4977.7	3705	1272.7	0.344	-1.5	6.1e-4	1	0.0185	13	1815	2927	1629	772	2323	4264	7271	8639	1102	1992	2165	475	2331	760	1466	1092	712	2227	240	848	1157	1251
ENSG00000164463	CREBRF	1920.6	700.1	1220.4	1.743	0.8	6.1e-4	1	0.0185	13	710	338	747	742	1034	821	560	649	988	1169	1098	1659	1766	1002	1623	605	1278	981	1727	1219	1036	935
ENSG00000134830	C5AR2	897.6	168.5	729.1	4.314	2.1	6.1e-4	1	0.0185	13	303	109	128	331	227	81	43	126	314	1574	2766	1241	384	281	606	1125	463	342	131	352	264	364
ENSG00000144847	IGSF11	164	144.8	19.3	0.133	-2.9	6.1e-4	1	0.0185	13	191	14	357	8	25	270	265	28	8	9	6	32	1	26	46	72	7	0	35	8	18	2
ENSG00000121864	ZNF639	2161.6	1352.1	809.5	0.599	-0.7	6.1e-4	1	0.0185	13	1042	938	1318	659	1336	1956	2219	1349	630	815	808	696	913	597	748	584	978	1227	841	647	962	887
ENSG00000118276	B4GALT6	485.3	373.6	111.6	0.299	-1.7	6.1e-4	1	0.0186	13	113	90	986	127	291	147	295	940	31	75	78	194	87	74	56	68	131	248	150	148	173	50
ENSG00000182013	PNMA8A	2286.7	1991.8	294.9	0.148	-2.8	6.2e-4	1	0.0189	13	227	58	11633	306	979	384	913	1434	64	534	272	163	582	178	576	119	180	46	420	153	56	786
ENSG00000177646	ACAD9	3992.9	2447.1	1545.8	0.632	-0.7	6.3e-4	1	0.0189	13	1587	4318	2072	1853	2233	2730	2191	2593	1202	2266	1738	1034	1695	1573	1402	1787	1084	2031	1300	1479	1544	1506
ENSG00000171606	ZNF274	3675.8	1479.4	2196.4	1.484	0.6	6.3e-4	1	0.0189	13	1597	1935	1386	1597	1578	1148	1280	1314	1994	1767	1872	2380	2412	1969	1541	2296	2719	3095	1932	3107	1932	1734
ENSG00000112782	CLIC5	1075	220.8	854.3	3.868	2	6.3e-4	1	0.0189	13	157	202	118	515	284	301	69	120	546	230	512	2564	1433	894	270	740	1901	200	396	1431	397	446
ENSG00000187980	PLA2G2C	19.7	3.4	16.4	4.639	2.2	6.3e-4	1	0.019	14	5	5	1	12	2	2	0	0	34	19	14	12	30	7	24	17	7	18	1	22	13	11
ENSG00000126705	AHDC1	6027.9	4033	1994.9	0.495	-1	6.4e-4	1	0.0191	14	1335	4662	8780	3238	2932	5032	4485	1800	1912	1280	1163	1218	2348	2025	1647	1844	1851	2216	3190	3146	2352	1737
ENSG00000108846	ABCC3	16514.9	2981	13533.9	4.541	2.2	6.4e-4	1	0.0192	14	2395	1866	1834	3328	2806	5748	5304	567	19482	7618	8223	13065	16123	2632	37110	9710	10704	5483	1724	45702	2851	9047
ENSG00000070718	AP3M2	2845.1	1681.8	1163.4	0.692	-0.5	6.4e-4	1	0.0192	14	1571	1363	1611	1211	1549	1741	2402	2006	1558	1062	1048	1204	1108	1427	1186	1151	1150	1186	1142	1114	1237	714
ENSG00000124831	LRRFIP1	8582.9	3411.6	5171.3	1.516	0.6	6.5e-4	1	0.0193	14	3396	3334	3376	3930	3973	3549	3865	1870	3874	4403	5195	6217	5533	6686	7235	6384	4096	4658	4871	4787	4600	3859
ENSG00000131504	DIAPH1	11306.5	4411.6	6894.9	1.563	0.6	6.5e-4	1	0.0193	14	5772	3063	3243	5401	4280	4877	4414	4243	6710	7160	6326	5187	5771	8068	10325	6434	5705	9646	4039	6903	7369	6885
ENSG00000285665	TOP1P1	90.9	68.5	22.4	0.328	-1.6	6.5e-4	1	0.0193	14	36	293	34	56	24	46	34	25	22	12	14	28	28	11	32	32	21	36	32	18	14	13
ENSG00000197565	COL4A6	2099.2	1902.1	197.1	0.103	-3.3	6.5e-4	1	0.0194	14	341	5976	546	1118	1098	114	4281	1743	59	98	14	125	10	533	65	97	25	3	1205	151	363	11
ENSG00000253563	NKX2-1-AS1	547.9	44.6	503.3	11.234	3.5	6.5e-4	1	0.0194	14	0	186	6	55	22	62	11	15	1145	260	226	333	1177	112	540	64	150	821	18	360	141	1699
ENSG00000077327	SPAG6	340	18.8	321.3	17.091	4.1	6.5e-4	1	0.0194	14	2	19	11	79	5	11	21	2	29	219	23	160	836	85	253	141	13	83	2216	395	25	20
ENSG00000114251	WNT5A	4636.2	3645.6	990.6	0.272	-1.9	6.6e-4	1	0.0194	14	1364	1075	5127	564	3676	5840	5832	5687	597	250	1167	573	989	341	213	1008	2605	371	989	593	3441	731
ENSG00000010292	NCAPD2	7994	5468.8	2525.2	0.462	-1.1	6.6e-4	1	0.0196	14	8837	3403	7536	1841	3586	4767	6849	6931	1814	2603	1454	1393	1587	2347	1780	1711	4015	4901	1553	1825	3968	4402
ENSG00000109189	USP46	2062.1	1508.1	553.9	0.368	-1.4	6.7e-4	1	0.0197	14	712	277	666	724	662	1352	5817	1855	323	417	455	671	554	317	544	540	484	803	766	623	643	615
ENSG00000122882	ECD	2139.1	908.9	1230.2	1.354	0.4	6.7e-4	1	0.0197	14	1005	862	1001	922	927	845	817	892	1199	907	1323	1515	1282	1265	1185	1069	1220	1426	1056	1148	1188	1440
ENSG00000134569	LRP4	2042.2	1581.8	460.4	0.291	-1.8	6.7e-4	1	0.0197	14	483	3206	1501	397	1517	992	786	3772	76	425	152	261	298	307	221	233	616	1390	1149	400	619	299
ENSG00000157107	FCHO2	2363.5	766.1	1597.4	2.085	1.1	6.7e-4	1	0.0197	14	782	226	621	797	1302	836	780	785	913	1467	2055	3627	1555	1163	2298	1009	1535	1070	1127	1744	1074	1726
ENSG00000116157	GPX7	1697.1	1125.6	571.4	0.508	-1	6.8e-4	1	0.0199	14	1291	1824	1113	592	1447	1126	890	722	702	858	718	403	597	442	330	448	557	631	371	231	1220	492
ENSG00000143546	S100A8	6521.4	5422.9	1098.5	0.203	-2.3	6.8e-4	1	0.02	15	4238	4093	1085	6389	1492	610	18129	7347	974	1716	3777	1215	338	1643	205	2696	504	843	69	563	327	509
ENSG00000230943	LINC02541	617.6	507.6	110	0.217	-2.2	6.8e-4	1	0.02	15	178	1597	454	108	143	476	694	411	89	154	113	48	22	45	42	163	55	7	545	65	130	62
ENSG00000259485	LINC02253	175.4	165.5	9.9	0.058	-4.1	6.9e-4	1	0.02	15	59	553	407	9	19	143	21	113	1	0	2	1	0	0	0	49	0	0	1	40	0	44
ENSG00000143367	TUFT1	4303.9	3144.5	1159.4	0.369	-1.4	6.9e-4	1	0.02	15	1097	2463	3104	781	1372	4782	9589	1968	1189	532	1091	1412	1525	524	1260	1027	2474	1167	367	1379	897	1388
ENSG00000149557	FEZ1	1794.4	1395.1	399.3	0.286	-1.8	6.9e-4	1	0.02	15	577	567	922	714	1408	259	5623	1091	242	408	453	349	261	887	134	497	294	133	1009	574	217	132
ENSG00000255920	CCND2-AS1	151.9	114	37.9	0.334	-1.6	6.9e-4	1	0.02	15	65	356	69	60	64	9	108	181	47	33	33	27	69	55	30	36	35	18	66	27	36	18
ENSG00000267313	KC6	380.1	348.4	31.7	0.092	-3.4	6.9e-4	1	0.0201	15	90	798	594	12	373	162	282	476	1	80	8	9	176	1	1	19	2	0	38	8	99	2
ENSG00000006118	TMEM132A	9450.6	6743	2707.6	0.401	-1.3	7e-4	1	0.0202	15	5007	12584	5129	2252	4950	8244	9589	6189	2087	2317	1901	1473	2663	1753	659	2463	6469	4420	931	3217	5270	2283
ENSG00000023171	GRAMD1B	880.7	285.6	595.1	2.083	1.1	7e-4	1	0.0202	15	377	113	202	396	364	265	116	452	670	683	750	343	394	628	733	739	891	523	476	556	677	268
ENSG00000165816	VWA2	952	125.8	826.2	6.567	2.7	7e-4	1	0.0202	15	37	116	51	240	208	121	67	166	279	194	130	1258	1238	165	4899	171	663	1112	495	281	96	586
ENSG00000180316	PNPLA1	53.1	42.5	10.6	0.256	-2	7e-4	1	0.0202	15	58	32	15	21	23	39	99	53	17	6	6	5	5	40	11	28	3	10	4	3	0	11
ENSG00000065809	FAM107B	6460.3	2106.1	4354.2	2.067	1	7e-4	1	0.0202	15	3225	1236	2058	2503	3079	1989	1099	1660	3667	3346	5520	12122	2458	4693	3568	4807	3481	2579	3872	3123	4037	3686
ENSG00000172379	ARNT2	1347.5	976.1	371.4	0.38	-1.4	7e-4	1	0.0203	15	274	616	2033	664	1799	568	1418	437	228	220	324	510	377	661	406	535	588	73	438	261	415	163
ENSG00000099797	TECR	7456.7	4666.1	2790.6	0.598	-0.7	7e-4	1	0.0203	15	4347	5963	4204	2746	2885	4190	4668	8326	3409	3050	3027	1972	3029	3157	2015	3699	2202	2650	2387	1827	2293	4351
ENSG00000184828	ZBTB7C	1827.8	1458.2	369.6	0.254	-2	7.1e-4	1	0.0203	15	360	2209	514	742	638	577	3497	3129	69	752	219	913	301	264	259	825	111	68	763	253	265	112
ENSG00000165322	ARHGAP12	2633.2	898.8	1734.4	1.931	0.9	7.1e-4	1	0.0204	15	605	802	642	859	975	845	1269	1193	2017	1172	1900	3094	2349	654	2134	828	1364	1562	1627	1895	1089	2597
ENSG00000048740	CELF2	5167.6	1557.6	3610	2.317	1.2	7.2e-4	1	0.0206	15	2109	502	998	2639	2431	1815	823	1144	3551	2333	4233	6201	6630	2757	2032	2352	2904	4886	3613	4952	2735	1361
ENSG00000174808	BTC	403.9	59.4	344.5	5.783	2.5	7.2e-4	1	0.0207	15	19	75	29	91	133	22	49	57	30	185	127	706	793	112	350	92	25	420	418	475	56	1034
ENSG00000175505	CLCF1	1608.7	419	1189.7	2.838	1.5	7.2e-4	1	0.0207	15	754	629	146	366	330	417	431	279	673	925	664	510	1103	651	879	1937	1279	3246	311	2451	1377	650
ENSG00000272079	ENSG00000272079	66.9	13	53.9	4.023	2	7.3e-4	1	0.0208	16	6	33	5	21	18	9	2	10	40	30	31	145	92	10	49	39	20	64	99	69	11	55
ENSG00000177519	RPRM	84	73.5	10.5	0.144	-2.8	7.3e-4	1	0.0209	16	64	63	114	9	72	20	0	246	5	14	5	13	18	11	0	4	0	3	50	18	4	2
ENSG00000114125	RNF7	5133.9	3247.1	1886.8	0.581	-0.8	7.4e-4	1	0.021	16	2432	4604	2990	1464	2480	5079	3809	3119	2335	2469	2307	1183	1739	1649	1395	1992	2590	2155	946	1497	2031	2127
ENSG00000170271	FAXDC2	3179.4	590.6	2588.8	4.38	2.1	7.4e-4	1	0.021	16	338	952	386	1241	768	608	151	281	5016	10909	839	1674	1508	1507	276	657	2071	3808	3025	1369	1022	2562
ENSG00000103852	TTC23	1627.8	1068.5	559.3	0.523	-0.9	7.4e-4	1	0.021	16	730	1803	1911	879	931	806	823	665	407	988	707	562	662	723	473	859	350	335	555	413	498	298
ENSG00000139547	RDH16	247.8	184.8	63.1	0.342	-1.5	7.5e-4	1	0.0212	16	154	289	550	126	84	57	60	158	110	116	75	37	35	84	39	93	45	15	102	45	47	40
ENSG00000251562	MALAT1	85928.1	29547	56381.1	1.908	0.9	7.5e-4	1	0.0212	16	12774	27289	14987	61053	31512	25655	28535	34571	54303	44069	39878	50065	71262	47111	88493	59115	42413	47393	76234	54794	65217	48989
ENSG00000114030	KPNA1	3785.3	2340.9	1444.4	0.617	-0.7	7.5e-4	1	0.0212	16	1448	1434	2376	1568	2362	3136	3499	2904	1115	1509	1228	1294	1140	1359	1459	1192	1063	2114	1269	1584	1674	2222
ENSG00000163817	SLC6A20	542.8	49.2	493.6	10.097	3.3	7.5e-4	1	0.0212	16	11	64	21	46	11	51	49	141	294	331	50	17	79	28	553	1331	780	1715	71	62	200	1399
ENSG00000140986	RPL3L	53.3	46	7.3	0.166	-2.6	7.5e-4	1	0.0212	16	123	52	3	14	1	28	97	50	30	3	3	2	12	1	20	4	3	12	0	6	2	4
ENSG00000185477	GPRIN3	2711.7	909.4	1802.4	1.982	1	7.5e-4	1	0.0212	16	1264	180	526	1012	1343	1135	797	1018	2383	1958	1700	1407	1605	1677	2320	1385	1816	1190	1329	2821	2103	1539
ENSG00000272767	JMJD1C-AS1	79.2	10.2	69	6.597	2.7	7.6e-4	1	0.0213	16	4	24	5	12	10	11	4	12	16	67	13	230	30	11	203	4	132	24	16	143	20	57
ENSG00000274021	ENSG00000274021	109.4	26.6	82.8	3.144	1.7	7.6e-4	1	0.0214	16	35	9	11	55	13	24	49	17	85	41	39	50	248	87	128	44	94	93	46	32	78	94
ENSG00000272763	LINC03057	99.9	90.4	9.6	0.105	-3.2	7.6e-4	1	0.0214	16	4	16	236	3	39	6	392	27	4	7	3	6	3	0	16	45	0	0	6	13	16	15
ENSG00000139832	RAB20	2049.2	688.6	1360.6	1.974	1	7.7e-4	1	0.0215	16	1144	504	626	721	881	659	360	614	1018	2207	1499	1469	843	2485	1270	1769	1038	1001	439	1521	1354	1135
ENSG00000153246	PLA2R1	3056.5	2198.9	857.6	0.39	-1.4	7.7e-4	1	0.0216	17	1924	2868	2989	1114	1197	498	4277	2724	658	572	823	408	317	706	517	847	1370	1144	2658	526	838	623
ENSG00000135919	SERPINE2	5824.9	4584.4	1240.6	0.271	-1.9	7.7e-4	1	0.0216	17	1292	5927	14616	1374	3764	2748	4123	2831	873	1260	2205	551	195	3829	106	1481	2126	1004	849	636	1645	608
ENSG00000166578	IQCD	194.1	46	148.1	3.215	1.7	7.8e-4	1	0.0216	17	40	67	37	50	49	99	13	13	84	139	60	199	237	81	99	69	96	114	491	193	67	145
ENSG00000267026	ENSG00000267026	25.6	6	19.6	3.258	1.7	7.8e-4	1	0.0216	17	4	2	12	16	5	2	4	3	22	12	11	27	58	9	20	9	20	30	15	13	11	17
ENSG00000224259	LINC01133	1255	1204.5	50.5	0.042	-4.6	7.9e-4	1	0.0218	17	25	6253	4	72	56	6	496	2724	66	35	23	7	4	1	20	480	25	0	29	13	2	2
ENSG00000254166	CASC19	298.8	262.6	36.2	0.14	-2.8	7.9e-4	1	0.0219	17	20	84	442	49	95	50	1286	75	16	16	143	17	34	11	11	155	5	4	19	18	7	51
ENSG00000174775	HRAS	1609.2	1034.5	574.7	0.556	-0.8	7.9e-4	1	0.022	17	1099	1756	981	489	632	1130	907	1282	475	673	667	520	392	419	577	524	752	513	371	336	879	948
ENSG00000140470	ADAMTS17	711.4	558	153.4	0.275	-1.9	8e-4	1	0.022	17	191	615	653	226	573	283	205	1718	112	82	111	72	182	222	86	232	200	21	560	179	58	31
ENSG00000134215	VAV3	1645.9	1132.4	513.6	0.453	-1.1	8e-4	1	0.022	17	499	1776	1423	1143	904	1319	916	1079	620	522	457	310	485	839	139	567	374	304	1347	405	580	241
ENSG00000139372	TDG	2550.3	1552.5	997.8	0.643	-0.6	8e-4	1	0.022	17	1674	1048	1556	806	1544	2002	1859	1931	829	769	1207	1461	1139	741	968	963	1145	803	824	870	1275	975
ENSG00000177302	TOP3A	3053.5	1847.2	1206.2	0.653	-0.6	8e-4	1	0.022	17	1279	1288	1759	1269	1588	1751	3223	2621	1434	1266	1110	1083	1210	1390	928	1251	1258	1518	1012	1203	1146	1078
ENSG00000175040	CHST2	4163.9	3213.4	950.5	0.296	-1.8	8e-4	1	0.022	17	1094	609	7946	2089	874	7636	4780	679	590	1026	1072	782	450	853	224	2197	1785	329	921	764	1442	872
ENSG00000103089	FA2H	482.1	95.6	386.5	4.042	2	8e-4	1	0.022	17	116	75	80	172	62	112	86	62	230	108	1285	363	413	161	715	1101	84	153	140	247	60	351
ENSG00000178498	DTX3	5944.8	3684.2	2260.6	0.614	-0.7	8e-4	1	0.022	17	3019	6736	2998	3709	3485	3356	2449	3722	2015	2214	2241	2150	2730	2381	1919	3007	2365	2096	3177	2102	2369	882
ENSG00000276533	ENSG00000276533	86.7	27.2	59.4	2.186	1.1	8.1e-4	1	0.022	17	25	28	43	35	13	11	28	35	67	66	64	61	74	34	60	67	56	58	24	40	45	116
ENSG00000257167	TMPO-AS1	195.4	139	56.4	0.406	-1.3	8.1e-4	1	0.022	17	171	216	163	36	79	301	78	68	83	63	69	29	54	41	60	31	91	62	37	30	103	37
ENSG00000136699	SMPD4	7763.8	4637.2	3126.5	0.674	-0.6	8.1e-4	1	0.022	17	5500	4877	4118	3396	3134	6878	4416	4779	2940	2431	2673	2547	2762	3261	3398	3151	4426	4108	2525	2496	3329	3724
ENSG00000173193	PARP14	15393.9	5829	9564.9	1.641	0.7	8.1e-4	1	0.0221	17	5461	6295	8069	6055	7048	4179	6353	3172	7059	8656	10175	7604	11225	8400	9433	6992	7125	13973	6460	12481	11047	13278
ENSG00000141867	BRD4	9689.7	5775.4	3914.4	0.678	-0.6	8.1e-4	1	0.0221	17	5140	5290	5558	4533	5075	4897	8152	7558	4338	3584	3215	2565	3726	6230	3427	4855	3699	3467	4160	3883	4030	3622
ENSG00000157399	ARSL	677.7	58	619.7	10.594	3.4	8.1e-4	1	0.0221	17	25	119	49	104	107	24	13	23	854	281	2564	1054	378	51	2262	213	79	142	18	105	18	657
ENSG00000182795	C1orf116	5363.2	931.2	4432	4.759	2.3	8.2e-4	1	0.0222	17	523	1736	208	1944	556	751	1517	215	3572	719	1553	8330	8340	1312	11413	2452	2139	6773	943	5810	764	7928
ENSG00000100401	RANGAP1	11578.8	7532.8	4046	0.537	-0.9	8.2e-4	1	0.0222	17	5196	11415	16327	3389	4811	4328	6681	8115	3934	6074	4171	3149	3093	3606	3437	4337	4016	4521	2156	4339	5681	4130
ENSG00000143375	CGN	6222.6	1420.6	4802	3.381	1.8	8.2e-4	1	0.0222	17	454	2438	701	1699	1031	2888	379	1775	6065	1959	4580	6198	4830	2163	2791	4252	2415	6521	2079	12104	849	10422
ENSG00000162654	GBP4	4397.6	1354.1	3043.4	2.248	1.2	8.2e-4	1	0.0223	18	1508	633	767	1411	1489	3007	832	1186	3248	2672	2858	1946	2478	2213	1833	924	4623	4163	2282	5721	4927	2720
ENSG00000169894	MUC3A	1125	128.2	996.7	7.771	3	8.3e-4	1	0.0225	18	48	50	165	319	60	231	22	131	371	89	2823	2829	644	291	378	3439	188	178	90	1173	146	1315
ENSG00000169508	GPR183	2445.1	703.5	1741.6	2.475	1.3	8.3e-4	1	0.0225	18	1114	183	786	824	810	952	259	700	2150	2018	3226	1140	945	2657	362	2605	1567	2241	1431	1575	1231	1234
ENSG00000104147	OIP5	175.1	125.2	49.9	0.396	-1.3	8.3e-4	1	0.0225	18	136	72	181	18	131	130	153	181	37	46	62	28	51	34	32	20	71	65	18	53	78	103
ENSG00000196510	ANAPC7	5312.1	3252.1	2059.9	0.633	-0.7	8.4e-4	1	0.0225	18	3074	6430	3630	2523	2606	2553	2816	2385	2472	2785	2703	1811	1517	1979	2002	2327	2458	1445	1633	1852	1962	1893
ENSG00000163959	SLC51A	866.8	688.5	178.3	0.259	-1.9	8.4e-4	1	0.0226	18	150	3647	164	241	205	461	386	254	147	192	129	87	507	121	75	127	124	133	330	220	188	116
ENSG00000149639	MTCL2	6456.6	4175	2281.6	0.546	-0.9	8.4e-4	1	0.0226	18	2344	3343	2514	4375	3701	5403	5616	6104	1511	1634	1335	1672	1795	2938	1612	2112	4701	2313	3657	2584	2446	1633
ENSG00000134121	CHL1	1758.4	1404.6	353.8	0.252	-2	8.4e-4	1	0.0226	18	564	384	270	785	771	1830	3591	3042	82	268	327	566	520	229	55	317	137	148	1298	650	255	101
ENSG00000114638	UPK1B	5761.3	5629.6	131.6	0.024	-5.4	8.5e-4	1	0.0227	18	3043	20965	10	583	699	39	16235	3463	64	5	1645	9	3	1	0	76	0	0	37	3	0	0
ENSG00000196632	WNK3	210.6	164.9	45.7	0.278	-1.8	8.5e-4	1	0.0227	18	28	116	230	65	125	202	19	534	29	58	29	21	23	50	10	44	61	30	115	105	36	29
ENSG00000250682	LINC00491	75.8	70.6	5.1	0.077	-3.7	8.5e-4	1	0.0227	18	25	0	182	0	24	55	136	143	27	0	12	2	3	0	0	0	2	0	1	0	25	0
ENSG00000156931	VPS8	4757.1	2934.1	1823	0.621	-0.7	8.5e-4	1	0.0227	18	2060	5521	1822	2725	2485	2649	3290	2921	2587	2475	1799	1272	2039	1768	1228	2023	1726	2053	1609	1760	1991	1192
ENSG00000169302	STK32A	1295.7	215.8	1079.9	4.993	2.3	8.5e-4	1	0.0227	18	57	540	96	351	342	152	116	72	797	771	431	1745	592	355	4845	215	415	1291	194	762	410	2296
ENSG00000173698	ADGRG2	228.2	54	174.2	3.221	1.7	8.6e-4	1	0.0229	18	40	39	31	89	85	85	43	20	115	48	147	99	139	345	60	171	154	73	491	389	92	116
ENSG00000135678	CPM	4561.2	1144.9	3416.3	2.983	1.6	8.6e-4	1	0.0229	18	1726	1084	862	1751	1587	1009	194	946	2262	4130	5356	6177	2912	1865	4955	3415	1307	2026	499	2354	2302	8268
ENSG00000138166	DUSP5	4898	1186.2	3711.7	3.128	1.6	8.7e-4	1	0.0231	19	1104	795	1237	3169	675	1087	668	755	4444	2389	4898	1480	2227	4105	786	6804	3901	12253	3079	1758	2459	1381
ENSG00000262873	ENSG00000262873	48.8	11.9	36.9	3.083	1.6	8.9e-4	1	0.0234	19	11	21	17	8	7	6	17	8	55	18	15	66	21	26	79	15	17	59	40	11	20	75
ENSG00000101638	ST8SIA5	65.5	52.6	12.9	0.247	-2	8.9e-4	1	0.0234	19	14	27	14	13	66	15	11	261	7	17	15	8	6	24	16	21	7	7	10	29	7	6
ENSG00000068650	ATP11A	12584.6	2664.8	9919.9	3.723	1.9	8.9e-4	1	0.0234	19	1831	921	3618	4722	2257	3667	2426	1876	8674	2326	4396	27242	13247	4692	31012	2377	16978	6801	2729	6079	3186	9139
ENSG00000182704	TSKU	6464.2	4483.4	1980.8	0.442	-1.2	8.9e-4	1	0.0234	19	1766	3229	2829	1863	3566	8257	11267	3090	1132	2197	2616	999	1117	1582	3530	1957	1740	1958	1394	1774	3752	1983
ENSG00000105894	PTN	2392.8	2058.6	334.2	0.162	-2.6	8.9e-4	1	0.0234	19	103	11921	221	227	364	296	1112	2225	125	184	99	466	304	398	83	307	555	98	368	421	1155	116
ENSG00000156510	HKDC1	789	106.2	682.8	6.423	2.7	8.9e-4	1	0.0234	19	85	216	51	192	60	140	34	72	1733	152	1145	600	1648	226	1492	791	96	46	24	135	325	1146
ENSG00000235726	ENSG00000235726	37.3	30.1	7.1	0.236	-2.1	8.9e-4	1	0.0235	19	10	38	17	16	14	90	39	17	2	0	6	5	4	4	1	3	5	19	9	6	29	7
ENSG00000116690	PRG4	249.8	27.1	222.6	8.151	3	9e-4	1	0.0235	19	14	45	33	55	16	31	13	10	534	14	50	236	135	210	23	273	68	15	785	719	38	17
ENSG00000197769	MAP1LC3C	256.6	19.1	237.5	12.195	3.6	9e-4	1	0.0235	19	47	2	7	38	46	4	4	5	20	94	39	62	56	506	55	32	60	259	1700	112	34	296
ENSG00000268621	IGFL2-AS1	195	178.8	16.3	0.091	-3.5	9e-4	1	0.0235	19	63	7	278	3	78	37	653	311	38	7	20	3	5	0	0	29	55	6	0	2	63	0
ENSG00000021300	PLEKHB1	1012.3	215.1	797.2	3.703	1.9	9.1e-4	1	0.0238	19	241	339	66	409	164	355	56	91	257	535	324	1297	831	407	2164	904	182	1167	1117	504	153	1319
ENSG00000183765	CHEK2	1693	1123.2	569.8	0.507	-1	0.00093000000000000005	1	0.0242	20	1041	2697	1277	515	595	606	1230	1025	766	753	549	415	473	405	454	444	613	967	304	590	478	766
ENSG00000006606	CCL26	140.8	118.9	21.9	0.186	-2.4	0.00093000000000000005	1	0.0242	20	53	194	50	7	16	136	468	27	26	24	53	1	6	20	9	27	30	34	10	2	34	31
ENSG00000157168	NRG1	860.4	697.5	162.9	0.234	-2.1	0.00093000000000000005	1	0.0242	20	353	945	60	241	812	1003	732	1434	37	55	155	74	214	122	33	136	122	371	281	190	487	4
ENSG00000132773	TOE1	1220.4	790.8	429.6	0.543	-0.9	0.00093000000000000005	1	0.0242	20	667	836	1423	579	476	535	308	1502	544	394	405	436	334	473	434	585	382	256	448	363	428	533
ENSG00000196352	CD55	10869.2	2369.8	8499.5	3.586	1.8	0.00093000000000000005	1	0.0242	20	1912	1752	4462	1307	4662	994	1532	2337	3437	3509	22031	16358	13134	4548	4463	6634	11227	4846	1636	5207	1627	20336
ENSG00000229415	SFTA3	2623.4	335.4	2288.1	6.822	2.8	0.00093000000000000005	1	0.0242	20	19	843	53	965	146	452	77	128	1718	622	1186	6252	4362	618	5123	311	1676	3604	231	2004	793	3533
ENSG00000173404	INSM1	151.6	141	10.6	0.075	-3.7	0.00093000000000000005	1	0.0242	20	20	2	1043	1	36	24	0	2	21	16	1	1	3	16	0	19	17	7	18	11	5	13
ENSG00000172543	CTSW	1323.6	370.5	953.1	2.567	1.4	9.4e-4	1	0.0243	20	728	426	303	753	203	211	177	163	1091	1681	800	359	507	1306	506	920	651	1155	324	1482	1376	1186
ENSG00000151332	MBIP	2680.4	694	1986.4	2.863	1.5	9.4e-4	1	0.0244	20	639	656	593	712	549	865	685	853	1507	981	1773	4748	4368	846	2251	527	921	2047	508	1669	785	4878
ENSG00000129625	REEP5	7827.4	3077.4	4750	1.543	0.6	9.5e-4	1	0.0245	20	4579	2907	3117	3017	3313	2746	2141	2799	4285	6187	6938	5865	4672	2910	5093	3725	4034	3973	3971	3782	4492	6573
ENSG00000163568	AIM2	1069.8	259	810.8	3.128	1.6	9.5e-4	1	0.0246	20	359	170	460	157	157	189	254	326	1450	741	820	187	1218	613	185	788	603	127	547	478	1618	1976
ENSG00000204544	MUC21	290.4	5.4	285.1	51.5	5.7	9.6e-4	1	0.0246	20	1	3	0	37	0	0	0	2	1501	24	18	119	244	115	164	4	5	3	0	131	69	1594
ENSG00000096092	TMEM14A	1261.9	813.6	448.3	0.551	-0.9	9.6e-4	1	0.0247	20	675	346	1265	442	613	1137	1088	943	265	436	579	305	460	314	536	551	435	719	427	332	357	560
ENSG00000135090	TAOK3	2846.2	1114.4	1731.9	1.554	0.6	9.6e-4	1	0.0247	21	1284	463	1086	1433	1605	1036	1012	996	1483	1842	1532	2318	1755	1721	2035	1705	1600	1290	1444	1701	1646	2174
ENSG00000071655	MBD3	6217.7	3929.4	2288.3	0.582	-0.8	9.6e-4	1	0.0247	21	3566	8255	4459	2490	3040	2728	3594	3303	3318	3887	2254	1255	2210	2456	2239	2403	2215	2189	1669	1449	2257	2235
ENSG00000265972	TXNIP	68385.5	20210.2	48175.2	2.384	1.3	9.7e-4	1	0.0247	21	24246	22491	11637	34232	20378	26833	6995	14870	35152	56923	142665	45380	40445	43333	42518	69438	22374	25143	32472	51993	43161	23456
ENSG00000132321	IQCA1	860.7	651.2	209.4	0.322	-1.6	9.7e-4	1	0.0249	21	125	1525	469	350	548	426	969	798	66	130	151	196	160	222	381	88	279	301	704	132	74	48
ENSG00000118707	TGIF2	3079.6	1890.1	1189.5	0.629	-0.7	9.7e-4	1	0.0249	21	1581	2135	1744	1261	2108	2746	933	2613	983	1190	1083	1242	1051	1672	1079	1349	1897	1036	1006	870	1069	1126
ENSG00000156469	MTERF3	1534.5	947.5	587	0.62	-0.7	9.8e-4	1	0.0249	21	959	862	1073	416	842	836	1318	1274	797	629	713	564	658	476	671	524	686	700	420	389	596	395
ENSG00000165804	ZNF219	2219.8	1411.1	808.7	0.573	-0.8	9.8e-4	1	0.0249	21	1358	2588	1156	1313	893	1694	1066	1221	458	737	941	1056	1078	866	1258	1077	445	514	862	830	511	689
ENSG00000081760	AACS	3156.6	1990.2	1166.4	0.586	-0.8	9.8e-4	1	0.0249	21	1675	1809	4030	1186	1080	1841	2202	2099	935	1061	1261	1030	1169	928	1721	1397	1835	1001	894	722	1370	1005
ENSG00000168062	BATF2	982.8	293.6	689.1	2.345	1.2	9.8e-4	1	0.0249	21	368	391	142	384	272	494	110	188	1162	966	625	282	621	362	925	355	663	692	255	641	852	1247
ENSG00000057252	SOAT1	4368.8	1515.2	2853.5	1.883	0.9	9.8e-4	1	0.025	21	2236	529	1247	1465	1931	1899	1458	1357	1754	4187	2996	5621	1805	1690	3789	2397	2628	3135	1911	2708	2423	2905
ENSG00000008323	PLEKHG6	1065.6	793.4	272.2	0.343	-1.5	9.9e-4	1	0.025	21	388	1031	1373	143	331	1075	1584	422	97	311	320	157	258	85	152	551	207	620	116	292	144	501
ENSG00000135457	TFCP2	3375.9	1977.2	1398.6	0.707	-0.5	9.9e-4	1	0.0251	21	1696	2423	2310	1441	1776	2153	1599	2420	1495	1462	1613	1775	1176	1318	1324	1408	1306	1012	1544	969	1482	1697
ENSG00000163412	EIF4E3	1227.6	459.5	768.1	1.671	0.7	9.9e-4	1	0.0251	21	467	199	506	663	654	377	457	353	684	782	944	816	569	674	606	636	921	534	1143	923	803	718
ENSG00000183421	RIPK4	1688.6	1149	539.6	0.47	-1.1	0.001	1	0.0251	21	476	1184	1001	873	687	1003	2253	1715	448	482	256	462	643	271	475	472	236	534	743	397	939	1196
ENSG00000162493	PDPN	5752.4	4285.2	1467.1	0.342	-1.5	0.001	1	0.0252	21	7187	4770	4313	1959	3628	2893	8353	1179	881	2189	3690	758	176	2971	809	2560	785	563	1662	661	1300	1535
ENSG00000100028	SNRPD3	5481.3	3408.4	2072.9	0.608	-0.7	0.001	1	0.0252	21	2972	3391	4203	1453	2397	2902	3477	6472	2157	2435	2338	2420	2222	1957	2200	2003	1478	2216	1447	1328	2076	2744
ENSG00000109452	INPP4B	1399.6	466.9	932.7	1.998	1	0.001	1	0.0252	21	416	289	226	868	512	546	582	296	663	1051	367	840	1151	1237	557	977	935	780	1326	1452	1195	527
ENSG00000121067	SPOP	4107.7	1673.4	2434.3	1.454	0.5	0.001	1	0.0253	21	1849	1400	1738	1867	2134	1482	1631	1286	1656	2804	2351	2895	1988	2472	3209	2129	2099	3386	2418	1873	1930	2870
ENSG00000231443	PPP4R2P2	287	227.2	59.7	0.263	-1.9	0.001	1	0.0253	22	50	1097	47	46	64	195	209	110	22	48	36	33	124	31	135	47	38	82	68	37	47	88
ENSG00000143450	OAZ3	133.1	40.2	92.9	2.305	1.2	0.001	1	0.0253	22	54	42	28	52	43	37	26	40	188	93	77	102	155	48	168	44	43	111	56	65	43	107
ENSG00000260604	ENSG00000260604	61.4	5.4	56	9.91	3.3	0.001	1	0.0253	22	4	2	5	8	22	0	2	0	15	52	30	14	111	6	11	135	31	4	78	131	166	0
ENSG00000169271	HSPB3	66.2	57.2	9	0.159	-2.7	0.001	1	0.0254	22	10	130	85	22	9	6	188	8	0	2	11	18	13	20	3	15	2	3	24	11	4	0
ENSG00000109321	AREG	4540.4	474.2	4066.1	8.57	3.1	0.001	1	0.0254	22	186	98	1833	77	208	186	502	704	1507	3431	3352	496	17159	1632	1140	3245	1059	11496	34	4273	1244	6858
ENSG00000083454	P2RX5	738.5	179.2	559.2	3.116	1.6	0.001	1	0.0254	22	321	308	78	263	85	176	62	141	1095	520	621	171	173	1366	379	996	423	470	435	217	785	178
ENSG00000105854	PON2	10273.9	3307.9	6966.1	2.106	1.1	0.001	1	0.0254	22	2719	5070	3781	3650	3245	3125	2835	2038	5048	8498	9853	5736	11160	3056	8470	4356	6753	9896	1877	6110	3737	12975
ENSG00000259354	SLC30A4-AS1	60.2	16.5	43.7	2.571	1.4	0.001	1	0.0254	22	18	21	8	13	33	7	24	8	30	24	33	62	53	20	53	47	41	39	15	40	45	110
ENSG00000139546	TARBP2	3293.8	2030.2	1263.5	0.622	-0.7	0.001	1	0.0256	22	2500	3791	1387	1657	1290	1888	1254	2475	1322	1770	1595	1255	1239	1012	1117	1539	1081	1136	967	915	1421	1320
ENSG00000283000	LINC02635	232.6	197.8	34.9	0.177	-2.5	0.001	1	0.0256	22	13	818	63	74	18	66	370	160	102	20	14	49	27	18	101	11	7	4	34	27	4	70
ENSG00000074590	NUAK1	5189	3729.8	1459.3	0.391	-1.4	0.001	1	0.0257	22	1570	4403	4365	4488	8136	2065	1857	2954	741	1249	1948	845	908	3481	596	1168	1876	787	3794	566	1751	720
ENSG00000107099	DOCK8	5536.8	1830	3706.8	2.025	1	0.001	1	0.0257	22	2949	492	1186	2769	2497	2177	1081	1489	3905	3838	3919	4604	2241	5651	2073	3785	3226	2572	4607	5246	4156	2072
ENSG00000001084	GCLC	5549.5	4322.6	1226.9	0.284	-1.8	0.001	1	0.0257	22	2407	1710	1174	1060	1723	4346	13532	8629	863	1334	3023	536	458	712	243	957	1188	937	1712	3824	478	911
ENSG00000147475	ERLIN2	4689.5	3135.9	1553.6	0.496	-1	0.001	1	0.0257	22	1310	1028	2050	2367	3376	3250	5746	5960	839	1141	1762	2166	2364	1146	2381	1276	1340	1290	2213	1258	1190	1385
ENSG00000152661	GJA1	12008.1	8757	3251.1	0.371	-1.4	0.001	1	0.0257	22	3224	3143	12597	3620	9562	11667	18021	8222	863	3252	4579	2119	4238	4818	590	2472	4859	4816	2589	1777	6943	1601
ENSG00000205517	RGL3	2482.2	558.8	1923.5	3.44	1.8	0.001	1	0.0259	22	247	1478	313	1121	552	318	196	245	276	970	1133	3305	4305	1285	2232	2396	2468	3365	921	1737	453	2083
ENSG00000133169	BEX1	102.6	91	11.6	0.128	-3	0.0011	1	0.0259	22	10	48	15	11	13	332	0	299	10	4	3	14	24	20	3	33	2	0	27	11	9	2
ENSG00000171243	SOSTDC1	807.8	744.8	63.1	0.086	-3.5	0.0011	1	0.0259	22	629	92	1012	26	938	94	825	2342	4	4	3	228	298	23	11	123	3	3	38	143	0	2
ENSG00000279277	ENSG00000279277	67.9	19.6	48.3	2.454	1.3	0.0011	1	0.0259	23	14	16	15	33	18	24	17	20	59	29	19	32	142	26	50	31	56	31	50	57	70	24
ENSG00000135318	NT5E	4833.8	469.8	4364.1	9.266	3.2	0.0011	1	0.0259	23	644	94	997	678	779	250	108	208	311	2376	741	712	679	733	3614	749	13117	21656	1170	571	12598	2070
ENSG00000255545	B3GAT1-DT	508.3	11.5	496.8	42.093	5.4	0.0011	1	0.0259	23	9	15	2	58	1	2	2	3	212	14	24	281	126	40	5165	115	2	0	377	40	36	523
ENSG00000119231	SENP5	4508.6	2713.8	1794.9	0.662	-0.6	0.0011	1	0.0259	23	2106	2760	1708	1960	2661	3147	4522	2846	1619	2178	1976	1350	2383	1896	1208	2083	1398	1776	1571	1737	2139	1814
ENSG00000173406	DAB1	93.6	77.2	16.4	0.212	-2.2	0.0011	1	0.0259	23	378	67	40	22	29	26	9	47	22	43	8	9	2	14	0	23	18	7	28	22	13	20
ENSG00000080224	EPHA6	63.7	56.9	6.8	0.121	-3	0.0011	1	0.0259	23	44	18	64	6	16	18	0	289	2	3	2	1	28	1	0	1	5	18	4	24	0	6
ENSG00000198836	OPA1	4802.2	3013.5	1788.7	0.594	-0.8	0.0011	1	0.0259	23	2144	1605	2481	1621	2839	3843	5588	3987	1539	1524	1601	1593	2217	1450	1452	1275	2329	2468	1775	1766	2567	1486
ENSG00000227733	ENSG00000227733	116.5	103.1	13.4	0.13	-2.9	0.0011	1	0.0259	23	4	678	45	7	20	11	52	8	12	5	5	17	28	3	11	27	33	28	9	3	0	6
ENSG00000104760	FGL1	220	5.9	214.1	35.148	5.1	0.0011	1	0.026	23	4	13	9	4	3	7	2	5	59	53	1297	1359	35	14	108	12	2	3	0	13	4	39
ENSG00000189423	USP32P3	109.2	77.2	32	0.415	-1.3	0.0011	1	0.0262	23	37	21	96	70	94	138	134	28	39	18	28	34	25	34	20	24	76	19	41	19	47	24
ENSG00000153113	CAST	10484.3	4273.9	6210.4	1.453	0.5	0.0011	1	0.0263	23	4138	2157	5564	4863	4734	4954	4617	3164	5819	6285	6901	6600	6206	5944	7831	5322	5309	6033	7078	5399	5606	6613
ENSG00000178860	MSC	1427.5	1035	392.5	0.379	-1.4	0.0011	1	0.0265	23	1565	319	1641	555	1027	2157	886	130	541	522	579	227	103	554	188	717	397	231	398	308	379	351
ENSG00000163209	SPRR3	1476.4	1414	62.4	0.044	-4.5	0.0011	1	0.0265	23	172	1073	25	1981	3359	7	4236	459	72	4	1	0	5	142	0	568	2	0	0	2	60	18
ENSG00000171903	CYP4F11	5613.8	5442.2	171.5	0.032	-5	0.0011	1	0.0266	24	468	2	1	140	76	16735	26104	12	55	14	460	46	3	80	1024	181	5	15	152	351	13	2
ENSG00000221986	MYBPHL	162.9	9.9	153	14.847	3.9	0.0011	1	0.0266	24	4	32	5	14	3	7	9	5	22	6	10	24	137	23	826	7	28	451	7	469	16	116
ENSG00000179031	NSA2P3	56.7	6.4	50.3	7.897	3	0.0011	1	0.0267	24	1	0	8	12	5	0	7	18	6	50	23	9	167	10	101	1	26	67	27	86	63	68
ENSG00000138190	EXOC6	1063.1	380.6	682.4	1.794	0.8	0.0011	1	0.0267	24	526	225	181	543	411	568	323	268	491	677	661	1044	521	942	645	623	453	808	737	646	437	869
ENSG00000007866	TEAD3	5395.7	3337.6	2058.1	0.617	-0.7	0.0011	1	0.027	24	2116	5095	2550	2308	3760	3060	2954	4858	1696	1500	2167	2913	2571	2143	2177	2419	1658	1795	1826	1409	1276	3263
ENSG00000151914	DST	24778	17467.1	7310.9	0.419	-1.3	0.0011	1	0.027	24	4574	16710	21650	12885	11422	18671	38307	15518	3115	5635	3733	4497	5995	9291	3155	7085	7172	9658	22349	9749	6635	4283
ENSG00000050748	MAPK9	2827.5	1093.6	1733.9	1.585	0.7	0.0011	1	0.027	24	1303	697	1137	1150	1313	1200	1026	923	1465	1704	1686	3111	1644	1364	2248	1163	1569	1149	1429	1465	1737	2540
ENSG00000184156	KCNQ3	2045.6	289.5	1756.1	6.069	2.6	0.0011	1	0.027	24	61	300	201	696	248	549	93	168	371	311	760	2025	10563	425	2297	441	1033	1029	158	2063	673	2437
ENSG00000019485	PRDM11	1615.6	1069.2	546.4	0.511	-1	0.0011	1	0.027	24	831	1530	540	1280	589	996	1198	1590	347	380	361	487	595	642	1148	464	552	599	1017	443	394	220
ENSG00000226763	SRRM5	257.4	188.5	68.9	0.366	-1.4	0.0011	1	0.027	24	64	168	463	74	73	163	127	376	53	46	25	56	129	27	72	53	79	175	56	67	92	35
ENSG00000043355	ZIC2	392.5	346.8	45.7	0.13	-2.9	0.0011	1	0.027	24	259	136	486	95	286	134	495	883	7	2	1	20	6	6	109	27	8	172	0	27	141	114
ENSG00000115461	IGFBP5	55374.8	39943.9	15430.9	0.386	-1.4	0.0011	1	0.027	24	17320	73306	53003	24470	71775	25407	22466	31804	17670	6703	24081	11345	6351	25259	4633	23629	16368	6605	25641	4973	31653	11122
ENSG00000267795	SMIM22	542.3	80.1	462.1	5.762	2.5	0.0011	1	0.027	24	5	309	33	77	51	85	24	57	1526	206	588	622	981	127	567	432	53	162	152	233	63	758
ENSG00000070087	PFN2	6819.6	5233	1586.6	0.303	-1.7	0.0011	1	0.027	24	2007	4237	3314	1347	2816	14172	6950	7021	480	1439	1594	1378	245	438	948	797	1154	4409	2160	1266	4918	986
ENSG00000103534	TMC5	3543.1	496.8	3046.4	6.132	2.6	0.0011	1	0.027	24	56	1487	47	949	175	569	177	514	3689	1500	3024	11283	6215	1740	1893	3652	117	1008	2197	3929	341	2061
ENSG00000180801	ARSJ	1224.1	904.6	319.5	0.353	-1.5	0.0012	1	0.0274	25	196	149	643	296	960	2631	810	1552	168	169	170	198	561	290	533	261	281	286	511	225	585	235
ENSG00000177679	SRRM3	884.3	653.6	230.7	0.353	-1.5	0.0012	1	0.0274	25	410	1009	352	369	405	737	1706	241	185	434	419	87	205	144	47	205	283	200	162	94	130	635
ENSG00000198478	SH3BGRL2	1678.8	461	1217.8	2.64	1.4	0.0012	1	0.0274	25	468	370	329	753	748	272	192	556	395	670	670	3638	1559	1123	2337	965	554	1425	1410	607	565	1131
ENSG00000166736	HTR3A	87.9	11.2	76.6	6.788	2.8	0.0012	1	0.0275	25	34	11	1	9	3	9	13	10	26	91	21	321	45	114	95	85	76	1	12	139	43	4
ENSG00000067082	KLF6	18388.1	5786.6	12601.5	2.178	1.1	0.0012	1	0.0275	25	5319	1930	6453	9905	6695	7094	5511	3386	9364	10626	23032	8621	9801	30410	6097	14105	9993	11607	8505	15735	12139	6386
ENSG00000144893	MED12L	268.7	213.2	55.4	0.261	-1.9	0.0012	1	0.0275	25	26	31	132	48	100	468	174	727	72	22	33	18	85	48	16	21	68	136	60	43	99	55
ENSG00000204936	CD177	782.9	705.6	77.3	0.11	-3.2	0.0012	1	0.0275	25	181	2202	3	57	2923	11	138	130	48	485	48	58	42	60	11	49	53	98	47	43	36	4
ENSG00000204869	IGFL4	108.3	87.2	21.1	0.246	-2	0.0012	1	0.0275	25	34	135	68	17	92	149	60	143	49	27	33	5	14	0	14	20	53	47	10	3	16	4
ENSG00000159164	SV2A	942.4	662.9	279.5	0.422	-1.2	0.0012	1	0.0275	25	615	356	720	614	1018	647	330	1003	294	307	376	116	114	323	93	360	344	110	370	231	756	119
ENSG00000171094	ALK	200.7	168.1	32.6	0.195	-2.4	0.0012	1	0.0275	25	27	17	17	27	157	202	21	877	25	65	9	20	12	33	23	39	78	6	32	49	43	22
ENSG00000121858	TNFSF10	12174.5	8216	3958.5	0.482	-1.1	0.0012	1	0.0275	25	3085	19489	6330	11195	5280	7614	8904	3831	4834	6801	5076	3233	5650	3306	1438	3365	2980	2212	3096	3625	5217	4586
ENSG00000130803	ZNF317	3265	1934.2	1330.7	0.688	-0.5	0.0012	1	0.0275	25	3228	1897	2074	1496	1674	1659	2107	1339	1886	1244	1160	1095	1332	1630	1206	1487	1245	1100	1379	1073	1452	1341
ENSG00000166965	RCCD1	1832.4	1134.9	697.5	0.615	-0.7	0.0012	1	0.0275	25	962	1303	1687	583	838	1003	1637	1066	659	744	972	644	682	387	819	551	902	998	553	555	594	705
ENSG00000066629	EML1	1616.3	1140	476.3	0.418	-1.3	0.0012	1	0.0275	25	1040	149	1754	551	1147	1255	1409	1815	255	472	715	558	291	652	233	592	426	213	1000	599	471	191
ENSG00000169299	PGM2	2584	1693	891	0.526	-0.9	0.0012	1	0.0275	25	1122	328	2818	1069	1530	1984	2519	2174	496	887	1142	705	1060	903	799	811	859	1355	639	869	1011	938
ENSG00000181085	MAPK15	933.1	148.8	784.4	5.256	2.4	0.0012	1	0.0275	25	48	193	362	158	131	125	45	128	181	355	273	610	1842	236	998	271	170	157	2654	626	94	2514
ENSG00000070476	ZXDC	4135.9	2422.9	1713	0.707	-0.5	0.0012	1	0.0275	25	1615	3234	2015	2349	2478	2524	2893	2275	1376	1239	1477	1652	1759	2015	2183	2008	1411	1539	2088	1957	1397	1881
ENSG00000176407	KCMF1	4666.8	2802.6	1864.2	0.665	-0.6	0.0012	1	0.0276	25	2879	2384	2883	1465	2066	2579	4328	3837	1753	1830	2470	2124	1559	1919	1725	1843	1502	2259	1332	1607	2101	2075
ENSG00000128268	MGAT3	1410.9	1090.9	320.1	0.293	-1.8	0.0012	1	0.0276	25	733	161	4147	941	1023	628	84	1010	212	224	252	184	207	756	303	796	274	86	498	263	237	189
ENSG00000214595	EML6	1052.8	768.6	284.1	0.37	-1.4	0.0012	1	0.0276	25	471	1449	488	374	163	220	1379	1605	166	113	134	234	266	308	190	388	212	577	510	376	383	121
ENSG00000274070	CASTOR2	211.5	156.8	54.8	0.351	-1.5	0.0012	1	0.0276	25	62	17	78	69	92	434	291	211	28	67	33	33	36	101	47	64	51	42	94	67	32	72
ENSG00000137486	ARRB1	2138.9	713.9	1425.1	1.995	1	0.0012	1	0.0276	25	1051	442	527	1410	741	854	237	449	729	1496	1302	1817	1226	1787	1392	1363	974	1487	1638	2324	717	1699
ENSG00000198189	HSD17B11	3287.9	1069	2218.9	2.075	1.1	0.0012	1	0.0277	26	1288	1243	782	1133	1242	1135	571	1158	1178	2241	3308	5718	2991	1440	2357	1829	1597	1712	1249	1076	1118	3251
ENSG00000164749	HNF4G	207.2	39.4	167.9	4.247	2.1	0.0012	1	0.0277	26	35	32	35	4	72	13	52	72	152	52	145	110	428	20	488	319	43	64	99	226	88	116
ENSG00000175104	TRAF6	2410.1	1831.6	578.5	0.316	-1.7	0.0012	1	0.0277	26	506	588	10189	529	553	593	920	775	467	478	500	602	589	537	622	517	643	621	639	531	789	564
ENSG00000139200	PIANP	167.4	121	46.4	0.383	-1.4	0.0012	1	0.0277	26	75	43	108	91	382	92	52	125	49	38	69	19	41	37	55	107	78	30	37	24	16	50
ENSG00000050405	LIMA1	9980.5	6086.5	3894	0.64	-0.6	0.0012	1	0.0277	26	3720	6152	5318	7719	6111	5594	7939	6139	2967	3509	4246	4453	3025	5549	2761	4912	3084	2187	6065	3390	4634	3734
ENSG00000087842	PIR	1498.1	1166.6	331.5	0.285	-1.8	0.0012	1	0.0277	26	445	780	992	345	365	1141	4744	521	164	141	894	454	131	375	968	215	137	129	398	217	97	321
ENSG00000256151	ADGRD1-AS1	83.8	3.2	80.6	25.706	4.7	0.0012	1	0.0277	26	0	2	0	11	0	13	0	0	67	25	10	247	13	14	464	3	3	1	9	6	58	208
ENSG00000100320	RBFOX2	1588.4	987.2	601.1	0.609	-0.7	0.0012	1	0.0278	26	580	584	1039	713	831	1271	1333	1547	410	565	325	535	658	615	539	524	643	673	759	655	870	645
ENSG00000240682	ISY1	1418.3	880.1	538.2	0.611	-0.7	0.0012	1	0.0279	26	718	1700	894	559	710	1113	732	615	512	671	569	328	511	623	442	560	646	599	349	480	509	736
ENSG00000085274	MYNN	1259.7	755.2	504.4	0.668	-0.6	0.0012	1	0.0279	26	611	717	1085	405	668	770	939	847	483	497	504	512	537	364	498	367	502	683	519	510	515	571
ENSG00000205045	SLFN12L	521.7	169.9	351.8	2.071	1.1	0.0012	1	0.028	26	258	117	76	212	208	200	105	183	477	299	168	226	515	254	353	148	471	310	295	622	502	285
ENSG00000135540	NHSL1	2398.7	1716.5	682.2	0.398	-1.3	0.0012	1	0.028	26	588	1518	1063	1167	1036	1547	2788	4025	395	372	526	877	435	1258	2175	571	499	359	697	735	413	239
ENSG00000119411	BSPRY	1156.2	268.9	887.3	3.295	1.7	0.0012	1	0.028	26	121	475	570	215	184	327	121	138	938	592	613	962	1346	328	1465	309	114	1536	267	1348	464	2140
ENSG00000108602	ALDH3A1	16843.6	16306.5	537.1	0.033	-4.9	0.0012	1	0.028	26	312	464	270	881	94	9457	118736	238	28	81	2588	281	20	129	1981	207	8	1	1961	209	4	22
ENSG00000169126	ODAD2	128.1	11.6	116.4	9.806	3.3	0.0012	1	0.0281	26	5	3	21	17	16	4	2	25	15	90	4	139	8	51	56	41	20	37	927	153	38	51
ENSG00000166510	CCDC68	522.9	121.5	401.4	3.304	1.7	0.0012	1	0.0282	27	44	98	166	191	182	208	26	57	118	188	363	921	918	208	147	359	142	700	354	681	345	176
ENSG00000141456	PELP1	6631.8	3989.1	2642.6	0.663	-0.6	0.0012	1	0.0283	27	3079	4459	3854	2565	2701	4082	5293	5880	3216	2355	2294	2119	2732	3288	3411	2791	2337	3773	2406	2102	2213	1960
ENSG00000115756	HPCAL1	4465.5	1758.9	2706.6	1.539	0.6	0.0012	1	0.0283	27	1853	2771	1570	1876	1394	2021	1277	1309	2855	3184	3224	2053	3037	3609	2671	3144	2844	2594	1442	2125	2026	3085
ENSG00000174996	KLC2	3731.2	2180.1	1551.1	0.711	-0.5	0.0013	1	0.0283	27	1868	2642	2290	1571	1715	2153	2930	2272	1543	1507	1243	1403	1074	1947	1913	1692	1645	1417	1305	1388	1708	1930
ENSG00000004468	CD38	1999.1	686.9	1312.2	1.91	0.9	0.0013	1	0.0284	27	868	378	651	866	769	1049	207	707	1222	1458	1279	1448	1192	999	503	1799	1349	723	1848	1726	1352	1473
ENSG00000124664	SPDEF	827.3	101.1	726.1	7.171	2.8	0.0013	1	0.0284	27	15	331	19	149	31	96	17	151	2262	564	707	1663	634	301	1347	599	185	37	352	110	31	1374
ENSG00000168890	TMEM150A	2785.6	867.1	1918.5	2.212	1.1	0.0013	1	0.0284	27	928	1046	537	1172	951	685	588	1030	1788	2466	1428	1942	1519	820	2679	1367	3000	5305	666	1409	812	1658
ENSG00000171444	MCC	2294.9	1525.8	769.1	0.504	-1	0.0013	1	0.0284	27	878	976	2307	1314	1146	896	2700	1989	532	525	899	554	652	894	531	565	924	603	1513	775	1498	303
ENSG00000275880	NAXD-AS1	67.4	52.4	15	0.294	-1.8	0.0013	1	0.0285	27	56	19	38	18	25	103	138	22	4	9	42	21	15	9	7	11	21	22	10	3	34	2
ENSG00000167925	GHDC	3000.8	1135.1	1865.6	1.643	0.7	0.0013	1	0.0285	27	1304	1473	840	1566	1208	1095	950	645	1683	2202	1926	1313	1798	1716	3803	1937	1859	1473	1857	1331	1210	2011
ENSG00000270959	LPP-AS2	234.7	161.8	72.9	0.452	-1.1	0.0013	1	0.0285	27	87	293	66	110	71	331	183	153	74	75	56	47	76	74	69	96	50	70	124	107	81	22
ENSG00000132361	CLUH	8442.8	5171.1	3271.7	0.633	-0.7	0.0013	1	0.0285	27	4676	5121	4652	2940	3257	6429	7420	6874	4232	2813	2966	3539	4057	2887	5489	3845	2519	3098	2257	2703	2813	2586
ENSG00000124143	ARHGAP40	2059.9	128.1	1931.8	15.079	3.9	0.0013	1	0.0287	27	34	187	100	343	20	86	188	67	16903	142	926	2178	754	185	2310	272	1160	9	103	77	1025	1001
ENSG00000153904	DDAH1	2519.7	702.5	1817.2	2.586	1.4	0.0013	1	0.0288	28	551	490	643	836	1292	751	157	900	1196	1182	1453	3955	3057	1070	2920	624	683	3359	1148	1420	935	2439
ENSG00000254027	LNMICC	73.3	57	16.3	0.284	-1.8	0.0013	1	0.0288	28	17	51	18	28	14	77	168	83	7	6	13	5	19	16	23	7	17	4	28	19	5	59
ENSG00000204839	MROH6	1108.4	186.1	922.3	4.95	2.3	0.0013	1	0.0289	28	75	472	146	203	129	112	129	223	569	370	164	947	1070	185	1508	320	517	842	87	1011	215	5107
ENSG00000139620	KANSL2	2566.1	1479.5	1086.6	0.735	-0.4	0.0013	1	0.0289	28	1326	1826	1612	1141	1302	1538	1193	1898	1098	1056	1088	1294	1129	1021	899	1177	1012	949	939	963	1157	1431
ENSG00000183530	PRR14L	4619.1	2709.1	1910	0.705	-0.5	0.0013	1	0.0289	28	2535	1828	2441	2277	2331	2787	3494	3980	1685	1598	1439	1928	2217	1620	2242	1568	1678	2149	1920	2080	2280	2336
ENSG00000136383	ALPK3	3326.5	917.4	2409.1	2.625	1.4	0.0013	1	0.029	28	751	511	1405	1520	1380	674	328	770	2074	2528	1336	5413	4515	2820	404	3625	1203	2908	2126	894	1410	2472
ENSG00000100075	SLC25A1	6551.8	4202.1	2349.6	0.559	-0.8	0.0013	1	0.029	28	4118	6063	2831	1876	1945	3867	5825	7092	2515	2590	2831	2202	2387	1866	2287	2759	1816	2009	1562	1422	2181	4468
ENSG00000120306	CYSTM1	2902.3	1006.4	1895.9	1.884	0.9	0.0013	1	0.029	28	883	1077	887	931	985	1238	1338	712	2462	1378	2956	2986	1303	2429	1304	2889	840	1487	1104	2654	769	1982
ENSG00000169313	P2RY12	85.3	20.9	64.4	3.049	1.6	0.0013	1	0.029	28	27	4	5	31	39	26	7	28	104	113	31	40	41	20	43	29	83	80	59	96	121	42
ENSG00000165606	DRGX	169.4	10	159.4	15.99	4	0.0013	1	0.0291	28	1	2	35	3	5	26	6	2	113	115	87	87	26	16	165	17	28	43	0	16	150	1368
ENSG00000127530	OR7C1	49.9	40.4	9.5	0.243	-2	0.0013	1	0.0291	28	10	51	7	8	22	66	84	75	9	24	13	9	1	7	26	4	8	4	0	3	14	11
ENSG00000135185	TMEM243	1567.6	580.8	986.9	1.7	0.8	0.0013	1	0.0291	28	677	471	536	546	605	683	539	589	1462	823	1228	870	1090	709	1955	803	656	474	698	1275	820	953
ENSG00000196591	HDAC2	6105.4	3754.9	2350.6	0.626	-0.7	0.0013	1	0.0292	28	2925	3797	4295	1707	4955	2667	3100	6593	1637	2753	2877	3158	2414	1981	2074	2188	2853	2673	1768	1830	2544	2158
ENSG00000141314	RHBDL3	222.6	177.5	45.1	0.253	-2	0.0013	1	0.0292	28	77	27	360	41	518	119	95	183	12	37	20	56	35	41	30	33	13	13	53	24	25	239
ENSG00000196260	SFTA2	1535.8	116.4	1419.4	12.163	3.6	0.0013	1	0.0292	28	12	396	18	285	68	118	7	27	8027	595	924	2374	1022	284	2628	415	86	405	6	764	188	2154
ENSG00000099910	KLHL22	2617.6	1566	1051.6	0.672	-0.6	0.0013	1	0.0292	28	1574	2191	1235	1274	1210	1056	2355	1633	1181	1432	1100	1120	771	1171	883	1021	823	1374	1114	877	1011	845
ENSG00000183145	RIPPLY3	91.2	72.8	18.4	0.253	-2	0.0013	1	0.0292	28	19	58	203	3	49	55	123	72	6	1	8	12	19	11	20	21	30	34	6	8	18	64
ENSG00000231389	HLA-DPA1	23222.1	6919.8	16302.4	2.356	1.2	0.0013	1	0.0292	28	12036	1420	3601	4383	16257	10046	3417	4198	10681	25382	26175	13270	15760	12788	17886	23062	11986	15037	9373	17607	13544	15682
ENSG00000159217	IGF2BP1	689.7	638.9	50.8	0.079	-3.7	0.0013	1	0.0292	29	58	6	1151	8	1354	219	43	2272	7	5	64	12	1	21	7	24	33	1	1	89	338	108
ENSG00000164266	SPINK1	3512.9	81	3431.9	41.894	5.4	0.0013	1	0.0293	29	23	287	108	59	60	37	37	37	4093	23	15844	10119	871	139	1859	6482	10	16	6	11	18	8556
ENSG00000176887	SOX11	266.6	238	28.6	0.121	-3	0.0013	1	0.0294	29	172	10	105	7	202	7	6	1395	28	9	26	91	4	11	85	27	7	52	9	2	36	13
ENSG00000106560	GIMAP2	902.6	310.1	592.4	1.91	0.9	0.0014	1	0.0295	29	675	139	250	373	346	320	183	195	662	1004	695	476	454	611	508	472	567	409	491	677	877	391
ENSG00000163946	TASOR	4680.8	1939.5	2741.3	1.413	0.5	0.0014	1	0.0295	29	2038	1139	2000	2414	2278	1927	1674	2046	2232	3123	2259	2920	2511	2172	2607	2156	3724	3278	2788	2823	3078	2707
ENSG00000118971	CCND2	6712.5	4523	2189.5	0.484	-1	0.0014	1	0.0295	29	8625	7382	3567	3245	2459	1234	2630	7042	3961	2246	2417	1339	1542	3144	1171	3081	2395	1164	1930	1796	2441	2026
ENSG00000132677	RHBG	146.6	8	138.6	17.959	4.2	0.0014	1	0.0295	29	1	9	7	4	4	2	35	2	1125	14	28	6	26	6	215	4	18	104	7	191	22	174
ENSG00000269190	FBXO17	1386.2	948	438.2	0.462	-1.1	0.0014	1	0.0295	29	810	1084	821	735	905	783	681	1765	397	328	392	238	287	422	698	351	1026	125	827	285	592	167
ENSG00000175691	ZNF77	430.7	270.8	159.9	0.591	-0.8	0.0014	1	0.0296	29	243	421	192	215	199	158	282	456	198	116	178	133	173	208	162	153	119	116	146	171	164	202
ENSG00000126003	PLAGL2	3510.8	2323.1	1187.6	0.511	-1	0.0014	1	0.0296	29	1923	1332	812	1545	1484	3409	3178	4902	508	718	1215	1628	1655	954	1587	995	939	1764	939	1384	1215	1126
ENSG00000196344	ADH7	1756.3	1707	49.3	0.029	-5.1	0.0014	1	0.0296	29	69	130	28	503	42	7556	4164	1164	0	8	0	9	0	0	0	3	0	0	644	26	0	0
ENSG00000250397	ENSG00000250397	242.9	73.6	169.3	2.297	1.2	0.0014	1	0.0296	29	40	62	69	154	121	44	34	65	72	144	96	167	224	142	215	101	344	221	190	220	148	86
ENSG00000168394	TAP1	6919.1	2427	4492.1	1.851	0.9	0.0014	1	0.0296	29	3127	1194	3287	1936	2293	2943	2771	1865	3969	4804	6246	2284	3897	3221	4040	4049	4603	4415	1475	5510	6581	7796
ENSG00000115648	MLPH	8248.7	1336.6	6912.1	5.171	2.4	0.0014	1	0.0298	29	232	3496	384	3948	541	959	528	605	8197	3701	14666	29553	7964	2617	7742	7489	2183	1963	2497	4098	3320	779
ENSG00000134245	WNT2B	1270.8	933.9	336.9	0.361	-1.5	0.0014	1	0.0298	29	304	1555	160	814	520	382	3279	457	606	221	194	483	322	563	253	412	334	191	407	371	209	151
ENSG00000146192	FGD2	4242.6	1382.6	2860	2.068	1	0.0014	1	0.0298	29	2058	1132	734	2091	1669	1716	720	941	3715	4229	4619	1263	1753	3188	967	4000	2987	1909	3015	3417	3463	1515
ENSG00000196954	CASP4	6586.8	2499.8	4087.1	1.635	0.7	0.0014	1	0.0298	30	4248	2914	1967	2973	2506	2206	1472	1712	5843	4543	5229	3432	3995	4395	6055	3504	3334	2468	2608	3572	3907	4334
ENSG00000089693	MLF2	14619.6	8974	5645.6	0.629	-0.7	0.0014	1	0.0298	30	9992	10327	9084	4558	5767	10256	10406	11402	3858	6700	5398	5857	6097	5462	4681	5213	6957	6672	3183	3955	5945	9060
ENSG00000127951	FGL2	3022.2	959.9	2062.3	2.149	1.1	0.0014	1	0.0298	30	1563	204	430	997	1487	1572	659	767	1881	2793	3119	1747	1376	1528	1113	1561	2345	2628	1868	3637	1785	1491
ENSG00000164916	FOXK1	5485.6	3408	2077.6	0.61	-0.7	0.0014	1	0.0298	30	2212	2460	3788	2459	3085	4277	5084	3899	1550	2239	1010	1039	2494	2260	2311	1445	2431	2803	2007	2074	2578	2845
ENSG00000185652	NTF3	262.9	225.5	37.4	0.166	-2.6	0.0014	1	0.0298	30	51	257	262	69	216	9	9	931	12	17	45	29	21	71	14	32	17	1	205	32	5	22
ENSG00000138769	CDKL2	459.1	58.6	400.4	6.825	2.8	0.0014	1	0.0298	30	21	53	28	208	20	62	37	40	453	56	140	459	648	101	1555	57	30	234	115	233	47	1478
ENSG00000126822	PLEKHG3	5559.5	3652.4	1907.1	0.522	-0.9	0.0014	1	0.0298	30	2586	5971	3396	2467	1899	1835	5959	5106	1543	1980	1338	1332	1755	1915	768	2040	2066	2274	2234	1360	4378	1717
ENSG00000259985	ENSG00000259985	58	45.1	12.9	0.283	-1.8	0.0014	1	0.0298	30	20	19	68	8	29	29	35	153	1	10	10	11	9	6	3	9	18	24	3	27	27	22
ENSG00000083307	GRHL2	3779.6	2702.2	1077.4	0.399	-1.3	0.0014	1	0.0298	30	1146	3088	2431	1185	1503	3626	3538	5101	766	579	671	1950	1828	345	2715	660	312	1014	1098	770	504	1871
ENSG00000142453	CARM1	4547.6	2719.8	1827.9	0.672	-0.6	0.0014	1	0.0298	30	5085	1739	2342	1957	2603	2816	3210	2006	2044	1571	1637	1483	1728	2313	1893	2037	1914	2015	1615	1443	1959	1938
ENSG00000167549	CORO6	1441.5	1092.4	349.1	0.319	-1.6	0.0014	1	0.0298	30	570	4774	1017	473	629	456	547	273	233	512	425	117	214	408	108	388	383	442	346	373	849	90
ENSG00000169184	MN1	1735.6	1260.6	474.9	0.377	-1.4	0.0014	1	0.0299	30	934	427	546	1099	1754	562	2103	2660	409	756	466	223	80	792	106	447	532	301	800	411	933	393
ENSG00000100078	PLA2G3	582.4	527.5	54.9	0.106	-3.2	0.0014	1	0.0299	30	15	257	1123	174	327	384	7	1933	4	1	64	344	44	41	113	93	3	6	12	33	4	7
ENSG00000242086	MUC20-OT1	255	178.1	76.9	0.432	-1.2	0.0014	1	0.03	30	85	260	72	50	100	301	399	158	52	62	57	54	70	99	68	76	74	154	119	56	45	90
ENSG00000214290	POU2AF3	516.5	387	129.5	0.335	-1.6	0.0014	1	0.0301	30	52	766	475	274	272	601	338	318	217	73	122	51	308	107	53	243	91	12	233	84	79	140
ENSG00000084072	PPIE	4491.4	2943.8	1547.6	0.526	-0.9	0.0014	1	0.0301	30	1576	6987	5241	1565	1351	2245	2251	2334	1612	1596	1720	1756	2009	1814	1082	1188	1035	1275	1117	1726	1287	2450
ENSG00000124215	CDH26	1279.2	1052.1	227.1	0.216	-2.2	0.0014	1	0.0303	31	435	3180	50	185	338	1087	2693	449	189	120	62	787	142	195	162	196	56	74	824	210	101	61
ENSG00000146373	RNF217	2147.4	1459.5	687.9	0.472	-1.1	0.0014	1	0.0303	31	528	833	1922	710	982	2129	3221	1351	380	485	762	888	806	615	718	396	851	812	1082	760	890	185
ENSG00000183323	CCDC125	350.5	117	233.5	1.991	1	0.0014	1	0.0303	31	79	154	75	156	190	119	80	83	176	153	196	307	435	144	368	183	147	194	340	239	134	253
ENSG00000253368	TRNP1	945.3	187.1	758.1	4.05	2	0.0014	1	0.0304	31	91	368	82	256	171	184	175	170	454	189	917	592	416	112	207	2067	251	1847	222	1377	150	1813
ENSG00000105671	DDX49	3234.2	1954.5	1279.7	0.655	-0.6	0.0014	1	0.0305	31	2367	2440	1970	1112	1717	1576	1989	2465	1609	1217	1317	767	1265	1249	1218	1385	2054	983	908	998	1269	1677
ENSG00000149527	PLCH2	1404.1	1031.6	372.5	0.361	-1.5	0.0014	1	0.0305	31	377	1120	1019	1102	215	1256	2913	251	345	302	199	121	460	561	348	576	301	237	1067	290	200	208
ENSG00000127922	SEM1	6178.6	4044.4	2134.2	0.528	-0.9	0.0014	1	0.0305	31	4545	6968	5415	1482	2556	2989	3789	4611	3749	2882	3209	1304	1894	1804	1373	2248	1433	2926	1003	1556	1565	2933
ENSG00000185686	PRAME	511.9	461.9	50.1	0.108	-3.2	0.0015	1	0.0306	31	40	144	583	36	305	1132	638	817	13	1	135	3	1	4	75	3	5	231	4	77	4	145
ENSG00000169118	CSNK1G1	2004.4	1234.5	769.9	0.624	-0.7	0.0015	1	0.0306	31	723	1086	904	853	965	1609	1777	1959	505	786	569	827	1033	647	936	507	957	777	878	666	850	841
ENSG00000165215	CLDN3	1803.7	192.2	1611.4	8.374	3.1	0.0015	1	0.0307	31	11	712	152	86	65	446	13	53	1106	890	2322	1046	2290	267	2108	280	48	2763	395	1156	330	7559
ENSG00000285650	ENSG00000285650	44.8	31.9	12.9	0.412	-1.3	0.0015	1	0.0307	31	8	24	25	17	22	26	73	60	20	9	5	10	12	20	4	11	12	16	18	22	11	11
ENSG00000171793	CTPS1	3789.1	2570	1219.1	0.474	-1.1	0.0015	1	0.0308	31	2059	1516	5926	1003	1695	1925	1965	4471	738	955	1149	1698	722	1255	1956	999	1286	867	446	926	2129	1941
ENSG00000131116	ZNF428	1660.3	1083.6	576.7	0.532	-0.9	0.0015	1	0.0308	31	925	2246	1525	505	731	707	373	1657	686	862	783	472	551	517	434	641	549	679	491	547	484	378
ENSG00000196611	MMP1	20032.8	18137	1895.8	0.104	-3.3	0.0015	1	0.0308	31	103367	1367	15154	371	10104	2816	7958	3959	462	2364	1369	1043	87	327	148	8469	785	781	27	408	2396	7875
ENSG00000174514	MFSD4A	1835.4	290	1545.4	5.338	2.4	0.0015	1	0.0309	32	61	231	157	353	256	279	672	311	1254	485	226	632	2798	662	1873	293	73	3407	527	2332	417	6657
ENSG00000266524	GDF10	201.8	25.6	176.2	6.843	2.8	0.0015	1	0.0309	32	8	5	20	65	51	35	11	10	41	55	95	163	255	205	19	97	69	47	809	572	29	11
ENSG00000069956	MAPK6	4256	2905.8	1350.3	0.465	-1.1	0.0015	1	0.0309	32	1651	635	2161	1155	1880	4699	8068	2997	848	1121	2155	2037	1281	1116	1232	1140	1441	1559	987	1199	1616	1172
ENSG00000188803	SHISA6	242.4	214.9	27.5	0.13	-2.9	0.0015	1	0.0309	32	12	0	11	68	8	1060	297	263	17	24	17	92	4	26	11	35	17	21	85	14	13	9
ENSG00000109339	MAPK10	1609.3	1181.6	427.7	0.362	-1.5	0.0015	1	0.0309	32	401	2073	886	1053	697	1894	997	1452	173	420	333	421	700	459	458	288	301	133	1680	389	90	143
ENSG00000175793	SFN	17565.4	13689.5	3875.9	0.283	-1.8	0.0015	1	0.0309	32	7354	31535	10909	4328	2265	7212	39298	6615	2347	3848	5812	2049	1843	1701	8223	3625	1514	2725	256	4028	11388	4903
ENSG00000154548	SRSF12	173.5	119.2	54.2	0.456	-1.1	0.0015	1	0.0309	32	82	172	75	51	135	73	123	243	69	42	61	34	57	68	69	48	71	93	43	13	25	66
ENSG00000175193	PARL	1445.1	986.5	458.6	0.465	-1.1	0.0015	1	0.0309	32	808	3156	711	411	465	731	592	1018	520	745	673	247	520	476	248	499	392	491	268	292	534	516
ENSG00000168003	SLC3A2	13132.9	8143.2	4989.6	0.613	-0.7	0.0015	1	0.0309	32	9277	7279	7198	4882	4742	12080	11112	8576	5393	7217	8216	5011	3624	5964	5240	5461	3532	4017	2805	4449	3791	5135
ENSG00000086827	ZW10	1677.8	1039.4	638.4	0.615	-0.7	0.0015	1	0.0309	32	873	635	704	620	1002	889	2085	1507	417	732	680	800	619	594	829	581	575	611	533	612	690	665
ENSG00000133134	BEX2	828.4	594.5	233.9	0.394	-1.3	0.0015	1	0.0309	32	261	871	696	281	274	963	467	943	266	152	296	340	276	327	500	255	210	30	193	222	164	44
ENSG00000204385	SLC44A4	2380.6	281.6	2098.9	7.452	2.9	0.0015	1	0.0309	32	25	617	162	639	192	270	62	286	672	664	1146	11378	2079	769	2136	4128	81	96	3538	1333	197	1168
ENSG00000165914	TTC7B	1831.9	1161.1	670.8	0.578	-0.8	0.0015	1	0.0309	32	944	2346	705	866	880	819	1357	1372	802	826	660	375	375	998	508	685	765	649	799	862	679	408
ENSG00000128346	C22orf23	222.9	155.9	67.1	0.43	-1.2	0.0015	1	0.0309	32	217	68	118	146	100	191	349	58	43	58	32	35	46	53	39	55	58	68	172	107	96	77
ENSG00000256433	ENSG00000256433	227.7	165.9	61.9	0.374	-1.4	0.0015	1	0.0309	32	170	148	104	64	56	143	579	63	36	50	37	107	98	57	43	53	43	18	43	73	116	92
ENSG00000077044	DGKD	7003	2616.1	4386.9	1.677	0.7	0.0015	1	0.031	32	2968	2970	2026	3174	2404	2934	1659	2794	5032	2730	2431	5053	6211	6687	7573	4001	3990	3645	2797	3019	3349	4898
ENSG00000175175	PPM1E	51.6	14.6	37	2.511	1.3	0.0015	1	0.031	32	19	9	9	12	20	28	7	13	17	29	12	38	34	23	43	24	18	49	94	48	23	66
ENSG00000131351	HAUS8	822.6	536.5	286.1	0.533	-0.9	0.0015	1	0.031	32	677	1148	626	257	323	345	500	416	532	334	261	153	206	377	213	317	228	258	189	327	278	332
ENSG00000073067	CYP2W1	490.6	450	40.6	0.09	-3.5	0.0015	1	0.031	32	287	194	252	16	132	310	26	2383	10	7	3	3	4	9	33	159	2	151	161	27	0	0
ENSG00000019186	CYP24A1	1748.9	227	1521.9	6.687	2.7	0.0015	1	0.031	32	123	20	653	306	278	61	310	65	3622	610	455	2121	72	166	174	323	3610	4997	482	1999	1062	1614
ENSG00000077454	LRCH4	2576.4	982.6	1593.8	1.622	0.7	0.0015	1	0.0311	32	1115	581	657	1351	1025	1042	709	1381	1867	1310	1099	1083	1591	1791	847	1772	1868	1874	1577	2480	1591	1563
ENSG00000102554	KLF5	6884.3	5087.4	1796.9	0.353	-1.5	0.0015	1	0.0311	32	3346	1635	2419	1983	2654	3512	14029	11121	904	559	1617	5760	1417	586	2864	2323	1292	1515	2075	838	1787	1620
ENSG00000284874	ENSG00000284874	130.1	91.9	38.2	0.418	-1.3	0.0015	1	0.0311	33	29	58	112	49	107	140	175	65	34	35	34	66	8	38	23	40	81	18	65	33	31	29
ENSG00000163932	PRKCD	5772.4	2193.8	3578.6	1.631	0.7	0.0015	1	0.0311	33	2983	2974	1389	2793	2444	1697	1879	1391	3281	4246	4881	3524	3708	3487	2268	4944	2630	2385	2618	3679	2856	5594
ENSG00000279965	LINC03032	394	374.6	19.4	0.051	-4.3	0.0015	1	0.0311	33	1	15	2888	4	7	35	47	0	6	16	2	12	1	34	3	20	5	0	125	38	7	2
ENSG00000170381	SEMA3E	117.2	9.2	108	11.639	3.5	0.0015	1	0.0311	33	1	7	19	12	10	13	0	12	2	7	190	499	130	108	13	193	0	10	225	59	65	11
ENSG00000164128	NPY1R	73	9.8	63.3	6.46	2.7	0.0015	1	0.0312	33	1	10	13	31	8	13	0	2	21	35	18	113	44	55	24	80	28	348	55	46	13	6
ENSG00000146411	SLC2A12	455.1	372.6	82.4	0.222	-2.2	0.0015	1	0.0313	33	16	58	240	27	387	1459	631	163	17	96	51	80	125	23	78	103	122	13	168	132	27	119
ENSG00000198160	MIER1	2031.1	842	1189.1	1.412	0.5	0.0015	1	0.0313	33	860	458	900	915	1010	896	952	745	1297	997	1009	1481	1122	984	1090	1011	1236	1430	1080	1266	1316	1328
ENSG00000161618	ALDH16A1	4197.6	2607	1590.6	0.61	-0.7	0.0015	1	0.0313	33	2370	5020	1528	1964	1462	3668	1631	3213	1606	2153	1596	1508	1101	1834	1273	2093	1678	1213	1868	1460	1536	1350
ENSG00000214160	ALG3	3902.7	2460	1442.7	0.587	-0.8	0.0015	1	0.0313	33	2353	3041	1523	1450	1931	3353	3576	2453	1094	1787	1529	922	2289	1114	1633	1416	1347	1835	623	1041	1258	2310
ENSG00000132256	TRIM5	1549.6	580.4	969.2	1.669	0.7	0.0015	1	0.0313	33	562	577	480	785	785	702	308	444	635	621	850	1522	1084	732	1143	757	830	1176	859	778	988	1594
ENSG00000013503	POLR3B	893.8	553.6	340.1	0.614	-0.7	0.0015	1	0.0313	33	417	464	858	382	451	610	370	877	250	364	404	399	267	327	418	352	226	259	498	271	356	371
ENSG00000172927	MYEOV	731.6	72.6	658.9	9.005	3.2	0.0015	1	0.0313	33	57	83	148	104	90	40	37	22	1448	1754	412	152	14	223	17	1775	66	2430	56	45	596	237
ENSG00000260027	HOXB7	663.7	486.6	177.1	0.364	-1.5	0.0016	1	0.0313	33	378	917	534	154	396	415	696	403	318	241	390	66	56	84	46	384	283	74	85	112	85	255
ENSG00000227640	SOX21-AS1	334.6	281.8	52.9	0.187	-2.4	0.0016	1	0.0313	33	101	370	238	42	241	171	63	1028	7	12	60	26	4	7	7	135	35	166	187	46	11	37
ENSG00000106392	C1GALT1	2220.2	792.9	1427.4	1.8	0.8	0.0016	1	0.0313	33	678	375	995	565	1153	619	784	1174	1379	1283	1303	1264	1156	509	2152	1217	1154	1940	1056	1997	1441	2132
ENSG00000104660	LEPROTL1	2881.7	1128.1	1753.6	1.554	0.6	0.0016	1	0.0313	33	1736	943	1051	915	1344	1260	683	1093	1955	2109	2187	2108	2746	1527	1158	1564	1349	2053	1359	1704	1376	1355
ENSG00000115884	SDC1	36622.6	25192.2	11430.4	0.454	-1.1	0.0016	1	0.0315	33	10893	55956	15138	13489	18588	37453	39003	11018	6050	11421	9731	12840	15766	5674	9130	19391	13213	9517	4479	7801	12764	22248
ENSG00000267466	ENSG00000267466	90	76.9	13.1	0.17	-2.6	0.0016	1	0.0315	33	6	120	26	85	60	20	0	298	18	3	6	12	4	13	45	13	33	3	25	2	7	0
ENSG00000089127	OAS1	3177.6	1047.4	2130.2	2.033	1	0.0016	1	0.0315	34	974	1655	1415	1027	1301	917	644	446	1646	4865	3336	2315	2087	1296	1173	2417	2425	996	1142	1428	1755	2942
ENSG00000142459	EVI5L	2255.2	1361.8	893.4	0.656	-0.6	0.0016	1	0.0317	34	1269	2384	934	1187	1077	1034	1876	1133	1194	802	771	713	778	1029	840	1200	732	697	753	878	1054	1067
ENSG00000188452	CERKL	1251.4	442.1	809.3	1.828	0.9	0.0016	1	0.0317	34	873	290	405	500	557	423	218	271	1490	962	810	621	582	672	852	783	731	443	1002	708	603	1071
ENSG00000056972	TRAF3IP2	2253.7	1380.8	872.9	0.632	-0.7	0.0016	1	0.0317	34	1738	1141	1550	1363	1355	783	1963	1153	596	720	875	641	1115	1347	890	1040	625	701	1073	649	1282	667
ENSG00000213123	DYNLT2B	230.9	169	61.9	0.366	-1.4	0.0016	1	0.0318	34	108	487	164	43	96	103	248	103	59	84	75	57	80	27	9	51	38	49	147	70	92	29
ENSG00000112290	WASF1	946.9	669.2	277.6	0.415	-1.3	0.0016	1	0.0319	34	315	212	399	360	1036	854	1230	948	141	345	197	169	73	321	128	223	572	489	346	325	413	145
ENSG00000276445	ENSG00000276445	72.4	54.9	17.6	0.322	-1.6	0.0016	1	0.0319	34	42	110	27	17	35	4	13	191	22	22	12	18	31	9	13	27	17	15	25	8	14	13
ENSG00000224557	HLA-DPB2	33.3	7.8	25.6	3.366	1.8	0.0016	1	0.032	34	17	6	1	11	7	9	4	7	23	69	54	7	13	16	17	8	15	37	16	45	27	11
ENSG00000157833	GAREM2	923.5	620.4	303.1	0.489	-1	0.0016	1	0.0322	35	574	863	470	361	626	625	864	580	433	312	383	75	183	246	157	320	600	540	388	276	157	174
ENSG00000250565	ATP6V1E2	466.5	300.2	166.2	0.554	-0.9	0.0016	1	0.0322	35	274	393	280	195	155	410	534	161	226	108	177	161	126	176	283	140	114	182	141	123	181	189
ENSG00000182923	CEP63	1799	1065.5	733.5	0.688	-0.5	0.0016	1	0.0323	35	819	1361	1435	829	1220	1067	948	845	678	690	764	673	486	897	500	823	732	867	916	677	923	643
ENSG00000188263	IL17REL	950	876.5	73.5	0.084	-3.6	0.0016	1	0.0323	35	13	7	6774	76	70	26	9	37	28	32	30	51	6	244	70	89	69	42	233	24	83	28
ENSG00000145494	NDUFS6	4018.7	2673.9	1344.9	0.503	-1	0.0016	1	0.0323	35	3209	6436	1843	865	1425	1517	4360	1736	1264	1547	1700	1035	1563	1121	1255	1400	1663	1961	614	858	1137	1710
ENSG00000170577	SIX2	528.8	463.2	65.5	0.142	-2.8	0.0016	1	0.0324	35	56	685	291	49	171	625	588	1241	22	59	3	163	0	18	63	109	31	4	130	30	283	2
ENSG00000159685	CHCHD6	998.2	673.9	324.4	0.481	-1.1	0.0016	1	0.0324	35	383	573	2141	250	523	560	595	366	244	453	394	234	238	360	325	452	278	175	348	328	240	472
ENSG00000175315	CST6	528.1	82.1	445.9	5.38	2.4	0.0016	1	0.0324	35	34	158	135	46	215	33	26	10	154	518	325	47	148	158	157	353	111	769	62	1195	1219	1027
ENSG00000267325	LINC01415	74	59.9	14.1	0.235	-2.1	0.0016	1	0.0324	35	16	20	43	29	76	61	134	100	5	8	8	11	2	21	7	4	7	12	71	37	5	0
ENSG00000135744	AGT	353.6	82.2	271.4	3.287	1.7	0.0016	1	0.0324	35	66	122	40	280	65	29	21	35	413	119	120	138	221	262	250	464	684	179	352	155	370	72
ENSG00000113328	CCNG1	3199	1143.4	2055.6	1.797	0.8	0.0017	1	0.0325	35	1392	498	1505	1101	1264	1381	961	1045	1736	1903	2083	2671	1995	1251	4846	1273	1567	1810	1677	1384	2928	1655
ENSG00000189410	SH2D5	154.8	131.8	23	0.175	-2.5	0.0017	1	0.0325	35	43	43	29	7	31	123	743	35	4	17	51	3	10	9	7	11	33	25	3	69	60	20
ENSG00000261089	CDC37P2	42.4	11	31.4	2.832	1.5	0.0017	1	0.0325	35	13	19	10	13	6	18	7	2	72	16	35	32	41	23	56	52	28	13	10	30	7	24
ENSG00000117226	GBP3	3046.3	886.5	2159.8	2.434	1.3	0.0017	1	0.0325	35	1501	558	781	1520	1378	345	789	220	2135	2798	2647	1782	1555	1568	1445	516	2735	940	1591	3419	3797	3309
ENSG00000100422	CERK	5573.5	3257.8	2315.7	0.711	-0.5	0.0017	1	0.0325	35	3581	4015	2953	3450	3466	2754	2854	2989	2900	1767	2706	2385	2320	3107	2278	3140	1638	1539	2281	1839	2504	2016
ENSG00000159423	ALDH4A1	1525.9	1123.5	402.4	0.358	-1.5	0.0017	1	0.0325	35	333	5172	183	731	345	808	942	474	261	626	315	487	396	431	586	409	286	351	396	499	316	274
ENSG00000169248	CXCL11	444.8	67.6	377.1	5.563	2.5	0.0017	1	0.0325	36	49	7	128	13	94	171	9	70	203	939	643	183	203	45	221	63	711	384	24	327	1099	235
ENSG00000131781	FMO5	1718.4	282.4	1436	5.085	2.3	0.0017	1	0.0326	36	132	536	124	562	190	184	172	359	1806	386	1329	2068	2061	387	5663	399	142	406	682	293	177	4305
ENSG00000162757	C1orf74	524.7	348.8	175.9	0.505	-1	0.0017	1	0.0326	36	436	413	751	133	257	364	336	100	215	145	167	157	191	81	271	164	195	231	137	147	184	178
ENSG00000136518	ACTL6A	3491.6	2221.1	1270.5	0.572	-0.8	0.0017	1	0.0326	36	1704	1883	2449	864	2144	3244	3001	2480	865	1099	1030	1013	1299	961	1280	965	1377	2717	771	969	1441	2000
ENSG00000188486	H2AX	4211.1	2890	1321.1	0.457	-1.1	0.0017	1	0.0326	36	2633	7075	1473	839	1980	1747	4354	3019	1450	1892	1145	827	1242	883	1077	821	1352	2136	389	1027	1787	2468
ENSG00000136688	IL36G	936.8	883.9	52.9	0.06	-4.1	0.0017	1	0.0326	36	55	161	98	6	7	15	6719	10	126	38	2	7	75	1	20	71	26	116	1	13	4	241
ENSG00000079950	STX7	4473.4	1674	2799.4	1.672	0.7	0.0017	1	0.0328	36	2194	857	1697	1765	2785	1146	1375	1573	2956	3360	4175	3794	2146	2587	1866	2448	3278	1700	3597	2463	3152	1669
ENSG00000126821	SGPP1	1176	337.9	838.1	2.481	1.3	0.0017	1	0.0328	36	306	73	281	234	606	373	537	293	526	846	648	2482	325	392	860	305	1207	1048	768	681	724	922
ENSG00000078900	TP73	1276.8	985.2	291.6	0.296	-1.8	0.0017	1	0.0331	36	73	1507	1724	406	1285	895	1127	865	93	224	113	185	162	135	261	160	152	608	1394	322	78	195
ENSG00000100304	TTLL12	4723.6	3000.5	1723.1	0.574	-0.8	0.0017	1	0.0331	36	1904	2416	2576	2046	2311	2750	6515	3486	1621	1476	1585	1368	2071	1320	3553	1793	1430	2232	967	1151	1470	2086
ENSG00000272944	ENSG00000272944	58.2	43	15.2	0.359	-1.5	0.0017	1	0.0331	37	17	105	13	17	18	107	45	22	27	10	14	29	21	3	23	9	12	15	7	16	16	11
ENSG00000172345	STARD5	1070.3	716.8	353.6	0.493	-1	0.0017	1	0.0331	37	574	607	642	886	518	329	1624	554	355	415	395	347	105	257	284	756	334	168	548	290	321	375
ENSG00000111799	COL12A1	23074.1	18858.2	4215.9	0.224	-2.2	0.0017	1	0.0331	37	11975	4328	29371	3312	84926	4122	6650	6182	1533	4940	15759	1119	962	2720	1965	6320	10684	2009	1310	1044	2661	5996
ENSG00000184436	THAP7	2298.3	1372.6	925.7	0.675	-0.6	0.0017	1	0.0332	37	1481	2334	1067	1178	902	1448	1340	1231	1224	1097	1172	836	715	1003	728	1045	729	817	1026	732	762	1074
ENSG00000230061	TRPM2-AS	221.2	188.2	32.9	0.176	-2.5	0.0017	1	0.0332	37	21	1091	4	22	24	20	233	91	28	38	73	11	17	43	4	81	28	12	29	30	43	24
ENSG00000275410	HNF1B	312.1	43.5	268.6	6.137	2.6	0.0017	1	0.0332	37	6	129	15	92	64	26	4	12	154	77	131	383	267	121	1056	439	86	73	56	121	32	764
ENSG00000135052	GOLM1	8954.9	2768.1	6186.8	2.235	1.2	0.0017	1	0.0332	37	2801	1977	5165	1819	4812	1780	1459	2332	4816	5022	8270	14398	9731	1973	3392	6686	5882	7452	2583	3186	6967	6257
ENSG00000183484	GPR132	1496.1	486.1	1009.9	2.076	1.1	0.0017	1	0.0333	37	828	254	733	425	550	472	254	373	1124	966	1017	349	1205	925	537	1611	782	1038	491	2077	1383	634
ENSG00000101096	NFATC2	2390.4	736.6	1653.8	2.243	1.2	0.0017	1	0.0333	37	1356	434	355	1066	996	753	371	562	1693	1229	981	715	832	4614	958	2555	1402	1626	1459	1407	2354	1328
ENSG00000176463	SLCO3A1	3877.1	2610.9	1266.2	0.485	-1	0.0017	1	0.0333	37	3376	1366	1003	2131	1695	7183	3434	699	947	1398	1332	1377	1324	2062	870	1427	1292	824	1600	1310	930	1034
ENSG00000196139	AKR1C3	10079.6	8897.6	1182	0.133	-2.9	0.0017	1	0.0333	37	3235	5968	154	1001	472	14788	45270	293	581	459	2742	675	202	817	5337	2051	392	197	824	1841	325	105
ENSG00000151883	PARP8	2802.3	1035.1	1767.2	1.706	0.8	0.0017	1	0.0333	37	1265	798	1241	1265	1737	836	317	822	2457	1619	1470	1658	2694	1446	2058	1381	1775	1216	1538	1691	1999	1739
ENSG00000138286	FAM149B1	1713.5	696.4	1017.1	1.46	0.5	0.0017	1	0.0333	37	648	721	814	817	789	678	592	512	1019	755	954	1193	1052	705	1092	609	1299	1451	1036	1017	1092	966
ENSG00000147434	CHRNA6	101.8	86.1	15.6	0.179	-2.5	0.0017	1	0.0333	37	74	2	506	27	46	13	11	10	29	20	5	6	9	9	0	16	15	30	12	26	20	22
ENSG00000188186	LAMTOR4	6027.3	3901.2	2126.1	0.545	-0.9	0.0017	1	0.0333	37	3870	9671	2571	1852	1785	3549	3947	3965	3090	2794	2852	1174	1722	2480	1729	2811	1631	1605	1453	1916	2040	2468
ENSG00000175764	TTLL11	353.3	122.1	231.2	1.89	0.9	0.0018	1	0.0335	38	111	71	124	176	176	116	105	98	129	179	129	211	167	190	168	160	316	344	280	239	262	463
ENSG00000115415	STAT1	22235.9	6982.8	15253.1	2.184	1.1	0.0018	1	0.0335	38	5959	1537	8246	4197	8473	13281	6857	7312	12313	14487	17918	13177	11082	8811	13930	5452	16092	19870	6928	25704	25073	22707
ENSG00000125571	IL37	278.1	8.1	270	32.05	5	0.0018	1	0.0335	38	11	28	13	1	1	0	4	7	570	420	7	14	61	6	27	17	41	16	0	35	11	2555
ENSG00000079616	KIF22	3805.1	2382.9	1422.2	0.597	-0.7	0.0018	1	0.0335	38	2505	3097	1731	1170	2131	2221	2176	4032	1872	1286	1000	763	1721	1468	879	1087	1605	2243	953	1468	1527	2039
ENSG00000091490	SEL1L3	12789.3	4684.2	8105.1	1.73	0.8	0.0018	1	0.0335	38	5514	3217	2965	6106	5349	7353	3412	3558	5290	11659	8789	14897	9263	6436	7252	11756	5163	5943	8183	5410	6387	7043
ENSG00000147010	SH3KBP1	4221.6	1528.6	2693	1.761	0.8	0.0018	1	0.0336	38	2555	544	1308	2028	2158	1497	847	1292	2740	2883	2167	1834	2120	3117	1578	2836	3253	4080	2396	2096	3564	3038
ENSG00000274979	ENSG00000274979	77.3	12.8	64.6	4.984	2.3	0.0018	1	0.0336	38	13	9	6	31	16	6	11	10	73	11	46	31	21	20	424	80	26	6	56	29	52	29
ENSG00000222033	LINC01124	114.3	10	104.3	10.206	3.4	0.0018	1	0.0336	38	1	24	14	20	4	4	11	2	3	41	42	32	11	18	462	8	88	193	22	40	11	489
ENSG00000144036	EXOC6B	2775.3	1749.6	1025.6	0.586	-0.8	0.0018	1	0.0337	38	1045	760	1642	1434	1002	2070	2383	3661	768	835	750	908	763	1117	1013	933	1159	1273	1333	1154	1356	997
ENSG00000167105	TMEM92	744.6	198.6	545.9	2.749	1.5	0.0018	1	0.0338	38	154	366	83	194	140	413	181	58	779	499	659	621	836	216	918	443	226	798	68	271	556	753
ENSG00000115616	SLC9A2	284.2	246	38.2	0.154	-2.7	0.0018	1	0.0339	38	77	15	618	14	254	73	446	471	4	13	7	17	4	9	24	240	17	98	24	51	25	2
ENSG00000228175	GEMIN8P4	86.4	62.9	23.6	0.377	-1.4	0.0018	1	0.034	38	27	87	19	21	35	195	34	85	13	16	21	28	18	21	50	12	28	19	13	16	20	55
ENSG00000056487	PHF21B	70.9	56	14.9	0.265	-1.9	0.0018	1	0.034	39	21	12	154	25	52	77	4	103	5	10	21	7	5	40	24	16	2	10	25	14	27	2
ENSG00000187017	ESPN	1989.4	1563.8	425.6	0.272	-1.9	0.0018	1	0.0341	39	194	6348	1020	452	297	1438	2462	299	265	770	107	851	186	524	269	352	618	224	856	220	107	610
ENSG00000172340	SUCLG2	3192	994.2	2197.8	2.211	1.1	0.0018	1	0.0341	39	1039	261	1363	1070	1498	963	1025	735	932	1919	2218	7501	1814	1613	2571	1813	1813	1205	1700	1699	1964	2007
ENSG00000164626	KCNK5	2595.3	530.9	2064.4	3.887	2	0.0018	1	0.0341	39	154	832	534	1351	343	626	187	220	1630	1659	612	1767	3454	1035	6554	2068	380	965	357	1527	755	6139
ENSG00000140451	PIF1	1700.6	1172.6	528	0.45	-1.2	0.0018	1	0.0342	39	1744	2112	1781	457	974	536	791	986	806	783	394	205	351	324	124	511	854	568	330	572	1004	566
ENSG00000149090	PAMR1	1432.1	1087.8	344.4	0.316	-1.7	0.0018	1	0.0342	39	297	1891	3800	662	604	593	577	278	284	304	651	166	248	934	162	579	266	111	604	271	72	169
ENSG00000184675	AMER1	836.5	538.2	298.3	0.554	-0.9	0.0018	1	0.0343	39	331	282	632	391	580	446	881	763	222	186	181	254	250	303	596	176	298	259	399	301	327	424
ENSG00000164746	C7orf57	93.4	9.2	84.1	9.126	3.2	0.0018	1	0.0343	39	10	4	6	18	7	9	13	7	37	39	3	97	16	34	7	32	0	31	597	140	9	136
ENSG00000261189	DSP-AS1	177.4	135.1	42.3	0.313	-1.7	0.0019	1	0.0348	40	48	214	238	9	101	99	118	254	114	16	33	26	13	16	34	31	63	68	22	13	40	103
ENSG00000111665	CDCA3	1807	1280.8	526.3	0.411	-1.3	0.0019	1	0.0348	40	2545	1525	1467	305	757	981	1305	1361	462	453	340	215	521	307	145	317	795	1176	250	304	1007	1076
ENSG00000179406	LINC00174	3641.9	2595	1046.9	0.404	-1.3	0.0019	1	0.0348	40	816	3590	784	1254	943	689	5366	7318	1280	974	854	459	1128	945	1198	1189	1302	1247	1792	850	648	790
ENSG00000188522	FAM83G	3406.3	2525.9	880.4	0.349	-1.5	0.0019	1	0.0348	40	1085	1178	1176	727	851	2081	12284	825	787	634	633	735	568	586	1406	1159	1226	1439	398	529	1170	1056
ENSG00000165309	ARMC3	209.8	14.2	195.6	13.476	3.8	0.0019	1	0.0348	40	0	46	7	45	5	9	0	2	92	100	17	277	105	53	13	67	10	139	1549	245	18	53
ENSG00000176641	RNF152	2276.8	1564.5	712.3	0.455	-1.1	0.0019	1	0.0348	40	544	1121	3071	1062	1139	1519	1984	2076	567	412	349	945	343	1669	373	585	749	639	1610	853	547	331
ENSG00000136352	NKX2-1	6564.6	940.6	5623.9	5.974	2.6	0.0019	1	0.0348	40	71	3935	154	1640	451	863	160	251	5008	2629	4346	13544	11811	1529	8540	955	2922	6577	421	3802	1955	14696
ENSG00000130829	DUSP9	290.7	263.5	27.2	0.101	-3.3	0.0019	1	0.035	40	48	32	139	36	92	828	679	254	6	5	6	5	8	0	7	12	8	28	1	5	0	290
ENSG00000068024	HDAC4	2209.3	1408.4	800.9	0.569	-0.8	0.0019	1	0.0351	40	1210	1028	994	1060	1208	3733	1439	595	811	637	775	674	629	974	1047	796	914	572	1036	654	1013	681
ENSG00000143951	WDPCP	748.6	505.5	243.1	0.481	-1.1	0.0019	1	0.0353	41	184	531	445	285	281	336	355	1627	201	195	232	232	182	212	283	196	273	362	427	247	193	169
ENSG00000140839	CLEC18B	207.2	167.2	40	0.239	-2.1	0.0019	1	0.0353	41	45	875	31	21	82	42	69	173	36	43	34	20	10	18	13	149	40	46	37	62	13	39
ENSG00000182732	RGS6	217.2	186	31.2	0.17	-2.6	0.0019	1	0.0353	41	14	285	10	51	9	830	246	43	80	53	43	16	29	23	80	45	2	6	15	35	4	6
ENSG00000163659	TIPARP	4443.6	1354.5	3089.1	2.282	1.2	0.0019	1	0.0353	41	568	600	1493	1032	986	1732	2085	2340	1880	2719	5228	1316	4508	2539	1537	1893	1664	7087	1445	3497	4600	3335
ENSG00000182931	WFDC10B	119.8	16.1	103.6	6.291	2.7	0.0019	1	0.0353	41	4	76	8	7	18	6	2	8	109	82	143	40	233	21	66	64	51	514	4	43	31	50
ENSG00000155367	PPM1J	392.7	274.5	118.2	0.43	-1.2	0.0019	1	0.0353	41	229	828	107	221	46	237	310	218	131	98	75	78	96	107	52	124	116	154	97	182	148	197
ENSG00000074054	CLASP1	6411	3914.2	2496.8	0.638	-0.6	0.0019	1	0.0354	41	2461	2893	6679	2679	2572	5674	4376	3980	2284	1834	1760	2270	2908	2404	2631	1857	3078	3624	3163	1956	2600	2586
ENSG00000129355	CDKN2D	858.9	556.1	302.8	0.545	-0.9	0.0019	1	0.0354	41	850	824	663	308	380	441	724	259	505	296	278	203	216	469	126	388	291	365	228	234	341	299
ENSG00000099250	NRP1	10164	3347	6817	2.036	1	0.0019	1	0.0355	41	3398	921	4407	6166	4833	3461	1928	1662	6539	6791	6122	4145	8680	8066	3286	4884	8753	13725	7151	7229	4772	5295
ENSG00000168679	SLC16A4	1262.1	224.1	1037.9	4.635	2.2	0.0019	1	0.0355	41	214	100	231	246	354	364	131	153	291	232	1221	6616	396	320	1376	631	357	147	554	271	462	1657
ENSG00000175893	ZDHHC21	2376	761.6	1614.4	2.121	1.1	0.0019	1	0.0356	41	556	627	702	769	889	691	1239	620	1526	1180	1210	3701	3386	756	1801	547	1126	947	1367	1210	953	2891
ENSG00000145216	FIP1L1	1611.5	1011.4	600.1	0.594	-0.8	0.0019	1	0.0356	41	818	666	895	606	689	753	2480	1184	662	658	741	568	674	820	408	629	466	649	504	577	585	461
ENSG00000183091	NEB	923.8	661.4	262.4	0.397	-1.3	0.0019	1	0.0356	41	117	615	468	451	331	237	1054	2018	334	266	102	234	167	121	231	535	220	196	398	236	439	195
ENSG00000130147	SH3BP4	4772.7	3130.1	1642.6	0.525	-0.9	0.0019	1	0.0356	42	1584	2470	2473	2128	3430	7240	3507	2209	1201	1626	2018	2553	1133	2531	1736	2476	1550	1244	1552	1280	1668	428
ENSG00000065320	NTN1	3073.4	2401.6	671.8	0.28	-1.8	0.0019	1	0.0356	42	1769	4173	1429	1131	3515	1369	1995	3832	120	173	191	2455	144	658	211	524	162	504	2103	615	1374	171
ENSG00000111639	MRPL51	5772.4	3732.4	2040	0.547	-0.9	0.0019	1	0.0357	42	7932	3994	4657	1326	2200	2857	3570	3323	1868	2666	2668	2037	2004	1721	1522	1975	2454	2323	865	1031	2219	3207
ENSG00000112576	CCND3	6388.6	2232.5	4156.1	1.862	0.9	0.002	1	0.0357	42	2402	2087	1114	2367	2576	4273	1110	1931	4075	5529	5078	5559	5255	4221	4531	3348	3054	1641	1889	2974	5248	5783
ENSG00000178343	SHISA3	127.8	16.6	111.2	6.556	2.7	0.002	1	0.0357	42	13	6	57	9	5	22	9	12	21	16	20	48	33	34	259	39	13	49	466	115	27	417
ENSG00000137269	LRRC1	1626.9	1070	556.9	0.521	-0.9	0.002	1	0.0358	42	625	1185	1140	497	632	659	1510	2312	705	580	518	584	415	580	711	567	374	471	336	395	321	1240
ENSG00000150394	CDH8	105.2	85.2	19.9	0.237	-2.1	0.002	1	0.0359	42	43	43	147	8	91	85	187	78	2	16	10	10	69	4	68	8	23	7	44	3	2	13
ENSG00000126522	ASL	2084.1	807.1	1277	1.582	0.7	0.002	1	0.0359	42	713	1007	834	907	607	700	974	715	2118	1127	1419	804	822	1148	1143	1728	950	1585	800	1744	977	1513
ENSG00000122592	HOXA7	98.3	76.1	22.1	0.289	-1.8	0.002	1	0.036	42	55	16	158	81	49	118	6	126	7	7	9	17	13	37	9	9	56	18	53	53	16	6
ENSG00000114738	MAPKAPK3	3910.9	1429	2481.9	1.737	0.8	0.002	1	0.036	42	2517	1062	815	1647	1419	1304	1219	1449	1722	4619	2142	1816	2189	2128	3236	2356	1793	3094	990	3177	2533	2951
ENSG00000226950	DANCR	3162.8	2146.1	1016.6	0.474	-1.1	0.002	1	0.036	42	2159	1678	849	1114	1210	1365	6134	2660	1422	832	1275	1274	1110	780	1736	1835	603	609	555	588	778	836
ENSG00000165046	LETM2	372.9	255.9	117	0.458	-1.1	0.002	1	0.036	42	103	101	114	257	198	248	258	768	138	158	110	130	182	125	70	135	132	50	103	91	144	70
ENSG00000136883	KIF12	923.4	135.1	788.3	5.817	2.5	0.002	1	0.0361	43	30	421	62	140	226	70	34	98	2298	301	604	990	303	70	2768	644	104	339	78	416	143	1978
ENSG00000133398	MED10	2703.4	1654.6	1048.8	0.634	-0.7	0.002	1	0.0361	43	1642	2380	1614	694	1502	1174	2247	1984	993	1188	1332	730	1197	878	1064	1044	1378	1377	781	682	1253	786
ENSG00000258315	C17orf49	200.8	127.9	72.9	0.571	-0.8	0.002	1	0.0363	43	169	115	195	121	150	62	131	80	126	71	94	61	69	70	63	85	74	46	77	80	63	42
ENSG00000070540	WIPI1	2996.4	1812.2	1184.1	0.654	-0.6	0.002	1	0.0364	43	2023	1285	1271	1199	1950	1508	2441	2821	833	1598	1622	1129	753	1298	1037	1651	1228	1021	961	1089	1074	1284
ENSG00000162552	WNT4	433	339.2	93.7	0.277	-1.8	0.002	1	0.0364	43	30	613	853	369	142	73	338	296	108	50	91	317	128	99	29	85	28	15	205	89	18	50
ENSG00000114686	MRPL3	5623.8	3637.9	1985.9	0.546	-0.9	0.002	1	0.0364	43	2184	1906	4509	1386	3552	7025	4436	4105	1381	2470	2243	1836	2455	1366	2620	1560	1339	2784	1011	1560	1784	3394
ENSG00000171502	COL24A1	690.3	472.4	217.9	0.461	-1.1	0.002	1	0.0364	43	377	367	412	522	457	332	1099	213	144	233	251	323	160	92	99	252	635	172	215	212	123	140
ENSG00000139597	N4BP2L1	1771.5	687.8	1083.7	1.575	0.7	0.002	1	0.0365	43	824	549	1060	763	841	520	483	462	1407	1390	1169	828	1201	1107	972	829	1122	778	1602	1189	928	650
ENSG00000153561	RMND5A	3165.6	2006.1	1159.4	0.578	-0.8	0.002	1	0.0365	43	1559	848	1593	1335	1633	2109	2333	4639	841	1074	874	1809	975	1211	1630	959	1205	879	1628	1017	874	1256
ENSG00000215218	UBE2QL1	337.5	274	63.5	0.232	-2.1	0.002	1	0.0366	44	96	37	932	78	492	50	6	501	58	92	100	31	7	53	24	157	111	44	66	22	54	70
ENSG00000137815	RTF1	5266.7	3054.5	2212.2	0.724	-0.5	0.0021	1	0.0368	44	2330	3851	2800	2349	2882	2689	3475	4060	1728	2217	2168	2737	2371	2840	2238	1763	2686	1522	2284	1973	2271	2173
ENSG00000258754	LINC01579	59.4	50.5	8.9	0.187	-2.4	0.0021	1	0.0368	44	3	208	5	72	26	15	7	68	1	34	16	18	15	3	1	8	12	0	3	3	9	2
ENSG00000130822	PNCK	1749.5	1575.2	174.2	0.111	-3.2	0.0021	1	0.0368	44	44	3250	1310	77	203	1905	429	5384	67	94	426	12	5	58	4	261	20	1270	112	54	16	40
ENSG00000223652	PRDM6-AS1	43.2	29.9	13.3	0.444	-1.2	0.0021	1	0.0368	44	24	11	53	27	49	17	26	32	12	15	22	8	7	18	6	11	21	4	24	10	22	6
ENSG00000245275	SAP30L-AS1	109.1	36.1	72.9	2.014	1	0.0021	1	0.0368	44	43	15	37	49	47	26	30	42	63	82	35	47	106	54	108	52	73	65	109	69	125	33
ENSG00000163870	TPRA1	3672.1	2243.4	1428.7	0.637	-0.7	0.0021	1	0.0369	44	2099	4664	1541	1621	1996	1569	2656	1801	1061	1721	1564	1046	1296	1974	1162	1873	1238	1257	1260	1336	1280	1934
ENSG00000257671	KRT7-AS	876	154.2	721.8	4.662	2.2	0.0021	1	0.0369	44	20	695	29	113	191	97	21	68	364	415	1057	1858	958	276	237	1044	635	694	75	708	1450	334
ENSG00000182919	C11orf54	955.9	313.5	642.4	2.048	1	0.0021	1	0.037	44	328	400	218	487	384	298	140	253	483	448	630	1211	742	374	1722	489	420	382	637	523	377	556
ENSG00000163286	ALPG	298.2	5.8	292.4	50.729	5.7	0.0021	1	0.037	44	17	2	3	4	1	4	0	15	3470	1	1	178	130	3	185	13	51	1	6	11	2	42
ENSG00000273033	LINC02035	1044.1	637.6	406.5	0.637	-0.7	0.0021	1	0.037	44	396	576	659	751	670	696	1069	284	351	532	305	279	402	439	414	411	418	417	469	477	356	421
ENSG00000154642	C21orf91	1341.7	900.5	441.2	0.491	-1	0.0021	1	0.037	44	718	346	510	357	586	1032	2753	902	483	460	307	546	528	290	326	267	484	335	698	526	475	452
ENSG00000105855	ITGB8	2179.9	1660.9	519.1	0.313	-1.7	0.0021	1	0.0371	45	304	252	1860	566	1046	4844	2439	1976	250	306	190	289	797	792	178	539	359	216	890	1793	457	211
ENSG00000103044	HAS3	5067.6	4277	790.6	0.185	-2.4	0.0021	1	0.0371	45	2688	3428	343	2038	298	5469	17685	2267	773	75	199	1740	852	529	2366	393	88	102	295	842	74	2740
ENSG00000147650	LRP12	1435.3	1012.2	423.1	0.418	-1.3	0.0021	1	0.0372	45	868	67	1696	382	1058	840	1935	1252	168	301	342	385	392	358	356	315	650	870	390	312	715	369
ENSG00000140323	DISP2	215.3	61.9	153.4	2.486	1.3	0.0021	1	0.0373	45	37	20	32	87	72	125	75	47	200	163	72	89	87	114	187	125	279	227	40	139	318	108
ENSG00000104221	BRF2	567.3	380.6	186.7	0.492	-1	0.0021	1	0.0373	45	244	82	254	187	390	571	545	772	80	225	167	208	268	159	271	177	217	222	175	139	155	151
ENSG00000163947	ARHGEF3	2881.2	1125.4	1755.9	1.559	0.6	0.0021	1	0.0373	45	1612	960	1053	1904	1038	885	668	883	1810	2183	1461	1340	1640	2870	1225	1773	1734	1447	1743	2179	1715	1462
ENSG00000099783	HNRNPM	14155.4	8285.5	5869.9	0.708	-0.5	0.0021	1	0.0373	45	11153	9944	10012	5929	6887	6532	8088	7739	5496	6416	6862	5120	4644	8107	4651	6606	4904	6116	4983	4613	6402	7258
ENSG00000084090	STARD7	10453.8	6192.4	4261.4	0.688	-0.5	0.0021	1	0.0373	45	6697	4416	5349	4592	4602	10664	6508	6711	3262	4785	4529	4873	3055	3460	5864	4287	4481	3786	4182	3738	4739	4619
ENSG00000187997	C17orf99	85.3	67.6	17.7	0.265	-1.9	0.0021	1	0.0373	45	34	92	183	13	24	97	91	7	34	28	25	3	7	14	1	43	26	34	9	6	14	4
ENSG00000116675	DNAJC6	253.4	60.1	193.3	3.231	1.7	0.0021	1	0.0373	45	64	10	30	80	31	160	71	35	153	107	41	197	131	94	132	51	236	409	277	512	116	250
ENSG00000225746	MEG8	127.7	109.4	18.4	0.171	-2.5	0.0021	1	0.0373	45	34	60	25	72	35	11	9	629	12	35	53	6	2	38	0	43	21	6	25	5	5	6
ENSG00000055163	CYFIP2	3246.1	1079.9	2166.2	2.005	1	0.0021	1	0.0374	45	1680	696	711	1617	1145	1585	483	722	2505	1410	1428	2812	1817	4307	3841	2041	1752	922	2274	1897	2372	949
ENSG00000140326	CDAN1	1982.5	1186.8	795.8	0.671	-0.6	0.0021	1	0.0374	45	802	1619	1191	1011	874	997	1536	1464	747	847	786	726	714	823	687	671	1099	511	1193	1030	684	623
ENSG00000119125	GDA	355.9	319.9	36	0.113	-3.1	0.0021	1	0.0374	45	581	64	209	26	32	220	1021	406	4	12	35	44	10	0	0	271	31	0	75	14	2	6
ENSG00000153064	BANK1	1178.3	320.8	857.6	2.671	1.4	0.0021	1	0.0374	45	810	115	226	374	223	406	202	210	1384	275	458	677	662	1471	543	951	797	242	2064	343	1520	619
ENSG00000146376	ARHGAP18	3352.3	1154.6	2197.7	1.903	0.9	0.0021	1	0.0374	45	1643	344	962	1080	2318	1481	627	782	1572	3281	3585	2173	1626	2411	1237	2003	1772	1995	2872	2707	1751	1783
ENSG00000174013	FBXO45	1705.4	1128.1	577.3	0.512	-1	0.0021	1	0.0374	46	751	848	733	590	946	1688	2014	1455	350	575	481	462	692	308	408	365	410	972	342	467	988	1262
ENSG00000115255	REEP6	707	152.8	554.3	3.633	1.9	0.0021	1	0.0374	46	92	266	45	131	77	211	332	68	2019	341	511	178	713	176	603	341	299	1210	174	139	130	926
ENSG00000114023	FAM162A	3711.1	2478	1233.1	0.498	-1	0.0021	1	0.0374	46	956	3066	3500	1099	1514	2739	4104	2846	970	1296	2416	667	1782	1050	1046	1341	484	2141	787	768	780	1736
ENSG00000148400	NOTCH1	10466.4	6518.4	3948.1	0.606	-0.7	0.0021	1	0.0374	46	4615	8923	6374	7368	6699	8119	4673	5376	4270	2660	1594	2333	2848	6804	4580	3089	4096	3494	5987	4905	4670	3943
ENSG00000248746	ACTN3	30.8	21.1	9.7	0.451	-1.1	0.0021	1	0.0374	46	40	26	37	27	14	7	11	7	7	15	17	6	6	13	6	12	8	9	6	6	16	9
ENSG00000249628	LINC00942	1099.9	1026.8	73.1	0.071	-3.8	0.0022	1	0.0376	46	8	186	60	12	16	7460	457	15	31	267	134	6	8	1	22	21	154	79	1	5	209	86
ENSG00000073150	PANX2	1188.8	900	288.8	0.321	-1.6	0.0022	1	0.0376	46	231	1182	504	291	119	2728	1937	208	132	265	455	230	323	155	853	113	172	224	239	426	170	286
ENSG00000233680	HNRNPA1P27	108.3	17.4	90.9	5.147	2.4	0.0022	1	0.0377	46	3	43	26	30	7	7	11	12	33	456	95	21	67	36	86	15	17	28	21	150	40	208
ENSG00000084207	GSTP1	37688.8	24564.9	13123.9	0.534	-0.9	0.0022	1	0.0377	46	23168	36548	26198	9724	12772	27718	31639	28752	11421	13121	16561	19245	11800	11887	32603	14032	7421	8450	9812	7853	9274	10255
ENSG00000091262	ABCC6	508.8	102.1	406.6	3.981	2	0.0022	1	0.0377	46	17	207	70	192	98	156	39	38	505	104	206	589	725	162	1419	145	172	246	311	253	42	814
ENSG00000099942	CRKL	7453.9	4727.1	2726.8	0.577	-0.8	0.0022	1	0.0378	46	3738	1896	4317	3056	3495	4883	7730	8702	2035	2520	1915	2801	2109	2588	3048	1983	2582	3653	2577	1925	3179	5260
ENSG00000076248	UNG	2780	1773.1	1006.9	0.568	-0.8	0.0022	1	0.0378	46	1249	1587	2747	977	1118	3314	1338	1855	507	1189	1140	803	1014	779	1209	764	1212	1548	557	620	1356	1398
ENSG00000166896	ATP23	225.5	146.8	78.7	0.537	-0.9	0.0022	1	0.0378	47	126	110	168	67	60	152	215	276	78	103	104	81	76	70	102	63	69	64	46	72	56	118
ENSG00000008018	PSMB1	11041.2	6627.9	4413.3	0.666	-0.6	0.0022	1	0.0378	47	9039	7608	7676	3287	7322	4892	5959	7240	5100	5528	6662	4443	4109	3617	3881	4957	4096	3922	2721	3448	5449	3853
ENSG00000110107	PRPF19	7753.5	4530.5	3223	0.711	-0.5	0.0022	1	0.0378	47	4152	5315	3950	2969	3608	5603	5907	4740	2967	3464	2865	2669	2616	3592	4327	2928	2873	4333	2579	2560	3428	3921
ENSG00000165521	EML5	198	169.6	28.4	0.167	-2.6	0.0022	1	0.0378	47	37	10	201	40	5	90	961	13	11	8	20	30	6	26	20	24	15	10	94	107	20	6
ENSG00000156976	EIF4A2	32517.7	19012.2	13505.4	0.71	-0.5	0.0022	1	0.0378	47	15317	21721	18334	13516	16308	17034	31161	18707	13638	13489	13802	14262	18494	11831	12003	14714	13241	14200	12922	10874	13827	11779
ENSG00000003436	TFPI	6716.1	1755.5	4960.6	2.826	1.5	0.0022	1	0.0378	47	1518	1783	2324	2824	1159	1964	1060	1412	17274	1885	4382	3100	8835	3647	10571	2037	1250	4609	5882	2426	1744	1807
ENSG00000164024	METAP1	5015.5	3117.8	1897.7	0.609	-0.7	0.0022	1	0.0378	47	1735	2163	2930	2043	2155	5641	2992	5283	1690	1796	1970	2016	2285	1384	2456	1551	1430	2566	1179	1640	1894	2711
ENSG00000131400	NAPSA	45965.5	4677.8	41287.8	8.826	3.1	0.0022	1	0.0379	47	707	12767	825	13096	1845	5711	1295	1176	23848	18198	21578	197360	46773	16462	100627	6640	2228	12660	604	36172	3378	91501
ENSG00000162368	CMPK1	6679.3	2507.8	4171.6	1.664	0.7	0.0022	1	0.0379	47	2775	1919	2414	1898	3285	2860	3007	1904	3282	4077	5776	9643	3812	2227	3934	3555	3479	3955	3046	3172	3239	5205
ENSG00000272277	ENSG00000272277	33.7	24.9	8.8	0.355	-1.5	0.0022	1	0.0379	47	18	95	10	16	21	26	6	7	14	7	5	14	18	3	9	7	15	6	9	5	7	4
ENSG00000284526	ENSG00000284526	240.1	190	50.1	0.264	-1.9	0.0022	1	0.0379	47	81	287	73	66	38	141	603	231	28	40	12	54	87	13	7	24	7	169	111	48	23	79
ENSG00000183908	LRRC55	257.1	223.6	33.5	0.151	-2.7	0.0022	1	0.0381	47	19	7	1320	80	256	33	32	42	93	49	31	10	29	44	92	29	40	1	32	6	13	0
ENSG00000161640	SIGLEC11	109.1	22.6	86.5	3.814	1.9	0.0022	1	0.0381	47	6	11	6	61	24	35	11	27	102	243	80	21	49	142	53	83	33	76	60	214	5	50
ENSG00000164400	CSF2	142.4	22.4	120.1	5.255	2.4	0.0022	1	0.0382	47	58	7	7	7	56	17	24	3	99	268	120	37	35	18	89	93	340	431	13	54	51	33
ENSG00000182489	XKRX	640.6	120.1	520.4	4.331	2.1	0.0022	1	0.0384	48	35	169	144	197	59	35	86	236	119	2165	337	119	688	115	827	47	174	680	155	524	410	926
ENSG00000111144	LTA4H	10745.1	3580	7165.1	2.001	1	0.0022	1	0.0385	48	5625	2987	2868	4006	3029	4078	2072	3975	6339	12816	8587	15300	10227	5158	9726	4640	2960	5890	2935	5820	3221	6692
ENSG00000276851	ENSG00000276851	67.7	6.6	61.1	8.931	3.2	0.0022	1	0.0385	48	2	14	14	6	6	4	4	3	172	67	3	12	49	3	1	43	56	353	0	21	58	17
ENSG00000139343	SNRPF	2835.9	1786.4	1049.6	0.588	-0.8	0.0022	1	0.0385	48	2712	2628	2209	639	1244	1780	1211	1868	1236	1394	1393	1216	1291	995	915	925	707	901	474	717	1257	1273
ENSG00000198488	B3GNT6	482.4	18.5	463.9	26.341	4.7	0.0023	1	0.0386	48	0	1	0	12	1	103	13	18	148	1076	262	320	2359	47	6	28	3	468	6	22	83	1666
ENSG00000131015	ULBP2	360.2	277.8	82.5	0.296	-1.8	0.0023	1	0.0386	48	182	83	468	72	232	248	483	454	39	92	42	68	55	65	6	100	286	33	18	67	251	33
ENSG00000106686	SPATA6L	417.4	99.9	317.6	3.183	1.7	0.0023	1	0.0386	48	41	183	90	171	58	112	82	62	298	214	298	504	1164	276	379	221	73	99	463	328	67	62
ENSG00000111335	OAS2	4596.4	1738.1	2858.3	1.644	0.7	0.0023	1	0.0386	48	1473	1843	2546	2215	1950	1435	1418	1025	2241	3737	1613	3121	2709	2010	2096	2457	4005	1819	2279	2968	4741	4220
ENSG00000010310	GIPR	1216.6	370.6	845.9	2.28	1.2	0.0023	1	0.0386	48	322	552	210	874	367	292	162	186	1285	666	758	910	1076	380	379	1029	805	895	1976	889	477	318
ENSG00000143801	PSEN2	1672.9	676.2	996.6	1.473	0.6	0.0023	1	0.0386	48	603	652	532	847	747	799	668	562	876	1138	1042	1107	725	756	1191	915	1200	1558	716	1111	628	990
ENSG00000158220	ESYT3	738.1	169.1	569	3.36	1.7	0.0023	1	0.0388	49	27	235	134	344	127	191	114	181	466	313	498	786	749	316	1959	241	478	298	47	529	144	1142
ENSG00000232818	RPS2P32	102	67.8	34.3	0.504	-1	0.0023	1	0.0388	49	41	121	92	35	37	81	37	98	25	30	36	15	31	28	34	27	40	55	31	37	67	24
ENSG00000130764	LRRC47	4204	2429.5	1774.5	0.73	-0.5	0.0023	1	0.0388	49	2487	3642	1930	1898	2211	3141	2314	1813	1780	2046	2127	2075	1639	1853	1603	2001	1492	2022	1634	1457	1538	1576
ENSG00000127995	CASD1	1555.4	530.9	1024.6	1.931	0.9	0.0023	1	0.0388	49	500	214	559	543	621	851	452	507	947	724	698	1117	1021	495	1469	389	1040	2492	1202	1031	843	876
ENSG00000189306	RRP7A	4445.2	2744.1	1701.1	0.62	-0.7	0.0023	1	0.0388	49	1963	4933	1751	2183	2220	2214	3956	2733	1778	2179	1860	1136	1302	2196	1327	1604	1294	2919	1079	1336	1950	1855
ENSG00000174498	IGDCC3	37.9	28.5	9.4	0.333	-1.6	0.0023	1	0.0388	49	25	21	76	23	20	20	15	28	6	24	3	6	12	16	1	13	18	0	9	3	14	7
ENSG00000174292	TNK1	1739.9	1147.8	592.1	0.516	-1	0.0023	1	0.0388	49	511	1393	826	681	437	1053	3290	991	882	370	491	651	636	561	564	863	572	673	644	426	608	349
ENSG00000138755	CXCL9	8645.9	1580	7065.9	4.475	2.2	0.0023	1	0.0388	49	1590	220	441	500	2046	4953	704	2186	6570	8207	6217	2231	4473	1265	3295	1156	16498	11253	498	15943	14080	7236
ENSG00000269994	LINC02893	175.2	155.9	19.3	0.125	-3	0.0023	1	0.0388	49	34	6	638	17	129	141	252	30	1	3	40	64	8	26	0	4	0	3	97	5	2	17
ENSG00000100350	FOXRED2	1785.3	1133.1	652.1	0.576	-0.8	0.0023	1	0.0388	49	707	786	763	1286	608	1791	1062	2062	490	487	408	492	1005	597	1010	445	735	658	961	771	516	555
ENSG00000243910	TUBA4B	145.3	13.6	131.6	9.385	3.2	0.0023	1	0.0389	49	14	33	7	40	5	6	2	2	31	92	5	196	22	88	10	119	10	10	955	212	54	39
ENSG00000280758	ENSG00000280758	53.7	17.8	35.9	2.004	1	0.0023	1	0.0389	49	19	11	18	32	22	11	9	20	39	50	48	29	41	45	22	33	50	24	31	53	27	11
ENSG00000196754	S100A2	15775.5	14102.6	1672.9	0.119	-3.1	0.0023	1	0.039	49	6775	44364	15631	1638	1214	261	41220	1718	155	8874	250	180	891	135	164	1049	1127	8201	274	1213	327	580
ENSG00000205362	MT1A	145.6	21	124.6	5.886	2.6	0.0023	1	0.0391	50	12	47	15	45	10	13	4	22	92	37	100	16	68	350	30	285	471	3	6	104	88	94
ENSG00000204592	HLA-E	24444.4	8851.9	15592.5	1.762	0.8	0.0023	1	0.0392	50	13322	2473	5936	12556	9231	11406	8977	6914	10956	18343	19090	9695	12008	23457	19067	15447	12565	11183	13953	18410	19019	15102
ENSG00000113924	HGD	279.2	34.5	244.7	7.05	2.8	0.0023	1	0.0392	50	17	77	22	32	51	42	22	13	266	17	1479	156	165	72	500	487	7	16	43	104	63	51
ENSG00000142700	DMRTA2	659.3	595	64.3	0.108	-3.2	0.0023	1	0.0392	50	12	1261	269	42	171	83	808	2114	6	83	0	246	1	1	42	3	30	246	12	96	90	44
ENSG00000188761	BCL2L15	362.8	56.8	306	5.385	2.4	0.0023	1	0.0393	50	52	66	11	116	77	77	0	55	699	50	227	679	361	102	675	721	116	28	103	57	90	376
ENSG00000280032	ENSG00000280032	272.5	213.6	58.9	0.276	-1.9	0.0024	1	0.0394	50	24	836	37	121	20	145	444	82	52	63	23	147	74	30	85	71	38	22	78	18	70	53
ENSG00000154760	SLFN13	3921	1202.5	2718.5	2.259	1.2	0.0024	1	0.0394	50	1146	2316	1951	1292	1157	1154	233	371	3116	2762	1314	2282	3890	1285	4705	1449	2408	3475	3233	1741	1914	4485
ENSG00000146285	SCML4	574.8	169.9	404.9	2.384	1.3	0.0024	1	0.0394	50	310	202	63	214	98	242	80	150	980	322	376	96	452	415	257	483	347	197	393	465	710	176
ENSG00000285600	ENSG00000285600	32.3	21.9	10.4	0.469	-1.1	0.0024	1	0.0395	50	17	34	20	18	31	29	11	15	9	14	5	4	15	4	4	5	7	16	15	18	13	17
ENSG00000196586	MYO6	6420.9	1960.2	4460.6	2.275	1.2	0.0024	1	0.0396	51	1105	1908	2623	2015	2251	1398	2549	1833	2251	2444	2006	6802	6669	2404	9070	2331	2051	8900	1949	8419	2183	4970
ENSG00000155659	VSIG4	5700.8	1556.5	4144.3	2.662	1.4	0.0024	1	0.0396	51	2134	659	719	2469	2342	2169	638	1322	2874	11209	10421	3625	1526	3504	1487	5436	4251	2988	1071	4106	2038	3484
ENSG00000185499	MUC1	26923.6	4838.4	22085.2	4.564	2.2	0.0024	1	0.0396	51	749	15160	1420	9384	2723	4897	1282	3092	24285	4481	27058	68915	49153	10785	42725	30274	11044	7064	3639	12603	2618	14549
ENSG00000168476	REEP4	4182	2698.1	1483.9	0.55	-0.9	0.0024	1	0.0396	51	3045	6100	1489	1540	1386	3095	3481	1449	1728	2594	1576	1316	2131	1191	824	1505	1256	1530	791	1575	1358	1399
ENSG00000117419	ERI3	3934	2350.2	1583.8	0.674	-0.6	0.0024	1	0.0396	51	2112	3115	2545	1394	1975	2838	1736	3087	1457	1917	1870	1461	1458	1528	1874	1673	1083	1347	1213	1066	1681	2545
ENSG00000125285	SOX21	630.6	544.6	86	0.158	-2.7	0.0024	1	0.0396	51	231	411	528	72	488	307	63	2257	1	18	75	34	4	23	20	260	31	446	171	64	9	48
ENSG00000188817	SNTN	236.5	12.5	224	17.527	4.1	0.0024	1	0.0396	51	0	19	6	57	3	0	2	13	18	150	3	472	30	45	66	64	13	9	1846	333	45	42
ENSG00000066044	ELAVL1	5254.7	3058.2	2196.4	0.718	-0.5	0.0024	1	0.0398	51	4290	2377	3722	1812	3100	2820	3770	2575	2132	2167	2272	2045	2129	2348	2163	1912	2124	2913	1887	1653	2184	2821
ENSG00000148908	RGS10	2377.8	778.8	1599.1	2.052	1	0.0024	1	0.0398	51	1296	737	801	597	1077	650	440	632	3766	2680	1945	808	1007	1060	787	1285	1517	1865	477	1277	2089	1824
ENSG00000272690	LINC02018	40.9	11.9	29.1	2.416	1.3	0.0024	1	0.0399	51	19	5	13	23	7	7	6	15	15	39	22	15	31	45	37	32	40	18	49	22	5	37
ENSG00000147697	GSDMC	1086.6	867	219.6	0.254	-2	0.0024	1	0.0402	52	966	1754	149	863	103	279	2268	554	168	179	39	728	165	44	399	52	144	44	85	679	253	95
ENSG00000230733	ENSG00000230733	834.9	518.2	316.6	0.61	-0.7	0.0024	1	0.0402	52	571	763	514	462	392	558	424	462	303	351	206	194	231	260	309	300	511	562	180	333	419	274
ENSG00000134242	PTPN22	977.3	330.1	647.2	1.958	1	0.0024	1	0.0403	52	616	97	202	384	513	309	226	294	1323	585	502	382	552	577	421	540	683	523	628	1079	737	529
ENSG00000153563	CD8A	2376.7	765.8	1610.9	2.103	1.1	0.0024	1	0.0403	52	1230	477	379	873	736	889	463	1079	2372	2024	1034	596	628	2010	870	1456	2137	1389	673	2750	2917	1697
ENSG00000114416	FXR1	8298.4	5024	3274.4	0.652	-0.6	0.0024	1	0.0403	52	3783	4536	5827	2408	4212	7361	7295	4770	2516	3325	3014	2642	4459	2705	3285	2456	3772	4933	2907	2314	3501	4013
ENSG00000139926	FRMD6	3886.8	2713.6	1173.1	0.432	-1.2	0.0024	1	0.0403	52	1929	897	2720	1947	3237	1780	6463	2736	454	1388	1654	471	351	1195	388	1083	1805	1124	2080	909	2670	852
ENSG00000164120	HPGD	1931.6	386.4	1545.2	4.003	2	0.0024	1	0.0404	52	152	158	413	602	497	329	493	447	7400	2719	835	752	3050	613	992	1431	258	363	276	1879	215	850
ENSG00000165983	PTER	891.9	327	564.9	1.727	0.8	0.0025	1	0.0404	52	297	149	329	331	440	305	442	323	501	466	653	444	651	335	935	324	664	892	495	717	320	511
ENSG00000158987	RAPGEF6	560.6	213.1	347.4	1.628	0.7	0.0025	1	0.0405	52	240	109	156	310	242	255	162	231	421	294	365	355	297	323	441	179	317	289	513	378	339	353
ENSG00000167693	NXN	5746.1	3546.1	2200	0.62	-0.7	0.0025	1	0.0405	53	3653	2800	6426	2860	4066	2368	2760	3436	1182	2588	1663	1576	2612	2792	1708	2147	2347	4324	1826	1627	2257	2151
ENSG00000198483	ANKRD35	547.8	388.2	159.5	0.411	-1.3	0.0025	1	0.0405	53	256	1065	285	618	341	149	147	245	183	233	262	209	77	154	40	199	129	73	352	128	117	77
ENSG00000107758	PPP3CB	3309.1	1359.5	1949.6	1.434	0.5	0.0025	1	0.0405	53	1516	1186	1537	1540	1924	1323	950	900	1734	1897	2544	2578	1475	1673	1660	1451	2431	2074	2126	1572	2125	1954
ENSG00000235790	PEF1-AS1	282.2	194.4	87.9	0.451	-1.1	0.0025	1	0.0405	53	179	171	258	324	312	59	179	73	78	149	82	92	44	119	32	120	107	30	156	57	105	59
ENSG00000189045	ANKDD1B	172.7	47.1	125.6	2.651	1.4	0.0025	1	0.0405	53	38	98	27	68	51	40	17	38	242	103	37	129	183	57	144	67	98	113	367	110	51	57
ENSG00000187607	ZNF286A	588.3	368.4	219.9	0.597	-0.7	0.0025	1	0.0406	53	350	167	484	256	461	366	560	303	198	194	178	138	285	163	195	212	258	366	261	180	289	162
ENSG00000186001	LRCH3	4328.8	2545.8	1783	0.7	-0.5	0.0025	1	0.0408	53	1883	3087	2607	2267	2219	2215	3229	2859	1579	1637	1430	1120	2360	2017	1130	1828	1547	2253	2254	1669	2388	1750
ENSG00000240694	PNMA2	1006.8	205.2	801.5	3.9	2	0.0025	1	0.0408	53	115	52	200	468	396	266	60	85	292	183	278	1127	1836	286	2753	229	724	1628	909	222	376	378
ENSG00000241794	SPRR2A	2480.3	2383.2	97.1	0.041	-4.6	0.0025	1	0.0408	53	556	2031	22	467	950	35	14074	931	1096	5	3	1	8	210	0	29	0	0	0	0	0	7
ENSG00000132561	MATN2	2296.7	1631.9	664.8	0.407	-1.3	0.0025	1	0.0408	53	576	1586	1802	1541	562	2844	2527	1617	837	481	224	453	395	1791	240	1180	567	237	1297	398	280	927
ENSG00000180773	SLC36A4	973.5	350.4	623.1	1.778	0.8	0.0025	1	0.0408	53	396	177	377	300	560	402	175	416	468	551	655	722	603	354	1067	365	446	981	471	528	681	832
ENSG00000112893	MAN2A1	3765.6	1395.2	2370.4	1.699	0.8	0.0025	1	0.0412	54	1704	548	1098	1180	1807	2300	1213	1312	2479	2100	2353	2709	1666	1498	1446	1329	3719	3168	2531	2338	3232	2617
ENSG00000141985	SH3GL1	7753.9	4529.9	3224	0.712	-0.5	0.0025	1	0.0412	54	4105	5201	5079	3932	4435	3948	5983	3556	3493	4579	3376	2641	2892	4601	2136	3649	3026	2931	2523	2361	3448	3480
ENSG00000271503	CCL5	1488.9	486.9	1002.1	2.057	1	0.0025	1	0.0412	54	1029	187	488	505	359	555	345	427	1503	1354	834	396	509	1364	678	691	1284	881	383	1672	1323	1157
ENSG00000168653	NDUFS5	9401.3	6734.4	2666.9	0.396	-1.3	0.0025	1	0.0412	54	4368	5314	28491	1772	3281	2689	2536	5424	4808	3307	4204	3219	2874	2790	1715	3328	2101	1426	1062	1511	2206	2786
ENSG00000064763	FAR2	588.6	201.2	387.4	1.923	0.9	0.0025	1	0.0413	54	213	113	240	335	247	197	112	153	251	474	788	371	604	358	184	524	412	224	392	317	327	197
ENSG00000166619	BLCAP	7656	4780.6	2875.4	0.601	-0.7	0.0026	1	0.0414	54	3614	7643	2311	3894	2572	8086	3419	6706	2720	2997	2530	2239	2158	2604	2371	3272	4309	2010	3461	3966	3497	2121
ENSG00000125878	TCF15	52.8	37.1	15.7	0.424	-1.2	0.0026	1	0.0414	54	39	34	9	52	30	64	47	22	14	12	6	18	13	24	9	23	5	36	19	24	13	4
ENSG00000267731	ENSG00000267731	65.4	16.5	48.9	2.962	1.6	0.0026	1	0.0414	54	9	7	13	37	28	6	9	23	123	7	24	39	49	48	27	16	64	31	63	81	87	26
ENSG00000215012	RTL10	3161.3	1907.6	1253.6	0.657	-0.6	0.0026	1	0.0414	55	1369	2286	2431	1666	1193	2114	2051	2151	1203	1119	932	1165	1746	1281	2205	976	1102	1147	1239	684	1081	1671
ENSG00000272842	ENSG00000272842	36.4	10.9	25.5	2.372	1.2	0.0026	1	0.0414	55	6	8	7	12	12	6	19	17	23	15	16	43	26	20	14	3	41	27	44	27	29	29
ENSG00000230453	ANKRD18B	178.1	150.2	27.9	0.185	-2.4	0.0026	1	0.0414	55	119	235	104	17	56	0	209	462	51	22	13	6	4	6	6	4	38	104	55	13	4	64
ENSG00000118596	SLC16A7	540.5	156	384.5	2.46	1.3	0.0026	1	0.0414	55	173	49	96	295	183	222	129	101	209	153	289	606	840	283	579	200	374	196	629	661	237	127
ENSG00000144580	CNOT9	5385.4	3104.8	2280.6	0.735	-0.4	0.0026	1	0.0414	55	3403	4150	3921	2599	2749	3718	2402	1896	2699	2312	2157	2187	2364	2684	2182	2437	1894	2213	1998	1868	2293	2641
ENSG00000157765	SLC34A2	41988.7	6256.4	35732.4	5.712	2.5	0.0026	1	0.0414	55	918	6977	991	21528	4359	11029	1463	2786	32806	27815	23832	65054	146702	30492	87438	8154	6666	3937	5577	18096	4759	38925
ENSG00000013275	PSMC4	10364.8	7443.5	2921.3	0.393	-1.3	0.0026	1	0.0415	55	3382	4786	4787	2152	3100	3264	2562	35515	3183	3250	3206	2574	1793	2877	2449	3052	4030	4131	1409	2958	2289	3697
ENSG00000077092	RARB	1050	745.2	304.8	0.41	-1.3	0.0026	1	0.0415	55	191	344	633	320	424	1804	616	1630	177	317	602	273	188	310	76	329	248	236	691	266	383	171
ENSG00000187185	ENSG00000187185	53	7.8	45.2	5.68	2.5	0.0026	1	0.0415	55	4	24	1	12	3	9	7	2	21	5	17	76	15	18	43	8	195	33	4	22	25	151
ENSG00000131368	MRPS25	5397.5	1830.8	3566.8	1.948	1	0.0026	1	0.0415	55	1849	1839	2320	2310	1549	1962	1222	1595	2093	3057	2183	5074	7477	2540	8576	1907	2772	2433	2477	2265	2031	5050
ENSG00000188878	FBF1	1549.7	1053.9	495.8	0.471	-1.1	0.0026	1	0.0415	55	702	3535	326	647	592	498	1221	910	678	757	395	269	351	490	422	460	302	566	563	740	357	591
ENSG00000100664	EIF5	14057.8	8388.9	5668.9	0.676	-0.6	0.0026	1	0.0415	55	10406	3689	10652	8020	6912	6997	10552	9883	5105	5191	5746	6483	4959	4130	5841	7193	6418	3971	6107	5337	7810	5074
ENSG00000153283	CD96	1841.4	612	1229.4	2.008	1	0.0026	1	0.0416	55	1223	397	322	568	642	716	306	722	2676	1345	1237	477	909	1419	580	955	1403	744	877	1707	1818	1065
ENSG00000100084	HIRA	1049.5	628.8	420.8	0.669	-0.6	0.0026	1	0.0416	55	677	907	460	520	434	634	485	913	556	533	446	388	376	448	462	436	369	379	287	289	468	454
ENSG00000183624	HMCES	4266.8	2639.2	1627.5	0.617	-0.7	0.0026	1	0.0416	55	1653	4629	3342	1664	1764	2924	3130	2008	1321	1803	2185	1072	1319	2676	1438	2219	1020	1641	1392	1325	1264	2110
ENSG00000137860	SLC28A2	237.4	9.6	227.8	22.969	4.5	0.0026	1	0.0416	55	6	16	9	12	14	7	13	0	198	7	6	2512	3	7	36	305	8	15	28	26	31	7
ENSG00000077782	FGFR1	13691	9937	3754	0.378	-1.4	0.0026	1	0.0417	56	3466	5661	4739	5255	15749	10335	2449	31842	2656	5103	6004	2267	2349	8200	698	5281	3960	2136	6199	3354	2461	1888
ENSG00000166415	WDR72	1047.2	939.6	107.6	0.115	-3.1	0.0026	1	0.0417	56	364	1107	1280	163	277	895	2603	828	473	12	22	177	0	1	520	152	2	90	15	13	0	29
ENSG00000241764	CBLL1-AS1	105	69.2	35.7	0.519	-0.9	0.0026	1	0.0417	56	67	126	65	27	31	70	95	73	40	55	44	21	31	24	52	21	26	55	35	27	23	46
ENSG00000231312	MAP4K3-DT	394.9	144.4	250.5	1.735	0.8	0.0026	1	0.0417	56	98	180	111	208	166	105	157	130	229	319	409	204	250	163	145	249	175	239	351	255	146	373
ENSG00000135960	EDAR	112.7	88.9	23.9	0.27	-1.9	0.0026	1	0.0418	56	69	26	96	77	69	114	82	178	32	6	5	54	7	24	62	24	7	4	90	13	4	2
ENSG00000137804	NUSAP1	444.4	319	125.4	0.393	-1.3	0.0026	1	0.0419	56	249	472	695	32	208	175	422	299	180	164	121	65	119	82	80	49	200	153	19	143	209	171
ENSG00000109956	B3GAT1	306.3	60.1	246.2	4.1	2	0.0026	1	0.0419	56	102	33	39	67	42	96	6	96	93	160	165	65	467	114	1420	127	81	102	136	159	274	84
ENSG00000138100	TRIM54	120.9	6.6	114.3	17.031	4.1	0.0026	1	0.0419	56	4	11	3	3	1	29	0	2	7	253	1	32	21	20	721	435	7	59	1	10	27	6
ENSG00000176919	C8G	170.1	126.4	43.7	0.346	-1.5	0.0026	1	0.0419	56	58	454	293	51	31	51	43	30	81	39	59	46	24	48	23	48	71	18	50	27	34	44
ENSG00000168765	GSTM4	2490.1	1678.5	811.6	0.484	-1	0.0026	1	0.0419	56	1609	2064	487	1531	867	2980	3552	338	490	602	1419	700	652	1147	687	1188	608	879	846	783	710	652
ENSG00000004478	FKBP4	7533.8	5092.8	2441.1	0.479	-1.1	0.0026	1	0.0419	56	9933	2542	7846	1578	2440	4175	5270	6958	1400	2910	2124	1222	2483	1969	3032	1785	2773	3530	1252	1688	1675	6332
ENSG00000130299	GTPBP3	2910.2	1751.4	1158.9	0.662	-0.6	0.0026	1	0.0419	56	2350	2880	1140	1376	1181	1084	1924	2076	1658	946	1198	734	1310	991	1027	1299	1170	1133	1049	1135	1101	1473
ENSG00000186998	EMID1	1880.4	1232.5	647.9	0.525	-0.9	0.0027	1	0.0421	57	1301	1238	2179	1294	1152	1427	424	845	479	393	525	354	599	1419	618	709	564	451	1473	457	567	463
ENSG00000237310	LINC03011	159.7	119.9	39.9	0.334	-1.6	0.0027	1	0.0421	57	64	111	29	32	51	33	95	544	75	45	66	15	31	13	47	27	36	24	43	70	27	39
ENSG00000272636	DOC2B	495.9	397.6	98.3	0.248	-2	0.0027	1	0.0421	57	64	11	1126	221	286	62	1211	200	38	56	58	258	108	252	106	123	55	36	166	53	47	20
ENSG00000166526	ZNF3	3168.9	1864.8	1304.1	0.699	-0.5	0.0027	1	0.0421	57	1665	3082	1581	1358	1295	1938	1551	2448	1268	1165	1314	990	1410	1656	1227	1445	1188	1771	1444	1229	1033	1118
ENSG00000253930	TNFRSF10A-AS1	45.6	13	32.6	2.475	1.3	0.0027	1	0.0421	57	14	6	17	33	12	13	4	5	18	37	20	36	83	11	34	28	41	13	32	37	27	40
ENSG00000113249	HAVCR1	67.6	8.1	59.5	7.368	2.9	0.0027	1	0.0421	57	6	0	3	13	10	7	9	17	46	11	33	34	13	10	198	12	10	21	12	19	14	400
ENSG00000071242	RPS6KA2	5779.2	2089.8	3689.5	1.765	0.8	0.0027	1	0.0421	57	1675	1268	1540	4071	2584	2151	1726	1703	1682	3004	2663	4604	5148	5596	4652	2661	5458	2198	4419	3531	2125	3912
ENSG00000070731	ST6GALNAC2	902.2	733.6	168.6	0.23	-2.1	0.0027	1	0.0422	57	125	184	540	252	168	944	2475	1181	30	147	33	126	143	40	47	51	23	661	498	215	58	288
ENSG00000280007	ENSG00000280007	181.6	114	67.6	0.591	-0.8	0.0027	1	0.0424	57	87	109	139	101	100	152	138	86	88	40	63	66	84	53	76	84	83	62	109	56	32	50
ENSG00000260423	LINC02367	222.7	154.9	67.9	0.438	-1.2	0.0027	1	0.0424	57	85	275	264	127	71	178	116	123	60	78	73	25	22	78	142	33	53	79	130	48	22	107
ENSG00000163904	SENP2	3455	2077.2	1377.8	0.663	-0.6	0.0027	1	0.0424	58	1724	1486	1517	1412	1956	2974	2680	2869	929	1322	1190	1067	1642	1035	1452	1167	1352	2204	1298	1124	1601	1906
ENSG00000002549	LAP3	8194.7	2891.9	5302.9	1.834	0.9	0.0027	1	0.0426	58	4678	735	2686	3591	3143	4278	1945	2079	2864	7050	8183	5542	3603	6798	4047	4163	6018	5406	2916	6011	6212	5427
ENSG00000106415	GLCCI1	2195.3	767.6	1427.6	1.859	0.9	0.0027	1	0.0426	58	917	401	680	933	990	944	358	918	1682	1138	938	2068	655	760	2172	1148	1016	2901	1737	985	1206	1581
ENSG00000102524	TNFSF13B	1321.9	448.9	873	1.944	1	0.0027	1	0.0426	58	482	216	302	988	628	511	198	266	938	1149	1303	743	477	824	428	549	1061	909	1055	1344	762	680
ENSG00000164930	FZD6	3705.2	2487.5	1217.7	0.49	-1	0.0027	1	0.0426	58	1348	846	2849	1357	1992	2818	6388	2302	484	505	783	1849	1789	1113	1583	769	1802	1634	1304	856	977	1600
ENSG00000101871	MID1	2347.4	1599.2	748.1	0.468	-1.1	0.0027	1	0.0426	58	759	2449	1087	1423	747	1161	2394	2774	566	521	1404	523	704	1271	221	744	471	237	1522	830	946	514
ENSG00000099381	SETD1A	3955.9	2263.1	1692.8	0.748	-0.4	0.0027	1	0.0426	58	2156	2726	1441	2086	2279	2842	2072	2503	1465	1470	1299	1621	1944	2096	1682	1880	1648	1794	1694	1519	1453	2134
ENSG00000198719	DLL1	608.2	419.8	188.4	0.449	-1.2	0.0027	1	0.0426	58	217	464	541	458	279	713	390	296	187	134	74	131	98	391	92	240	150	92	572	214	182	81
ENSG00000173200	PARP15	2460.2	745.9	1714.4	2.298	1.2	0.0027	1	0.0426	58	1312	587	518	1156	670	812	353	559	3457	786	850	997	2222	2541	928	1157	1929	618	3404	1382	3087	643
ENSG00000166676	TVP23A	366.4	122.2	244.1	1.994	1	0.0027	1	0.0427	58	200	110	67	224	136	103	65	73	289	339	277	287	212	240	80	289	278	114	299	226	347	141
ENSG00000184897	H1-10	9833.2	6264.9	3568.3	0.57	-0.8	0.0027	1	0.0427	58	4098	10804	8987	3343	4076	4576	7760	6475	3461	4789	6726	2074	2410	3195	2363	5601	1868	4351	3314	2990	2840	3974
ENSG00000006555	TTC22	2203	1634.2	568.8	0.348	-1.5	0.0027	1	0.0427	58	458	1204	472	711	324	6986	2611	308	596	315	515	570	559	240	873	855	340	732	535	416	468	949
ENSG00000262966	ENSG00000262966	27.3	22.1	5.2	0.245	-2	0.0027	1	0.0427	58	6	27	33	27	14	29	6	35	1	1	2	24	1	1	1	3	0	3	24	5	5	2
ENSG00000160392	C19orf47	1762.1	1231.1	531	0.432	-1.2	0.0027	1	0.0427	59	717	640	590	548	659	735	461	5499	374	569	471	454	366	556	458	491	697	762	430	553	531	722
ENSG00000179409	GEMIN4	2883.4	1728	1155.4	0.669	-0.6	0.0028	1	0.0429	59	1496	1413	1707	1366	1452	2230	2279	1881	834	781	879	1213	1397	1434	2002	1028	851	1390	1419	904	811	1232
ENSG00000163714	U2SURP	10303	6380.8	3922.3	0.615	-0.7	0.0028	1	0.0429	59	3479	6797	8192	3451	5749	11630	6086	5662	4062	2922	2841	3293	3499	2801	3105	2693	6304	5412	4109	3346	5151	5374
ENSG00000183011	NAA38	2623.1	1568.1	1055	0.673	-0.6	0.0028	1	0.0429	59	1930	1769	2147	810	1149	1545	2036	1159	1166	1165	1156	1114	1190	1082	1212	1197	907	1380	614	779	849	959
ENSG00000251161	ENSG00000251161	56.5	41.2	15.2	0.37	-1.4	0.0028	1	0.0429	59	20	149	31	10	17	26	24	53	17	18	8	14	12	34	11	20	30	13	13	10	2	11
ENSG00000102287	GABRE	12546.1	9260	3286.1	0.355	-1.5	0.0028	1	0.0429	59	3948	12122	3028	6453	5440	13794	26900	2395	5870	3589	1116	1355	5724	2614	1278	2640	2360	747	2066	3779	2564	10303
ENSG00000148408	CACNA1B	437.9	396.5	41.4	0.104	-3.3	0.0028	1	0.0429	59	33	661	697	8	280	336	705	452	1	5	19	10	4	3	11	3	12	1	13	446	51	0
ENSG00000120314	WDR55	3574.3	1502	2072.3	1.38	0.5	0.0028	1	0.0429	59	1917	1175	1262	1812	1519	1653	1441	1237	2630	1717	2047	2164	2084	1991	3082	1896	1892	1680	1468	1779	2114	2468
ENSG00000185651	UBE2L3	6947.8	4122.8	2825	0.685	-0.5	0.0028	1	0.0429	59	4927	4815	4210	2415	3328	3700	4276	5311	3116	4026	3512	3412	2373	2601	2236	2984	2669	2815	1725	1698	3410	2973
ENSG00000178919	FOXE1	1302.6	1203.6	98.9	0.082	-3.6	0.0028	1	0.0429	59	1132	192	1413	164	310	1740	3650	1028	2	16	1	4	1	0	4	11	805	176	136	220	9	0
ENSG00000142449	FBN3	478.4	403.4	75	0.187	-2.4	0.0028	1	0.0429	59	61	410	227	176	197	920	13	1223	10	12	59	244	273	115	3	39	12	15	16	143	34	75
ENSG00000171433	GLOD5	37.6	5.6	32	5.622	2.5	0.0028	1	0.0429	59	0	24	0	3	3	6	7	2	12	40	18	86	43	13	83	11	8	46	9	14	4	61
ENSG00000116132	PRRX1	8390	6137	2253	0.367	-1.4	0.0028	1	0.0429	59	5396	1103	23442	4234	9244	2197	1620	1860	1587	3523	3975	1805	858	2827	770	2765	3600	1651	2626	1580	2208	1767
ENSG00000117228	GBP1	8101.2	2604.5	5496.7	2.11	1.1	0.0028	1	0.0429	59	2835	1210	2298	2346	2966	5281	1814	2086	4935	4670	8045	3658	4136	4088	2509	2095	7667	5793	2452	6918	14921	5067
ENSG00000131323	TRAF3	4919.4	3034.5	1884.9	0.621	-0.7	0.0028	1	0.0429	59	3230	1674	6039	2403	2373	2146	3568	2843	2129	1578	1675	1056	1343	2644	1517	2433	1975	1543	2154	1988	2916	1438
ENSG00000188064	WNT7B	3698.9	2766.9	932.1	0.337	-1.6	0.0028	1	0.043	60	494	2882	451	1696	588	2236	6879	6909	351	1176	277	713	938	415	817	979	878	1697	504	442	2558	1304
ENSG00000159733	ZFYVE28	1827.5	725.9	1101.6	1.518	0.6	0.0028	1	0.0431	60	882	663	514	1054	681	1040	532	441	1754	973	1025	937	1104	1279	837	1163	1335	803	978	907	1105	1223
ENSG00000226578	ENSG00000226578	27	8.2	18.8	2.216	1.1	0.0028	1	0.0432	60	5	8	9	19	11	7	4	3	14	17	22	31	15	13	34	28	17	13	27	8	7	17
ENSG00000068878	PSME4	8125.7	4786.9	3338.8	0.698	-0.5	0.0028	1	0.0432	60	3629	5205	5280	2773	3689	5171	4727	7821	3192	3702	3329	3736	2517	2993	3812	3373	2694	2990	2601	3209	4118	4477
ENSG00000273387	ENSG00000273387	90.9	58.8	32.1	0.551	-0.9	0.0028	1	0.0432	60	25	93	47	50	40	53	62	100	51	35	24	27	37	37	30	37	38	13	41	29	23	28
ENSG00000197748	CFAP43	595.4	54.4	541.1	9.901	3.3	0.0028	1	0.0432	60	6	62	47	148	64	42	58	8	77	247	51	665	136	155	134	167	21	62	4946	771	97	46
ENSG00000235888	LINC02940	108.4	77	31.4	0.411	-1.3	0.0028	1	0.0432	60	50	232	59	42	29	108	73	23	39	33	25	45	46	41	29	39	23	18	37	49	9	7
ENSG00000163739	CXCL1	3132.8	2372.9	759.9	0.32	-1.6	0.0028	1	0.0433	60	1858	2708	895	2161	1410	825	465	8661	405	329	539	721	341	1251	83	1020	929	630	2461	701	1051	178
ENSG00000115008	IL1A	203.9	164.4	39.6	0.242	-2	0.0028	1	0.0433	60	147	56	544	35	44	20	452	17	26	176	28	11	14	43	24	52	18	73	10	32	29	18
ENSG00000186815	TPCN1	9979.4	3792.4	6187	1.631	0.7	0.0028	1	0.0434	60	4520	6447	2404	5705	3836	3167	2352	1908	5874	6073	4957	5218	8703	6398	3825	5313	8684	4879	6417	7123	5319	7835
ENSG00000127578	WFIKKN1	261.4	204	57.4	0.283	-1.8	0.0028	1	0.0434	61	32	898	158	31	25	268	60	160	84	92	95	50	72	40	32	39	10	61	119	45	13	51
ENSG00000119457	SLC46A2	168.2	33.6	134.6	4.026	2	0.0028	1	0.0434	61	40	12	17	65	25	64	26	20	23	30	204	476	149	208	284	52	21	53	32	166	23	163
ENSG00000176209	SMIM19	1633.2	1003.9	629.4	0.627	-0.7	0.0028	1	0.0434	61	1003	1315	1020	513	834	606	1459	1281	596	1017	1034	561	649	560	481	647	650	548	693	491	381	503
ENSG00000113369	ARRDC3	9178.8	3239.2	5939.6	1.834	0.9	0.0028	1	0.0434	61	1924	2427	3642	5260	3713	3055	2503	3390	4451	4008	4586	13556	5087	10093	6538	3837	4373	3447	6188	3542	4118	9330
ENSG00000198771	RCSD1	2493.9	836	1657.9	1.982	1	0.0028	1	0.0434	61	1517	315	830	1230	979	974	306	537	1876	1983	1973	891	1341	2871	718	1925	1869	971	1790	1965	2129	909
ENSG00000153879	CEBPG	3123.5	1860.6	1262.9	0.679	-0.6	0.0028	1	0.0434	61	1954	1601	1955	1131	1661	1978	1887	2718	1527	1338	2016	1575	773	913	1112	1237	1321	1497	897	998	1367	1109
ENSG00000138821	SLC39A8	3514.3	1078.8	2435.6	2.257	1.2	0.0029	1	0.0435	61	2167	355	902	1716	838	1438	454	760	2862	1227	3252	3667	3492	1780	2952	1664	1197	1433	610	3129	2313	4520
ENSG00000158486	DNAH3	685	72.6	612.4	8.447	3.1	0.0029	1	0.0436	61	31	46	90	136	18	37	127	96	178	270	111	760	49	121	537	180	26	9	5013	834	105	380
ENSG00000065978	YBX1	32706.8	20777.6	11929.2	0.574	-0.8	0.0029	1	0.0438	62	16567	11816	28313	9037	17403	19654	13290	50141	10732	16285	17051	10872	10515	15082	11246	13302	9373	11211	6924	9293	12067	13056
ENSG00000122778	KIAA1549	1359.3	973	386.3	0.397	-1.3	0.0029	1	0.0438	62	370	455	721	221	493	2930	881	1713	197	109	366	510	266	337	959	221	464	618	482	204	278	397
ENSG00000143199	ADCY10	113.3	92.6	20.7	0.226	-2.1	0.0029	1	0.0438	62	17	12	255	19	24	22	384	8	38	56	12	10	17	16	14	27	35	3	18	33	7	4
ENSG00000105229	PIAS4	1924.1	1128	796.1	0.706	-0.5	0.0029	1	0.0438	62	811	1447	1043	846	970	885	1577	1445	853	858	690	1125	764	921	704	773	610	757	784	717	626	964
ENSG00000119048	UBE2B	2647.6	1070.6	1577	1.473	0.6	0.0029	1	0.0438	62	1481	801	1221	879	1361	913	911	998	1451	2001	2418	2229	1377	1868	1403	1461	1704	1146	1238	1074	1257	1451
ENSG00000213928	IRF9	1790.7	721.2	1069.4	1.482	0.6	0.0029	1	0.0439	62	987	618	578	869	750	582	618	768	1437	1066	1047	1190	1183	945	474	1248	1225	775	1008	1256	1238	880
ENSG00000150637	CD226	511.2	170.4	340.8	1.998	1	0.0029	1	0.044	62	346	74	84	206	159	242	101	151	572	185	331	213	444	297	192	244	316	277	374	646	388	292
ENSG00000272502	ENSG00000272502	48.7	9.1	39.6	4.29	2.1	0.0029	1	0.0441	62	5	10	2	13	14	7	0	22	59	39	14	27	76	16	80	5	13	18	21	5	47	134
ENSG00000164398	ACSL6	65.8	19.8	46	2.329	1.2	0.0029	1	0.0441	62	29	9	12	35	21	17	15	20	79	14	17	27	23	60	40	17	71	47	46	72	58	73
ENSG00000122729	ACO1	3634.8	1426	2208.8	1.549	0.6	0.0029	1	0.0441	62	1905	606	1213	1754	1733	889	1635	1673	2026	2908	2151	2326	1810	2220	1866	1637	2940	2999	1401	1986	2163	2490
ENSG00000158164	TMSB15A	86.6	68.9	17.7	0.256	-2	0.0029	1	0.0441	62	40	12	36	17	125	15	7	299	12	15	28	12	11	20	0	21	25	36	9	24	29	6
ENSG00000177409	SAMD9L	4836.6	1698.1	3138.4	1.848	0.9	0.0029	1	0.0441	62	1835	1331	1873	2189	2667	1949	735	1006	6138	3530	2383	2135	2911	1626	1689	1655	4291	2542	3022	3022	5382	3612
ENSG00000187726	DNAJB13	233.9	43	190.9	4.402	2.1	0.0029	1	0.0441	62	27	126	7	88	47	11	13	25	152	243	36	260	188	81	606	120	12	117	393	156	23	285
ENSG00000188959	C9orf152	553	71.5	481.5	6.726	2.7	0.0029	1	0.0442	63	7	156	17	214	43	70	32	33	435	170	1073	1587	709	98	1754	209	15	34	299	91	69	198
ENSG00000117308	GALE	3163.2	1053.1	2110.1	2.004	1	0.0029	1	0.0442	63	756	2134	436	1120	753	582	1754	890	3326	2072	2256	3406	2198	1019	1856	3053	1714	1927	527	1946	2212	2029
ENSG00000133275	CSNK1G2	8764.1	5203	3561.1	0.684	-0.5	0.0029	1	0.0442	63	4989	7320	5809	3763	4601	3692	5095	6355	5394	4217	3184	1943	3467	4681	2860	4277	2959	3626	2601	3296	3898	3453
ENSG00000203666	EFCAB2	768.7	264	504.7	1.912	0.9	0.0029	1	0.0442	63	203	338	264	319	331	373	174	110	312	400	439	1049	398	482	714	376	486	629	626	419	146	590
ENSG00000204711	CFAP95	46.9	3.9	43	11.053	3.5	0.0029	1	0.0442	63	0	5	1	13	1	0	11	0	36	29	2	69	4	18	23	24	0	1	248	96	4	48
ENSG00000153347	FAM81B	105	9.1	95.9	10.404	3.4	0.0029	1	0.0442	63	0	24	5	20	5	17	2	0	12	86	15	166	40	28	33	59	3	37	704	148	4	7
ENSG00000113645	WWC1	1997.6	697.5	1300.1	1.864	0.9	0.003	1	0.0444	63	570	554	767	814	777	849	565	684	614	809	609	2080	1217	1133	3467	803	1306	872	871	1613	1311	1497
ENSG00000177192	PUS1	2670.7	1595.9	1074.9	0.673	-0.6	0.003	1	0.0444	63	1498	2362	1917	918	1007	1738	1275	2052	1224	1265	1419	785	915	1198	1307	1252	1035	909	701	815	1161	1062
ENSG00000141965	FEM1A	181.3	118.9	62.4	0.526	-0.9	0.003	1	0.0448	64	165	157	91	84	105	88	106	155	116	69	61	42	62	119	22	89	48	34	74	40	47	51
ENSG00000112280	COL9A1	97.3	84.1	13.2	0.163	-2.6	0.003	1	0.0448	64	9	11	104	25	321	7	6	190	64	28	3	22	0	21	9	11	2	4	7	5	9	0
ENSG00000152778	IFIT5	1295.7	468.9	826.9	1.763	0.8	0.003	1	0.0449	64	548	391	597	510	608	358	336	403	1049	719	632	1225	927	408	903	464	734	627	564	540	841	1943
ENSG00000091831	ESR1	782.7	173.2	609.4	3.513	1.8	0.003	1	0.0449	64	109	50	150	355	390	162	88	82	368	669	318	246	3218	280	292	267	281	163	641	386	327	1076
ENSG00000179833	SERTAD2	4501.6	2830.4	1671.2	0.591	-0.8	0.003	1	0.0449	64	1543	1721	3564	1738	2592	2476	3096	5913	1283	1606	1613	1447	1524	1947	784	1341	1537	2311	2375	1101	1872	2656
ENSG00000276953	TRBV12-4	23.9	5.2	18.6	3.616	1.9	0.003	1	0.0449	64	5	3	0	7	7	9	4	7	8	26	8	5	9	28	3	28	18	16	12	11	72	17
ENSG00000184575	XPOT	7841.4	4831.5	3009.9	0.623	-0.7	0.003	1	0.0449	64	4615	2136	6225	2438	4777	7927	5416	5118	2505	2788	4132	3960	2619	2048	3390	2179	2583	2547	2525	2388	3742	4733
ENSG00000272894	MIOS-DT	208.7	65.9	142.9	2.162	1.1	0.003	1	0.0449	64	49	148	66	89	49	48	28	50	210	80	82	243	123	125	177	91	88	77	292	142	81	189
ENSG00000165269	AQP7	416.9	31.8	385.1	12.056	3.6	0.003	1	0.045	65	9	12	11	182	7	11	4	18	199	166	84	2576	563	31	942	87	5	28	200	56	7	448
ENSG00000147536	GINS4	545.7	378.9	166.9	0.441	-1.2	0.003	1	0.045	65	160	194	447	105	453	479	396	797	169	133	74	77	288	122	182	91	243	354	47	169	222	165
ENSG00000105576	TNPO2	9267.4	5415	3852.4	0.711	-0.5	0.003	1	0.0451	65	6454	8565	4582	4129	5514	3466	6019	4591	4406	2917	3402	2700	4372	4413	4085	3991	4081	3352	4307	3406	3759	4742
ENSG00000138942	RNF185	3562.3	2021.8	1540.6	0.762	-0.4	0.003	1	0.0451	65	2058	1789	1897	2096	1834	1920	2185	2395	1413	2024	1857	1714	1387	1568	1250	1913	1254	1211	1503	1254	1417	1803
ENSG00000260997	ENSG00000260997	515.5	112.8	402.7	3.566	1.8	0.003	1	0.0451	65	156	94	58	282	112	136	34	30	401	686	275	165	308	192	250	296	217	117	127	222	193	2189
ENSG00000234869	LINC02925	362.3	268.5	93.8	0.35	-1.5	0.003	1	0.0451	65	72	1186	192	60	114	228	228	68	101	92	118	52	171	87	66	85	26	148	127	46	139	55
ENSG00000164136	IL15	856.8	297.6	559.1	1.877	0.9	0.003	1	0.0451	65	252	235	510	462	270	241	166	245	537	800	797	328	448	436	251	347	618	698	357	644	1157	410
ENSG00000284052	ENSG00000284052	127.3	84.8	42.6	0.5	-1	0.003	1	0.0451	65	92	126	113	55	57	44	108	83	53	29	22	28	24	27	17	51	55	50	74	75	67	24
ENSG00000160124	MIX23	1097.6	689	408.6	0.593	-0.8	0.0031	1	0.0451	65	442	1285	743	322	595	713	752	660	340	510	524	298	608	273	419	377	198	634	320	341	413	466
ENSG00000168502	MTCL1	1931.5	1372.1	559.4	0.408	-1.3	0.0031	1	0.0452	65	993	1212	1463	450	905	1244	2320	2390	650	318	1213	125	273	243	198	597	235	689	278	1530	876	606
ENSG00000197077	KIAA1671	5821.7	4073.4	1748.3	0.429	-1.2	0.0031	1	0.0453	66	1379	1452	1841	3179	2255	4352	4961	13168	992	1074	843	2577	1955	2197	2995	1417	848	1806	3986	1655	1148	983
ENSG00000108582	CPD	12141.5	4258.5	7883	1.851	0.9	0.0031	1	0.0453	66	3542	2972	3752	4051	4258	5597	4647	5249	5059	16052	6329	4404	9456	4912	6860	4464	16835	6205	4503	5086	7360	12837
ENSG00000132768	DPH2	2746.6	1653.6	1092.9	0.661	-0.6	0.0031	1	0.0453	66	1392	1816	1899	1108	1307	1844	1140	2723	1220	879	917	854	1002	1067	1498	1135	1005	1004	629	1014	1229	1848
ENSG00000239213	NCK1-DT	248.1	158.9	89.2	0.562	-0.8	0.0031	1	0.0453	66	120	170	170	94	121	237	261	98	91	147	92	66	90	34	101	92	81	61	105	99	65	125
ENSG00000129910	CDH15	202.2	44.2	157.9	3.576	1.8	0.0031	1	0.0453	66	27	43	34	94	61	28	45	22	138	50	51	645	65	28	345	55	104	173	41	155	47	314
ENSG00000100092	SH3BP1	1951.8	1319.1	632.7	0.48	-1.1	0.0031	1	0.0453	66	1841	3370	1186	849	594	1078	1178	457	1489	1206	549	316	384	641	307	631	597	445	461	655	468	709
ENSG00000157456	CCNB2	1637.9	1180.1	457.8	0.388	-1.4	0.0031	1	0.0453	66	1172	1178	2802	130	714	759	963	1723	486	608	338	176	308	316	182	212	899	1125	103	363	599	694
ENSG00000125872	LRRN4	419.1	44.8	374.4	8.372	3.1	0.0031	1	0.0453	66	4	84	14	56	64	114	4	18	760	26	27	188	375	125	695	51	68	120	13	2278	85	430
ENSG00000083067	TRPM3	92.2	75.9	16.3	0.218	-2.2	0.0031	1	0.0454	66	11	61	17	39	12	17	6	444	11	6	10	46	8	33	13	15	30	1	28	5	16	6
ENSG00000206113	CFAP99	101.6	17.2	84.4	4.93	2.3	0.0031	1	0.0454	66	12	22	11	28	8	29	26	2	62	39	12	106	29	23	46	40	15	71	569	105	14	50
ENSG00000177359	ENSG00000177359	1105.8	995.4	110.4	0.111	-3.2	0.0031	1	0.0455	66	44	190	7426	29	50	64	123	37	66	50	21	25	19	28	13	496	160	286	144	10	188	40
ENSG00000197892	KIF13B	2939.4	1103.4	1836.1	1.664	0.7	0.0031	1	0.0455	66	1208	1112	834	1728	1279	1181	761	724	1288	1813	2196	2650	1689	2212	1752	3719	1164	1294	2200	1355	1177	1196
ENSG00000112941	TENT4A	5951.6	3605.5	2346.1	0.651	-0.6	0.0031	1	0.0455	66	3295	6400	3269	2422	2880	1969	4356	4253	2413	1651	2286	1748	2760	2391	2078	2307	3225	3925	2014	1752	2300	1996
ENSG00000120437	ACAT2	1536.4	1004.9	531.6	0.529	-0.9	0.0031	1	0.0455	66	1432	473	922	350	739	753	552	2818	390	557	793	502	387	506	701	620	431	477	345	556	560	617
ENSG00000161958	FGF11	282.4	221.4	61.1	0.275	-1.9	0.0031	1	0.0455	66	32	13	505	77	73	395	478	198	22	26	59	51	21	53	33	40	25	276	53	110	25	61
ENSG00000174574	AKIRIN1	6401.1	4455.8	1945.4	0.436	-1.2	0.0031	1	0.0455	66	2096	1053	18263	1854	2247	3356	2376	4401	1559	1562	1888	3077	1382	2067	1925	2177	1949	1349	1291	1792	1919	3298
ENSG00000039139	DNAH5	1433.8	210.8	1223.1	5.804	2.5	0.0031	1	0.0455	66	66	401	101	587	49	79	243	160	156	336	241	2379	3537	449	1196	153	64	2268	4610	1114	170	450
ENSG00000104980	TIMM44	3571.2	2171.5	1399.7	0.645	-0.6	0.0031	1	0.0455	67	4057	2864	2174	1453	1635	1367	2247	1575	2413	1430	1528	926	1354	1586	1520	1583	1372	977	1193	1156	1114	1444
ENSG00000134070	IRAK2	1135.2	393.4	741.8	1.885	0.9	0.0031	1	0.0455	67	515	147	466	471	436	380	394	338	470	497	495	422	532	1902	1273	917	656	608	519	639	735	720
ENSG00000113580	NR3C1	4899.9	1925.1	2974.8	1.545	0.6	0.0031	1	0.0455	67	2859	809	1377	2015	2204	2193	1926	2018	2231	3178	2724	3246	2617	3089	2341	1877	4430	3979	3983	2802	2665	2485
ENSG00000180817	PPA1	7699.9	2661.8	5038.1	1.893	0.9	0.0031	1	0.0455	67	5220	2130	2349	1548	2365	2699	2129	2854	5227	4051	6082	8430	6928	2922	7586	3085	3101	5113	1423	3354	5091	8141
ENSG00000164124	TMEM144	738.6	253.5	485.1	1.914	0.9	0.0031	1	0.0455	67	192	121	227	273	379	492	164	180	393	360	703	1005	441	213	628	364	426	344	404	564	314	632
ENSG00000134324	LPIN1	4519.8	1895.9	2623.9	1.384	0.5	0.0031	1	0.0456	67	1795	1526	2288	1955	2002	1872	2180	1549	3373	1732	2542	1891	1815	2908	2344	2888	2638	2376	2478	3019	3212	3519
ENSG00000188710	QRFP	74	55.4	18.6	0.338	-1.6	0.0031	1	0.0457	67	25	193	39	21	18	94	21	32	23	27	14	9	6	54	9	32	30	21	7	6	16	7
ENSG00000117450	PRDX1	21311.1	14037.5	7273.6	0.518	-0.9	0.0032	1	0.0457	67	11173	5167	17774	4785	6450	25646	19378	21927	6250	9838	13285	8055	5344	5478	7777	7060	4876	7203	3657	5631	6033	11344
ENSG00000214106	PAXIP1-AS2	695.8	263.9	431.9	1.636	0.7	0.0032	1	0.0457	67	226	225	210	433	259	303	209	246	406	362	251	490	357	404	401	312	316	535	806	545	563	299
ENSG00000164219	PGGT1B	1262	494.2	767.8	1.554	0.6	0.0032	1	0.0457	67	645	216	446	537	583	558	498	471	655	672	792	1383	793	581	1013	532	719	603	868	681	704	753
ENSG00000114956	DGUOK	3119.2	1899.5	1219.7	0.642	-0.6	0.0032	1	0.0457	67	1583	2949	1954	912	1194	1580	1706	3318	1260	1278	1610	1072	1038	1177	978	1517	1223	1611	778	921	1403	1210
ENSG00000143184	XCL1	341.4	254	87.4	0.345	-1.5	0.0032	1	0.0459	68	118	882	403	105	105	187	47	185	205	130	171	21	75	65	43	60	63	42	46	194	58	50
ENSG00000185298	CCDC137	3726.2	2301.4	1424.9	0.619	-0.7	0.0032	1	0.0459	68	2778	5099	1264	1550	1603	1679	1933	2505	1537	2073	1323	1169	1334	1057	1989	1312	1410	1454	844	1172	1634	1640
ENSG00000102098	SCML2	185.6	139.5	46.1	0.329	-1.6	0.0032	1	0.0459	68	85	13	436	55	109	55	168	195	22	22	39	29	18	108	52	12	23	46	134	40	72	28
ENSG00000082497	SERTAD4	759.4	529.6	229.8	0.434	-1.2	0.0032	1	0.046	68	264	241	344	284	1644	560	536	364	236	100	163	432	493	158	124	132	170	194	416	185	96	318
ENSG00000135451	TROAP	2556.6	1905.6	651	0.341	-1.6	0.0032	1	0.046	68	1314	3616	2902	174	1086	1534	1138	3481	1006	567	462	142	551	287	218	333	1051	1247	65	630	1253	1302
ENSG00000064666	CNN2	18150.5	10575.5	7575	0.716	-0.5	0.0032	1	0.046	68	9219	10916	12287	9664	13805	8222	9468	11023	7565	8799	7313	6541	7460	10008	5851	7504	9024	5096	9574	4796	8969	7550
ENSG00000183496	MEX3B	604.1	405	199.1	0.492	-1	0.0032	1	0.0461	68	224	105	598	183	428	404	515	783	129	169	117	164	286	294	124	137	326	216	304	174	256	92
ENSG00000160703	NLRX1	2703.9	1765.5	938.4	0.532	-0.9	0.0032	1	0.0461	68	1169	1859	741	1418	1054	1126	5834	923	595	1062	1038	775	904	999	1420	867	904	872	911	1030	811	949
ENSG00000130294	KIF1A	2573.8	2467.6	106.2	0.044	-4.5	0.0032	1	0.0461	68	7	64	5830	11	92	13423	6	308	4	12	1196	2	46	14	9	72	7	0	108	13	4	0
ENSG00000158467	AHCYL2	5634	1284	4350	3.389	1.8	0.0032	1	0.0461	68	821	651	843	2087	987	1611	1131	2141	3415	1577	2508	6596	4469	2149	22071	1251	1145	1199	1280	2860	1710	8670
ENSG00000106868	SUSD1	1557.7	564.2	993.4	1.759	0.8	0.0032	1	0.0461	69	675	391	647	571	888	566	440	336	468	1703	877	1329	622	965	958	743	1261	1776	494	792	1132	788
ENSG00000134759	ELP2	5663.3	3306.9	2356.4	0.713	-0.5	0.0032	1	0.0461	69	2742	4919	3634	2505	3527	2166	2551	4411	2345	2527	2523	2769	2280	2274	2623	2344	1937	2443	2721	2298	2538	1368
ENSG00000275022	MIR6753	71.6	24.1	47.5	1.965	1	0.0032	1	0.0461	69	28	8	26	31	24	26	30	20	46	52	48	19	42	45	24	56	46	55	28	97	72	35
ENSG00000135407	AVIL	1441.1	936.1	504.9	0.539	-0.9	0.0032	1	0.0462	69	1214	2057	350	929	546	514	676	1203	962	441	287	509	601	634	240	627	493	378	385	544	542	426
ENSG00000205363	INSYN1	452.5	333.8	118.8	0.356	-1.5	0.0032	1	0.0462	69	417	342	74	295	176	566	674	126	74	94	79	227	33	182	57	127	45	19	277	97	54	298
ENSG00000161929	SCIMP	808.1	246.8	561.4	2.272	1.2	0.0032	1	0.0463	69	580	87	85	370	273	301	108	170	704	853	529	304	182	692	238	756	516	433	563	888	755	446
ENSG00000067141	NEO1	4465.2	3047.8	1417.5	0.465	-1.1	0.0032	1	0.0463	69	827	3467	3077	2183	3140	2401	3524	5763	706	892	1733	3017	663	1571	487	1584	1957	2007	2458	1543	834	393
ENSG00000149328	GLB1L2	1043.8	213.8	830	3.879	2	0.0032	1	0.0463	69	271	293	289	230	181	364	37	45	415	365	218	496	1551	526	4421	408	94	360	883	1060	366	457
ENSG00000163818	LZTFL1	1227.9	470.5	757.4	1.61	0.7	0.0032	1	0.0463	69	471	266	573	407	646	551	461	389	520	776	596	1030	842	455	847	501	785	1050	1359	622	576	645
ENSG00000146054	TRIM7	618.1	475.5	142.6	0.3	-1.7	0.0032	1	0.0463	69	720	384	200	192	100	377	1764	67	172	91	199	48	82	54	46	219	235	239	192	346	56	17
ENSG00000082126	MPP4	33.7	25.2	8.4	0.336	-1.6	0.0033	1	0.0463	69	13	6	25	17	14	13	86	28	7	3	8	4	1	10	14	12	3	6	3	21	22	4
ENSG00000170899	GSTA4	2800.2	1873.8	926.5	0.495	-1	0.0033	1	0.0463	69	1073	2831	1144	1557	1192	1944	2844	2405	513	654	1497	1017	1528	618	1920	675	374	458	942	494	450	1831
ENSG00000147206	NXF3	402.8	36.5	366.3	10	3.3	0.0033	1	0.0463	69	31	53	21	68	49	29	19	22	32	2592	137	317	91	82	27	1533	38	6	66	132	9	66
ENSG00000073111	MCM2	2219.6	1588	631.6	0.397	-1.3	0.0033	1	0.0465	70	626	220	3639	503	2040	1839	2006	1831	213	580	343	203	475	719	658	352	580	1822	439	583	793	1082
ENSG00000159788	RGS12	5655.1	3543.6	2111.4	0.596	-0.7	0.0033	1	0.0465	70	1934	4944	3989	2743	2478	3264	6911	2086	1397	2817	1598	1484	2012	2883	1435	2735	1570	2339	3133	3005	1800	1352
ENSG00000131981	LGALS3	15228	5726.8	9501.2	1.659	0.7	0.0033	1	0.0465	70	5145	6508	4974	5945	5692	4355	9977	3218	12693	14435	14586	8312	7540	8144	7730	12520	5494	6715	5250	9317	7550	12731
ENSG00000117868	ESYT2	9670.1	3939.1	5730.9	1.455	0.5	0.0033	1	0.0465	70	2825	2805	4644	3724	3970	3988	3740	5817	3412	4583	6197	5509	6105	5222	6265	4695	5934	8681	4594	4922	7723	6391
ENSG00000125851	PCSK2	622.8	11.9	610.9	50.256	5.7	0.0033	1	0.0465	70	1	17	17	27	11	17	0	5	6	3	26	6527	55	9	60	4	1707	0	24	38	94	0
ENSG00000140525	FANCI	2862.3	1934.2	928.1	0.48	-1.1	0.0033	1	0.0467	70	1508	1931	2816	481	1773	1896	3068	2001	818	681	806	541	679	739	580	475	1451	3071	374	826	1085	867
ENSG00000069812	HES2	991.5	808.9	182.6	0.226	-2.1	0.0033	1	0.0467	70	367	1210	190	613	281	1988	1737	85	75	374	87	69	5	95	13	139	466	800	193	94	83	64
ENSG00000155324	GRAMD2B	1572.9	571.9	1001	1.749	0.8	0.0033	1	0.0467	70	367	481	637	554	966	503	274	793	715	586	848	1605	1399	597	1109	496	1428	1176	1376	894	861	924
ENSG00000113739	STC2	1653.8	1137.8	516	0.454	-1.1	0.0033	1	0.0467	70	504	219	1461	623	667	2609	1708	1311	320	377	710	288	619	1174	840	377	461	425	284	679	417	253
ENSG00000136155	SCEL	2001.2	259.4	1741.9	6.728	2.8	0.0033	1	0.0468	71	292	133	45	121	348	68	845	223	758	234	322	1501	1398	405	478	293	12641	934	21	1862	2125	1414
ENSG00000101849	TBL1X	3190.9	1971.2	1219.6	0.619	-0.7	0.0033	1	0.0468	71	1566	1441	1192	1309	1858	2610	2620	3174	1283	1284	2116	1365	1160	1215	457	1083	1595	1333	1079	837	1094	1174
ENSG00000051596	THOC3	1119.6	740.8	378.9	0.512	-1	0.0033	1	0.0471	71	483	435	956	296	373	1819	659	905	237	504	411	267	624	263	424	195	261	612	246	281	511	468
ENSG00000231007	CDC20P1	59.4	46.2	13.1	0.282	-1.8	0.0033	1	0.0471	71	17	126	115	14	44	6	43	5	9	16	12	10	5	11	3	15	12	1	57	18	9	6
ENSG00000149177	PTPRJ	4273.4	1649.9	2623.5	1.59	0.7	0.0033	1	0.0472	71	2893	836	941	2025	1935	1813	1312	1444	2804	3063	3758	2072	2314	2138	2108	2492	3420	2009	1532	3003	2710	3306
ENSG00000163389	POGLUT1	2223.5	1344.4	879.1	0.654	-0.6	0.0034	1	0.0472	72	1089	964	3160	1027	1132	1038	1209	1136	992	998	1137	942	871	1025	860	789	805	760	853	851	854	571
ENSG00000095539	SEMA4G	931.7	279.5	652.2	2.334	1.2	0.0034	1	0.0474	72	284	291	170	467	256	384	149	235	763	116	767	925	618	216	1459	833	618	855	405	340	193	1023
ENSG00000181652	ATG9B	970.4	233	737.4	3.163	1.7	0.0034	1	0.0474	72	151	445	119	303	134	187	269	256	606	1027	518	103	713	415	187	649	203	1122	299	247	3297	938
ENSG00000240445	FOXO3B	110.1	75.2	34.9	0.465	-1.1	0.0034	1	0.0474	72	44	19	68	49	80	75	164	103	20	20	28	45	34	43	36	36	38	46	68	24	43	7
ENSG00000215187	CIMIP2B	212.4	32	180.4	5.58	2.5	0.0034	1	0.0475	72	25	77	19	71	15	24	17	8	80	177	41	180	30	85	19	108	68	15	1273	281	126	42
ENSG00000184731	FAM110C	1212	901	311	0.346	-1.5	0.0034	1	0.0475	72	315	520	463	692	190	1071	3400	557	300	312	854	335	155	362	267	605	102	56	441	193	289	83
ENSG00000100335	MIEF1	3308.1	1927	1381.1	0.717	-0.5	0.0034	1	0.0475	72	1503	1133	1951	1701	1927	2566	2521	2114	1252	1305	1222	1350	1224	1312	1927	1425	1169	1110	1244	1187	1872	1736
ENSG00000248383	PCDHAC1	63.4	13	50.4	3.971	2	0.0034	1	0.0478	73	4	3	3	18	15	50	4	7	23	10	23	58	33	43	22	27	71	227	56	56	16	40
ENSG00000169992	NLGN2	7045.4	4504.8	2540.6	0.564	-0.8	0.0034	1	0.0478	73	3973	3663	3564	5610	4822	5381	5289	3736	3005	2567	3305	1653	2192	4254	724	3659	2701	3870	2612	1380	2815	832
ENSG00000019169	MARCO	7031.6	870	6161.6	7.078	2.8	0.0034	1	0.0479	73	1123	289	281	3450	960	285	164	408	2069	10397	39296	6583	1276	3117	1165	11544	851	2099	246	2737	327	4555
ENSG00000236753	MKLN1-AS	195.1	60.9	134.2	2.204	1.1	0.0034	1	0.0479	73	66	87	73	64	64	44	34	55	171	107	98	134	90	51	185	81	74	153	80	99	90	466
ENSG00000166450	PRTG	272.5	60.5	212	3.493	1.8	0.0034	1	0.048	73	46	26	52	137	78	75	28	42	72	37	63	239	303	98	112	27	183	700	144	268	96	626
ENSG00000188910	GJB3	1569	1201.8	367.2	0.306	-1.7	0.0034	1	0.048	73	1014	1345	2945	296	500	463	2880	171	137	457	555	89	552	196	56	571	588	286	99	81	895	579
ENSG00000163564	PYHIN1	562.7	178.4	384.4	2.156	1.1	0.0034	1	0.0481	73	361	53	84	193	199	180	84	273	834	440	273	227	258	448	169	285	473	310	320	473	614	257
ENSG00000283154	IQCJ-SCHIP1	255.1	181.5	73.6	0.406	-1.3	0.0034	1	0.0481	73	108	37	232	59	197	257	454	108	38	42	57	31	50	212	27	89	81	71	55	108	78	92
ENSG00000102699	PARP4	6138.7	2390.9	3747.8	1.568	0.6	0.0034	1	0.0481	74	2065	1060	2898	2494	3123	2994	3417	1076	3423	3080	4286	5053	4802	3126	4210	2919	2838	4459	3280	3366	3412	4215
ENSG00000106948	AKNA	9053.9	3326	5727.9	1.722	0.8	0.0034	1	0.0481	74	5488	2299	2354	5188	3233	3617	1814	2615	7866	4758	4011	3031	4603	10154	3591	6328	5648	3409	7553	6679	7409	5151
ENSG00000172508	CARNS1	561.8	174.2	387.5	2.223	1.2	0.0035	1	0.0482	74	157	242	114	406	106	136	153	80	803	203	160	308	212	304	238	447	273	953	405	516	260	343
ENSG00000224383	PRR29	566.5	103.4	463.1	4.482	2.2	0.0035	1	0.0482	74	100	66	52	283	70	165	19	72	361	541	110	289	263	313	167	323	102	87	3041	636	132	119
ENSG00000124102	PI3	1578.5	1412	166.5	0.118	-3.1	0.0035	1	0.0484	74	690	141	96	205	1799	116	7338	911	59	65	63	95	19	746	20	1129	30	9	44	37	9	6
ENSG00000246263	UBR5-DT	253.1	93	160.1	1.721	0.8	0.0035	1	0.0486	75	113	104	77	71	109	92	95	83	158	127	130	173	182	142	320	69	132	86	215	163	157	187
ENSG00000162063	CCNF	1558.7	1045.8	512.9	0.49	-1	0.0035	1	0.0486	75	1194	1243	2082	343	499	1240	825	940	980	445	313	254	438	384	339	288	522	765	197	462	668	1126
ENSG00000163395	IGFN1	503	91.1	411.9	4.503	2.2	0.0035	1	0.0486	75	53	239	18	262	26	55	63	13	484	158	115	914	199	449	141	659	255	1128	916	247	70	31
ENSG00000125827	TMX4	3269.4	1266.8	2002.6	1.581	0.7	0.0035	1	0.0486	75	1776	447	1085	1795	1786	1273	1082	890	1419	1941	2115	2410	1563	1802	2416	1625	2868	1599	2590	1937	1961	1791
ENSG00000144747	TMF1	2860.4	1131.5	1728.9	1.528	0.6	0.0035	1	0.0486	75	1047	515	1433	1004	1513	1054	1234	1252	1245	1236	1387	2802	2389	1498	1491	1295	1792	1435	2141	1766	1554	2174
ENSG00000090776	EFNB1	4867.1	3300.4	1566.7	0.475	-1.1	0.0035	1	0.0487	75	2136	4856	2872	2043	2587	1598	8777	1534	1162	1939	1176	654	2210	1454	679	2901	1815	843	1524	1231	3455	891
ENSG00000101126	ADNP	8079.5	4586.2	3493.2	0.762	-0.4	0.0035	1	0.0487	75	4166	4459	3611	4035	4852	6714	3421	5432	3009	2956	3545	4079	3943	3195	3845	3428	3585	3997	3536	3029	3461	3297
ENSG00000153976	HS3ST3A1	299	229.6	69.4	0.302	-1.7	0.0035	1	0.0487	75	180	10	485	35	373	105	549	100	38	74	106	19	51	58	20	137	220	42	37	53	81	35
ENSG00000182957	SPATA13	3144.2	1199.6	1944.6	1.62	0.7	0.0035	1	0.0487	75	1827	662	815	1678	1687	1273	659	996	2841	1642	1957	1256	2070	1757	2498	1529	1600	1057	2195	2459	2051	2312
ENSG00000130589	HELZ2	5243.3	2052.9	3190.4	1.554	0.6	0.0035	1	0.0487	75	1769	2371	2623	2116	1746	2083	2243	1472	1801	2172	2466	2330	2880	2833	2904	2764	5902	4031	2098	4281	4327	3877
ENSG00000067445	TRO	2663.7	1876.6	787.1	0.419	-1.3	0.0035	1	0.0488	75	1602	3222	1586	1927	2273	1245	495	2663	807	1206	1124	345	348	1222	152	1401	1818	353	1021	438	569	215
ENSG00000105967	TFEC	1055.6	338.2	717.4	2.119	1.1	0.0035	1	0.0488	76	658	65	161	310	649	424	183	256	877	943	1001	575	419	452	339	507	881	623	642	1144	883	757
ENSG00000127586	CHTF18	4730.5	3155.9	1574.6	0.499	-1	0.0035	1	0.0489	76	1901	9662	2091	1178	1342	2370	1627	5076	2767	1451	1203	1198	1850	1465	921	1075	1726	1780	1239	2238	1349	1783
ENSG00000173372	C1QA	25815.9	7240.4	18575.6	2.566	1.4	0.0036	1	0.0489	76	10677	5250	3503	9843	9779	9872	3158	5841	17869	57736	48230	7818	6194	13364	7189	18077	16996	12574	4820	20740	12571	15880
ENSG00000152503	TRIM36	195.2	55.1	140.1	2.528	1.3	0.0036	1	0.0489	76	43	32	45	51	108	62	17	83	76	122	105	110	53	33	411	84	107	210	94	186	117	253
ENSG00000010282	HHATL	57.1	3.8	53.4	13.729	3.8	0.0036	1	0.049	76	1	2	2	16	5	2	2	0	398	20	1	22	12	28	9	15	3	0	196	41	2	0
ENSG00000155508	CNOT8	4465.4	1734	2731.4	1.575	0.7	0.0036	1	0.0491	76	2171	1620	1694	1617	2013	1809	1403	1545	2599	3549	3474	6198	2939	2106	2090	1855	2165	2022	1904	1699	2576	3063
ENSG00000131095	GFAP	78.1	9.6	68.4	6.958	2.8	0.0036	1	0.0491	76	22	2	18	4	12	11	6	2	342	22	7	5	219	10	16	12	63	179	4	21	18	40
ENSG00000116106	EPHA4	2166.5	1457.8	708.8	0.486	-1	0.0036	1	0.0492	77	608	2678	822	899	725	1681	2310	1939	537	354	313	1355	466	701	540	421	1697	1125	477	504	652	781
ENSG00000184545	DUSP8	185	58.8	126.3	2.149	1.1	0.0036	1	0.0492	77	77	50	45	42	56	101	56	43	42	74	87	185	140	154	191	163	79	84	52	145	65	307
ENSG00000131507	NDFIP1	6259.9	2541.2	3718.6	1.463	0.5	0.0036	1	0.0492	77	3045	2241	2334	2379	3192	2331	2533	2275	3207	4482	5030	6453	2867	2689	4902	2817	3206	2793	3594	2585	3098	4338
ENSG00000230918	DPP4-DT	69	9.2	59.8	6.333	2.7	0.0036	1	0.0494	77	28	1	9	21	2	4	6	3	148	74	11	5	97	1	148	9	3	44	18	118	25	136
ENSG00000136943	CTSV	1503.2	1282.4	220.9	0.172	-2.5	0.0036	1	0.0494	77	835	592	5752	36	256	241	1260	1287	48	64	172	17	51	14	32	169	1147	685	28	416	135	114
ENSG00000166105	GLB1L3	410.2	20.4	389.8	18.901	4.2	0.0036	1	0.0495	77	31	12	18	60	3	20	2	17	789	12	26	33	39	36	4207	17	18	9	161	57	36	17
ENSG00000008226	DLEC1	1424.7	214.5	1210.2	5.639	2.5	0.0036	1	0.0495	77	106	193	102	611	193	138	218	155	493	644	156	1134	335	597	201	681	188	142	9806	1823	269	474
ENSG00000096696	DSP	34879.3	27023.2	7856.1	0.291	-1.8	0.0036	1	0.0497	78	8891	9839	34074	6558	24946	15565	67660	48653	5062	3194	2460	6560	1376	2668	12269	3084	7229	24790	3477	998	7463	29355
ENSG00000196739	COL27A1	9857.9	6525.4	3332.6	0.511	-1	0.0036	1	0.0497	78	3782	5888	16418	5239	3555	3360	11940	2021	3275	1865	2600	2732	4537	2756	3285	3740	4378	2563	2357	2069	5728	4771
ENSG00000142945	KIF2C	2247	1676.8	570.3	0.34	-1.6	0.0037	1	0.0497	78	1041	1249	2911	202	982	970	913	5146	742	445	502	130	401	391	200	205	612	1130	85	545	1305	1291
ENSG00000180806	HOXC9	147.9	119.9	28	0.232	-2.1	0.0037	1	0.0497	78	40	332	212	1	24	75	192	83	10	36	46	12	4	18	46	31	25	3	4	5	60	92
ENSG00000168159	RNF187	8429.4	4988	3441.4	0.69	-0.5	0.0037	1	0.0497	78	3995	5035	6006	3275	3513	7442	7125	3513	2648	4148	5186	3882	3485	3114	3461	3481	2987	3243	2536	2775	3380	3853
ENSG00000248360	LINC00504	162.6	144	18.6	0.134	-2.9	0.0037	1	0.0499	78	3	2	424	3	31	2	536	151	7	84	74	14	1	7	1	13	10	6	22	11	5	6
ENSG00000224594	RPL29P19	151.1	120.4	30.7	0.254	-2	0.0037	1	0.0499	78	98	260	207	80	78	11	34	195	12	66	26	7	5	33	0	39	36	13	29	21	134	9
ENSG00000185306	C12orf56	376.1	322.8	53.4	0.164	-2.6	0.0037	1	0.05	79	12	896	695	1	42	288	222	426	79	13	45	7	4	7	4	35	36	92	10	33	121	261
ENSG00000179546	HTR1D	134.5	14.1	120.4	8.377	3.1	0.0037	1	0.05	79	17	2	5	8	28	33	7	13	12	90	12	5	12	23	4	71	88	291	10	27	509	531
ENSG00000111452	ADGRD1	1541.9	370.5	1171.4	3.162	1.7	0.0037	1	0.0503	79	521	416	119	669	327	682	125	105	463	896	823	4101	1332	829	2027	608	2266	341	675	1372	152	514
ENSG00000133574	GIMAP4	3055.7	1043.2	2012.4	1.928	0.9	0.0037	1	0.0503	79	2183	401	580	1670	1088	1308	351	765	2470	3301	2517	1813	1284	2738	997	1672	2195	1549	1824	2483	1887	1444
ENSG00000268849	SIGLEC22P	33.7	10.2	23.4	2.216	1.1	0.0037	1	0.0503	79	12	6	8	13	22	11	7	3	12	42	21	21	18	24	14	24	12	30	22	59	18	11
ENSG00000230873	STMND1	66	4.2	61.8	13.911	3.8	0.0037	1	0.0503	79	0	7	3	18	1	0	0	5	15	48	1	166	8	44	53	37	0	0	424	56	9	4
ENSG00000161513	FDXR	1837.7	1133.9	703.9	0.621	-0.7	0.0037	1	0.0503	79	967	1910	958	642	691	948	1909	1046	605	838	591	450	743	405	1150	641	481	848	787	792	805	718
ENSG00000189266	PNRC2	4985.8	2093.4	2892.4	1.382	0.5	0.0037	1	0.0503	79	2664	1259	1602	2124	2558	2287	1728	2525	3046	3059	2919	4193	3399	2480	2917	2420	2844	2523	3074	2523	2930	2167
ENSG00000196793	ZNF239	367.8	110.8	257	2.315	1.2	0.0037	1	0.0503	79	187	79	152	126	112	158	30	42	218	171	143	408	267	144	406	97	183	479	128	249	161	544
ENSG00000221949	LINC01465	51.3	33.5	17.8	0.529	-0.9	0.0037	1	0.0504	80	66	31	41	17	28	29	39	17	21	22	21	6	13	14	19	24	15	12	21	10	20	31
ENSG00000231609	EHBP1-AS1	123.7	81.1	42.6	0.526	-0.9	0.0037	1	0.0504	80	129	129	55	60	50	44	82	100	60	27	30	37	31	27	27	40	51	47	88	37	72	22
ENSG00000143552	NUP210L	81.1	15.2	65.9	4.244	2.1	0.0037	1	0.0504	80	9	28	12	31	21	4	15	2	19	58	14	111	28	20	149	13	10	154	19	171	20	136
ENSG00000104856	RELB	6104.5	4515.6	1588.9	0.352	-1.5	0.0037	1	0.0504	80	2844	2432	23980	1363	1994	1166	1370	976	1822	1749	1655	915	865	3056	981	2340	2066	1574	930	1506	1672	1113
ENSG00000183474	GTF2H2C	214	79.2	134.8	1.697	0.8	0.0037	1	0.0505	80	82	50	85	80	100	92	77	68	123	90	99	126	154	78	251	111	185	101	127	104	132	206
ENSG00000167183	PRR15L	1624.2	259.6	1364.6	5.249	2.4	0.0037	1	0.0505	80	30	863	65	238	204	305	63	309	428	502	2402	2632	2904	470	4238	1808	38	104	200	1661	477	1240
ENSG00000092439	TRPM7	4282.9	2588.5	1694.4	0.655	-0.6	0.0038	1	0.0505	80	1714	1182	2652	1665	2478	3674	3471	3872	1430	1331	1466	2121	1847	1417	2022	1197	2330	1712	2138	1643	1780	1287
ENSG00000120438	TCP1	10203.8	6010.2	4193.5	0.698	-0.5	0.0038	1	0.0505	80	5782	3629	9542	3665	6830	4425	6515	7694	4101	4357	5540	3366	3822	4376	4310	4429	5003	4299	3166	3476	4721	3743
ENSG00000136436	CALCOCO2	7319.7	3068.1	4251.6	1.386	0.5	0.0038	1	0.0505	80	3154	2719	3641	3150	3670	2609	2889	2713	3746	4607	5257	4325	2992	4685	7520	4073	3525	4078	3831	3496	3811	3576
ENSG00000117155	SSX2IP	1168.4	771.2	397.1	0.515	-1	0.0038	1	0.0505	80	426	1310	936	283	726	992	472	1025	361	361	344	578	239	178	345	241	271	749	463	403	834	193
ENSG00000092010	PSME1	10189.7	4166.9	6022.8	1.445	0.5	0.0038	1	0.0505	80	5948	5045	4323	3928	3783	3617	3152	3539	7425	8329	8802	5374	5348	6878	4666	6330	4935	5927	3196	5808	5907	5394
ENSG00000278954	ENSG00000278954	68.1	52.6	15.4	0.292	-1.8	0.0038	1	0.0506	81	15	102	67	29	5	70	56	77	10	21	4	12	8	4	47	15	0	9	4	13	36	33
ENSG00000038210	PI4K2B	1006.7	348.4	658.3	1.889	0.9	0.0038	1	0.0507	81	411	216	546	293	323	386	364	248	343	565	905	1142	568	266	1043	257	504	790	395	559	724	1155
ENSG00000166987	MBD6	10480.4	6151.5	4328.9	0.704	-0.5	0.0038	1	0.0507	81	5166	9879	5323	7411	4402	7032	4785	5214	4247	3311	3577	5960	4213	5314	4350	4831	4704	2653	5245	4082	3900	4217
ENSG00000159259	CHAF1B	852	551.1	300.9	0.546	-0.9	0.0038	1	0.0507	81	469	754	846	176	324	463	830	547	411	283	244	187	230	246	356	168	309	586	152	269	294	477
ENSG00000169436	COL22A1	2575.8	2267.2	308.6	0.136	-2.9	0.0038	1	0.0508	81	321	75	15879	91	1157	171	399	45	83	227	430	89	52	91	336	747	964	47	63	77	998	116
ENSG00000234663	LINC01934	149.7	42.2	107.4	2.534	1.3	0.0038	1	0.0508	81	90	15	11	48	50	53	24	47	252	91	63	42	91	82	40	49	96	93	113	163	256	73
ENSG00000170442	KRT86	196.9	48.9	148	3.018	1.6	0.0038	1	0.0508	81	26	112	43	30	37	46	30	67	183	156	125	106	52	65	60	37	440	86	21	124	415	202
ENSG00000168970	JMJD7-PLA2G4B	1994.6	1258.6	736	0.585	-0.8	0.0038	1	0.0508	81	782	766	870	1025	720	1201	2538	2167	744	489	477	773	749	780	697	657	942	402	1297	963	708	626
ENSG00000100994	PYGB	13184.9	4654.6	8530.3	1.833	0.9	0.0038	1	0.0509	82	4929	6618	2299	4997	3714	3380	7493	3807	8026	7607	11105	5985	4953	4760	12636	10354	8537	8715	3799	4076	12908	15963
ENSG00000166851	PLK1	1754.2	1185.5	568.7	0.479	-1.1	0.0038	1	0.0509	82	1852	1679	1336	353	1194	1021	896	1153	380	475	359	190	602	529	317	397	722	1337	172	440	883	1159
ENSG00000112584	FAM120B	983.7	573.1	410.6	0.716	-0.5	0.0038	1	0.0509	82	393	615	542	578	596	479	580	802	377	417	384	369	305	478	412	475	398	359	530	368	538	338
ENSG00000145335	SNCA	424.1	316.9	107.2	0.34	-1.6	0.0038	1	0.051	82	159	62	265	153	167	141	256	1332	71	178	100	52	96	223	40	273	46	36	116	167	72	31
ENSG00000260101	AFTPH-DT	76.2	50.5	25.7	0.512	-1	0.0038	1	0.051	82	38	47	34	40	73	72	28	72	31	29	30	15	18	27	14	63	25	9	35	13	25	26
ENSG00000173077	DELEC1	108.1	84	24.1	0.29	-1.8	0.0038	1	0.051	82	19	62	74	12	17	248	222	18	22	7	36	20	37	44	6	21	2	31	7	46	25	33
ENSG00000132388	UBE2G1	3367.9	2096.4	1271.5	0.607	-0.7	0.0038	1	0.0511	82	1696	621	2056	1041	1834	3514	3863	2146	992	1188	1415	1689	1025	1239	1308	1300	1045	1422	1239	1003	1656	1280
ENSG00000155974	GRIP1	287.6	200	87.6	0.438	-1.2	0.0039	1	0.0511	82	150	103	451	46	205	340	187	118	36	67	96	32	135	50	195	73	116	86	77	40	153	70
ENSG00000105058	FAM32A	5170.2	3013.6	2156.6	0.716	-0.5	0.0039	1	0.0513	83	3854	4042	3303	2132	2877	2175	2779	2947	2355	2673	2757	1655	2338	2266	1741	2804	1988	1850	1506	1474	2203	2582
ENSG00000163472	TMEM79	1613	1049.1	563.9	0.538	-0.9	0.0039	1	0.0513	83	769	1366	1008	750	520	773	2465	742	475	622	365	475	1619	407	467	488	534	666	376	426	524	450
ENSG00000227740	LINC02803	41.2	28.4	12.8	0.452	-1.1	0.0039	1	0.0513	83	44	76	18	14	25	7	21	22	22	18	10	13	15	4	14	23	17	7	6	6	13	11
ENSG00000277893	SRD5A2	78.1	7.9	70.2	8.883	3.2	0.0039	1	0.0513	83	4	1	4	20	13	4	4	13	16	44	10	67	31	26	1	60	5	4	567	139	4	9
ENSG00000181938	GINS3	596.9	384.6	212.3	0.553	-0.9	0.0039	1	0.0514	83	391	613	343	220	247	511	511	241	332	251	135	115	331	166	112	136	172	357	118	206	271	270
ENSG00000151364	KCTD14	140.8	28	112.8	3.999	2	0.0039	1	0.0514	83	19	9	26	49	55	37	4	25	122	87	41	150	67	47	450	84	28	18	16	21	195	253
ENSG00000085788	DDHD2	4886.4	3143.9	1742.6	0.554	-0.9	0.0039	1	0.0514	83	1600	969	2253	2010	3325	2599	7616	4779	1551	1076	1723	2547	2245	1485	1622	1285	1881	2289	2276	1816	1553	1047
ENSG00000081985	IL12RB2	299.8	193.5	106.3	0.549	-0.9	0.0039	1	0.0515	83	248	163	112	309	201	130	224	161	122	181	76	42	89	115	47	52	136	154	109	142	105	118
ENSG00000137198	GMPR	469	149.6	319.4	2.132	1.1	0.0039	1	0.0516	84	111	211	170	220	184	101	34	166	228	476	190	350	434	239	735	265	134	464	255	252	117	332
ENSG00000173821	RNF213	37327.2	13974.9	23352.4	1.671	0.7	0.0039	1	0.0516	84	14802	12268	10072	13220	14674	14665	21518	10580	29325	17450	15882	18417	16891	17848	44436	15370	22741	24978	12322	43187	25293	22793
ENSG00000129465	RIPK3	1557.8	562.4	995.4	1.769	0.8	0.0039	1	0.0516	84	1027	467	268	840	651	325	502	419	1851	1169	930	775	921	823	642	1568	859	1121	570	1245	885	577
ENSG00000043093	DCUN1D1	2183.8	1328.5	855.3	0.644	-0.6	0.0039	1	0.0517	84	1052	947	1167	631	1216	2256	1930	1429	579	876	932	932	897	465	843	619	1043	1035	793	803	939	1218
ENSG00000177699	ENSG00000177699	72.5	12.8	59.8	4.608	2.2	0.0039	1	0.0517	84	16	13	11	39	8	11	2	2	20	96	11	28	42	54	388	25	13	31	19	65	27	18
ENSG00000238228	OR7E7P	81.8	24.9	56.9	2.26	1.2	0.0039	1	0.0517	84	27	17	39	20	18	20	35	23	41	45	30	34	86	30	141	33	33	129	44	73	16	62
ENSG00000204540	PSORS1C1	42.5	8.9	33.6	3.708	1.9	0.0039	1	0.0517	84	2	18	9	9	12	7	7	7	37	31	26	2	110	16	30	29	76	47	1	3	32	31
ENSG00000247134	ENSG00000247134	194.7	50	144.7	2.885	1.5	0.0039	1	0.0517	84	85	33	30	45	70	33	13	91	36	249	122	171	313	43	201	115	150	362	22	78	83	81
ENSG00000105426	PTPRS	8067	5325	2742	0.515	-1	0.0039	1	0.0517	84	1777	6867	1817	4794	4535	9190	6672	6948	1651	1894	1279	1730	3708	3140	1979	2152	3529	2410	7329	2573	2408	2606
ENSG00000120149	MSX2	179.8	137.8	42	0.303	-1.7	0.0039	1	0.0517	84	443	15	260	50	94	191	17	32	75	20	68	9	31	24	33	47	18	27	31	18	69	118
ENSG00000139344	AMDHD1	111.5	25.2	86.3	3.434	1.8	0.004	1	0.0518	84	17	33	12	36	15	31	41	17	79	74	353	26	67	47	72	36	51	215	80	92	7	9
ENSG00000153165	RGPD3	83.7	64.1	19.6	0.304	-1.7	0.004	1	0.0518	85	11	13	383	13	22	22	19	30	15	18	14	24	27	14	23	11	13	37	22	21	18	17
ENSG00000133422	MORC2	5369.2	3286.9	2082.4	0.634	-0.7	0.004	1	0.0518	85	2958	5190	3152	1976	2183	2662	2807	5367	1813	2436	1781	1689	2023	2025	2400	1593	2040	2987	1470	1339	1581	3976
ENSG00000213366	GSTM2	4641.1	3227.2	1413.9	0.438	-1.2	0.004	1	0.052	85	1481	4232	1017	3178	1266	9124	4906	614	1029	1061	1998	967	892	2047	1449	2580	1088	958	2676	1189	1190	670
ENSG00000197536	IRF1-AS1	1281.5	482.5	799	1.654	0.7	0.004	1	0.052	85	498	574	479	795	503	421	246	344	997	659	540	565	673	502	901	639	858	473	1326	1191	1127	735
ENSG00000226887	ERVMER34-1	544.9	433.8	111.1	0.257	-2	0.004	1	0.052	85	557	83	212	71	138	64	2105	240	99	114	47	68	67	14	103	52	233	382	24	222	34	97
ENSG00000052795	FNIP2	2718.9	911.2	1807.6	1.984	1	0.004	1	0.052	85	686	258	604	1436	1357	1301	873	775	1127	1008	1391	2836	2135	1890	3234	1135	783	1853	1036	1809	1500	3570
ENSG00000061938	TNK2	16547.8	10605.8	5942.1	0.56	-0.8	0.004	1	0.0521	85	6951	24591	3605	8140	5356	19186	10083	6934	7701	6800	4712	3457	5769	7387	4256	6613	5261	4856	6526	6366	7770	5715
ENSG00000153395	LPCAT1	5029.4	1202.5	3826.9	3.184	1.7	0.004	1	0.0521	85	821	380	637	2204	890	1545	1864	1279	625	2793	1700	5514	4246	3073	12382	1004	1649	10686	563	2466	1693	5183
ENSG00000254827	SLC22A18AS	95.1	17.8	77.4	4.338	2.1	0.004	1	0.0521	85	17	34	3	19	14	35	7	13	25	71	35	27	114	23	32	36	36	150	10	26	32	466
ENSG00000145014	TMEM44	3233.4	2179	1054.4	0.484	-1	0.004	1	0.0521	86	1592	5628	840	1387	913	3830	1299	1943	599	1278	748	344	1115	1747	895	1329	1169	1060	977	928	2058	514
ENSG00000163820	FYCO1	3760.3	1390.4	2369.9	1.704	0.8	0.004	1	0.0521	86	1044	997	1039	2653	1916	1830	784	860	1621	1620	1275	3156	2659	2536	3042	1777	2061	2495	3852	3335	1724	2026
ENSG00000088836	SLC4A11	2463.2	1880.9	582.4	0.31	-1.7	0.004	1	0.0522	86	1314	6206	351	282	1042	505	1771	3576	388	1051	347	228	844	1248	101	1185	398	119	1251	384	422	187
ENSG00000205744	DENND1C	3693.5	1369.5	2324	1.697	0.8	0.004	1	0.0522	86	2657	1498	779	1772	1231	1152	907	960	4602	3025	1772	1308	1696	3597	1866	2743	1917	1877	1904	2254	1962	2013
ENSG00000105202	FBL	12048.2	8594.1	3454.1	0.402	-1.3	0.004	1	0.0523	86	5763	5066	4258	2647	3392	3553	2269	41805	3913	3252	3463	2204	2925	4325	3601	3268	3000	6795	2141	2718	3017	3735
ENSG00000180448	ARHGAP45	9692.2	3435.8	6256.5	1.821	0.9	0.004	1	0.0523	86	6869	4793	1731	4391	2917	3182	1439	2164	12169	8112	4702	2628	5046	8016	4549	6902	7160	5550	4879	6119	6259	5500
ENSG00000224093	BCAR3-AS1	79	17.2	61.7	3.539	1.8	0.004	1	0.0524	86	6	19	35	16	7	9	6	40	46	16	18	102	32	16	244	49	23	30	52	45	29	162
ENSG00000164488	DACT2	587.9	491.1	96.8	0.197	-2.3	0.004	1	0.0524	86	217	1378	69	154	755	494	371	491	20	31	44	69	13	70	654	25	170	1	187	53	7	11
ENSG00000264230	ANXA8L1	567.7	486.8	80.9	0.166	-2.6	0.004	1	0.0524	86	296	536	1212	379	129	114	1226	2	36	119	18	58	27	14	1	108	552	9	83	43	63	2
ENSG00000206073	SERPINB4	562.4	513.9	48.6	0.094	-3.4	0.0041	1	0.0524	87	26	587	33	1179	398	66	1626	196	2	18	1	14	2	14	0	379	0	0	41	16	191	2
ENSG00000185721	DRG1	3156.9	1858.5	1298.4	0.699	-0.5	0.0041	1	0.0524	87	2277	1797	2096	959	1542	1624	2170	2403	1405	1654	1709	1412	1324	1261	1321	1217	945	1267	883	807	1392	1581
ENSG00000089775	ZBTB25	1873.7	779.4	1094.4	1.404	0.5	0.0041	1	0.0524	87	751	634	729	816	860	671	914	860	1526	883	875	830	1208	1050	1082	819	1226	1291	1503	1197	1170	661
ENSG00000240086	ENSG00000240086	84.3	73.1	11.2	0.155	-2.7	0.0041	1	0.0524	87	6	309	50	17	16	24	91	72	1	22	4	1	31	1	0	0	55	0	6	22	14	0
ENSG00000275457	ENSG00000275457	47.6	31.9	15.7	0.492	-1	0.0041	1	0.0525	87	77	49	9	32	18	15	30	25	22	22	15	24	16	20	13	7	17	16	18	8	11	11
ENSG00000124104	SNX21	2728.5	844.4	1884.1	2.23	1.2	0.0041	1	0.0525	87	720	1518	628	1059	779	896	644	511	556	1585	874	940	2401	1471	1310	835	859	5046	1353	2067	3011	4070
ENSG00000127423	AUNIP	173.2	120.2	53	0.442	-1.2	0.0041	1	0.0525	87	170	87	169	39	134	85	90	188	82	40	50	22	49	24	24	16	64	95	21	57	141	57
ENSG00000227619	ENSG00000227619	125.9	21.9	104.1	4.716	2.2	0.0041	1	0.0527	87	24	45	57	8	20	4	15	2	516	56	66	53	99	16	161	99	28	27	59	5	184	88
ENSG00000158966	CACHD1	1889.1	1350	539.1	0.4	-1.3	0.0041	1	0.0527	87	369	1830	293	1608	1004	1378	1189	3129	246	197	560	438	398	1053	195	556	233	391	1887	539	273	582
ENSG00000074410	CA12	5202.4	4323.5	878.9	0.204	-2.3	0.0041	1	0.0527	87	7640	595	2089	2740	515	1383	18590	1036	92	534	4310	2076	53	114	447	1343	197	313	398	214	969	1245
ENSG00000140391	TSPAN3	16652	6310.4	10341.6	1.639	0.7	0.0041	1	0.0527	87	6356	7249	5486	5121	6600	5219	5640	8812	5064	10294	13529	11631	16105	6669	13366	13302	10264	7015	8412	7181	4972	16979
ENSG00000078814	MYH7B	824.9	561.8	263.1	0.468	-1.1	0.0041	1	0.0527	88	217	1424	184	396	183	851	782	457	281	251	161	116	155	388	177	292	250	271	507	391	161	283
ENSG00000211445	GPX3	16403.1	4583.2	11819.9	2.579	1.4	0.0041	1	0.0527	88	5427	6582	1312	11653	3641	5193	1695	1163	3814	21201	4075	11754	10817	17980	10134	7586	19282	6451	17248	22676	6866	5594
ENSG00000004848	ARX	119.2	10.4	108.9	10.239	3.4	0.0041	1	0.0527	88	1	7	23	31	2	7	2	10	778	22	24	32	2	11	122	40	2	9	105	18	14	345
ENSG00000113263	ITK	2048.4	640.2	1408.1	2.2	1.1	0.0041	1	0.0528	88	1061	186	243	623	599	931	396	1083	2425	789	1120	641	1327	2723	596	1124	1499	845	996	1879	2845	905
ENSG00000151632	AKR1C2	19554	17762.8	1791.3	0.101	-3.3	0.0041	1	0.0529	88	9624	7367	141	2768	878	24311	94956	2057	661	340	10415	799	47	195	9558	940	236	236	399	1095	144	13
ENSG00000221916	C19orf73	69	46	23	0.503	-1	0.0041	1	0.0529	88	59	91	16	22	18	48	32	82	32	24	15	25	22	13	42	24	23	16	15	27	22	22
ENSG00000162643	DNAI3	98.6	15.6	82.9	5.342	2.4	0.0041	1	0.0529	88	8	14	9	28	16	15	13	22	19	82	14	117	12	24	13	32	21	28	653	105	23	18
ENSG00000183117	CSMD1	217.9	183.4	34.5	0.187	-2.4	0.0041	1	0.0529	88	4	296	541	18	219	44	97	248	8	12	14	13	8	28	1	40	3	12	234	49	52	9
ENSG00000244479	OR2A1-AS1	102.9	76.6	26.3	0.345	-1.5	0.0041	1	0.0529	88	48	78	19	29	13	26	187	213	26	22	14	9	27	24	9	24	8	74	34	49	31	17
ENSG00000260220	CCDC187	637.8	67.1	570.6	8.412	3.1	0.0041	1	0.0529	88	19	83	236	136	19	13	21	10	93	277	34	254	229	171	329	192	15	631	4712	883	101	68
ENSG00000122068	FYTTD1	4425.6	2740.6	1684.9	0.615	-0.7	0.0041	1	0.0529	89	1977	909	2024	1589	2837	4396	4472	3721	1231	1729	1730	1732	1509	1701	1235	1428	1278	1877	1627	1637	2544	2331
ENSG00000078070	MCCC1	2837.9	1784.6	1053.3	0.591	-0.8	0.0042	1	0.0531	89	1016	2354	1669	887	1370	2790	1851	2340	693	805	1082	2134	1825	858	1306	865	666	1176	1086	873	756	621
ENSG00000100490	CDKL1	149.8	44.6	105.2	2.357	1.2	0.0042	1	0.0531	89	50	16	35	67	46	48	65	30	72	56	41	107	98	78	238	56	79	90	301	151	67	39
ENSG00000073169	SELENOO	4200.5	2634.8	1565.7	0.594	-0.8	0.0042	1	0.0531	89	2028	6905	1784	2074	1238	1659	2687	2703	2284	2014	1722	1222	1299	1983	1185	2100	1359	1044	1459	1514	1545	1190
ENSG00000160953	PWWP3A	5050.9	2997.4	2053.6	0.685	-0.5	0.0042	1	0.0531	89	2788	5828	2217	2702	2794	1852	3059	2739	2184	2245	1674	1234	2245	2308	1726	2213	2464	2293	2785	1929	1650	1800
ENSG00000081913	PHLPP1	1592.6	999	593.6	0.594	-0.8	0.0042	1	0.0532	89	456	1080	899	452	1234	1218	1101	1552	540	495	534	466	1090	674	552	575	271	882	663	725	401	443
ENSG00000019582	CD74	307486.4	98141.4	209345.1	2.133	1.1	0.0042	1	0.0533	89	213330	61933	63933	121823	153970	96286	31986	41870	229829	439417	384532	148992	183307	223128	175964	240376	158739	136919	101960	229926	119559	158183
ENSG00000110195	FOLR1	2551.6	367.5	2184.1	5.936	2.6	0.0042	1	0.0533	90	46	1274	55	778	257	369	73	88	4324	567	1006	12213	2639	1221	3459	1801	696	205	852	735	126	733
ENSG00000165084	C8orf34	151.4	34.5	116.9	3.389	1.8	0.0042	1	0.0534	90	17	41	32	82	33	46	13	12	24	35	114	349	180	118	105	83	17	28	321	120	31	112
ENSG00000204335	SP5	422.2	30.4	391.9	12.695	3.7	0.0042	1	0.0534	90	2	90	59	22	24	15	19	12	9	54	122	156	9	24	2598	29	86	89	29	69	47	2165
ENSG00000185924	RTN4RL1	486.2	371.4	114.9	0.31	-1.7	0.0042	1	0.0534	90	27	166	274	361	259	175	222	1487	39	66	74	102	217	230	30	139	61	33	348	88	153	28
ENSG00000004838	ZMYND10	484.8	68.1	416.6	6.074	2.6	0.0042	1	0.0534	90	79	141	39	155	61	29	28	13	99	332	56	604	137	289	40	239	71	56	3102	633	135	40
ENSG00000165672	PRDX3	5933.7	2279.2	3654.4	1.603	0.7	0.0042	1	0.0534	90	2499	961	2811	1828	2672	2761	1958	2744	2600	3388	4999	5777	3814	2384	4875	2189	3750	5125	2458	2329	3788	3686
ENSG00000171960	PPIH	1513.9	984.5	529.4	0.538	-0.9	0.0042	1	0.0535	90	764	1912	1215	439	541	551	375	2079	889	619	731	448	513	507	358	457	428	511	298	432	524	696
ENSG00000155755	TMEM237	1788.3	1119.1	669.2	0.598	-0.7	0.0042	1	0.0535	90	1032	1012	1313	595	928	1121	1405	1547	306	504	579	604	518	412	892	419	529	1226	930	689	549	1212
ENSG00000105289	TJP3	1450.4	331.9	1118.6	3.371	1.8	0.0042	1	0.0535	90	58	1016	204	523	181	456	62	155	2169	578	911	1862	1975	566	1607	1680	200	470	1600	730	105	1207
ENSG00000163879	DNALI1	997.8	243.9	753.9	3.088	1.6	0.0042	1	0.0535	90	163	293	197	597	274	226	93	108	289	813	690	2043	754	664	1132	760	152	230	2122	633	152	121
ENSG00000166261	ZNF202	1929.6	1160.1	769.5	0.663	-0.6	0.0042	1	0.0535	90	1241	1773	641	928	926	979	2094	699	873	752	725	802	687	874	1010	880	626	591	815	701	849	588
ENSG00000167858	TEKT1	279.4	17	262.4	15.358	3.9	0.0042	1	0.0535	91	4	21	7	61	3	0	30	10	39	190	3	456	12	75	9	143	12	3	2285	395	38	13
ENSG00000234745	HLA-B	18259.7	4977.8	13281.9	2.668	1.4	0.0043	1	0.0537	91	2681	5083	8635	10532	4947	3834	2979	1131	13280	22238	24173	4306	6174	10464	20832	23117	2595	4895	5852	6336	23827	17858
ENSG00000171421	MRPL36	1656.2	1080.8	575.4	0.533	-0.9	0.0043	1	0.054	91	1957	1804	614	364	632	524	1805	946	748	527	657	486	637	412	655	568	724	883	237	320	421	781
ENSG00000170779	CDCA4	1585.5	1061	524.5	0.494	-1	0.0043	1	0.054	91	1311	955	1459	403	494	964	1420	1482	501	407	277	226	369	307	412	331	802	740	255	518	1592	606
ENSG00000023909	GCLM	2859	2176.5	682.5	0.314	-1.7	0.0043	1	0.054	92	673	224	470	322	684	10201	3843	995	456	527	700	697	459	360	1741	268	425	861	807	907	858	489
ENSG00000198691	ABCA4	1129.7	121.4	1008.4	8.276	3	0.0043	1	0.054	92	59	231	206	189	41	83	62	100	401	1977	33	41	655	198	975	44	40	6560	166	2678	70	279
ENSG00000138308	PLA2G12B	139.5	5	134.5	25.538	4.7	0.0043	1	0.054	92	1	17	2	17	1	0	2	0	51	5	17	48	37	3	283	5	3	15	0	6	0	1410
ENSG00000255737	AGAP2-AS1	206.5	135.5	71	0.524	-0.9	0.0043	1	0.0541	92	123	217	118	103	104	198	166	55	61	93	61	21	90	101	95	87	96	25	50	56	99	59
ENSG00000174456	C12orf76	1210.7	440.8	769.9	1.748	0.8	0.0043	1	0.0541	92	449	534	383	407	396	527	338	492	654	499	598	1351	1646	340	1104	420	562	591	592	692	623	1107
ENSG00000126091	ST3GAL3	717.6	478.1	239.4	0.501	-1	0.0043	1	0.0542	92	170	606	269	315	238	814	470	943	206	163	134	384	530	195	276	200	150	148	221	239	377	129
ENSG00000145782	ATG12	2724.8	1150.2	1574.6	1.369	0.5	0.0043	1	0.0544	93	1455	920	1252	1141	1367	1058	1049	960	1588	1727	1794	2125	1769	1079	1573	1039	1663	1321	1619	1313	2064	1370
ENSG00000184371	CSF1	4504.9	1714.4	2790.6	1.627	0.7	0.0043	1	0.0544	93	1506	963	1877	3061	2063	1572	1687	986	2214	3747	3565	2015	1837	5182	1788	2541	2330	2256	2901	3798	2174	2720
ENSG00000108839	ALOX12	604.8	431.1	173.6	0.403	-1.3	0.0043	1	0.0544	93	542	132	108	220	160	344	1835	108	234	113	89	125	207	168	182	167	183	256	245	171	164	127
ENSG00000048028	USP28	3043.4	1935.9	1107.6	0.573	-0.8	0.0044	1	0.0544	93	1080	1049	1686	1348	1370	1593	3477	3884	884	928	803	2374	1039	955	1550	719	1035	661	1473	1063	924	1098
ENSG00000186862	PDZD7	298	75	223	2.961	1.6	0.0044	1	0.0544	93	45	155	60	72	77	121	45	25	252	109	173	42	144	80	113	139	241	1107	113	179	164	266
ENSG00000075336	TIMM21	1198.1	707.2	490.9	0.694	-0.5	0.0044	1	0.0544	93	899	682	900	489	828	485	648	727	404	450	572	632	700	445	399	456	458	620	388	434	589	325
ENSG00000126861	OMG	240.5	48	192.5	3.998	2	0.0044	1	0.0545	93	35	26	37	143	37	42	21	43	84	216	46	336	108	161	19	119	63	46	970	403	69	55
ENSG00000236699	ARHGEF38	746.6	135.5	611.1	4.507	2.2	0.0044	1	0.0545	93	22	190	122	325	64	200	60	101	1021	187	331	2293	1429	210	747	264	21	43	265	912	117	716
ENSG00000173391	OLR1	2948.3	743.4	2204.9	2.964	1.6	0.0044	1	0.0545	93	1622	139	486	1035	1506	342	286	531	3618	7343	1786	872	1382	1508	1649	3121	1076	1170	248	3009	1479	2608
ENSG00000176472	ZNF575	278.2	176.1	102.1	0.58	-0.8	0.0044	1	0.0546	93	108	272	155	171	133	145	131	294	106	158	109	85	94	162	55	96	107	61	155	97	85	59
ENSG00000088727	KIF9	334	121.2	212.8	1.753	0.8	0.0044	1	0.0546	94	113	143	157	172	130	83	82	90	182	183	187	238	262	273	340	195	116	133	417	169	159	125
ENSG00000174502	SLC26A9	1544.8	223.8	1321.1	5.898	2.6	0.0044	1	0.0546	94	26	899	45	325	123	226	78	68	3595	710	3876	1931	2934	823	1512	1241	154	245	57	1203	76	138
ENSG00000162227	TAF6L	1364.5	798.4	566.1	0.709	-0.5	0.0044	1	0.0547	94	879	1404	568	738	605	689	769	735	659	593	483	606	515	513	809	588	448	483	532	523	592	582
ENSG00000138074	SLC5A6	3940.1	2285.5	1654.6	0.724	-0.5	0.0044	1	0.0549	94	2513	2341	3204	1759	1776	1964	1859	2868	1778	1430	1354	1455	1403	1409	2298	1592	2150	2059	1052	1835	1592	1758
ENSG00000116525	TRIM62	1071.2	631.1	440.1	0.697	-0.5	0.0044	1	0.0549	94	472	789	471	605	485	992	648	587	518	429	322	370	405	593	336	491	445	337	482	507	518	408
ENSG00000152128	TMEM163	1669.8	369	1300.8	3.518	1.8	0.0044	1	0.0549	94	613	695	312	569	239	316	123	85	728	760	727	1655	2026	802	7505	791	536	621	158	508	599	795
ENSG00000203772	SPRN	736.5	479.8	256.8	0.536	-0.9	0.0044	1	0.055	94	468	1208	270	271	254	873	220	274	335	339	261	226	178	217	277	303	340	258	150	182	220	309
ENSG00000140691	ARMC5	1861.1	1166.1	695	0.596	-0.7	0.0044	1	0.055	95	1301	2694	604	1054	922	1403	747	604	699	771	724	786	797	867	859	985	681	325	620	520	495	601
ENSG00000205476	CCDC85C	2276.1	1419.8	856.4	0.603	-0.7	0.0044	1	0.0551	95	1221	563	1675	1302	750	1418	1891	2538	735	407	554	573	840	982	1011	795	995	1008	1002	1253	1175	659
ENSG00000250644	ENSG00000250644	197.6	44.9	152.7	3.384	1.8	0.0044	1	0.0552	95	33	61	17	99	63	29	47	10	54	105	69	43	289	165	59	77	60	798	125	137	56	101
ENSG00000073861	TBX21	516.9	139.5	377.4	2.702	1.4	0.0044	1	0.0552	95	274	127	57	244	78	129	77	130	614	343	214	108	225	317	180	283	298	168	180	1680	444	230
ENSG00000229970	ENSG00000229970	65.4	55.2	10.1	0.18	-2.5	0.0045	1	0.0552	95	38	41	163	9	8	50	35	98	25	0	7	3	1	0	0	1	20	10	1	10	2	62
ENSG00000108106	UBE2S	3145.1	2112.5	1032.6	0.489	-1	0.0045	1	0.0554	96	2565	3004	2140	584	1430	2162	1579	3436	1017	1035	1039	480	648	708	540	679	1245	2802	298	837	1897	1232
ENSG00000081307	UBA5	3728.1	2176.6	1551.4	0.713	-0.5	0.0045	1	0.0555	96	1527	2814	2859	1424	1908	2307	2292	2282	1584	1617	1791	1530	1655	1073	1172	1429	1048	2041	1668	1368	1480	2264
ENSG00000234546	LNCTAM34A	161.4	111.8	49.6	0.447	-1.2	0.0045	1	0.0556	96	51	267	105	52	47	167	168	37	96	73	69	25	44	51	56	71	26	22	69	35	36	22
ENSG00000162062	TEDC2	740.4	523.6	216.8	0.414	-1.3	0.0045	1	0.0556	96	614	1140	431	84	197	604	291	828	297	203	138	107	256	98	198	80	331	357	34	252	276	408
ENSG00000131018	SYNE1	7604.8	2617.1	4987.7	1.905	0.9	0.0045	1	0.0557	96	3161	1480	2400	4658	4272	2491	913	1562	6281	3210	3336	7277	4788	6351	6061	4311	3729	1942	10127	5480	3302	3633
ENSG00000231672	DIRC3	156.9	111.9	45	0.404	-1.3	0.0045	1	0.0559	97	43	272	130	33	136	97	86	98	46	131	70	25	14	67	14	57	36	22	38	10	52	48
ENSG00000174946	GPR171	378.9	116.5	262.4	2.254	1.2	0.0045	1	0.0559	97	162	48	44	53	83	209	84	249	438	133	273	173	423	181	155	219	202	245	136	515	424	156
ENSG00000161203	AP2M1	27033.8	16336	10697.8	0.655	-0.6	0.0045	1	0.0559	97	17011	21592	14664	12710	13894	17631	20572	12614	6189	12838	11810	6384	11902	11642	5843	11672	12558	15562	7389	8156	16709	11115
ENSG00000151023	ENKUR	147.9	21	126.9	5.912	2.6	0.0045	1	0.056	97	11	46	31	33	14	17	13	3	14	125	32	184	35	54	17	72	36	4	937	191	47	28
ENSG00000104611	SH2D4A	1558.6	557.5	1001.1	1.795	0.8	0.0045	1	0.056	97	412	919	651	363	494	560	549	512	643	1244	622	1960	1727	671	1232	945	544	872	480	872	580	1623
ENSG00000268366	SERTAD3-AS1	94.8	71.6	23.2	0.327	-1.6	0.0045	1	0.056	97	38	28	35	27	14	22	11	398	24	11	17	19	26	45	29	16	17	39	21	14	18	29
ENSG00000167536	DHRS13	400.9	277.9	123.1	0.443	-1.2	0.0046	1	0.056	97	142	62	1050	131	172	254	181	231	94	90	108	213	115	92	231	96	94	95	71	126	107	191
ENSG00000179869	ABCA13	3712	3304.1	407.9	0.123	-3	0.0046	1	0.0562	98	52	1142	5077	605	1820	1723	8100	7914	40	88	23	261	17	80	30	117	23	46	3921	889	144	31
ENSG00000167216	KATNAL2	557.9	388.6	169.3	0.435	-1.2	0.0046	1	0.0562	98	157	1080	673	238	304	136	200	321	128	141	138	142	90	158	174	137	119	298	452	241	110	42
ENSG00000108528	SLC25A11	4020.7	2302.1	1718.6	0.747	-0.4	0.0046	1	0.0562	98	2072	1907	2194	1681	2074	2897	3438	2154	1978	2067	1935	1804	1358	1926	1673	2007	1312	1961	1509	1406	1462	1662
ENSG00000137414	FAM8A1	3134.5	943.2	2191.3	2.323	1.2	0.0046	1	0.0563	98	733	511	805	1024	1426	957	926	1164	1677	1441	1622	3990	1443	799	7404	861	1661	1508	1661	1178	724	4709
ENSG00000266916	ZNF793-AS1	88	63.2	24.8	0.392	-1.4	0.0046	1	0.0563	98	49	88	102	50	53	35	21	108	37	34	21	26	8	43	1	12	26	21	49	45	20	4
ENSG00000153982	GDPD1	259.7	82.4	177.3	2.15	1.1	0.0046	1	0.0564	98	54	62	55	84	145	68	63	128	118	96	73	193	188	82	304	96	134	329	128	201	99	441
ENSG00000102858	MGRN1	7325.9	2958.1	4367.8	1.477	0.6	0.0046	1	0.0564	98	3130	2733	2063	3984	2882	3202	2908	2763	4271	3598	3245	4228	8399	4641	4167	5110	3147	2903	3793	4804	2970	5873
ENSG00000280206	ENSG00000280206	32.3	27.6	4.6	0.177	-2.5	0.0046	1	0.0564	98	25	30	63	9	20	37	0	37	0	0	11	0	23	0	3	0	2	9	3	0	14	0
ENSG00000197471	SPN	2056.4	666	1390.4	2.087	1.1	0.0046	1	0.0564	98	1214	151	209	1374	951	740	370	319	1616	2295	1447	609	1130	1696	1100	1396	1418	1303	983	2045	1237	1190
ENSG00000197763	TXNRD3	883.2	547.9	335.3	0.612	-0.7	0.0046	1	0.0565	99	376	850	504	407	457	417	933	439	182	378	414	240	337	253	452	249	418	546	289	260	217	459
ENSG00000175155	YPEL2	2282.7	896.5	1386.2	1.546	0.6	0.0046	1	0.0565	99	1254	477	653	1275	1195	851	496	971	1062	1307	1136	1069	1050	2219	1408	985	1456	1723	1692	1266	1385	1649
ENSG00000134755	DSC2	5439.4	4070.4	1369.1	0.336	-1.6	0.0046	1	0.0566	99	2546	965	9047	518	2100	1820	11071	4496	244	1173	1232	521	1301	421	1271	1479	1762	3571	242	2783	2320	847
ENSG00000110057	UNC93B1	5326	2122.8	3203.3	1.509	0.6	0.0046	1	0.0566	99	2610	3764	1851	2223	2104	1784	1528	1118	3005	4303	4125	3611	2475	2765	2478	3960	2664	2178	3502	4210	2369	3201
ENSG00000008083	JARID2	3135.8	1925.2	1210.6	0.629	-0.7	0.0046	1	0.0566	99	1425	1432	1105	1397	1217	2695	3518	2613	1186	1019	898	1211	1046	1620	1125	1101	1952	981	1186	960	1870	793
ENSG00000189283	FHIT	441.1	153.1	288	1.879	0.9	0.0046	1	0.0566	99	143	211	174	216	152	75	106	148	401	302	284	296	499	254	425	528	183	156	256	183	114	151
ENSG00000243650	RN7SL834P	63	19.2	43.7	2.257	1.2	0.0046	1	0.0567	99	23	2	29	36	14	24	13	13	89	12	23	55	47	51	29	33	36	49	55	46	56	31
ENSG00000182040	USH1G	173	156.8	16.3	0.1	-3.3	0.0047	1	0.0568	99	515	142	108	56	24	162	207	40	0	1	1	0	1	1	1	0	5	0	9	14	0	195
ENSG00000114455	HHLA2	233.7	27.4	206.3	7.406	2.9	0.0047	1	0.0569	100	21	46	12	22	70	6	7	35	50	43	167	122	30	51	924	959	3	13	426	56	20	24
ENSG00000234949	RAB17-DT	49.8	9.8	40.1	4.009	2	0.0047	1	0.057	100	4	46	7	10	5	4	0	2	153	19	26	25	55	21	85	20	13	55	38	13	16	22
ENSG00000187492	CDHR4	475.6	32.9	442.7	13.28	3.7	0.0047	1	0.0571	100	4	88	18	129	6	4	6	8	38	269	24	469	39	173	3	239	26	53	3986	765	85	29
ENSG00000197385	ZNF860	169.1	52	117.1	2.249	1.2	0.0047	1	0.0571	100	45	20	29	76	51	48	24	123	99	54	31	67	139	87	131	91	157	138	264	126	172	83
ENSG00000278330	ENSG00000278330	133.5	38	95.5	2.505	1.3	0.0047	1	0.0571	100	38	21	34	69	67	26	19	30	120	298	54	42	47	159	17	121	73	71	59	92	134	50
ENSG00000168874	ATOH8	1448.5	317.8	1130.8	3.556	1.8	0.0047	1	0.0571	100	199	646	260	641	154	342	65	235	134	1404	905	1076	2489	613	1728	765	3882	990	958	660	166	61
ENSG00000108176	DNAJC12	456.6	72.9	383.7	5.232	2.4	0.0047	1	0.0571	100	164	30	91	111	108	55	7	17	667	522	1547	656	483	91	668	188	98	25	49	21	34	323
ENSG00000185697	MYBL1	589.6	154.1	435.4	2.823	1.5	0.0047	1	0.0571	101	162	87	110	159	150	178	129	258	227	198	131	155	520	358	99	193	312	1826	121	485	628	843
ENSG00000132259	CNGA4	75.4	9	66.4	7.115	2.8	0.0047	1	0.0572	101	12	13	4	21	9	4	7	2	16	37	8	64	17	40	10	25	25	0	578	84	9	17
ENSG00000147138	GPR174	897.8	285.2	612.6	2.146	1.1	0.0047	1	0.0572	101	549	140	107	374	375	309	170	258	1245	721	196	332	387	709	240	295	830	448	807	875	951	540
ENSG00000071564	TCF3	9004.9	5176	3828.9	0.74	-0.4	0.0047	1	0.0572	101	5337	6490	4938	3904	5550	4240	5276	5673	3795	3911	2784	2734	3954	4969	3627	4641	4567	4348	3358	2394	4459	4064
ENSG00000006744	ELAC2	5410.4	3120.8	2289.6	0.734	-0.4	0.0047	1	0.0572	101	2615	2897	3872	2009	2358	3134	5031	3050	2371	2123	2318	2505	1991	2642	2798	2759	2159	2406	1977	1698	2396	1912
ENSG00000139645	ANKRD52	7871.5	4612.8	3258.7	0.706	-0.5	0.0047	1	0.0574	101	4009	3461	4619	4203	4094	5561	5408	5547	2492	2503	2713	2915	2548	3515	3539	3349	3773	2339	3611	2665	6275	3385
ENSG00000113946	CLDN16	130.4	106.5	23.9	0.225	-2.1	0.0047	1	0.0574	101	9	59	405	68	102	39	133	37	9	17	10	22	38	21	1	13	18	1	159	18	5	2
ENSG00000140105	WARS1	16921.4	6186.9	10734.5	1.735	0.8	0.0048	1	0.0574	102	6754	3941	6920	5200	4630	9192	5756	7102	6808	14564	20285	8040	7725	9075	8042	7598	7788	9948	4024	15133	19630	11623
ENSG00000241322	FBXW10B	64.5	51.2	13.3	0.263	-1.9	0.0048	1	0.0574	102	4	23	51	7	18	211	91	5	24	12	3	3	11	13	13	16	3	3	28	30	23	4
ENSG00000279693	ENSG00000279693	53.8	12.5	41.3	3.292	1.7	0.0048	1	0.0577	102	18	1	7	20	10	22	17	5	26	10	4	107	22	9	33	29	48	46	97	56	36	55
ENSG00000085741	WNT11	982	843.4	138.6	0.165	-2.6	0.0048	1	0.0577	102	40	174	74	361	133	5893	47	25	101	98	78	121	111	195	592	193	68	21	205	128	23	7
ENSG00000107798	LIPA	10908.4	2998.5	7909.9	2.638	1.4	0.0048	1	0.0578	102	4400	820	2048	4377	5909	2662	1458	2314	3062	28392	18632	8577	2669	4999	3371	7973	5188	4790	3974	8465	3233	7414
ENSG00000162545	CAMK2N1	2213.1	639.6	1573.4	2.457	1.3	0.0048	1	0.058	103	589	517	946	1006	1061	498	325	175	2234	1845	987	709	1897	1356	326	2632	2354	755	3377	1020	2253	283
ENSG00000196188	CTSE	11777.1	1576.2	10200.9	6.47	2.7	0.0048	1	0.058	103	426	3869	458	2163	2484	2373	476	361	11018	7603	4801	50329	25679	4240	9446	11960	780	605	68	3840	583	11860
ENSG00000040608	RTN4R	584.3	398.6	185.6	0.467	-1.1	0.0048	1	0.058	103	429	371	94	124	175	505	674	817	160	346	140	143	157	88	248	217	332	191	125	188	60	204
ENSG00000130382	MLLT1	7625.8	4431.2	3194.5	0.721	-0.5	0.0048	1	0.058	103	3300	6098	3667	5189	4215	3154	4821	5006	3518	3517	2707	1977	3492	5012	3012	3672	2550	3116	3099	3001	2533	3517
ENSG00000234899	SOX9-AS1	127.8	106.1	21.7	0.203	-2.3	0.0048	1	0.058	103	5	45	634	13	36	46	17	53	9	12	14	47	10	3	55	23	35	0	43	38	13	2
ENSG00000130338	TULP4	2778.9	1699.8	1079.1	0.635	-0.7	0.0048	1	0.058	103	990	873	1383	1352	2408	981	1995	3616	824	1004	906	1443	1032	1072	1352	927	1345	1001	1146	1007	1186	863
ENSG00000143942	CHAC2	204.8	138.9	65.9	0.475	-1.1	0.0048	1	0.058	103	128	50	140	53	72	189	123	356	59	67	60	96	36	31	82	48	111	70	19	97	63	84
ENSG00000104998	IL27RA	3215	1079.1	2135.9	1.978	1	0.0049	1	0.0583	104	1762	627	1846	1112	1248	1027	549	462	3290	2441	1377	801	4726	1652	1978	1407	2492	2828	1121	1191	1522	3076
ENSG00000205189	ZBTB10	1499.6	491.1	1008.4	2.054	1	0.0049	1	0.0584	104	459	272	379	420	733	568	629	469	593	717	615	906	1578	574	541	339	835	1675	1139	642	820	3144
ENSG00000173338	KCNK7	81.1	53.2	27.9	0.524	-0.9	0.0049	1	0.0584	104	40	111	45	64	25	46	17	78	42	27	16	27	23	40	23	41	21	21	15	45	25	24
ENSG00000139737	SLAIN1	380.6	99	281.6	2.837	1.5	0.0049	1	0.0584	104	214	28	137	96	107	107	13	90	388	125	354	576	101	203	73	179	101	501	193	201	170	777
ENSG00000132746	ALDH3B2	1018.3	805.4	212.9	0.264	-1.9	0.0049	1	0.0586	104	284	735	476	887	483	650	2366	562	242	73	212	269	76	154	490	204	0	34	212	29	79	907
ENSG00000254419	ENSG00000254419	160.1	60	100.1	1.671	0.7	0.0049	1	0.0586	105	53	45	40	84	62	92	54	50	89	77	147	54	133	87	93	97	106	98	130	134	56	101
ENSG00000243056	EIF4EBP3	105.5	33.1	72.4	2.158	1.1	0.0049	1	0.0586	105	46	19	26	52	43	55	11	13	65	71	78	42	106	99	142	83	60	24	53	51	32	107
ENSG00000156587	UBE2L6	7055.5	2716.2	4339.2	1.597	0.7	0.0049	1	0.0586	105	3165	2409	3502	2570	2722	2820	3150	1392	4414	7735	5855	2497	3842	3825	4055	3303	3101	4137	2048	3621	6678	5638
ENSG00000132874	SLC14A2	353	10.1	342.9	35.024	5.1	0.0049	1	0.0587	105	9	8	11	6	5	13	2	27	12	7	5	4603	1	18	70	13	12	13	29	10	5	2
ENSG00000281357	ARRDC3-AS1	61.5	21.2	40.2	1.899	0.9	0.0049	1	0.0587	105	25	7	17	22	23	33	26	17	60	26	19	44	31	57	47	28	30	31	78	26	49	37
ENSG00000136052	SLC41A2	1157.6	350.9	806.7	2.297	1.2	0.0049	1	0.0587	105	369	231	552	310	483	351	278	233	440	698	1147	2153	607	215	704	639	412	663	295	451	495	2375
ENSG00000189180	ZNF33A	3860.7	1549.2	2311.4	1.492	0.6	0.0049	1	0.0588	105	1809	1597	1502	2196	1870	1271	1168	981	2414	1796	2254	3946	2258	1572	2677	1804	2795	1681	3234	1731	1621	2577
ENSG00000164889	SLC4A2	7945.5	3305	4640.5	1.404	0.5	0.0049	1	0.0588	105	3255	2739	3258	3657	2996	3615	3507	3413	4278	3986	3499	5376	4801	3357	6015	3536	4018	6001	2497	6167	5925	5511
ENSG00000233392	UICLM	220	27	193	7.104	2.8	0.0049	1	0.0589	106	9	75	49	50	7	17	4	5	26	153	57	129	30	235	1599	171	38	13	143	33	60	15
ENSG00000119715	ESRRB	119.5	94.6	24.9	0.264	-1.9	0.0049	1	0.0589	106	8	13	570	40	34	53	4	35	36	24	26	32	13	63	19	21	13	7	29	18	14	33
ENSG00000076382	SPAG5	3699.1	2708.1	991	0.366	-1.5	0.0049	1	0.0589	106	1203	2500	12164	309	1166	1192	1486	1645	1400	835	596	540	662	671	685	460	1402	2277	267	1167	1114	1798
ENSG00000168283	BMI1	1413.6	543.2	870.4	1.603	0.7	0.005	1	0.0589	106	586	319	493	447	734	773	463	531	599	773	924	1600	1049	425	845	477	1000	793	1258	716	854	872
ENSG00000179151	EDC3	2989.4	1735.2	1254.1	0.723	-0.5	0.005	1	0.0589	106	1785	2809	1418	1361	1450	1582	1622	1855	816	1504	1365	1110	1326	1428	1265	1348	1638	1557	981	947	982	1291
ENSG00000196455	PIK3R4	2671.2	1643	1028.2	0.626	-0.7	0.005	1	0.0589	106	969	702	1575	1255	1750	2897	2185	1811	558	841	864	859	888	1283	849	957	778	1488	1501	1245	879	1405
ENSG00000163608	NEPRO	3540.1	1995.5	1544.6	0.774	-0.4	0.005	1	0.0589	106	2013	2354	1595	1621	1612	2100	2721	1948	1654	1533	1652	1247	1616	1312	1876	1484	1294	1438	1702	1486	1881	1449
ENSG00000171492	LRRC8D	2309.9	1478	831.9	0.563	-0.8	0.005	1	0.0589	106	986	648	384	793	1731	2882	1762	2638	917	1071	787	1054	708	641	856	731	792	1177	774	741	881	516
ENSG00000177465	ACOT4	291.4	99.2	192.1	1.931	0.9	0.005	1	0.0589	106	129	89	140	74	112	66	151	33	212	353	308	139	160	112	241	152	221	184	87	236	79	206
ENSG00000188732	FAM221A	480.6	176.5	304.1	1.72	0.8	0.005	1	0.0591	107	136	238	173	245	201	132	56	231	222	219	288	418	298	253	289	263	306	363	551	375	231	182
ENSG00000168658	VWA3B	308.9	24.9	284.1	11.354	3.5	0.005	1	0.0591	107	7	79	9	46	10	6	2	40	27	133	24	354	23	65	7	60	28	16	2777	381	45	37
ENSG00000005243	COPZ2	1794.2	1271.4	522.9	0.411	-1.3	0.005	1	0.0592	107	1199	2692	1239	1027	1555	527	1586	346	639	1114	1449	284	129	593	88	697	393	251	619	228	287	549
ENSG00000254837	LIPT2-AS1	321.1	209	112.1	0.538	-0.9	0.005	1	0.0592	107	132	191	88	149	189	268	188	467	131	145	133	141	81	38	203	88	76	111	156	92	94	81
ENSG00000138246	DNAJC13	5605.2	3275.9	2329.4	0.711	-0.5	0.005	1	0.0592	107	1987	2312	3563	2727	3401	4997	3878	3342	1871	2545	2090	1838	1934	2320	1815	1989	2031	3559	2705	2520	2986	2408
ENSG00000128951	DUT	3162.5	1904.2	1258.2	0.661	-0.6	0.005	1	0.0592	107	2062	3502	2947	1082	1397	1205	1668	1371	1451	1608	1798	1311	1043	1249	1086	1263	1537	1097	1076	1033	1152	911
ENSG00000212123	PRR22	518	374.8	143.2	0.382	-1.4	0.005	1	0.0592	107	146	1665	126	178	127	178	267	311	397	194	104	69	203	173	147	140	60	76	121	110	60	151
ENSG00000139637	MYG1	2244.4	1301.8	942.6	0.724	-0.5	0.005	1	0.0592	107	1556	1918	1119	982	1031	1477	1002	1329	1053	1139	1196	687	866	982	1155	1092	777	716	837	706	959	1032
ENSG00000215041	NEURL4	3414.2	1962.8	1451.4	0.74	-0.4	0.005	1	0.0592	107	1534	1624	1923	1628	1483	2124	3092	2294	1978	1260	1092	1504	1445	1451	1373	1444	1362	1725	1634	1458	1518	1076
ENSG00000080493	SLC4A4	920.3	186.6	733.7	3.935	2	0.005	1	0.0592	107	46	172	77	374	121	255	24	424	100	90	396	2612	511	182	1377	767	197	511	1638	462	222	1207
ENSG00000176273	SLC35G1	869.6	638.5	231.1	0.362	-1.5	0.005	1	0.0592	107	329	229	172	179	185	2175	944	895	130	87	156	193	86	166	767	135	112	344	243	177	191	448
ENSG00000144355	DLX1	102.9	84	18.9	0.221	-2.2	0.005	1	0.0592	107	83	101	47	11	107	37	175	111	14	17	0	3	4	6	19	1	58	36	1	8	94	4
ENSG00000227036	LINC00511	1866.9	1281.6	585.3	0.457	-1.1	0.005	1	0.0592	108	567	2688	993	555	1030	1622	1704	1094	215	839	307	375	505	122	518	900	276	1562	377	489	897	812
ENSG00000163898	LIPH	1517.8	430.4	1087.4	2.527	1.3	0.005	1	0.0592	108	206	1029	54	343	341	384	379	707	786	412	1300	930	1721	493	2223	1371	369	1310	449	1782	442	1636
ENSG00000166847	DCTN5	6013.5	3397.6	2615.9	0.77	-0.4	0.005	1	0.0592	108	3533	4012	2907	3124	4263	2893	2760	3689	1891	3340	2903	2790	2827	2479	2844	2691	2446	2659	2113	1965	2574	3100
ENSG00000226853	GPR155-DT	42	29.5	12.5	0.422	-1.2	0.005	1	0.0592	108	21	57	55	14	12	7	15	55	6	18	14	9	17	9	17	15	8	19	9	27	5	2
ENSG00000131153	GINS2	830.2	580.9	249.4	0.429	-1.2	0.0051	1	0.0592	108	1270	811	622	88	304	615	461	476	289	264	209	84	297	205	154	133	208	425	32	274	350	567
ENSG00000114735	HEMK1	4018.8	1667.9	2350.9	1.409	0.5	0.0051	1	0.0592	108	1665	2906	1509	2141	1506	1133	1194	1289	2211	2746	2286	2508	3079	2003	2479	2663	2299	1743	2761	2144	2022	1969
ENSG00000187546	AGMO	85.8	71.2	14.5	0.202	-2.3	0.0051	1	0.0593	108	14	20	301	14	43	22	11	145	7	7	12	2	4	20	0	81	8	3	43	3	11	2
ENSG00000089116	LHX5	113.4	102.4	11.1	0.108	-3.2	0.0051	1	0.0593	108	9	306	55	7	18	75	347	2	2	39	3	0	0	0	3	20	78	0	0	10	0	0
ENSG00000280002	ENSG00000280002	156.4	11.2	145.1	12.849	3.7	0.0051	1	0.0593	108	0	30	0	31	1	24	4	0	171	71	23	402	39	11	753	15	3	1	19	18	78	428
ENSG00000172731	LRRC20	1081.2	369.2	711.9	1.927	0.9	0.0051	1	0.0595	109	279	717	210	402	272	625	231	218	561	545	540	585	611	455	814	360	664	1500	388	783	607	1554
ENSG00000249395	CASC9	136.6	119.9	16.7	0.139	-2.8	0.0051	1	0.0595	109	101	122	200	8	97	145	101	185	0	25	60	0	3	1	0	1	38	0	0	0	36	70
ENSG00000275491	LINC01730	111.1	14	97.1	6.885	2.8	0.0051	1	0.0595	109	14	44	2	11	7	0	26	8	774	84	51	32	140	30	30	8	10	82	7	22	18	72
ENSG00000176142	TMEM39A	3847.1	2188.6	1658.4	0.758	-0.4	0.0051	1	0.0595	109	1703	1926	2473	1957	1979	2186	2958	2327	1271	1694	2007	1879	1736	1413	1329	1632	1322	1573	1644	1465	1847	2406
ENSG00000130706	ADRM1	5585.4	3366.5	2218.9	0.659	-0.6	0.0051	1	0.0595	109	3007	5033	2454	1983	2051	6213	2738	3453	1538	2356	2290	1910	1510	2406	2189	2599	2734	2818	1385	2174	2365	2790
ENSG00000169379	ARL13B	836.7	532	304.7	0.573	-0.8	0.0051	1	0.0595	109	354	237	382	294	348	654	1157	830	207	196	240	403	241	399	240	280	256	421	426	384	244	329
ENSG00000231445	TIMM8AP1	109.8	14.8	95	6.273	2.6	0.0051	1	0.0596	109	38	28	15	18	5	0	2	12	369	201	16	3	99	9	138	15	10	47	19	169	18	217
ENSG00000170542	SERPINB9	3174.4	1245.2	1929.1	1.549	0.6	0.0051	1	0.0596	109	1703	519	1081	1352	1489	1280	1607	931	2171	1480	1591	1253	1423	2844	1349	2113	2208	2145	2556	2407	2260	1208
ENSG00000141376	BCAS3	2141.2	1270.1	871.1	0.686	-0.5	0.0051	1	0.0597	110	1146	1654	795	1176	1111	939	1693	1647	551	854	774	780	755	1094	1347	963	674	744	1224	905	601	929
ENSG00000175110	MRPS22	1783.5	1051.8	731.7	0.696	-0.5	0.0051	1	0.0597	110	689	674	1214	551	1011	1528	1471	1276	800	744	796	621	784	644	597	675	760	937	678	647	791	770
ENSG00000134539	KLRD1	641.3	214.6	426.6	1.987	1	0.0051	1	0.0598	110	301	113	138	305	76	244	259	281	549	534	378	85	461	364	257	408	650	280	308	681	673	345
ENSG00000090104	RGS1	17484.9	5083.8	12401.1	2.439	1.3	0.0052	1	0.0598	110	1233	4413	9992	3988	3744	7550	2583	7167	18935	12883	38363	6985	7827	13503	3252	15438	3352	6899	8720	16896	13656	6907
ENSG00000234511	C5orf58	135.9	41.4	94.6	2.285	1.2	0.0052	1	0.0599	110	51	9	38	60	77	35	19	42	183	74	81	37	77	163	37	61	109	43	74	167	148	70
ENSG00000177697	CD151	15784.8	5815	9969.8	1.714	0.8	0.0052	1	0.0599	110	5726	11098	4382	7177	3882	5823	3505	4927	4257	11290	15595	13543	9033	6706	12501	10286	13574	10313	5160	5005	10711	11603
ENSG00000169188	APEX2	2789.5	1622.4	1167.1	0.72	-0.5	0.0052	1	0.0599	110	1694	2183	1375	1293	1260	1187	2029	1958	1313	1417	1243	768	1107	1249	882	1317	1078	1417	715	1154	1257	1423
ENSG00000101384	JAG1	11456.9	7954.5	3502.4	0.44	-1.2	0.0052	1	0.0599	110	3710	11087	4717	6538	3884	8584	12902	12214	2475	2486	2279	2045	1348	7088	1023	4136	5824	7956	3495	1851	6387	641
ENSG00000161180	CCDC116	79.7	54.8	24.9	0.456	-1.1	0.0052	1	0.0599	110	24	132	60	48	49	53	19	53	32	21	19	18	14	58	16	23	13	7	63	27	18	20
ENSG00000167984	NLRC3	2184.7	749.1	1435.6	1.916	0.9	0.0052	1	0.0599	111	1346	514	297	1090	787	882	513	564	3272	1013	654	574	1138	1825	1031	1192	1788	910	1668	1997	1989	1047
ENSG00000188921	HACD4	1496.6	551.1	945.5	1.715	0.8	0.0052	1	0.0599	111	572	323	685	717	1003	520	233	356	610	1543	958	1081	649	439	816	888	816	998	1484	1199	933	823
ENSG00000112118	MCM3	6569.9	3907	2662.9	0.682	-0.6	0.0052	1	0.06	111	3906	4114	7345	2101	3525	3406	2764	4095	2787	2841	2221	2573	2208	3191	3115	1973	3327	2956	1949	1986	2333	3820
ENSG00000139180	NDUFA9	1446.4	875.4	571.1	0.652	-0.6	0.0052	1	0.06	111	1336	1375	1041	461	516	713	788	773	745	690	670	600	604	375	434	575	740	467	370	449	637	639
ENSG00000250303	LINC02762	327.3	236.1	91.1	0.387	-1.4	0.0052	1	0.06	111	35	438	88	104	128	535	198	363	59	70	79	80	37	112	188	61	101	34	172	207	56	20
ENSG00000162913	OBSCN-AS1	220.1	150	70.1	0.469	-1.1	0.0052	1	0.06	111	66	278	140	95	33	331	166	91	96	48	87	28	121	54	79	32	74	129	69	69	45	51
ENSG00000101222	SPEF1	141.8	23.9	117.9	4.916	2.3	0.0052	1	0.0601	111	24	49	5	36	21	29	17	10	28	119	30	159	54	38	43	72	18	21	865	163	23	18
ENSG00000154099	DNAAF1	1241.4	155	1086.4	6.998	2.8	0.0052	1	0.0601	111	82	261	50	577	38	85	32	115	401	529	357	978	166	539	142	1440	64	55	8671	1482	246	140
ENSG00000183850	ZNF730	40.7	33.4	7.4	0.231	-2.1	0.0052	1	0.0601	111	5	16	63	7	5	61	2	108	25	5	3	3	5	3	0	0	13	15	19	3	7	2
ENSG00000164062	APEH	5168.5	2200.2	2968.2	1.349	0.4	0.0052	1	0.0602	112	2703	2285	2205	2406	2234	1718	2152	1899	2204	4034	3136	3109	2456	2803	4226	3595	3084	2901	1893	2426	2786	2902
ENSG00000105427	CNFN	247.1	191	56.1	0.294	-1.8	0.0052	1	0.0602	112	15	483	166	37	81	127	243	376	63	20	18	22	85	18	65	37	119	209	12	64	5	48
ENSG00000226476	LINC01748	341	295	46	0.156	-2.7	0.0052	1	0.0602	112	133	621	300	8	179	454	474	191	219	3	80	3	2	50	0	12	7	3	93	0	42	130
ENSG00000280077	ENSG00000280077	561.6	216.2	345.4	1.596	0.7	0.0052	1	0.0602	112	301	293	214	253	207	112	149	201	526	459	419	304	369	252	260	323	236	213	408	245	415	406
ENSG00000186575	NF2	3040	1787.2	1252.7	0.701	-0.5	0.0052	1	0.0602	112	2150	1961	1254	1658	1529	2237	1754	1755	1430	1156	931	1004	1030	1281	1617	1285	1081	925	956	939	2305	1598
ENSG00000168702	LRP1B	70.1	59.9	10.2	0.169	-2.6	0.0052	1	0.0602	112	1	29	155	0	14	77	203	0	6	1	3	2	6	16	23	8	12	6	47	8	5	0
ENSG00000130758	MAP3K10	3133.1	2072.5	1060.6	0.512	-1	0.0052	1	0.0602	112	1347	2464	1344	1044	1041	863	1030	7447	995	1228	1273	793	943	1151	586	1057	1364	1497	756	1272	1051	883
ENSG00000262691	ENSG00000262691	209	66.5	142.5	2.148	1.1	0.0053	1	0.0602	112	48	44	39	144	54	81	62	60	112	99	80	90	262	71	108	49	150	218	111	324	240	81
ENSG00000173369	C1QB	25821.4	7495.4	18326.1	2.445	1.3	0.0053	1	0.0603	112	10295	4433	3205	10677	11901	9997	3406	6049	16828	56970	41203	9179	6284	13008	7256	20871	17429	10901	3965	21799	12791	18081
ENSG00000125966	MMP24	464.5	125.6	338.9	2.696	1.4	0.0053	1	0.0604	113	53	46	52	191	289	167	114	93	77	312	169	242	794	151	906	140	469	295	99	432	215	443
ENSG00000285715	ENSG00000285715	33	28	5	0.181	-2.5	0.0053	1	0.0604	113	4	99	27	0	9	28	19	38	0	1	3	14	2	0	24	0	0	15	7	2	0	2
ENSG00000153531	ADPRHL1	474.4	116.6	357.8	3.068	1.6	0.0053	1	0.0604	113	58	89	216	84	72	140	151	123	84	109	900	155	173	112	363	444	1195	314	178	129	791	62
ENSG00000112539	C6orf118	78.6	5.6	73	11.959	3.6	0.0053	1	0.0604	113	0	5	7	11	18	2	0	2	7	31	1	88	8	36	16	23	5	1	693	100	7	6
ENSG00000060688	SNRNP40	2828.3	1703.8	1124.6	0.66	-0.6	0.0053	1	0.0604	113	1574	1720	4154	959	1448	1126	1402	1247	1101	1363	1273	1229	901	1204	1209	1039	1038	1195	871	1038	1157	1126
ENSG00000076513	ANKRD13A	5546.7	2308	3238.7	1.403	0.5	0.0053	1	0.0604	113	2430	2781	2115	2730	2774	2094	1506	2034	3095	2194	2809	3313	4174	3163	2050	2829	2572	3744	3265	3288	5145	3701
ENSG00000169432	SCN9A	822.3	576.6	245.7	0.426	-1.2	0.0053	1	0.0605	113	843	321	391	143	152	1137	1312	314	76	147	253	296	260	175	136	160	365	77	240	320	522	413
ENSG00000092295	TGM1	500	336.6	163.4	0.486	-1	0.0053	1	0.0605	113	528	750	97	171	227	193	655	72	244	123	102	146	173	146	164	101	193	196	149	191	227	132
ENSG00000149212	SESN3	7311.9	4810.1	2501.8	0.52	-0.9	0.0053	1	0.0607	114	2476	5386	1275	2637	3573	10475	3350	9309	2320	2364	1279	3552	3995	2873	1561	1253	1937	1678	4046	2356	2641	3170
ENSG00000112079	STK38	9319.3	5848.4	3470.9	0.594	-0.8	0.0053	1	0.0607	114	3982	14124	2714	3734	4276	5904	3253	8800	4913	5078	3583	3028	3526	2765	2516	4464	3606	4128	2431	2874	2495	3186
ENSG00000100142	POLR2F	2096.5	1247.8	848.8	0.68	-0.6	0.0053	1	0.0608	114	1896	1577	1334	627	1260	1005	972	1311	1284	1008	1023	695	943	883	699	849	668	759	522	692	749	1109
ENSG00000226465	ENSG00000226465	33.2	8.1	25.1	3.081	1.6	0.0053	1	0.0608	114	5	7	2	16	13	0	17	5	7	17	13	31	66	9	40	5	26	49	12	27	18	31
ENSG00000244198	ARHGEF35-AS1	302.8	213.8	89.1	0.417	-1.3	0.0054	1	0.061	115	126	417	92	156	31	40	411	437	113	78	32	96	53	51	157	80	63	113	81	159	114	57
ENSG00000247081	BAALC-AS1	211	136.8	74.2	0.543	-0.9	0.0054	1	0.061	115	62	132	207	89	139	85	287	93	38	57	91	63	59	58	72	49	98	154	105	57	74	64
ENSG00000006831	ADIPOR2	6184.8	3639	2545.8	0.7	-0.5	0.0054	1	0.061	115	4071	2791	4913	2319	2460	3397	4337	4824	1768	3006	2602	2966	2212	2557	1861	2471	2917	3240	1700	2048	2574	3719
ENSG00000123843	C4BPB	278.2	52.2	226	4.288	2.1	0.0054	1	0.061	115	15	239	7	55	55	35	4	8	392	503	112	286	269	185	96	660	83	24	66	105	161	222
ENSG00000138463	SLC49A4	1223.2	747.9	475.3	0.636	-0.7	0.0054	1	0.061	115	476	558	803	462	643	814	1620	607	263	640	551	576	554	385	398	545	392	528	392	477	352	601
ENSG00000146386	ABRACL	2290	1466.8	823.3	0.562	-0.8	0.0054	1	0.061	115	1344	1629	1774	499	1177	1887	1967	1457	837	1516	1683	754	664	631	633	940	630	803	193	583	923	736
ENSG00000008300	CELSR3	1272.9	391	881.9	2.255	1.2	0.0054	1	0.0611	115	352	601	244	296	257	377	567	434	405	1520	255	520	388	368	1586	877	975	1161	357	2547	899	489
ENSG00000102854	MSLN	10349.6	645	9704.6	15.028	3.9	0.0054	1	0.0611	115	78	3210	80	1036	312	283	101	60	427	949	6954	88876	302	1997	13156	9325	750	437	1577	258	166	10690
ENSG00000103495	MAZ	2255.4	1346.4	909	0.675	-0.6	0.0054	1	0.0612	115	1748	512	1008	963	1631	1949	1347	1613	628	845	844	1001	1092	984	901	980	1097	778	722	698	1076	1080
ENSG00000124508	BTN2A2	3682.8	1490.9	2191.9	1.469	0.6	0.0054	1	0.0612	115	2075	1452	2329	1617	1679	1157	685	933	2901	2734	1846	1617	2233	2290	2018	2089	2076	1998	1896	2426	2699	1864
ENSG00000127920	GNG11	2432.6	789	1643.6	2.08	1.1	0.0054	1	0.0613	116	1453	417	1027	1074	960	898	224	259	1206	1231	1304	927	1218	2897	1968	1284	2165	716	2179	1237	982	3697
ENSG00000267365	KCNJ2-AS1	126.2	89.2	36.9	0.416	-1.3	0.0054	1	0.0613	116	28	115	13	56	33	208	183	78	14	20	24	40	29	63	30	21	23	50	80	45	27	51
ENSG00000006283	CACNA1G	146.9	108.5	38.4	0.356	-1.5	0.0054	1	0.0613	116	95	15	121	270	108	162	24	73	29	87	41	13	34	65	6	56	36	19	103	10	18	20
ENSG00000187605	TET3	4889.6	3188.1	1701.5	0.534	-0.9	0.0054	1	0.0613	116	1862	947	1580	1609	2207	4991	4733	7576	1160	1085	1070	1317	1736	1369	2501	1237	2187	2741	1438	2157	1852	1971
ENSG00000144867	SRPRB	4886.3	2928.2	1958.1	0.669	-0.6	0.0055	1	0.0617	117	2935	3234	3038	2130	2873	3709	2734	2773	1613	2945	3034	1792	1768	1502	2055	2315	1274	1436	1161	1133	2087	3298
ENSG00000196296	ATP2A1	454.4	315.5	138.9	0.44	-1.2	0.0055	1	0.0617	117	219	1143	141	118	184	266	144	309	314	76	107	47	169	229	113	203	104	114	149	69	101	149
ENSG00000204380	PKP4-AS1	176.2	123.2	53	0.431	-1.2	0.0055	1	0.0619	117	18	122	94	75	39	235	129	274	68	28	17	123	53	58	37	35	55	53	68	83	38	26
ENSG00000183696	UPP1	6231.9	1917.4	4314.5	2.25	1.2	0.0055	1	0.0619	117	2814	1917	1894	1591	991	1398	3417	1317	5649	6466	5261	2126	1911	4693	1454	5236	2109	8496	611	3368	3798	9225
ENSG00000159527	PGLYRP3	185.1	165.5	19.6	0.119	-3.1	0.0055	1	0.0619	117	74	36	83	94	72	17	920	28	0	2	6	42	0	26	155	5	0	0	9	2	0	28
ENSG00000180592	SKIDA1	79.6	54.1	25.5	0.472	-1.1	0.0055	1	0.0619	117	48	118	44	59	62	39	41	22	19	16	19	36	21	28	6	20	35	18	81	22	23	13
ENSG00000161179	YDJC	2177.1	1389.1	788	0.568	-0.8	0.0055	1	0.0619	117	1648	2297	878	501	506	1697	1612	1974	1416	894	740	463	906	554	1037	753	537	1095	436	523	914	764
ENSG00000182329	KIAA2012	107.7	8.2	99.4	11.674	3.5	0.0055	1	0.0619	118	6	11	5	31	5	0	0	8	7	41	14	66	11	17	7	19	2	6	1039	128	20	15
ENSG00000164741	DLC1	4856.2	1438	3418.2	2.377	1.2	0.0055	1	0.0619	118	1226	716	1427	3008	1818	2109	605	595	1522	1283	2793	8913	3992	8225	4271	2421	2099	1801	3670	3934	870	2061
ENSG00000267374	MIR924HG	70.2	55.1	15.1	0.273	-1.9	0.0055	1	0.0619	118	31	36	134	6	43	11	35	145	13	15	9	7	26	10	7	4	13	0	4	40	61	2
ENSG00000115758	ODC1	11114.2	7748	3366.2	0.435	-1.2	0.0055	1	0.062	118	10968	1264	6796	2083	5109	7041	23500	5223	2264	1932	3458	9212	1773	3856	3970	2779	1954	6144	2200	1922	2186	3477
ENSG00000204396	VWA7	370.1	114.5	255.6	2.235	1.2	0.0055	1	0.0621	118	60	122	83	154	79	318	63	37	124	126	187	467	177	108	279	296	152	439	395	328	168	332
ENSG00000105875	WDR91	7043.8	4515.8	2528	0.56	-0.8	0.0055	1	0.0621	118	3082	6554	7522	2940	2151	3130	8260	2487	3600	2225	2042	3034	2164	2371	1797	2559	1489	1076	1898	2939	2630	5568
ENSG00000100321	SYNGR1	1781.8	1151.8	630	0.547	-0.9	0.0055	1	0.0621	118	545	1467	530	1335	1094	1929	1025	1289	326	397	587	298	276	1090	646	856	567	784	1384	448	672	489
ENSG00000128185	DGCR6L	2894	1755.5	1138.5	0.649	-0.6	0.0055	1	0.0621	118	1875	2737	1260	829	1138	2008	1790	2407	1454	1806	1365	1029	837	934	1079	1000	871	1008	822	728	1388	1618
ENSG00000134326	CMPK2	666.1	229.8	436.4	1.897	0.9	0.0056	1	0.0622	119	163	121	447	202	342	241	177	145	360	397	264	599	489	208	174	268	691	332	365	520	617	825
ENSG00000233122	CTAGE7P	73.8	25.2	48.6	1.937	1	0.0056	1	0.0622	119	30	17	15	35	27	28	28	22	41	23	24	59	62	17	108	36	64	39	68	30	63	46
ENSG00000138101	DTNB	1636.1	1000	636.1	0.637	-0.7	0.0056	1	0.0622	119	556	1582	675	727	664	1809	691	1296	549	577	687	893	565	564	840	757	443	777	510	516	469	758
ENSG00000187091	PLCD1	1640.1	688.1	951.9	1.383	0.5	0.0056	1	0.0624	119	615	828	687	855	825	492	642	561	771	861	1012	843	713	1161	1204	1148	924	707	1102	928	702	1251
ENSG00000136457	CHAD	214.2	66.9	147.4	2.21	1.1	0.0056	1	0.0624	119	42	31	25	75	71	79	54	158	68	82	73	125	183	60	201	115	106	292	205	300	97	156
ENSG00000143878	RHOB	20693.6	6862.4	13831.2	2.016	1	0.0056	1	0.0625	119	6410	7468	6726	10908	3981	6716	1780	10910	5889	9647	28302	17950	17407	28146	15617	13013	5117	9535	9807	14727	9760	8720
ENSG00000132109	TRIM21	1778.6	697.6	1081	1.548	0.6	0.0056	1	0.0626	120	1185	914	629	840	709	601	392	311	946	1347	1358	974	809	986	1023	1115	1117	1091	622	966	1399	1381
ENSG00000020577	SAMD4A	2714.3	981.4	1732.9	1.766	0.8	0.0056	1	0.0627	120	958	526	852	1116	1605	709	1247	838	2139	1102	1144	773	2081	2217	1515	1469	4474	1302	1059	1758	2020	1208
ENSG00000037042	TUBG2	3524.5	2089.1	1435.4	0.687	-0.5	0.0056	1	0.0627	120	1822	3884	1724	1737	1471	1345	3057	1673	1747	1538	1214	956	1103	1299	1366	1443	1521	2061	1388	1584	1507	1368
ENSG00000279425	ENSG00000279425	208.1	69	139.1	2.014	1	0.0056	1	0.0627	120	65	54	43	127	66	83	54	60	89	36	70	153	164	85	250	128	106	73	165	142	191	296
ENSG00000128710	HOXD10	353.7	319.4	34.3	0.107	-3.2	0.0056	1	0.0627	120	1	199	1172	68	55	39	198	823	3	20	16	0	0	23	11	13	17	335	6	0	36	0
ENSG00000146938	NLGN4X	386.1	300.9	85.2	0.284	-1.8	0.0056	1	0.0627	120	86	28	277	107	53	220	1523	113	35	234	80	76	73	124	10	45	112	24	183	115	31	51
ENSG00000111331	OAS3	5456.4	1972	3484.4	1.766	0.8	0.0056	1	0.0627	120	1070	933	4381	1939	2689	1512	2058	1194	1933	3575	2475	3594	4424	2342	3397	2447	5370	3694	1790	3741	5189	4810
ENSG00000233030	ENSG00000233030	40.4	26.9	13.5	0.496	-1	0.0056	1	0.0627	120	30	32	40	21	21	20	24	27	14	14	9	20	9	6	3	3	12	19	25	18	11	26
ENSG00000217648	PARLP2	79.8	50.8	29	0.573	-0.8	0.0056	1	0.0627	121	51	80	53	39	52	18	56	57	15	47	36	38	35	23	24	37	38	16	19	27	34	17
ENSG00000166822	TMEM170A	1414.2	600.9	813.3	1.353	0.4	0.0056	1	0.0627	121	738	455	460	568	569	871	526	620	727	632	831	848	874	593	743	784	868	1029	869	829	942	817
ENSG00000181234	TMEM132C	49.7	3.4	46.3	13.147	3.7	0.0057	1	0.0628	121	0	11	0	16	0	0	0	0	16	18	1	29	20	154	3	60	12	0	274	54	7	0
ENSG00000095574	IKZF5	1138.9	454.5	684.4	1.507	0.6	0.0057	1	0.0628	121	518	348	399	427	533	456	454	501	694	419	560	1265	788	505	853	381	696	881	824	532	570	613
ENSG00000251867	ENSG00000251867	72.8	26.8	46.1	1.716	0.8	0.0057	1	0.0628	121	38	31	22	33	24	33	21	12	48	33	55	59	62	37	46	25	53	28	55	33	38	73
ENSG00000142507	PSMB6	6729.6	4006.4	2723.2	0.68	-0.6	0.0057	1	0.0629	121	3854	2790	5304	1949	3071	5539	5494	4050	2737	3406	3473	3013	2387	2610	2700	3116	2215	3106	1404	1991	3389	2578
ENSG00000140961	OSGIN1	2351.3	1901.8	449.6	0.237	-2.1	0.0057	1	0.0629	121	1536	554	84	164	82	9183	3488	123	414	252	808	416	232	303	1557	444	278	122	193	429	659	187
ENSG00000214413	BBIP1	968.7	396.4	572.3	1.443	0.5	0.0057	1	0.0629	121	477	379	341	542	490	371	282	289	693	415	540	712	576	520	467	484	625	483	906	489	637	465
ENSG00000132613	MTSS2	2028.6	1259.5	769.1	0.61	-0.7	0.0057	1	0.063	121	775	2461	1184	1186	1532	1427	644	867	779	455	632	738	913	1160	546	719	420	658	1179	759	569	1240
ENSG00000238290	ERRFI1-DT	48	11.4	36.6	3.155	1.7	0.0057	1	0.063	122	4	37	5	10	6	7	4	18	43	25	57	13	127	9	10	21	61	43	7	32	45	20
ENSG00000204257	HLA-DMA	6386.4	2066.5	4319.9	2.09	1.1	0.0057	1	0.0633	122	4213	2601	696	2885	2719	2153	463	802	4919	9381	6574	3732	3410	3714	5403	4673	2441	2759	1833	3803	3401	4435
ENSG00000241388	HNF1A-AS1	106.6	7.8	98.9	12.306	3.6	0.0057	1	0.0633	122	1	23	3	22	6	4	0	3	79	3	75	37	5	1	646	464	3	28	29	6	2	6
ENSG00000070010	UFD1	4866.6	2858.1	2008.4	0.703	-0.5	0.0057	1	0.0633	122	2800	2757	3278	1787	1769	2581	3635	4258	2330	2346	2641	1680	1651	2287	1379	2369	2089	2271	1398	1403	2390	1884
ENSG00000181220	ZNF746	2690.8	1623.9	1066.9	0.657	-0.6	0.0058	1	0.0635	123	1421	1578	777	1273	989	3345	2299	1309	1106	934	994	948	781	1166	892	1028	1059	1475	930	1042	1419	1163
ENSG00000110848	CD69	1942.6	549.5	1393.1	2.534	1.3	0.0058	1	0.0637	123	471	199	1374	722	300	851	140	339	3404	978	1261	414	914	3118	569	1160	684	1869	1603	1978	1143	408
ENSG00000277954	ENSG00000277954	96.3	63.1	33.2	0.524	-0.9	0.0058	1	0.0637	123	42	19	99	66	108	68	78	25	38	31	32	25	21	45	19	27	46	21	66	24	42	28
ENSG00000082482	KCNK2	76.1	63.6	12.4	0.199	-2.3	0.0058	1	0.0637	123	43	0	7	13	14	81	22	329	23	12	10	7	12	18	0	16	43	1	10	18	4	0
ENSG00000169752	NRG4	154.5	112.4	42.1	0.377	-1.4	0.0058	1	0.0638	124	38	85	200	74	34	176	259	33	56	37	45	36	20	16	7	33	51	16	137	83	20	33
ENSG00000175970	UNC119B	2752.8	1664.8	1088	0.653	-0.6	0.0058	1	0.0639	124	1499	938	2180	1746	1647	2327	1930	1051	700	1215	755	1061	684	999	1594	1015	1083	805	1954	767	1309	1291
ENSG00000196876	SCN8A	728.9	527.4	201.5	0.382	-1.4	0.0058	1	0.0641	124	97	490	226	108	449	428	761	1660	216	58	131	105	121	99	259	225	382	342	100	171	70	542
ENSG00000129128	SPCS3	7566.7	2947.2	4619.4	1.567	0.6	0.0058	1	0.0641	124	4276	1845	3063	3771	4082	3009	1967	1565	3984	5407	7486	6933	3222	3167	3450	4743	4314	2931	4332	4060	6252	4391
ENSG00000182165	TP53TG1	525.4	355.9	169.5	0.477	-1.1	0.0058	1	0.0641	124	210	825	445	194	213	312	523	125	237	273	263	78	100	111	135	213	88	314	155	167	199	40
ENSG00000260592	ENSG00000260592	35.6	6.1	29.5	4.841	2.3	0.0058	1	0.0641	124	1	17	2	13	1	6	2	7	32	5	14	97	96	9	23	47	2	6	10	53	2	17
ENSG00000116273	PHF13	2270.1	1323.5	946.6	0.715	-0.5	0.0058	1	0.0641	125	949	1789	992	1066	1292	1842	1575	1083	603	1102	1163	853	936	1306	776	1189	828	950	762	795	1036	953
ENSG00000151640	DPYSL4	478.1	352.5	125.6	0.357	-1.5	0.0058	1	0.0641	125	354	443	178	319	330	419	719	58	173	217	263	70	61	205	10	136	312	31	111	100	52	17
ENSG00000235072	ARNILA	55	36.2	18.8	0.52	-0.9	0.0059	1	0.0642	125	33	58	17	39	26	51	24	42	30	15	14	16	19	30	43	21	13	12	24	10	7	9
ENSG00000165105	RASEF	1243.1	315.6	927.4	2.936	1.6	0.0059	1	0.0642	125	225	100	1037	192	217	353	60	341	752	232	695	1963	2260	301	1528	587	215	1343	452	1156	321	1179
ENSG00000127616	SMARCA4	12873.3	7762.4	5110.9	0.658	-0.6	0.0059	1	0.0642	125	12274	10304	11147	4803	6302	4657	6965	5647	6364	3785	3422	5499	5236	6288	5561	4599	3972	6183	3550	4179	4515	8400
ENSG00000144395	CCDC150	720.4	527.1	193.3	0.366	-1.4	0.0059	1	0.0642	125	288	599	2295	90	142	171	196	436	279	93	199	81	189	139	126	71	251	467	80	317	172	242
ENSG00000151470	C4orf33	678.7	270.4	408.3	1.509	0.6	0.0059	1	0.0642	125	353	347	219	349	308	242	127	218	380	424	634	499	531	301	379	369	367	391	395	367	374	305
ENSG00000111328	CDK2AP1	3133.6	1881	1252.6	0.666	-0.6	0.0059	1	0.0642	125	1766	1349	1960	1126	2655	3084	1663	1445	744	1842	1454	1720	1285	965	1074	1300	1509	1190	757	891	1520	1286
ENSG00000204653	ASPDH	123	41.1	81.9	1.989	1	0.0059	1	0.0642	125	38	27	23	57	70	61	43	10	78	105	76	39	92	88	49	112	60	162	112	53	54	66
ENSG00000225905	ANKRD65-AS1	49.8	34.6	15.1	0.439	-1.2	0.0059	1	0.0642	125	7	77	21	27	24	48	50	23	19	12	13	10	17	9	19	8	20	40	22	8	2	13
ENSG00000198848	CES1	7540.2	6161.1	1379.1	0.224	-2.2	0.0059	1	0.0643	126	973	340	1958	3128	2369	31063	9162	296	186	2011	2119	765	534	2550	1169	1715	364	215	5385	1642	354	298
ENSG00000206557	TRIM71	61.9	47.9	14	0.298	-1.7	0.0059	1	0.0644	126	161	39	10	43	9	42	2	77	2	11	35	9	36	13	1	21	12	16	13	16	9	2
ENSG00000181378	CFAP65	368.6	22.9	345.7	14.877	3.9	0.0059	1	0.0644	126	0	52	4	117	3	4	0	3	82	212	3	230	51	152	45	120	12	27	3278	529	60	39
ENSG00000125798	FOXA2	531.5	72.1	459.4	6.37	2.7	0.0059	1	0.0645	126	12	139	15	213	67	88	6	37	284	50	397	1780	1982	235	883	288	33	50	171	177	90	11
ENSG00000114248	LRRC31	53.4	5.1	48.3	8.768	3.1	0.0059	1	0.0645	126	0	13	21	3	0	2	0	2	47	6	21	73	32	3	251	168	5	1	37	26	4	2
ENSG00000211785	TRAV12-1	43.6	12	31.6	2.636	1.4	0.0059	1	0.0645	126	9	2	1	37	13	15	6	13	44	25	19	17	29	47	26	19	30	25	40	80	23	18
ENSG00000089053	ANAPC5	13617.9	7919.2	5698.6	0.72	-0.5	0.0059	1	0.0645	126	9445	12490	7630	8001	7719	7662	6129	4278	5584	6809	6414	5661	4954	6302	4625	7129	6072	3833	6486	4385	5882	5645
ENSG00000075142	SRI	3917.9	1533.8	2384.1	1.554	0.6	0.0059	1	0.0647	127	1681	1329	1710	1100	1660	1422	1420	1948	1834	2185	4123	1860	1572	1539	2476	2689	1276	3796	1985	2472	1619	3952
ENSG00000113532	ST8SIA4	1932	696.9	1235.1	1.772	0.8	0.0059	1	0.0647	127	1028	278	712	839	897	1075	327	419	1335	1250	1326	824	2393	972	461	903	1332	1015	1600	1647	1145	1089
ENSG00000197249	SERPINA1	19693.3	4529.8	15163.6	3.347	1.7	0.006	1	0.0647	127	4534	11178	1310	7318	2901	6044	1428	1525	7124	17266	39340	6955	15783	11256	15143	32448	6805	3242	539	8097	10484	37808
ENSG00000229320	KRT8P12	755.3	476.1	279.1	0.586	-0.8	0.006	1	0.0647	127	422	993	578	249	345	555	384	283	358	379	188	116	196	199	362	311	413	371	262	296	191	266
ENSG00000130023	ERMARD	1560.9	946.6	614.3	0.649	-0.6	0.006	1	0.0648	127	964	1668	1117	744	1029	423	763	865	800	684	885	579	455	660	547	609	754	368	704	609	628	318
ENSG00000178971	CTC1	5554.8	2349.4	3205.4	1.365	0.4	0.006	1	0.0649	128	2542	1960	2143	3104	2061	1951	2988	2046	4332	2289	2090	4130	2819	4190	3095	3345	2719	3457	3379	3504	2963	2564
ENSG00000009830	POMT2	2987.5	1813.8	1173.7	0.647	-0.6	0.006	1	0.0649	128	1786	3955	1461	1199	1257	1315	2170	1367	992	1721	1193	1282	891	954	969	1376	1403	1497	924	1116	1468	646
ENSG00000182264	IZUMO1	99.7	67.9	31.8	0.471	-1.1	0.006	1	0.0651	128	43	99	81	71	14	114	49	72	30	49	6	31	37	47	11	56	26	34	41	40	22	15
ENSG00000225950	NTF4	294.7	212.6	82.1	0.387	-1.4	0.006	1	0.0651	128	47	814	92	79	20	261	215	173	70	82	26	117	162	40	85	64	89	90	103	78	92	51
ENSG00000108854	SMURF2	4111.7	1438.4	2673.4	1.858	0.9	0.006	1	0.0651	128	1676	1129	962	1533	1624	1049	1525	2009	2584	2007	1095	2296	1763	1329	3664	1197	3307	7866	1705	2531	3549	2534
ENSG00000213514	ENSG00000213514	49.7	35.9	13.9	0.386	-1.4	0.006	1	0.0651	128	4	76	22	16	43	35	11	80	17	7	6	17	6	7	10	19	33	16	15	10	29	2
ENSG00000133055	MYBPH	889.1	58.5	830.6	14.03	3.8	0.006	1	0.0651	128	50	45	200	41	28	39	32	33	72	57	60	28	185	374	34	49	1580	8893	1	174	38	84
ENSG00000121753	ADGRB2	1082.8	711.8	371.1	0.521	-0.9	0.006	1	0.0653	129	503	552	532	587	991	1572	573	384	314	468	424	84	224	316	121	440	512	655	470	237	533	397
ENSG00000205981	DNAJC19	1673.2	986.6	686.6	0.696	-0.5	0.006	1	0.0653	129	987	1130	1215	473	747	1198	1200	943	539	650	786	650	1010	534	794	609	630	620	670	567	536	1017
ENSG00000112981	NME5	132.8	28.8	104.1	3.59	1.8	0.006	1	0.0653	129	22	30	31	60	46	24	9	8	39	78	98	214	133	36	208	45	23	7	396	129	34	17
ENSG00000003147	ICA1	2072.5	653.1	1419.4	2.172	1.1	0.006	1	0.0653	129	483	1348	1101	1038	405	435	82	333	1999	1341	2243	2088	1308	1204	1698	1025	1286	1469	545	1981	468	1216
ENSG00000162542	TMCO4	2259.4	935.4	1324.1	1.415	0.5	0.0061	1	0.0653	129	875	1395	911	1113	926	1027	832	404	1462	1679	1689	1434	1264	1205	1288	1411	955	1073	1347	1194	1098	1438
ENSG00000197971	MBP	3097.2	1198.5	1898.7	1.584	0.7	0.0061	1	0.0653	129	1909	1051	832	1734	1335	1286	950	491	1836	1490	1310	1528	2366	2595	1610	1961	1471	2167	2080	2337	2845	986
ENSG00000168411	RFWD3	3201.6	1906.4	1295.2	0.679	-0.6	0.0061	1	0.0654	129	2807	2081	1586	1095	1317	2092	2738	1535	1133	1078	1097	912	1711	1147	1028	987	1578	1711	992	1127	1818	1814
ENSG00000108179	PPIF	5869.7	3589	2280.7	0.635	-0.7	0.0061	1	0.0654	130	5777	4300	3795	2712	2160	4054	3865	2049	2703	2263	2265	2217	1508	3839	2581	2751	2035	1592	975	1404	3132	2665
ENSG00000164691	TAGAP	1650.2	563.1	1087.1	1.93	0.9	0.0061	1	0.0654	130	955	218	289	944	729	641	205	524	1814	1121	996	667	611	2416	533	1080	874	802	1314	1157	1006	828
ENSG00000069122	ADGRF5	8338.7	2374.5	5964.2	2.512	1.3	0.0061	1	0.0654	130	2839	1392	1248	5953	1765	3457	750	1592	2179	1971	3489	9862	13296	7486	16832	2984	2664	4997	5044	6234	2000	4461
ENSG00000178163	ZNF518B	1687.4	1034	653.4	0.632	-0.7	0.0061	1	0.0654	130	731	411	1360	670	1208	1462	1166	1264	440	468	614	613	748	492	576	457	854	1210	862	701	533	580
ENSG00000099814	CEP170B	11610.1	7349.5	4260.6	0.58	-0.8	0.0061	1	0.0654	130	4275	14213	4552	6950	2918	5829	13512	6547	3722	2357	3138	3330	4740	3113	4712	7041	5375	4268	2993	6808	5344	2707
ENSG00000181885	CLDN7	5410.2	1724.6	3685.6	2.137	1.1	0.0061	1	0.0654	130	1077	3183	2776	775	1260	1530	2133	1063	3814	2125	4814	5999	6303	1562	4182	3992	1959	6517	1247	3110	762	5212
ENSG00000074276	CDHR2	222.5	27.8	194.8	6.996	2.8	0.0061	1	0.0655	130	28	13	55	20	21	31	39	15	105	32	1028	13	39	20	42	1207	45	67	47	33	42	7
ENSG00000109881	CCDC34	673.8	438	235.8	0.538	-0.9	0.0061	1	0.0655	130	510	654	400	114	351	371	407	697	234	381	250	125	153	138	208	192	192	353	171	97	401	406
ENSG00000066136	NFYC	4637.2	2808.2	1828.9	0.651	-0.6	0.0061	1	0.0656	130	1885	3271	7061	2006	1956	2146	1724	2417	2143	1834	2136	2060	1653	2357	1801	1916	1613	1395	1852	1591	1430	1824
ENSG00000211695	TRGV9	29.1	8.1	21	2.656	1.4	0.0061	1	0.0656	131	7	3	2	21	3	13	4	12	38	31	3	30	21	17	7	17	40	13	15	24	23	15
ENSG00000145491	ROPN1L	123.1	16	107.1	6.602	2.7	0.0061	1	0.0656	131	17	21	21	41	9	15	2	2	10	87	4	178	12	63	6	64	17	55	774	177	40	13
ENSG00000163913	IFT122	3731.4	2241.6	1489.8	0.665	-0.6	0.0061	1	0.0656	131	1521	3495	1913	2402	2345	2961	1689	1607	1173	1498	1541	974	1380	2219	1298	1843	812	1511	2579	1541	1004	1484
ENSG00000132912	DCTN4	3908.3	1624.8	2283.6	1.406	0.5	0.0061	1	0.0656	131	1566	1010	1532	1416	2015	1865	1969	1625	2315	2570	2760	2914	3591	1629	2852	1484	2033	1957	1792	1913	2096	2064
ENSG00000104894	CD37	6421.7	2015.6	4406.1	2.185	1.1	0.0061	1	0.0657	131	4448	1608	836	3115	2472	1659	836	1151	7353	6710	4002	1899	1931	9888	1768	6440	3335	1804	6087	3733	4373	2362
ENSG00000007968	E2F2	569.6	363.5	206.1	0.567	-0.8	0.0061	1	0.0657	131	599	376	271	226	311	389	370	366	311	248	138	137	208	249	122	132	319	210	44	206	246	316
ENSG00000082196	C1QTNF3	1628.9	1292.9	336	0.26	-1.9	0.0062	1	0.0659	132	219	627	871	270	7940	94	121	201	249	362	1003	241	782	186	279	269	412	209	330	126	161	95
ENSG00000136715	SAP130	2644.7	1538.9	1105.9	0.719	-0.5	0.0062	1	0.0659	132	1487	1389	1179	1299	1038	1561	1663	2695	977	1003	992	964	781	1326	1380	987	1347	1337	1005	907	1047	1429
ENSG00000160190	SLC37A1	2046.8	804.5	1242.3	1.544	0.6	0.0062	1	0.066	132	745	852	552	1026	605	770	1081	805	1703	800	1010	1335	951	1140	1652	1476	1063	904	1170	803	843	2542
ENSG00000132763	MMACHC	869	570.1	298.9	0.525	-0.9	0.0062	1	0.066	132	262	330	914	311	354	356	426	1608	300	219	231	333	284	155	488	239	279	495	203	194	296	468
ENSG00000203288	TDRKH-AS1	62.8	18.8	44	2.322	1.2	0.0062	1	0.066	132	23	42	11	14	20	26	11	3	65	34	36	44	80	14	115	28	26	24	22	41	36	51
ENSG00000005700	IBTK	3742.8	1486.1	2256.7	1.519	0.6	0.0062	1	0.066	132	1504	921	1218	1428	2200	1437	1835	1346	1508	1761	2342	4920	2294	1346	2630	1653	2466	2247	2066	1903	2421	2037
ENSG00000071073	MGAT4A	3381.5	1222.5	2159	1.766	0.8	0.0062	1	0.0661	132	1754	473	872	1770	1595	1396	493	1427	2266	2250	2117	3697	1629	1917	913	1996	2714	1196	1384	3628	2166	2353
ENSG00000140795	MYLK3	40.1	8.5	31.6	3.647	1.9	0.0062	1	0.0661	132	6	4	7	10	20	2	4	15	10	12	17	172	11	17	11	19	7	33	85	22	13	13
ENSG00000064218	DMRT3	110.8	93.1	17.7	0.19	-2.4	0.0062	1	0.0661	133	104	161	6	11	41	107	134	181	7	9	1	39	0	10	10	9	38	0	113	6	4	2
ENSG00000074966	TXK	291.9	96.2	195.6	2.032	1	0.0062	1	0.0661	133	121	50	59	175	79	110	91	85	364	158	297	91	192	178	62	151	205	162	164	223	424	68
ENSG00000169562	GJB1	566.1	28.5	537.6	18.565	4.2	0.0062	1	0.0661	133	1	98	4	92	3	9	11	10	657	5	214	812	55	55	2167	789	2	0	55	19	0	2696
ENSG00000102245	CD40LG	268.6	78.6	189.9	2.421	1.3	0.0062	1	0.0661	133	114	45	19	144	54	151	17	85	426	77	160	93	316	360	141	203	93	114	231	198	148	99
ENSG00000156052	GNAQ	4531.4	1842.4	2689	1.46	0.5	0.0062	1	0.0662	133	1672	1129	1754	1932	2577	1694	1682	2299	2378	2394	2760	4003	3583	1963	3288	1668	2124	1674	2742	3029	2194	3846
ENSG00000166959	MS4A8	451.9	17.6	434.3	24.271	4.6	0.0062	1	0.0662	133	0	36	1	98	2	2	0	2	21	266	2	369	28	102	1	659	18	1	3881	676	36	20
ENSG00000157423	HYDIN	296.8	32.6	264.1	8.049	3	0.0062	1	0.0662	133	7	11	61	72	21	35	41	13	27	177	26	210	63	72	221	84	25	3	2439	306	36	9
ENSG00000236364	ENSG00000236364	80.1	54.6	25.4	0.463	-1.1	0.0063	1	0.0664	134	19	37	100	38	43	62	63	75	10	9	9	19	17	38	27	16	58	30	44	19	49	11
ENSG00000119922	IFIT2	1267.9	449	818.9	1.822	0.9	0.0063	1	0.0665	134	404	579	498	748	520	388	86	369	644	1084	637	647	763	509	569	499	1344	838	802	642	798	1688
ENSG00000166689	PLEKHA7	3333.8	1044.1	2289.7	2.193	1.1	0.0063	1	0.0665	134	611	1393	214	1178	850	656	1211	2240	1210	2592	1783	1955	2765	1110	2440	2005	1430	3759	1506	866	1656	6979
ENSG00000064042	LIMCH1	4852.8	1201	3651.8	3.04	1.6	0.0063	1	0.0665	134	474	1013	830	2802	1635	2215	398	241	799	728	1846	4749	5513	4681	2930	1276	3036	3490	13093	5571	756	2657
ENSG00000162413	KLHL21	4811.9	2965.9	1846	0.622	-0.7	0.0063	1	0.0665	134	1901	3055	2121	2979	2177	5138	4531	1825	1334	1827	1232	1419	1777	2445	3045	2071	1926	1079	2243	1342	3031	1073
ENSG00000105248	YJU2	1428.4	844.4	584.1	0.692	-0.5	0.0063	1	0.0667	135	782	1439	824	646	595	564	1153	752	760	686	756	533	548	758	491	687	451	543	458	445	574	487
ENSG00000104447	TRPS1	1955.5	1204.5	751	0.623	-0.7	0.0063	1	0.0668	135	1125	506	2159	931	1804	777	842	1492	659	934	771	583	882	745	579	616	889	412	1117	1003	845	479
ENSG00000077684	JADE1	2065	693.6	1371.4	1.977	1	0.0063	1	0.0669	135	606	712	548	870	767	920	220	906	842	802	1364	5110	1146	1211	899	1168	1054	1515	1431	945	926	786
ENSG00000131242	RAB11FIP4	2252	851.4	1400.6	1.645	0.7	0.0063	1	0.0669	135	715	1404	678	910	780	852	870	602	1722	1156	699	1225	1326	1229	2950	1369	557	1436	1186	1173	1269	2312
ENSG00000144744	UBA3	2638.1	1056.5	1581.6	1.497	0.6	0.0063	1	0.067	136	1211	580	1453	881	1286	1010	1045	986	1145	1528	1504	3149	1573	1113	1385	932	1926	1500	1254	1564	1822	1748
ENSG00000204642	HLA-F	5580.3	2072.6	3507.7	1.692	0.8	0.0064	1	0.0671	136	4201	2235	2161	2132	1717	1628	1226	1281	5774	5873	4296	1718	3488	4558	3101	3508	2501	1918	1737	3977	3342	3317
ENSG00000180730	SHISA2	986.8	809.6	177.2	0.218	-2.2	0.0064	1	0.0671	136	124	128	1959	79	3404	81	556	146	97	50	178	162	92	85	784	115	94	6	171	40	51	556
ENSG00000166685	COG1	2892	1244.2	1647.8	1.324	0.4	0.0064	1	0.0672	136	1228	845	1013	1491	1468	1187	1351	1371	1849	1356	1477	1692	1496	1434	2229	1428	1426	2320	1852	1549	1442	1519
ENSG00000167615	LENG8	12626.9	4806.4	7820.5	1.627	0.7	0.0064	1	0.0672	136	4996	1307	5271	6745	5772	5445	3150	5765	6725	4598	5453	6637	11024	9166	7538	7222	8173	5910	10937	12433	7317	6354
ENSG00000151012	SLC7A11	2808.1	2368.4	439.7	0.186	-2.4	0.0064	1	0.0672	136	1125	32	180	69	314	11077	5703	447	225	253	1664	1659	369	91	662	305	174	110	63	150	271	160
ENSG00000129351	ILF3	34782.1	20798.8	13983.4	0.672	-0.6	0.0064	1	0.0672	136	30985	38829	16122	12996	16977	13981	20053	16447	16903	9625	11566	17981	16982	17903	15395	14322	14196	11677	11261	11437	12372	14147
ENSG00000168924	LETM1	4545.7	2583.9	1961.9	0.759	-0.4	0.0064	1	0.0672	137	2745	2048	2519	2279	2236	2634	3660	2550	1317	1687	1994	1741	1818	2315	2534	2235	1849	1896	1391	2391	2103	2195
ENSG00000160013	PTGIR	1475.6	984.2	491.4	0.499	-1	0.0064	1	0.0673	137	1475	1102	2387	848	1060	496	300	206	438	493	718	398	408	705	175	648	418	317	554	866	412	329
ENSG00000168216	LMBRD1	2356.4	918.5	1437.9	1.565	0.6	0.0064	1	0.0673	137	1125	438	1105	955	1293	918	719	795	813	1643	2056	2466	1233	1170	998	1571	1345	1469	2095	1369	942	960
ENSG00000120875	DUSP4	2698.5	788.2	1910.2	2.424	1.3	0.0064	1	0.0674	137	1094	267	441	343	779	1958	205	1219	1730	1532	2459	2912	858	1825	368	3088	3325	1623	731	2485	2993	814
ENSG00000284976	ENSG00000284976	2923	1893.9	1029.1	0.543	-0.9	0.0064	1	0.0674	137	1722	6499	1578	1088	775	1032	1303	1154	1704	1457	1008	756	1131	1048	699	1239	884	888	747	909	998	940
ENSG00000163827	LRRC2	110.3	33.4	76.9	2.308	1.2	0.0064	1	0.0674	137	53	8	10	43	26	35	19	73	83	53	38	74	28	74	180	67	66	40	155	61	85	73
ENSG00000172500	FIBP	4071.8	2359.2	1712.5	0.726	-0.5	0.0064	1	0.0674	137	2571	3809	2519	1629	1984	2669	1607	2086	1906	1959	1884	1320	1575	1858	2031	2005	1425	1871	1120	1275	1753	1993
ENSG00000205133	TRIQK	1154.9	420.4	734.5	1.747	0.8	0.0064	1	0.0675	138	258	224	490	403	684	369	386	549	385	650	936	1048	987	397	1456	404	557	1091	749	523	466	634
ENSG00000124201	ZNFX1	6853	2880.5	3972.5	1.379	0.5	0.0065	1	0.0677	138	3328	2544	1903	3634	3012	3362	2156	3105	5997	3500	3353	3466	3061	4078	3325	4069	3663	3774	2926	5804	4645	3954
ENSG00000138669	PRKG2	244.9	187.1	57.8	0.31	-1.7	0.0065	1	0.0677	138	60	97	76	52	85	441	112	574	7	20	54	9	162	82	89	24	83	7	74	97	81	20
ENSG00000188493	ACTMAP	2069.5	1306.8	762.8	0.584	-0.8	0.0065	1	0.0678	138	746	1328	954	1012	855	863	653	4043	583	826	990	653	902	723	573	939	950	935	585	684	616	720
ENSG00000211672	IGLV4-3	105.3	7.2	98.1	13.997	3.8	0.0065	1	0.0679	139	6	2	5	18	3	22	0	2	32	16	224	837	1	23	4	172	0	0	10	5	25	24
ENSG00000105829	BET1	1555.4	588.5	966.9	1.643	0.7	0.0065	1	0.0679	139	681	378	655	530	571	654	707	532	1665	835	1032	815	922	438	1432	564	1111	921	625	634	650	1893
ENSG00000136160	EDNRB	1074.9	295.4	779.5	2.641	1.4	0.0065	1	0.0679	139	347	76	184	642	168	531	157	258	242	332	357	1072	1712	1446	320	504	463	756	1544	1607	365	193
ENSG00000117335	CD46	22702.6	7762.1	14940.5	1.925	0.9	0.0065	1	0.0681	139	7083	4310	8571	6638	7499	11362	11035	5599	8311	7501	16444	34441	19466	6240	24451	7925	13416	16534	7276	11921	7989	27252
ENSG00000113838	TBCCD1	1071.3	656	415.3	0.633	-0.7	0.0065	1	0.0682	139	476	234	498	517	641	1021	1161	700	265	385	412	348	317	463	346	415	417	334	547	566	538	461
ENSG00000111641	NOP2	245	152.1	92.9	0.611	-0.7	0.0065	1	0.0682	140	175	120	143	80	85	156	280	178	106	50	63	99	96	105	96	99	142	111	59	84	96	94
ENSG00000184378	ACTRT3	175.7	125.1	50.6	0.404	-1.3	0.0065	1	0.0682	140	79	23	526	46	130	59	93	45	37	39	60	74	46	16	72	64	84	56	27	26	70	37
ENSG00000137764	MAP2K5	1484.4	862.4	622	0.721	-0.5	0.0066	1	0.0683	140	681	1167	849	649	783	665	911	1194	406	722	801	581	545	709	721	640	655	752	693	456	489	538
ENSG00000135476	ESPL1	1815.8	1267.6	548.1	0.432	-1.2	0.0066	1	0.0683	140	1159	1197	1915	228	822	1365	1570	1885	707	355	336	126	374	506	270	228	759	1349	96	486	984	1098
ENSG00000128536	CDHR3	940.3	125.2	815.1	6.5	2.7	0.0066	1	0.0684	140	90	206	72	310	64	112	47	101	162	410	120	2304	133	301	30	329	99	71	6097	1144	117	94
ENSG00000131876	SNRPA1	4217.6	2456.4	1761.2	0.717	-0.5	0.0066	1	0.0684	140	2744	2241	2693	1323	1798	3463	2023	3366	2235	1531	2324	2117	1679	1863	1214	1799	1608	2192	1506	1471	1610	1508
ENSG00000150787	PTS	1571	943.2	627.7	0.666	-0.6	0.0066	1	0.0684	140	1035	984	901	613	1126	625	575	1687	647	723	912	767	469	596	712	680	641	334	449	513	710	635
ENSG00000074181	NOTCH3	25015.9	15605.8	9410.1	0.603	-0.7	0.0066	1	0.0684	140	12003	15340	15555	15763	9179	26623	21736	8647	6090	6786	5765	5796	7819	14384	7864	8788	15606	19738	8343	9239	7803	7721
ENSG00000258752	ENSG00000258752	81	8.8	72.3	8.344	3.1	0.0066	1	0.0684	141	1	11	5	17	1	6	9	20	12	36	3	174	12	21	4	25	5	4	601	97	7	11
ENSG00000198826	ARHGAP11A	306.6	209.1	97.4	0.466	-1.1	0.0066	1	0.0684	141	224	49	322	56	170	244	267	341	79	63	61	55	105	72	62	44	274	123	44	102	153	127
ENSG00000236028	EYA2-AS1	69	60.1	8.9	0.143	-2.8	0.0066	1	0.0684	141	0	132	108	42	5	2	112	80	1	3	0	9	0	0	0	20	28	0	47	10	2	4
ENSG00000197993	KEL	289.8	241.6	48.1	0.198	-2.3	0.0066	1	0.0684	141	41	48	1704	55	38	33	9	5	73	27	54	17	13	114	1	85	55	34	63	48	40	50
ENSG00000111801	BTN3A3	5340.1	2119.4	3220.7	1.519	0.6	0.0066	1	0.0684	141	2645	1141	2402	3168	2665	2127	1545	1262	4247	4108	1496	2607	4123	3261	3469	2327	3244	2901	3227	3535	4102	2443
ENSG00000116688	MFN2	8624.6	4970.2	3654.4	0.735	-0.4	0.0066	1	0.0684	141	3633	4421	3589	4536	4112	8660	6646	4165	3487	4172	3654	4232	3063	4524	3143	3852	3281	3522	3237	4057	3789	3148
ENSG00000145780	FEM1C	1639.3	638.5	1000.8	1.568	0.6	0.0066	1	0.0684	141	544	232	769	458	712	665	928	800	985	742	951	1309	999	648	1357	604	724	1165	856	961	1327	1383
ENSG00000099139	PCSK5	1835.3	1255	580.3	0.462	-1.1	0.0066	1	0.0684	141	1676	402	1003	1075	2401	369	2271	843	292	540	653	642	423	1025	204	621	412	212	1397	534	969	200
ENSG00000214049	UCA1	672.6	20.6	651.9	31.439	5	0.0066	1	0.0684	141	3	5	1	11	80	13	50	2	12	9	7	7	42	127	7	1241	101	1	1	8	433	7131
ENSG00000189157	FAM47E	141.1	35.5	105.6	2.95	1.6	0.0066	1	0.0684	141	22	59	54	48	26	35	17	23	27	37	121	197	72	47	105	96	25	193	414	97	23	24
ENSG00000032219	ARID4A	1817.4	750.9	1066.6	1.421	0.5	0.0066	1	0.0684	141	792	411	626	899	838	683	715	1043	1033	933	940	1345	1169	920	1001	672	1236	1027	1437	1360	1145	714
ENSG00000227953	LINC01341	290.6	213.5	77.1	0.361	-1.5	0.0066	1	0.0684	141	112	732	233	91	90	184	63	203	65	90	39	28	58	37	59	72	53	365	62	97	11	44
ENSG00000003249	DBNDD1	1032.4	288.1	744.3	2.582	1.4	0.0067	1	0.0688	142	330	706	71	154	254	518	149	123	509	276	1044	600	1999	374	918	377	276	1448	187	751	478	1183
ENSG00000105298	CACTIN	2553	1482	1071	0.723	-0.5	0.0067	1	0.069	143	1392	2358	1213	1341	1137	1054	1626	1735	1347	1292	850	614	1027	1057	852	1052	965	1333	1193	1019	1183	1210
ENSG00000084636	COL16A1	23481.4	15626.5	7854.9	0.503	-1	0.0067	1	0.0692	143	16926	26947	21574	17693	15208	8029	13391	5244	5938	17004	10829	4839	2199	9499	2134	10341	10983	4810	11166	5147	10437	4643
ENSG00000186603	HPDL	285	233	52	0.223	-2.2	0.0067	1	0.0692	143	197	37	90	36	18	53	11	1422	60	11	19	7	61	20	80	55	41	74	13	102	14	171
ENSG00000173114	LRRN3	175	30.1	144.9	4.761	2.3	0.0067	1	0.0693	144	29	12	11	68	56	46	11	8	54	41	23	63	98	54	20	67	107	25	1026	335	87	28
ENSG00000100156	SLC16A8	366.8	251.5	115.3	0.459	-1.1	0.0067	1	0.0693	144	56	216	138	99	148	599	575	181	122	99	101	72	170	82	247	89	64	208	124	75	49	112
ENSG00000180979	LRRC57	1166.8	675.8	491	0.727	-0.5	0.0067	1	0.0693	144	537	494	793	621	701	503	905	852	414	494	529	502	616	424	500	367	641	341	469	520	493	564
ENSG00000123600	METTL8	1806.4	1118.8	687.6	0.615	-0.7	0.0067	1	0.0693	144	1320	589	1596	665	628	538	1708	1906	723	616	505	422	608	557	1087	695	851	548	908	760	791	556
ENSG00000116285	ERRFI1	16795.3	4704.5	12090.8	2.57	1.4	0.0068	1	0.0694	144	1961	3325	11012	1644	3321	2868	2975	10530	10753	7072	22387	6396	41089	9671	5629	9480	10014	14732	1622	9776	8187	12463
ENSG00000144824	PHLDB2	3549.1	2448.6	1100.5	0.45	-1.2	0.0068	1	0.0695	144	1028	1914	1236	1547	1787	4071	7010	996	623	741	839	673	684	2295	350	1084	1466	983	2405	1297	1692	275
ENSG00000123485	HJURP	1508	1071.4	436.6	0.407	-1.3	0.0068	1	0.0695	144	1033	1825	1763	144	749	1163	997	897	685	379	320	103	371	240	250	129	544	803	50	375	1076	788
ENSG00000186891	TNFRSF18	2163.9	1477.9	686	0.464	-1.1	0.0068	1	0.0697	145	1280	4612	1023	634	820	1031	1626	797	1419	1086	671	143	527	564	471	611	727	1594	477	607	395	312
ENSG00000164221	CCDC112	442.7	160.4	282.4	1.758	0.8	0.0068	1	0.0697	145	182	58	146	205	263	129	99	201	271	279	280	340	216	125	471	195	276	513	295	234	188	270
ENSG00000099999	RNF215	2046.6	1190.1	856.5	0.72	-0.5	0.0068	1	0.0697	145	969	2242	1003	1023	819	1078	1224	1163	1001	1106	1064	914	728	840	619	943	878	731	796	816	729	826
ENSG00000157856	DRC1	176.1	17.8	158.4	8.876	3.1	0.0068	1	0.0697	145	2	49	8	27	9	29	11	7	15	172	4	129	38	64	1	73	8	18	1388	265	31	11
ENSG00000196663	TECPR2	2622.8	1530.6	1092.1	0.714	-0.5	0.0068	1	0.0697	145	912	1249	1640	1792	1237	1550	2366	1499	851	977	936	914	805	1617	957	1155	1236	1109	1304	1363	1287	779
ENSG00000044115	CTNNA1	22175.5	8976.4	13199.1	1.47	0.6	0.0068	1	0.0697	145	8126	6643	8704	8963	10532	9426	9512	9905	7754	12086	12209	17833	13839	12704	15648	10436	10647	14864	9520	9406	11359	26483
ENSG00000139350	NEDD1	1961.1	1363	598.1	0.439	-1.2	0.0068	1	0.0697	145	749	198	6314	397	811	715	855	865	418	531	609	666	524	512	596	369	587	775	712	593	746	736
ENSG00000183684	ALYREF	3523.4	2142	1381.4	0.645	-0.6	0.0068	1	0.0697	145	3124	2166	1749	964	1997	1589	2305	3242	1191	1494	1420	953	958	1421	1218	1232	1369	2275	586	1627	1598	1998
ENSG00000135083	CCNJL	1360.6	362.2	998.4	2.752	1.5	0.0068	1	0.0697	146	237	391	695	627	327	415	78	128	149	2528	659	1288	2655	799	1550	293	747	750	253	1039	325	942
ENSG00000174516	PELI3	819.5	481.1	338.4	0.704	-0.5	0.0068	1	0.0698	146	377	494	423	546	433	625	565	386	367	418	380	275	234	397	214	372	344	467	408	328	300	233
ENSG00000189227	C15orf61	306.5	186.2	120.2	0.647	-0.6	0.0068	1	0.0698	146	134	172	254	114	207	127	256	226	100	139	134	164	115	64	158	97	112	153	127	91	110	119
ENSG00000175294	CATSPER1	148.1	34.5	113.6	3.24	1.7	0.0068	1	0.0698	146	105	32	23	32	32	18	22	12	102	162	129	17	42	67	19	65	91	465	16	153	67	195
ENSG00000172009	THOP1	4418.9	2675.6	1743.3	0.652	-0.6	0.0068	1	0.0698	146	2152	3971	2475	1285	1980	1664	2600	5278	2177	2335	1596	1005	2105	1755	2029	1791	1501	1955	1140	1382	1822	1813
ENSG00000206579	XKR4	183.8	164.6	19.1	0.116	-3.1	0.0068	1	0.0698	146	9	5	1262	4	24	4	2	7	6	10	5	6	42	38	0	12	53	0	43	37	16	0
ENSG00000125384	PTGER2	577.4	168	409.4	2.432	1.3	0.0068	1	0.0698	146	213	31	197	247	290	204	52	110	213	386	711	262	314	364	73	395	304	586	253	502	186	1183
ENSG00000128594	LRRC4	1004.9	743.2	261.6	0.352	-1.5	0.0069	1	0.0699	146	800	561	75	735	215	724	1321	1515	67	114	62	147	282	446	115	241	116	95	930	467	498	83
ENSG00000116584	ARHGEF2	10348.8	4136.1	6212.7	1.502	0.6	0.0069	1	0.0699	147	5404	5048	3016	5678	4406	3145	3578	2814	6843	4662	4243	9719	5653	6847	10597	5661	6793	5463	4557	7178	3629	5133
ENSG00000179813	FAM216B	370.5	27.2	343.2	12.506	3.6	0.0069	1	0.0699	147	12	10	16	136	8	26	7	3	37	120	12	420	31	135	1	193	36	10	3227	528	51	4
ENSG00000130669	PAK4	5846	3917.1	1928.9	0.493	-1	0.0069	1	0.0699	147	1776	2712	2675	1754	1525	3084	1820	15991	1739	1544	1452	1871	2354	1362	1689	1391	1631	3077	1426	2391	2094	2983
ENSG00000233559	LINC00513	51.6	11.2	40.4	3.637	1.9	0.0069	1	0.07	147	7	0	6	29	6	15	4	23	45	14	80	18	27	55	171	37	12	21	12	13	31	29
ENSG00000011105	TSPAN9	6643.2	4123.2	2519.9	0.611	-0.7	0.0069	1	0.0702	147	4859	2829	7094	4232	5306	2340	2637	3689	1162	2283	2959	1865	1754	4142	1439	2705	3744	1562	4338	2015	2791	2520
ENSG00000133243	BTBD2	8575.5	5055	3520.5	0.696	-0.5	0.0069	1	0.0702	147	3375	8837	4266	3813	3842	4179	6049	6079	4603	4353	2780	1864	3871	3531	3352	3535	3482	4154	3295	2654	3427	4386
ENSG00000156970	BUB1B	1106.5	781.6	324.9	0.416	-1.3	0.0069	1	0.0702	148	574	480	1365	94	777	748	1032	1183	459	217	242	134	303	254	185	69	769	486	38	394	605	393
ENSG00000248905	FMN1	443.1	148	295.1	1.998	1	0.0069	1	0.0703	148	61	38	228	130	146	239	202	140	197	147	423	193	571	127	371	173	403	176	352	338	296	365
ENSG00000160862	AZGP1	1629.9	95.4	1534.6	16.117	4	0.007	1	0.0705	148	40	54	24	318	121	70	54	82	13276	4900	397	68	303	253	63	1960	28	10	141	62	23	0
ENSG00000124429	POF1B	938.6	756	182.6	0.242	-2	0.007	1	0.0707	149	144	436	468	128	839	154	7	3872	186	134	291	250	308	138	124	381	144	18	239	281	58	4
ENSG00000163364	LINC01116	141.9	106.4	35.6	0.334	-1.6	0.007	1	0.0708	149	32	32	218	59	164	13	203	130	31	69	44	12	1	60	32	48	51	21	34	8	78	9
ENSG00000188396	DYNLT4	67	16.8	50.3	3.001	1.6	0.007	1	0.0708	149	15	7	17	25	12	22	11	25	22	33	29	24	28	40	6	47	18	30	243	128	38	18
ENSG00000130560	UBAC1	3704.1	2221	1483.1	0.668	-0.6	0.007	1	0.0708	149	2150	3286	4368	1452	1600	1727	2225	960	1525	1966	1598	1385	1369	1168	1008	1399	1375	1554	1675	1443	1724	1574
ENSG00000154479	CFAP210	78.5	12.1	66.4	5.427	2.4	0.007	1	0.0709	149	13	11	15	21	11	17	7	2	18	29	28	51	12	85	30	72	17	0	514	57	7	9
ENSG00000179163	FUCA1	6014.1	2164	3850.1	1.779	0.8	0.007	1	0.0709	150	3439	1277	769	2521	3484	2395	1265	2162	3535	7129	4357	4370	2345	2753	1988	4919	6269	3235	2247	5263	2824	2668
[truncated: 17,860 more rows]
