# Supplementary material for: Comparative Analysis of Transcriptomic and Proteomic Expression between Two Non-Small Cell Lung Cancer Subtypes
Source: J Proteome Res. 2025 Jan 8;24(2):729–41. doi: 10.1021/acs.jproteome.4c00773 (PMC11811994; doi:10.1021/acs.jproteome.4c00773)
Supplement: Supplementary file 2 — pr4c00773_si_002.zip [file pr4c00773_si_002.zip › Table-S10-Peaks-top3-peptides-intensities-LUAD-vs-NAT.csv]

protein	gene	A136_T	A137_T	A139_T	A141_T	A143_T	A146_T	A147_T	A148_T	A153_T	A136_N	A137_N	A139_N	A141_N	A143_N	A146_N	A147_N	A148_N	A153_N
HBB	HBB	36675000	72975000	11731000	40666000	1706200	13028000	40409000	11383000	26891000	362330000	327180000	63406000	86523000	102010000	390660000	34020000	85719000	273950000
PSA	NPEPPS	45300000	16777000	151460000	28744000	479120000	43084000	165540000	153400000	79823000	16587000	9443100	20836000	25460000	26538000	10610000	37966000	59258000	49728000
FIBB	FGB	288190000	583500000	62848000	265540000	273910000	312160000	233560000	341960000	303270000	620420000	792260000	694130000	1612900000	1874600000	1591500000	631840000	850480000	463740000
HBA	HBA1;	415440000	160370000	255690000	206760000	75845000	134030000	295850000	117400000	311320000	1310900000	2251500000	557800000	831540000	784460000	1202600000	282730000	327990000	819800000
EHD2	EHD2	136870000	14139000	144440000	40263000	66744000	152690000	217550000	136870000	129840000	435710000	219890000	951350000	434050000	443970000	233920000	490030000	1072000000	674750000
FIBG	FGG	247650000	332070000	55156000	251050000	276730000	351800000	228970000	347600000	275700000	390490000	639930000	642760000	1348800000	1709500000	1388800000	600920000	797610000	547800000
LDHA	LDHA	254910000	166830000	427290000	213240000	1094700000	355470000	176820000	290230000	1243900000	41790000	13627000	94451000	96047000	99106000	11532000	201600000	107410000	49741000
NDRG1	NDRG1	183900000	43336000	120100000	55074000	356910000	162610000	114660000	92286000	850180000	19727000	24515000	42648000	119750000	33338000	11323000	88482000	81583000	49155000
EPB42	EPB42	12032000	15077000	3891500	9569800	1266700	3676800	7158100	5730800	2484000	31490000	65711000	50458000	25886000	66409000	73758000	30826000	29570000	50059000
MA2A1	MAN2A1	1226400	1870100	2349600	4603700	39919000	2181700	10343000	9636900	35583000	92472	754590	1789700	6334900	2368700	187520	4771000	529150	625990
GLYM	SHMT2	23850000	11215000	29410000	13774000	60503000	18437000	25511000	53689000	211780000	6552500	4734800	18611000	12354000	22479000	5023500	28925000	15540000	9670400
ERO1A	ERO1A	56978000	104610000	91006000	53262000	355230000	89785000	103130000	141610000	161480000	7169400	2571900	12017000	19623000	32842000	159850000	70207000	24951000	31603000
PLOD1	PLOD1	6241400	4978000	7872400	4848700	38897000	7327900	13979000	23744000	29130000	1144500	115080	3032900	2882500	8128700	NA	14336000	3515500	1021000
HNRPF	HNRNPF	43288000	6740200	74416000	20999000	168510000	25623000	81282000	47952000	131980000	12481000	5815700	17795000	17002000	39096000	6234800	39167000	33561000	14081000
LAP2B	TMPO	11471000	380860	15721000	5056300	32400000	7810700	24165000	25971000	37271000	3560700	1722900	927830	1263600	7327300	1141600	4386700	3951300	1999300
PCBP2	PCBP2	30043000	16111000	152360000	29309000	224520000	43138000	109950000	70550000	239650000	28381000	7245900	6746200	43535000	26650000	10842000	68535000	61422000	37527000
OAS3	OAS3	7786100	2310300	8015500	3894000	12254000	4827200	8397500	20841000	31729000	1455200	403230	3232800	2247800	11324000	458110	3386600	4074200	2110000
CAVN2	CAVIN2	14462000	6344500	14394000	3100800	25998000	8948800	32126000	11037000	23946000	72671000	22881000	82198000	24545000	84319000	76393000	56518000	113440000	94432000
PPM1G	PPM1G	6202600	13998000	10229000	4583300	59826000	6012400	21275000	41181000	56089000	9172600	3312800	2631400	13437000	6316200	3967600	3118600	6387400	10713000
GALK1	GALK1	23777000	4062100	32431000	14207000	76623000	26906000	49864000	34854000	124520000	5898400	3782600	9892900	11306000	14963000	4546300	20279000	12914000	11308000
MZB1	MZB1	36659000	91464000	426220000	717900000	128630000	318660000	114630000	863640000	1046300000	7336500	13914000	93677000	166590000	55919000	10933000	48465000	43150000	10869000
RAGE	AGER	221380000	1862900	29438000	13981000	1581200	20613000	163340000	73461000	230010000	1218600000	530060000	1446000000	763900000	210340000	229050000	154370000	1136500000	1141800000
TOM40	TOMM40	14782000	14672000	31076000	7488900	159550000	31023000	66705000	48174000	81669000	2796500	660850	13287000	13608000	12249000	1674300	39310000	13970000	7787900
PTBP3	PTBP3	6115900	1818800	12320000	4406400	29124000	10779000	20427000	21659000	40900000	1599000	1325100	12674000	2574300	6310100	1421400	4285600	5206600	2928100
RAVR1	RAVER1	7625600	3910300	14328000	5975000	42150000	10236000	14161000	14431000	46104000	1910000	478960	4856300	5793000	4681000	NA	10072000	3881100	3756800
H12	H1-2	158390000	112320000	50224000	53584000	182700000	289220000	33573000	75054000	26401000	119290000	14252000	812360	27263000	451050	1224800	701360	703310	NA
RRAS	RRAS	11368000	3736400	22414000	7162400	24623000	35282000	22986000	18784000	14425000	65120000	38996000	99465000	54138000	64888000	46463000	56384000	107090000	74731000
RS4X	RPS4X	72434000	9556200	111410000	35766000	268810000	74973000	62476000	129150000	345440000	18256000	3343100	60326000	44587000	32362000	6859100	40061000	54807000	30019000
SPSY	SMS	12994000	11870000	39637000	14598000	92353000	20359000	69826000	61657000	112940000	3000800	922640	3668500	8616000	9904900	249530	19289000	9292100	7499500
K2C4	KRT4	598030	142720	543000	104790	192130	156740	959320	551490	NA	1408600	169020	1126800	4824500	537060	385280	1734900	6579300	1821200
COF1	CFL1	228800000	128180000	339850000	222020000	736950000	279570000	400040000	572600000	1028700000	166890000	67495000	128350000	158870000	210230000	42677000	124460000	88766000	73524000
GGT5	GGT5	8050900	11852000	114300000	13030000	37902000	99541000	17356000	37623000	26335000	3020300	247650	21713000	19306000	12827000	1032600	13421000	18815000	2526500
PSMD4	PSMD4	20466000	2031500	51320000	10431000	90906000	12455000	42135000	62371000	88372000	11453000	5812300	3267600	8958100	18379000	5289800	12791000	9680300	5051300
RL10A	RPL10A	81842000	15582000	152570000	44036000	230870000	56410000	117630000	165990000	207660000	26965000	8744800	20306000	32261000	97977000	3994000	37825000	26061000	6851500
S10A6	S100A6	1251500000	242300000	71760000	866250000	9853800000	1972700000	3349100000	1767000000	3203500000	921290000	614550000	194080000	1188400000	323510000	447590000	729500000	1324100000	922700000
HMOX2	HMOX2	8010800	8355600	24655000	6643800	49436000	17452000	35283000	23587000	73733000	3554500	806390	7274100	6443200	17861000	858760	26450000	9814500	5685100
YBOX3	YBX3	8921300	449770	14375000	1510600	27004000	7038000	10091000	19569000	7022100	1282300	480070	4229800	2024500	5364400	1152400	3941100	4592100	1654100
PSME2	PSME2	62156000	72835000	324220000	72782000	303120000	117010000	261350000	281360000	249850000	25498000	9773200	105300000	54158000	66594000	22429000	86697000	106660000	74706000
CAH3	CA3	5950400	6149200	108030000	7945400	10584000	927310000	19539000	14335000	17458000	70506000	17501000	47485000	44348000	45935000	32708000	12169000	24196000	17111000
DNJA2	DNAJA2	20125000	3046200	42814000	9971700	66142000	12667000	45245000	42650000	61084000	6714900	1412900	10852000	5306200	13864000	3878700	21610000	20220000	12797000
PGES2	PTGES2	5901000	2782900	32224000	5917700	28499000	5962700	39855000	19643000	41789000	2726700	303270	3090900	5370900	8321500	364040	14041000	8595600	3453900
ST1A1	SULT1A1	4883000	969740	2240000	942120	28999000	5913100	5398900	7311800	7975800	19023000	4698000	24113000	18311000	58081000	7746400	35855000	50086000	11299000
OLFM4	OLFM4	5201700	78544000	14067000	54003000	13790000	10453000	10826000	17275000	34765000	4171400	1891600	3983400	5917500	6792400	3658800	12031000	7341400	5903100
SF01	SF1	17972000	4908900	33365000	8497000	75665000	17483000	21687000	19377000	88172000	2534700	2649600	7068900	8508300	6739300	4048600	5918300	29504000	3773100
CYBP	CACYBP	52450000	12104000	53555000	12113000	155920000	24926000	92809000	63253000	121740000	15708000	2944600	18086000	14108000	27866000	3592600	27040000	18178000	14707000
NUP54	NUP54	3194800	5167100	3258100	2349400	12344000	2807100	4241500	5049500	9671500	557900	NA	1239400	2211800	2025100	164840	1997900	1167100	773840
PMGE	BPGM	30650000	35559000	10451000	30501000	18618000	14218000	26438000	24519000	22516000	74750000	90676000	84298000	55755000	93964000	99528000	49708000	48940000	80637000
ERLEC	ERLEC1	4498900	1797000	20514000	8857900	14683000	7639400	9403000	6473000	23991000	350730	166830	2291400	4239600	5987800	95264	8749800	4410000	988960
PSPC1	PSPC1	9612100	3787000	27371000	6747200	56164000	12376000	14693000	25049000	53632000	2313200	349090	5259000	6358800	8393400	1019600	8540800	6293000	5397800
TM165	TMEM165	42339000	15498000	25750000	16718000	62511000	20702000	52863000	46129000	77493000	1965100	522380	10191000	5736100	13773000	687830	23224000	10547000	4803500
CMPK2	CMPK2	4735100	6545300	5200700	2443000	3751500	9091100	5607200	8076300	12066000	4552000	297620000	9005700	7651100	5115100	11896000	3542100	4787400	4267100
CAPR1	CAPRIN1	23378000	14130000	38344000	16062000	97418000	21377000	35686000	55286000	93967000	6966800	838380	15850000	16315000	18749000	2464300	24307000	18880000	10049000
NQO1	NQO1	4411100	17018000	746010	69913000	13201000	31671000	150250000	30560000	7172400	1993900	951220	3221600	9243000	6087400	5194000	31333000	7901800	2949500
LRC59	LRRC59	37020000	35255000	140680000	39822000	274090000	54456000	120150000	78329000	246570000	9227400	2410000	19548000	20465000	31227000	7512600	78811000	35524000	18148000
PSB9	PSMB9	20893000	16246000	33515000	12826000	55000000	30497000	43181000	53848000	87628000	5673000	1133500	28002000	11069000	21743000	1506100	15460000	13919000	9633000
UFD1	UFD1	4913100	2681900	12511000	5275200	30226000	8271300	12420000	17563000	22154000	2399800	2060200	3278100	7649100	5279200	740230	5370000	4520300	1968100
NDKB	NME2	58742000	42449000	326260000	72100000	698840000	73666000	146110000	54594000	333380000	45747000	18099000	55698000	58296000	100480000	25261000	90851000	81990000	36186000
RBM4	RBM4	6363400	133990	7907200	4602200	30751000	3338200	12947000	17288000	29580000	1938400	443990	1431400	2472000	3009700	586660	1592200	4140400	2096000
YBOX1	YBX1	46002000	7531400	77599000	10305000	172250000	32378000	78108000	105880000	126550000	6678800	3117000	25022000	10756000	33717000	7468900	30363000	31486000	9410200
FHL2	FHL2	13376000	3237000	46418000	19626000	8974100	37889000	21041000	31404000	19449000	1755800	NA	3311600	6287100	1047800	95677	4382900	2463900	686500
CD36	CD36	15326000	1307500	21180000	3344600	5265600	15741000	10579000	8015300	8612600	28734000	30141000	69606000	42859000	29086000	36430000	40933000	170970000	139880000
NNMT	NNMT	29514000	29727000	200160000	42964000	78267000	79760000	47002000	167880000	164840000	15518000	4365100	12732000	18752000	26908000	9117100	71469000	33190000	15093000
CSTF1	CSTF1	3254000	337330	14527000	2893500	16472000	19110000	12597000	12522000	13395000	3852000	NA	1838000	1445200	5425000	2113700	2126800	3839500	2545700
TADBP	TARDBP	51819000	4269600	92599000	20123000	158650000	62415000	75201000	93925000	184150000	21300000	8415200	12642000	38857000	15799000	9738200	56156000	42496000	28161000
CHRD1	CHORDC1	10137000	2502600	12309000	6508200	63503000	7183700	16672000	22575000	31874000	3569700	1831400	5600100	6600300	6640700	1562400	5230600	6796800	4052500
TCTP	TPT1	8463100	2555100	42595000	26344000	62587000	33364000	26353000	57362000	71063000	2437100	529720	1282400	7683800	5906800	1422200	22318000	7945600	4425400
RS8	RPS8	48360000	5632000	94211000	32335000	201910000	28382000	84943000	107980000	191930000	17490000	21988000	37959000	15984000	18226000	39041000	23132000	23820000	25818000
RBP56	TAF15	10028000	5923400	35566000	10325000	84189000	24964000	32812000	49868000	65209000	5835200	1505200	2571700	5352600	3157200	703170	9780000	2761000	677120
TCEA1	TCEA1	5121700	99598	10083000	1312100	13584000	1684800	5526300	7698700	24474000	166820	74309	1551500	404280	1702600	NA	2309400	1675200	647170
BASI	BSG	24745000	52343000	42350000	26803000	287480000	47277000	65582000	62729000	75720000	9283200	7057000	19941000	21538000	32758000	5722800	47352000	24587000	14194000
TPD52	TPD52	47894000	11856000	77447000	83331000	111050000	47780000	36707000	84067000	316170000	11611000	4117100	29668000	36990000	21277000	5089900	32786000	35617000	23770000
ARI1	ARIH1	1912100	147350	3858900	293610	11302000	1635100	2730500	4682900	7457500	1056500	140210	1594500	1399300	1535600	NA	1218600	1566100	1140300
DRB4	HLA-DRB4	879010	838900	22643000	32303000	2498800	2012000	87315000	1759700	79461000	10501000	593130	360580000	229810000	4726400	2269000	481500000	5096600	204350000
TCP4	SUB1	84637000	47055000	185470000	87811000	320340000	103630000	132690000	190710000	271290000	24867000	9742900	69611000	50163000	42355000	14390000	97562000	74682000	32888000
U2AF5	NA	24044000	4346400	30305000	11042000	87675000	17959000	25532000	58351000	88525000	4616200	3399100	14467000	7919200	17009000	5052200	20448000	15666000	8559900
H4	H4C1	12295000	37695000	27661000	1330300	27371000	16669000	17883000	30566000	34279000	49795000	4671100	189470000	19076000	274850000	48388000	142070000	64914000	54421000
RABP2	CRABP2	54239000	30071000	10751000	5237100	1210500000	10753000	54867000	70969000	427920000	3682600	1244300	6360100	11715000	9794400	1352200	5548200	14096000	5416100
S10AB	S100A11	283820000	189160000	502780000	155690000	625000000	202690000	422390000	282660000	464820000	85608000	31209000	35871000	101360000	52919000	53363000	275820000	158660000	131960000
RS21	RPS21	35018000	20043000	67146000	32606000	78778000	43835000	45883000	70859000	104290000	11050000	3314200	15507000	21889000	25073000	4336700	26282000	22052000	7308500
MARE2	MAPRE2	2088600	2238000	14117000	7690800	11341000	7240100	10701000	16928000	29315000	69356	1120300	24066	6114200	1578800	1820700	6615400	7741700	1884300
RL6	RPL6	74452000	25722000	150020000	55661000	264300000	65037000	123400000	181300000	364880000	22827000	7747900	15620000	20222000	75711000	9531200	74684000	43505000	33229000
MYG	MB	8791300	NA	1192900	224500	9934500	1208400	1800400	2308800	4190600	174740000	9186200	759490	80611000	2161200	7476600	15043000	23622000	29383000
RL9	RPL9	88631000	11350000	124580000	50263000	282550000	53774000	69847000	74211000	295460000	24865000	7943300	29809000	37136000	28815000	8738200	15739000	51967000	19037000
RL12	RPL12	158080000	30083000	290290000	106790000	471520000	171140000	198700000	322530000	573380000	46254000	23290000	95024000	88620000	128380000	16732000	135270000	93093000	32955000
RS19	RPS19	43974000	29462000	80063000	44996000	138510000	33846000	57671000	101010000	190110000	12849000	4937600	23925000	22218000	26469000	4210600	32235000	25471000	9761600
CAV1	CAV1	128860000	21304000	300310000	36411000	125190000	241230000	364160000	121360000	47481000	802050000	462380000	584160000	687650000	527480000	367460000	941220000	1257400000	947420000
CSRP2	CSRP2	4272000	1918500	37189000	5633200	13743000	72585000	12751000	20135000	8435200	3933700	4803200	6622800	6140500	2913800	3877600	346670	2015800	2352500
DRA	HLA-DRA	5814500	2316400	8067400	5289500	9977700	6372400	17981000	2332300	9999500	21883000	7962500	119010000	40835000	141600000	15489000	171610000	69563000	36656000
TXD17	TXNDC17	61417000	20912000	37973000	32163000	414450000	23523000	39895000	74438000	182900000	14997000	8004300	32628000	27354000	38294000	8147200	61886000	28068000	21796000
SSRA	SSR1	21923000	12599000	71141000	26087000	64235000	39051000	37118000	54597000	112840000	8261700	3077900	25680000	7579800	24296000	3015000	35048000	21701000	11124000
RL10	RPL10	12498000	1953800	20759000	16637000	90479000	9011300	34802000	45337000	97715000	4781900	1207400	2419700	5752500	9643200	519120	6411400	1095200	NA
RS16	RPS16	67890000	12541000	108010000	36228000	231970000	35039000	58633000	105850000	207910000	22209000	6516000	23367000	26358000	48383000	11896000	38042000	45357000	18301000
RANG	RANBP1	48885000	7189900	92256000	15774000	328140000	48417000	69653000	102330000	193150000	24596000	16419000	13115000	20770000	42148000	14920000	29246000	18397000	16670000
MIF	MIF	232490000	54107000	882940000	246080000	968490000	321980000	76524000	108240000	24834000	24726000	12742000	45398000	81520000	44005000	31254000	198850000	165710000	70494000
SMAP	SMAP	7113000	2125100	9325500	4643300	35837000	3975800	6648100	15909000	39460000	1193700	60762	2598600	1557300	2656200	438310	5297100	3310800	1964500
RL23A	RPL23A	48075000	2364900	72751000	23854000	125480000	23643000	58452000	80691000	156260000	23220000	7475700	3913700	16799000	12750000	1945300	10583000	6242600	5428600
CDD	CDA	3985800	37366000	1516100	6718100	30568000	7738300	2581900	50821000	27587000	728080	1203000	9121300	12402000	4532600	362900	3876000	3398900	3315700
RM12	MRPL12	9781900	2107000	26887000	3776500	48511000	9308300	18323000	17008000	43413000	3468600	868660	5895100	3277700	9374700	1245700	10278000	4982600	4625300
RBX1	RBX1	5178500	4163200	7421100	3430700	15533000	6056500	6582300	11558000	24458000	584690	NA	5060400	1781300	2388800	904990	3872500	2837400	2852200
TRAM1	TRAM1	5399100	652200	14306000	3675800	7544700	3475600	3506400	10877000	26567000	978200	495250	3469000	2637000	4199300	552920	4562700	2460600	1362400
PP14B	PPP1R14B	5740800	6153900	20603000	3687200	55472000	4400200	13238000	15688000	32370000	2620200	4140600	1946500	5252100	2980500	5949600	7952200	6434200	7951400
RS6	RPS6	38866000	13153000	45826000	20753000	110080000	25927000	35984000	57439000	127990000	10562000	3201000	8862500	8634100	11339000	966140	12804000	6055500	7469200
CALRL	CALCRL	5537200	221850	4494400	229800	1631800	2210100	6468500	3416600	5698400	15038000	7623700	23513000	5722200	19871000	8384900	14754000	16425000	11331000
TRBM	THBD	4996900	1189800	2441300	260780	87057	1597900	10308000	5520900	15229000	19572000	4994700	29420000	11575000	18705000	6838100	22391000	27193000	11591000
ADRM1	ADRM1	7086500	6598600	18668000	9857000	28277000	11485000	12749000	14371000	39879000	1926900	245290	214430	7778400	141490	109000	8110900	3066500	1371700
RL22	RPL22	127370000	42215000	162310000	83352000	344390000	70160000	153800000	232440000	422030000	34956000	10545000	12228000	41521000	28345000	4225000	20694000	10326000	2145300
RS20	RPS20	21373000	4630400	42680000	13528000	60825000	21500000	27471000	49420000	80903000	6351300	889700	7312300	17850000	5349700	1041300	12191000	5939100	1682800
GCSH	GCSH	17872000	4284800	35640000	6618300	29019000	16162000	22008000	23082000	68380000	3786500	882360	10147000	5979900	5340500	467090	12348000	3665300	3110500
DPA1	HLA-DPA1	15956000	19467000	24732000	11594000	26171000	19405000	20022000	35610000	41468000	32724000	43303000	147650000	51900000	193450000	16552000	158000000	83114000	55360000
QCR6	UQCRH	9470300	3918500	15998000	8422200	11046000	8981100	8042200	13919000	74274000	2143200	2503700	3956100	7788900	4365100	8666600	1394100	1023900	4545300
TYB10	TMSB10	11760000	14381000	12081000	10946000	104420000	15197000	19648000	43847000	54431000	3689600	1434400	6626200	6436000	15184000	2039500	11001000	12349000	6162300
PUF60	PUF60	39833000	15218000	63123000	23340000	122470000	43675000	62300000	85486000	192420000	9571500	2505400	31804000	25709000	30877000	4689800	43909000	34711000	23664000
5MP2	BZW1	12720000	6890400	11711000	10549000	37471000	9928900	18109000	21038000	46176000	3316900	882510	8944400	7285100	7616100	1044300	16646000	6613000	3744800
SUCB2	SUCLG2	19878000	5003100	70039000	22818000	38354000	34900000	68508000	66466000	129290000	17738000	5959500	18051000	9076900	22731000	4089500	48143000	12125000	7985300
FBP1L	FNBP1L	1236000	2008500	1392000	929030	3296700	1494500	1365800	1790800	1228700	3634900	2317300	14966000	6347300	3502900	4298300	5065800	3140100	2627900
LSM3	LSM3	12569000	4223900	18873000	6023700	30517000	13721000	19785000	18621000	40254000	3352500	1278400	7504600	7603300	7512000	1638800	9304900	8178700	6417800
KHDR1	KHDRBS1	29710000	22280000	120570000	23551000	231510000	37519000	38388000	49218000	75578000	10345000	4214700	25719000	20862000	30481000	5838900	31227000	36963000	39054000
IF5	EIF5	16922000	7702100	32729000	17166000	61548000	22384000	38037000	50736000	73698000	11461000	533920	15591000	13269000	23745000	2420800	20835000	11168000	6224500
SPEE	SRM	8903800	8384400	53425000	19329000	53544000	19441000	17154000	18177000	42791000	5134900	586280	10513000	15228000	7883700	1709400	17032000	13868000	7151400
C1QBP	C1QBP	63665000	33531000	226450000	42146000	379230000	76371000	111870000	58533000	244190000	31416000	4736400	54010000	42279000	74211000	7883800	105540000	55707000	28712000
PLIN2	PLIN2	6065100	4567400	3891400	1283600	15840000	11846000	7608400	11670000	51091000	3154200	180980	4193700	5747500	13308000	NA	5945900	3091700	1861500
SEC13	SEC13	36530000	37383000	132730000	37044000	227340000	131030000	120740000	123230000	203130000	19672000	924310	62780000	45295000	55043000	6516100	69034000	59900000	27715000
EMC3	EMC3	9354800	3286300	17509000	6043500	22902000	7239000	14142000	17897000	28755000	1325600	293070	4915300	3660700	8529300	2011200	11492000	6793100	2970200
PDIA6	PDIA6	156870000	210000000	463980000	296280000	859270000	406010000	385380000	586000000	817630000	74160000	94797000	157310000	200050000	200270000	39330000	333240000	178370000	107230000
RBM14	RBM14	17775000	3687200	23305000	7515600	65400000	11950000	31474000	35352000	44430000	7362000	3216400	9735300	7313900	15184000	2180400	15632000	12480000	6821500
TBCB	TBCB	10000000	6070400	20780000	7698200	108120000	20535000	22442000	38937000	47925000	6144900	1995800	12116000	10999000	13094000	2975600	18771000	16597000	11055000
A1AG1	ORM1	26458000	86096000	77535000	54678000	37121000	67616000	24823000	21951000	45862000	81310000	253860000	176700000	154300000	91228000	312240000	80748000	57736000	117690000
1433G	YWHAG	90437000	60778000	123820000	55097000	507220000	128840000	161370000	195730000	309040000	46550000	19496000	29772000	54681000	40890000	22197000	166620000	98803000	65757000
SFXN1	SFXN1	19611000	10574000	32966000	6131400	44491000	26389000	22013000	17960000	26747000	1750300	1463000	12460000	9154200	11368000	2454000	14532000	8331600	7557200
HPTR	HPR	3022300	23395000	8247700	20164000	4909000	14978000	11443000	23097000	7107800	13845000	47874000	43624000	65485000	28217000	42987000	45106000	37752000	21416000
SFPQ	SFPQ	82163000	28775000	118100000	51066000	232180000	100300000	141120000	163140000	247500000	23741000	6588600	66257000	40256000	59717000	18167000	80478000	59423000	36745000
HEP2	SERPIND1	13582000	11633000	3756000	12181000	8993400	15638000	11863000	12441000	11671000	40880000	46596000	5443400	49931000	32566000	31849000	36508000	27455000	31809000
ENOPH	ENOPH1	22629000	8577000	46296000	17924000	87408000	28340000	58938000	19701000	67434000	8166900	NA	10319000	16768000	12965000	5922500	23929000	26716000	15519000
LYPA2	LYPLA2	34628000	10085000	48860000	20574000	93805000	25496000	41037000	40317000	62589000	7831800	4132900	6887300	17585000	14960000	3994700	33869000	22760000	14905000
CNRP1	CNRIP1	2925200	2943900	21534000	3532900	7676600	26760000	9299200	11483000	9117700	29603000	14502000	16869000	36698000	26547000	22773000	38990000	51575000	44827000
PDCD5	PDCD5	10877000	3185300	11214000	6939300	33612000	11340000	10312000	7349300	32499000	5151100	1249900	2056300	5374600	5293200	9338100	4004200	6320600	4243000
CHCH2	CHCHD2	17718000	3229200	20847000	13759000	105990000	19732000	36380000	51379000	47124000	5377200	2275500	9479100	11704000	23190000	3586200	15765000	19338000	16228000
PFD5	PFDN5	8950300	7123900	16380000	7305800	51265000	15855000	18842000	17048000	57509000	4583000	644220	10842000	9219900	10719000	1906600	11354000	11800000	6831000
RHOA	RHOA	65387000	50255000	90104000	44734000	117900000	60241000	115020000	121570000	214020000	28210000	6454600	33048000	31532000	53580000	8071600	57693000	53360000	26815000
SSBP	SSBP1	25904000	14767000	39093000	11103000	122880000	26159000	51726000	53323000	64662000	8424300	3394400	22096000	17325000	20204000	3512000	36015000	18121000	10094000
RL7	RPL7	95812000	32315000	256270000	81646000	433260000	105660000	207560000	220060000	386060000	29208000	15127000	63808000	48001000	116170000	22466000	137550000	120880000	64914000
RCN2	RCN2	15583000	4432500	32517000	9876700	103210000	11586000	26941000	34125000	54658000	8561500	2160200	19254000	11267000	20403000	1936500	17100000	12143000	6774200
CPN2	CPN2	8780600	10361000	4325500	6839000	6650200	5000100	3360200	5624800	9546100	23181000	28089000	8369800	20618000	30867000	17737000	19575000	15519000	13662000
SNR40	SNRNP40	7008700	2778900	17871000	7556800	39957000	15296000	26019000	28774000	51561000	4131800	1028900	12785000	5737400	14376000	747730	14948000	8536300	5244100
RFA2	RPA2	9443500	1402900	17479000	8240200	37333000	18255000	20935000	21673000	32257000	4129900	201660	5280600	6601500	8641800	757380	16583000	9455200	5934900
MCTS1	MCTS1	7239300	2884000	15626000	5580100	26589000	9702400	9480100	19466000	29371000	3407100	1321600	6420900	5437100	5887100	1666500	8023400	7148900	4202900
HNRH2	HNRNPH2	27413000	7751700	62642000	23318000	140330000	37462000	54548000	65018000	109500000	10604000	3787900	17692000	21478000	28668000	5984300	48832000	27903000	17804000
RS2	RPS2	33336000	4565600	55413000	19539000	135030000	19720000	30206000	64254000	159110000	13116000	2345100	16277000	22445000	38938000	7271500	47022000	25931000	7693500
RL23	RPL23	34133000	280720	66496000	6910500	217300000	17354000	51118000	50234000	148810000	13785000	2762500	8198000	12953000	2308400	1182200	9112400	8563000	1395600
IF5A1	EIF5A	129380000	44106000	123390000	53411000	422770000	66007000	91259000	213450000	258700000	55587000	30727000	13482000	77556000	49602000	34127000	83605000	82986000	60780000
NDUAD	NDUFA13	8834800	4573500	13476000	4539800	10272000	10594000	9352400	11358000	17631000	1804800	937420	1641300	4947500	1583000	710200	10173000	5661500	4142900
NDUB1	NDUFB1	2649000	1260300	4781300	1912500	2439600	3666800	4301400	4466000	3905100	7777500	2737000	21809000	6004400	14129000	1969700	15598000	10513000	3733500
ALDOC	ALDOC	59727000	50056000	96868000	47337000	177310000	142630000	65810000	98368000	187360000	21666000	8907900	32316000	52043000	34338000	12366000	71499000	49182000	40473000
EFL1	EFL1	1298500	617050	1359000	943480	3828200	1189700	1154400	1833000	3029000	405710	NA	1014100	485800	578950	139170	945260	1055300	712630
2ABA	PPP2R2A	10002000	1652300	14783000	6146800	15373000	5897500	7280400	8201300	17115000	1383600	1152400	6885600	2775100	2695200	2046600	8512700	3551800	1261200
IMB1	KPNB1	56396000	28622000	128230000	35979000	285070000	72257000	79564000	101790000	286260000	33362000	19107000	26155000	53169000	44531000	19646000	66827000	66262000	47075000
NP1L1	NAP1L1	52713000	8783500	129130000	30320000	305890000	52585000	94319000	131660000	248680000	14272000	8560300	56710000	38535000	72958000	10787000	88414000	58166000	20713000
SDF2L	SDF2L1	4667000	5440300	19901000	11558000	20533000	15805000	12788000	25153000	43152000	1336700	898180	10935000	7609800	10122000	1526500	13898000	6624200	2726500
UBC9	UBE2I	6108700	2404000	57383000	12044000	58285000	28773000	16925000	7201100	29004000	5184400	1687400	806890	9200400	7123200	1865100	24498000	16400000	9807400
MOGS	MOGS	7063100	7419200	26493000	12980000	103740000	21365000	45688000	36208000	76940000	9181500	3716500	8845900	14912000	13452000	5412200	30066000	18344000	14963000
SNRPA	SNRPA	31813000	20402000	60592000	21719000	122450000	40831000	60695000	63900000	110440000	12173000	3738000	33423000	25082000	23589000	3106500	38868000	28402000	19402000
ABCE1	ABCE1	18028000	5236800	52264000	14080000	132130000	15715000	35623000	31193000	43983000	13117000	5565000	7310700	9424300	17213000	8282900	16798000	24950000	20165000
AN32B	ANP32B	28394000	4216400	37273000	6462800	62796000	8514600	38318000	22965000	88162000	2649600	658150	4370300	12216000	6934200	946990	9289300	7187000	3258000
MPPA	PMPCA	4462900	263500	2951400	684420	4314400	2189100	3182400	2399600	5852300	555060	NA	1546100	650610	2337800	147850	1987400	1199500	864820
TAP1	TAP1	43253000	10798000	80122000	16657000	133050000	41760000	91186000	112690000	243030000	12209000	4056300	77955000	18168000	68421000	7596000	32415000	32955000	20537000
BGH3	TGFBI	51635000	117710000	22016000	13199000	350340000	33610000	69028000	125260000	25252000	15238000	10996000	42757000	44741000	33900000	7410600	74607000	36810000	20758000
SRS10	SRSF10	7087800	11095000	16463000	11635000	31324000	13361000	15324000	22960000	40662000	5241300	2092400	1606800	8662400	4923000	2540300	14871000	12840000	7665800
FKBP5	FKBP5	6655800	2773300	29956000	3175000	59331000	10275000	17257000	17416000	65114000	5026900	1242500	15813000	5751400	11198000	3809700	17928000	10785000	4009800
DMB	HLA-DMB	21711000	14576000	39322000	9613100	51068000	25524000	81967000	54467000	81340000	10802000	9320800	7039900	9298000	23209000	8156100	46583000	11823000	9474100
PTBP1	PTBP1	176950000	46866000	284100000	100890000	696550000	199130000	274140000	417240000	673320000	73121000	32272000	136380000	128830000	160130000	44325000	186100000	151890000	114600000
DX39B	DDX39B	45935000	12643000	122480000	23333000	205840000	67850000	90993000	105000000	176280000	21266000	8122500	26378000	33483000	46996000	11327000	72614000	49815000	35273000
OCAD2	OCIAD2	17585000	3413100	20429000	13095000	58233000	1400800	26580000	15239000	21981000	983150	NA	853880	3327300	2560300	367390	6783000	2150000	1642400
CPSF5	NUDT21	25326000	9740300	34483000	15731000	66650000	30009000	38694000	53207000	80379000	8717500	4518000	16278000	16312000	26083000	2611300	22678000	18146000	12035000
CYB5	CYB5A	70240000	7300800	96759000	19241000	38620000	27219000	66039000	38108000	21126000	63056000	44134000	139540000	93055000	231700000	75218000	163590000	136940000	118940000
NUBP1	NUBP1	7551200	2524800	9969000	3987000	15615000	7064500	10149000	13415000	29056000	1475000	117130	3938900	3161600	5626300	119500	10211000	7199200	4002400
SEP15	SELENOF	5210500	11966000	44573000	12756000	79252000	20026000	26680000	10573000	30764000	10677000	1548200	5651100	10449000	15433000	2765700	21092000	12877000	6946700
ZNT7	SLC30A7	4621200	4339500	7738100	5433400	50863000	6427600	10317000	14105000	22119000	2269100	2402600	7677000	5070700	5610700	1184300	11555000	6227300	3629400
SYAP1	SYAP1	3785800	1878000	11534000	3340100	17412000	3752100	6180500	11252000	39186000	2647200	1405200	3646200	5043400	6696300	1352200	7628100	4338500	2857400
FKB11	FKBP11	2735000	2169600	13953000	3958600	3594700	4659200	4851000	8570500	5979600	NA	39565	5208100	3248900	2532700	88403	4325200	2394700	452740
RL36	RPL36	6047000	1865300	20066000	3732900	49073000	2211200	18562000	20936000	38791000	2607900	1106300	1776200	1532100	13399000	755090	6589700	2039200	1414600
IMDH1	IMPDH1	2136200	2143400	15382000	2773400	33923000	6934300	5459100	9904200	32960000	643270	988150	7580700	6979200	4535100	1094400	9913400	6333400	2561800
AP1S1	AP1S1	6039400	1616800	5386400	2783800	13487000	3878400	7926300	10336000	19300000	1676000	227630	3112800	1762000	2688700	654440	5014100	3474200	1807900
ISG20	ISG20	985490	2716500	5507500	4450200	5745500	4142000	3199800	5304600	7984400	NA	157130	5165500	1578400	2511700	371730	1324300	2462900	1009700
FABP5	FABP5	2080100	1391100	4694100	3179500	8742100	8594200	11079000	4977900	8699300	5550600	1841400	4724600	14615000	35976000	5080600	38338000	25136000	15363000
NOP2	NOP2	266980	231660	930110	514060	696830	547090	1041400	959630	1769000	2176100	735620	1371200	192940	438740	2815700	761340	9001300	3960300
RHG01	ARHGAP1	55240000	48342000	218620000	34818000	189510000	82569000	94339000	220130000	258610000	39250000	12986000	25605000	66085000	42853000	14815000	98708000	96218000	45387000
ZA2G	AZGP1	24059000	38562000	52981000	34464000	14745000	54209000	9146900	30877000	34974000	79501000	73758000	85179000	133860000	67050000	83781000	53705000	125860000	95890000
DCNL1	DCUN1D1	3104800	848930	4396300	2012200	9391200	3851800	5909500	7644400	9951800	925140	583740	2307300	1570400	4727000	175320	4411000	1720600	963790
GORS2	GORASP2	34657000	9966900	57567000	24603000	79139000	29605000	46017000	35746000	79102000	6759400	2028300	13506000	27054000	17381000	2505200	33103000	30064000	14218000
EIF3G	EIF3G	17680000	4430200	26519000	10676000	73294000	18292000	24928000	42508000	94502000	14341000	558380	15262000	24354000	12157000	2628800	18569000	17790000	10098000
ESAM	ESAM	5389500	908210	3984400	2053700	16745000	3905600	8151200	6883100	10331000	15318000	7544300	44231000	12624000	17097000	5746500	17525000	21633000	15730000
IF6	EIF6	43819000	34686000	61192000	31944000	221970000	48345000	67730000	151860000	139210000	19643000	7733700	50444000	35897000	33156000	14107000	61888000	45959000	28065000
STING	STING1	20178000	1076100	38939000	1743200	29974000	20188000	39320000	13180000	65063000	6815600	519640	14030000	5370200	12844000	1890800	26552000	7725900	9417500
FAF2	FAF2	10172000	4325400	29274000	4432600	47346000	12584000	16325000	19482000	41324000	5553900	6142000	9025500	7627500	9327400	1419900	14519000	10010000	5203400
TOM22	TOMM22	20086000	9529700	49672000	13172000	84950000	28385000	54141000	32336000	64217000	14329000	9853300	16686000	20171000	20552000	2909200	28128000	13034000	6903900
RL27A	RPL27A	9079100	5426600	26857000	8729700	33781000	14695000	19202000	24737000	31576000	5125000	767330	4549200	17569000	3644600	501510	3602800	10331000	2160300
GLRX3	GLRX3	11133000	11963000	27094000	9954800	56661000	18841000	16048000	25113000	65889000	5819000	4995100	8612600	8620300	14772000	5182500	17533000	14785000	10128000
EIF3L	EIF3L	16616000	9693800	33804000	17717000	71246000	29253000	28361000	40437000	93457000	10444000	2816400	20130000	15473000	21153000	2938900	25259000	18392000	10520000
PRS7	PSMC2	21426000	3390900	44657000	16792000	112600000	24802000	42925000	51499000	74144000	12194000	6168300	13229000	13022000	31056000	9864600	28071000	20050000	12883000
ZN207	ZNF207	2741200	2358900	10378000	1477700	18657000	7251400	10816000	14728000	13112000	893380	501930	1653900	219740	5222300	1529100	4385400	10495000	5567900
EF1B	EEF1B2	78875000	45085000	210640000	122900000	326960000	98195000	173160000	231250000	527720000	39204000	17711000	98843000	86058000	114940000	20674000	146930000	91628000	62928000
IF4H	EIF4H	13747000	7287800	20260000	12873000	79318000	19173000	19030000	14492000	60098000	5051500	3408500	8758900	7346200	14160000	3186200	19673000	17883000	12778000
IDI1	IDI1	11636000	4666900	7662900	12000000	17797000	5967100	23754000	12182000	27622000	6883300	4169600	3409000	3178600	3760300	3246300	11539000	2084800	7956100
TETN	CLEC3B	5891100	7532700	11545000	3194500	9630800	7359200	3494400	11613000	10990000	33022000	14667000	27707000	25271000	9833800	7829500	16528000	22645000	32498000
PPP5	PPP5C	5182200	1230200	11551000	5727800	33281000	10464000	17621000	16123000	24338000	3165600	126710	6028300	5703900	4749300	1621600	8084300	9953100	7673400
RCC2	RCC2	19244000	13659000	27741000	14585000	48919000	32257000	33767000	45112000	64942000	6743000	1502400	23007000	15795000	14676000	2451200	25207000	13607000	9763800
NNRE	NAXE	27448000	9257100	176450000	17813000	138420000	56156000	64484000	47485000	117580000	23291000	9244400	23914000	29265000	28772000	10369000	42258000	48478000	30570000
NMT1	NMT1	4903600	3415500	15772000	2806900	51683000	9200600	13816000	16997000	25587000	3282300	1668400	4995200	6583100	7447400	1874000	11294000	10957000	6202600
STT3A	STT3A	7959400	8627500	21969000	11453000	21225000	12846000	12779000	21536000	39459000	3187800	1066600	11008000	9413000	7309400	1050100	16128000	7388700	2979600
ILF3	ILF3	55850000	31798000	95489000	45071000	178060000	70949000	101110000	133410000	200170000	15117000	8348300	60335000	31238000	58436000	11112000	66416000	57275000	36198000
PRDX4	PRDX4	53527000	64338000	257970000	91423000	174180000	137520000	112010000	163160000	215900000	16232000	6870800	70333000	80501000	88762000	10668000	110130000	72831000	23598000
RL30	RPL30	66189000	56401000	184200000	51354000	224470000	84533000	99705000	62202000	187940000	12276000	6424700	94274000	25951000	62439000	12074000	87614000	52494000	31138000
TACO1	TACO1	77414	1045300	5554500	1699600	14651000	3381400	16896000	6182600	4550900	9895900	5736200	42864000	3483300	15073000	4799700	20846000	20252000	19787000
NDKA	NME1	26448000	15627000	49171000	18086000	202010000	30538000	75123000	40506000	111900000	13583000	9718300	26420000	24498000	24926000	14709000	29813000	21311000	14799000
EIF3D	EIF3D	57550000	34140000	50576000	21384000	104370000	36740000	44094000	73398000	118950000	14497000	2397600	34363000	25135000	37676000	5257900	43193000	32381000	10360000
TM9S4	TM9SF4	14630000	7543600	25600000	13458000	63764000	11224000	26017000	14566000	58258000	5217000	2065900	11852000	7561800	13571000	4126400	24014000	14100000	6709300
CPSF2	CPSF2	3795200	1123100	3486800	2048100	14411000	4654300	6125900	8397100	17969000	1346800	782560	3629100	1894600	4332000	593080	5232300	2527200	3211800
RCN1	RCN1	57206000	40348000	120940000	48702000	604950000	48660000	96944000	160010000	449170000	25664000	23868000	121090000	39760000	82043000	27433000	84855000	114690000	98873000
PA1B3	PAFAH1B3	13354000	9899700	57516000	12537000	141790000	29829000	75372000	26939000	20733000	11468000	13076000	14809000	18137000	17357000	13060000	14772000	22765000	22173000
DAF	CD55	17493000	3129200	17903000	4069000	31059000	8176500	29042000	18029000	62441000	65856000	20649000	96378000	66433000	46246000	26298000	37409000	68180000	74686000
IF2A	EIF2S1	38736000	8905300	50014000	21610000	163800000	29523000	47863000	56849000	102400000	14858000	3615100	24660000	28870000	25726000	9197500	39303000	31594000	20531000
FKBP2	FKBP2	61309000	49469000	177180000	113500000	145450000	125940000	135710000	172210000	237660000	30331000	10505000	75544000	64673000	66267000	13387000	93568000	67201000	44335000
ARFP1	ARFIP1	12431000	2308900	11784000	10182000	34611000	10566000	14340000	20075000	28660000	3582700	1131800	8273200	6429700	6576500	2053800	11058000	8809800	7541500
NIPS1	NIPSNAP1	56274000	2593600	86929000	17535000	91635000	38100000	49365000	21050000	91322000	13034000	2785600	27160000	12073000	33172000	1600100	38630000	26408000	19347000
DUS3	DUSP3	11354000	7058200	14434000	11740000	32569000	18359000	19826000	24733000	28580000	7169900	15051000	47234000	16944000	34669000	25387000	259220000	22500000	11888000
STX5	STX5	2365800	225220	6677800	3642200	14467000	4061700	7445400	11620000	15662000	1196700	58382	8826600	1504000	3960600	94179	5345300	3661000	734050
COPG2	COPG2	2042700	940860	5351700	2048400	9332200	2845800	3442400	6926700	15185000	1166600	50299	2598300	3091200	4383700	279800	4766100	1456100	672310
SRSF6	SRSF6	2350500	988990	4668600	1039900	6621100	5663700	6303200	6704800	3812600	356610	NA	1663700	454430	1450100	97831	3290700	1793300	640880
DJB11	DNAJB11	21276000	20508000	71635000	45170000	92096000	39886000	49973000	86252000	85588000	8191800	6739300	24785000	23721000	40596000	8441500	46136000	26857000	11319000
C1TC	MTHFD1	20056000	11436000	33206000	16984000	131570000	35619000	55274000	48406000	73877000	13728000	4856600	21671000	18720000	27194000	6834400	25339000	24949000	21322000
CLPP	CLPP	3257200	744000	6200200	2367100	13088000	2944400	NA	6297700	20442000	1190000	312800	4782100	476750	4780600	769000	4732100	2725500	1605300
RIDA	RIDA	9310700	1082700	10124000	3976300	21605000	4666700	6266400	5840200	37216000	3829200	1068300	5395800	4332800	9343400	1512500	5641400	3699100	3894000
MPI	MPI	15637000	4259100	40256000	13503000	93749000	18780000	13843000	10470000	55510000	11127000	2608200	12927000	13975000	14240000	4040300	15557000	14744000	13738000
TIM13	TIMM13	10867000	4567600	20979000	7782400	40246000	7782300	18565000	14343000	50524000	2709000	738370	7945500	6863700	6402100	1501700	13111000	6929000	4243100
NP1L4	NAP1L4	23919000	4721100	38806000	13373000	102120000	23308000	34815000	58162000	123430000	13599000	7641500	9063600	9494700	34403000	17802000	26717000	27074000	18119000
ARMC1	ARMC1	8688600	69808	23709000	3386300	29510000	5396500	14574000	11992000	38089000	4388900	2358400	2731100	4942900	6290000	2010000	10471000	13986000	5441200
SYFB	FARSB	15392000	7949700	52243000	12231000	66688000	23649000	28893000	28322000	68844000	9728300	3046000	11516000	12366000	19171000	4668000	23757000	19723000	14338000
HNRPL	HNRNPL	126440000	52889000	162200000	79201000	415050000	162570000	199370000	157220000	243030000	34005000	11623000	90114000	80684000	97442000	16653000	137320000	98025000	55996000
PABP2	PABPN1	6941900	1131100	15760000	6686500	32090000	10298000	16047000	24608000	36236000	2387800	391460	13868000	8154000	11176000	665530	10514000	8704100	2529300
ROA0	HNRNPA0	31940000	19674000	86359000	36444000	144970000	59113000	97737000	128220000	189380000	28599000	4446700	41732000	41643000	61416000	7101600	56957000	46025000	22694000
RACK1	RACK1	165680000	87626000	393420000	135180000	386360000	224110000	266680000	318580000	563150000	43966000	19604000	172410000	124440000	158170000	13387000	243610000	137430000	81310000
EFTS	TSFM	3168200	870170	4070300	1652600	6751800	NA	4821600	5267100	11473000	684910	233340	2577400	1227400	2987000	434130	2675300	2098400	1983000
CD5L	CD5L	128740	12495000	9101800	5569600	1867600	3374900	4135800	11573000	12197000	694510	25907000	54627000	21038000	12047000	12420000	8400800	13565000	19380000
MPPB	PMPCB	12082000	9462700	10754000	5155700	24656000	5498200	10484000	7779700	21472000	3446200	632860	2629100	3763400	9032200	1335000	10043000	8127500	3299300
TRA2A	TRA2A	3614400	1164300	13553000	3379000	31190000	7741100	11742000	12210000	24086000	2489800	830480	7895500	4683300	7273600	1626500	9408700	7448300	464890
ACAD8	ACAD8	6000900	10460000	10119000	950900	5367600	2725300	13242000	6561500	16145000	2151600	416930	2634300	2611400	5970100	1112100	5167200	5063000	3098700
BOLA2	BOLA2	26265000	19192000	29546000	27917000	60941000	30720000	31849000	46234000	75755000	6624800	6891400	20679000	15272000	20839000	8440400	22215000	20296000	16648000
SF3A3	SF3A3	11508000	18270000	56827000	11739000	48301000	16778000	26322000	28423000	52825000	4160700	2837300	14033000	15847000	19579000	3249700	18814000	12790000	16069000
IF2B2	IGF2BP2	7708100	2022200	10658000	1915500	107900000	17367000	26679000	19531000	17315000	8283600	5186300	2080500	16173000	11203000	6765900	13836000	16762000	3369400
CAZA1	CAPZA1	92825000	81081000	186640000	95912000	266260000	190740000	198880000	217010000	268900000	30595000	10812000	113710000	78931000	102280000	12256000	158920000	82360000	44120000
TTL12	TTLL12	15047000	5095400	65162000	11027000	67630000	14168000	40483000	20994000	70874000	6675600	5586400	17848000	10864000	4529500	7889000	49039000	6330500	14575000
RS18	RPS18	43805000	24070000	118540000	36457000	179100000	53133000	61857000	111900000	168570000	19055000	5114400	64875000	37353000	50564000	7800700	47743000	54621000	29909000
PSB10	PSMB10	17315000	15544000	52371000	16516000	27629000	31519000	11691000	61729000	164230000	16060000	6753800	14933000	22309000	18297000	8718600	25165000	27961000	18430000
AN32E	ANP32E	21321000	10944000	32745000	11446000	50115000	30915000	62485000	31548000	80577000	9951100	3453700	16461000	13394000	21842000	7599500	21681000	17420000	20487000
RS17	RPS17	50562000	1167600	111710000	21877000	233930000	20534000	66155000	124910000	243680000	10985000	3294000	9346600	5167400	16850000	1811900	204370000	6168700	2699200
DIC	SLC25A10	1627500	87123	4657600	1139800	16987000	1287700	4753300	3022000	3517100	495660	NA	1453000	542420	1812400	285430	2125500	3874500	1017700
FUS	FUS	32923000	8705700	41852000	16169000	78939000	31147000	38526000	49677000	73695000	12677000	6118000	8491400	20372000	26764000	9243600	22974000	22398000	20462000
PSB8	PSMB8	50379000	37047000	128530000	35441000	136430000	75978000	89998000	104290000	201130000	21856000	9071400	61595000	45777000	60027000	12161000	50404000	49122000	35676000
NDUV2	NDUFV2	20457000	6838400	37019000	16457000	33874000	32407000	24463000	27540000	66327000	4041700	876620	12297000	16027000	17986000	2292800	27866000	14805000	10655000
TTHY	TTR	341270000	340120000	114600000	211530000	130640000	227730000	155330000	376810000	347090000	1160300000	559400000	143130000	821250000	534020000	320210000	665030000	654390000	709740000
PPIF	PPIF	22540000	9529000	64135000	13110000	99856000	32052000	64682000	75874000	155120000	8394300	3629300	33800000	18622000	52046000	7918700	55275000	19762000	17623000
HNRH3	HNRNPH3	14625000	6323500	54928000	10990000	54427000	30158000	42399000	49057000	84251000	18292000	8719500	2864800	20416000	14948000	6229800	25758000	25811000	17620000
PGS2	DCN	51318000	119700000	152570000	28918000	29853000	489200000	159070000	208450000	39014000	273470000	72197000	614180000	675010000	254160000	66575000	457130000	463410000	267020000
BST2	BST2	9896500	3707500	8389400	3838000	11297000	8394700	7264100	9791400	14796000	11953000	5181800	64181000	9545400	22934000	10885000	17132000	26099000	22153000
PSPC	SFTPC	8319300	3872600	8799600	796210	19701000	7895000	11303000	12784000	7344800	12832000	5287000	26442000	18718000	31633000	4314200	37135000	29645000	31238000
PSA2	PSMA2	27977000	27191000	117400000	42328000	133980000	54055000	89439000	54269000	178270000	24476000	8772000	10952000	36301000	43640000	12890000	71693000	50019000	38571000
MIEN1	MIEN1	3145400	4449300	7107200	2486100	11667000	6075200	6135100	9159200	12376000	3324600	907810	607950	3551500	2235400	547510	5566500	5294700	3729300
EPCAM	EPCAM	40512000	13976000	38432000	22351000	389680000	30988000	65219000	33071000	128720000	15394000	5735600	92895000	24955000	42113000	9723200	50636000	43050000	29586000
LSM4	LSM4	8266100	2010900	13865000	6733100	31765000	19279000	20243000	17805000	29690000	3345100	1971700	11962000	6087300	9065100	1245100	12733000	9486700	5851300
HNRDL	HNRNPDL	33531000	13350000	35266000	17610000	116380000	39908000	49681000	74991000	160260000	14148000	7625000	29944000	22676000	37356000	8388900	48791000	31814000	24014000
A2GL	LRG1	10982000	22045000	40110000	27332000	27969000	71909000	21847000	8786600	22283000	55805000	56674000	66874000	105740000	64557000	69065000	66044000	63952000	60636000
TAP2	TAP2	7771500	2043700	14715000	2808800	23571000	8314100	19009000	20588000	50959000	2622700	1147200	18134000	5127100	14877000	1400200	5762200	8037800	5246300
LSM8	LSM8	8394800	2953500	21423000	7419700	34575000	18343000	21739000	24275000	32660000	6376900	94193	13353000	7358200	13650000	1849400	9091900	12219000	8139100
MAT2B	MAT2B	19247000	13281000	24023000	12393000	42188000	22948000	20675000	37026000	56388000	4366400	1733500	20450000	9223100	18342000	1927800	14323000	20037000	13928000
ODO2	DLST	26584000	13649000	110350000	14181000	147220000	59811000	126400000	77965000	142790000	12933000	2912900	33561000	21202000	75845000	7519800	70438000	57421000	20855000
EDF1	EDF1	9391300	4252500	20136000	7700700	20432000	16024000	19039000	34021000	17145000	5660200	2835700	8189900	8468700	14146000	1461100	7582800	11789000	2278200
MYG1	MYG1	5295000	4893700	9645400	4409500	16060000	6354100	7570000	16331000	22235000	2572300	1019400	6378800	4868900	7571200	648060	6525300	6123300	3539500
1433T	YWHAQ	161620000	92257000	360370000	86947000	1073300000	275950000	302290000	487180000	693900000	142800000	56739000	106830000	226180000	140740000	72953000	318410000	260840000	169640000
G3P	GAPDH	2538400000	1778100000	3358300000	1943500000	10821000000	3705800000	3447500000	7000500000	10177000000	1643600000	822670000	2225600000	2462900000	2795900000	905970000	3125900000	2630000000	2339600000
IAH1	IAH1	20195000	14343000	64994000	25778000	109760000	52179000	45185000	56351000	56535000	19122000	10477000	7018600	30365000	15728000	9154500	48737000	34661000	13281000
HAP28	PDAP1	5320900	1995500	11991000	11720000	91988000	4211400	26383000	28464000	80174000	7145600	1490700	4040800	3512200	5674900	356630	4761800	2966300	3237100
B2MG	B2M	68073000	46773000	130730000	44500000	119490000	68653000	46663000	68063000	160350000	157870000	75123000	56873000	221520000	158740000	96361000	336930000	367630000	305560000
ISOC2	ISOC2	39324000	12316000	125610000	26611000	95528000	53940000	106610000	76452000	149400000	21430000	4656900	25794000	43710000	45948000	7759000	74846000	45689000	21325000
AIMP2	AIMP2	20482000	9978100	32192000	15247000	93082000	26004000	30744000	38620000	75857000	13613000	6101000	19132000	23496000	21043000	8015200	26542000	16482000	10876000
PDIA5	PDIA5	7786900	1945000	20868000	10499000	27941000	17022000	17802000	21524000	33098000	3425100	771240	12482000	8117000	9115200	1528600	17249000	8448800	6181000
PRP19	PRPF19	53171000	23897000	93864000	34017000	225570000	74763000	113830000	115130000	181220000	20298000	8413500	74364000	47655000	66068000	10198000	77630000	54521000	29758000
CNN3	CNN3	26162000	16646000	108990000	26374000	184850000	85268000	59490000	177180000	172720000	37174000	13596000	44866000	47986000	35417000	17985000	35132000	91303000	41804000
NUDC	NUDC	13441000	13971000	27422000	10723000	64569000	27262000	37965000	41938000	54738000	6429200	1735400	34068000	12295000	13654000	2816000	23338000	19577000	10858000
PXL2A	PRXL2A	9615200	3575400	20279000	6373000	56099000	16704000	29812000	13053000	54314000	4716400	974060	9396300	9857000	16706000	2655100	26215000	12213000	6956100
HNRL1	HNRNPUL1	15983000	6027800	36726000	15408000	113950000	20071000	44398000	55469000	63091000	12226000	5709900	23993000	18074000	25096000	6200500	26847000	18719000	21788000
PRP31	PRPF31	12139000	4320500	18959000	6700500	23290000	11134000	13861000	18089000	37184000	3107600	1263800	4003400	8022400	7495000	2061200	14431000	12724000	9346500
LSP1	LSP1	56579000	91735000	97963000	64117000	140130000	129370000	149060000	183760000	148930000	15313000	8711500	81641000	40096000	93607000	15394000	117700000	42913000	40002000
ZCCHV	ZC3HAV1	5407200	3166600	12645000	5832600	30381000	8451000	14162000	17784000	33926000	3962600	1093600	8398500	6710800	9388700	1295500	10066000	10479000	5203700
IF2G	EIF2S3	40536000	17834000	74534000	30320000	158430000	42343000	57588000	60862000	173790000	23871000	9666600	37866000	25164000	38487000	10373000	55992000	34873000	45991000
FCL	GFUS	59486000	12548000	110590000	51888000	36489000	38916000	71197000	40752000	282020000	27561000	16533000	42602000	34167000	36733000	17263000	68557000	35058000	25054000
PDC10	PDCD10	11446000	4328300	19660000	10374000	57380000	15474000	19427000	28309000	65033000	6894300	1504600	15138000	13950000	16472000	2259600	19978000	14444000	9170600
MESD	MESD	12195000	8025900	32893000	11934000	65904000	14909000	21396000	26755000	38247000	6397300	3625300	11796000	6991000	21425000	2072700	27830000	12968000	7094400
RET1	RBP1	4583700	12881000	15431000	8980900	123790000	36315000	13524000	59690000	47217000	8572300	9075100	11076000	22708000	19709000	5529700	22302000	18833000	21866000
RL18A	RPL18A	21403000	10558000	33707000	20062000	83645000	25973000	38118000	58166000	103080000	5739000	2174700	12677000	12445000	19432000	2394400	22910000	12146000	5174600
PIGR	PIGR	10821000	9262100	630570000	66572000	3715600	10934000	6756500	26550000	75986000	60524000	7928900	25067000	36860000	32872000	28631000	66736000	63109000	42960000
SRSF2	SRSF2	22070000	8820600	30395000	12600000	74715000	31259000	33728000	43438000	83116000	9652600	8778200	18722000	17918000	18376000	13280000	28131000	20305000	12401000
GGCT	GGCT	33583000	19723000	46092000	17791000	94798000	29005000	44931000	45454000	136020000	18689000	8157000	20171000	23013000	32995000	11420000	40640000	26062000	21866000
COX5A	COX5A	56638000	29446000	53819000	42706000	75414000	52671000	46620000	56838000	102280000	16959000	9954500	16714000	32357000	54982000	10106000	33847000	28463000	21260000
U2AF2	U2AF2	44776000	26483000	93219000	38044000	277470000	71629000	107950000	109380000	209410000	20427000	9667000	84349000	47250000	60357000	13350000	78535000	68724000	43973000
HDAC1	HDAC1	2227800	244840	13690000	3871100	22912000	12521000	10459000	17418000	23222000	927320	304580	7267500	6610700	7411200	994100	9970800	9927100	3081900
RSSA	RPSA	170080000	29066000	387920000	161600000	603430000	223870000	276530000	298180000	659750000	75898000	32085000	166580000	146790000	213760000	40691000	232580000	180840000	136980000
NUCB2	NUCB2	20840000	6518800	48364000	32013000	42055000	55545000	13554000	33077000	87868000	5917300	1065400	5136800	10813000	25619000	2415000	77230000	9155400	11164000
RL21	RPL21	3744600	1911700	54203000	6937100	81835000	15682000	31974000	50120000	59008000	7401900	1584400	8604500	9568000	23795000	4319700	24551000	24210000	7097400
OLA1	OLA1	14272000	12481000	35077000	14437000	79156000	16888000	32335000	28058000	72873000	8491000	7149100	21902000	12687000	20018000	7478100	23672000	18205000	14155000
ATX10	ATXN10	7287900	8616100	16507000	5142300	26420000	8917200	14481000	11979000	24046000	4830600	1144900	6345600	8400100	4454300	1497100	11247000	9801900	6382000
RBM3	RBM3	38984000	7261400	26426000	23602000	92514000	54263000	39225000	54477000	65401000	13434000	6513800	11949000	17038000	28306000	5562000	44998000	35610000	13057000
RAN	RAN	170330000	65177000	223170000	79579000	449320000	153780000	222100000	268500000	488590000	89006000	54341000	107850000	98051000	156070000	60035000	139720000	128270000	98627000
HCDH	HADH	119570000	9761100	186390000	36918000	104450000	55408000	109580000	66152000	68587000	22149000	4968200	46042000	38806000	62429000	10927000	58415000	55366000	33613000
GALM	GALM	31297000	16095000	36963000	19841000	58138000	37339000	84828000	60078000	145930000	13506000	17262000	30878000	22916000	24695000	17328000	50808000	24253000	14344000
SUCA	SUCLG1	54819000	19548000	120710000	36887000	80210000	81309000	125360000	108140000	190460000	28237000	3008000	60345000	50016000	60585000	15626000	67956000	45646000	28726000
RALY	RALY	14063000	6564900	31311000	11183000	68496000	24683000	36433000	58978000	51797000	6494100	2162000	20872000	13686000	28138000	2858700	28328000	22653000	8705200
HDHD3	HDHD3	5387500	1495500	8872100	3887500	4000500	4267800	14499000	6489900	9533800	1662000	202780	5004600	3323800	4110300	1018400	4398700	3333400	2756000
LYRIC	MTDH	20323000	13564000	37449000	14273000	48482000	29057000	30314000	108950000	92762000	18255000	3771300	27019000	19210000	29400000	5477400	36429000	18775000	16242000
DNJA1	DNAJA1	29318000	11254000	36644000	18952000	84176000	27074000	42316000	44221000	80422000	9184300	2670200	20525000	17943000	25622000	4525200	47910000	21526000	15569000
PSD13	PSMD13	19372000	8546000	19315000	16497000	69568000	21084000	27597000	77149000	105820000	13696000	5199900	19015000	18253000	24489000	10952000	30935000	21925000	17095000
PLRG1	PLRG1	3330700	818950	7378500	1124300	21670000	4202200	8851100	9310600	11504000	1832900	1582400	3678300	1802200	6595400	1232000	6162500	6017500	1290000
STMN1	STMN1	6207800	1698400	3278300	2722400	36567000	5225100	8499300	14309000	10388000	2434300	636070	1358700	1392100	5984600	641410	4740100	2257500	1221900
CBPA3	CPA3	1607800	1522900	26757000	1189500	11779000	29552000	3533600	11945000	4939800	5144000	6232000	82127000	40163000	8635600	9323100	13681000	23313000	21001000
G3BP1	G3BP1	21756000	10000000	35640000	11092000	78958000	26272000	28641000	37696000	68743000	7391100	2762600	25313000	16365000	26654000	2684800	28880000	22048000	9450500
MTAP	MTAP	36009000	5538600	50637000	8404900	40238000	37795000	57920000	33905000	74691000	13468000	4360000	24242000	24041000	13809000	3846500	25435000	25241000	18806000
RAB1A	RAB1A	17476000	5074600	45421000	19003000	78383000	28690000	47056000	27516000	95177000	11329000	4101300	23523000	21306000	30578000	5649000	28921000	22383000	13751000
HSPB1	HSPB1	407810000	197350000	989550000	418920000	2197000000	1371700000	1232600000	1103500000	3682300000	470130000	146600000	425400000	692970000	550860000	220990000	707690000	1233700000	710160000
PRS10	PSMC6	21230000	7136700	55942000	17708000	108260000	24344000	30556000	28028000	88128000	15631000	7269200	18812000	16222000	32886000	9602700	33300000	23358000	12766000
CYTA	CSTA	1452800	10716000	2274100	2946700	4160900	6496000	2610900	9881500	10562000	1349800	400840	3005400	3007700	2550400	524940	4117900	3018500	1862100
TFG	TFG	89424000	34220000	139940000	45546000	470600000	95938000	104430000	139350000	288930000	43095000	12681000	113220000	82819000	96301000	25555000	103880000	103690000	46787000
MDHM	MDH2	326690000	121570000	686490000	164770000	1639300000	284790000	772070000	460190000	1418100000	220160000	88029000	330380000	349710000	435990000	84412000	486150000	371380000	255160000
RL7A	RPL7A	49988000	8649400	90234000	13398000	208990000	24239000	64792000	91933000	156920000	11917000	4456900	18030000	14258000	75978000	17427000	76527000	64918000	33955000
GCP60	ACBD3	16796000	11130000	27723000	18571000	63921000	16268000	27997000	39668000	27934000	10124000	2426800	19362000	16301000	18290000	4997100	17220000	13192000	10250000
VPS36	VPS36	1385400	16366000	5997600	2401400	50180000	3988400	2250400	3772100	5539200	3039900	1020400	4553000	3783000	7811000	2275800	5895900	8223600	4721600
RBM39	RBM39	11722000	3797300	26009000	11619000	47939000	20723000	27145000	33388000	55283000	4542800	10218000	14448000	9334200	14936000	9183000	17600000	16399000	10320000
DFFA	DFFA	2204000	803890	7773300	1905600	20766000	2957000	4509700	4180500	6297400	2962100	342460	741930	2231700	2616000	876570	5071700	4981600	3318800
HSPB6	HSPB6	11107000	1174000	62780000	9972300	1293700	96241000	16165000	36208000	41958000	86261000	29419000	12466000	138840000	35204000	39067000	46678000	138210000	87869000
GLO2	HAGH	3896900	810540	5754700	3591100	5518800	6778400	7710100	5941600	8630300	5216900	5015600	16469000	14029000	14360000	6997500	20003000	12330000	13305000
RBBP7	RBBP7	9038800	4353300	18847000	9759800	53778000	16491000	27797000	34378000	69624000	4077900	1759700	19516000	13727000	19913000	2749400	19516000	20720000	8216000
SIAS	NANS	103760000	22741000	152560000	87931000	100700000	114610000	97705000	162230000	273190000	29746000	8182900	60667000	72060000	73749000	13287000	137270000	68744000	40718000
EIF3B	EIF3B	21504000	11070000	34348000	12861000	58332000	27432000	41017000	55144000	89757000	9709200	1960200	22280000	12440000	25271000	5166100	33492000	27764000	21952000
OXSM	OXSM	3014000	137290	5631800	3146500	4607800	3686500	5368900	6500200	8996900	300080	NA	4651300	1352000	4288500	452980	4192600	2338700	1153900
TWF1	TWF1	8360600	4779200	11900000	10921000	25148000	9927700	11614000	33417000	42961000	1982200	1458200	6698600	3999500	14845000	2336000	22253000	14242000	4983300
SRS11	SRSF11	11279000	10215000	27808000	12730000	57153000	19640000	20299000	35300000	48228000	10130000	1189100	19515000	14311000	13777000	4994000	24337000	9576800	13303000
RDH14	RDH14	2820400	5412700	7409300	3411200	11401000	6502600	7424000	6910500	12042000	1276600	231780	3833600	4402500	5312600	NA	6654900	4805300	2543500
DDX42	DDX42	3847400	322110	7029500	1253000	22351000	5575900	7511900	8810200	12867000	1599200	463650	6272300	4712100	5461300	1009700	3980500	4303500	4150400
CYRIB	CYRIB	64022000	65372000	86947000	41286000	179660000	73784000	90733000	123320000	203070000	26696000	7958700	60231000	52938000	69996000	11849000	94565000	59255000	43883000
DDRGK	DDRGK1	12337000	5599800	20344000	7834500	20812000	12007000	17930000	17151000	26646000	5535100	1378400	5981100	12479000	12744000	2077200	10548000	8506600	5546700
OPLA	OPLAH	1346100	2030400	4945500	1056600	3788100	2151300	2350800	2867900	5082100	3545500	1588000	11836000	3765400	8834100	7665900	2162600	1231400	14956000
HDGF	HDGF	100380000	63787000	198800000	71307000	240400000	110500000	184080000	150380000	294420000	43233000	15127000	111580000	69874000	82178000	22307000	141030000	114480000	54300000
MX1	MX1	14976000	6306800	16316000	9729300	22069000	13714000	12082000	21522000	67939000	2946200	672480	15338000	12694000	28140000	2485500	11021000	7836600	4364100
APOC3	APOC3	30672000	35301000	9304600	27617000	11863000	10367000	19856000	28756000	16923000	34071000	62321000	33734000	67428000	48768000	33122000	35232000	39543000	56820000
GDIR2	ARHGDIB	239740000	377870000	555200000	257740000	463220000	590260000	354250000	689040000	1029200000	133660000	62552000	362420000	301580000	188140000	87089000	410010000	352040000	216430000
SRP09	SRP9	15575000	8269500	14082000	8984200	26017000	11230000	18820000	20774000	54465000	5924300	2715500	7923600	6319700	15124000	3595200	21341000	11582000	8364200
PSB4	PSMB4	49989000	34740000	55374000	37773000	130920000	66556000	73052000	93459000	168790000	22894000	12239000	76257000	30464000	55969000	14772000	41190000	39619000	37563000
FKBP3	FKBP3	24606000	15230000	41868000	17647000	126330000	42417000	53504000	56627000	107260000	14009000	5031100	26930000	27859000	37136000	5042000	55941000	35403000	18922000
ACL6A	ACTL6A	10651000	4378700	14869000	6844300	70922000	10946000	16509000	22896000	39739000	4038100	7310000	22386000	10048000	12255000	1644400	12676000	13953000	7919000
CSN7B	COPS7B	1725200	1020700	3799300	919570	10220000	2271600	2568400	5076100	8547900	673550	588910	3359600	1451900	2657300	573890	2918700	3002900	1652300
TSNAX	TSNAX	11628000	3731800	25371000	6293200	39434000	19309000	13539000	20835000	35434000	9173200	2240300	7464200	10338000	10566000	1769500	14615000	14452000	11438000
ARPC3	ARPC3	15210000	4703000	52535000	13240000	53051000	33924000	25045000	28808000	26718000	5817700	8970300	17527000	12866000	17892000	658220	30418000	16267000	7946900
CATE	CTSE	30933000	8325600	9999100	11031000	6953300	549380	4622100	6923800	19874000	1596500	2173400	6187700	2341100	14098000	3045900	5281100	7288700	4408300
RS12	RPS12	40229000	19472000	55834000	35245000	89900000	48058000	46186000	73929000	125040000	13149000	5572100	43765000	31986000	41878000	7103400	48852000	35799000	21764000
NUDT5	NUDT5	30728000	14645000	59010000	16228000	108490000	39561000	60785000	50762000	97166000	11838000	2548900	35172000	23363000	28812000	2912500	52498000	37192000	30453000
SC31A	SEC31A	21047000	9453100	40722000	21463000	49593000	31182000	28456000	50568000	75258000	10143000	2138500	17740000	16175000	35279000	5062200	24023000	28304000	15667000
GNAI3	GNAI3	29628000	23004000	73988000	24802000	119480000	51491000	59265000	67553000	112600000	14552000	7123600	35718000	23764000	29448000	8504300	69191000	43868000	33069000
LYPA1	LYPLA1	44243000	12504000	76726000	16098000	85627000	23547000	42510000	46110000	195330000	15098000	7328200	33733000	31570000	44091000	6611500	55340000	37664000	24889000
PIR	PIR	464850	365660	1632800	450960	741830	2411400	1363400	1210900	2491100	1408700	469630	3893100	2722100	3257300	1768000	2855700	8029600	2528500
CBX3	CBX3	51206000	39876000	75207000	24836000	143890000	52308000	94538000	100070000	112670000	16103000	7201700	60430000	42317000	56117000	10560000	65488000	45909000	24662000
UB2V2	UBE2V2	10603000	7804400	12659000	5955900	21018000	11569000	10301000	14958000	23433000	3384100	946760	9774800	6503500	9976900	2529300	6820300	10445000	5701000
SMD3	SNRPD3	28775000	15612000	46197000	15031000	84460000	33717000	48406000	49984000	81500000	8025700	2225200	25509000	19493000	27286000	5528800	56624000	33733000	12997000
GOLP3	GOLPH3	9142600	8508200	11642000	7344800	33136000	8781600	8541600	11875000	21386000	1831000	533400	8433600	7950800	18754000	631860	8616400	6133800	4189900
APOL1	APOL1	12215000	11416000	14126000	6468300	8332000	9256000	15002000	13388000	12638000	19334000	33773000	26836000	33098000	19342000	21866000	24992000	22085000	15395000
SCPDL	SCCPDH	14998000	8634900	36778000	7896800	76304000	12983000	47361000	33675000	45617000	7508700	1803800	11455000	10437000	22273000	12884000	42295000	15725000	11281000
ETFA	ETFA	64114000	25346000	164350000	45323000	206210000	61308000	102420000	102330000	257920000	29374000	13022000	48318000	62775000	82623000	19155000	113030000	78525000	44606000
CRYAB	CRYAB	8345700	4811500	28381000	4166700	10339000	54440000	13598000	13952000	6842800	29757000	7348500	49156000	48519000	32854000	14585000	22042000	69177000	29628000
EWS	EWSR1	16779000	3328500	28355000	9965900	78146000	24042000	35021000	44458000	56506000	12808000	4664400	27242000	20416000	15372000	4864800	25811000	19835000	11122000
CCD47	CCDC47	12852000	8007000	20876000	9410600	27582000	14818000	20041000	20681000	55294000	4629800	1398100	14285000	9671900	15060000	1535600	25727000	11231000	7347600
UFM1	UFM1	46650000	33497000	164010000	74041000	195050000	83732000	85648000	118010000	225570000	43509000	22350000	34447000	73299000	57569000	20295000	98827000	84370000	57568000
ETFB	ETFB	57292000	17269000	93428000	29214000	140270000	50734000	71698000	79102000	132930000	17199000	5455100	44624000	35047000	65047000	8532300	83736000	42297000	20618000
PDIA3	PDIA3	584170000	339880000	1314300000	541520000	1607500000	703920000	872880000	749450000	1564500000	232390000	80171000	463060000	536740000	753930000	109360000	942420000	542390000	314720000
RD23B	RAD23B	43091000	23923000	96543000	19904000	150780000	61568000	55778000	75629000	189870000	25746000	8851300	41381000	45377000	51408000	10803000	47798000	71327000	41907000
COX2	MT-CO2	123830000	13732000	181140000	48670000	352170000	126650000	295760000	236740000	474210000	55741000	20526000	62335000	78822000	175650000	36557000	269120000	111620000	80084000
PPIA	PPIA	1427300000	713900000	2104200000	966290000	7834300000	1994900000	2847900000	2259100000	4492300000	1082000000	456840000	1583300000	1567600000	1710600000	517410000	1919100000	1734600000	1271000000
DHRS7	DHRS7	39750000	23459000	123730000	47409000	210920000	64149000	146120000	104320000	131010000	29912000	12001000	51176000	54096000	60288000	12088000	107130000	67085000	34889000
KCY	CMPK1	5411100	1073500	21297000	11192000	21177000	5882900	12264000	5460900	28624000	2435300	1602000	1783400	1407500	9122000	2426500	21618000	9236300	4490500
CIAO1	CIAO1	4056500	1814000	8923900	3296300	24319000	6670200	9095900	15197000	17110000	1633300	1188600	6352100	2980100	9212500	1665600	9517100	7565000	3631600
NDUA4	NDUFA4	42690000	15437000	59613000	27236000	61172000	47740000	57618000	35127000	84749000	10304000	3787200	21473000	22505000	31208000	3321200	59451000	24316000	18631000
RS9	RPS9	36475000	24240000	27139000	27196000	61869000	44016000	28839000	42510000	141340000	10606000	1448600	29184000	26589000	37293000	3501500	52061000	33772000	16233000
PSB1	PSMB1	65244000	48318000	105180000	57274000	133710000	83051000	103560000	123920000	249430000	40813000	20878000	51586000	50939000	72705000	26980000	86167000	69824000	51400000
PLIN3	PLIN3	39204000	42524000	111490000	56307000	154540000	63192000	73118000	128750000	252870000	25799000	10863000	65386000	59236000	70126000	24745000	92622000	56415000	43330000
GMFB	GMFB	14334000	9262500	26411000	11970000	49400000	16568000	27745000	31723000	31169000	9007900	2714000	12517000	12464000	14365000	3782300	18494000	16342000	16731000
PON1	PON1	24549000	26120000	45867000	38779000	16305000	25240000	10087000	27979000	47290000	72426000	64749000	32314000	76889000	59706000	63921000	36199000	47535000	84642000
HABP2	HABP2	1606000	5221800	3598400	2179500	590390	1527600	732960	4959300	3301700	8141800	5258500	3279400	5485000	9692700	2586200	5292500	4043300	4856400
APEX1	APEX1	96441000	50936000	159500000	58953000	263070000	101610000	141810000	183000000	159920000	60022000	21396000	55726000	78777000	75034000	25192000	114900000	100100000	62397000
RBBP4	RBBP4	41297000	28962000	42783000	29116000	157910000	39146000	74706000	86750000	127410000	19214000	4917300	47568000	41671000	46123000	8118700	65306000	43871000	30022000
STRAP	STRAP	19024000	7667600	28345000	13099000	78253000	30239000	27729000	55996000	87618000	9989900	4262000	27061000	22956000	37218000	10284000	21847000	25508000	11273000
TCPA	TCP1	45929000	22061000	71181000	31069000	149320000	57281000	64996000	85374000	172830000	24471000	10911000	33880000	36699000	57316000	14427000	78017000	53755000	33405000
SNX6	SNX6	24629000	17756000	47581000	19885000	71744000	39095000	41662000	75737000	86978000	15724000	4044900	24837000	29465000	29344000	5780000	44118000	34528000	20941000
MIRO2	RHOT2	1412200	NA	1191500	1024500	2018400	916190	2246100	1015500	3983500	392040	223020	2265000	204310	1239900	NA	1300300	509840	649390
TIM44	TIMM44	13331000	1430000	17031000	3306300	19432000	5445400	12681000	10265000	24738000	3440300	831400	7720900	5614100	8837900	1537200	11618000	8658600	4744300
CPSF3	CPSF3	2412500	4229100	1497000	2405000	3247200	1080900	1762100	2098600	2102900	568410	292650	1463900	1431900	1141200	1425400	1294800	1879200	800470
KSYK	SYK	7553700	5112300	5974100	7472800	21608000	7454300	13745000	11710000	43814000	2062500	NA	2694500	6891700	18490000	2678700	17637000	6667400	4414900
STABP	STAMBP	3101600	1461700	4113000	3409400	26226000	4199600	6708200	8836700	14029000	1843700	785310	5433000	5512300	6592900	545840	7067700	5279300	2626400
BACH	ACOT7	3671100	1007200	4823000	711420	15979000	4402900	7930300	9905800	8107600	1578600	603830	3019200	2735100	5575800	1219600	6274100	4940200	2083700
TIF1B	TRIM28	42150000	17960000	72961000	27002000	133720000	47466000	61637000	99991000	155510000	19699000	12095000	47942000	32593000	58688000	14183000	62609000	41682000	37248000
SH3L3	SH3BGRL3	39128000	57220000	42197000	33828000	130360000	99250000	87639000	106800000	185270000	25909000	11683000	54778000	56350000	70398000	15311000	65911000	53099000	35356000
GMPPA	GMPPA	6829900	2397900	21721000	10511000	15187000	15596000	10407000	18001000	26729000	3382700	1374100	8520400	9133400	7807400	1525300	15148000	10517000	5989600
S10AD	S100A13	61944000	2125600	63334000	20791000	335580000	83727000	118540000	82935000	109030000	29635000	9268100	43605000	53609000	78720000	12335000	85684000	80534000	43733000
TOM1	TOM1	11876000	3522000	21813000	7911500	28388000	16039000	20285000	27109000	54592000	9299000	2252300	4388300	11740000	15703000	4279000	29894000	10030000	8147000
CASP7	CASP7	3430800	1341800	11017000	2958000	17765000	1398600	7697700	11311000	20521000	1693400	1075100	5679600	4716700	6761000	1439100	7717800	5468800	4206600
GALE	GALE	18541000	8654000	26100000	34096000	44659000	16368000	26672000	20222000	44417000	6404900	1261100	15151000	9847700	20069000	3746600	33655000	19496000	10515000
DPYL2	DPYSL2	343510000	55143000	391280000	152890000	400630000	363210000	371210000	367290000	410250000	459880000	152260000	1014700000	769020000	624450000	181950000	836360000	980230000	664070000
PGAM1	PGAM1	213100000	280820000	290460000	186100000	983600000	402150000	364530000	544860000	970970000	189030000	75682000	266300000	304310000	275440000	83824000	381910000	320240000	237050000
HNRH1	HNRNPH1	6759900	576380	17397000	2247200	17386000	12406000	18441000	17721000	30377000	1545900	NA	7857300	6790300	10080000	724260	18529000	12866000	3718400
NSDHL	NSDHL	3548500	1862500	6708200	2899500	29919000	4765400	5395100	5129300	29640000	3508100	243410	1869500	6830800	7331600	1826300	11504000	7240300	4970200
UBXN1	UBXN1	6552300	2243000	11737000	4053700	27371000	10810000	13886000	19769000	26892000	6506800	2738000	7065200	8576100	9017700	3821400	5955200	11046000	7509300
PAIP1	PAIP1	30690000	20521000	6912300	15373000	27314000	7439000	6426000	4124300	12892000	2346600	6691100	5905300	7111600	7911500	10991000	11469000	10276000	3851700
ABRAL	ABRACL	24060000	25242000	62641000	24289000	100540000	29919000	61675000	14268000	128120000	11198000	4264100	33679000	29680000	51810000	11204000	33161000	46251000	16673000
LSM2	LSM2	28104000	17744000	53328000	21347000	81954000	38108000	34522000	51206000	83882000	21282000	8055200	30087000	20519000	38849000	8306800	23329000	35722000	21396000
PBDC1	PBDC1	6427900	5556100	8238900	10933000	21724000	13172000	13503000	23413000	51583000	5012800	1617200	10608000	10457000	9867100	4736200	15090000	12755000	8151700
APOM	APOM	3029900	5907200	2153500	2316900	2997200	3243600	2941300	6126300	6883800	7037300	11918000	5239100	5736000	8936100	8289800	7856400	6727300	8354700
RAB2A	RAB2A	45250000	14826000	59034000	29191000	73752000	38424000	42945000	57558000	157240000	17713000	8193000	41778000	29397000	41837000	9079900	46747000	38913000	29596000
DAZP1	DAZAP1	26328000	9186500	50886000	17563000	91682000	33024000	38733000	38129000	75202000	9842600	3891500	26983000	20694000	38125000	6478100	38959000	34467000	14146000
APT	APRT	55425000	23112000	91933000	36219000	184680000	73381000	70645000	89281000	130260000	31458000	14100000	38420000	41304000	62009000	16361000	90651000	48554000	41433000
ROA3	HNRNPA3	70767000	27119000	161370000	47191000	267690000	107670000	221960000	155390000	290520000	40085000	13989000	99044000	70946000	139910000	24987000	115950000	102290000	80717000
COPE	COPE	36112000	20513000	60718000	39200000	106220000	50200000	62766000	97192000	144330000	16033000	5701200	55822000	35878000	49979000	10214000	66091000	45873000	29026000
PGRP1	PGLYRP1	703690	21559000	5406400	1975500	8879900	3451200	6080400	1534500	26182000	1091200	1759400	8583300	8298500	1351600	1137200	2879200	1642300	3331200
GFPT1	GFPT1	68341000	12331000	36368000	26088000	64063000	23631000	34895000	45350000	178680000	6672300	14242000	82844000	14745000	21528000	16872000	30057000	52828000	9978900
RER1	RER1	17139000	8602900	25913000	19296000	52044000	24917000	32778000	42371000	29478000	7712500	2480400	24991000	13193000	22672000	3008500	27396000	16720000	10810000
RAB23	RAB23	7492400	11324000	12802000	8386000	3804500	12039000	2907600	10548000	6992200	7971600	3106800	36674000	21965000	23995000	4904800	13940000	21854000	14408000
AOC3	AOC3	116460000	27724000	459710000	49171000	45731000	784720000	271990000	108200000	135490000	376750000	170370000	593750000	520790000	394700000	227210000	529940000	577780000	499790000
SGT1	SUGT1	8619300	4397800	11374000	7154900	28133000	10040000	12262000	22408000	35677000	5453500	1645900	10216000	7384500	11842000	2770100	13134000	11598000	7999300
ARPC5	ARPC5	54618000	100530000	127040000	69680000	149540000	152540000	131000000	190400000	261260000	39797000	12626000	98925000	84997000	104330000	17856000	137260000	84850000	55678000
NDUBA	NDUFB10	10450000	1585800	12109000	5523100	14962000	12690000	12022000	18081000	31502000	1567100	456500	11009000	6709900	10082000	504260	13183000	11576000	3706400
STT3B	STT3B	8259600	9679300	17876000	12692000	22584000	17036000	15864000	22878000	37001000	4938500	1659900	16496000	10658000	13149000	2295000	19281000	8234000	7704800
MARE1	MAPRE1	30494000	19110000	48899000	31155000	141890000	48280000	63440000	84323000	141320000	18704000	15613000	42652000	39432000	38125000	17981000	53050000	52326000	36231000
NDUAC	NDUFA12	9338800	3187600	16908000	7665400	12385000	13058000	14618000	14297000	34503000	4164600	1642400	3398000	7302900	15256000	1284600	12398000	12447000	7108700
CFAD	CFD	3603600	5026600	15924000	4077200	14646000	19485000	8107100	7695100	34300000	20847000	10076000	45417000	32219000	20571000	6016300	31941000	21042000	30380000
DPYD	DPYD	9997000	360240	20597000	4722000	16212000	12728000	13120000	29572000	43031000	12284000	4303000	31502000	349940	7411200	7159100	5555600	4569300	4555300
AIMP1	AIMP1	24489000	26945000	19642000	20646000	102400000	25628000	41455000	47351000	102140000	12299000	5252300	33279000	16847000	45958000	11178000	36842000	25779000	24975000
GMPPB	GMPPB	12922000	6527500	45156000	30389000	28201000	36076000	29069000	51135000	67829000	8386400	2406600	29113000	18456000	21167000	3805800	33595000	28102000	14162000
SRSF3	SRSF3	76837000	24658000	121900000	48512000	218370000	87850000	111000000	139910000	267700000	42578000	15730000	94457000	76518000	65233000	20990000	104670000	87184000	61068000
NDRG2	NDRG2	9285800	1575300	13960000	5025500	9310500	25670000	11974000	12224000	14065000	17182000	6407400	47729000	21284000	16292000	8873600	25822000	30254000	24914000
VATG1	ATP6V1G1	14610000	6727000	16817000	7350200	20442000	14456000	30489000	17472000	26370000	14230000	5495200	2615600	11781000	14696000	3061200	14699000	8589600	5102100
AP2M1	AP2M1	11144000	2555800	45900000	9217300	72469000	25772000	38789000	28286000	65210000	13525000	3991100	10909000	19677000	30089000	2236800	36140000	25275000	13633000
RB27B	RAB27B	36340000	2415900	15473000	13118000	14736000	10419000	16549000	15949000	21595000	3076400	2531000	2983600	7798100	9012500	5027500	28616000	11561000	5661800
PURB	PURB	5868500	1513200	4874400	4029500	23601000	6199600	11904000	15859000	32717000	4748700	1308300	4303700	5007800	9135400	715810	16048000	10052000	4158900
RAI3	GPRC5A	7150500	2232100	7200500	2662500	26783000	97902	8746000	709910	11419000	32238000	10852000	25257000	9840700	10036000	NA	11427000	18054000	10707000
FABPH	FABP3	4111100	7393700	43704000	11449000	7636100	26545000	24900000	20433000	13319000	20614000	4493600	13809000	22764000	70268000	7920800	125330000	29429000	10778000
DPP4	DPP4	15407000	8741800	63931000	7306200	28711000	15161000	27894000	9740300	39174000	9088300	3745200	16398000	9520900	22962000	4196200	22707000	11285000	13025000
GLNA	GLUL	7910100	4425900	4871300	3251700	11710000	6079700	13391000	14749000	25795000	1939200	341580	3969900	15505000	8138900	489550	12225000	3978200	1628600
FIS1	FIS1	20217000	5930100	34745000	7918000	77156000	27612000	57441000	27283000	42294000	15385000	4480300	18793000	20105000	22369000	5376400	31251000	26092000	13616000
ARP5L	ARPC5L	15663000	6327100	18550000	10170000	25020000	18671000	10705000	26776000	36810000	7879100	3734400	16632000	11617000	18134000	3048900	10216000	11256000	6017900
PCBP1	PCBP1	153340000	75787000	223330000	139520000	516820000	221400000	246670000	353380000	535390000	80625000	34456000	206600000	166540000	183320000	47708000	199310000	214580000	161870000
LIMA1	LIMA1	5192900	5979200	9309400	5005600	12817000	6898900	11901000	13593000	16614000	2154000	2468800	10713000	4745800	5254000	5438100	6614800	2739300	5850100
DMA	HLA-DMA	3880100	5061500	11109000	3803900	10862000	7310800	17238000	18940000	26723000	4710600	973440	2554800	4322500	11377000	2327100	17576000	6292700	5130200
RALA	RALA	5452300	4394100	1644400	4932200	17596000	6577400	13016000	13323000	2029100	13311000	6523400	26879000	3893700	24047000	9643100	15600000	19310000	11289000
PCOC1	PCOLCE	5372300	9960500	16417000	16002000	23954000	32484000	18063000	35429000	42835000	12278000	1716900	10085000	23638000	16776000	508270	18210000	13174000	9862700
HCD2	HSD17B10	71398000	37728000	135400000	55371000	186730000	97346000	187520000	169320000	346950000	41314000	16691000	121440000	75321000	119190000	20975000	146560000	85215000	57119000
IDHP	IDH2	64059000	15867000	167280000	73007000	215910000	94556000	137860000	218810000	287520000	38336000	18131000	89249000	60940000	150270000	29456000	120210000	112990000	58104000
GPX1	GPX1	87263000	43998000	93000000	54739000	162440000	104850000	115810000	177370000	227900000	42015000	12217000	80507000	60313000	129740000	16913000	117590000	64962000	43429000
GMFG	GMFG	5510400	29485000	26408000	17912000	25444000	32535000	25761000	27671000	61258000	199350	1570700	24429000	14165000	22733000	4768600	37475000	16945000	12033000
KAD2	AK2	142330000	33809000	175930000	39964000	185760000	78751000	127090000	124030000	202930000	49662000	17782000	75774000	57275000	130330000	17427000	134170000	67058000	42976000
STK39	STK39	4104200	1989300	16416000	3313700	10314000	4032400	19921000	10421000	4714700	848210	1534600	1898900	2000900	1259900	105050	1920300	1655200	1420200
EIF3K	EIF3K	8571000	7750000	13471000	6679800	33442000	10463000	10820000	19578000	35907000	6986300	2018700	10840000	15144000	7871700	1370800	18848000	9514200	5692700
CATC	CTSC	37068000	35583000	121120000	50826000	273340000	68513000	126430000	208440000	284500000	22690000	12339000	102300000	61711000	148930000	30302000	166890000	70115000	28734000
LMF2	LMF2	679450	104090	4506400	1637500	4918300	1158200	2185100	1609200	7544400	730740	369420	1648600	1006700	3360900	217980	2403700	2189100	1086000
PPME1	PPME1	8184800	4763800	15278000	13532000	59287000	17513000	24792000	18446000	15416000	14058000	3352800	11066000	23733000	8195400	4939000	10322000	10910000	8161100
CYRIA	CYRIA	1677300	771830	6488400	1910200	3725200	5811800	1664100	4946800	5617900	447750	55979	2209600	1285800	865830	596860	5041500	4206300	2746500
SRPRB	SRPRB	15962000	14172000	40658000	23428000	50394000	26997000	45170000	37583000	57817000	8572500	752620	41559000	23407000	28987000	1977700	31432000	20063000	10433000
NDUA2	NDUFA2	7754800	1265300	14203000	5594900	9910900	8740500	11290000	14988000	20511000	1885500	1298500	4959300	4254900	11557000	2016900	12695000	8638400	3261600
HPRT	HPRT1	27105000	32382000	55733000	26367000	168580000	24967000	62045000	76348000	142710000	55457000	25498000	29542000	22284000	44140000	31090000	50927000	37049000	34681000
ANGT	AGT	33588000	29883000	27994000	22316000	25942000	29699000	13957000	44183000	42595000	91535000	64323000	33883000	77790000	44477000	37978000	41046000	52892000	59249000
RS15A	RPS15A	14540000	1744100	14862000	4266000	14894000	15327000	11413000	20170000	31127000	1107400	104090	5475200	4498900	7158900	855590	12273000	4299700	2044500
NPC2	NPC2	256000000	73132000	321830000	72960000	2349300000	145520000	374790000	243410000	86294000	131810000	55614000	124340000	183280000	304010000	97658000	770520000	269400000	170720000
ST1A4	SULT1A4	22150000	5345200	18530000	7904400	52092000	12162000	16753000	7928300	38618000	42184000	18456000	9489500	37783000	36563000	23283000	49983000	63024000	57081000
KV320	IGKV3-20	1282900	7429900	10422000	2141800	2735500	62722000	12200000	21628000	55820000	2485600	13880000	25362000	10700000	3376700	2632400	9096000	12572000	5754400
VDAC1	VDAC1	220650000	150080000	306780000	114270000	503640000	231230000	403370000	410670000	650310000	90801000	32173000	243650000	172260000	315340000	42871000	419600000	185040000	108640000
OSBP1	OSBP	9196700	9406400	18366000	11955000	34613000	13054000	17644000	23666000	34845000	112430000	210260000	13872000	11583000	9545400	278520000	14543000	11343000	6400600
LEG3	LGALS3	103250000	72736000	272970000	114290000	119530000	190810000	313870000	240180000	213150000	119430000	50424000	322580000	218610000	641670000	127040000	956150000	414340000	188920000
CBG	SERPINA6	20685000	24911000	23526000	10443000	10679000	24344000	13518000	24062000	29440000	49467000	35344000	35674000	40147000	33650000	26810000	29288000	47782000	37389000
SPB9	SERPINB9	36755000	22705000	75207000	27901000	85993000	105770000	48813000	82017000	121290000	34291000	6279500	66862000	37032000	50402000	11441000	40450000	49692000	31942000
PRPF3	PRPF3	1259200	8732200	8506200	3566700	9385400	2526200	4627900	4029000	5806000	10765000	1625400	18183000	9116100	22155000	7190700	2586900	8327000	9467000
SSRD	SSR4	23135000	13813000	107730000	39284000	116810000	50814000	46708000	63963000	101410000	12129000	6156300	18006000	21708000	43296000	99356000	67196000	28348000	9420400
RL27	RPL27	11030000	2700300	16527000	10720000	55112000	14045000	11670000	16399000	18486000	4195100	868350	10411000	10248000	23058000	2119300	12397000	16120000	5646300
FNTB	FNTB	3388900	755670	11665000	1572000	22239000	6171600	9436900	7049200	15155000	4905700	1254600	3074800	6427200	4526700	1678800	7757800	6947600	3649700
PSD12	PSMD12	19291000	17553000	22655000	16072000	63655000	26854000	28570000	44463000	95480000	20022000	13254000	21357000	17846000	22875000	18699000	32301000	18624000	17497000
CNN2	CNN2	43776000	27996000	87685000	40895000	98702000	103810000	51504000	135970000	144430000	29266000	25257000	63844000	54272000	57841000	18255000	43139000	49717000	59477000
THOP1	THOP1	4894200	4476900	7473700	4143000	12638000	5584200	5632500	9753300	11045000	2293400	1344400	4235500	4969600	5042000	2444900	7113800	4972600	3432600
CK054	C11orf54	22207000	8539800	157410000	28224000	44964000	54510000	57818000	65219000	52054000	19434000	5851400	40135000	35987000	23516000	7955700	32239000	77779000	25289000
ROA1	HNRNPA1	84304000	20971000	213990000	81446000	426620000	120250000	153270000	219310000	62609000	72883000	22569000	37137000	33925000	152290000	34603000	119360000	103880000	63844000
FRIH	FTH1	90268000	104990000	146870000	51378000	109950000	174900000	241670000	233560000	328920000	49287000	16958000	211070000	82960000	1987300000	29243000	173230000	100900000	57792000
PRELP	PRELP	198950000	147160000	208740000	68538000	112280000	617110000	352550000	303270000	213820000	525960000	176540000	547300000	827410000	275760000	133160000	637400000	525540000	405200000
EIF3M	EIF3M	15950000	5821600	23690000	14331000	70190000	18292000	14532000	39444000	84296000	10425000	2681800	20536000	21076000	28407000	4891400	32720000	22362000	14085000
S10AA	S100A10	1826600	645990	4453900	2061500	2074500	4024800	5446100	6860600	7914700	3351500	NA	12424000	5622600	8415800	2045000	10776000	15722000	5926700
CPNS1	CAPNS1	131780000	62786000	277070000	93125000	816440000	138190000	170640000	191440000	132460000	121480000	61096000	35130000	163810000	85086000	73199000	174260000	213470000	179980000
FKB1A	FKBP1A	47823000	64926000	129610000	47301000	154370000	97437000	80373000	125260000	78458000	78982000	30679000	230410000	167220000	233380000	120110000	207570000	302600000	130150000
RAE1L	RAE1	6781300	6331300	12901000	4369100	18267000	7735900	10466000	17012000	23084000	3793500	5047900	13176000	4473300	7701400	4943300	5821300	4456100	9456400
OLFL1	OLFML1	16775000	7070900	22196000	9030600	32940000	101540000	24341000	30554000	34242000	84980000	21515000	113880000	60936000	53854000	9520100	54301000	55064000	52007000
GSTK1	GSTK1	45917000	35357000	89920000	41059000	164160000	95858000	123750000	108400000	221120000	23530000	9428700	93615000	50629000	112060000	15996000	107300000	55863000	41344000
ALDOA	ALDOA	878930000	735400000	864760000	614970000	1713100000	906850000	605100000	1168200000	1616700000	356620000	141670000	686640000	653640000	742690000	249920000	913990000	751510000	527950000
LRC57	LRRC57	1247800	1949900	4800200	628140	2596700	3577200	2204700	3919100	6146200	4030600	849620	8756800	5717300	5956100	1862900	7065800	7705000	7094600
THIOM	TXN2	13294000	622460	20189000	9121400	28824000	15194000	27891000	23754000	43262000	8345700	1001700	16141000	8764700	27002000	1370800	19668000	11739000	6634800
FCHO2	FCHO2	7200800	3671900	10534000	5529800	10999000	10239000	13876000	12837000	28208000	6477800	1999900	4760300	4435200	9659600	3584200	12006000	6285100	7856000
GNS	GNS	5675500	9026600	24572000	8545900	46669000	13677000	24961000	14694000	33600000	8287300	1617700	10255000	13461000	15442000	2258400	30824000	8391300	10102000
SLIRP	SLIRP	8141300	2786300	15673000	4798300	41659000	6747400	17749000	10930000	15438000	4138200	684480	15579000	11988000	20995000	1609300	5013700	4519100	4232700
NECP2	NECAP2	11962000	8574300	31109000	13870000	55129000	37958000	35691000	43362000	73739000	7597900	2664100	29013000	20485000	29164000	4518500	40587000	22759000	16069000
NDUS2	NDUFS2	18734000	9412500	22113000	13369000	30493000	23904000	27565000	30227000	61183000	8044200	2023000	15586000	13171000	26665000	4007800	27617000	22640000	11886000
ATAD1	ATAD1	8212000	4616700	9647200	4593800	12542000	2708800	6655300	5516600	20170000	6999900	3183100	4921800	3127300	5559100	3399500	5381800	3729300	5325200
SKI8	SKIC8	14422000	6853600	34610000	12657000	56231000	17575000	18248000	17361000	49039000	9882700	3033300	10026000	18485000	15142000	3667800	32722000	20980000	12622000
PFD6	PFDN6	12368000	17265000	23537000	11339000	57969000	20838000	21192000	27893000	58318000	10143000	5580400	24746000	19177000	14834000	5535300	21534000	24972000	13272000
WDR82	WDR82	6796200	8179900	23195000	5845100	28270000	12956000	18264000	12652000	34756000	4019100	2868400	12225000	8030100	16521000	3379700	16889000	13009000	7371200
KGD4	KGD4	1411800	455620	3951100	875360	4011100	1662100	3035500	2239600	2446500	698310	292570	1353000	2549600	2470000	NA	966200	1624700	278010
FA12	F12	8003900	32645000	4125400	8759200	14523000	10188000	13143000	19992000	28137000	36491000	26513000	8088300	31542000	43274000	14305000	33751000	21705000	33699000
AL1B1	ALDH1B1	59464000	15748000	58753000	17843000	59933000	17672000	66585000	94472000	101730000	20956000	7618400	24686000	31469000	28752000	11712000	42548000	86012000	21623000
EIF3H	EIF3H	6127400	2003800	11304000	3770700	25584000	10193000	7526400	10741000	21564000	10720000	16781000	9031800	2427300	5415900	464320	2583800	5360800	2556400
CMA1	CMA1	5889800	8094600	27129000	3569600	5061200	22703000	22517000	12761000	14697000	14836000	14692000	62835000	33156000	9582600	8209700	26662000	23603000	24994000
SYTC	TARS1	20048000	94996000	31281000	12282000	121980000	18208000	18767000	36161000	63079000	5367200	6729500	55062000	32177000	32184000	2157200	40113000	35937000	24184000
ADAS	AGPS	3784000	959550	12380000	2772000	37679000	5580700	17722000	5270500	30934000	440400	NA	5335700	626170	17063000	638270	15285000	4533300	2755400
OTUB1	OTUB1	29732000	15335000	48527000	25745000	87133000	41769000	43002000	57545000	100300000	18830000	8079000	36809000	29896000	36149000	11174000	40725000	40095000	31173000
SARNP	SARNP	3685400	1484900	4849200	3394900	17108000	2633900	5601800	11315000	20834000	1811400	813220	275260	1290800	211330	NA	297170	743800	507580
RBM8A	RBM8A	16977000	15020000	25842000	13417000	49952000	20902000	31947000	37827000	51674000	10431000	7080900	24929000	19698000	24233000	3398900	29928000	17217000	11642000
BUD31	BUD31	2569700	860580	4728000	531150	7815700	4200800	4304600	4656600	6286300	2732200	1715400	2249400	3015500	4027800	673570	2133400	2117400	1613200
1433E	YWHAE	291880000	319250000	336800000	226670000	885580000	364450000	350260000	605370000	936690000	232970000	105870000	221370000	295740000	249730000	115230000	523670000	399850000	293760000
TIGAR	TIGAR	977650	2949000	1306000	771510	4791800	1468500	5285800	4500500	5519400	3415000	NA	4316900	1048200	2569300	562660	2886100	583740	238350
MTND	ADI1	3167700	4199800	5657400	2665300	13485000	5755200	4261100	7527300	13675000	2260600	1499900	5255100	3310800	6963100	1292700	4273100	6647300	2758900
GNL1	GNL1	7990500	3605000	8955900	3284000	24211000	8847900	8971200	15427000	27657000	7584100	1660100	8895500	6027800	11084000	1888200	8086800	9995300	6633800
MSS4	RABIF	1790900	516240	3352300	1709500	4310800	4695200	3209600	4320200	7754700	1635700	533920	1631000	2315100	3653200	752370	3604100	1825700	2024600
MFAP4	MFAP4	26960000	64498000	169050000	38399000	50676000	775190000	152780000	116730000	19747000	58189000	30415000	88380000	122150000	166710000	41816000	120280000	129910000	45365000
TM87A	TMEM87A	2467900	1465700	4603200	1234400	3133400	1309800	2346100	3060800	5841600	735890	368170	2025100	1410000	1882400	343610	2652000	1350300	903040
NC2B	DR1	4164800	1222900	10496000	3534800	29376000	4581300	3759000	3801900	10029000	3362400	638090	285780	2859100	1924200	309380	3305900	3289700	2706600
PRS8	PSMC5	16443000	8082800	61585000	16728000	109850000	26470000	38440000	33347000	122770000	15052000	19538000	29248000	24254000	35709000	27517000	36537000	37354000	21277000
PARVA	PARVA	34555000	14134000	77739000	22043000	40606000	88621000	44627000	56667000	61134000	77670000	26494000	140910000	100260000	83576000	27577000	96285000	136270000	85351000
DCPS	DCPS	12702000	8268900	58754000	11743000	29072000	24728000	28379000	35665000	38829000	9245500	3022900	18327000	18577000	18133000	6195100	21487000	30695000	15747000
NFU1	NFU1	1491800	2839100	4058800	889590	8295700	8560400	3686000	4302900	11664000	871950	303260	2166100	2103400	2285300	1725500	3558100	1745300	1002100
UBA3	UBA3	16747000	8641400	23113000	12086000	70260000	28022000	31635000	30557000	57606000	11054000	5506500	8387800	25483000	23491000	1508900	33610000	35055000	14896000
ATRAP	AGTRAP	6569400	2733300	10627000	4135600	14686000	6330500	9226000	8839000	18045000	2483000	946270	6796300	3037600	11455000	1539900	10290000	4707900	5070300
PRS4	PSMC1	20725000	5279000	46451000	20122000	56224000	33972000	39282000	51665000	141100000	22125000	8111100	18272000	13744000	41563000	14825000	56223000	39476000	22453000
ECI1	ECI1	26946000	8592700	57896000	15416000	46761000	30017000	55540000	22051000	82065000	14465000	4971500	28687000	18139000	40936000	6686000	38839000	26777000	17731000
CD34	CD34	18219000	18659000	25398000	54816000	9801900	33835000	25949000	17595000	17333000	46476000	27999000	131030000	102400000	51744000	34812000	91302000	123330000	133980000
SEPT9	SEPTIN9	59596000	16903000	105850000	35736000	206760000	103380000	120930000	161780000	175870000	38604000	13122000	88070000	64677000	81619000	21053000	104310000	91586000	62159000
CDC37	CDC37	33529000	18824000	64125000	32493000	133900000	51402000	51144000	74417000	146230000	20907000	7634800	51120000	49637000	42155000	11017000	67286000	57310000	41054000
NH2L1	SNU13	35610000	24498000	85733000	30698000	74906000	51621000	67642000	90994000	91072000	18944000	7860200	62072000	43546000	51252000	8181600	57696000	45917000	22115000
SCLY	SCLY	1820400	728720	3608000	1789200	2199300	2762700	1201400	3277600	4216500	350390	NA	2151700	2009000	1411600	163530	906470	2019500	1724200
DCTP1	DCTPP1	3135300	1503900	2740800	1875000	8315800	2848100	4515100	3340500	4168300	260520	2988400	2023400	1264000	1289700	NA	1442600	936640	826960
CRLF3	CRLF3	10136000	13502000	7038800	2536700	8306600	13822000	4279400	21945000	40452000	4321300	4443800	5382000	6675300	10964000	4370600	17842000	8641300	7710100
EIF3F	EIF3F	19820000	24295000	31421000	19453000	105280000	33701000	35542000	46549000	87456000	18468000	4176600	30127000	32063000	30555000	7356600	46087000	36354000	27724000
MCMBP	MCMBP	1732700	2648000	5421000	1125300	20290000	3134000	4481900	6329600	17947000	6529000	1720700	2341900	6892400	5701700	1414300	5447400	3052300	3381600
TEBP	PTGES3	64447000	40276000	100750000	48989000	159670000	69570000	72488000	115130000	271170000	45598000	12550000	79809000	58112000	80222000	24978000	90848000	83143000	69558000
MTCH1	MTCH1	5298600	1101500	6552200	2643100	3300900	4413200	5259600	7895300	11511000	1598200	NA	6281000	3236200	4775600	627710	5176800	3635500	2427500
ECHM	ECHS1	127280000	63164000	194200000	58811000	240170000	182960000	110350000	235650000	227970000	56430000	20678000	88716000	79234000	135900000	28901000	194170000	148750000	81035000
ETFD	ETFDH	7470600	3042000	9579100	4139900	9682000	5710800	11748000	9853600	16306000	5489500	1751700	6687300	3889700	5504700	1270000	8765000	5682400	5862400
UCHL3	UCHL3	15962000	18814000	44582000	12520000	59671000	27098000	24899000	47116000	61712000	15169000	8866000	23251000	19771000	27823000	9113800	41758000	19016000	16933000
SYNC	NARS1	33165000	8558800	52207000	27122000	103310000	11392000	53351000	78888000	72672000	17770000	5480300	22906000	24111000	53656000	11841000	50729000	46255000	23794000
RPB3	POLR2C	1863200	NA	2986300	1465300	6177300	1843700	2840200	4022900	3450000	723880	372690	2214000	953730	2448900	610550	3316300	2206500	1534400
NUP88	NUP88	2224900	760160	3026800	1375800	6816300	2845300	3822600	4131700	3798000	701110	213290	2953500	1390100	3350700	677680	2310300	3437500	1782900
DPM1	DPM1	14698000	5968300	29181000	12192000	25852000	12012000	18826000	14929000	37197000	9117100	3330800	8372500	16480000	14163000	3798400	20590000	14652000	9368100
NUMB	NUMB	1837600	4698300	2727500	2677700	8003900	3928900	3935800	3432700	19779000	2449300	2110600	2733100	5253700	3857700	1485400	3236600	3896800	4808300
CTBP2	CTBP2	1444700	NA	2775000	1205100	2405400	2259000	948920	646020	2674800	1577300	1262500	5079700	1290800	4762300	1870600	1746100	4145200	2819800
LC7L2	LUC7L2	4332400	1443800	9417200	3567200	17127000	10118000	7585100	9497700	7350100	2029100	579410	4843800	2794200	6479900	2659400	8683400	10477000	2663800
PHB1	PHB1	107550000	32485000	181470000	49906000	446820000	16869000	169800000	229740000	466130000	85305000	42876000	108650000	114050000	166240000	40760000	199840000	141120000	97583000
GSTM3	GSTM3	2105500	11553000	3811900	2904000	12924000	10509000	7512200	18700000	4966500	15515000	3076900	11337000	20000000	19968000	8975700	11241000	16894000	20940000
DPP3	DPP3	25210000	16169000	35108000	33133000	60932000	25413000	26710000	55399000	88424000	13375000	5109500	21929000	25714000	30546000	14085000	38000000	39494000	26585000
GPNMB	GPNMB	11444000	14083000	19642000	8451800	17933000	52029000	163860000	36131000	52114000	7588500	5083700	28979000	10487000	188080000	8360900	360080000	21709000	9780600
TWF2	TWF2	29312000	26526000	57630000	31269000	94381000	46581000	76133000	105670000	134000000	23834000	12988000	42733000	45567000	48842000	14223000	74396000	53080000	37441000
BUB3	BUB3	13122000	7245700	30788000	7315800	56179000	18009000	26166000	34232000	38560000	6206400	1799300	20010000	14246000	22891000	4630100	25197000	28287000	13111000
IF4A3	EIF4A3	15331000	5166700	32782000	6970700	67929000	19849000	39049000	41823000	50598000	10201000	1891300	35998000	21222000	22889000	5756700	27896000	24038000	14690000
RHEB	RHEB	852120	5283100	1810100	890350	1863600	1157200	4621300	3608600	5853900	373250	NA	511680	1341400	1511800	129170	1361700	1435300	843550
BST1	BST1	519290	357480	7930100	1118100	2096400	18368000	2395500	3328400	2385100	2289100	519030	24294000	10928000	6514100	2718400	5045800	9141900	3908900
THTR	TST	53137000	15362000	87138000	43820000	87605000	49253000	61283000	43886000	132500000	21849000	8902000	39436000	34631000	53765000	12802000	83815000	43109000	41235000
SMD1	SNRPD1	18805000	21266000	33632000	22308000	78925000	30864000	33924000	44958000	62624000	8784300	2124300	29151000	21807000	37044000	9625600	40666000	34009000	22251000
GID8	GID8	NA	2000700	5192400	591730	9461300	4423700	4349900	11672000	7945800	2186000	1390100	791780	3773900	2621700	2416500	6311300	4180000	3331300
EI2BE	EIF2B5	3758400	13993000	6055300	3491400	13105000	3350000	9538200	7304600	15767000	4783400	223420	9145900	2642800	9571800	1094200	10299000	5652900	1804200
CHID1	CHID1	810320	752540	1521800	1144600	1400800	1172000	1247000	2146700	1801600	2188700	1439500	5936300	958370	1835300	961110	1679600	2063400	3183300
NAGK	NAGK	31235000	25113000	62174000	34081000	129340000	62019000	80056000	135870000	201840000	24278000	6112000	63558000	47841000	118570000	9074800	98973000	48543000	36738000
GLYC	SHMT1	10802000	2921100	14678000	5841400	24434000	10210000	7034600	17076000	45742000	6518000	2575300	6769300	7401900	22688000	2455000	11936000	8842700	7874600
PON2	PON2	72423000	20024000	46612000	21080000	126820000	12290000	49595000	33804000	118130000	29055000	6478200	29469000	36350000	38736000	3289200	89096000	52942000	13021000
TXTP	SLC25A1	18889000	4783400	43530000	17568000	52990000	30773000	31410000	27534000	72635000	9402000	2159800	32173000	17106000	29467000	4059900	48716000	20550000	15263000
CD166	ALCAM	24715000	7991100	26758000	5498300	14274000	23258000	32351000	13357000	5677000	29280000	7770700	39727000	25852000	34304000	11889000	27345000	45920000	35891000
RAB35	RAB35	1449000	1238500	2431300	1260900	2849900	2326200	2575800	3733100	1632400	2171200	672870	6139400	3955600	5083400	1632100	4074500	5322900	3586400
NDUA5	NDUFA5	5651000	2625300	6962600	1784900	4481700	3609300	5619300	5569900	10049000	1683100	451210	447450	4990600	3133600	1172500	6365900	4309400	3039300
VAPB	VAPB	15078000	7704100	33090000	8144000	72684000	20769000	30383000	34994000	46860000	9020800	3082500	29601000	14803000	25394000	4469600	35757000	25097000	14056000
EPCR	PROCR	8496500	10307000	14594000	3212500	21995000	5855300	7107800	9402200	21296000	4505500	1052900	18214000	8660000	5389200	1523000	6918900	9024100	5994200
VDAC3	VDAC3	119580000	26535000	127850000	30446000	189180000	95337000	135340000	116860000	149350000	38113000	13677000	64942000	68360000	123460000	18155000	154250000	73697000	39445000
GBG10	GNG10	3853300	3937500	4545500	3424000	15665000	5058100	7418500	15967000	30079000	1573200	98143	4533800	2822300	11434000	112920	4553700	4072300	4270400
PI42A	PIP4K2A	4892600	2469500	11504000	4986400	20342000	10715000	9983000	13504000	16485000	6486000	5545600	10358000	8879200	6561400	3376800	4542100	3612700	7622600
RS11	RPS11	7325200	2040300	11934000	1611400	29205000	4088200	11313000	19078000	19355000	3154100	136300	10608000	4024900	7283900	3486700	6922600	3952600	3161000
SSDH	ALDH5A1	5127000	499720	13885000	1192700	8118800	8227500	9493700	9060200	19844000	2880400	NA	5359600	4256300	8383200	99246	14827000	5489200	4161400
SPT5H	SUPT5H	12868000	4221700	5256000	3788000	20137000	5674300	9912700	9492700	12246000	4701500	3868800	5671500	3786400	7167500	969910	14414000	5978000	3840000
OFUT1	POFUT1	4213500	1933900	17374000	3447000	31747000	8288100	14991000	11896000	18446000	5746400	1225800	13854000	8131900	11649000	1236700	13013000	7480700	5395900
TMEDA	TMED10	25969000	22258000	188850000	59749000	178400000	76644000	95277000	86924000	201800000	38724000	9831500	95982000	69474000	102780000	15041000	117850000	73882000	41076000
FBLN4	EFEMP2	3764300	5958600	46290000	5034700	26871000	54245000	18815000	28263000	12320000	10059000	3721800	32283000	16657000	14510000	3595400	17142000	15393000	8270500
MGMT	MGMT	3456000	13330000	7876900	2066400	10815000	9553300	6258800	7301000	5867400	2094400	911870	6312900	5840300	7514300	2023300	6723900	5463700	3286000
SNX12	SNX12	9437900	1978900	22961000	10741000	25312000	16067000	18662000	31661000	41788000	5087700	176570	2285900	9227700	6303700	1666300	20778000	15244000	9699600
NPTN	NPTN	8785900	11752000	18080000	6059300	21869000	15246000	19675000	22478000	11336000	14247000	4696000	40053000	30472000	39478000	8997000	31178000	30747000	23703000
RL19	RPL19	43370000	5846400	61953000	23545000	158040000	47264000	61253000	85029000	173330000	12991000	3863800	2723600	14088000	6398200	967770	8885100	939650	5420600
RAB18	RAB18	15033000	10833000	26981000	10028000	70444000	25896000	30919000	30677000	81237000	10995000	2561700	23296000	19098000	33329000	19642000	37527000	22087000	14544000
ELNE	ELANE	30041000	118080000	19849000	69099000	63091000	91285000	12929000	23295000	80289000	90902000	45518000	59769000	305180000	24176000	20865000	145970000	46611000	98310000
PAK2	PAK2	34491000	9076200	55771000	22741000	123400000	45175000	48189000	65757000	120040000	20329000	10432000	33667000	42184000	35540000	22628000	52060000	54247000	48242000
TRIP6	TRIP6	7448800	687980	10805000	3125900	33854000	12370000	18489000	13461000	8221100	3748400	815460	10019000	6452500	7088700	3613000	9212100	17470000	7768400
CLUS	CLU	74795000	90783000	116450000	97107000	58435000	163910000	78030000	127220000	130100000	182520000	152340000	216010000	222410000	178180000	128060000	151240000	152960000	150180000
PLVAP	PLVAP	2126600	2550300	2571100	1882000	2195000	1097900	3165100	5973300	3478600	2835500	1418200	2699400	276360	1532900	1740100	333220	3604800	857120
NIF3L	NIF3L1	12260000	5232700	16944000	10266000	19675000	16696000	16883000	14419000	25620000	2851200	2507000	6342700	3487000	3530700	2189400	2602800	5566100	5247100
MTPN	MTPN	25747000	25797000	21966000	17276000	85274000	25285000	31212000	45586000	53983000	19212000	17377000	17608000	27270000	25007000	14918000	23765000	32599000	25285000
DYLT1	DYNLT1	12102000	4935200	16557000	4770200	38084000	12365000	14457000	17874000	30462000	5222900	849650	14164000	11792000	11129000	3077300	19311000	16439000	10715000
KAP3	PRKAR2B	3756200	4582500	2643800	808210	3219200	2432600	3555400	3941700	2391000	6540500	3304400	6962100	5632300	3199300	1389900	5774900	7280200	4613200
SRSF7	SRSF7	17992000	8794900	55836000	27506000	124200000	48545000	54684000	65960000	113970000	23561000	6525900	60628000	41875000	44348000	10143000	53892000	47275000	28221000
CTBL1	CTNNBL1	2104700	1571000	3844800	1813400	10847000	NA	4528900	6687400	11659000	NA	800470	2515300	1871000	3539100	353690	3382600	3851500	2659000
PCNA	PCNA	31283000	14164000	62886000	15002000	113690000	57043000	73356000	71021000	84620000	41655000	22307000	35882000	56829000	31157000	21376000	49457000	28294000	33334000
CUTA	CUTA	25153000	12976000	114810000	33265000	72654000	46525000	38562000	85832000	133120000	16058000	8690900	30337000	27287000	26491000	7262300	33397000	38541000	25802000
NCF1	NCF1	6584600	11258000	23512000	4009400	10192000	13578000	21090000	11909000	42784000	4862400	2027400	12183000	6773800	20096000	2341700	19943000	14898000	5792900
EMD	EMD	5947800	904420	12302000	3810700	17728000	5500100	11223000	11522000	41545000	6707700	911400	1678800	4022900	21154000	5805000	11573000	11721000	4260100
CNPY2	CNPY2	37214000	30930000	96911000	41287000	93031000	44337000	56993000	91184000	122270000	30852000	43149000	51002000	38426000	65141000	22945000	61707000	36934000	26940000
DBNL	DBNL	42926000	37406000	80892000	46262000	209080000	63288000	85471000	80113000	188070000	45465000	9941100	91836000	66192000	69415000	15450000	70310000	87589000	56466000
MNDA	MNDA	9415400	77759000	15832000	17722000	45421000	35260000	34082000	43515000	74389000	11003000	5536200	38620000	29829000	41217000	5095100	53279000	21184000	12678000
PPA5	ACP5	7846500	4447500	12633000	6932100	18321000	16566000	89878000	23587000	39134000	14030000	10611000	28324000	11545000	329230000	19513000	195100000	21941000	7356900
UBA7	UBA7	5169400	2261300	7260300	8236800	26248000	5011800	9596800	17791000	29415000	4865300	567040	12590000	10396000	11388000	761560	11810000	8112000	8269600
IKIP	IKBIP	2897800	7981600	4860200	4086200	10110000	4305900	4883800	11255000	9145900	1168700	609010	4714900	4069600	6536900	544910	5681800	3840000	1763300
TX1B3	TAX1BP3	20331000	8919300	31693000	17533000	59164000	27436000	24576000	50371000	43647000	15220000	3187600	31700000	24604000	22077000	3923900	26148000	30744000	18418000
CMBL	CMBL	5061300	5065500	39091000	2387900	85271000	15498000	8020400	10484000	10085000	12698000	2382900	12608000	10334000	14817000	2671900	27705000	22362000	6879400
C4BPB	C4BPB	3473200	5834000	3316400	4131500	3940400	3398100	4919700	3293900	5601500	4902100	4877300	4627700	9611100	12707000	7910300	7411400	3059900	5684900
GLU2B	PRKCSH	66888000	51477000	191920000	102400000	314910000	148120000	154210000	226370000	260290000	55280000	17894000	142940000	84374000	156670000	19533000	247720000	131010000	93064000
PAR10	PARP10	115500000	117520000	36618000	448730	11763000	42834000	65864000	41945000	25522000	431120	695120	1612800	3832000	1154100	1592600	1116900	1551800	699840
TMX1	TMX1	10907000	3194500	24784000	6914500	57751000	20567000	41624000	29806000	35099000	8863400	2420700	24260000	16613000	28196000	5346300	25845000	21884000	11218000
HGS	HGS	4722500	1888600	6380300	2455900	18083000	5031500	6410200	7676400	15289000	2650600	1054200	3400700	3498500	9352500	1821700	7404600	8201000	5241700
TM119	TMEM119	2348100	1817700	15215000	2480800	11435000	13067000	10065000	6830600	5130400	8129800	2613900	22121000	13188000	14281000	4963500	15047000	14679000	13821000
RTCB	RTCB	30747000	21675000	60757000	23898000	67250000	35003000	46389000	57184000	84976000	14882000	7703100	31576000	27149000	32859000	7829100	82174000	48557000	16792000
PEPL1	NPEPL1	2474200	619750	4063700	1634800	10104000	5193400	4587500	4827500	5876800	1901200	259050	2645700	3002300	4832800	529240	3043600	5105600	3487100
RT27	MRPS27	3323800	996630	8180600	1492200	12876000	3296000	6647200	5087100	13397000	1103200	NA	3565900	1650500	3992200	305540	6136900	2316200	706480
AMPB	RNPEP	54251000	45478000	92174000	46522000	175240000	82710000	80902000	78100000	179150000	37368000	11423000	62696000	71546000	76963000	16983000	106560000	88088000	54952000
HEMH	FECH	15134000	1897100	21087000	2538500	39467000	22244000	35894000	40777000	21263000	9545200	3974100	10571000	14754000	13497000	13254000	29068000	17893000	13858000
UGPA	UGP2	50209000	38035000	150100000	39377000	169760000	88886000	144950000	98296000	241650000	45619000	9480700	102520000	92363000	107240000	19156000	127280000	95486000	45620000
COTL1	COTL1	145370000	113700000	241760000	109480000	236820000	243080000	313670000	373170000	461010000	73444000	25499000	257530000	153130000	228990000	38141000	344440000	168910000	122940000
P2RX4	P2RX4	308420	4441700	6862700	1325200	7205500	2491200	10728000	7105400	13603000	2196800	7985300	1079100	16368000	8180200	531290	12866000	2914200	33375000
HPCL1	HPCAL1	10652000	6150700	21120000	7528000	25085000	13071000	17380000	18463000	27664000	14295000	7210800	49875000	17646000	41901000	10455000	41324000	27848000	22043000
THY1	THY1	4500700	12160000	104040000	14496000	30624000	58868000	14700000	76564000	18684000	12072000	3988700	31096000	33180000	31462000	6379500	52486000	25462000	15563000
ERGI3	ERGIC3	2496600	1853000	5979600	3866900	8615300	3992100	4277000	8540400	12907000	1091300	71516	4093700	5137200	4443400	610170	7750600	3333300	1540400
FA8A1	FAM8A1	2566000	1432100	5145500	2205100	4730400	2967300	3024000	3600100	4138100	733630	230430	1935800	2627500	1916800	333410	3853100	2252300	3212200
BLMH	BLMH	13362000	7042600	16229000	6012200	37915000	19375000	17335000	25213000	49383000	4217200	255450	19238000	13214000	17358000	1140300	26118000	24213000	16004000
DPP9	DPP9	8456000	16016000	10289000	11645000	16231000	16935000	10696000	8451900	26199000	34882000	25287000	18749000	38383000	34424000	24383000	2183400	2666200	15887000
MCAT	SLC25A20	6056800	3570300	10049000	6657900	9298700	9208700	17719000	12137000	9075500	5942100	2314900	19131000	12005000	25805000	5396200	26321000	24597000	10472000
COX5B	COX5B	9883700	5119600	5469100	8842700	14230000	6257700	12095000	13371000	42178000	5920300	1765600	10519000	10730000	62880000	7160100	41874000	29740000	14010000
OLFL3	OLFML3	8414300	701410	7097700	3003200	3406900	34175000	11915000	10321000	23413000	22980000	5615000	37052000	21689000	26500000	1886000	19262000	14100000	11825000
RNAS2	RNASE2	23396000	4708100	25805000	16724000	9248800	27601000	3630900	41377000	9525900	6338500	3530300	79217000	59133000	17964000	1420200	41114000	25869000	19818000
CIA2B	CIAO2B	3319600	4096400	10567000	8644800	16297000	7325800	4898800	8053300	9920400	7770300	832300	3424600	11251000	10519000	2583900	2737800	4112200	3085300
ARSA	ARSA	10906000	5448600	16700000	15781000	22243000	9809500	24188000	9600200	19899000	12144000	4513900	4145100	7201700	6571700	8604400	26157000	2625500	14022000
COEA1	COL14A1	68029000	125870000	844050000	105620000	31553000	1518400000	132900000	461430000	107410000	187160000	27281000	622800000	575420000	125830000	41206000	244540000	257000000	88465000
NB5R1	CYB5R1	50733000	6663100	53242000	22138000	69603000	51127000	108690000	76613000	148990000	24909000	5453200	42097000	25934000	53017000	13467000	111600000	60060000	39122000
GALT7	GALNT7	5146200	1337300	7442000	2625900	24439000	10898000	7271600	6162600	7067500	12134000	4049900	23819000	16787000	13883000	4488100	2446500	19890000	15586000
PLGT3	POGLUT3	6973400	5212000	19467000	5372600	33794000	26713000	18028000	29945000	17279000	7855300	1849500	20514000	13312000	7466300	2428500	25122000	18092000	7683800
VATH	ATP6V1H	11443000	5199100	38181000	5964100	46385000	20729000	55187000	31781000	40431000	12488000	3841000	11223000	13183000	30902000	7206400	47678000	21395000	16021000
SC11A	SEC11A	5960300	4971600	13972000	6126900	14797000	8875400	11581000	18037000	24878000	4346300	1172200	11620000	6609600	13458000	1914300	17099000	8867800	5035400
UFSP2	UFSP2	3245800	1084800	3534800	1566400	9129400	4706600	5572100	4903000	9160600	8304000	681390	14606000	5722500	8040700	6477200	7009700	5816300	9729400
VTNC	VTN	60415000	100920000	75496000	47550000	48194000	68737000	72978000	61804000	45460000	95134000	68723000	90753000	78834000	176660000	51494000	193570000	82129000	61819000
CO8G	C8G	5451600	39227000	14066000	14236000	16870000	12714000	4145000	22803000	18665000	28254000	26392000	24581000	39724000	24987000	15838000	23092000	20935000	24997000
FABP4	FABP4	19327000	6250900	41039000	7075100	26824000	107040000	60494000	29587000	48878000	49378000	16910000	57346000	73892000	30444000	20637000	121510000	93904000	70706000
LGMN	LGMN	21450000	7483200	48497000	22803000	38805000	22531000	85830000	40936000	85750000	5345600	2922100	11236000	15746000	42451000	5040600	131190000	20250000	8374400
TACD2	TACSTD2	43296000	10288000	8982100	8816600	148630000	16953000	16416000	25311000	63095000	11327000	6089500	41294000	13294000	15804000	13480000	17957000	44148000	58340000
NUD19	NUDT19	1844000	1230900	975900	1270400	3864300	1764300	3186500	2078400	6130000	2788600	2802100	6324400	4065400	4493600	2050000	4729100	2342700	4845500
SGCD	SGCD	1843900	2382600	9770100	1819800	6099300	10224000	3329600	6161000	7149700	7969300	1717800	13173000	12248000	11805000	1816000	7330900	12992000	6129300
PPAC	ACP1	50059000	11209000	53343000	24039000	103840000	39371000	67297000	60252000	120180000	37166000	23105000	46705000	29175000	73224000	18722000	51337000	31960000	32250000
NDUA9	NDUFA9	20604000	5604500	38431000	15048000	20730000	25242000	19496000	34334000	71289000	5782600	2691100	12529000	22543000	23888000	5425300	43153000	29687000	17056000
HEMO	HPX	559550000	779580000	776350000	522990000	582590000	988020000	633330000	1117700000	1199500000	1550500000	1108700000	1239700000	1706800000	1105000000	790530000	1312100000	1144100000	1066900000
ECH1	ECH1	55574000	20922000	66483000	36068000	132710000	79890000	145050000	90181000	149230000	17688000	10195000	88531000	51549000	89926000	13230000	113760000	77884000	41817000
UBXN4	UBXN4	9976500	7224900	19481000	13125000	41935000	17239000	19149000	27439000	27895000	7192600	3068600	21201000	13769000	16486000	3836000	20846000	20519000	12375000
RBBP9	RBBP9	14676000	4866400	38392000	10650000	51373000	27670000	25147000	41422000	64752000	18039000	2568400	19852000	21994000	25933000	3815400	29037000	36523000	24097000
RETST	RETSAT	2433600	NA	4937600	1057100	4944200	1316600	4207500	4184200	11165000	1153100	318110	1886000	1266100	2889500	284900	5033700	1857400	970740
LRC47	LRRC47	13051000	3595600	26189000	10466000	45065000	18890000	18649000	18920000	31496000	7272200	3871600	18014000	12836000	13833000	5871000	20550000	24600000	14966000
MBOA7	MBOAT7	12709000	26476000	15337000	8631400	46895000	19245000	42239000	24854000	35637000	19407000	6954700	22024000	12627000	20837000	8401200	30443000	18797000	12246000
ADDA	ADD1	12351000	11459000	47553000	16423000	34994000	47524000	33979000	42028000	55671000	52074000	38614000	39269000	60697000	43410000	34321000	52999000	71169000	69109000
1433B	YWHAB	96579000	139860000	205930000	116800000	273090000	200610000	247910000	261320000	289170000	105150000	44644000	172690000	159580000	155160000	46419000	220150000	174250000	122950000
GPX4	GPX4	27025000	14272000	33767000	19096000	84786000	45884000	37555000	45389000	74467000	23016000	10564000	27092000	28364000	42169000	16366000	30026000	35446000	37910000
RET4	RBP4	19191000	14365000	23607000	19603000	10004000	20647000	14044000	23688000	30779000	88646000	36993000	10910000	78596000	29481000	20042000	41312000	35141000	33781000
MIME	OGN	29200000	31195000	48776000	4930700	10644000	249280000	58778000	34300000	14883000	89309000	40811000	102980000	164880000	61900000	12217000	120690000	95875000	44324000
HNRPR	HNRNPR	35516000	9946400	146800000	31953000	170600000	93161000	86959000	55611000	117430000	27159000	13045000	85209000	50046000	94708000	15746000	96887000	71421000	37839000
SASH3	SASH3	272710	826690	960790	666090	963770	864430	437780	1739700	1568900	2150700	835990	1048400	818300	2162800	13946000	1897400	710860	12266000
ACBP	DBI	24952000	14493000	39646000	34886000	71192000	29170000	31187000	57584000	163120000	16627000	5047800	30300000	34011000	68537000	5779400	64429000	47509000	35647000
PEPD	PEPD	20005000	12066000	27758000	32880000	69824000	42861000	46775000	55909000	53427000	21975000	9410700	23373000	40654000	30181000	10243000	49824000	34805000	18499000
HINT1	HINT1	20782000	10467000	64810000	13801000	54362000	49934000	35819000	46547000	45683000	37027000	36490000	54789000	48155000	78012000	25317000	80763000	90304000	66373000
VATA	ATP6V1A	48362000	43079000	64113000	39421000	110100000	76049000	116820000	96837000	204970000	35387000	16500000	59685000	62040000	100530000	22075000	134160000	58862000	40816000
LUM	LUM	221320000	242160000	389090000	97926000	144990000	914980000	353110000	388160000	387990000	597660000	162280000	818570000	985000000	327940000	79069000	958430000	501520000	301330000
IMPA3	BPNT2	4729300	2602800	13716000	3370600	10590000	4429900	5871600	10767000	27641000	1743300	341600	371610	2523600	2433300	695570	6274900	4112500	2177900
COPZ1	COPZ1	33809000	6462200	38495000	19184000	75770000	23247000	42796000	33961000	53954000	29591000	1544800	53631000	40898000	27186000	7590000	26582000	17191000	13435000
MACD1	MACROD1	7873100	742600	11993000	3256400	10856000	8633700	19379000	4752700	28529000	5651700	828110	5916700	5905200	8572200	2274900	5052800	7935600	7767400
CATS	CTSS	9672900	11308000	15527000	13665000	31513000	34609000	77480000	29521000	73156000	6047200	2600200	20081000	11934000	57420000	6715900	76440000	7112100	8806300
OSTF1	OSTF1	24628000	35873000	62005000	28988000	62884000	51653000	73893000	90768000	144480000	16933000	6350700	54026000	47416000	67852000	12242000	85504000	60143000	32671000
KPRA	PRPSAP1	5475200	3257200	15685000	2544600	26812000	10045000	14402000	16525000	18424000	4580900	5373900	11648000	7558100	10673000	5597000	13047000	10816000	6229600
FBLN5	FBLN5	12577000	4338900	164820000	4102500	1492200	286590000	52693000	60739000	12678000	29960000	10319000	98868000	47785000	58256000	10452000	57865000	76482000	10511000
VTDB	GC	163530000	368050000	170370000	211980000	101430000	306970000	141500000	356990000	253740000	482990000	246400000	175630000	514220000	344830000	304350000	253820000	408510000	377280000
FAK2	PTK2B	1152500	842450	1376300	917460	1363700	1400500	1511700	3180900	2730300	614260	542850	797610	1235900	2079600	260500	1458400	1764200	913480
SODC	SOD1	2985700	4285000	5842300	3616100	6827400	9868300	7616400	5787800	13276000	12000000	7548900	5384000	9798500	13140000	13585000	6308000	8296900	13752000
DUT	DUT	1983400	1059600	6576600	1299400	2586000	4424500	7557400	4918100	2792300	4018800	1531400	1484000	7198200	22211000	12380000	15035000	228660	16249000
NDUS5	NDUFS5	12739000	4503800	24596000	3388200	17520000	8100400	15411000	19953000	43325000	3837900	714940	3729900	3320200	15281000	1621300	23006000	8522700	6413400
ABLM1	ABLIM1	1868500	9862900	747460	800520	2249500	934150	1205800	2137600	5223600	2364200	1054800	23952000	17796000	4813100	8203600	3424000	19678000	3301600
SPS1	SEPHS1	12187000	7718400	25248000	8075100	45469000	16516000	22253000	14426000	49688000	6927800	2473000	22601000	15232000	20942000	4257400	28038000	20524000	14313000
TSTD1	TSTD1	8107900	122690	19480000	2867900	8585600	8694400	6929500	7754700	19011000	1394100	387420	2700700	3279300	3982500	1130400	3564500	3472500	3066100
QCR9	UQCR10	9333900	5276000	12425000	6340400	10431000	6244700	5119400	10853000	48026000	3453100	1814700	11918000	6714600	15081000	1705800	9154900	7454000	7779100
ACE	ACE	16763000	13585000	10699000	12979000	19736000	15269000	17167000	11092000	29483000	16878000	8973200	33722000	23275000	21713000	6084200	43645000	38599000	24584000
CNPY3	CNPY3	8390600	2966800	12106000	5300500	21538000	12111000	16086000	23025000	26677000	3088000	697960	1772400	5732300	24503000	2568100	24160000	14410000	9653800
GET3	GET3	15822000	10065000	28304000	12832000	39407000	22022000	27193000	28757000	62988000	15426000	9664400	30697000	17775000	23938000	7967200	24730000	20628000	16339000
SAR1B	SAR1B	13743000	2857700	32795000	8946500	28050000	13943000	32083000	42223000	85530000	7393900	2558200	1358100	12661000	9160600	3140300	22321000	12010000	7504900
ARL8A	ARL8A	5610100	4665700	14493000	4927700	11109000	11976000	11256000	12819000	22356000	6288900	1672500	27191000	11020000	36703000	5864500	31904000	18541000	7410600
SRPRA	SRPRA	5392400	4907800	19642000	5932800	13827000	15215000	19163000	14311000	35660000	4355400	2445200	17818000	19795000	5533500	2312200	17278000	12361000	8893800
RS13	RPS13	39021000	5218000	61640000	21248000	220240000	25380000	34828000	25386000	239550000	9055600	939790	44436000	37502000	17672000	1082000	33254000	36176000	6318300
TSN9	TSPAN9	3365100	1961100	7065800	2149800	15058000	10977000	6185300	7461600	7934400	7632300	3371400	22149000	7239700	12597000	4065900	12934000	11594000	10098000
LTOR1	LAMTOR1	11059000	3313800	43390000	6919600	83858000	18503000	54713000	29657000	78665000	19332000	10649000	14876000	16579000	56901000	11511000	52947000	25222000	16542000
TSN4	TSPAN4	2503300	1096200	10124000	4768900	21541000	10649000	16019000	15931000	29213000	6240700	3124200	6279700	6136600	9021600	3979500	9623800	14267000	10097000
COMD4	COMMD4	1678300	626400	2965500	1590500	6628600	3192500	4550500	4961300	6651400	1561500	NA	1666800	2769400	4136600	314050	2198200	3302800	2178900
EFNB1	EFNB1	606230	3374200	828130	1171500	1941400	714870	764600	454860	930250	1706800	12566000	6119200	2316800	2472400	1220600	2740000	3486800	4500600
QCR7	UQCRB	35319000	10358000	40869000	16748000	47088000	28950000	36788000	30546000	71565000	13261000	3751100	30046000	21038000	45212000	5767700	51132000	29303000	17478000
MGST3	MGST3	123830000	12853000	340540000	46315000	338930000	157510000	247310000	156770000	158630000	104750000	42154000	105830000	82798000	222830000	44526000	239480000	143890000	93442000
SFTPD	SFTPD	15302000	4287700	8000600	2247500	10554000	8203100	12577000	11851000	19895000	58110000	2517500	19351000	12927000	15395000	3744900	23686000	38698000	20509000
RAB3D	RAB3D	1655700	1068600	72300	3732500	4100800	2677600	1946100	3677100	7568300	1245500	NA	603930	1326100	611470	134020	3450700	1187300	1879600
CUL2	CUL2	4693300	850650	5423500	2300900	8561900	4493800	7533500	7726500	15070000	3459300	1244400	5200400	3391700	4275400	1291700	3707000	11543000	4730700
TBC24	TBC1D24	4433200	12531000	3996700	2397000	10687000	2246400	7134200	8313000	31399000	4309800	6082800	37587000	3512300	10096000	2045200	10617000	41149000	5697300
LEG9	LGALS9	7405600	2721500	9228000	6076200	8414200	6448800	14466000	13110000	21536000	604340	NA	2681000	3102800	14756000	204260	13329000	2629700	2010000
DHRS1	DHRS1	2860800	3880500	15473000	7353800	12650000	10951000	24639000	14520000	19485000	3724100	2164700	10110000	10978000	10601000	1025300	16603000	12412000	9187100
ATPG	ATP5F1C	26855000	6842800	50363000	19437000	48696000	30407000	44221000	30197000	44676000	11204000	3653800	32786000	17786000	42019000	7349100	45910000	29635000	17143000
NICA	NCSTN	7631700	7374300	13643000	4676700	18848000	7530400	17130000	12479000	20469000	6051500	1486700	9649300	9199900	12288000	3041200	17804000	9854900	6174600
SAHH2	AHCYL1	7766700	2460000	14471000	10520000	27455000	12327000	16602000	17289000	45492000	9011000	1865300	25068000	12939000	13610000	5688500	14519000	11568000	11979000
RAB10	RAB10	4093100	297700	4126400	2877500	28338000	8147500	14592000	21616000	NA	5947300	3424700	3705600	5076500	8436400	NA	11858000	13050000	6406100
PRKRA	PRKRA	17278000	217290000	20589000	6099100	23914000	14804000	24725000	19323000	17163000	6611100	12030000	96726000	10813000	26743000	11843000	16928000	20366000	46714000
SPB3	SERPINB3	1966200	8711200	2164400	26442000	3733300	1004300	2313100	2190800	883350	4120300	1238400	1414600	2302500	1610300	8656000	921080	1104000	553380
VP26C	VPS26C	1996700	954740	5169600	2113900	6818800	5282300	5591500	5958800	8078100	2215500	401100	3708500	2019500	4667300	1614400	6489700	3740100	2201200
CSRP1	CSRP1	130050000	22173000	338070000	64088000	102980000	460100000	188040000	225530000	105320000	287910000	109000000	141360000	274460000	81974000	31732000	40653000	109720000	52283000
RM44	MRPL44	3871100	2394800	8667300	934580	10377000	2358900	3382600	3792200	10860000	240550	2068200	17534000	2516500	3309800	NA	3200000	1357000	566470
RTN1	RTN1	43216000	12823000	3946100	25142000	6126900	3658000	7418900	8830400	3694900	4362800	3608700	3544800	5810000	7548400	6410500	6592400	7717400	9385500
TPP1	TPP1	71890000	42296000	152100000	51472000	115060000	101760000	309750000	134050000	211990000	35400000	36868000	17733000	65035000	66279000	41298000	444570000	76964000	37649000
AIDA	AIDA	5500200	1651800	14606000	3725500	21544000	11080000	10072000	13212000	16433000	4964600	1234100	14927000	10406000	7903700	1723600	7438500	11685000	7278600
PHP14	PHPT1	45460000	24085000	84809000	45619000	93267000	77056000	114420000	155330000	103320000	43303000	18780000	57893000	62932000	69272000	23793000	84560000	98406000	54886000
MEAK7	MEAK7	1266200	1071400	2072900	1284700	4714700	2266600	1928400	4145200	2579300	596150	149870	1200100	924370	503360	186620	1653900	1619900	652130
SNF8	SNF8	319380000	342170000	7012900	4542800	54021000	10798000	3810700	7286600	137950000	1962600	1489300	10604000	5588300	5712900	2833400	9341200	5983900	2303800
5NTD	NT5E	30920000	62228000	74932000	30879000	292740000	13489000	70572000	38489000	75071000	8856600	22568000	85697000	75141000	80715000	19380000	82245000	66627000	36259000
PMM2	PMM2	11057000	3354900	17382000	8931600	19353000	4118100	9929900	19542000	17829000	6690700	1570700	6881200	11787000	8230100	4017000	23159000	9552000	5382300
EIF3J	EIF3J	4264300	1398800	3966200	2191900	10707000	3988600	4976900	8128900	6485700	3186300	1204900	164460	1055400	4841700	1154900	1167200	17944000	1242700
SEH1	SEH1L	1476500	NA	6813900	2516700	2333600	6682600	5903500	1380600	19878000	1874600	357300	6375600	3880700	5659000	144570	6579800	4391300	3354200
CD81	CD81	54204000	20849000	131120000	29803000	74229000	170780000	114490000	95044000	188230000	126880000	32497000	205380000	180940000	160180000	52621000	137710000	220000000	149020000
FBRL	FBL	10130000	12347000	45283000	8527300	24000000	19402000	21385000	29410000	32151000	5745700	1843400	33376000	15872000	19452000	1669200	27683000	20574000	14569000
TIMP1	TIMP1	2508300	24070000	4745800	7437500	8515600	12996000	4883800	13101000	15289000	4509100	1749600	8783200	10626000	9153100	2523100	2078800	15420000	10155000
CHSP1	CARHSP1	29451000	8536400	77104000	29344000	78986000	81930000	65160000	25212000	35442000	58322000	32712000	59514000	76449000	55118000	41435000	96011000	103020000	97487000
ADIRF	ADIRF	838230	213410	9573600	671170	8426300	7792100	6304100	4616500	6511400	9398500	6588100	1123800	17760000	5785600	9828900	3436200	25633000	54033000
RPAB1	POLR2E	4451000	3453900	10130000	2604700	26743000	7075300	6147700	4957700	20209000	438970	8332700	2239000	3338000	2737700	6065200	7983900	3163300	2200000
RENBP	RENBP	1827200	3461500	4589700	1206900	3182100	4862200	6821700	5376000	4278300	10959000	3375600	5574700	2647500	7327500	1806900	10891000	5235700	3334300
FACE1	ZMPSTE24	6047100	4207000	9632600	5308200	14381000	8077200	12639000	15178000	27623000	3774900	667300	11867000	10855000	14111000	1052400	16484000	8676600	4353200
GBG5	GNG5	14771000	4544800	27259000	1072900	153250000	37681000	58497000	64329000	106810000	6414300	10329000	45519000	34098000	79383000	10886000	49201000	48305000	42228000
EXOS7	EXOSC7	3472300	1296700	2116500	3177700	4780200	3002000	1390600	6817900	1941400	748560	411990	661760	1358000	2514400	436900	2585700	1509800	695700
DLRB1	DYNLRB1	15167000	5306600	36300000	15745000	86293000	26324000	26839000	31754000	56151000	15976000	3918500	31362000	30829000	34660000	4846100	31607000	35016000	21276000
DRG1	DRG1	6113600	2438800	13428000	5302000	36980000	10340000	20330000	20467000	37420000	34550000	11635000	6770100	5522100	5570400	18970000	12875000	7467300	3489700
CATG	CTSG	6143700	106260000	27296000	20660000	33799000	65920000	8992000	29930000	124970000	33228000	11628000	147080000	108630000	44648000	13386000	98327000	71175000	78194000
LHPP	LHPP	3330600	5543900	14085000	4470500	10093000	24352000	17573000	13565000	35029000	6457000	4979400	8884100	14531000	11954000	5152000	14011000	14738000	8854000
PFD2	PFDN2	9997700	6475400	10615000	5602700	34292000	15466000	15198000	16558000	36459000	5414900	18510000	11298000	8519500	9120000	1983200	11027000	9111300	7332200
SRSF9	SRSF9	3215200	5116600	9420900	4772600	17225000	9192300	11160000	11546000	36045000	4801900	2032600	19551000	6144100	10841000	7433900	11773000	6606600	6229000
STRN	STRN	4019300	3120400	8938300	3481700	11281000	7847200	10587000	10778000	23075000	3369600	2393300	10957000	8084900	8125400	3808000	9417600	8423200	3762500
MIC26	APOO	4049100	756140	7511900	1846000	8949800	8944500	9505800	9185400	13092000	1185600	1014600	4904400	513620	7573900	973510	7510300	4324600	2728500
H1X	H1-10	13504000	10895000	52900000	7971500	51195000	29791000	27013000	41093000	53168000	11984000	4864900	9496600	22036000	14278000	2618400	15076000	13580000	11078000
FBLI1	FBLIM1	2452000	2371600	17113000	4193400	9477200	18911000	10759000	19584000	12073000	3257100	1180400	7414400	8393400	22117000	2893500	13000000	6796900	3256200
BAP18	BAP18	12406000	10004000	16747000	9522100	33439000	22754000	17340000	26761000	54726000	2983700	5554000	28926000	19341000	19674000	4152500	27003000	20773000	15224000
ARM10	ARMC10	36657000	15621000	21259000	8089900	28161000	38157000	30794000	48426000	68868000	9229800	4167300	5416700	27549000	24300000	78177000	47737000	6385600	5947200
KAD3	AK3	31644000	11500000	53868000	14590000	44930000	39618000	67109000	53143000	61140000	14507000	16558000	29842000	35693000	25590000	7750600	62878000	45699000	28544000
RD23A	RAD23A	8294400	4941300	21427000	9443800	15235000	7298100	6357200	3194400	13186000	10311000	19725000	7165200	10068000	8411700	18417000	16869000	15127000	20180000
PROD	PRODH	564420	251850	29074000	415630	4689000	2874800	5569400	1042800	13945000	1804600	1467800	4782200	3493400	3341700	654070	12694000	4235400	1600800
MLEC	MLEC	31619000	29654000	70243000	43065000	61644000	62623000	53230000	67243000	134320000	39159000	20367000	54641000	24675000	59651000	25499000	76952000	30175000	61199000
GOSR1	GOSR1	4654400	325890	6673900	3812700	12250000	3175500	5745600	9015700	21537000	1584500	1004500	1226700	946140	4248000	476560	3433800	1975900	775380
TM109	TMEM109	31155000	31429000	60735000	29709000	72906000	61449000	49134000	62799000	96841000	49310000	24701000	117810000	76533000	121330000	22613000	126090000	85270000	74985000
NXP20	FAM114A1	15678000	6311600	16964000	9846900	40853000	12973000	20748000	27209000	25596000	9716500	3593500	17248000	17988000	10909000	5859200	15329000	30013000	14571000
RAGP1	RANGAP1	13728000	26293000	41019000	7216900	80949000	14179000	36171000	25395000	67124000	8904500	3721100	104350000	6944700	7218700	9292000	14328000	11554000	18527000
CHP1	CHP1	2629900	2280800	6208000	2000700	6530400	3594700	4840500	5227500	7558100	2061100	1188400	2974100	4151800	8594200	550930	3105900	4926900	1561700
HINT2	HINT2	22779000	7590900	52688000	10772000	49449000	35247000	59442000	42868000	76020000	19529000	4134700	34387000	34331000	40351000	9612200	51373000	37487000	23363000
DHB8	HSD17B8	6767800	2496700	12076000	3087700	12244000	7412000	5578500	7558700	10871000	2368200	906350	9274200	5489900	10218000	1735500	9203900	8180000	1208500
6PGL	PGLS	51665000	24163000	94910000	51452000	115610000	87656000	89085000	135230000	219070000	77968000	29155000	66884000	80768000	66584000	23477000	98055000	102260000	75075000
RAPH1	RAPH1	5671700	956180	2736300	1752300	6622500	3308000	3654000	3211900	8354200	2287900	1106800	2723300	3524400	3395900	1619900	5560700	3162300	2510900
NB5R3	CYB5R3	124190000	29380000	233530000	64583000	209030000	193540000	245340000	211570000	253350000	154960000	56715000	324280000	232400000	303650000	74022000	392600000	408060000	240130000
CCL18	CCL18	13396000	6467500	61725000	12063000	17126000	16244000	20615000	27434000	34032000	4443100	6008100	9048100	693110	18263000	2808700	33295000	13623000	4897300
LYAG	GAA	36705000	18935000	61877000	31074000	273560000	61050000	115570000	54836000	80570000	56802000	18801000	82545000	37091000	73309000	25529000	112360000	77420000	41541000
CK5P3	CDK5RAP3	12151000	7455500	24106000	17025000	41517000	23809000	21191000	27882000	50569000	32585000	NA	8476500	8690800	17154000	22931000	18644000	17225000	35898000
KPCD	PRKCD	2649300	6085500	2444400	7017200	3251300	4538200	3084100	13969000	8149800	7304300	3111700	12620000	6479600	9675300	4626500	10089000	9440200	8009300
COMD3	COMMD3	3520400	2618400	11379000	2944600	17485000	9716700	7374900	5128900	28498000	3578800	536440	7360400	10618000	13926000	1196300	9208200	11786000	5404300
TCRG1	TCERG1	1056000	777940	1473800	NA	3516400	423060	2313100	2190800	764600	3463100	1731500	4799600	2320300	2618600	2639500	1642700	1370000	1891400
CPNE1	CPNE1	13664000	6841800	35212000	17051000	90078000	38426000	34727000	46643000	43675000	18556000	4879600	33672000	35289000	29295000	10172000	38889000	34514000	29295000
RL18	RPL18	20546000	7853000	56175000	36479000	140010000	17911000	57397000	61678000	171800000	12448000	32720000	38526000	1507600	48009000	2499700	15549000	25870000	8291000
DNJC5	DNAJC5	2990700	4075300	10290000	2907200	11174000	4545500	8816200	9038500	6881900	2969100	1032300	11373000	7043900	17983000	2433900	22307000	12586000	6653000
ABHGA	ABHD16A	3839100	1988800	8185800	1625800	6821500	3678400	8217700	8047400	13253000	2730800	409690	8897800	1199000	7571500	989970	9952400	6313700	2076200
VAV	VAV1	1380100	2648200	3296600	1812900	3570900	3933600	4417200	4471200	10676000	NA	4035700	5164400	4399500	3174700	222860	6386600	2363200	368630
CHM4B	CHMP4B	18999000	12565000	55644000	27899000	127200000	30833000	40177000	45591000	34691000	24951000	10826000	20455000	31585000	35400000	14228000	51319000	50343000	32972000
STAM2	STAM2	433520	205930	3213200	232140	4800300	981330	2557400	1055400	3326500	5974600	368470	2416200	1118000	788820	1363400	682260	1137900	9428300
NDUAA	NDUFA10	15330000	3031100	16800000	10816000	9952500	15663000	13698000	26341000	23355000	3033600	2056100	8747900	4628400	19526000	3206600	26780000	16793000	12829000
GRHPR	GRHPR	64304000	22804000	142910000	38596000	155280000	84097000	99581000	91480000	199730000	58917000	24130000	101690000	81943000	95114000	19964000	85204000	102070000	81979000
CLPT1	CLPTM1	5825800	7680600	10751000	4741000	24397000	9898300	13609000	13620000	26246000	3730400	4517000	6875700	8574100	10407000	8640200	13250000	8799400	19952000
WDFY1	WDFY1	4277500	2731500	6555500	4089100	7180400	7919000	6510400	10769000	19715000	2541600	1718800	7366400	4889200	8667700	2525000	9235900	7697500	5983000
GSHR	GSR	117650000	41477000	247570000	79414000	155220000	139470000	218880000	112270000	187290000	65562000	29793000	146650000	104060000	150810000	49136000	155920000	140070000	101590000
ITA2B	ITGA2B	1665000	5885300	597900	2837200	7554500	4042900	4527600	6071400	8411900	2027700	7932500	8211300	4605800	8275600	7611400	3124700	2143300	13322000
ENDD1	ENDOD1	13112000	4725500	16527000	8559600	47571000	9909100	24538000	19708000	42075000	9051200	4930800	26909000	14109000	21072000	5813900	19266000	19442000	15247000
COMD2	COMMD2	4907500	8768200	12542000	2676600	15477000	6272200	11985000	4161500	8723600	4581200	2437800	5772100	6923100	4629700	2148200	13399000	5102300	10031000
UBQL2	UBQLN2	950590	1969100	4158600	2230800	10863000	4432700	3719600	4705200	24653000	6810400	227810	5498600	1307500	16238000	597690	4577700	1986200	4790900
CPZIP	RCSD1	1219700	2596000	3074900	1591000	1673300	4319000	2935700	6192000	6750600	937470	1609600	3755400	2297200	3006600	642860	2599700	4193100	3150500
SUSD2	SUSD2	35170000	3379700	33717000	6839700	82933000	474620000	54629000	20561000	143300000	165370000	46790000	314160000	125430000	62420000	73518000	73948000	171390000	135980000
NAA10	NAA10	4159900	2572600	5551000	2727900	24383000	4682000	7846500	6439700	10691000	1853300	2593300	14023000	2736900	24094000	7426000	14061000	17954000	9656300
SPCS3	SPCS3	6278500	3753200	22684000	17084000	15026000	14377000	11981000	12958000	41604000	3346500	1439000	14645000	10457000	13003000	1895500	15684000	9418000	4956700
CATB	CTSB	357430000	243020000	345240000	298490000	763330000	324270000	809750000	484710000	877350000	41401000	28825000	172190000	185460000	1015900000	94090000	1486300000	194750000	80893000
RIC8A	RIC8A	980550	339200	2252900	781480	3029700	1243100	1709000	2323100	5425700	863140	508420	294460	1557600	1296200	NA	1135000	1694000	617480
SNX5	SNX5	24726000	6939700	43340000	16360000	41014000	38954000	40002000	44824000	76387000	21763000	4123700	24553000	30655000	36691000	7460100	58873000	34471000	25436000
VATD	ATP6V1D	4702800	1603200	6673900	2347000	15040000	6508600	18154000	14050000	20566000	790980	11509000	2093200	2802100	12049000	17809000	10978000	4688700	3097200
PNPO	PNPO	7960100	6335900	13966000	8625500	63662000	16467000	21080000	28399000	14393000	8372900	11430000	9747300	16621000	23948000	5920100	25417000	19004000	12429000
CO1A2	COL1A2	732230	3220100	2478800	1525700	3834900	3694100	2279400	14644000	7442300	1794600	738330	9444900	1727700	2114800	497730	3455700	2826000	2052600
DYLT3	DYNLT3	12200000	5687400	19320000	16498000	27926000	22490000	17913000	27625000	24209000	21745000	11286000	27847000	21731000	25186000	12671000	39341000	43825000	32362000
IFT25	IFT25	1127800	926720	2489300	1947600	3158400	2181300	2261200	5076600	7689800	949690	396870	1252600	1895200	2784100	1044100	5805100	1863500	2354400
CSN8	COPS8	14043000	8639300	22332000	12366000	41970000	19914000	22875000	32239000	71328000	22309000	17210000	37860000	10288000	19435000	11760000	21784000	22358000	18110000
ESTD	ESD	93567000	33767000	307670000	57411000	195480000	169580000	96021000	147650000	231340000	102790000	45041000	92682000	117910000	91121000	47186000	167390000	187160000	131600000
RLA1	RPLP1	163720000	82857000	486640000	179660000	647400000	235320000	227190000	361780000	652680000	208860000	53201000	113450000	686440000	226090000	61905000	351240000	391130000	148630000
CD14	CD14	21137000	31526000	52718000	15845000	74339000	61380000	101070000	59474000	113550000	34471000	18215000	47012000	43713000	70520000	15442000	96211000	39800000	26440000
UBXN6	UBXN6	4746900	2765800	15796000	3768500	10863000	9209600	9409400	13670000	19261000	4970700	3855900	8134300	9541400	9891900	2640100	6720600	10650000	9717700
PSB3	PSMB3	20271000	46397000	27554000	15108000	47892000	29948000	27642000	40206000	61539000	11968000	4460900	41856000	35599000	32495000	10250000	27140000	51023000	19385000
RAB7A	RAB7A	56558000	41357000	105380000	42311000	167820000	104600000	113910000	101270000	249240000	37938000	15781000	119760000	65258000	139680000	20831000	174280000	94347000	60062000
HRG	HRG	52716000	64846000	69135000	35030000	74235000	53249000	48197000	80546000	114240000	130520000	91239000	26630000	93093000	90076000	68255000	98862000	108070000	92247000
CCDC6	CCDC6	11393000	4503300	14623000	7040400	28610000	15567000	16101000	13435000	34558000	6681500	7624800	24950000	6925900	15671000	6276800	12679000	10261000	17063000
WDR5	WDR5	5876900	10840000	10649000	4215800	18370000	8532400	11492000	13020000	17986000	4188600	7158600	11606000	9612200	8690300	2497000	13584000	11009000	6590000
PGDH	HPGD	12155000	806680	15637000	5226000	5097800	3450900	5377500	7002400	6830100	13851000	3108400	16162000	8887600	17410000	1912200	19203000	21646000	8265000
MUTA	MMUT	7707600	1807600	16431000	3984100	13217000	6300800	17236000	11152000	32244000	2138600	7158200	5645200	6272600	10135000	1245800	11081000	5862100	3088000
CRIP2	CRIP2	186470000	19096000	261670000	65592000	189230000	109650000	159270000	159060000	141950000	278290000	93451000	64759000	261370000	102150000	21147000	62655000	47157000	28564000
QRIC1	QRICH1	1277500	2385100	4701200	924090	4651200	7850400	2081800	9527000	7247700	486550	887860	837070	2777000	1137700	427160	4574100	2340100	1001200
ARF5	ARF5	10768000	6079200	10761000	4915600	42969000	38511000	37208000	17728000	32557000	5939900	2785200	17616000	19391000	9694300	6026600	13964000	38878000	18341000
SNTB2	SNTB2	4041700	1741000	18293000	2935400	5304900	20654000	11754000	15857000	16266000	8568800	2339100	26159000	22386000	16870000	2971800	14729000	21505000	14516000
MYL9	MYL9	22473000	7453000	91586000	18874000	26041000	106740000	69917000	70330000	45032000	92961000	24239000	60300000	88773000	87336000	22296000	69874000	119010000	50596000
RAB32	RAB32	4421900	NA	6921100	3454300	10291000	7259200	13600000	15322000	5915700	2624000	1085900	10097000	6341900	29897000	1802400	20251000	10533000	7442300
RPAB3	POLR2H	NA	2323800	1164800	707110	1426500	1338700	575400	1871100	147530	1731500	1443000	3090600	4749400	711100	2214500	1779300	473760	1670500
MK14	MAPK14	6295300	6579800	8601300	3905900	15525000	6133500	5655400	9495800	20814000	11320000	4695100	9194600	16822000	16302000	6904200	18376000	13795000	13768000
WDR1	WDR1	184190000	108770000	254880000	100160000	423510000	290300000	345960000	483180000	544480000	197330000	67498000	331290000	243320000	360480000	101730000	324280000	253060000	163490000
SORCN	SRI	43772000	22505000	100480000	64775000	267550000	80700000	132140000	87211000	208440000	55149000	28604000	104450000	71516000	124950000	47914000	105390000	116020000	98773000
ACY1	ACY1	4065600	1566900	7170200	3145400	6409200	3412400	5882800	4212800	11033000	2226000	169630	1186900	12369000	3265100	9804200	3835200	1381100	815790
NCEH1	NCEH1	11118000	15232000	22689000	14109000	73865000	25806000	70046000	48397000	77723000	12617000	4177700	17729000	21963000	65538000	8543600	94907000	29200000	13662000
DNS2A	DNASE2	7809600	2551600	7757200	5247900	11411000	6597300	15384000	13113000	27469000	2442700	1092800	7671700	4467700	18408000	2011900	23822000	7023900	4217600
CO8B	C8B	7832000	25845000	23539000	12553000	8127100	19164000	13863000	26772000	12987000	8602300	7359900	21833000	17400000	12348000	6528200	15800000	11430000	11453000
IFIT3	IFIT3	8832500	4940600	15494000	4930800	14220000	6939000	8176200	22153000	50179000	6722200	1752800	22317000	11092000	16737000	5159200	11081000	16149000	10684000
PROF2	PFN2	1888600	1610200	11539000	3246700	29760000	15549000	12748000	19465000	7486600	5415900	298460	12886000	9757700	8045300	3536300	13355000	15438000	8671100
KAPCB	PRKACB	1879800	500130	6229300	1145200	5322000	6378400	6551500	4389800	8238000	2829000	465410	3729300	3560300	4470300	766320	6653800	4864700	3221800
RCC1	RCC1	14355000	2985000	10910000	2470800	15468000	5168600	29921000	7630900	6623100	3210300	1231800	15733000	6205700	10845000	2164800	20665000	8149000	3712500
IPO9	IPO9	5073400	5806200	24793000	2631800	67809000	6688000	18600000	16618000	42340000	10900000	2850600	33349000	23591000	4649900	2744300	53903000	7197600	4237500
HEBP2	HEBP2	21180000	20064000	19605000	24673000	24113000	31129000	17421000	35960000	23687000	20236000	10297000	62034000	32648000	33674000	13432000	35931000	49515000	31247000
KT3K	FN3KRP	1460900	1224700	4421400	1919600	12428000	2492900	3530400	4851200	5583900	867080	313810	2728100	1971100	2638300	356630	4417400	3587300	2147100
FBLN1	FBLN1	46388000	54810000	138000000	32057000	63796000	331830000	141960000	192330000	103310000	100950000	33298000	121380000	112420000	72512000	24016000	154400000	112430000	103240000
GTPB1	GTPBP1	10174000	1930800	7948500	2703200	7848000	4229800	5123700	10367000	15325000	2216300	2221300	7496900	4628500	5539800	861700	6317500	4576500	2165300
ERP44	ERP44	48784000	18230000	92801000	37215000	122160000	58426000	133880000	116090000	178690000	17130000	49439000	57008000	41537000	63113000	4473600	84549000	275470000	16893000
RAB31	RAB31	1005800	642120	2035900	706720	3462200	1810700	2899600	4404600	6347900	802140	87351	2378800	1533400	2301600	535270	3293300	1119700	1748600
SAA1	SAA1	5682200	3845300	8999200	7226300	19301000	5199900	9337200	19493000	29627000	3467100	6912700	8233500	28679000	7532300	7341200	6986500	8347900	5068400
AGR2	AGR2	3021700	282570	10626000	7682300	1679500	2371300	16460000	1107500	3464600	989610	296230	385360	5273900	1977400	545540	939840	4232600	551660
AP1S2	AP1S2	1828900	2212700	2906500	598280	184840	1150600	815730	1005000	4541100	686550	407700	5341700	2387100	3827800	551880	3712500	3699100	2551300
UBE2N	UBE2N	9867500	5469800	13472000	9082900	21068000	12620000	10533000	10967000	10655000	7482100	3224600	6677700	11842000	8120300	3602900	14667000	14354000	8883300
MYL6	MYL6	80125000	64316000	166970000	61076000	265470000	178630000	133560000	200160000	245170000	76480000	35378000	142610000	174240000	162070000	46447000	156890000	144160000	123680000
ARRB2	ARRB2	1919000	2499400	2884000	2075400	3452000	4353500	5222800	4801900	7783300	3152700	1057700	7013400	4914200	7328000	2332300	8104700	8022800	4049700
TBL2	TBL2	7607500	9335300	21895000	13818000	30537000	13942000	18298000	26950000	17508000	9962600	9252400	22741000	16958000	13725000	11692000	15277000	11190000	10985000
SCRB2	SCARB2	36549000	19822000	67879000	35871000	110890000	49835000	63131000	41213000	105340000	25259000	17633000	65701000	38319000	52400000	14734000	94183000	48991000	47645000
NAKD2	NADK2	3859600	10720000	7498200	2865500	26310000	5435900	6106200	7581100	14183000	2409100	9492800	7137300	5522000	5730000	611330	4755200	4470800	3020400
ELOV1	ELOVL1	842000	273590	2243300	1555200	9176100	1961300	7324600	8707800	4490100	828450	275170	132270	492100	612960	372390	1635700	1148400	372010
STAM1	STAM	4246900	3687200	18528000	6329000	32699000	11268000	9434100	13803000	20005000	3634800	2336300	5317200	11106000	6287300	2283800	16367000	14576000	8273200
PPM1B	PPM1B	2160900	3076700	12501000	2272600	9847000	5590700	6592000	10327000	18669000	3165000	2293500	8599700	5772900	7970800	1725500	11039000	7565700	6303900
TS101	TSG101	3931500	2297200	9415600	3007100	13483000	3577400	6482200	5553100	16152000	4511500	1546200	5581100	6566000	5037100	1659100	11718000	7613100	4736900
ICAM1	ICAM1	54219000	49784000	81786000	18708000	275490000	78421000	102220000	57291000	403310000	67381000	33856000	196960000	58188000	138230000	42996000	161200000	91095000	69797000
GBG12	GNG12	21072000	9494600	56119000	13610000	11103000	40719000	28124000	28812000	48533000	34786000	1540200	56798000	61394000	40474000	12469000	40498000	56931000	30978000
CASP8	CASP8	1488400	1384500	5031900	1780200	17515000	2344700	5571000	2270100	20929000	2805500	36975	4702800	6687700	2223000	753710	2539000	7114200	4369300
PCP	PRCP	5790800	8616600	27966000	8282700	36389000	17563000	9685700	15220000	17737000	9377600	2008900	5141900	17919000	14469000	3353100	31898000	17346000	11730000
NASP	NASP	16079000	35267000	16728000	6538200	90365000	14961000	36107000	34215000	41041000	2655100	9576500	13968000	26741000	10967000	11370000	16032000	19217000	8771700
HACD3	HACD3	17277000	13734000	48162000	11040000	61151000	33882000	44960000	31863000	86888000	26687000	12794000	17389000	36345000	32385000	10409000	62430000	41068000	30022000
PURA	PURA	13590000	7673900	52518000	9461300	26618000	26008000	31495000	37502000	43544000	13968000	7621800	22609000	16279000	22858000	9013500	41846000	33518000	24161000
ELOB	ELOB	42986000	18627000	47830000	24085000	106720000	38678000	58120000	70284000	125770000	17215000	9656600	39029000	35530000	46877000	10578000	50633000	43237000	32688000
S10A9	S100A9	15964000	383770000	16055000	52687000	21214000	14591000	11037000	13194000	4443400	17009000	6380300	7563900	46409000	11009000	8754000	29286000	18014000	23157000
TXD12	TXNDC12	11228000	4568200	23259000	10734000	45811000	15507000	23634000	29908000	36278000	7861500	2166900	28677000	15199000	25531000	6115100	33283000	23486000	13249000
ITPA	ITPA	16169000	35779000	80380000	14002000	151580000	38029000	51175000	46626000	97218000	65035000	30016000	114070000	57238000	36175000	32160000	32482000	25578000	18705000
RCN3	RCN3	10006000	20672000	13146000	5867700	52836000	22556000	15984000	40376000	47105000	15112000	2306200	37414000	43941000	18948000	8351400	6249100	28382000	16484000
IFIT1	IFIT1	3666400	967910	1878500	309820	3190400	1387300	2698800	7781600	20570000	1378100	641100	6942600	1931300	7576200	1143300	4764400	5812500	2779500
INO1	ISYNA1	7570000	2178800	19607000	6171100	29964000	13905000	36031000	11603000	38218000	16818000	6143500	26101000	15291000	12906000	5812600	15838000	21561000	7968300
RAC2	RAC2	33632000	20499000	84013000	57285000	100110000	102900000	87360000	146530000	245960000	12980000	3159800	57015000	33452000	41246000	4869400	53949000	36199000	22238000
THTM	MPST	15918000	6956500	62172000	23494000	56396000	41919000	29838000	32231000	92809000	10753000	19722000	18056000	33571000	31383000	24042000	49218000	50001000	44453000
IF4B	EIF4B	2584200	722050	3264500	2624400	7397900	2228500	4367100	6611200	7028700	2659400	731960	2261200	2284500	6889800	1769700	3921900	5436500	2676300
PHB2	PHB2	77651000	57641000	116540000	59921000	217350000	24317000	114020000	174280000	280850000	50064000	21596000	120770000	90250000	186620000	28920000	176510000	124380000	74363000
UB2V1	UBE2V1	24888000	27219000	32181000	21270000	66230000	33347000	45992000	58755000	72930000	21292000	11663000	47710000	30982000	52600000	15022000	55557000	34490000	28724000
HNMT	HNMT	32268000	9036800	67423000	19088000	21008000	38463000	30922000	52305000	45572000	20170000	4498300	26967000	31301000	31327000	6345700	47717000	47979000	29971000
RL8	RPL8	26615000	1039400	261200000	41195000	303060000	64056000	91103000	34077000	73346000	9080100	NA	401840	9622800	10125000	1466000	28514000	8080100	2264600
DCTN3	DCTN3	3994700	4610000	4648700	3004500	NA	3835900	4914900	12292000	11039000	3981300	652030	7963900	3107700	4435900	641590	8724100	4723300	3563800
PDXD1	PDXDC1	5880800	1343700	3194300	3324600	7741500	2807500	2748000	4356700	9292600	17130000	10585000	6308700	37012000	3948000	373610	3846000	2272800	1898700
RBPMS	RBPMS	8123100	3327600	7728700	1393000	1805400	2965900	3522800	6180100	7567900	2388900	730090	6504300	6757400	10760000	1741000	11778000	10055000	3654500
PAXI	PXN	3728600	2966200	9825900	6098300	14843000	9296300	5846500	10397000	13207000	5745300	1660700	11864000	11794000	15276000	1207800	12125000	24923000	12614000
HMGCL	HMGCL	24293000	20395000	43774000	19214000	46504000	22433000	50120000	19333000	39715000	11057000	7689800	38853000	19864000	44696000	10915000	46798000	27295000	17001000
CN37	CNP	7593100	5575400	27997000	7053900	19751000	16009000	16554000	24673000	31537000	16674000	5195300	31915000	23486000	29352000	10945000	29160000	35596000	17430000
IL33	IL33	3957500	7740700	5088900	4487500	3643200	8436500	3830700	4155700	5948800	3265000	3841800	7686900	5750600	7121500	4358300	6536600	12992000	8711400
AHSA1	AHSA1	16871000	5617700	20280000	12515000	58671000	17996000	38972000	33839000	42351000	5615600	2010000	14307000	11163000	69873000	3193100	57495000	19292000	11001000
AP3S1	AP3S1	3107600	1681900	6095200	2168300	11233000	4645500	5100800	9075600	16940000	1577100	638580	704430	1446800	2578100	533180	4427600	1834200	1292200
CBPQ	CPQ	529130	191550	1829900	944220	980160	1182900	520990	1525300	1250700	1354400	240660	1321400	2356200	1449900	387480	1026700	2421700	1989500
XRN2	XRN2	6657500	10278000	5321300	5153300	23204000	13987000	13661000	20008000	30434000	5957700	1412600	16699000	12530000	16212000	1788900	21764000	14960000	9801600
PRDX3	PRDX3	160320000	85528000	252020000	101320000	608520000	189800000	245600000	283080000	499540000	118680000	47709000	293700000	206950000	365560000	65921000	363620000	260450000	183420000
CPPED	CPPED1	4483900	6606100	6209700	4271200	4141200	9822100	7773300	15956000	9867800	6813600	2903500	8197400	11039000	16444000	3122700	15454000	19837000	4068400
DECR	DECR1	92016000	18434000	125100000	46445000	100820000	76849000	125630000	134760000	187920000	46345000	18597000	110310000	65067000	148130000	21723000	154070000	88325000	62087000
P5CR3	PYCR3	3616700	98160	7127700	1395400	13856000	4657000	8650800	1657700	25083000	2320900	1782700	7083400	4363000	3066100	2456100	5147800	4966700	1921200
SPART	SPART	2835500	1847100	4673000	1451100	8853700	4865800	3510200	5208100	11749000	3292100	619880	5787000	3304500	3935400	1270200	7467000	5720500	4031300
PFD3	VBP1	10890000	7437400	14687000	6086900	21708000	15876000	5124900	6769300	18684000	1438200	413280	9904600	6779900	12135000	161490	12644000	7498800	5679800
DNJB6	DNAJB6	558440	678140	2426500	917140	6930700	2742400	2758100	1077900	3958900	1223300	279000	2039800	2573000	2814300	405930	2648300	2572000	1223500
EI2BD	EIF2B4	3972200	795260	9061000	3540300	11990000	5495400	10341000	10530000	23121000	2585500	224590	2508500	3475600	5366600	1314500	11426000	6921800	4203000
UQCC2	UQCC2	2469600	158590	3092800	522130	3556900	904400	1792000	1467200	3637500	348350	205290	1525900	1007300	1937000	110770	2208600	1116400	1151900
AP4A	NUDT2	1920200	2782000	2226700	2200900	6852300	4085000	NA	12273000	10741000	1974700	1578600	376210	4899500	2465300	1140300	2678900	6561000	2735200
GSTO1	GSTO1	85852000	75707000	71083000	81743000	171370000	162090000	125300000	197020000	249370000	130680000	69133000	123520000	175880000	298740000	115190000	259020000	208420000	164710000
AL3A1	ALDH3A1	6280500	5498000	14140000	6814700	21353000	29816000	4326000	21818000	2943700	5560000	1923700	10409000	2347000	12266000	2502100	8083600	9511900	5999900
GLPA	GYPA	18980000	3842200	6356500	5491200	6429900	7372700	10524000	8656600	661360	31180000	94046000	41322000	24350000	51038000	135000000	15797000	17170000	61567000
VPS4B	VPS4B	9805700	5925300	24065000	14696000	44859000	16024000	23664000	31498000	33592000	11023000	4920700	19317000	16093000	28764000	8251600	29680000	29122000	14119000
IGKC	IGKC	233780000	280200000	1711100000	848980000	168240000	1908600000	342450000	2326700000	1176700000	820110000	569510000	2704700000	2196400000	685850000	706290000	720540000	1771500000	1198800000
KPCA	PRKCA	2562800	602430	6922300	2796800	6992900	9890200	3586600	5883600	14641000	3173000	1255900	9415300	4415200	4614300	1268300	6771000	7013500	4718300
TMM43	TMEM43	31988000	20616000	125540000	18713000	158930000	27743000	68753000	62895000	139130000	60722000	26147000	130910000	102910000	124830000	13046000	114810000	160110000	92114000
CSN1	GPS1	7246600	3901700	12134000	6393700	20659000	8869400	11757000	12351000	24948000	4643400	2464000	13451000	11596000	8662800	6971700	17651000	13855000	6593300
UBC12	UBE2M	11011000	13440000	24132000	10992000	36832000	17372000	16934000	19503000	50763000	7696000	16514000	13713000	13139000	13012000	14457000	19871000	29316000	25608000
PRRC1	PRRC1	3578500	3014300	3592500	467230	5197200	431790	2952400	4139900	5562600	2315500	263400	8063200	6329200	294350	507050	9889900	5734700	3054700
IQEC1	IQSEC1	159230	4512200	214640	5614100	165460	373160	448860	361930	617960	10669000	5113800	374910	16965000	34215000	4594900	226090	22974000	15722000
ABC3C	APOBEC3C	6048000	1492700	3296400	981060	4880800	10914000	4047300	5239100	9276100	2472000	1448900	2106600	1873600	3858900	2038000	4227800	2196600	4212900
UCHL5	UCHL5	9470400	9194700	11161000	2798300	13258000	12927000	5000300	5978300	14306000	8088700	6169600	3389200	2473100	13929000	5337500	16676000	8994700	1794700
DC1L1	DYNC1LI1	10559000	2568500	7442300	2861200	11713000	16691000	7907000	11390000	21834000	3801200	1672400	11879000	10621000	9185400	2098100	13900000	12422000	8376200
SAP3	GM2A	3435000	4839400	9401800	3158500	14981000	16443000	26523000	20558000	3388300	5702600	2554600	12737000	12229000	44378000	4617300	46521000	8009700	7585000
ACPM	NDUFAB1	14492000	10295000	65808000	23387000	95598000	25109000	59375000	29220000	101900000	5929400	2481300	1048300	NA	11657000	5379800	5140500	8744600	14245000
SPCS1	SPCS1	1138100	544650	12102000	540860	487900	7436000	5737600	3524800	14652000	362960	NA	1461500	3249100	4541200	933940	7012100	2131900	834380
TOLIP	TOLLIP	5070700	3446400	21555000	7401000	28752000	15491000	12976000	11517000	35248000	8568600	1339200	16716000	13988000	19363000	3006500	21706000	15822000	12207000
ARL1	ARL1	5757300	1942500	8894700	3747400	10350000	4049900	6259100	7682100	13581000	865930	NA	129080000	1739900	1645100	30181000	2751500	2345900	930470
IMDH2	IMPDH2	14699000	18815000	43561000	13151000	120530000	66373000	33645000	41169000	77734000	38374000	15219000	71895000	17384000	61617000	13213000	11751000	71883000	41297000
APOA2	APOA2	32402000	44058000	24727000	62064000	23887000	47935000	19014000	35272000	39448000	45723000	51193000	8270400	54805000	22356000	62440000	22495000	40461000	104310000
RHOG	RHOG	17095000	22924000	39833000	16495000	60574000	38068000	39780000	64469000	72150000	23640000	6981500	42471000	28339000	46045000	10947000	58717000	49612000	29642000
TLE3	TLE3	135880	138680	331890	82171	316200	369660	487320	503600	650360	71734	6547900	317540	292290	4469600	44435	12037000	26556000	166050
ARL8B	ARL8B	18581000	6665600	41991000	9112200	66626000	23421000	38368000	33178000	74822000	16266000	5935600	46484000	28327000	53331000	5703400	37843000	28981000	27063000
IF4E	EIF4E	30689000	11738000	38885000	18291000	65094000	22501000	38085000	39489000	73819000	14420000	6603800	110880000	23492000	28107000	13391000	35138000	26404000	12390000
HPGDS	HPGDS	1693200	1344000	4822000	208870000	2397900	2729200	5340900	4263300	2296400	2861400	987910	4215300	2614600	4240400	479120	5652700	4621900	4470600
CADM1	CADM1	9052600	3595300	17522000	7282800	14683000	9973300	54960000	35435000	19579000	46938000	16366000	32858000	15871000	33468000	4247500	29497000	21961000	13691000
ANXA4	ANXA4	111650000	130920000	258830000	419730000	273730000	255800000	302290000	143350000	214880000	124500000	63168000	294630000	225040000	246230000	92931000	216710000	262180000	165620000
CALM2	CALM2	586640000	498680000	896050000	513980000	2129100000	848610000	1043100000	1126500000	1506200000	621960000	294660000	1327800000	780160000	975900000	291010000	1232300000	1001700000	814530000
MBNL1	MBNL1	7249200	1927400	21717000	6461600	33092000	13993000	15154000	21020000	36118000	4382000	950750	15328000	6365200	20045000	2861300	22133000	21521000	9026200
VTA1	VTA1	1220500	1722200	5471400	1758400	5042600	5058100	5270400	6085400	5803600	2883900	644490	8338900	4549200	7113700	1606200	8400500	7308500	5748700
LEG1	LGALS1	347830000	256150000	702410000	630750000	2167400000	846910000	852330000	1401700000	961190000	543560000	229880000	1152600000	973080000	951100000	255950000	1102500000	847350000	507610000
BABA1	BABAM1	1059900	723830	2332500	737700	2738400	2164900	2170300	2529100	5038600	956170	278730	2679600	2230300	2250300	614100	2618300	2568900	1481400
PEBP1	PEBP1	397730000	132110000	758980000	321290000	621260000	727390000	525230000	617220000	828990000	692780000	263590000	648830000	572550000	813820000	352440000	864150000	1111700000	805110000
PUR8	ADSL	12331000	2904300	25321000	8876200	35042000	15431000	20002000	15241000	35084000	15321000	15634000	5324000	12548000	20960000	13341000	23023000	16351000	14631000
CYTB	CSTB	436030000	375490000	448550000	456540000	751020000	645040000	741470000	711950000	1400100000	210860000	102630000	417340000	425160000	1162200000	220810000	1238600000	628220000	403160000
NDUA8	NDUFA8	10202000	5888700	23138000	7840700	18290000	13566000	10901000	3223400	22026000	1837600	1692500	372380	9322800	22776000	4454400	24714000	17350000	10250000
BRX1	BRIX1	2486200	3021600	3778700	2525100	9780300	2665200	3322600	1421600	11904000	133440	NA	10430000	7646300	1675800	86156	6107000	5402700	1511300
NRP1	NRP1	4947400	4323100	26355000	2959100	29606000	16835000	15153000	15933000	20644000	10257000	4199200	23882000	16054000	12659000	626020	21695000	15569000	5369100
PSPB	SFTPB	196610000	34309000	115500000	48309000	112700000	31614000	162460000	52370000	147270000	131420000	26997000	170930000	109170000	138650000	26596000	259610000	162840000	89925000
DRB3	HLA-DRB3	145900	736880	320190	195560	1544000	3537400	3704700	577900	1478000	325620	2384600	452170	405330	38910000	8186400	27129000	364960	9142200
C1S	C1S	21816000	34952000	26314000	24262000	35336000	37285000	39491000	67414000	49702000	31181000	21322000	26756000	29064000	32795000	20291000	36456000	36314000	38043000
PIN1	PIN1	4395200	NA	6111900	2938100	23872000	3403400	4832900	5865700	10048000	3855400	2301100	5473400	2339100	11075000	1965400	11239000	8065800	3420000
BCS1	BCS1L	1574700	940090	3416300	1239300	3935600	3276900	3016600	2312200	8820300	1386200	417100	4714400	2589000	4034900	1008000	3043600	3395000	2508800
LMAN2	LMAN2	31930000	24989000	75515000	34759000	77078000	49091000	46372000	61871000	100540000	23443000	7990200	65295000	44116000	82636000	11746000	97917000	45033000	28555000
LXN	LXN	314770	25226000	36052000	39347000	1858400	39499000	58308000	89459000	52544000	16140000	15807000	38696000	45823000	35813000	18367000	38415000	40300000	28743000
RFIP1	RAB11FIP1	10355000	9715700	7020200	7680300	44636000	10487000	6646200	4121900	8464300	8119700	3114800	23830000	14510000	36533000	11743000	8044800	17415000	17445000
BAG1	BAG1	3504900	1652100	6819200	1278900	1938200	2148400	4556600	4398600	4454500	1978800	1277900	1330700	3537100	1562000	917160	4906800	3291800	2769300
ATP5H	ATP5PD	40617000	33284000	224230000	43674000	127520000	71486000	87841000	36904000	182900000	51364000	19713000	74685000	63525000	108600000	23334000	190710000	98276000	59491000
PCY2	PCYT2	402550	103620	7832800	1804500	10238000	5760800	15751000	5347500	8530600	3209900	NA	8426600	3057300	6442200	1370500	11784000	5553200	5500600
SIR5	SIRT5	664730	375280	1506700	648110	3264700	1233900	1302200	1657100	2856300	437880	258320	1547100	1196600	1518300	425900	1484200	2200900	1315200
QCR2	UQCRC2	59575000	61801000	133100000	35959000	179010000	112230000	111890000	142940000	179140000	53876000	23045000	134540000	78671000	157880000	26992000	182950000	85164000	83086000
S10AG	S100A16	6868300	NA	20325000	5151900	90854000	4306900	4875100	10151000	9270000	2602500	1459600	NA	1930900	8701300	1084100	4736900	2505800	1689700
VMP1	VMP1	6828300	1576300	16076000	4851000	49639000	7486800	16204000	16384000	31660000	1729400	515720	1176300	2674800	3618300	738480	12492000	3948600	1822800
RB11B	RAB11B	12961000	15084000	49571000	17632000	65091000	42926000	38050000	32979000	46783000	15102000	5632200	25244000	25117000	25173000	8457500	42708000	32370000	22528000
NIT1	NIT1	10311000	4868000	20274000	7443800	24278000	12337000	17594000	17006000	28382000	5732300	2038700	26413000	16396000	14100000	3716700	15692000	14757000	17408000
C1R	C1R	23443000	34857000	37089000	23146000	34848000	36734000	36000000	77871000	54108000	33992000	35539000	19725000	44664000	26445000	28697000	46390000	29007000	27706000
MASP2	MASP2	422100	705290	242830	123580	51795	783520	390140	473070	271270	2489000	1353300	4182500	1871000	2009000	2153100	902170	2889700	2285800
TP8L2	TNFAIP8L2	2870800	1201600	2196200	1365000	4392300	2349500	3638600	4589700	8193500	6017800	1519800	8234100	5224300	4897500	1332600	4375500	7303300	8395700
HIKES	HIKESHI	1018300	326940	1997000	339110	4203100	1179800	893950	1996000	2305100	368230	NA	1557000	1169600	1861100	325980	1575100	2052100	1142000
HV551	IGHV5-51	2962500	6240100	11351000	6199000	4274300	16935000	8663300	17265000	15598000	3715800	6731400	12005000	5896900	8651600	1379400	3566300	11422000	12661000
QNG1	QNG1	2688600	1520100	3586700	1195600	6328000	3044500	3284900	3597000	5678400	1095700	591800	3668400	4082000	4365300	714700	4357300	2769100	3663100
TNG2	TANGO2	3843500	5649500	6195900	1997400	2981200	6359600	8460100	7638200	13069000	3301300	3486000	6725900	4863900	4820000	1880200	9911900	5935600	5202800
DUS23	DUSP23	1248900	634000	2056600	426360	3149600	1211300	1919500	2644500	736160	674060	133450	1348000	1245300	2582300	366760	1967400	2346100	852780
PDIP2	POLDIP2	1602100	1501800	1510600	65218	3492200	5285100	2278200	2707900	6060800	3589800	1262100	1142800	2929000	1171800	2301000	5767700	5857700	5796400
LCLT1	LCLAT1	1185800	NA	1434300	959170	2760700	2097000	1645100	1877600	2259700	642800	132570	597850	1045800	1421000	287600	1294200	206830	1749200
HDHD1	PUDP	1255700	NA	5032600	1006600	27176000	9661200	7905600	6579400	21982000	5203200	2538400	3002700	6460700	7419600	4354500	10543000	5165200	9745400
GATM	GATM	13934000	7532600	8233900	14610000	52552000	12660000	12669000	13157000	12196000	8187800	4829000	24322000	14095000	3671900	5243200	15583000	23975000	21490000
PHF8	PHF8	5546000	1987000	1478300	1742300	682380	634100	1158200	1813100	1054200	11041000	17830000	1164000	3578000	5322400	14547000	6376300	6859800	12297000
CAV2	CAV2	2851100	NA	5129500	577180	2700200	5304300	8682100	4727500	4699900	13340000	6825200	44205000	11802000	14942000	5431000	19834000	24623000	23096000
PSME3	PSME3	6850900	6490200	7128400	1880900	7896100	10275000	6201200	7369500	13172000	5244100	3615300	10707000	5415500	15699000	1311100	2215900	4059800	7156800
NELFD	NELFCD	4523400	1571000	1739000	2569500	6575400	2990700	1811800	797830	11320000	407780	818050	142820	877520	983240	192450	1560800	1656900	893980
PO210	NUP210	4427700	5884700	16223000	4206000	35893000	4995600	19793000	22323000	46077000	10981000	2813900	22002000	16761000	22146000	7594400	8616800	21041000	19842000
TBB6	TUBB6	32900000	17171000	78185000	20550000	225440000	66222000	52798000	106870000	133330000	52329000	76614000	24817000	92687000	41387000	22618000	118380000	122270000	54854000
TR112	TRMT112	10678000	6231700	17918000	5794800	47612000	11187000	19054000	19733000	39312000	10992000	1794300	29946000	22147000	35809000	2856600	29521000	8060500	5799000
MTCH2	MTCH2	14458000	6993400	49933000	17850000	53320000	27377000	38770000	28609000	69371000	15397000	7586000	40942000	32728000	55617000	11680000	42288000	32735000	15165000
CCS	CCS	3734700	8801400	12706000	4100200	17083000	8249200	7257800	42090000	19802000	1539400	10358000	3084500	11722000	19961000	21232000	6018400	14113000	14659000
LFG3	TMBIM1	415760	3423600	6394600	2652100	8066400	4322800	4606300	4686700	5011400	2171100	1385500	10737000	3248200	9013700	1040000	14624000	2477900	3008200
CRK	CRK	10953000	5727000	18669000	11146000	24294000	18304000	20642000	25703000	30504000	19965000	3486400	24603000	27094000	30021000	6321800	32831000	34705000	20971000
GLGB	GBE1	10250000	13157000	19514000	9743900	43463000	21979000	9274300	15643000	22435000	24017000	23419000	13239000	22771000	23268000	22350000	25288000	25332000	19677000
HVCN1	HVCN1	112720	4644900	4677400	2600700	8706100	7933300	12182000	11351000	6953700	3517600	1407400	12736000	7386000	15355000	2874000	14632000	7491500	8056900
FHR5	CFHR5	667430	1553000	1144500	2023900	2140000	6243700	2840000	7433000	1753200	1137200	462680	1585600	1334500	4252900	1301100	3184100	1407400	1042600
COX1	MT-CO1	51617000	15979000	45356000	21988000	8595100	53145000	69623000	90241000	178960000	6588000	3102000	3469500	9555200	19141000	4741800	22834000	22168000	12235000
DDB1	DDB1	16044000	9750100	25063000	12530000	66562000	20371000	46780000	50532000	85779000	15628000	9379600	56072000	33422000	35484000	11610000	46410000	37677000	31640000
RPR1B	RPRD1B	7053900	3159600	18190000	5238900	52421000	17554000	23513000	29042000	37640000	23870000	8976400	88480000	34483000	11186000	8063700	41311000	9376400	7199100
BT3A3	BTN3A3	1094800	491060	2142700	254550	1122000	1674300	1795400	1716900	3298600	1327000	713300	5702000	713220	3510500	705480	2058600	1969600	2295200
FXR2	FXR2	1958300	1560800	2621000	1182000	12662000	2512500	3758000	4802100	8677700	976530	330740	2816000	1045500	2969600	4668800	2973900	3279000	14042000
CO8A1	COL8A1	585820	168790	1339500	277260	11548000	5118900	1398300	784980	296160	7856400	4627400	180910	18747000	940130	2451700	2306200	6039300	15248000
CLPX	CLPX	912530	69426	1029700	131720	1238400	1741300	1139800	666180	725850	645940	324280	3234700	1444300	1426900	1425400	1238600	848430	652970
TGT	QTRT1	2338400	NA	4438600	1329400	10154000	2949400	3166500	7657800	5357700	1840100	134800	1589400	1241600	4900900	821560	5690900	3589000	2997200
NDUB9	NDUFB9	20524000	4452500	25723000	17042000	24733000	28049000	25777000	33419000	31548000	9474800	2538300	22650000	20043000	34581000	4946700	36233000	25305000	20800000
AGFG1	AGFG1	8060300	7747200	16446000	8407700	34161000	9921500	15605000	19438000	13834000	8961300	4732100	26682000	18600000	12938000	4330700	14107000	13974000	7359400
GFRP	GCHFR	17385000	7387600	17255000	10587000	12203000	12593000	47271000	32262000	41389000	16990000	7116400	17765000	19966000	85919000	4834900	42192000	28115000	14379000
ECHD1	ECHDC1	28006000	34983000	31339000	11502000	26686000	38849000	30089000	18257000	73143000	36824000	16520000	47945000	40170000	67231000	20620000	45640000	31439000	43750000
PIPNA	PITPNA	15685000	17217000	26882000	24544000	33454000	25982000	35146000	52072000	48442000	20731000	11480000	18855000	26672000	29376000	14456000	37298000	42123000	32797000
AAK1	AAK1	1182300	164550	NA	554560	5463100	2045500	3552700	4583300	6164000	424740	322830	813490	955980	722650	NA	749520	371530	140570
TM205	TMEM205	14795000	9994500	33745000	18314000	28591000	34420000	32282000	38708000	23985000	15606000	4736300	38619000	24880000	65033000	11714000	44447000	52571000	22966000
TMM33	TMEM33	3312200	NA	7556800	1475500	15597000	5357500	9700500	6463700	13046000	1075100	308000	2939600	3140500	7099700	812850	11063000	4675200	3394200
GSH0	GCLM	7091100	5244900	7309600	4899800	19288000	7417700	15547000	12870000	16536000	7591100	11038000	10583000	7101900	13058000	8621600	6527800	5668300	10495000
CSN3	COPS3	14502000	18081000	26948000	10248000	59457000	17309000	20089000	24264000	48811000	17178000	11937000	30794000	28379000	36577000	12399000	32236000	18752000	12855000
RS24	RPS24	808300	5376500	3339500	7048900	7673700	4905300	3282000	2411500	7273400	14820000	6016900	7675100	755850	1572800	9007800	13608000	11962000	8704500
PPIL3	PPIL3	9017400	3138800	14980000	4471100	10132000	9970400	325720	2611800	21708000	4268800	2545600	9082400	7701700	5278800	3800200	13139000	11465000	6916800
GPX3	GPX3	20451000	25917000	55011000	10910000	21608000	83501000	43054000	54672000	33786000	45994000	15874000	56235000	48073000	58600000	21037000	42975000	69399000	56361000
CSK2B	CSNK2B	5200700	3286300	11433000	3553400	16397000	7417800	10303000	11700000	9592000	3961900	1334700	11547000	6338000	14662000	1886700	13052000	8312000	5426000
ATPB	ATP5F1B	311970000	145520000	558590000	223910000	454310000	382940000	504680000	499330000	813130000	191450000	79014000	560270000	353230000	549560000	127130000	634640000	483710000	310140000
TES	TES	51732000	13039000	23340000	19773000	154550000	83696000	45830000	68407000	171600000	30460000	9793400	114600000	86737000	97102000	17991000	115110000	37880000	24391000
RS7	RPS7	16788000	2134700	49231000	16048000	132030000	5327600	3510500	11183000	10120000	5470800	377380	2611000	5321500	8610800	1198500	14880000	12425000	3028800
ARC1A	ARPC1A	12140000	1178500	47161000	6049100	39418000	21092000	13938000	19333000	26477000	12821000	2373100	22167000	14543000	24160000	6621300	20769000	34405000	20080000
GLTP	GLTP	5158000	766750	7970200	3239100	10565000	6851200	5424600	9834600	19449000	5574400	2354100	6776600	8628500	14027000	6415600	17883000	10750000	9482500
EIF1	EIF1	9885500	8233900	24205000	7147400	31746000	23358000	23551000	38547000	47862000	5500500	2723500	547350	7603000	4379100	1678600	12335000	8240900	3633200
TRXR2	TXNRD2	13271000	1924000	15322000	5576800	25610000	8502200	12477000	11461000	14088000	4797300	2003300	8048000	15236000	25342000	4934000	36483000	21992000	9005200
S35U4	SLC35A4	5798100	2010100	9249200	5235200	14534000	10644000	16334000	16174000	14168000	4981800	1651000	15069000	7492400	17582000	2657500	15584000	8469400	6277500
LZTL1	LZTFL1	6104000	20520000	9280400	6269600	33965000	11175000	14453000	9615800	12907000	4674000	12709000	15055000	14567000	12079000	15132000	9106600	13139000	8911900
ATPMK	ATP5MK	35433000	32582000	46628000	22577000	49335000	37241000	39417000	49797000	96939000	23521000	8941400	46310000	31549000	58194000	10448000	92756000	49104000	27612000
CD59	CD59	6444600	5069800	24738000	4910300	14790000	16683000	13997000	18557000	5329300	7776300	714080	19249000	16799000	24552000	5589700	26329000	16563000	12383000
PP4C	PPP4C	3840100	1717500	4520100	4305300	10898000	10395000	7406600	8241200	14604000	4624200	1824600	12022000	6338400	5356100	2256200	5532100	8893100	5774600
IF2B	EIF2S2	11336000	3801200	11916000	6394500	36396000	6256600	14193000	17147000	38038000	9358800	9887000	3381600	12113000	55896000	8310900	7442800	8754300	9003100
NUP50	NUP50	1001500	321630	1829700	1050300	8458800	NA	2409000	2843500	6326000	599140	2087800	2447800	1021400	3201400	2622000	1353200	664300	1695500
NDK3	NME3	17986000	7015000	30257000	7827900	19622000	14540000	21262000	14974000	25563000	7589500	4506400	23866000	16779000	18770000	6634900	29132000	18682000	9825400
VP26A	VPS26A	22833000	13516000	33755000	15075000	50747000	27895000	31730000	32536000	55571000	21344000	10225000	48284000	32760000	54504000	14967000	61553000	55290000	33101000
SERB1	SERBP1	3211500	407470	1787300	767110	12395000	330660	4098100	3309900	2325100	932640	306490	477220	766050	1566300	534920	770500	1106600	412310
QCR8	UQCRQ	3704200	1193800	3688000	651320	7163200	4786700	4086300	4159200	9413900	1586900	737130	3324000	2060200	10371000	744790	5995200	2589400	1642800
GIMA7	GIMAP7	2815100	805530	7335600	1868800	7138400	3164100	2884700	4331200	6603600	2674600	713280	4133400	3154900	5779200	784040	3461400	1933300	1661500
RNT2	RNASET2	5528700	7212300	16183000	14492000	11485000	17161000	28102000	19217000	24357000	2944000	2453700	8949500	10078000	19463000	3079700	54173000	7480900	4370000
ARL3	ARL3	7317900	5296400	14687000	8149200	38680000	10766000	11043000	14413000	36408000	11706000	3360600	13167000	21307000	15110000	6838200	14045000	25168000	15009000
SH3L1	SH3BGRL	26246000	19888000	26951000	29991000	40133000	66332000	37681000	59965000	84499000	44469000	13586000	44223000	68474000	74318000	17590000	77563000	73542000	43195000
VATF	ATP6V1F	5183700	2715800	6819000	1641000	10962000	6616300	10635000	10230000	13754000	4513000	2351900	7513900	7419400	19322000	2981300	20076000	9227000	6563300
SSRG	SSR3	12380000	9192900	35389000	20131000	44231000	18653000	22916000	37243000	63470000	2666600	4879200	9309000	13256000	13523000	1105500	21567000	7708900	4831000
FAHD1	FAHD1	17028000	NA	28047000	3353400	34299000	12097000	31092000	18810000	24629000	4985900	2799100	1581400	5959700	6853100	2182500	15037000	10075000	5696100
SQOR	SQOR	108350000	49146000	275690000	53877000	133700000	121310000	219200000	161430000	276480000	69918000	15727000	239120000	109320000	259890000	43140000	237180000	141250000	86103000
ATG3	ATG3	3450300	916060	8596700	3168100	11788000	4646300	6871700	3801200	18641000	3854300	1557100	6913900	7382700	9580800	2529400	7552500	6177100	3962900
ANS1A	ANKS1A	217880	1321300	1691300	512050	1787200	12436000	321800	251800	510290	495310	NA	1800000	450450	364840	92983	942310	450100	2813300
STAT2	STAT2	4431900	5236100	10464000	4129300	14570000	9475300	10309000	21495000	35012000	2216500	NA	7205200	3631200	5192300	1383600	8196600	5992800	3648900
KTAP2	KRTCAP2	3851000	227170	10636000	5353600	10872000	6248400	5865000	15359000	21003000	1016500	NA	2879900	2278800	4739500	271870	5415600	2829500	2710500
S100P	S100P	1192500	3430200	2643800	3846300	3314600	1614500	194380	758840	2868400	356190	311740	149680	1024800	475380	104400	1935700	266880	294370
MRGRF	MRGPRF	1265500	4455300	8626000	3277000	16304000	7805500	3911700	5042800	22049000	6351800	1394300	3984400	8613400	4750100	1695500	8107400	11041000	7418600
TSN	TSN	11266000	6500400	44564000	14332000	85636000	42522000	13246000	52449000	101870000	28007000	16637000	47084000	38045000	41242000	13771000	42015000	46347000	47524000
CHERP	CHERP	8920300	3818700	2770500	8266000	10922000	3042900	6997300	5921300	12541000	1093400	8400800	33340000	20502000	23909000	8670600	2020900	2119200	1104100
CSN5	COPS5	10086000	15418000	18990000	6930900	24548000	10154000	12447000	71549000	10538000	20037000	7735000	18259000	36981000	33567000	5512800	17332000	44814000	25447000
VAMP2	VAMP2	1999800	359450	8480900	2354000	14817000	8612300	5330700	957740	10474000	2562700	1055300	6324000	5607200	4104000	1324500	4509100	5935500	4980900
STAT6	STAT6	4500600	1689500	6453900	2486200	7803500	6697300	5600600	9179300	15594000	3130700	974960	7649400	6529600	7373300	1233700	9859000	8221500	6846600
RM15	MRPL15	960350	183300	1779500	472620	2823000	558690	1167100	981620	436670	366110	28044000	1333400	525120	1908200	268780	1872800	1001300	666550
MOB1A	MOB1A	NA	1506900	7668000	3816800	13925000	5369800	5249100	6002500	14904000	4038700	2302800	6826700	6580200	7929000	2380500	8633600	6475300	5308700
PHS	PCBD1	15251000	5447700	19634000	5032800	25461000	14120000	20427000	12365000	27243000	13710000	3760500	18328000	22815000	25625000	8363500	24571000	30345000	20332000
SDCB1	SDCBP	3762200	15831000	12609000	6683100	18529000	6298500	16144000	11849000	11894000	9987700	6234600	9978200	15733000	13379000	3721400	24531000	20961000	15351000
MGDP1	MDP1	2063200	490000	4823200	2058000	9915000	3478500	966530	933140	702620	1874000	477450	237460	1714300	1015800	727370	3963600	3307800	2214500
DAB2	DAB2	5203400	1931800	8963600	5151700	13111000	3062000	6144700	20797000	14967000	9705900	4378600	3650500	15062000	16361000	2159900	24658000	9287700	6510400
F107B	FAM107B	2220500	1506000	3416300	2840200	5552600	7216000	3205000	8675300	3729500	1074700	620170	2343400	3307600	NA	164460	1500900	1231800	205340
TRA2B	TRA2B	5487900	3378800	28888000	5334800	32137000	14394000	18927000	11384000	14232000	3002900	NA	365430	4177300	5050800	1816300	10476000	9761300	4795200
GOLI4	GOLIM4	792540	787230	1654200	3796300	8356800	5422100	1191900	2623300	3112000	5082100	2813400	1083200	1096700	891390	5409400	5484700	1492200	694650
UFC1	UFC1	8023300	3428400	11782000	6189200	6765900	9044700	7597500	8626200	13872000	4586300	1799500	8503600	9432900	11964000	3154300	11089000	8213400	6583500
CRYM	CRYM	5287100	9325400	14712000	4001900	15866000	14027000	8091700	9328200	24195000	5092600	2650900	13920000	8222200	14957000	1863600	27391000	10427000	6467100
HBAT	HBQ1	991510	1432700	2158000	1504600	5053800	3078700	2781900	3760400	4708200	3105700	1283800	7730600	3435100	6454800	2101300	5167800	3526800	3397700
AMPN	ANPEP	6004900	8274100	6139800	8271600	20731000	9987100	8447200	6697300	17683000	3898400	NA	16615000	9849200	10042000	2066300	23945000	7097200	6608500
S40A1	SLC40A1	682240	671100	554190	2078500	974580	1708800	2458700	758700	1796700	1877300	3586700	3829400	6096700	19036000	327780	4230600	1591800	746490
AAKG1	PRKAG1	5047600	3923800	12710000	4923100	13566000	8507600	8993200	14615000	17805000	7182800	2176600	11854000	8495300	17548000	7109700	20646000	16202000	12439000
FCGRN	FCGRT	10715000	5646200	17994000	13255000	8857100	17547000	16804000	15882000	28266000	13289000	5832300	31916000	20551000	28245000	6061400	16061000	12318000	20982000
NEUA	CMAS	6299800	9710800	9143400	6245500	27299000	11769000	6605900	17000000	10934000	7221900	3092000	17221000	7194600	16395000	23887000	16679000	15886000	13208000
HV64D	IGHV3-64D	194090	5839100	2383900	1863500	226580	2503900	673670	458570	21431000	3966500	2211800	13154000	4314900	11242000	591180	12908000	1869800	1127400
PDLI3	PDLIM3	22144000	13458000	64749000	19094000	56180000	60951000	44937000	89876000	85501000	43158000	14149000	27492000	94419000	31276000	7964300	38834000	112070000	27956000
CIB1	CIB1	2917600	169860	4548100	1644600	7167800	1783000	4806300	3752900	11497000	1083600	430700	201300	836710	1381600	768080	2463200	2327800	1546200
PIN4	PIN4	913490	498630	1926500	557830	2573000	1197900	2048500	2156800	4073800	689610	114200	896020	1353600	1498200	175710	3225800	1576900	1078500
PA1B2	PAFAH1B2	51619000	25271000	122620000	39697000	118830000	71748000	41841000	31069000	64144000	44026000	20224000	45763000	72746000	50689000	19068000	91079000	88077000	62542000
RB27A	RAB27A	7944900	2063100	11515000	4619100	15302000	4497700	7067600	9203200	30668000	4585500	319450	12640000	19306000	10269000	1674600	13923000	9045600	9220200
ISG15	ISG15	3804200	1702000	7456900	1835700	13388000	2104500	4361000	8954000	20115000	1294200	386980	5260600	1206000	4025700	796770	3690800	2275000	668280
FERM2	FERMT2	26091000	8088500	97823000	20622000	34219000	75587000	45013000	53150000	59423000	57637000	7352100	43047000	72990000	31197000	26301000	69514000	103460000	69845000
LOX5	ALOX5	15737000	15157000	31821000	6648800	20802000	32879000	28563000	18557000	14662000	19783000	6110400	12204000	22700000	20025000	13904000	37948000	16914000	11750000
SGTA	SGTA	13844000	3231800	11160000	3861400	28205000	11088000	11291000	15716000	25402000	10410000	3705000	29484000	20210000	9535200	5976100	38651000	6962600	16819000
QCR1	UQCRC1	86398000	39798000	111420000	55171000	142560000	102090000	123650000	124880000	223700000	52944000	23556000	124240000	98250000	183490000	24424000	206070000	102640000	66234000
MECR	MECR	1134700	287990	2105000	186430	1903200	659010	1654000	796240	5630500	1202900	261880	478260	749620	1022200	431140	2161400	2005100	1414200
ATPD	ATP5F1D	20655000	4101300	28816000	16944000	56274000	23952000	26239000	29141000	20226000	10463000	4219000	30200000	19562000	30270000	6544100	49218000	28660000	18852000
4F2	SLC3A2	10855000	11008000	23627000	9694400	27286000	13386000	18728000	27459000	53943000	16961000	6513400	17726000	22527000	33987000	9333100	30232000	16436000	17773000
FAK1	PTK2	6246500	1363100	6616100	1688500	15755000	5744700	6181300	10103000	25941000	3533400	4906900	9680900	4890100	7812800	2880500	9045100	17208000	9733400
SNG2	SYNGR2	9082800	6789000	17589000	7815400	27991000	12833000	12314000	15774000	39633000	7356800	2254300	23547000	12157000	22501000	6237100	24742000	19863000	12596000
TECR	TECR	13505000	7498600	24596000	16244000	29997000	22591000	25331000	30964000	30478000	5275500	1721800	18721000	16523000	28975000	5489400	36286000	28463000	12685000
SEPP1	SELENOP	433630	489960	708750	NA	705040	1583300	1054300	1311500	128410	2803900	926530	2810400	2306400	3410600	1938200	2661800	2711600	2396800
STA10	STARD10	5141500	325460	14649000	9347300	2926800	4786100	2278800	2735700	4747800	8642800	3600300	6575600	5735700	5224100	5893100	4642200	7795500	8988700
RAP1A	RAP1A	27219000	11753000	46448000	19721000	68558000	47765000	55253000	60125000	95839000	39093000	17253000	34926000	31690000	60976000	18679000	65056000	64726000	47030000
SURF4	SURF4	15300000	4904900	18422000	8927100	31691000	13935000	19942000	29123000	57224000	2891400	1299200	7416900	8135800	11243000	1667400	14473000	8017700	4680100
DJC11	DNAJC11	4358400	1372100	14096000	5441900	15185000	1197400	6772300	1839200	8570800	6386700	712100	24860000	5438400	8578900	1378100	21872000	8093500	12731000
WDR37	WDR37	1104900	560330	2272100	836210	5585600	1794000	3110500	2877200	6958300	NA	349740	93462	23982000	521870	5096900	1750200	360020	16973000
PP2AB	PPP2CB	5357400	492940	12940000	2272100	16267000	6049400	8287300	5970600	11935000	1311300	NA	3453200	3191500	2935200	390150	4645600	3508100	2298100
PROP	CFP	297910	3656100	NA	902930	802660	722090	567730	1021200	595410	1613900	1415600	5329600	4762100	2411200	2052100	2422400	2899500	2359300
F162A	FAM162A	3975400	665470	10024000	1737800	8411700	5198100	6654600	4776400	5798100	801260	1236000	5727200	8289100	5476000	2658200	10467000	5524100	1401900
IFT27	IFT27	282570	5074700	3692200	1471600	4973600	2548200	3855000	3774600	10791000	6053000	2756700	1403100	418560	5175100	1880000	6400600	1080400	5975500
MK13	MAPK13	1550300	498780	1644800	690280	1849500	1172000	1067600	1879700	1356000	1770700	459190	3332000	1430200	4779500	NA	1618300	2247300	2196800
EXOS2	EXOSC2	1193100	710460	1647100	648690	4202400	1367300	2542100	2581800	3312900	255180	NA	1047200	790340	1019700	56140	1257000	686580	726880
HSDL2	HSDL2	29338000	4724900	43494000	4679900	21947000	11454000	33308000	12178000	59677000	27850000	6991700	11433000	19232000	20285000	7422000	53125000	27883000	20634000
MTX1	MTX1	8218100	3754800	16150000	4956300	14061000	16653000	18841000	16579000	27386000	1960500	23652000	19361000	3941900	16483000	917590	18041000	16698000	10688000
TT21B	TTC21B	82094	614000	2054200	1106600	5473500	292260	280500	193360	6350200	92472	754590	1002600	343500	789950	446020	795810	466520	481450
DCUP	UROD	7452000	2342700	7187700	4428500	17924000	5727700	11896000	10074000	20448000	4052800	1950200	11795000	8381800	12139000	7260300	14431000	10340000	6941300
MAIP1	MAIP1	1075900	392180	3326300	506770	3062100	717540	1200000	482060	2331000	796620	NA	273940	1241900	928890	762210	2619900	1223600	636520
SAMP	APCS	57987000	60466000	261530000	54566000	17484000	175250000	81715000	263680000	57281000	177050000	103860000	61124000	114970000	147340000	10411000	70032000	129130000	99433000
WDR43	WDR43	11015000	189610	471820	87319	280620	135640	594690	371230	1385900	4125900	1951600	192650	312060	7734500	2749300	753940	14773000	10902000
MTX2	MTX2	1138800	334820	7720900	1918200	13895000	1428300	9380300	7832400	7375300	2107100	1034600	606890	2194900	1233400	568300	4487400	2598100	2083400
PSB6	PSMB6	11182000	7325600	9382400	6153000	24013000	10095000	1494200	10444000	16721000	4429400	2281400	10819000	11761000	15967000	3996000	36162000	16039000	7615600
ERGI2	ERGIC2	2652800	1860500	4943100	2950600	7415700	2803800	3345800	7219600	14030000	1650400	637180	2061100	1216500	2058400	764420	3759100	2634300	1454700
BRCC3	BRCC3	2215600	7935900	10227000	2735200	8100500	4635600	4817800	5595600	13604000	3245800	7032800	10487000	5133000	8822800	1120100	9938100	3820400	3569800
DSG2	DSG2	1643200	2561200	2708700	12319000	2627500	854760	3406800	846470	2789900	1454700	4621200	2527800	1493800	5293100	255250	1476300	1503700	1552400
LARP7	LARP7	1463900	NA	1680300	152990	4672600	5783800	1995300	2394700	5499100	3607400	1987100	328320	6358900	6064200	142220	6058400	6178800	4707700
RAB13	RAB13	2957000	NA	5238400	2158500	9029500	3502900	6518500	6230200	12615000	664730	NA	2360400	1698500	4166200	128020	3580600	2916500	1116000
VP37B	VPS37B	1450000	929840	2916600	1146400	3457200	1262200	1164000	2837400	4722100	471290	130560	2245000	1080600	NA	180410	908380	1261300	814140
C1QC	C1QC	14758000	17684000	19456000	7228000	34075000	17263000	45255000	44591000	39191000	8720200	4941800	16209000	14663000	9869100	5812900	13379000	8309800	8218300
TPRGL	TPRG1L	1268300	462510	2090100	1002100	2037100	1752000	2879600	1612800	5290800	569090	189680	2060500	1669800	2308900	67952	3408100	1874200	1474100
MCU	MCU	18731000	8418700	22301000	8727600	43333000	20379000	22749000	21732000	46078000	8037100	1503500	33543000	23164000	40399000	10164000	34969000	27629000	9986000
PP4R2	PPP4R2	360480	3224000	99185	182930	1492700	348430	984940	1158600	2007100	8763600	2879800	2983400	7564600	321640	764860	321510	290030	3793000
PTRD1	PTRHD1	15564000	11406000	32560000	11033000	42469000	18009000	10395000	25132000	54849000	18262000	7244400	16358000	27797000	51562000	12948000	42241000	46742000	24990000
RT14	MRPS14	1060100	447600	2864500	1218700	5069600	538180	2500500	1787400	4978500	NA	17099000	11086000	5693600	11559000	3680200	1918900	6437700	144540
MA1B1	MAN1B1	1524300	428970	1916200	978710	5684100	1017600	2940700	3210700	3062100	453020	176900	931310	970480	1801400	NA	1841100	944180	571980
MMAB	MMAB	659860	6181700	6117300	2913100	3775800	9636800	6752100	3670600	11029000	7305800	3157700	17133000	2117800	5178400	2537900	8396200	2241400	8758800
SPHM	SGSH	4820700	5408900	6725100	2500700	10544000	8706600	5228000	7439700	13924000	3602100	3306600	18625000	7873200	14459000	2581100	5619600	7933100	9103600
ARLY	ASL	6188200	3389400	6375700	10269000	24330000	6187000	15347000	4851900	22526000	4103900	2267300	15748000	12021000	18349000	3915200	14079000	10320000	8093500
SYPM	PARS2	643020	15888000	663360	379140	1392100	377620	1169300	1177800	436500	229030	16836000	21378000	521450	1006200	20696000	887930	607800	328890
TOIP2	TOR1AIP2	1602800	415060	157510	1160300	8476200	2682200	5647500	3226300	10549000	1157700	69709	3452800	2579700	4611000	593570	5178000	4570900	1548700
EFR3A	EFR3A	1705600	829320	4147000	1890400	3805800	3200400	2906600	3954800	4803300	2294300	6082000	5949800	4209500	5030900	823860	6004700	4855600	3003000
SAR1A	SAR1A	12200000	3824200	39593000	8639600	42888000	21132000	26664000	9861600	70675000	22691000	7542700	12549000	22932000	26685000	10681000	35417000	43753000	28292000
CNBP	CNBP	12533000	3310600	16971000	7421100	36366000	15365000	19827000	25015000	24452000	2075100	1113800	12363000	5804600	8091800	1982500	12007000	11359000	5964600
UAP1L	UAP1L1	4298800	841700	383700	137080	16149000	193670	166970	659400	228870	1718600	NA	421640	4687100	1034700	664380	1445500	884490	778170
SAA4	SAA4	5894300	17418000	3274500	6493400	67434000	11361000	4856900	9043400	5649800	18532000	2388500	8332200	27095000	26010000	18932000	16220000	16589000	17605000
MGST1	MGST1	164440000	67146000	98367000	35890000	379690000	68271000	259720000	236740000	422190000	30454000	18711000	73756000	61499000	110820000	18354000	231010000	57778000	55667000
RBMS1	RBMS1	2470300	80862	4181700	941660	8402800	3049700	4775100	6243000	12942000	1467000	395320	2266100	1899800	2947900	NA	3560400	1885500	1436100
TIAR	TIAL1	1946500	638420	2170400	957810	11914000	2217400	3471100	4298100	8433900	2616800	5925300	2046500	1442800	2251100	4098700	3984300	1919200	2209000
F16P2	FBP2	10554000	5284100	12513000	5623100	8815400	27484000	27577000	11478000	24579000	19375000	3065200	22341000	17934000	36235000	9345800	139310000	39808000	18677000
PEF1	PEF1	2273600	910610	13621000	2343700	10241000	7656000	4472200	1196200	252750	5097400	2943700	221030	8787400	5015300	4018500	11097000	10590000	7204000
GBA1	GBA1	1284300	513310	6376700	1913500	15697000	2522900	7180200	1100500	15453000	11182000	246210	38212000	22966000	44828000	2005700	4175900	1759300	8291000
TMED5	TMED5	7206400	5128400	10716000	5527500	13105000	8096500	8294700	13456000	15421000	1658100	306140	7756800	3475900	8320700	884310	6765200	4304300	2245800
EXOS1	EXOSC1	1043900	NA	1857700	731160	5813400	1387400	2867200	2798100	1918500	389510	161380	846320	779650	842280	1345900	760930	1881700	146910
GRPE1	GRPEL1	6015000	7485700	8654100	1808400	9251100	3834200	2458700	13013000	10576000	6415500	5255600	2391700	8909300	9270600	3669400	5093700	4146900	4201500
S10AE	S100A14	3376200	2844000	4399700	2448400	18630000	199470	285960	3056000	625450	2166700	2752100	3131100	572780	3033300	234880	239350	844580	791270
NRM	NRM	516760	432690	1666500	442330	818450	1161600	970720	1056600	449920	198160	68498	5002500	2336200	2943300	364270	3296700	3089000	1413500
IPO11	IPO11	1326100	323160	896490	1400200	2975200	1322500	1179100	1206700	3981600	157060	122300	25071	473020	724250	369700	1393600	1232000	1044500
RN126	RNF126	1551000	NA	2675500	2134800	7276600	1709300	2416200	6176200	9135000	1237400	NA	1500200	837030	2325600	454690	2451600	2259500	2188400
ORN	REXO2	2742800	1907200	6468100	1900000	6859200	3999700	4600600	7669000	1639300	2624400	1206900	6943500	6004800	5664500	1891500	5796500	8294200	4477200
STBD1	STBD1	4354900	921190	7942400	2482500	12251000	5560100	5193500	5426900	6588600	4663500	2234200	7127100	8259500	5660500	2733100	8266100	10372000	6891400
TIPRL	TIPRL	3533900	1659300	9619400	4806700	18451000	6081600	11201000	7873400	16105000	2355600	549070	408400	1980000	4065100	1733500	15355000	2846400	1640300
BCAT1	BCAT1	2263400	471490	433250	442580	643970	732520	2894700	1954400	5850800	738720	NA	1365900	480730	2420700	38147	5082800	4082600	3170200
RIR1	RRM1	1190200	732010	1806800	380500	4505200	382250	1256400	2124100	3332500	NA	610500	724010	791960	641830	669900	1112400	1422000	271800
RETN	RETN	538590	29787000	4660400	4403300	5163200	6737800	4320100	2231300	10227000	2921300	498250	14084000	6992700	5082800	1020500	19374000	5208900	5022300
LSAMP	LSAMP	2004700	911540	12056000	1649500	4625000	17445000	5502500	5376500	6546400	11583000	862510	11707000	11156000	8200800	2819300	5799100	9273100	9560600
NDUBB	NDUFB11	5657900	NA	6788100	3245000	6651300	5945500	6817600	8653700	16932000	NA	105930	3371500	2376700	6297600	55590	5650700	4313500	2556500
KVD33	IGKV1D-33	399250	2022300	7194500	6880800	210610	12975000	19402000	19385000	89223000	3279800	4642800	9073500	16443000	839010	2331600	5930300	8168700	11485000
UBAC1	UBAC1	189750	NA	1862900	2945200	1875600	514330	414610	2288400	1742900	1631000	3134300	92432	2551000	2169600	3266600	1484300	1634500	2409000
TPSNR	TAPBPL	63879	NA	864640	416810	1511100	1102600	4001400	1699800	6685200	61258	173390	1448000	604310	2556500	262820	4473200	511800	2223200
RM46	MRPL46	1708700	11126000	5112100	2213700	8214700	2349000	3061000	3752900	7960200	696110	156580	6390300	4715000	1147900	321610	2634600	1412600	936910
DQA1	HLA-DQA1	8432000	2129800	5178700	3433500	8207600	21037000	39192000	43992	61218000	8969100	709200	13711000	9092400	22692000	4035000	52544000	NA	22947000
COX41	COX4I1	34250000	15872000	36503000	19125000	44869000	44639000	46345000	45594000	93994000	13126000	1998600	36987000	28384000	82981000	9015700	105190000	42829000	24486000
SCAM3	SCAMP3	9744300	3967000	21496000	6777000	24187000	7872600	11754000	14546000	42585000	7721100	7753900	38839000	24972000	9658300	3948800	15274000	7388800	13805000
MGAT2	MGAT2	3684100	4839100	6685300	5313900	7395400	7917400	4214900	5729100	10780000	9690500	16368000	1457500	10474000	18903000	8949200	2246200	3166500	4981700
ERH	ERH	23040000	14261000	30441000	16162000	84088000	25069000	31204000	49466000	91359000	8179300	4091300	29444000	14359000	24326000	5318200	27197000	23198000	15642000
HG2A	CD74	32862000	3046000	40135000	11909000	32948000	30584000	55398000	50531000	106680000	32556000	8266500	40879000	25064000	100280000	28029000	137050000	38566000	20506000
GLPC	GYPC	1060800	540070	734730	2088800	773070	1298100	3454000	2064800	1826500	4348400	5839800	2008700	1219900	11167000	412530	1763500	2282500	4804900
COF2	CFL2	10028000	2861900	18824000	17206000	51654000	23541000	52617000	17319000	22185000	26344000	7731200	8815300	26313000	18286000	11359000	25263000	48872000	22917000
THEM6	THEM6	7842000	980410	20085000	3524700	7581800	10590000	14145000	3846000	33695000	7462100	3224000	15018000	8381000	17902000	4033200	17157000	14176000	5353700
H2A2C	H2AC20	3212600	1130200	3121900	30994	4686500	8076500	6396800	715740	81176	7621800	2017000	3333800	5921000	12678000	2784200	12281000	8793200	7463200
KPCZ	PRKCZ	283510	1129100	537890	912870	6750800	2032900	421860	1377500	11168000	2352100	NA	1702500	1700700	1637600	390460	565450	1259500	369790
AGR3	AGR3	35557000	1547400	20401000	6353300	34663	11307000	6757300	232060	9968500	4191200	2647700	20855000	28715000	31524000	10002000	61188000	35525000	13239000
COMT	COMT	75524000	14709000	90850000	47230000	191830000	70969000	108920000	72593000	245540000	96823000	18320000	54849000	30742000	192370000	49653000	136040000	147600000	107550000
THIC	ACAT2	14351000	4962600	26094000	19151000	56811000	34192000	41863000	28337000	43585000	22844000	15514000	29535000	32906000	40281000	17436000	86501000	35800000	33298000
PRPK	TP53RK	2480800	748770	3552000	1122000	4448800	2140700	3788700	3916100	7897300	774420	286550	896730	5715900	1435600	173120	1997500	1034600	628240
RAP2B	RAP2B	10752000	4554800	25680000	10471000	52342000	19088000	29646000	24624000	40185000	10874000	6667400	18493000	12886000	59414000	12192000	41556000	22318000	13072000
SPG21	SPG21	1068800	501800	2138500	828500	2146800	1400400	2373500	1873600	2066300	555850	176400	2205600	1473400	3605000	872210	5799500	2346200	1853600
NDUS4	NDUFS4	9730000	3386900	11393000	6944600	9481500	10693000	10389000	14669000	29953000	8968900	1335800	20010000	15392000	21589000	1906300	26490000	13561000	8010100
EBP	EBP	747670	2541600	733810	NA	1356200	293770	1534800	583150	1434300	1770300	549270	6280900	2525900	661750	681020	2132900	426760	7308700
CAH4	CA4	2929800	4399000	20184000	9662400	4974200	23132000	11117000	29387000	21208000	6432600	13341000	17332000	11029000	9738300	20849000	25312000	20842000	14750000
CD158	CCDC158	1014900	413730	819020	763900	1946200	463000	917180	1138700	1554400	788620	519990	1637300	2225000	3839800	1694700	3178800	4611400	2116100
SMD2	SNRPD2	6444600	51451	16064000	918050	29576000	2719300	10915000	9127500	11339000	1951700	495350	5098100	5938800	3868100	622310	6728600	6412900	5466000
RASN	NRAS	1109800	5549000	1779700	1096800	6271900	2041700	2715000	2579500	4945100	1409400	381540	2356400	1259000	2307300	614550	2083200	1578900	798110
STX4	STX4	2796000	1407900	3897700	2216400	5094000	4047600	5056100	4484000	5553800	2000700	850980	7886600	5210900	5436700	1457600	5831000	6326800	2931700
ICAM2	ICAM2	NA	267110	1711000	790570	1436900	1393800	329480	1349800	3053800	1644500	895610	8407600	2173600	2100900	NA	2368500	3176100	2712500
PRAF2	PRAF2	3114700	6033300	8256600	3644300	10969000	7163900	9026400	13128000	17211000	95334	806090	4957800	5856900	5116800	853140	6323400	7265800	3853300
CHM4A	CHMP4A	5077900	4008200	11049000	5448500	22075000	5405000	10345000	8547400	19667000	7020900	1168800	24401000	4954400	15287000	4285000	11079000	18621000	13666000
BABA2	BABAM2	1901000	1294800	12098000	2184700	14873000	7546300	7594500	9933800	15697000	3469600	1599600	3265900	5462800	17118000	3963500	7792600	16854000	7157100
RASK	KRAS	2348400	19140000	7805700	6059500	7118800	2870800	4234600	5903600	10841000	2300400	NA	2599900	2357500	8423000	1245200	3560400	4417300	3571500
LKHA4	LTA4H	223870000	118150000	182030000	96422000	282170000	202280000	321310000	279440000	352170000	197610000	63992000	258710000	220560000	432970000	83032000	455090000	301830000	241160000
RBM26	RBM26	811420	3108600	1806800	492590	4107100	970540	1656900	2058800	3214000	3267200	1189100	8768100	5210300	5472300	1891000	8272600	542080	5879300
TYB4	TMSB4X	5049400	4151400	7640600	4412200	6179000	8387400	7414500	11681000	11383000	6369400	2048200	15407000	17477000	21823000	8212900	25550000	32844000	12153000
TIM22	TIMM22	1448800	NA	3270600	1137700	3729800	1473200	2257300	2552800	4059200	449400	NA	1861600	678940	1588700	223590	2021600	1241000	982760
LV657	IGLV6-57	3712300	275240	4172700	348520	1273600	4780300	736540	2217400	6086900	4288500	2293700	7774300	6198100	7571500	5202700	6718300	3908400	10744000
HDHD2	HDHD2	2376500	66193	4296700	1000000	6607700	4293500	3803200	3918300	3616000	3686800	1380300	3859700	2920800	4311600	1926200	4790600	5023900	4930600
HNRPC	HNRNPC	4166100	1168800	8272800	3228500	11828000	4430000	6360500	4467300	9360500	2088500	458460	2614600	3652300	2703900	607430	4128800	3758300	3602700
EFHD2	EFHD2	14960000	32719000	22196000	14186000	40650000	25762000	31469000	40817000	19573000	18671000	6900400	34049000	31204000	37404000	3367300	51042000	24339000	14508000
HV335	IGHV3-35	643280	NA	2288400	629870	76208	1494000	552920	2508800	719780	3084600	1741300	5389400	2824700	1170000	542120	2295800	1495300	1624900
RISC	SCPEP1	17034000	8177800	41723000	20289000	48222000	25151000	90087000	42843000	43581000	9589100	4222900	26006000	19205000	37794000	16064000	154180000	26243000	14854000
PGLT1	POGLUT1	955220	NA	1208700	183860	792850	920360	580370	900220	548640	1300200	570420	3019400	587090	1864700	1645900	2130500	1090400	1888900
HEM3	HMBS	5400900	2226800	5505800	1994900	8450500	3429400	7800700	7072100	12479000	7200600	1852600	4857000	660260	3208000	5276000	13177000	7104600	6376500
RM53	MRPL53	2244800	NA	7099300	1875200	12280000	2468900	4060900	6386900	14811000	1565100	484830	1631000	2167300	6935600	802980	2630400	4079900	2512200
ASC	PYCARD	23835000	22242000	37094000	20374000	32112000	31288000	32258000	25889000	44957000	13906000	5880900	28384000	35954000	38840000	6882800	59477000	37788000	19914000
MGLL	MGLL	7815000	984010	16022000	7258200	6296900	9671500	14984000	3009300	50440000	10314000	5103500	5157400	12330000	14708000	5322000	41272000	18907000	14151000
IR3IP	IER3IP1	1137000	204250	6628600	807040	7802800	3322000	4379600	7769500	9425200	607140	272350	2947300	1774400	5407800	NA	3463300	2565700	2060700
HDHD5	HDHD5	8797200	3990700	24245000	4695500	47282000	11903000	15151000	8576800	29720000	4583700	25612000	12001000	20977000	14507000	10702000	15746000	14633000	49826000
EMC5	MMGT1	5147400	390580	10970000	3275900	19092000	3140700	9856500	11347000	19695000	2378700	910530	4638800	4469500	6462600	1293700	8712500	5707700	3373200
XRP2	RP2	2307800	3663300	6415400	4268000	7685900	6400300	8625900	4652800	16196000	2630500	1719200	9535900	6580100	10575000	1382600	11210000	7761200	3774400
ADPGK	ADPGK	8219600	6779200	59123000	17186000	33660000	65564000	84988000	15033000	34394000	102430000	458530	7414800	6264400	13711000	1785100	17897000	10271000	5403700
OSTC	OSTC	14663000	5227100	49449000	21099000	50090000	21936000	16773000	17286000	38307000	2274100	5497400	26270000	14542000	13745000	7939000	26442000	13727000	6387600
A1AG2	ORM2	19022000	27132000	17865000	16525000	21718000	24746000	25220000	28535000	57301000	26652000	53881000	14118000	36097000	11226000	42103000	29606000	22296000	23483000
LIS1	PAFAH1B1	29952000	26318000	46638000	27228000	55075000	47969000	38382000	61393000	49103000	33596000	16259000	63721000	48762000	53033000	22482000	64126000	68958000	45418000
ORML3	ORMDL3	1556700	607760	2546500	1221000	5431500	1839200	3107600	4294000	4867200	441710	185060	2823400	881120	2476600	309630	2152300	1904800	761380
GET4	GET4	NA	1690600	3982700	1185600	11614000	105390	3949800	296260	861560	1229600	451760	291190	1024800	1399300	459290	2448000	1933600	1592800
CD44	CD44	50592000	82752000	93760000	57451000	134090000	126320000	145330000	181530000	228350000	56047000	28126000	165370000	121590000	168720000	34465000	222430000	123990000	89951000
DCXR	DCXR	12025000	7108500	51478000	8719800	45235000	23140000	44443000	24856000	38852000	17009000	10746000	39060000	11916000	41787000	10308000	46155000	27643000	30707000
CEAM6	CEACAM6	3436700	7254300	4094300	1474400	13883000	8564900	5404400	6466300	12153000	642550	188280	4456600	4597800	2972900	1016000	11969000	3975200	917370
RRFM	MRRF	2514600	411350	3700400	325830	3452400	949500	2479900	2435600	8916900	4211500	4809000	512700	3251200	5390400	826430	1353200	6850400	4315400
MEP50	WDR77	3575300	6254800	5329300	2789200	6599800	2579800	3921400	6200600	6215100	2834300	184140	10126000	2753200	3979300	940480	6178100	4186800	5559200
ECP	RNASE3	3887800	11959000	7183100	3257900	27044000	3522700	3067500	14656000	36073000	4208800	2352700	8060500	8652000	7431300	413680	4891800	10373000	9176200
AACS	AACS	1788000	2593500	1406100	810890	2186900	4242200	648980	1663800	6537500	739460	NA	1297200	1480800	1265900	1902600	472960	1973500	1232600
PEA15	PEA15	3312900	1206000	14097000	3875000	16199000	10145000	7975800	384250	9683800	NA	109490	4156600	5050900	6279400	675200	7829900	5395600	2921800
PHLD	GPLD1	1572700	806200	1180000	519920	1349000	1536100	1488600	1640800	2761100	4049600	2157500	4021200	3667600	3989400	1489700	2936300	1932700	2651500
NUP43	NUP43	3963300	6712300	2502500	1177100	8325100	2662100	3531900	4170300	6438600	8182200	6728800	4146800	4835800	10450000	5635600	3282000	4609700	5140000
PLPP	PDXP	537410	1672100	299000	588150	893150	898130	237410	684550	74196	1167300	984300	1504400	1052100	2058700	843650	1775200	1353200	1627800
FMOD	FMOD	9594300	14017000	7782000	5199300	14360000	6618900	9126600	20591000	16943000	6028200	2620000	18949000	20229000	7905100	14115000	11637000	10844000	3936300
STX7	STX7	14951000	9861800	23210000	12280000	25919000	26362000	25130000	29450000	46598000	11244000	6227100	39309000	16210000	32028000	6930900	36013000	24985000	24533000
PYRD	DHODH	976980	4225600	3194300	1550100	2797200	1008600	2159400	937890	2529500	368290	NA	1046100	2685100	1719600	282680	2549200	592720	265570
CALB2	CALB2	916850	795420	1688900	270310	1260900	1838400	19502000	579400	2804000	3911600	3417000	253630	3856300	593250	1169600	1671700	1509300	3613300
PLF4	PF4	5853600	1650500	696570	4459000	3503000	5385700	5430300	5793800	52341000	8544900	16983000	18219000	6647700	58079000	20175000	6177800	8628400	20613000
THOC6	THOC6	1994600	11833000	6035700	1806800	17180000	23264000	6415600	7647800	12535000	13701000	5852400	5714900	1717200	20432000	7089900	2107400	2129300	16867000
VAMP5	VAMP5	433230	44945	1554800	44028	1906400	1270100	2281500	1339700	2663000	1213200	837400	6121700	1728900	2963100	605340	1841500	4236700	2651900
S25A3	SLC25A3	54850000	33607000	156830000	56936000	176270000	101090000	144900000	148760000	221940000	59292000	15660000	127130000	99274000	208190000	39397000	236490000	151270000	79872000
RAP2C	RAP2C	379620	4475100	187420	468660	4547500	509440	1267300	2365300	3374300	233020	570740	8641500	6730300	5406400	1068600	647510	4355600	7114500
CATL1	CTSL	19587000	11609000	16237000	2495600	32134000	7271600	49417000	28474000	37332000	5597800	2272700	19298000	11080000	61461000	6003400	63773000	14137000	6564600
HV118	IGHV1-18	614520	1255100	2170800	3704800	7069000	8336700	1871000	4054800	5638900	12037000	864360	398260	2402900	170540	82811	1128100	383560	511130
LTOR4	LAMTOR4	1890500	1960500	14690000	1889900	10586000	4727600	11476000	5510300	26759000	2245900	1289100	7645800	3027000	7392200	1780900	9595500	5430300	4543000
UAP1	UAP1	1221100	1232800	2150300	2517800	3348500	653890	973700	2478400	4735400	6054500	3049900	4410800	602030	7709000	3463700	4647400	2500800	4032800
SNX2	SNX2	20922000	9920700	31827000	16374000	52976000	38425000	37490000	54380000	64088000	19711000	6643800	35493000	35936000	57159000	10577000	66255000	44879000	27361000
ELAV1	ELAVL1	37916000	103130000	54480000	22842000	104970000	49944000	52507000	65724000	91260000	42480000	72578000	100020000	31590000	62907000	105730000	71295000	84545000	54012000
CDN1B	CDKN1B	783790	128680	839180	1176300	877490	1030000	639590	1896500	853100	1831800	1062500	3360400	731080	880800	2479100	2764900	1876900	469130
WASF2	WASF2	7826800	2037000	7105400	3276400	12050000	8743200	9654300	12844000	18901000	5252100	2872800	11629000	7792500	16368000	2931300	19608000	14229000	7674600
LRC40	LRRC40	4094900	3989100	6854800	5102700	31040000	13642000	9117900	8383500	13184000	4072600	10893000	7219200	9267100	14594000	9762000	15322000	8999700	8888900
NT5C	NT5C	2057100	1789400	5509800	1641200	8073400	4177300	4986900	5995300	8091400	2937000	719810	6338400	4468200	5741700	3012400	7926400	8544700	5644600
CEAM5	CEACAM5	237970	519340	NA	1424800	7573900	22852000	2378400	9188300	771560	1777900	318390	4550600	3404500	3310400	NA	4825700	3600500	2168300
RPAB5	POLR2L	1214300	NA	1496700	673820	1102500	1430200	1024000	1804400	3912600	173440	803460	1153700	666930	663180	NA	2395700	680690	158570
RL13A	RPL13A	1543300	2591700	12470000	762680	15905000	3593900	8627700	5291800	9926600	327990	613850	2013000	582530	10653000	842210	8911400	5933200	2546700
CD9	CD9	96402000	49850000	197320000	40763000	252040000	123620000	146330000	206240000	175200000	123880000	66623000	76493000	153940000	140330000	64094000	262830000	271330000	219000000
TYOBP	TYROBP	1308600	2939900	1532100	1495800	4950100	1843600	5587300	4318700	7912800	404850	367190	1763400	1275700	3841900	NA	7273900	1820000	940380
PSMG1	PSMG1	1067900	4176500	2396100	2279200	2550100	2474600	2076800	1666000	6976200	413920	897210	2468300	516300	2705400	NA	3966200	1749400	1181400
SRP54	SRP54	9267600	3528400	17085000	8474100	28068000	9471800	16811000	20130000	47176000	965080	591560	4508300	100060000	4741800	732160	11338000	5164600	1730800
CAHM5	CALHM5	279190	801230	674030	233280	1764200	835010	1444100	801610	354870	791790	2098700	1760000	607060	1047700	3405500	983750	1047800	900560
AKTIP	AKTIP	889830	NA	1620200	524820	2996000	899590	1616400	2554400	4328800	48403	NA	967560	748970	287340	152790	2127400	2418300	1741000
ISOC1	ISOC1	8222300	3682400	25188000	9388800	13243000	16202000	14093000	14902000	32772000	13974000	4268300	21088000	16286000	21750000	5595400	25077000	21934000	16976000
BTD	BTD	NA	851900	1402100	674240	653190	594110	887550	570280	1719900	1276000	739750	1184600	1491700	2750400	506580	2987600	1491800	1074700
APOC1	APOC1	4316100	16309000	4415100	3313400	2865000	4606400	3516400	8130300	7356200	10712000	17473000	3695800	7200800	17983000	10740000	8684800	8874600	9551500
MXRA7	MXRA7	7022800	1258600	19170000	4177500	36179000	19065000	17010000	31635000	13789000	6358000	1578500	20737000	17824000	3370800	1846700	5834200	19800000	7782800
CHMP6	CHMP6	4782600	3918200	8474000	3684500	6425900	9656500	6203400	11043000	10006000	4855300	1937100	4290500	5849500	6347100	2644400	9751800	8105600	6797100
RAB14	RAB14	79670000	42363000	116640000	49270000	165710000	92326000	99470000	135640000	261900000	77805000	32838000	123880000	107640000	157870000	39039000	198860000	144830000	97065000
S10AC	S100A12	7624100	227360000	3373100	25854000	4416100	25347000	25764000	14977000	26506000	27045000	16885000	103840000	141260000	12001000	13586000	28996000	23642000	43065000
SDC2	SDC2	770230	217210	1632700	730530	1418100	923930	1342000	2087600	903160	1201300	563920	1340000	2094000	2056500	915010	2511900	3729600	2517700
AL1A2	ALDH1A2	91247	6807900	679130	235000	1343600	1543100	18677000	1227200	38925000	1261000	1454000	9785800	4367000	10157000	2284600	8432200	2024100	806010
S39A8	SLC39A8	2507600	151050	767160	1066800	3430200	1291400	3160700	1700100	5912500	2087900	761570	7633200	3476200	5162900	715960	5484200	5756000	3780500
RAB2B	RAB2B	2558400	4244000	4033300	2504900	9157700	6326000	2793900	3099400	4241100	2611200	996530	7444900	5653500	6020100	603600	3023300	6666400	3639500
3HAO	HAAO	687440	5065000	2460700	1013000	758440	4942000	1185900	1561600	1120500	1475100	2073400	10865000	1966900	5383800	3027400	2285200	2065000	1801100
SPB6	SERPINB6	45834000	22928000	100640000	74467000	195160000	104140000	151650000	127600000	238540000	88253000	39201000	162990000	103100000	138420000	44708000	149250000	147700000	125340000
ADA15	ADAM15	140240	4251700	59136	33503	5799000	711580	31170000	12487000	71456	111080	6338400	336280	36854000	NA	17077000	182500	279960	32773000
COX17	COX17	547720	403620	1433000	441380	953110	620380	2397500	1864500	1243800	619620	499160	3456500	817880	3458900	508280	5078400	1483200	794930
VPS51	VPS51	1319200	958020	3088000	892900	4850900	2129200	2744400	2985800	2928400	1702700	575390	2326200	1798500	3531200	903350	3539900	2813700	2695800
TNR6	FAS	572590	555140	1238200	368500	4836300	889150	1153900	1555600	2499100	461040	220300	2491200	1125700	1287500	390690	868960	1064000	480720
RSU1	RSU1	32274000	32847000	64554000	21177000	49951000	79345000	54126000	65637000	86756000	52792000	24022000	58589000	69084000	48483000	29413000	79007000	95204000	58897000
COQ9	COQ9	5335500	1940900	10773000	3173200	5994400	6999400	9056100	8831200	12838000	3446600	1071600	11418000	5497100	10774000	2016400	9183700	11394000	6527600
SHC1	SHC1	637510	384750	1720400	1132900	1331400	1307100	1336900	1984700	4124500	638090	426220	1218400	1580600	1273700	103350	1401500	1082600	544240
WBP2	WBP2	991580	577400	1281100	516100	4788000	1238000	2096500	1370100	1730600	1037000	2522700	2463300	4550600	2168700	579560	7635900	2505000	926410
CHDH	CHDH	1672300	559430	2183000	285860	778130	228450	672810	530770	1577400	1191400	463600	789040	1986600	675120	1475800	1601400	912910	1999600
MPU1	MPDU1	3449800	1453100	5580500	2926600	7883200	3026300	5824300	4990300	7579900	3367400	860320	2871300	5804200	7598400	794410	9850300	4714600	3153500
ATP5L	ATP5MG	11492000	4879600	22593000	10549000	22917000	13667000	22673000	25911000	44982000	7326200	1667700	8890700	9575100	27516000	3957900	22641000	16396000	10024000
OTULL	OTULINL	149950	254810	825330	293240	1629700	1095400	1802000	1449900	2240800	1093000	NA	3262100	1611100	2545100	392800	2712400	2689100	1486300
PPM1A	PPM1A	5120500	1754100	8565700	5121000	14601000	5922800	12535000	11589000	12937000	4875300	1946200	8876600	11305000	15175000	1071300	14792000	15975000	8497200
TPD53	TPD52L1	1144600	1836200	7202000	1187200	20860000	2040500	1650000	628440	1674800	867550	1780300	6723100	303150	34918000	3512700	10900000	993770	2815800
CDS2	CDS2	8000400	4503900	18077000	4581500	56854000	13385000	16527000	14306000	25446000	7485400	22150000	18107000	13063000	35726000	4590700	23236000	17849000	11033000
ADX	FDX1	660170	158970	2430700	404480	1009800	5520800	2438400	1410400	1240300	966150	NA	4972800	4557600	5696700	1164300	3675700	1021700	2849200
SPTC1	SPTLC1	5378400	6157700	4205500	2277800	11961000	8102400	6086300	6003300	7121400	410470	526990	35189000	4014200	7595900	273640	10054000	3322800	5728200
TSN15	TSPAN15	1348300	10607000	1374900	2435600	12035000	1710000	5391500	2406200	4595500	1547400	329500	13163000	8246800	2436000	886100	4702900	3556000	4412600
KVD11	IGKV3D-11	1455200	3422400	10090000	4095000	5181900	17968000	3065100	12722000	1327000	2015600	1124500	8837500	10033000	3258300	1351300	1083600	4350600	4406600
MYDGF	MYDGF	12078000	10633000	31987000	22274000	37953000	22582000	25596000	38714000	61292000	7697400	2520700	26413000	19501000	31841000	4766500	36629000	20437000	13104000
OCRL	OCRL	180390	882640	449210	1816500	2192400	2730200	400280	504850	410410	797970	133230	2070800	779770	1547700	2820500	766980	1076800	1934500
RIPK1	RIPK1	2148600	862520	1749500	1532000	3005000	1526800	3723900	4520500	6135800	3736700	692530	3832200	3751500	2247300	2121300	5596600	1580800	5072100
SH21A	SH2D1A	283360	451910	2006900	380410	1065400	1596300	1262400	1774400	2777200	186110	25082	2799300	601460	655480	368510	946980	1083100	508070
NTF2	NUTF2	106320000	36367000	148360000	63150000	196140000	133710000	132200000	136180000	216580000	86738000	49319000	169570000	162020000	143440000	54621000	143960000	168310000	131910000
TALDO	TALDO1	78966000	90036000	162470000	67365000	153010000	142570000	127030000	160330000	294120000	83877000	35906000	180660000	143880000	249410000	63876000	240220000	178080000	166930000
S17A5	SLC17A5	665330	NA	983270	456500	2111200	689340	1904900	1147300	663190	796610	231920	1416300	1371000	3540500	520160	2681900	1652200	1083400
RS25	RPS25	2290800	1769400	6523400	1498900	75947000	5351200	9324400	10534000	27170000	3969500	2160300	14696000	5529500	17823000	4539000	19471000	16202000	7108100
CHM2A	CHMP2A	1747600	NA	2884800	1124400	4781900	742090	2518800	3127700	5992300	1909300	902030	1493300	686830	3206200	652130	2502000	1405600	1769000
MAL2	MAL2	7967900	1175800	9518100	3240500	7365900	2107500	5390100	3487600	15468000	8048000	3515800	20760000	7226900	9755600	3045100	8659300	10853000	10129000
ACSF3	ACSF3	1145400	NA	3057400	1060000	3515800	2275800	2185400	3806200	5432900	683480	NA	2496000	1238200	3029100	350180	2201400	2864400	1627900
PDK3	PDK3	1277900	551440	1557200	1318200	3192300	1815300	2575700	3574900	1228000	755080	271260	2099800	926040	1205100	131410	2579000	1814100	1072800
SEPT4	SEPTIN4	628560	97271	1164600	202710	702360	3146000	1335200	1786600	1266900	1269900	419950	941780	1129200	805580	574920	1778200	1496800	737230
NCK1	NCK1	NA	1713000	6617200	554300	8419900	6533400	2283800	2825800	16104000	2212500	634160	7551600	5374800	7450500	1739300	8142600	7266400	2540000
CDIPT	CDIPT	2867900	1924200	4283900	2199000	4474500	6344600	4424100	4924100	12042000	1254300	646670	6235700	2585100	4244800	980310	4636900	4292500	3689100
RDH11	RDH11	7072600	1109200	10653000	7626600	34828000	12187000	32558000	14998000	12292000	6600800	3014300	17728000	12280000	34018000	5184800	27221000	21908000	11933000
FITM2	FITM2	635360	293830	706870	1117800	1647600	429550	1106500	1573500	3021300	1480400	1702300	2185800	1320100	1369900	2525300	2739500	1366300	1710500
PAWR	PAWR	869790	2350400	2624400	2434600	4219600	2961000	2875200	1625900	4368400	2416500	152420	199150	3323800	1404300	1714900	15770000	3054000	2463700
CLN6	CLN6	1441000	2177700	5693000	566020	4955900	5937100	2670100	3454100	5102200	608800	248610	1885700	1281400	6447800	325940	6434800	2276800	1338100
NCBP3	NCBP3	1186100	499770	1056100	1492200	3075600	925630	1368900	1872800	1543600	3929100	1960200	607920	4007100	832250	1767400	926060	1290300	4637700
TRI25	TRIM25	12717000	5041500	15244000	8223100	43361000	15502000	22772000	30076000	36911000	8370000	9298200	18048000	13854000	23840000	4853900	27568000	22839000	13626000
2A5D	PPP2R5D	3482200	862530	11524000	2749400	15099000	4992200	6782200	7440100	25659000	8305700	991050	11445000	7745800	11380000	6297200	9612300	12370000	6828800
VKOR1	VKORC1	5166600	1368600	21656000	2876500	24894000	16977000	22859000	30604000	16568000	8833800	26410000	6066700	11995000	78124000	2132800	13673000	10781000	60278000
PEDF	SERPINF1	46961000	43520000	58557000	32977000	36573000	63258000	55605000	86819000	90881000	66403000	28823000	71510000	64984000	73676000	14464000	86847000	46080000	38865000
CCDC9	CCDC9	456550	518400	1353200	599000	1990400	1022200	1173800	2111300	1585700	415080	177160	5761400	868230	995870	178140	782020	1620900	927440
BID	BID	5267700	4095700	11750000	4695100	11389000	8930500	7003700	7474400	9454300	3511400	3067700	11297000	6683900	14501000	4683400	14117000	10666000	8094300
SNP23	SNAP23	9700100	6897900	17607000	6334500	25472000	18752000	22543000	23583000	26258000	12876000	3269900	23133000	23154000	35155000	3604900	19220000	16355000	13352000
SPB10	SERPINB10	4790500	5495500	4982200	6704400	9805200	6693900	9115600	9418500	1418300	3853900	1609900	6937400	4639300	7816300	1540500	8299300	5937100	237980
ADK	ADK	32607000	23627000	35456000	125030000	104050000	22908000	65290000	38143000	130140000	34052000	27732000	45535000	27001000	112760000	75607000	85231000	26226000	106140000
GLRX5	GLRX5	1663200	NA	3619500	2320800	5451700	265280	1730700	4634700	5553900	3691700	1995400	NA	664150	5594600	882410	2632300	673770	445020
TM9S1	TM9SF1	1394300	5124500	2520900	925820	3688900	1415000	2740100	3060600	2990200	2919500	1652700	1249200	1041800	2697600	249310	4407700	1383400	845240
AL5AP	ALOX5AP	4398400	2781800	5148600	3313800	8656500	4863300	13558000	10751000	5457400	6144700	4795100	627550	5305200	3855700	4379000	11999000	11071000	8154100
ABHEB	ABHD14B	48519000	23047000	142130000	42917000	59570000	116150000	75270000	100860000	195200000	82802000	30678000	113170000	72703000	110310000	45276000	154690000	113110000	117460000
TPRKB	TPRKB	2428600	762530	2488100	1033300	2900300	2859800	2912300	3393400	4621600	870660	NA	2391500	1818800	2835800	153660	3061700	2407000	2153600
PGM2	PGM2	47224000	29757000	79526000	45214000	97166000	61986000	55493000	79459000	122880000	40934000	20112000	102000000	73734000	112050000	34564000	100430000	99021000	63926000
T179B	TMEM179B	8835300	10704000	17535000	9193400	18912000	16248000	14900000	18805000	37535000	7114900	2083500	14210000	8729800	19430000	3259800	26892000	13222000	10330000
NR2CA	NR2C2AP	1514300	638610	1959700	795450	4051200	2043000	1760400	2508700	1376800	5030200	2478500	2103400	4180000	2206100	1452600	1594800	3356000	1843300
PFD4	PFDN4	3839700	3328200	15438000	2845300	13753000	4187500	14918000	13983000	32470000	4888500	635690	19206000	9752500	8392600	1166700	19162000	6151600	4258300
TB22A	TBC1D22A	618020	100780	945980	603560	1090500	873820	1219400	1489700	2564200	625910	175360	1616200	1423300	1434600	613910	1574700	2443600	1049400
OAT	OAT	17910000	12745000	30649000	13559000	83903000	38569000	24928000	37136000	49621000	21129000	15802000	38048000	20611000	43550000	15142000	60365000	7914200	31764000
ARPIN	ARPIN	4527100	1591500	19100000	3513600	22754000	10652000	10010000	4473800	14315000	6442500	1898900	7975900	7579500	10286000	2233800	9077700	12268000	5568500
PLPHP	PLPBP	12820000	5158000	21425000	8586500	32058000	18633000	13258000	15698000	16760000	8933300	3525000	17894000	12179000	29194000	10002000	20670000	35154000	13265000
PTGIS	PTGIS	10906000	6994600	24597000	13288000	24201000	35657000	25783000	27728000	39188000	12343000	6973000	26111000	40968000	16366000	6095500	33989000	27701000	17551000
CELF2	CELF2	3180300	2166700	4196300	1515000	12592000	6091100	5325200	8280900	10624000	NA	10293000	3771500	1662100	4016300	15181000	8343000	4493700	3931700
GLRX1	GLRX	39096000	39883000	123210000	56254000	93152000	64392000	65122000	89126000	174450000	84414000	17528000	62918000	73341000	164530000	29991000	136390000	84275000	59921000
PDLI2	PDLIM2	15499000	5987500	24490000	5500100	16589000	47973000	25712000	17500000	30688000	23792000	14554000	40135000	18304000	23103000	15263000	16194000	20728000	9932100
ERBIN	ERBIN	678280	233890	1484000	659960	2484500	1023200	543560	681230	2831600	956340	527230	120960	1791800	1387800	547160	2419600	2147100	1603800
BI1	TMBIM6	790100	466670	1454300	1756300	5755100	2196500	2545300	4070300	4835100	1013800	16549000	2716800	2045600	2895300	610860	3413600	2272800	2113500
SUMF1	SUMF1	503350	436200	845640	504400	1926300	870340	1574200	1538900	1446300	403440	NA	1705000	2299000	2599900	289250	3129200	2345600	849260
CAMP	CAMP	224360	3515400	NA	1072400	820040	873920	338670	619130	1299900	2198200	673240	146510	4578800	404020	434570	2095900	738400	1322200
RPIA	RPIA	2816700	1240600	3857200	2451800	9527000	3763800	6343600	3575700	10471000	2969600	8077100	3640600	4111300	5697600	7365100	2974300	2970300	4553700
USE1	USE1	2508800	247540	1979000	325450	2001700	671010	1007300	2196800	1921300	1884400	762700	1056000	2838400	2449900	1153100	4689300	459430	2597100
GAMT	GAMT	1880200	1057500	6948900	1777200	230430	4758300	7389600	977890	12292000	2070000	448220	5618300	5588600	NA	209950	4900200	5352700	1906400
SH3L2	SH3BGRL2	2132100	270840	1108600	1164600	5410800	1120500	1876500	799370	2749400	2209000	2097100	2346400	3092700	3215900	1057300	2899400	2887700	3023800
PSMD9	PSMD9	14759000	8164900	22305000	10362000	43885000	18149000	25566000	30080000	44177000	13150000	9906400	30796000	40515000	29462000	5373100	26576000	41209000	12432000
TMT1A	TMT1A	30823000	14666000	152000000	71372000	35116000	184910000	92568000	117860000	136760000	58837000	23232000	146470000	86671000	149510000	39024000	98488000	107840000	95130000
MTDC	MTHFD2	2261800	970740	3038600	590500	3192000	975300	2394000	3125200	5871500	2463400	2424800	7718100	2114100	646320	865470	3411200	3794100	2990100
CYTC	CST3	4915700	12229000	13300000	288080	250440	9967700	7590800	10612000	4244900	4978900	3055600	20872000	11900000	12750000	4396800	13129000	11196000	5974200
PLCC	AGPAT3	2002000	11239000	2941200	1228500	2342100	1989100	3961900	3290200	9640300	873830	3787200	2728400	967440	3336800	6979700	4124100	2361900	2407000
LAGE3	LAGE3	1565500	447580	3047800	1119100	2818000	2526200	4311000	3038800	4121400	1843600	551330	3762700	3114100	3864600	2037600	4273800	6783500	2978400
LEG10	CLC	16543000	1651500	30751000	20254000	39056000	26204000	5740300	145950	55674000	16767000	8402100	1846300	6154700	34571000	NA	15718000	35875000	23894000
CX7A1	COX7A1	1315800	248150	268610	562660	1388000	2524800	821550	608380	907610	1502800	379990	1919100	2021700	796620	525720	2290300	1661800	947720
KV401	IGKV4-1	558470	1766500	1931300	NA	264890	2939100	964130	2418900	3597800	1641800	1787400	3711700	4173200	848210	996660	3110400	2152600	1571400
THIK	ACAA1	25849000	15135000	25750000	18622000	48757000	22936000	53109000	41051000	79645000	23326000	11924000	27773000	28197000	67506000	10720000	99204000	42758000	31290000
NDUS6	NDUFS6	2817300	1314400	6233500	2328300	1083700	3011000	1693700	3548800	4748500	3662100	1954600	NA	1433600	1406000	250080	6317700	2121100	2287500
SNW1	SNW1	8699800	1034700	7159600	2099000	9799500	4586700	2215900	6261000	5875500	9854200	5812700	753890	8838900	6412300	6341300	10726000	2608300	14452000
SEPT5	SEPTIN5	739780	4888700	5057700	1100800	2002800	3626400	1250600	3895100	3824200	971700	4674300	4823700	5439300	2094900	10756000	2055200	2967100	2591100
ZPR1	ZPR1	5475100	1935900	269860	6988700	137980	9010600	5507100	395070	800340	4129000	1777000	10396000	320450	8796000	2144500	365050	7397500	6538300
CRERF	CREBRF	3364900	3723000	6665900	4492100	10300000	2583800	7064500	10486000	11761000	6820500	5079300	8861100	8669200	11427000	12227000	8402900	10374000	7934800
TMCO1	TMCO1	2641700	284270	6484200	1542600	16826000	1775800	6850900	3127400	12480000	1371000	528200	9005700	1099500	7013900	469360	10507000	4847100	3306500
IF1AX	EIF1AX	6438700	612020	10783000	6248900	13273000	3525700	9342500	7786200	17541000	10845000	12936000	11452000	5343500	25739000	305840	5590100	16641000	13359000
SF3B6	SF3B6	2087700	1212600	5447800	2204300	8020600	4684600	7045800	4892800	1330700	1264100	1905700	7908000	4498100	6708700	2486600	6337200	5145300	3113700
RENT1	UPF1	13273000	4832800	12719000	5780800	21321000	12052000	13270000	17858000	32092000	8465500	6532000	15139000	15845000	22818000	7565700	23917000	14463000	14113000
RDHE2	SDR16C5	4750700	9282300	327270	1064800	1312000	315560	1682600	1133600	11636000	559040	18401000	564410	274260	479290	NA	1462600	667750	820840
SCAM2	SCAMP2	13303000	9081900	44073000	14705000	41293000	17538000	23808000	24065000	45786000	13113000	4154300	50673000	23782000	44934000	9036900	35027000	29639000	15802000
PI42B	PIP4K2B	2799700	1727600	2763800	2437300	4900700	6267600	2718200	3779200	8772400	3221900	910910	5420200	4181700	4735400	1889400	6128000	4007600	4512500
H2AV	H2AZ2	179580	383860	2024200	92477	5150400	479650	3121400	1796600	155700	1334200	231140	769400	277910	3215500	2033000	4462500	2929400	2871200
ECHD3	ECHDC3	14781000	7375400	24105000	4172800	14719000	20298000	8499700	11248000	31828000	10262000	4868600	28513000	14877000	27303000	5086400	20138000	18708000	11779000
GIMA1	GIMAP1	8828400	6016300	17800000	6234500	19648000	23979000	20086000	25665000	27378000	11028000	6875300	27158000	15286000	26934000	5368000	18438000	27585000	22064000
HGH1	HGH1	911030	74099	1023900	NA	6955200	2307700	472720	3048600	22741000	737750	473480	4653500	2185000	5656300	1754300	5935200	6031000	4319300
PTTG	PTTG1IP	3826000	2791300	1553800	4455400	9370200	4361200	7038500	8756800	20055000	4818800	1361400	3873300	9113500	11884000	1583600	6931900	2407100	4728400
KAIN	SERPINA4	6756700	7199200	10059000	3821900	11087000	6446900	7249200	16688000	30526000	21189000	9653600	7574200	11533000	17694000	4252700	11301000	9856700	10012000
MOT1	SLC16A1	2489800	6374100	8178600	3501200	2046500	36139	65925	362970	350580	3609400	1111500	13695000	63935	84152	864180	7714700	640570	3441900
ROAA	HNRNPAB	9421400	14816000	26024000	14701000	31419000	24968000	16170000	8512800	41306000	13069000	15848000	31997000	11225000	20443000	14734000	33099000	29105000	9092900
SPNS1	SPNS1	2111800	1541400	3104500	1086100	2350600	2162000	6156700	4050500	2612500	2422700	959710	3903100	2570300	6618200	1497800	7888300	3832300	2628700
F13A	F13A1	46461000	35544000	290490000	59393000	225060000	204530000	112670000	83894000	156910000	61631000	12583000	99197000	183590000	39717000	33517000	528010000	143280000	76572000
ACBD5	ACBD5	990100	3115600	1814200	932080	1654300	1747500	1837200	2240800	988460	427720	2727900	2690400	1492500	2072600	419320	2368300	1454200	545650
FCG3A	FCGR3A	528560	771150	1409900	474390	2580700	1732900	2551700	1826700	4367300	2426300	231410	4124300	2152400	3810500	780790	3088000	1703900	2613800
KISHA	TMEM167A	1851400	658080	5111800	2631500	6741200	1979400	743060	1147900	788850	2206800	568280	635930	3906600	4477800	884270	7988300	4595400	3222900
GIMA5	GIMAP5	6672100	17594000	11994000	7808500	4866200	5625600	12169000	15459000	11582000	2109800	1424200	28054000	2057100	14459000	18399000	8998700	8742600	6762800
MYADM	MYADM	10749000	4907200	25457000	5818400	33884000	22869000	23628000	31276000	28630000	10952000	3127500	47250000	33643000	21512000	2482400	29604000	29533000	14790000
UBL3	UBL3	645780	412930	1195900	1094500	870390	2363700	1106500	1983800	2615800	1543500	1930400	2951800	1078200	1324100	1211000	2116800	2136200	1892200
HEM6	CPOX	2406000	1035300	4403600	1908000	57706000	4297300	14444000	9088000	11713000	1580700	6067700	6044800	5675000	9908900	593170	13540000	6434000	66938000
CC115	CCDC115	6573000	5455800	26532000	11039000	25762000	30580000	16916000	14861000	38794000	8434000	5025800	23343000	16357000	771900	8192500	25304000	27820000	20145000
RM50	MRPL50	1381600	217110	2591000	904640	4939100	7768200	1520700	3642000	5751000	1630900	311250	1644000	3929500	4157800	296640	1532900	4694000	3774100
CASP4	CASP4	1426900	1599300	2130200	1136400	4069600	2359400	3077000	4555800	4785100	889620	279810	4179300	2027700	2439700	988520	2729700	4778000	1774100
FAH2A	FAHD2A	1129100	668170	2149400	660520	1670100	1530900	2039800	2521000	2567300	386800	44521	3050300	1523200	2003300	1241700	1914500	1234700	141140
NPS3A	NIPSNAP3A	11008000	7020800	46550000	6029200	12422000	17429000	19914000	20006000	47381000	9156500	24938000	32893000	11413000	19819000	5585300	33607000	24566000	20615000
SEP10	SEPTIN10	16079000	2192600	20158000	5555700	28738000	24433000	62078000	23422000	25088000	23316000	11194000	21335000	30919000	20405000	5094200	18386000	45102000	26290000
WDR26	WDR26	2080000	854110	3348400	743280	13128000	3303500	1966600	1929800	2246400	5315600	1616000	1819700	3137100	3504800	2965300	3400600	4042800	4631200
STX11	STX11	548750	364220	448720	126080	758720	429830	1710900	1159300	2739700	1341200	199900	1516100	938790	2126600	318950	1451500	1796400	1001500
LAP2A	TMPO	2840000	NA	281960	1208100	1657500	2478000	4072700	1230500	1261400	949470	576950	3442000	3503200	3427100	2882800	166970	2858800	1564300
TXNL1	TXNL1	19821000	11598000	27521000	24427000	71930000	30284000	32492000	34454000	37236000	25962000	8048700	49223000	41416000	36170000	15794000	33067000	48193000	24027000
SPRC	SPARC	1289300	2667100	8458100	3924900	7972700	3773200	3683900	13304000	5321600	4369700	1542200	6077100	7662000	9006400	3043100	4819600	10616000	4624100
TSN13	TSPAN13	2591700	NA	1687300	782680	1793400	395500	1983900	2406100	2983200	551350	1152900	1517700	3791900	5504000	1451600	1798000	1677700	992310
PSD10	PSMD10	18612000	10587000	18712000	18666000	72544000	14320000	40573000	49407000	47819000	22980000	14588000	39595000	29057000	55741000	21467000	49621000	54457000	33987000
DNM1L	DNM1L	8374700	7970500	18106000	7611500	14673000	10169000	11104000	16373000	20723000	11182000	8109500	14710000	15484000	13447000	5983700	17340000	16888000	15019000
BAP31	BCAP31	14611000	10959000	26218000	14091000	56784000	21096000	39703000	41384000	14347000	11125000	4574700	17917000	18493000	66274000	13487000	45215000	55438000	13014000
LAIR1	LAIR1	2517700	742780	1936600	630440	2323500	2341500	2465700	1810500	2282900	2507800	1719900	1036200	2613300	4456000	1859800	3016800	2318700	2218700
CSN7A	COPS7A	2398300	769420	3417300	2501600	3069500	3583200	3306400	7604300	7023800	2710900	950180	3786300	3704900	3789100	1137300	3372000	4293900	3276000
RAB8B	RAB8B	6416800	7405100	13536000	5366400	7024100	12998000	11060000	4241500	10422000	1467400	65422	16966000	7070700	7690400	461800	16767000	8439500	3170700
NUBPL	NUBPL	847500	396540	2397300	479240	1592300	1520500	1042900	1433400	5519200	1171300	317050	1886900	1482500	2586000	495380	1274700	2122100	872010
EGLN	ENG	8032200	4471000	15823000	5527100	16820000	16024000	13544000	22007000	17069000	8079800	2977000	41354000	7260300	16408000	2945800	24125000	10045000	3118500
NAGAB	NAGA	5270000	2339400	14391000	5559900	17853000	8267200	15193000	12719000	15699000	3594000	1308200	10813000	15087000	21497000	5953000	22589000	7703200	6358300
TRPV2	TRPV2	3096100	2665500	7840600	4896300	4450200	6762600	6381100	4543000	6135800	8124300	5895700	5333400	4881600	2474300	7080900	6254700	1751000	1213000
WDR18	WDR18	2882100	NA	8805900	2285400	6613000	5821800	3132900	3443900	285560	129960	477000	5407300	2839300	7794800	809230	1585400	7010000	4217800
MGST2	MGST2	15797000	7323400	20421000	11675000	32599000	19900000	27532000	28974000	34180000	10512000	5404500	22116000	13344000	32002000	8068600	35466000	23371000	15589000
CD151	CD151	857490	730310	843450	311710	3053200	878600	962100	1207000	1647600	1755900	265250	2656100	1138900	546580	NA	3138900	2372700	1109800
FHR2	CFHR2	113340	3719000	2166900	1168000	1330800	3984500	2405900	5137700	1382900	2629300	1756100	2188600	4316900	3763300	2217100	2589100	6484300	77701
TM192	TMEM192	2068400	1665400	2878700	3727800	4546200	1460200	3350800	2262000	4188600	1983100	966130	4012500	2141000	2514300	1214400	7166500	915840	461280
BTK	BTK	681660	430510	877890	795980	4038700	2559200	2052300	3155000	3181700	1120100	391860	1140800	1136400	5855100	1185300	3489400	2791400	1443100
ADSSP	ADISSP	1554200	3762600	4633900	2514000	9844900	3653200	3727400	4882100	6913500	2010000	1468700	6628800	6670000	4402900	2114600	4131300	4496900	3279600
LACB2	LACTB2	5551300	1699400	14098000	5847300	7987600	4065800	9988600	12127000	19984000	3474700	1278400	23117000	5243200	10055000	2374500	13309000	10435000	13851000
AN18B	ANKRD18B	7814900	9787200	32994000	13753000	6800400	22824000	27312000	28323000	59851000	10602000	4282000	58418000	22344000	27501000	21991000	39223000	38300000	31954000
CO1A1	COL1A1	12804000	27450000	19093000	13055000	43661000	38706000	18500000	81137000	50037000	33975000	18295000	21642000	56480000	39954000	33219000	52519000	26298000	28535000
SMG9	SMG9	4375800	184540	7231400	4270000	3051600	750950	2427400	1145200	3231700	1148000	783920	2431900	4613200	558840	NA	3783200	5429900	3284300
CF120	C6orf120	1398900	445200	3060000	372220	3102900	1132300	2474400	1780800	4418000	1144600	624630	2718800	1774900	1990800	566960	2249700	2287900	2004000
THIO	TXN	61342000	36842000	96479000	20252000	106410000	72402000	94331000	118440000	143690000	37281000	17864000	57035000	72024000	257150000	52047000	74849000	144790000	52102000
EXOS3	EXOSC3	2744500	5767200	3850000	888410	10979000	8037700	4835400	4186400	8966100	2891100	5345300	4200900	20000000	2795200	1609000	3165600	1847500	7426200
P5I11	TP53I11	3478600	1817900	4826500	1994900	2580700	4531200	2887400	5094600	4367300	2426300	231410	3355800	4255900	3810500	780790	4343500	4966100	2613800
QCR10	UQCR11	3020700	2696700	8379300	3670400	4391700	4448300	4000000	4787600	13826000	2776300	1179200	3610900	3365100	4117400	10519000	7390500	4430300	3955500
CAYP1	CAPS	95225000	32322000	5682100	64632000	18679000	25375000	180460000	207990000	12004000	80362000	32347000	75378000	10491000	113850000	47339000	192580000	12634000	114130000
CPSF4	CPSF4	2751600	2279900	3191900	1380600	5115600	412660	2596800	3035200	4650300	5205800	1443900	1101200	2088000	401650	1861300	2941400	1594600	4855400
TATD1	TATDN1	1382300	3216200	2217300	629410	3832400	1213900	1184900	1991700	4238900	968120	917140	2820500	1199100	443530	1395700	1359000	6238400	4197900
IBP7	IGFBP7	3473000	4708400	24799000	4544700	14982000	16360000	8972300	20950000	8340200	8715600	1457500	27135000	15728000	18029000	4791600	7510800	16087000	5733400
LANC1	LANCL1	19041000	9020000	41698000	10788000	66189000	45471000	43449000	25832000	54301000	29200000	16572000	44035000	36617000	38712000	16749000	39932000	47933000	40385000
ARPC2	ARPC2	32623000	31436000	71795000	37949000	59732000	58042000	61501000	74161000	116430000	31850000	11210000	72534000	47497000	111280000	22518000	104440000	84202000	48399000
PKHF1	PLEKHF1	2635300	NA	2190000	755800	1412800	4410000	1589900	4342300	4613900	2122300	849670	6490600	1777200	473370	1057500	8468700	1096400	3498800
ANXA9	ANXA9	1088100	701410	912720	711640	518470	1025700	876310	1176600	2146700	849490	232160	2084400	708840	2988300	1182600	1022300	619820	1110600
KVD28	IGKV2D-28	1951900	3240600	14322000	7826500	1840400	10992000	6527500	23021000	13729000	4908400	4090500	32378000	20051000	4095300	3775600	7217300	8095700	9718700
CRYL1	CRYL1	2749400	2461700	3638800	2484900	1736000	4105500	3591400	3246900	3458300	2048900	708000	5206700	3426500	4773600	1137500	7032800	4345200	3178200
CISD1	CISD1	1175700	61658	5796700	698040	1224300	2794000	3098900	2485100	3790800	93313	NA	3829600	2220600	5494500	83922	5479700	3768200	867080
KV37	IGKV3-7	717530	215030	2660500	1177600	199770	2170200	1123300	3187100	2496400	3034200	673760	5062300	3281300	198970	218400	2068700	758150	794750
HEM4	UROS	738230	2976700	7984400	623480	2237900	3714300	1564500	2916600	4145800	1598100	1370200	4293200	2678400	2966600	2298900	5340700	4337700	2967300
PP2AA	PPP2CA	12957000	3228200	NA	5584700	39110000	9262000	13116000	4791500	35676000	28191000	3948700	11567000	21826000	12061000	3914100	9752000	11168000	7574000
ARF6	ARF6	19458000	6996300	37265000	13862000	54528000	25692000	39183000	31055000	51735000	16945000	2299300	49235000	30575000	45683000	11647000	51384000	51753000	24756000
TMED7	TMED7	48309000	21593000	61007000	44259000	63919000	27566000	46583000	66412000	72390000	28101000	10506000	80588000	29723000	90813000	12911000	98056000	52721000	41670000
APOF	APOF	5758100	5832100	6328300	4027200	9065900	7393600	6191500	6527400	8412400	5181500	4415600	9053600	6004200	8250900	3765000	7817000	2637100	4926900
PRAF1	RABAC1	1682100	3824700	4121800	1680700	3533300	2624900	2747300	3947500	9944200	5418400	3158100	929940	7386700	6025300	2047400	4012600	730510	9418700
ANGI	ANG	4003500	2865600	39708000	7159700	8893100	10993000	8887300	13273000	5560000	11139000	4035600	18863000	14753000	4372400	2868400	11397000	13643000	8041600
NUDT3	NUDT3	1215100	4303400	2998400	388000	1120100	1966600	3929300	6286600	1989400	1302400	898720	5337600	3824400	3325700	2372800	6178100	2913800	1311400
AUHM	AUH	2182500	365890	2820300	702640	1406800	1944000	2555300	2026400	5223300	539590	293990	4197600	1287400	5131500	734040	2346100	2424300	1722900
RB33B	RAB33B	1000400	NA	1217500	67389	1649500	1310200	1497300	1496600	3644000	365530	NA	2088600	1132300	1567000	315130	2294700	1863500	885940
AT131	ATP13A1	7879300	2438500	24554000	9770100	17302000	14683000	14930000	9706700	36975000	7288100	1523200	24177000	24008000	23153000	8221400	11469000	22442000	14118000
CP2S1	CYP2S1	482430	170350	945540	787920	1455100	2673600	520620	1470900	3599400	430510	87615	1206300	2082200	2305300	781760	2819600	2083400	1063900
GNAI2	GNAI2	97385000	95830000	180080000	97321000	202300000	257700000	238380000	279280000	383970000	133900000	59281000	375050000	174460000	289970000	71452000	306980000	231130000	213430000
YJ005	NA	676900	NA	1098500	758810	3300200	518270	1246200	2707800	3249300	184220	1990100	6057200	1583800	845080	111770	757790	268420	354450
SMCE1	SMARCE1	1878700	975200	3744000	1360400	8204700	3770500	3079300	3809100	5556800	259990	1004600	8289100	2780600	7643900	1504000	6156600	1535600	2829800
VPS29	VPS29	32370000	15009000	69300000	21026000	65938000	41118000	53168000	42100000	66751000	26397000	6183700	55597000	47290000	76356000	12321000	84171000	71779000	31411000
SYCM	CARS2	1730100	2424500	7139500	4194100	378250	11760000	16381000	16752000	31706000	694510	3673800	7987200	1154600	23463000	4109400	27291000	13337000	1885600
CNPY4	CNPY4	3430900	1942800	616600	574040	1006900	671440	428400	1752600	1130000	2000300	589850	505750	418950	6958000	1004600	NA	685200	662990
FRDA	FXN	1047600	806070	3248400	884980	2554600	2143800	2782800	2757300	1039800	883630	357610	3554200	1476800	5780900	1156000	3701700	NA	2011800
TMED2	TMED2	4367200	3846600	1911500	4627400	5681100	7586000	5007900	3052200	4186500	1923500	617770	3970300	4380100	13372000	1755600	8622000	7829000	1863200
NELFB	NELFB	540320	1706500	3661900	1846000	2948500	452760	1677800	2074300	2724000	1782800	565060	4707400	4651700	4446800	973510	411700	629440	138290
UB2J1	UBE2J1	347290	527470	2759200	2022000	1130100	2181900	1479500	2286700	3593100	246040	209310	4769500	3194600	2572400	1092100	2994500	2127200	597830
LSM7	LSM7	1974300	911200	4126400	3597700	4329300	3858100	3912900	4250800	4477800	1166500	2059300	4274700	2428400	4977500	2088000	5304200	4432200	2178800
COX11	COX11	477420	88939	1441400	327350	2134100	1128100	987010	1065800	1007800	315030	NA	1108100	701730	2811000	581100	1247700	1928000	746620
REEP5	REEP5	5951900	2146700	16802000	3168800	8546000	11266000	14824000	12557000	21064000	5332500	699320	17159000	10665000	15865000	2072200	29619000	NA	7517500
DHE3	GLUD1	86928000	80734000	175580000	75603000	369680000	223690000	213890000	195910000	388560000	125260000	52069000	314560000	198850000	270860000	66934000	309290000	252030000	202880000
NDUB3	NDUFB3	9460800	1936500	13499000	5949200	16024000	10805000	9710500	13616000	29936000	5860700	2506100	15084000	7002400	22464000	3191900	22868000	20701000	9686400
MA1A2	MAN1A2	992870	524010	1006700	559090	499250	1087100	1567200	1476000	2079000	1179900	466380	1597800	1951100	1338000	238780	672490	1417200	1836300
IRAG1	IRAG1	365990	576040	2676700	941660	59448	1630900	642670	2066600	11535000	1306700	1062300	1482100	2826500	2918900	1423300	2726100	3092100	2223900
FA98B	FAM98B	17771000	11208000	29799000	11710000	26498000	29473000	23053000	33823000	41402000	24975000	9357500	30736000	24167000	29972000	12576000	35629000	34095000	21271000
SC61B	SEC61B	1588100	1269600	5927200	1985800	5583500	3375100	3671000	5613300	5918900	1075500	307480	6491000	2927500	6214500	604270	8252700	4537600	2273100
DIAC	CTBS	1166000	1308400	10417000	2230600	17009000	5250900	13435000	7627100	11289000	2724100	1298500	18115000	3023400	6565400	4039900	20065000	9105000	5362500
PPOX	PPOX	1365800	2346800	2149100	583320	2285800	1443100	1343500	1214700	1861100	395100	157060	1128100	3651500	4001500	603570	2285300	957990	1081400
CCNY	CCNY	428740	1334800	2903900	224030	4166300	2126300	2942100	421060	4939200	1564300	527710	2816900	2816300	2183400	1219100	2372000	5842000	1601200
PRTN3	PRTN3	1347100	4929700	798970	5801600	3154200	5680600	3991600	6389400	15436000	8560000	5551700	1270300	7456400	6822900	4613900	13039000	3589600	NA
BRI3	BRI3	585310	2033500	2308600	2576200	3117500	4991700	2978500	2216000	13198000	697550	7483900	4424900	5387600	2824900	385000	3319300	4052400	3268100
LST8	MLST8	818330	275150	1830400	688730	1666200	1521700	1838400	1626600	841450	703550	188600	1835600	1272500	1880300	632800	1991400	2093800	1258100
PHOCN	MOB4	2980900	77589	4554700	2574900	10542000	5783800	6482700	8846300	6163500	3607400	1987100	10824000	6358900	6064200	1369900	6058400	6178800	4707700
CD99	CD99	2449100	822940	3533300	485730	2259900	4381300	4673900	911070	207380	2327500	865310	3524300	3190800	2441800	651910	NA	2895800	2687400
CREB1	CREB1	1167100	707710	2180100	672500	2368000	2846500	1852600	2550100	3118400	1475800	793290	4674800	2853900	1072700	365280	1809500	1741500	1656500
SLPI	SLPI	6650800	2034800	6514300	3277200	8867000	5444600	7979400	4104700	9162000	4570400	4598900	9682700	7516900	3569600	4991800	11064000	5875700	4966700
TNPO2	TNPO2	2342500	451270	3331200	1198400	7162900	3425200	3643100	5924100	5019800	5071000	1417500	NA	3733500	4809700	1781600	5360300	5845200	4281000
APOD	APOD	5827100	14803000	6609900	1013300	4348900	8297100	3136700	12483000	5896300	5249200	7944400	15616000	5378900	5416000	1574000	5493700	6030700	6516200
MP2K3	MAP2K3	804210	588170	991220	752400	1082000	1032800	849750	1447400	2025200	664240	452040	1622500	1203700	556810	413310	3040600	310060	1848800
CD82	CD82	2739100	2971300	14660000	1617700	NA	16005000	11850000	12327000	8924200	5659200	3041100	14374000	3243200	9810600	3015700	9980800	6305500	12291000
PTGDS	PTGDS	902840	328270	792960	732660	1596800	2485800	2047000	1600100	5028700	2395400	807830	1040100	1117600	1402400	1293900	805250	2979000	2936400
TPPC4	TRAPPC4	972560	1454700	1695200	966850	2950000	1515600	1765100	2146300	4011300	467680	NA	3841400	1704500	1745600	169650	6727900	1032600	1011600
PPIL1	PPIL1	3035900	1783300	6398600	2404800	7542900	6252100	5275100	5422200	8113700	8617700	1826900	6098400	5695900	5756100	1457300	6342900	8311100	3743400
SUMO3	SUMO3	24722000	12020000	53400000	15053000	65674000	39578000	41098000	55705000	51140000	19640000	4776500	57912000	45930000	59829000	14519000	57405000	54799000	33697000
HDDC2	HDDC2	1162500	128200	2219700	772060	910710	3187400	1740800	2877900	903430	804080	NA	1895000	842220	2167500	883880	3561700	2818900	1392700
RB11A	RAB11A	NA	2853300	4882400	2503700	13075000	5752700	7509900	3066800	10784000	1414600	4015000	NA	2423100	14911000	10871000	7336700	7428900	3626400
VASN	VASN	1663100	1405700	7450000	2000900	3447600	6384500	1896100	3703900	3174000	1467600	3400000	1199700	3573600	5083300	1859800	7387300	4831000	2617100
DTD1	DTD1	1952700	1504300	4112700	6405800	12578000	4372300	4712300	6818500	9364600	587830	376250	17149000	12645000	2199500	282670	5842000	12683000	1383000
LTBP2	LTBP2	9933400	4495700	53407000	4563000	5460300	53296000	30554000	25448000	17684000	15400000	1685800	59242000	30236000	22743000	3874700	21958000	41541000	7648700
LV39	IGLV3-9	2320300	12112000	33630000	20614000	4743300	25669000	7775000	60850000	7442000	9700600	20325000	51927000	35054000	9912100	2988400	12872000	21025000	14805000
TXND9	TXNDC9	257640	89181	751650	319500	1384800	2595100	1061300	1282800	1264100	450620	221980	1189400	554530	4076900	374100	118090	1540100	660600
SYJ2B	SYNJ2BP	1121400	NA	905070	940030	2459700	1250900	2455800	1859100	1759500	670030	223180	2851000	986180	2308800	245460	2903900	1276800	1072800
DCTN6	DCTN6	267900	875220	490010	428170	1660100	7521700	1079400	655410	3941800	964520	3122900	2486500	1113500	1895200	3067500	1730900	1183800	1075200
ENPP4	ENPP4	1301800	1117500	3711600	1233100	5180200	1119300	3267500	4154000	7266100	1397300	424100	5608500	2823800	5278300	745890	5958000	2921800	2794000
SNAA	NAPA	24908000	23546000	32825000	25413000	36949000	44592000	53755000	46801000	86529000	30199000	17387000	40425000	31434000	71134000	21283000	74622000	49581000	39868000
RNAS4	RNASE4	2085800	NA	27209000	2563000	282630	1597300	1988900	5332700	2389100	5506800	4132000	3442800	5468400	7770400	1977800	7004500	5354000	2191700
RAB8A	RAB8A	10004000	4143200	27907000	10136000	32966000	16913000	16380000	13616000	50251000	13443000	4955200	21652000	17327000	31428000	6751100	38957000	31877000	15648000
STEA4	STEAP4	8664400	18457000	14315000	4798700	22517000	4862700	13956000	9599500	10731000	7896500	4151000	20354000	25171000	17343000	4996200	9732900	5987400	12413000
FRMD8	FRMD8	685240	273430	1288200	606120	3143100	1691200	1577800	2192400	1301800	1232900	542030	2003700	1087100	1804100	594040	1593600	2646800	1286700
COMD9	COMMD9	5522400	2357200	20745000	5234100	23390000	11101000	13702000	12417000	22340000	11674000	3384700	9760800	14370000	17505000	6055300	19778000	17962000	16175000
SUMO1	SUMO1	2487900	929410	5827200	1341900	5927100	3336000	4192600	3208300	5504000	3318800	445160	3322300	2452400	4896300	NA	4061300	10027000	4143200
HV307	IGHV3-7	460040	1363700	4782800	1844200	236530	3558300	656420	5099000	14095000	2250900	3682400	11418000	4888700	857740	960020	1496200	2486300	4002300
ODPX	PDHX	3050200	983190	311090	1410500	4506200	7075200	3556800	3358300	7689400	2582200	883070	7085400	3801000	4090400	949190	3707900	4646000	4200000
