# Supplementary material for: Comparative Analysis of Transcriptomic and Proteomic Expression between Two Non-Small Cell Lung Cancer Subtypes
Source: J Proteome Res. 2025 Jan 8;24(2):729–41. doi: 10.1021/acs.jproteome.4c00773 (PMC11811994; doi:10.1021/acs.jproteome.4c00773)
Supplement: Supplementary file 2 — pr4c00773_si_002.zip [file pr4c00773_si_002.zip › Table-S11-Peaks-top3-peptides-intensities-LUSC-vs-NAT.csv]

protein	gene	A133_T	A134_T	A140_T	A144_T	A152_T	A133_N	A134_N	A140_N	A144_N	A152_N
CO3A1	COL3A1	6016200	6130500	10956000	9212500	5311700	496860	1677100	189090	638070	88897
CO1A2	COL1A2	6011600	3309100	4222900	5318500	1025200	144650	1311300	643950	1395100	534810
HNRPM	HNRNPM	54901000	76483000	158910000	182950000	177610000	23304000	64065000	19077000	55699000	32751000
HBB	HBB	4093600	2883000	1652000	2021300	890900	185450000	104690000	108670000	13077000	67682000
HBA	HBA1;	163000000	152460000	67170000	36342000	31802000	2557300000	316480000	1194900000	249290000	359920000
ENOA	ENO1	971080000	1874600000	4116300000	2561600000	2214900000	266970000	680190000	255140000	670070000	763630000
FIBG	FGG	214040000	159430000	307200000	243430000	346070000	177600000	356940000	1461400000	1056000000	933720000
EHD1	EHD1	31199000	19335000	37266000	29214000	27450000	51552000	99545000	72893000	78470000	167300000
LIMC1	LIMCH1	2002900	2589300	1146400	1174700	1933400	4460700	23907000	3085000	16958000	12965000
6PGD	PGD	173230000	192320000	2307700000	449110000	250690000	45580000	130170000	53152000	120520000	103030000
SF3B2	SF3B2	26659000	30008000	48310000	71919000	78690000	5216600	13678000	4801100	17571000	22167000
PLAK	JUP	39698000	36961000	43317000	111900000	97703000	9432400	12353000	8912600	13745000	12774000
CATA	CAT	110590000	102330000	61707000	77119000	83319000	329410000	384470000	188060000	322130000	348860000
POSTN	POSTN	84713000	73545000	181310000	144390000	79615000	NA	60920000	4080000	15746000	18811000
ALDOA	ALDOA	637200000	995520000	1690400000	1168200000	1947800000	174120000	588270000	174120000	502490000	519400000
NASP	NASP	8534600	21575000	43752000	20266000	121570000	1387700	10347000	13790000	8550600	9288900
DSG2	DSG2	1792800	6841000	6794500	5721000	23132000	NA	986230	1265600	898640	1348200
TCPE	CCT5	86510000	102200000	143520000	134390000	243390000	21964000	61389000	27646000	55463000	53140000
FBLN2	FBLN2	51734000	89469000	121200000	208470000	109570000	6038600	55834000	6990800	24250000	19740000
NDRG1	NDRG1	186790000	270340000	263780000	1316500000	446920000	19612000	92839000	28425000	83371000	113880000
NAMPT	NAMPT	155030000	83290000	765750000	366370000	181090000	12321000	57641000	19334000	47483000	58266000
AL1L2	ALDH1L2	12042000	7988700	32911000	12043000	10966000	831720	3519500	785010	5622700	5468800
4F2	SLC3A2	13969000	19057000	183940000	45997000	32840000	2105900	13882000	8905700	9219800	8528400
SFPQ	SFPQ	51501000	71687000	112940000	121670000	120110000	8240000	37422000	7244600	38318000	26028000
PDIA6	PDIA6	278280000	326280000	441930000	432790000	701270000	27583000	113800000	39416000	172870000	106180000
HBD	HBD	1129500000	1200700000	614270000	467280000	598510000	5460600000	2595800000	5607400000	4138900000	2678600000
RCC2	RCC2	16165000	55809000	136540000	47167000	54527000	1801500	15488000	3513600	14634000	10727000
SUSD2	SUSD2	6327800	20643000	4505100	1740100	97801000	49783000	151660000	50647000	91104000	139310000
FSCN1	FSCN1	100800000	80660000	224090000	201660000	149810000	27763000	70810000	27048000	53959000	53330000
CAH1	CA1	235440000	311260000	202330000	110410000	113020000	1130500000	404840000	1361400000	811100000	508520000
ALDOC	ALDOC	61840000	82143000	122310000	179570000	206300000	12687000	24858000	11793000	22131000	41383000
ACAP2	ACAP2	1954900	3204800	2711300	4065200	3274500	167830	930630	155200	1112600	432730
RUVB1	RUVBL1	79230000	42169000	90563000	39338000	132390000	9322200	13081000	9729600	17552000	11928000
GLYM	SHMT2	16235000	31435000	90705000	44598000	104960000	1219200	6625800	11862000	16012000	13218000
CAVN1	CAVIN1	50601000	33637000	43861000	57252000	75718000	173070000	218830000	185310000	176940000	366240000
IPO7	IPO7	8866300	10632000	21507000	11470000	42331000	1969100	6136900	NA	3950700	6851300
AK1C3	AKR1C3	43797000	9635600	211320000	964640000	3075200	5503500	42156000	5782800	33205000	28165000
TTL12	TTLL12	30543000	21020000	40072000	50619000	65697000	3903600	13937000	3171600	7083600	5688800
PGM5	PGM5	5292900	1465000	808940	330190	766980	8495500	25829000	9233900	14081000	35946000
F16P1	FBP1	37563000	37692000	47333000	73078000	23439000	56122000	340110000	52126000	131250000	174790000
MAOM	ME2	46919000	48665000	58055000	66589000	98765000	3859100	24072000	7069700	38972000	25886000
ERO1A	ERO1A	62419000	61469000	113240000	154770000	89721000	7240700	34867000	4816400	26463000	15038000
DLG1	DLG1	7029600	8074200	16279000	26435000	12284000	983920	5341100	657200	3984700	5667700
CBR1	CBR1	94993000	50630000	901520000	850570000	121810000	41679000	119330000	43461000	79760000	108340000
SRPRA	SRPRA	4452900	9166800	11798000	21175000	15398000	78093	2671000	963990	9734700	2939300
SF3A3	SF3A3	15656000	17748000	26782000	35902000	40738000	2814800	8499100	3436200	12224000	10336000
MX1	MX1	18258000	4036800	6518600	11855000	10107000	607820	1597100	1033800	5211300	3742300
NONO	NONO	44904000	58969000	112470000	164670000	145280000	8579000	34863000	8692500	31898000	29186000
NPL4	NPLOC4	6261000	6384300	6307400	11845000	12988000	478330	2132700	1222900	3419700	3536100
UBP2L	UBAP2L	2256000	5620000	22757000	16768000	16422000	831310	1735400	1100700	3267800	5061400
CDC5L	CDC5L	6004100	6910000	15462000	11762000	16054000	918260	2451100	1642900	3015500	2344000
TPIS	TPI1	899150000	791140000	1639100000	2215300000	2143700000	200470000	671010000	204530000	555320000	768790000
RACK1	RACK1	190640000	183620000	405680000	322700000	391630000	38005000	104430000	30286000	108270000	119010000
FXR1	FXR1	4067400	12048000	26100000	21411000	17260000	3032300	4139800	3294600	3955500	3762000
UMPS	UMPS	10852000	18365000	19201000	23159000	35634000	1869200	6996400	5719000	5161000	6803300
PUF60	PUF60	33741000	42138000	83438000	59913000	103550000	4955400	25881000	5078600	25086000	30551000
EF1D	EEF1D	160670000	156230000	345370000	222360000	204500000	19741000	93262000	23622000	98045000	92611000
FBLN5	FBLN5	16875000	5221900	3560000	11453000	5491500	26641000	88042000	13992000	59011000	44458000
TBL1R	TBL1XR1	2281700	3054200	9719300	5294000	6303000	59404	831690	725620	2194400	2153200
MAP2	METAP2	5944800	6888100	30318000	23438000	21228000	3204500	5411500	1536000	4343000	10458000
RL4	RPL4	29819000	43834000	70578000	86569000	96684000	6110600	33663000	7150600	22979000	31574000
HMGB1	HMGB1	170570000	289860000	453990000	333060000	244840000	74814000	154220000	75612000	83270000	28314000
CAVN2	CAVIN2	2939600	828330	2287500	1246500	297560	26476000	45474000	33885000	39918000	42547000
GTR1	SLC2A1	22011000	81351000	142930000	286520000	313070000	31700000	43245000	37364000	40522000	43653000
RBBP4	RBBP4	53936000	76533000	107130000	80351000	108870000	12577000	36194000	11772000	31198000	37706000
GLRX3	GLRX3	18183000	14650000	41388000	34925000	32243000	5497400	11916000	4976500	12643000	8850800
PRP19	PRPF19	57276000	63789000	106530000	101670000	149550000	8913200	41101000	10819000	44857000	46171000
UCHL1	UCHL1	27279000	177780000	1906000000	192880000	142900000	4052300	25665000	8772000	28651000	18611000
CLIC2	CLIC2	35229000	18447000	27862000	11698000	9719800	38275000	91443000	47113000	89539000	122410000
RS4X	RPS4X	30281000	33790000	112420000	88289000	107120000	7839000	19156000	5214600	26504000	27973000
STT3A	STT3A	12913000	14801000	20241000	19091000	25121000	1559100	6417000	1140000	5472000	7904000
PYRG1	CTPS1	4234600	9754600	16292000	8780400	31765000	884560	6478300	1337700	3066900	4673900
RBBP7	RBBP7	9692000	31826000	22983000	37086000	62043000	3382000	16757000	2691500	10960000	12075000
RCN2	RCN2	6668800	34218000	31627000	16823000	116290000	3667700	7551000	2423400	10953000	12214000
RRAS	RRAS	7046600	3448900	4075200	4420100	1719600	18123000	40914000	14434000	34635000	46749000
MAP11	METAP1	14146000	11520000	67196000	20619000	19222000	79229	4802000	NA	3570100	3519900
S10A9	S100A9	638460000	583820000	145120000	143500000	132490000	33139000	80497000	48214000	221750000	104110000
MIME	OGN	29813000	4745900	9929300	12556000	13600000	9030300	83543000	54842000	188560000	28650000
RL10A	RPL10A	41538000	53072000	187890000	98105000	158710000	15197000	72053000	16094000	20555000	20215000
G3BP1	G3BP1	30133000	34415000	54473000	63574000	58426000	5354000	17087000	4583200	15830000	17067000
PURA2	ADSS2	21391000	19905000	73447000	35692000	21686000	3534600	13814000	3811700	14910000	14104000
PCNA	PCNA	34161000	41469000	54572000	72771000	82586000	15822000	13134000	2576900	13387000	16443000
VDAC3	VDAC3	26717000	52891000	138230000	151440000	141410000	10600000	36185000	10517000	29663000	63025000
EF1B	EEF1B2	133500000	96642000	221910000	236720000	314660000	23151000	71068000	26160000	65796000	76887000
RBM14	RBM14	10082000	11252000	45320000	24305000	24838000	3405000	7900100	3797500	8991000	11023000
PRDX4	PRDX4	58937000	105590000	146840000	128780000	297790000	6979400	30776000	9180800	44435000	30768000
SRPRB	SRPRB	22851000	20136000	52064000	43069000	36439000	4293500	10709000	3723600	15820000	12113000
STML2	STOML2	15705000	17464000	35707000	39603000	79875000	4227400	17434000	5571500	13294000	16671000
CLIC5	CLIC5	415000	225880	178130	3417700	1642900	8987900	20388000	8736100	29675000	28774000
SODM	SOD2	512660000	293720000	915190000	843660000	595470000	72051000	208750000	77873000	271010000	352140000
CATH	CTSH	41516000	26410000	25393000	15121000	22101000	14617000	271770000	18261000	149830000	120060000
EIF3J	EIF3J	5713300	11485000	44475000	31754000	57085000	4785800	4378800	5066800	4017700	10103000
RCN3	RCN3	12047000	13666000	46381000	40298000	29619000	8093300	10269000	5356400	7792000	8529500
NUP54	NUP54	2211400	3734300	7731500	4481700	4836300	402460	1775500	526580	2048900	1987100
U2AF2	U2AF2	60757000	79110000	100620000	123340000	173550000	9777100	42978000	12716000	40646000	54891000
RAE1L	RAE1	3614200	5431700	14847000	8432700	12869000	633560	2122900	543110	3032100	3395600
YBOX3	YBX3	5410300	4535400	34318000	30773000	10272000	1116100	3163900	645830	2098700	1684900
FHL1	FHL1	23663000	10031000	7645400	5716400	2492400	81038000	363940000	78206000	278920000	281710000
PPM1G	PPM1G	762410	1131300	6376800	5203400	7080600	293170	1382500	309700	955190	1649900
FEN1	FEN1	4729000	5414700	3810000	10747000	21935000	403130	2424800	561010	2796100	2046900
HNRPD	HNRNPD	9726200	6801800	25284000	22165000	23416000	1094200	7873600	1896600	7044000	5624500
RU2A	SNRPA1	16426000	28810000	51014000	35906000	61187000	4472000	13610000	11846000	8118400	7897000
GGT5	GGT5	34909000	20124000	42254000	27218000	18849000	1129200	25643000	411000	10488000	7479500
TOM40	TOMM40	15185000	30599000	63753000	28891000	65295000	571450	13834000	5392600	7319000	13714000
MYG1	MYG1	5794500	8944200	16545000	9362100	20483000	1488500	3202400	1908000	1802300	6972400
SEC13	SEC13	81063000	66919000	166090000	143130000	98830000	12726000	45667000	4824500	45611000	43767000
NAPSA	NAPSA	65226000	53513000	31982000	18569000	30499000	47500000	912730000	22377000	197770000	226730000
CPSF5	NUDT21	18294000	26686000	49184000	48635000	63633000	5130500	13737000	4419500	10819000	14209000
S10A8	S100A8	2681000000	3531000000	1820900000	1597300000	1955200000	155330000	224250000	658140000	868940000	314740000
FUS	FUS	29703000	47109000	70973000	65571000	78408000	6413100	24513000	6151000	22803000	19169000
UBA5	UBA5	28538000	23070000	24787000	41642000	50792000	6454800	13546000	5187400	11640000	10040000
ACL6A	ACTL6A	13158000	19675000	26313000	22473000	27806000	2016800	7710000	3643200	6825500	8027100
NNMT	NNMT	118480000	80072000	81290000	141860000	73210000	6095500	27600000	3776100	24682000	34449000
CYBP	CACYBP	16851000	25726000	82975000	66006000	68592000	5402800	17617000	4617100	11954000	27167000
C1QBP	C1QBP	52309000	79577000	89543000	194380000	193180000	15419000	51100000	14877000	44623000	50126000
RLA2	RPLP2	134090000	204600000	485000000	370380000	524700000	51336000	93576000	30077000	72636000	122890000
UBC9	UBE2I	9592300	8521600	22879000	19498000	18483000	NA	4597600	503500	4980700	5603800
CD36	CD36	7025500	2199200	1896800	4004100	2826400	19516000	19752000	24040000	43743000	16863000
RET1	RBP1	16844000	72416000	86736000	51854000	42320000	13273000	16596000	3734500	10713000	14182000
UBE2K	UBE2K	5437000	8303900	25920000	10131000	12456000	1317500	427840	1376300	12157000	3923100
NDUV2	NDUFV2	25960000	20237000	27565000	24550000	32768000	3842000	9866900	1643700	10586000	11103000
MZB1	MZB1	433820000	152380000	485540000	357320000	775050000	6460300	6646100	15391000	29241000	32772000
EFTS	TSFM	6934000	7399900	24655000	12864000	25649000	788280	6280200	885100	2904800	2655700
LRC59	LRRC59	45681000	56561000	133250000	116150000	78884000	4179500	25475000	3833200	31423000	27886000
NT5D1	NT5DC1	8143700	9964400	6818700	17380000	25763000	1800900	6144200	1579500	4436100	7178600
CAPR1	CAPRIN1	25474000	24292000	48269000	43363000	49662000	3885700	13432000	4754200	12870000	15490000
CAD13	CDH13	969470	4297100	1369400	6428200	3574000	5167500	28630000	12292000	6099600	29953000
FACE1	ZMPSTE24	7570800	9250100	23395000	10574000	46723000	2188200	9470300	1467600	7475100	6148800
SET	SET	243720000	247250000	333620000	328450000	332890000	45620000	123200000	21059000	121020000	133780000
RS8	RPS8	8251900	9444800	55027000	47426000	56397000	3765300	5307800	2530200	12738000	10267000
TM165	TMEM165	17132000	18626000	50801000	45324000	65948000	928600	5665000	773630	4544300	7082100
TWF1	TWF1	7405600	7291100	28476000	16118000	19444000	1215700	5428600	1268300	6421700	7405300
RBM4	RBM4	2047300	4997500	15443000	15569000	13762000	1236000	2333600	1221800	2431100	2512300
ARF5	ARF5	13201000	7148100	17113000	19976000	27342000	2232800	6969500	3131100	6546300	7962700
S10AB	S100A11	179900000	322480000	177290000	842020000	527270000	31187000	141890000	43693000	156980000	132620000
PA1B3	PAFAH1B3	17781000	21767000	39174000	14720000	96073000	5625100	10608000	6673800	8618300	9019800
HSPB6	HSPB6	6615000	1630800	2723400	3708900	668900	28112000	74176000	27573000	48137000	96499000
NGAL	LCN2	227780000	308250000	75941000	44462000	116400000	14617000	12992000	58639000	38778000	19770000
ISLR	ISLR	3880800	9542500	6534400	5214700	4972800	353680	2738200	283870	2432600	1905900
RS12	RPS12	20774000	29281000	61130000	45224000	60148000	3888300	16418000	4114900	16854000	14922000
BASP1	BASP1	55446000	74406000	103390000	81428000	37391000	8564300	40630000	13212000	11911000	20314000
YBOX1	YBX1	11162000	12252000	89461000	58885000	43753000	2568300	22402000	2340200	15668000	8286800
TCP4	SUB1	92218000	126880000	145880000	139630000	241760000	12353000	44605000	14245000	54132000	57891000
BASI	BSG	50289000	61662000	133550000	126090000	110740000	4476300	14518000	5457500	20557000	17193000
DRA	HLA-DRA	10656000	4235800	1401300	5967700	4159400	16687000	39649000	9483300	67806000	87479000
TOM22	TOMM22	20398000	26624000	48323000	28211000	49804000	3053100	8200600	10117000	8830700	17261000
HM13	HM13	15066000	19093000	47968000	44295000	41901000	1906500	5792900	977360	15335000	2448600
RL9	RPL9	44606000	38457000	54312000	84884000	76377000	5728400	19574000	6939100	9954700	14085000
PCP	PRCP	41188000	17067000	21735000	15702000	104680000	3472900	16362000	5943100	10517000	22234000
KHDR1	KHDRBS1	44465000	55524000	107050000	67446000	87293000	6299200	19924000	7624900	22041000	40853000
IF4H	EIF4H	17456000	26241000	31022000	33784000	40315000	3550800	13197000	2637300	11627000	15242000
CNPY2	CNPY2	38500000	57511000	105780000	42269000	61579000	6114100	24010000	9615900	24014000	29022000
RL12	RPL12	56398000	75207000	313620000	248130000	203000000	25505000	89843000	23379000	71078000	46730000
CHRD1	CHORDC1	4218100	7654600	13651000	6618200	13665000	1567600	4189400	1289800	2979400	2939500
LC7L3	LUC7L3	6765200	10491000	17271000	19630000	21945000	996440	4997600	NA	4055300	3156500
CAV1	CAV1	107070000	34342000	44576000	46279000	14710000	334770000	599640000	428030000	770350000	611830000
RS17	RPS17	8022500	9896700	78997000	95249000	92729000	6013200	10926000	2850300	7869100	2995100
DEK	DEK	14375000	25278000	31756000	28296000	27325000	4319700	12624000	4552100	6293300	10076000
RS9	RPS9	19823000	26040000	67902000	48125000	83963000	6837800	18923000	5371800	25907000	16957000
RL10	RPL10	14471000	15850000	34846000	40137000	58369000	2762000	3873300	4099200	4945500	751960
DAF	CD55	718570	3487900	398130	4543400	5350200	5021400	13879000	11365000	21747000	23687000
PROF2	PFN2	12427000	21198000	80338000	34596000	36469000	2376500	13489000	1885200	10469000	9117600
RS21	RPS21	20816000	19306000	47360000	41338000	54807000	2644200	6906800	2632900	5272500	2505200
TXD17	TXNDC17	36665000	51033000	101600000	149350000	124160000	13663000	32788000	12313000	26417000	31579000
CD38	CD38	4232500	3089600	7338900	2932100	9115000	234250	389580	NA	1663400	1076300
STABP	STAMBP	1363000	1381700	3113500	4932200	6318300	412930	816120	325840	NA	1214800
RANG	RANBP1	17758000	30532000	116900000	109040000	156620000	16154000	28779000	9461000	9172200	17289000
TRBM	THBD	4019300	692880	8780300	8768000	418360	12522000	6826600	15406000	23709000	16632000
SMAP	SMAP	2755300	7218200	18178000	12064000	19624000	692970	1182000	817670	2045100	1959400
FKBP2	FKBP2	60180000	40988000	51165000	60657000	90009000	5474900	19360000	7150900	27478000	22296000
RL17	RPL17	7748000	8663200	27074000	27082000	13095000	4293200	11889000	2195300	1083500	1809200
RS14	RPS14	33754000	51341000	183220000	136570000	161010000	13584000	16623000	11747000	29669000	46661000
BCKD	BCKDK	1752800	3070000	8018300	3616500	5465300	357300	2246400	270850	1496000	713810
CYB5	CYB5A	39288000	17704000	20379000	6215300	10993000	42008000	122790000	53849000	80559000	80379000
SRS11	SRSF11	7702000	10610000	17100000	21565000	37671000	2193900	13137000	2887400	3816500	5539900
FNTB	FNTB	7328900	5472300	8225300	11688000	25902000	2287500	2786700	2037900	4685400	5448400
DCNL1	DCUN1D1	5418700	7677100	16888000	12041000	13788000	2895700	5077600	1385800	3511700	4499000
ADRM1	ADRM1	7615900	7003900	9937300	11949000	16964000	1282200	3376300	1381900	7328600	949520
EMC3	EMC3	1103400	1578800	7943400	3332700	4754000	308130	1497800	360760	788860	1806900
ESAM	ESAM	1770900	921590	3502000	694020	494830	8203400	11504000	8228900	15117000	7202300
SAA1	SAA1	3050400	7529900	22022000	18758000	36489000	2780000	28374000	70258000	34431000	196060000
SSRA	SSR1	29732000	32441000	70597000	67285000	67529000	4473100	9128300	3716100	17657000	19612000
RL22	RPL22	83714000	97557000	282170000	184000000	208220000	20151000	38339000	16223000	19793000	7986000
NDUB8	NDUFB8	17365000	24112000	37537000	16314000	32879000	2481000	8979300	2660700	7028800	8794400
PXL2A	PRXL2A	21560000	6667500	29146000	28449000	31419000	1078800	5420300	1519200	4984700	6766000
CSK2B	CSNK2B	10675000	11879000	17549000	17905000	29103000	1352600	7452500	1398500	4250800	4015100
CISD2	CISD2	14544000	14901000	31151000	24762000	24750000	4660800	5635800	4076600	6641600	8428500
PFD5	PFDN5	9408700	17617000	28495000	21937000	30117000	2436400	9858100	1971900	7502400	8146500
RL30	RPL30	83006000	55669000	79318000	105150000	130270000	5759000	31269000	7199800	34299000	41910000
LSM3	LSM3	12259000	10471000	16651000	13917000	32726000	2312200	10222000	2447500	4471300	5727800
ABRAL	ABRACL	67732000	72869000	107250000	84418000	90935000	10364000	25173000	9790200	26564000	23073000
BOLA2	BOLA2	27532000	43203000	68151000	45754000	79851000	7660800	18725000	9652000	21333000	17913000
RL27A	RPL27A	25182000	26759000	90130000	57766000	52775000	7297000	30616000	6016700	2722900	2442700
IKIP	IKBIP	5690800	11006000	19988000	11547000	10704000	279330	2719300	717320	4372500	6705100
CLPP	CLPP	7724500	7845700	18988000	21147000	22173000	554380	2358400	706420	9085000	8511800
FKB11	FKBP11	24061000	12236000	27553000	23801000	28060000	154980	4489600	146810	6056900	6170200
RBX1	RBX1	3570200	5767000	14355000	10866000	11934000	90171	659860	542150	1777300	3346300
SDC1	SDC1	10602000	8565800	41470000	47000000	20454000	3445200	8438600	3875300	2792800	8156400
RS20	RPS20	16808000	22819000	55373000	36598000	37809000	3353400	26153000	2749300	3946900	3347800
TIM13	TIMM13	9133200	10975000	37796000	24412000	56530000	728270	8064500	1278100	4563000	7724600
RM49	MRPL49	3879100	4232100	8042300	7358300	11957000	232690	3126000	162050	2312900	2530800
RETN	RETN	17873000	26993000	9279200	6880700	15283000	698760	4259700	3791200	4423200	3529400
SRP09	SRP9	10625000	13788000	28677000	24861000	29314000	3128600	6445400	3320500	10808000	9896300
GCSH	GCSH	4229300	4484300	21663000	9895500	17611000	861680	3307600	844110	2725900	3180300
DPA1	HLA-DPA1	10617000	6676500	8259200	12882000	10455000	55679000	61188000	11335000	83361000	86484000
BST2	BST2	NA	522780	1536300	858470	277750	2670200	3682300	5994200	10209000	5450100
RU1C	SNRPC	4185400	8585500	31469000	19184000	31329000	3684200	3622900	2187500	1206800	1022100
MT2	MT2A	12817000	13559000	32897000	35954000	20642000	707500	2396300	2396000	NA	832830
CHCH2	CHCHD2	10396000	22401000	45794000	36895000	27913000	2897100	13956000	2770000	8123500	16339000
EIF3H	EIF3H	3817600	3779900	3332400	3757400	4376000	385190	1831000	173360	1333100	2397000
CRYAB	CRYAB	9658900	6553400	9754200	7708600	26426000	12270000	73217000	16391000	29097000	56425000
SSBP	SSBP1	21304000	21156000	69907000	51103000	82399000	7650200	20892000	7096000	21534000	21392000
PPIF	PPIF	27669000	9400300	50595000	44238000	44181000	4973700	13434000	6114500	16613000	15121000
SSRD	SSR4	7045900	7588900	12963000	54290000	49217000	3252000	14615000	2989700	10867000	10234000
B2MG	B2M	73172000	57075000	42296000	74653000	76010000	150010000	134700000	115410000	241090000	368030000
S2513	SLC25A13	7162600	8919300	20390000	18648000	18970000	427210	7261000	6353300	4556300	5439500
PRELP	PRELP	262040000	48993000	48245000	110900000	53081000	69392000	466480000	185960000	473460000	429290000
RSSA	RPSA	145780000	133650000	276770000	309570000	378890000	33012000	97634000	33782000	111260000	125320000
OAT	OAT	5606300	11543000	26252000	13136000	17101000	7939700	2835100	7706600	2304000	2957300
DJB11	DNAJB11	39623000	47359000	93274000	58590000	75356000	7167700	27498000	11605000	26501000	29392000
RBM8A	RBM8A	17278000	27988000	49203000	43579000	36684000	5456800	17213000	7378000	11125000	15587000
TMED9	TMED9	57412000	68730000	123440000	85412000	93295000	13142000	35857000	20604000	37341000	31425000
MTND	ADI1	2542000	3699000	13583000	5915500	6109100	842840	4249600	932390	2089400	2242000
SAMP	APCS	109160000	35112000	41380000	51850000	28874000	74981000	276680000	72873000	172330000	219260000
ARL1	ARL1	12050000	8567000	30464000	16103000	19834000	881870	10383000	1300400	7682100	8172900
BLMH	BLMH	7907200	12238000	34578000	24242000	42400000	1664200	8378000	1759400	13279000	14629000
SF3A2	SF3A2	7696000	10448000	25837000	17634000	23858000	1319600	8975900	815470	9782800	7159900
CPIN1	CIAPIN1	2254600	4237000	8698600	5507200	5366400	112740	2675300	800130	2857200	2135300
ATX10	ATXN10	4639200	9810300	9936000	11612000	17335000	1670100	4428500	1568800	4608000	5341700
CAH2	CA2	73976000	76892000	56273000	211110000	54130000	368280000	225650000	306790000	274230000	250730000
EIF3G	EIF3G	10640000	15762000	39295000	37456000	30655000	2173300	11163000	2095300	11298000	17618000
IF2B2	IGF2BP2	4607500	5986300	30353000	5833000	28068000	3908100	10327000	5091100	2682100	3079100
TBCB	TBCB	10881000	14207000	29164000	16566000	53823000	3585900	7589400	3516300	13639000	13435000
PTH2	PTRH2	4458500	3770600	6025700	6432400	11922000	47721	2030800	NA	812520	1245900
EIF3K	EIF3K	7626200	6202500	12003000	9649600	17900000	1632400	3930000	2812300	4409800	5121400
PP1G	PPP1CC	11506000	7590500	11654000	9158100	8567600	1389100	4587600	1002800	4418600	4884600
NRBP	NRBP1	4145700	4035900	7615300	6436600	6397100	892400	2864600	NA	2602000	3283700
CDD	CDA	25292000	20902000	13592000	4536200	12329000	1427100	6992800	6602500	4750600	6041300
LSM2	LSM2	19971000	33620000	50323000	40518000	63990000	5534200	17543000	12028000	12875000	22409000
CLIC3	CLIC3	5022300	6220500	10950000	9605800	17001000	18976000	40450000	11624000	28346000	44952000
NCLN	NCLN	15119000	20992000	26207000	18175000	28818000	3045500	6282500	4860400	13413000	9377000
SPEE	SRM	13512000	12038000	24555000	21136000	22403000	2047900	9456000	2328800	7980800	9847900
IF6	EIF6	34592000	53315000	81649000	73190000	133620000	12018000	36172000	11486000	31737000	35877000
IF4E	EIF4E	19799000	41142000	72791000	27844000	48193000	4821300	22290000	9190100	18274000	16392000
BT3L4	BTF3L4	23750000	22095000	52042000	54708000	59948000	11113000	14953000	8260200	15372000	22435000
ANT3	SERPINC1	111410000	28063000	43601000	30393000	15717000	79580000	150490000	146320000	130220000	167240000
CNRP1	CNRIP1	12159000	8737500	5821100	6465200	4574500	14962000	25658000	12700000	29977000	27507000
PBDC1	PBDC1	10024000	10912000	17864000	15227000	27504000	1997700	8828300	1803300	7273700	7912800
TR112	TRMT112	7741100	9444800	19724000	17782000	26366000	1958700	7475700	5001200	7690500	5555500
TM9S2	TM9SF2	23286000	29254000	43839000	36340000	81604000	5354400	21103000	7690000	20065000	19408000
HPCL1	HPCAL1	4397800	6938900	12247000	11277000	7435100	12391000	30702000	10490000	35357000	33828000
ANM1	PRMT1	22516000	41556000	65398000	26446000	75826000	5669500	15426000	4201400	21373000	17221000
PTBP1	PTBP1	107170000	103770000	180560000	317750000	345750000	35648000	100980000	35658000	87075000	106910000
PABP2	PABPN1	5591800	4804200	13365000	8219900	19240000	1684000	5040100	1367600	4649300	5073100
BAP18	BAP18	12903000	23696000	39931000	40307000	18250000	5812000	10133000	4299400	10552000	16244000
IF5A1	EIF5A	60462000	87171000	178820000	174630000	152860000	22720000	82087000	25075000	47776000	50199000
AIMP2	AIMP2	17440000	20208000	46582000	31430000	50659000	6858900	12718000	9324600	15268000	13779000
AHSA1	AHSA1	8559800	14792000	45406000	36852000	44996000	11245000	13218000	3336800	11661000	13114000
BRX1	BRIX1	3147500	3306900	3743100	5032700	6756800	NA	1893500	268700	3513600	1999800
RPR1B	RPRD1B	9462400	11280000	21899000	13774000	28509000	1930500	8408900	3029500	7294600	9066500
GUAA	GMPS	8335300	10145000	28982000	42370000	31845000	8221100	5343300	10218000	7807600	11030000
SAA4	SAA4	11210000	8177400	5993400	7537200	9429400	16832000	20188000	18628000	28649000	36046000
NDUAA	NDUFA10	6663500	3486400	10924000	9513600	9516800	1228600	3807500	958300	3349800	4775500
HMGB2	HMGB2	26823000	27308000	28936000	22365000	15509000	2923600	8680000	4410800	23274000	3296000
HACD3	HACD3	7104900	10671000	12759000	12129000	32150000	588530	4818100	4209600	6811500	9923900
LGMN	LGMN	41137000	22528000	18700000	23375000	33770000	2766700	12518000	3069800	17921000	12886000
SH3G1	SH3GL1	20680000	16851000	26441000	28495000	35387000	1358300	14297000	2299200	13974000	13327000
TNPO1	TNPO1	19494000	24595000	60792000	42596000	64098000	8971500	21399000	8325100	24119000	12422000
FRIH	FTH1	106280000	198640000	180540000	199600000	95022000	19966000	69958000	20969000	103520000	63214000
S10AC	S100A12	134700000	125370000	29714000	18502000	51287000	15156000	6618600	59166000	28356000	18680000
RAVR1	RAVER1	3409600	8206300	16487000	15197000	13152000	1083400	4528100	1035700	2828900	10679000
TXTP	SLC25A1	15077000	15577000	39960000	55545000	70496000	3239400	20641000	4649500	17669000	24122000
TM9S4	TM9SF4	11865000	8736100	17246000	18879000	22195000	3420300	5124700	2317500	6742200	10660000
COPG1	COPG1	44211000	45503000	71673000	71071000	69470000	9376600	31480000	9755400	27177000	30527000
APOA4	APOA4	19949000	27654000	24274000	49737000	17839000	72370000	72407000	75523000	89616000	78241000
SDF2L	SDF2L1	9649400	8848700	28162000	19133000	28362000	1071200	3212900	1117600	6111900	4330200
BTF3	BTF3	4535700	7388400	15492000	41728000	46801000	5739900	4575500	4219800	12417000	14709000
RALY	RALY	26157000	26495000	54608000	52000000	58274000	4740400	30905000	6886100	21615000	14548000
EPCAM	EPCAM	10581000	19449000	99979000	35326000	51435000	10243000	15964000	6615900	24897000	20700000
PSD13	PSMD13	24242000	18499000	20547000	41423000	51803000	5285200	12005000	6128100	16327000	16978000
S10A4	S100A4	52731000	78377000	68116000	111950000	41777000	56627000	247380000	72096000	339230000	258320000
RUVB2	RUVBL2	14291000	23798000	55597000	23751000	49810000	6578700	16549000	7061600	13424000	17043000
MAT2B	MAT2B	9721800	20102000	30030000	26396000	29621000	4035000	13384000	1584000	7454300	15581000
SEC12	PREB	4958300	4281900	13919000	10789000	10763000	834560	3192300	834080	5085400	5002500
PRS6B	PSMC4	31325000	29150000	51227000	61043000	74400000	8978700	22037000	10088000	24555000	24312000
NUDC	NUDC	16444000	29415000	43302000	38558000	45953000	2170700	15632000	17952000	12756000	14762000
CAZA1	CAPZA1	94979000	71355000	148600000	160240000	151890000	13796000	59641000	21851000	75256000	59165000
AASS	AASS	9848000	5374900	13516000	5282800	11783000	999150	7381900	428290	3863900	4127000
SYFB	FARSB	15663000	15094000	43872000	32084000	27222000	3623800	14510000	3903500	13404000	13705000
CRIS3	CRISP3	13991000	14509000	5098200	1861700	6186400	694600	716180	907090	1557100	409210
PCBP2	PCBP2	45752000	33640000	150710000	66223000	82728000	10398000	35965000	13644000	40813000	38705000
HEP2	SERPIND1	18086000	7873700	9268200	7505600	8900200	20490000	23203000	36193000	33177000	27119000
THUM1	THUMPD1	13958000	7358400	23837000	16618000	28579000	3719300	10246000	1866900	7281800	10187000
IMPA3	BPNT2	5757100	9117000	11929000	11569000	15275000	1013100	3765700	968770	3805400	2882800
GLU2B	PRKCSH	96450000	179120000	236650000	192420000	272400000	31927000	83484000	28519000	101250000	115400000
CPSF3	CPSF3	2183700	3710100	7779900	4359500	8723800	788610	2811800	1251400	1893600	3137300
ELOC	ELOC	17429000	25133000	52810000	29246000	45257000	4889600	15677000	4226700	18792000	19169000
ROA0	HNRNPA0	21831000	27420000	64497000	56985000	69488000	8069800	25234000	10057000	25603000	19896000
TFG	TFG	14546000	11279000	23369000	45956000	22875000	4306300	8779800	5998200	11601000	13060000
HNRPU	HNRNPU	280280000	296680000	361870000	527530000	385680000	64024000	229320000	69353000	177770000	147700000
MGLL	MGLL	1448100	1855400	562440	4974400	2690500	3632200	9011400	2132400	6789000	9437500
RS18	RPS18	47587000	49981000	83624000	98397000	120040000	12062000	32500000	11856000	52420000	40273000
DPB1	HLA-DPB1	3304300	2552500	4069800	1502000	3549100	15719000	28623000	5275800	21170000	44581000
ERH	ERH	48465000	79077000	146980000	96526000	128650000	16938000	50275000	16144000	44996000	55466000
COPE	COPE	49944000	41242000	71005000	81181000	66684000	7535400	30518000	6543700	35204000	36053000
S10AD	S100A13	14794000	9765600	21580000	16271000	16257000	14539000	93907000	12746000	38494000	50810000
HPRT	HPRT1	32849000	31575000	98151000	69133000	187360000	20464000	22481000	63736000	23591000	26385000
KPRA	PRPSAP1	8368100	9972500	13529000	6877800	14306000	2222000	3282700	3497200	6112800	4746600
NUDT3	NUDT3	3601800	1233100	2743900	1612200	2827700	174920	1418300	499850	914430	1501000
GSTT1	GSTT1	17824000	12575000	11261000	11210000	1722800	19937000	89047000	8566100	14364000	13613000
MEP50	WDR77	3029500	2678900	6465300	5905400	10326000	NA	2685700	1386100	3256600	3348100
TXD12	TXNDC12	9459600	9135200	24615000	20254000	20071000	2735900	10078000	2299000	7269400	9080600
TMX3	TMX3	866480	6616600	13884000	7826600	4778000	692820	6016500	1660800	2765800	1699900
HCLS1	HCLS1	17511000	22083000	49740000	49698000	70088000	7234700	19475000	7289500	20188000	24913000
DDX3X	DDX3X	25607000	22295000	19463000	29065000	42475000	5504600	14621000	5598300	10666000	16174000
TR150	THRAP3	7984800	9443600	33277000	19180000	17070000	3141500	9808100	1322400	6293500	12658000
MOGS	MOGS	14192000	15530000	33643000	29585000	60150000	6227100	14890000	4397600	18186000	14814000
QORX	TP53I3	13612000	11514000	83347000	12535000	15128000	4027000	19412000	1789500	15796000	11146000
LSM4	LSM4	9815900	9077600	15479000	15446000	20107000	2240000	8121400	1773600	6864800	7831200
P4HA2	P4HA2	2863400	9549400	11012000	3991100	5143000	166520	554550	137120	828860	693470
PCBP1	PCBP1	162630000	184300000	440370000	349290000	482620000	57709000	179370000	63350000	142100000	179650000
PRDX1	PRDX1	246640000	218070000	793250000	530740000	920800000	77739000	329920000	76353000	298330000	259000000
GT251	COLGALT1	12944000	14215000	20677000	19348000	22002000	1772000	9167200	2877200	13448000	7094200
IDHC	IDH1	49158000	36664000	203140000	133140000	181870000	14034000	80301000	12868000	60840000	65467000
RPAB1	POLR2E	5133500	8727400	9463800	10264000	14057000	8846500	3523200	128500	3485400	2441800
NDKB	NME2	103870000	86150000	119480000	187990000	151660000	26520000	77127000	17476000	59814000	70106000
IMA3	KPNA4	16363000	28168000	35746000	36497000	52997000	6924000	18008000	6989800	15231000	18637000
PLAP	PLAA	6708600	5609500	11726000	5254000	10188000	1537100	2958800	2303300	3391200	5124800
SNAPN	SNAPIN	4392500	3610100	12766000	13171000	10302000	1296700	5205200	2908900	3076800	4684200
LAP2B	TMPO	6823300	6415100	19297000	15968000	11870000	2366900	3979800	3145700	5546700	8396000
PSD12	PSMD12	16296000	23739000	40360000	30402000	49544000	5449000	14982000	10752000	14306000	16791000
WASP	WAS	8688600	6509600	11605000	14332000	9317200	1015900	5899300	2668500	5924900	4115100
ENOPH	ENOPH1	25865000	22126000	46093000	26478000	49987000	7126700	19969000	4233100	12435000	22910000
RUXE	SNRPE	3462700	3830100	9305600	17306000	9287500	809980	6852900	NA	2998200	6242400
ILF2	ILF2	35417000	66961000	119610000	112690000	117720000	16713000	55270000	17277000	40859000	47161000
RT27	MRPS27	1348300	924810	3595100	2072400	3868100	159000	982370	NA	834610	500580
LXN	LXN	66789000	59883000	93677000	67147000	50035000	20417000	20303000	22867000	38810000	30648000
RLA1	RPLP1	254830000	156800000	238150000	324590000	391610000	135680000	83168000	118830000	88913000	111960000
SNR40	SNRNP40	6656100	7849500	16272000	16477000	16211000	2450400	5241200	2429800	9159400	5803400
PSA2	PSMA2	65336000	57249000	131030000	99374000	83377000	11745000	50887000	16040000	46852000	47195000
TADBP	TARDBP	16511000	26199000	39703000	39223000	39534000	5748900	17927000	4229700	11315000	8843500
ERLN2	ERLIN2	16501000	38992000	18401000	51365000	95619000	6954800	26896000	8527800	21714000	23380000
I2BP2	IRF2BP2	5061000	9574000	15359000	13502000	9032600	2152600	6934500	667630	6115300	4996800
RIDA	RIDA	3004200	7533200	9595800	9990300	18169000	1750100	5963500	1404800	3640400	6431700
SDHA	SDHA	41031000	47216000	86274000	97811000	77880000	8925300	34452000	14741000	42216000	38940000
ARFP1	ARFIP1	7475600	9522200	20135000	10901000	14023000	2345500	7352300	2379500	5521600	7141300
SAE1	SAE1	2041400	2432700	1755000	3225600	4801800	442360	1541600	397330	1525400	1785000
AN32B	ANP32B	13078000	11015000	16039000	41240000	24995000	1036200	8417600	1993800	8732100	10041000
GCP60	ACBD3	7066200	12374000	29577000	19857000	10959000	2518100	6251100	4096800	12646000	6386900
COF2	CFL2	6470300	5012700	8363100	5319000	5241300	5309300	24249000	7428400	18931000	20123000
EIF3D	EIF3D	26229000	25465000	53418000	51232000	47482000	7878400	19695000	4893900	27357000	21737000
RTRAF	RTRAF	29237000	32774000	47420000	63953000	67376000	4247000	30119000	6445400	28808000	26827000
SRP54	SRP54	6423000	9255100	12631000	12068000	17341000	1431700	10797000	741740	5174700	4977300
GORS2	GORASP2	30764000	20383000	31617000	36512000	47356000	5166700	17576000	4320800	21078000	18767000
MARCS	MARCKS	87454000	165700000	271080000	168920000	233010000	52030000	84918000	47749000	99017000	88328000
EDF1	EDF1	9697900	9100500	23403000	13527000	15133000	3378800	12145000	2907300	7037700	3018000
TACD2	TACSTD2	55391000	7259400	9006700	102850000	52762000	6653100	17784000	7898400	28941000	30177000
RER1	RER1	14591000	14388000	45344000	25140000	18021000	4537600	14013000	4309800	13391000	11042000
CRLF3	CRLF3	15189000	16131000	17744000	10347000	13383000	2652000	5359300	6975500	6671500	7711500
RBP56	TAF15	10880000	17110000	24515000	25428000	33867000	3038800	9904200	2143000	6626500	423360
1433E	YWHAE	255030000	421820000	828100000	719850000	607430000	134060000	278910000	122780000	301140000	309450000
DNJA2	DNAJA2	10925000	8233100	31643000	16850000	26344000	3014300	7996600	3263800	10339000	13512000
1433Z	YWHAZ	348780000	734580000	1688000000	1028100000	837640000	184940000	504630000	202510000	502140000	490040000
LEG3	LGALS3	131180000	85843000	122870000	104340000	57270000	71119000	425790000	66793000	464230000	204280000
ZA2G	AZGP1	42619000	34436000	18390000	25271000	18903000	50211000	71747000	69974000	74428000	76647000
RCN1	RCN1	25669000	69097000	110730000	79427000	78432000	15064000	31264000	12997000	42098000	47126000
MTPN	MTPN	19081000	13346000	31597000	23080000	36316000	6035800	11237000	7733000	8306900	17155000
SIAS	NANS	95217000	57282000	94673000	116600000	130430000	15158000	67799000	9239000	54890000	55023000
ERP44	ERP44	70199000	57357000	93767000	92232000	105970000	11394000	50136000	10066000	46355000	54442000
KYNU	KYNU	12367000	4725500	2730400	17782000	5233100	259250	1960200	NA	1964800	740840
H1X	H1-10	14550000	18790000	42716000	54774000	26467000	8479000	16869000	8995600	13444000	16895000
DPP3	DPP3	22224000	31526000	46668000	45543000	62840000	7970900	21185000	9513100	24900000	22408000
PLOD1	PLOD1	3883500	26520000	25918000	21033000	21481000	426390	3653000	190130	4057300	2473900
MESD	MESD	7488100	15209000	23391000	16971000	25894000	4144400	5363500	4233600	10407000	12617000
APOA2	APOA2	33789000	15081000	9120500	9632500	10113000	50747000	14920000	54598000	28247000	39391000
GFPT1	GFPT1	10099000	11783000	45722000	25056000	57057000	2350400	20483000	1961700	17222000	20000000
THIC	ACAT2	8811100	37472000	48067000	58180000	209040000	11710000	37573000	19556000	38468000	42842000
PSMD4	PSMD4	10273000	9346800	32222000	43545000	31869000	7397900	20104000	7003400	7633200	11047000
TMEDA	TMED10	49946000	41796000	41840000	61139000	71737000	7646900	32490000	8183700	31768000	31317000
PSA6	PSMA6	55792000	75966000	133780000	100670000	111430000	18973000	56261000	19494000	50855000	54340000
TCTP	TPT1	25218000	18090000	42592000	47815000	38440000	1052700	13843000	1297200	6172400	5921400
CPSF6	CPSF6	13193000	16911000	30164000	24603000	39327000	8068100	9998500	9484300	11902000	12629000
ILK	ILK	19907000	16679000	15274000	30207000	22092000	20703000	73710000	19904000	61517000	71671000
COF1	CFL1	442800000	446440000	757330000	712220000	796660000	198180000	381680000	143640000	332070000	273160000
SPD2B	SH3PXD2B	1423700	2348100	4104800	3038900	1789800	179480	981600	341950	1181900	1844000
TIM50	TIMM50	5599800	2031700	8383700	11241000	18613000	1158100	1457300	512990	1519100	2064900
DYL1	DYNLL1	35691000	32767000	63836000	58334000	59681000	6748300	27093000	8722700	28666000	35688000
CRKL	CRKL	23418000	22421000	38269000	51077000	73171000	10548000	22392000	9352000	23635000	23077000
EHD3	EHD3	2062200	7433600	2483200	3493700	677050	8274300	2596200	8744600	8371700	9778500
NDUB9	NDUFB9	18078000	21775000	31747000	27166000	22313000	5310900	12923000	4464700	12983000	16123000
A2GL	LRG1	49771000	33413000	25279000	48030000	59693000	35521000	64827000	122460000	84073000	198300000
SYCC	CARS1	7560000	6586100	15735000	10101000	11077000	1687700	8302300	1490600	4520400	5877600
SMCE1	SMARCE1	2585100	4448800	4842300	3636200	5058800	1653600	1578100	537270	2347500	2712900
PLGT3	POGLUT3	14494000	15523000	13676000	13063000	19299000	2694000	9820200	3268300	12915000	4015200
DESP	DSP	2065700	3418500	1734000	16052000	10693000	607090	2191900	71067	408040	2246100
GPD1L	GPD1L	2927200	1017800	10906000	9826800	5594900	4558800	23839000	5608800	17616000	18657000
FNTA	FNTA	9346600	7340100	11758000	9465000	18379000	2037500	6280200	1932400	6343300	7668400
GRAN	GCA	43794000	66458000	58930000	26769000	59372000	8626300	25592000	25462000	31078000	19484000
GRB2	GRB2	21027000	23235000	55171000	31950000	32599000	6792800	17481000	9122400	20031000	17702000
OFUT1	POFUT1	8516800	8894500	13933000	12999000	21658000	2775000	9392100	2121500	5091400	9287000
THIOM	TXN2	12138000	5398700	23776000	18128000	35498000	3043800	12685000	3832400	8212800	11997000
PRS8	PSMC5	30525000	27318000	40186000	47825000	58181000	7773000	27487000	6329900	17820000	29446000
PTBP3	PTBP3	6709000	5155500	12664000	26111000	9136200	1788700	5416000	6867500	4995900	7005800
RMD1	RMDN1	5251300	4675900	10710000	9327800	9029600	781600	3448300	2100200	5262100	5470900
NCBP1	NCBP1	2101400	6020000	13636000	9542400	14737000	3749800	3976800	1915400	7509200	3000500
STK39	STK39	1548800	1761500	2562100	1883800	6008900	771020	1154900	2645100	349460	1118400
TM87A	TMEM87A	1333500	1893900	5216700	3548600	3257500	302850	737610	372110	1004900	1348600
RHG01	ARHGAP1	84841000	62102000	64767000	89094000	76761000	12239000	48370000	17217000	37832000	50757000
ARP5L	ARPC5L	8426800	8910600	23201000	14160000	26549000	4084600	8939900	3084500	8503700	11220000
TCPA	TCP1	33568000	46289000	76841000	66288000	135220000	17849000	46507000	14128000	39324000	40993000
LYRIC	MTDH	15863000	20053000	41176000	33231000	39216000	7336800	20703000	5155500	14421000	18714000
RL13	RPL13	3423700	4161300	10034000	18890000	6630100	1603500	6118800	331210	NA	568890
NCK1	NCK1	7978500	5930700	8213100	13476000	10336000	1912800	2841000	2271900	6442900	6926800
NDUA2	NDUFA2	7091600	5937800	8868600	8462200	8996500	1304600	4009100	1267000	5205200	5706500
HACL2	ILVBL	14413000	12134000	23565000	14090000	29044000	3491400	13947000	2721400	8491500	12804000
PLMN	PLG	80985000	41585000	77034000	43676000	56222000	88484000	104180000	216730000	118860000	144120000
CAH3	CA3	36078000	4084000	2735700	5119900	4836800	5039700	38069000	14800000	18146000	42496000
RISC	SCPEP1	14507000	10712000	16600000	21644000	20333000	563440	20145000	2285700	6672400	7834700
MIC26	APOO	3574100	7812000	7604200	16537000	18102000	1717300	4708600	2361100	7058900	8198900
RPB3	POLR2C	1725300	2185000	3697900	3756500	3837800	309660	1342900	638650	1327100	1983900
WFS1	WFS1	NA	745900	2509400	2761700	1223000	2676200	5019200	1925500	2047900	4446300
AT2C1	ATP2C1	2339700	6974700	10542000	5063700	8032900	569040	2253400	292830	1913900	1882700
CTL2	SLC44A2	6333100	8247000	8598500	8427800	7394500	10530000	19469000	13015000	18619000	24442000
ULA1	NAE1	6662000	10450000	21423000	13494000	17865000	2416200	7492300	4981900	7717600	9064200
GMDS	GMDS	1505200	2110700	1924000	1670200	2564100	346730	1133800	NA	1411900	1539100
UB2L6	UBE2L6	25586000	11795000	30942000	35052000	16252000	4184600	12065000	8448100	14571000	15008000
CMBL	CMBL	7854600	7793900	26224000	15212000	24350000	4703400	8344600	5939500	6868100	11168000
UBP39	USP39	4117500	5858800	9317500	7646500	18818000	3708300	7458300	3456000	3345300	2837200
MFAP4	MFAP4	84986000	124030000	73472000	166090000	36746000	75399000	582970000	70634000	125330000	208960000
NSDHL	NSDHL	4858100	2682100	8009000	12929000	16434000	1413300	4799300	2181500	6730300	5377900
EMC1	EMC1	9326500	11078000	37972000	18149000	20228000	2664100	12561000	2710200	13825000	12441000
TEBP	PTGES3	46120000	61886000	112420000	96662000	134690000	19795000	62081000	21849000	43794000	59209000
XPOT	XPOT	387980	1867500	4279800	3174900	4116900	255740	1075900	609860	1644300	2743100
TMED4	TMED4	12280000	15403000	24972000	21379000	28724000	3058000	13767000	1999500	11575000	16658000
BUB3	BUB3	13426000	16636000	32480000	34406000	29362000	4268800	16997000	3460900	17273000	15920000
IMA5	KPNA1	1414800	3889000	7305500	3418900	6995000	3419200	503030	4498900	1158100	985180
CPN2	CPN2	1577300	1914200	1394900	518450	1733600	1369900	2101600	3525500	4009200	4526900
BGAL	GLB1	7144900	11330000	16034000	18317000	55864000	822870	14776000	2973400	10570000	20856000
PRS4	PSMC1	12533000	14562000	33392000	28631000	51891000	7132400	16858000	6030600	15880000	19017000
SRSF3	SRSF3	71153000	57031000	72774000	130090000	184340000	24125000	67774000	22429000	62465000	60860000
GMFG	GMFG	24423000	15122000	18834000	26354000	17556000	NA	7008200	2368500	21913000	15933000
PGES2	PTGES2	2675600	11657000	11050000	17290000	11517000	2665900	6883400	585190	7684300	7293700
PDCD5	PDCD5	1619300	3963800	4361700	2355400	5230200	838250	3391900	684480	1072500	2137000
UB2L3	UBE2L3	31191000	31184000	68888000	84672000	107010000	10947000	32418000	11401000	23627000	34356000
UCHL5	UCHL5	3554200	1202600	1472000	3217800	1064400	252930	1020900	397630	1191100	2037000
1433T	YWHAQ	79780000	131450000	272000000	223680000	184370000	35631000	112950000	37367000	118800000	110920000
LYAG	GAA	58155000	23126000	37226000	42822000	32790000	10857000	35068000	5550200	17741000	21662000
IFT25	IFT25	1884300	1576800	1825100	2724000	3468600	669340	1076300	455270	1082100	1780100
IF4G2	EIF4G2	7297900	10682000	13238000	10238000	15239000	2442100	6868500	2419700	6897200	8010400
PMGE	BPGM	6856400	5952200	19992000	8358600	13897000	35174000	18485000	33253000	16086000	13986000
CPT1A	CPT1A	7042800	6587800	30017000	6189400	5815700	1742400	6869500	1791900	6719100	9152100
CUL2	CUL2	4544500	4117200	4389900	6031700	8097400	1337000	1901500	794180	3158600	2526300
DLDH	DLD	47956000	32128000	89213000	92169000	118510000	15666000	51754000	14871000	45324000	52013000
AATM	GOT2	40946000	53856000	153900000	63033000	72395000	8967000	59786000	13573000	43171000	56298000
HLAC	HLA-C	6474700	8499500	17340000	16654000	5687300	18702000	7028400	20180000	17403000	51880000
SPCS3	SPCS3	32129000	19666000	35422000	34355000	48647000	4725100	13209000	5296200	17294000	6784300
PDCD4	PDCD4	19729000	8814300	18563000	23094000	16569000	1937100	9725600	2751000	12205000	14828000
RHOA	RHOA	39506000	51618000	76976000	89127000	76832000	13096000	49601000	11975000	40529000	44686000
NH2L1	SNU13	45638000	46691000	85244000	46801000	63765000	10445000	45859000	11599000	36645000	33548000
CLUS	CLU	83540000	23337000	20630000	27596000	17949000	54365000	68614000	80455000	82862000	74740000
RSU1	RSU1	15962000	17038000	18055000	23324000	8515300	15578000	58638000	13695000	39138000	45744000
PSMD6	PSMD6	15229000	19108000	26747000	35777000	43228000	6316300	19652000	7189800	14678000	19439000
MLEC	MLEC	38298000	42982000	54383000	62612000	52708000	8811400	26142000	20894000	34116000	30717000
CATC	CTSC	51901000	38071000	77826000	54689000	87901000	7548600	46045000	12683000	43759000	40276000
ACBP	DBI	28718000	42214000	71959000	55919000	117650000	4092600	54995000	9421000	18562000	66211000
HRG	HRG	51556000	16883000	19085000	24439000	18823000	38936000	51794000	55952000	54781000	68045000
A1AG1	ORM1	20583000	27289000	18891000	53658000	44994000	61178000	52237000	75172000	58886000	93385000
MCTS1	MCTS1	12208000	13722000	36436000	26569000	26065000	3342600	10083000	4553800	18509000	19332000
AN32E	ANP32E	11354000	17965000	25385000	30560000	33581000	7767000	12314000	3211500	10224000	24220000
COPZ1	COPZ1	24136000	24271000	46002000	36500000	54353000	14803000	25802000	5703500	22243000	21605000
FCGRN	FCGRT	3286200	1845500	2882300	2185600	3222100	2065200	10318000	1746600	7227400	6217800
ELNE	ELANE	235840000	125300000	70997000	37962000	93605000	23884000	16672000	146910000	61366000	26076000
COX5A	COX5A	23456000	24247000	39132000	36302000	44807000	8148200	27684000	11176000	13069000	21840000
SPRC	SPARC	11264000	13759000	22356000	9864400	10302000	3793700	12367000	2356100	9298100	5144700
PSDE	PSMD14	14064000	16045000	24990000	28931000	31614000	4357700	16475000	4196900	15155000	16454000
PHB1	PHB1	76683000	82865000	207480000	206410000	215090000	32869000	107230000	41901000	93811000	111140000
LYPA2	LYPLA2	34654000	22583000	41034000	38204000	32515000	9295300	24715000	8329000	22970000	17895000
RUXF	SNRPF	28226000	25467000	24132000	47214000	67773000	5997900	34625000	6896800	22770000	24661000
SKP1	SKP1	16582000	17095000	33471000	20548000	27750000	7510500	17780000	8000700	11865000	11734000
PEPD	PEPD	26240000	27585000	33844000	30959000	63337000	10054000	27944000	9530300	22874000	19385000
SEP15	SELENOF	15725000	16485000	23171000	23101000	21383000	2671000	9991800	4776400	11907000	8608600
DYLT1	DYNLT1	17139000	16687000	30714000	14593000	29785000	3720500	15436000	3778200	15762000	15089000
VPP3	TCIRG1	2944000	2403400	4547000	3310100	3925800	2211000	14978000	1509700	10209000	5777200
TIMP1	TIMP1	16261000	15373000	38385000	43533000	17778000	14759000	16715000	13439000	15184000	4821700
LSM8	LSM8	9428500	11955000	17782000	19022000	28113000	3005800	9653900	2408600	8367800	2913300
LMCD1	LMCD1	16371000	19607000	23557000	38893000	19533000	28871000	74500000	23171000	46388000	65076000
EIF3M	EIF3M	17422000	15884000	30128000	25108000	34881000	4664600	19292000	4807600	15030000	17512000
CBPM	CPM	1624500	687820	1026200	1378000	1238500	2350600	3715600	1635600	5324000	5377200
CALR	CALR	702560000	851260000	918580000	776040000	1128100000	192120000	468250000	200480000	648120000	670130000
NU205	NUP205	5000100	3848400	15680000	11917000	13716000	1109600	5100300	822110	2800600	3826100
BCAM	BCAM	18718000	14205000	32318000	10497000	109520000	26486000	121460000	54638000	88723000	79535000
NOP2	NOP2	1270900	1142200	2335500	1284800	1702000	1761100	294520	1279500	218770	312170
HCD2	HSD17B10	69310000	74103000	138170000	139990000	144770000	23060000	84717000	28421000	68960000	78247000
CREL1	CRELD1	1616400	807600	3849300	1068700	1294000	673770	712270	322850	1142300	1471100
P3H1	P3H1	2333200	2860800	4907700	3762600	6662900	NA	548270	102080	443910	392950
SRSF9	SRSF9	7148500	14802000	25857000	14060000	16732000	4102700	8128300	4360600	11734000	11034000
VPS28	VPS28	10338000	9856500	21425000	16997000	13098000	3316700	8009400	2822400	11224000	10677000
KCY	CMPK1	9720700	6237300	7025600	17451000	11013000	1404700	6591700	1045000	8069100	8776200
ARP3	ACTR3	242050000	181240000	416740000	381070000	308620000	58546000	209530000	57271000	226950000	217470000
SC23A	SEC23A	18453000	10311000	38601000	30424000	17715000	7541800	14097000	9579900	15149000	11774000
AAK1	AAK1	2790100	2664100	8723500	5540700	9091100	306490	2788800	334190	924060	944210
HEM6	CPOX	2792200	2080200	4948100	15648000	5362900	675040	5667300	637000	4637500	3981500
PHB2	PHB2	68531000	101010000	173710000	146880000	202150000	24185000	112260000	28947000	95012000	89909000
YKT6	YKT6	7066800	7794200	12263000	8549600	11277000	2685000	6567200	1344200	6294200	6873200
HDAC1	HDAC1	4526000	5827500	22011000	11176000	11187000	217010	4354400	192630	3607600	4084700
NUP98	NUP98	1927700	2195300	1834000	1947100	2862700	1190600	706800	145660	1003600	1709600
PP14A	PPP1R14A	4563500	1684300	7057200	825890	1967000	5584000	18645000	6316800	9302800	17019000
MYL9	MYL9	24086000	18040000	29002000	42007000	18019000	19453000	104990000	25863000	52779000	54825000
THOC4	ALYREF	24696000	30686000	39792000	56224000	66393000	15001000	28071000	5145500	32983000	29575000
LONM	LONP1	16111000	21584000	33034000	40541000	71635000	8491400	24574000	9154800	20685000	30151000
ERP29	ERP29	79832000	74513000	126710000	153410000	205560000	14937000	89429000	26069000	91604000	104340000
HEBP2	HEBP2	27509000	37346000	30796000	32658000	46937000	9632800	22053000	10202000	20270000	27213000
AFG32	AFG3L2	5895500	2737200	6791500	6604900	8650900	751140	4460700	1615200	4565300	4272000
HDAC2	HDAC2	3037800	8111100	4912200	7481300	8127000	1425200	4409400	3217700	3899600	3257400
CYTB	CSTB	283210000	199460000	490650000	512420000	247220000	51107000	287390000	55941000	227220000	265770000
TBCA	TBCA	5001300	14601000	17959000	9249900	10474000	2332400	9518500	6657300	5875300	4965200
AT1B3	ATP1B3	25832000	39142000	85975000	36487000	62977000	12712000	45881000	12127000	30056000	27839000
NDUS8	NDUFS8	10291000	7844100	21529000	18563000	20471000	687630	6167100	2098700	7958900	9028800
APOC3	APOC3	30405000	12474000	16307000	1948200	4120800	25668000	14425000	55204000	20412000	10972000
FKBP8	FKBP8	6100500	4870800	11518000	13050000	14141000	2212000	9248500	1057500	6343700	6780900
NUCB2	NUCB2	21058000	12950000	19823000	19985000	34878000	2431700	8694900	2534300	35087000	7359900
QCR7	UQCRB	21270000	28613000	32149000	38457000	42509000	7232800	20365000	6955000	24383000	25290000
TTHY	TTR	325700000	194420000	136540000	129050000	114660000	336080000	393830000	382150000	303310000	326510000
TMED5	TMED5	16672000	12409000	18351000	19816000	27587000	5919400	9334700	6086100	11911000	12625000
RBBP9	RBBP9	13583000	44699000	13472000	14061000	18653000	4729500	16521000	3208000	12065000	17539000
GAMT	GAMT	2149700	2030400	7184900	13885000	18238000	286960	2516600	297280	NA	2615200
DNS2A	DNASE2	3736000	4841900	8600800	6236800	8229700	2747900	4430800	NA	2365600	3470100
NMT1	NMT1	8052600	7225400	11431000	19255000	16659000	3390000	9456200	2314500	7836200	9637900
HNRLL	HNRNPLL	5663700	7768500	10084000	12251000	11480000	2137400	5356800	5511800	6732100	4925800
PRTN3	PRTN3	268300000	172490000	92425000	60145000	151330000	20525000	12052000	76615000	85603000	44647000
LRC47	LRRC47	13239000	15209000	31029000	21677000	24038000	12811000	12572000	4975100	12548000	12149000
ARM10	ARMC10	6005000	3282000	7515200	9285100	7045600	3167800	4444300	3383300	3818400	2479600
ERF1	ETF1	9565100	11185000	34741000	21654000	33646000	9057600	12828000	8544500	12648000	15044000
TOIP1	TOR1AIP1	12836000	19824000	29117000	31002000	19069000	3778600	19850000	4012900	13825000	17224000
SCRB2	SCARB2	49378000	46849000	61183000	55288000	57758000	24654000	42451000	11881000	28231000	35017000
STX7	STX7	14338000	22518000	36710000	35653000	30841000	7298100	21554000	5326500	21365000	18178000
OTUB1	OTUB1	34912000	33861000	47182000	48502000	58704000	11351000	30669000	9556600	32423000	33466000
NDUA8	NDUFA8	12298000	12787000	5149300	9262200	18374000	1206700	8014000	1520600	8526100	11259000
ISOC2	ISOC2	46726000	29303000	66793000	40913000	33866000	9211100	27987000	7764800	40002000	29825000
RFA3	RPA3	6561300	5651500	10055000	10596000	9110600	962340	3331300	1084300	1445300	3926900
PDIP2	POLDIP2	919440	1099700	5729100	1761700	2549900	1952100	616940	2058100	918250	822940
PKP3	PKP3	4953500	1368200	7216400	6068900	11121000	233200	571440	542420	963540	410910
GNAQ	GNAQ	6262200	3677000	5885900	7302800	6423900	4005100	16529000	7493200	10211000	17495000
NP1L1	NAP1L1	27892000	37063000	59772000	78723000	176460000	19144000	57436000	17527000	42369000	65091000
ANO6	ANO6	3203100	5883200	7325000	7217500	4849700	4007900	14834000	4338600	16813000	13669000
DAD1	DAD1	5428400	14512000	12779000	11565000	18384000	4200800	3016500	2565300	8955200	14532000
RBM12	RBM12	NA	909470	2706600	2826200	4192400	711920	2123600	125410	388380	1096900
PPIA	PPIA	1195600000	1297600000	2038400000	2532400000	2808000000	528850000	1567200000	590970000	1091900000	1471200000
XRN2	XRN2	5657300	11119000	16471000	11144000	18375000	4445900	5881400	2747100	5057500	4393800
CRIP2	CRIP2	31995000	53731000	61498000	59058000	25808000	107830000	142050000	99842000	49721000	36506000
PSME2	PSME2	44665000	21874000	54825000	29136000	69091000	5982600	20788000	6249500	31903000	52113000
CCAR1	CCAR1	611370	366520	1552900	3866100	3565600	679030	1890400	237900	1109300	1400500
HDHD2	HDHD2	1761600	1101800	1388500	2685600	2931200	1868900	7118500	1564300	3304700	4574400
ARLY	ASL	4195400	1727500	2524700	1476800	848630	1608300	6359200	1847300	4578100	5674900
KT3K	FN3KRP	1471500	3092700	3000500	3742900	8099400	620340	3460200	916810	2242300	3182600
ERGI3	ERGIC3	3385300	2890100	9482400	6245200	7429400	583840	2188600	484880	2726500	2720400
VAPA	VAPA	24107000	19920000	50035000	42324000	48879000	18435000	16597000	22373000	19539000	22706000
TBA4A	TUBA4A	56792000	30416000	134480000	96207000	67526000	25073000	48527000	27775000	48402000	57662000
ERLEC	ERLEC1	3221000	2216100	3350600	4475900	6343300	142990	1686600	271880	1904900	1858100
FUCO	FUCA1	5316400	2712300	2788400	2181800	13067000	412150	4039600	611890	2519200	6458600
NAA10	NAA10	6284800	9625500	22397000	9102000	15371000	4799900	5709000	658330	13047000	9700000
IAH1	IAH1	23557000	10614000	16691000	56550000	22763000	9476900	12210000	10494000	14917000	23273000
GYS1	GYS1	12549000	12723000	18164000	14068000	27646000	5887000	8488700	11499000	10820000	9575700
DCUP	UROD	5472500	3758400	10225000	7182800	42380000	2786300	10081000	6602100	10511000	7581700
BAX	BAX	21671000	4173300	8747100	11686000	11581000	6910700	5949500	6158400	4776500	5059700
GNA11	GNA11	6394600	4756100	7436000	7767800	15498000	8555700	20208000	9206800	18349000	20281000
NECP2	NECAP2	16237000	13291000	33365000	23420000	21283000	5107300	19217000	5069000	16320000	13105000
ARL3	ARL3	28778000	23027000	17266000	21755000	18951000	6993000	11945000	5158400	11876000	11375000
UBXN4	UBXN4	11337000	9396300	22107000	12077000	11406000	3427900	11347000	4115700	6613300	10833000
PP1R8	PPP1R8	3084200	2686300	6460700	6167000	6341500	652480	2464900	1566300	7612600	1264800
URP2	FERMT3	29883000	27820000	44884000	39013000	32946000	10168000	18996000	13952000	26345000	26219000
GPX3	GPX3	28979000	20256000	17178000	23729000	13326000	14573000	63881000	16888000	30976000	62432000
CALX	CANX	122350000	158960000	226590000	194870000	186630000	33621000	131160000	34636000	128990000	159950000
RBM3	RBM3	10604000	8925100	10507000	18254000	29758000	6501400	17748000	3107400	7888600	7644700
ARPC5	ARPC5	50480000	44036000	88296000	49502000	76960000	22507000	49085000	15794000	37113000	46148000
CRP	CRP	92684	1303400	3758500	4502000	13257000	35410	4191900	9810600	7119400	20336000
MTNA	MRI1	5765800	11564000	13158000	6360500	10624000	4631300	8661800	3246100	1893900	7789500
CPNE3	CPNE3	37230000	36904000	77181000	81517000	88538000	15131000	52299000	17514000	41729000	51476000
CDC37	CDC37	31432000	37765000	56933000	50316000	79923000	14015000	37621000	11587000	36299000	42701000
NDUB4	NDUFB4	11626000	10337000	23896000	16031000	17273000	4364900	9760000	1147900	7309800	8196800
CD81	CD81	72846000	46698000	35015000	56274000	52436000	54774000	130950000	36190000	91783000	159700000
KV401	IGKV4-1	1359100	10716000	9475700	8401100	34922000	168530	3491500	1755400	5270500	2433600
PA1B2	PAFAH1B2	67559000	53017000	61295000	85234000	81823000	21579000	56349000	20477000	45798000	50461000
FAHD1	FAHD1	9765300	5942700	19005000	17897000	23305000	2423500	13662000	3358000	11221000	11696000
DDRGK	DDRGK1	5524000	6556800	13705000	7947900	9467700	1378900	10078000	1099600	4394400	7194800
ICAM1	ICAM1	30698000	53373000	55776000	37506000	28542000	50347000	91268000	43494000	82902000	99138000
MIF	MIF	9368900	5091100	3504200	10557000	7523900	1876300	7287200	2292400	18527000	34078000
CATZ	CTSZ	44781000	49497000	90510000	60505000	51270000	8793200	56929000	7042100	61379000	32759000
TOM1	TOM1	10555000	8310400	26327000	23391000	15205000	4198500	9197800	3142800	16667000	14018000
FABPH	FABP3	14266000	9107100	7430700	7410100	9352000	5149600	32948000	5483100	24432000	16354000
PDLI3	PDLIM3	40413000	48409000	45642000	111370000	41521000	13337000	51610000	16007000	24870000	56341000
SMU1	SMU1	2233600	3567600	6297200	4423300	4739900	648010	3188200	672350	2305900	2225100
GET3	GET3	21877000	14905000	30795000	36118000	26181000	7684500	22073000	7805100	16684000	19116000
ANXA2	ANXA2	877190000	924640000	1270100000	2167100000	1102300000	857960000	3073600000	875280000	3625300000	2790300000
NUBP1	NUBP1	1533300	1428400	2500300	2087700	1959200	222150	1242700	161300	1400600	1158200
DKC1	DKC1	10863000	12008000	10622000	9717700	15279000	1799500	10362000	3305400	6684000	10936000
CHMP6	CHMP6	5263800	9426000	7185300	6165700	5825500	2027000	6917900	2497200	2131600	5618600
CATL1	CTSL	13321000	14468000	33842000	13253000	12994000	2669200	13546000	2755100	15072000	15773000
PDXD1	PDXDC1	2204000	2212300	7972600	4045900	4189100	117010	5059400	681080	2834700	3035300
PTGR1	PTGR1	3058800	3001500	55671000	38816000	7049400	2445600	16594000	4555900	8161500	10663000
THY1	THY1	39751000	22114000	64048000	54481000	36808000	2201200	25118000	6606900	25261000	21474000
ADPGK	ADPGK	4632300	4718700	11178000	7266700	10339000	1654000	5895200	1783400	6628000	5810800
APT	APRT	26198000	19187000	54758000	51687000	33577000	12932000	38908000	9139400	22229000	22657000
MANF	MANF	50444000	35971000	72705000	53061000	70142000	37472000	30942000	5604500	55389000	31867000
TX1B3	TAX1BP3	25465000	18739000	25695000	44019000	27910000	5957900	26137000	4480700	19638000	24816000
ACSL1	ACSL1	7703700	6686500	9925100	11050000	9471500	3822200	28536000	6864100	16594000	22643000
ARK72	AKR7A2	33579000	29974000	63443000	46839000	69976000	14303000	35861000	16626000	33598000	39047000
PDC10	PDCD10	15163000	9510500	22703000	26301000	24888000	5937600	15705000	6097500	11058000	17580000
DYL2	DYNLL2	20157000	12955000	28877000	34025000	18735000	2880400	19652000	5151000	15223000	22930000
AL5AP	ALOX5AP	795590	1837100	1999300	7323200	5057600	5223600	7409100	1544300	8580200	11447000
NDUAC	NDUFA12	4781900	4760100	11399000	7685500	9743900	2324100	4138400	5956400	3696200	6013200
MUC1	MUC1	7663400	3908600	16068000	13107000	13708000	10758000	31039000	3485600	21073000	28021000
PHYD1	PHYHD1	2746800	10245	869970	731910	1016600	1350900	9022300	1060200	3910900	4858300
FAF2	FAF2	7883900	9263900	23571000	14760000	10775000	2200100	7592400	3156300	15104000	10225000
DNPH1	DNPH1	10681000	17603000	33222000	20824000	28343000	5331000	21913000	7452100	12649000	16603000
MPPA	PMPCA	904200	1449900	2109200	1670300	1805900	366520	321080	256940	842270	909130
AP4A	NUDT2	2830200	3367800	3362300	2526400	3613400	809150	2605500	1316400	1668300	2691900
SNF8	SNF8	81879000	2128500	33716000	4253200	23927000	1660500	4908800	2230900	5378000	3985000
COX7R	COX7A2L	2246200	5573800	14664000	15833000	10194000	1088800	9296500	43957	9384000	8344800
TGFI1	TGFB1I1	7720600	9212500	16690000	24078000	10776000	11710000	41532000	7635600	21598000	35000000
PLD3	PLD3	36362000	71878000	91608000	30749000	475310000	98190000	60864000	44290000	119800000	88588000
QCR2	UQCRC2	38312000	58166000	138960000	116720000	80871000	29136000	75928000	27339000	59766000	61484000
NCALD	NCALD	8786100	8781000	2873100	3755700	4179400	5444800	12881000	3931900	11075000	15050000
ELAV1	ELAVL1	16939000	36054000	69386000	63405000	62936000	8646000	47887000	10042000	39510000	40349000
IDH3G	IDH3G	14273000	6924300	15535000	29255000	9580100	1146700	13513000	917980	12500000	16427000
RALA	RALA	3457400	6786100	9810000	7104700	7858200	6971500	14186000	7064200	18058000	13146000
CDS2	CDS2	690150	NA	3217300	3579400	4488500	713280	1614600	NA	2188400	2544200
BGLR	GUSB	27785000	16923000	26593000	30512000	39099000	4466300	21445000	5805300	19342000	32029000
STX4	STX4	1277100	1336200	1520200	1281400	689240	604690	3696100	1117500	2460700	2469100
ANGT	AGT	36228000	24267000	14145000	25979000	21559000	29711000	37500000	46994000	39344000	53207000
PP1A	PPP1CA	25714000	25890000	44480000	34563000	40761000	9591100	21751000	10599000	32558000	27093000
SC11A	SEC11A	8836400	6456100	8303500	11113000	9323600	2375800	7958200	1912600	6905800	6985700
SNX12	SNX12	7668300	3229500	13632000	14849000	15957000	1928500	10144000	2543200	9890400	8368800
NFU1	NFU1	2588100	2794400	5351900	5836500	18566000	2314000	9069200	3148800	2764300	3590300
ERLN1	ERLIN1	5203900	5018500	10766000	6587400	10397000	1489600	4830500	2016200	8137300	6111500
CHM4B	CHMP4B	23878000	26937000	67687000	54951000	41263000	12350000	31622000	12808000	37258000	33819000
TRAM1	TRAM1	2425800	2508200	5778100	4662600	7987800	1017800	2170400	603000	2886700	2028700
LACB2	LACTB2	3508100	7038300	18299000	11924000	9665300	1672100	9673100	1337500	9382600	7976100
SRRM1	SRRM1	2387000	2179400	5508700	5545800	6785900	392680	3759400	606050	2109200	2755200
SE1L1	SEL1L	7045500	5043600	2439400	9907700	12195000	1041700	3580200	818510	3828700	3797600
IGBP1	IGBP1	4966200	464030	825390	1735200	13840000	236320	518930	1221000	567060	1304500
RL18	RPL18	38818000	38284000	47722000	67673000	102980000	6269600	24558000	4930200	31835000	25221000
TBG1	TUBG1	4653600	6542000	12209000	12417000	9975400	3624700	5771300	2287500	7976300	7744600
IGHA1	IGHA1	1179500000	268060000	972430000	564350000	319580000	298740000	122450000	588120000	392720000	576610000
RALB	RALB	10851000	9097600	32117000	18610000	10779000	3363300	11405000	6377400	13882000	13076000
PSB6	PSMB6	6487400	13911000	22186000	13456000	20670000	2621500	19160000	2705200	12175000	9352100
GSHR	GSR	68055000	56519000	364100000	150650000	83200000	36583000	132640000	40781000	91428000	132050000
ZNT7	SLC30A7	7188600	7410800	7747100	8575000	14498000	224940	2387100	1907700	2628200	4820800
LV136	IGLV1-36	430120000	10052000	4620100	7041300	10560000	257570000	4113000	6987200	5549000	4313500
NDUA4	NDUFA4	22042000	29933000	28347000	44942000	49360000	6670200	34638000	4455900	27004000	32480000
SDHB	SDHB	15033000	20318000	30018000	42824000	33266000	6456200	21697000	7016600	25191000	24997000
IPYR	PPA1	106210000	83449000	225960000	176620000	166760000	41000000	113330000	38767000	130370000	134560000
SPS1	SEPHS1	13975000	14678000	19375000	23008000	26932000	5331500	16630000	9541800	11550000	16133000
CYC	CYCS	18204000	17402000	23484000	38988000	61735000	7749800	34101000	5788900	21735000	27342000
CSN8	COPS8	12285000	19634000	23391000	27417000	35179000	9605100	9128000	12334000	24606000	15713000
NNTM	NNT	15312000	18676000	30845000	44522000	38539000	7879100	24806000	6413100	23639000	26909000
FA98B	FAM98B	16449000	21130000	34334000	33531000	33875000	8241100	22044000	7376400	23691000	23165000
INO1	ISYNA1	3108800	3439700	19941000	4076000	33347000	5735900	5336900	7283100	3048500	3848300
ATPMK	ATP5MK	14234000	22043000	37048000	30761000	31958000	7353200	19472000	6535200	22871000	26419000
ARI1	ARIH1	710460	1508100	2869700	4504800	2623500	291140	1821900	497060	843580	1365200
IDH3B	IDH3B	6450200	7012300	21509000	32118000	21237000	4492900	12802000	6706900	13138000	16559000
CIA2B	CIAO2B	3186500	2077000	6107000	3222000	3199000	828630	3138500	685180	1703800	3473700
MTX1	MTX1	3886600	6386900	18180000	12328000	11967000	2120700	2931000	774230	2944900	12382000
CCDC6	CCDC6	8929700	5699600	8987900	8171900	11493000	1742900	6068800	1033000	7691700	9952500
RBPMS	RBPMS	3649600	764100	3249300	2185900	1724900	1235500	6809400	1373400	3950400	5528600
PRP4	PRPF4	2790700	2719200	4446300	3498200	4711100	438300	3101400	575860	3550500	3464200
RL14	RPL14	5118400	7128400	11563000	9172800	12007000	331750	6752700	425350	7041800	4355900
FBLN4	EFEMP2	17418000	25745000	21515000	31263000	13853000	6922200	23629000	5147900	17942000	13934000
LIS1	PAFAH1B1	24354000	45166000	83258000	58184000	42856000	18549000	39285000	19165000	40145000	39088000
SCAM3	SCAMP3	6033300	7330300	12461000	13868000	15380000	2576900	6842000	10210000	6767800	7548600
AK1A1	AKR1A1	87752000	82329000	184650000	178000000	200940000	32607000	141900000	39655000	101540000	136580000
NXP20	FAM114A1	16494000	21879000	29111000	19067000	9492100	5657800	16730000	5991500	16568000	14264000
AT5F1	ATP5PB	19898000	27310000	38497000	54677000	47670000	6654100	36739000	6555200	33733000	32450000
AKAP8	AKAP8	733570	1188000	3010000	1971000	1274600	276740	702570	294260	907990	779680
QCR6	UQCRH	7879700	7596300	6834300	6956100	9788700	7092600	5624500	1568600	958410	1585200
PAPS1	PAPSS1	4916700	15233000	24117000	8446400	13687000	5748800	8072700	5238700	16110000	5941700
FKB1A	FKBP1A	68480000	68837000	96598000	79981000	54873000	42593000	144460000	60130000	225140000	123200000
ISG20	ISG20	1479400	1608100	3624500	1638800	2244700	259710	321920	245530	1353700	863330
HARS1	HARS1	13834000	17300000	11473000	7074500	27148000	3601400	10349000	3691000	12915000	17065000
GBG12	GNG12	21743000	16647000	14453000	28171000	15572000	16667000	36616000	27225000	30526000	44756000
GBF1	GBF1	886610	1323600	2893200	1767800	1907000	272080	1694200	286520	1573600	1621300
THOP1	THOP1	2946900	7575200	8854700	6396300	3470100	948110	1942000	1402000	2426100	2064500
TIMP3	TIMP3	892750	1057000	701440	793250	680830	1031000	1785500	1382400	1435600	3002900
TPPP3	TPPP3	47704000	18818000	42349000	8702600	11252000	19687000	48008000	20074000	58496000	59820000
ITA7	ITGA7	1668100	4743300	3167000	6414800	6372400	2167000	3737700	1297200	3874400	2911400
BID	BID	8697700	8546700	7565000	10326000	29671000	528460	2276900	8608000	4103700	4122600
ENDD1	ENDOD1	23198000	22808000	10409000	5862600	10200000	4788600	12072000	5441100	9241300	13831000
EFHD2	EFHD2	36422000	24636000	49053000	35934000	16751000	7812700	29771000	11519000	38779000	14076000
ATRAP	AGTRAP	4089700	3770300	10106000	9202000	5190300	1403400	3876800	1763600	6488800	6762100
ARSA	ARSA	8656700	1683600	10748000	4735900	18511000	1127000	2896700	1105500	2502400	7571500
OSTF1	OSTF1	323920000	286190000	337850000	46529000	42582000	7302300	297280000	11598000	287830000	46818000
NDUA5	NDUFA5	4641600	4451500	7317800	2840400	4280700	857590	2183600	862180	2699900	2243800
NICA	NCSTN	7110700	9044600	6695400	10310000	17011000	2381200	8110500	3419800	6800400	8095500
PSB8	PSMB8	36513000	49010000	48917000	70229000	38074000	13241000	38495000	15040000	42998000	42940000
SAHH2	AHCYL1	8660100	9211200	14721000	13314000	7820100	3586000	9013600	5569700	7748100	7891100
GNS	GNS	14084000	11600000	11728000	5055700	30810000	3908900	16512000	5421100	11056000	9246500
CSN4	COPS4	14764000	15597000	15613000	21715000	25696000	6604300	14003000	6361100	13521000	18334000
THIO	TXN	24437000	20286000	87232000	108140000	27862000	13839000	38397000	12942000	38088000	40830000
SBDS	SBDS	10319000	8884200	10930000	17359000	90277000	5783500	27012000	6460700	19761000	28402000
PSA5	PSMA5	92581000	98171000	164880000	157750000	162880000	54448000	105370000	45994000	108180000	115970000
MCEE	MCEE	5692900	2101900	12397000	7318300	2927100	1042400	7783800	947960	6584900	3030900
COASY	COASY	10257000	6403500	7021900	21920000	22787000	5926900	11250000	4612000	8356800	13428000
SPF27	BCAS2	1430900	1730900	3171900	1663700	2336300	736520	2157700	358290	1895600	1435900
A16A1	ALDH16A1	8832900	6302800	27067000	10399000	7096500	2978900	10786000	3464800	11776000	9177500
KAD2	AK2	50032000	53124000	140460000	84787000	66106000	22637000	80028000	20307000	54343000	75064000
ASC	PYCARD	30507000	39851000	20996000	41528000	23666000	8223900	30518000	8478800	26678000	26307000
CD9	CD9	81901000	98278000	109280000	369120000	384880000	75964000	172190000	72824000	153380000	193980000
AL4A1	ALDH4A1	14985000	4965500	15482000	9820800	7810800	3559000	14488000	1704000	5648300	8628300
LC7L2	LUC7L2	1383800	2373900	6860800	4859100	5581500	62136	2134000	162110	2171600	2488500
NIF3L	NIF3L1	4692000	6621800	13191000	10230000	11329000	2244000	2436500	2079100	6640600	4808100
CUL4A	CUL4A	4381200	2999100	4058500	3772200	4774500	526420	2218600	578200	2207700	1990800
GDIR2	ARHGDIB	213130000	165230000	202620000	166100000	131820000	50283000	153050000	51672000	174190000	137930000
PTGIS	PTGIS	35664000	9476900	28537000	37265000	15586000	7401500	25985000	10507000	23107000	14937000
RS15A	RPS15A	5016100	6367300	17204000	12829000	15649000	1061300	9779500	711170	10877000	3567000
ARHG7	ARHGEF7	10887000	9702700	19458000	5433000	14275000	3174000	12624000	3220600	9392500	10362000
VATG1	ATP6V1G1	18285000	17438000	20981000	19551000	14933000	10293000	25684000	7392600	7665500	8310200
NXN	NXN	5983600	7980300	11364000	10226000	13362000	6377500	11323000	3777000	4368100	5989400
A1AG2	ORM2	15908000	10290000	9187000	14031000	13846000	27482000	6622000	28463000	17799000	16751000
KV320	IGKV3-20	3757400	5000900	11114000	3554300	41399000	333020	4427600	6398500	6560400	16702000
ODPX	PDHX	1303100	7715600	8951200	7219600	4869400	1572800	2364500	1717400	1804600	3940400
IF2B	EIF2S2	2949100	4545100	19011000	12656000	15827000	1565400	869470	546860	1554700	1887200
LYPA1	LYPLA1	14181000	14500000	22172000	38809000	19041000	7770500	21124000	4237100	14269000	13321000
LIMS1	LIMS1	18359000	14526000	20993000	19337000	14169000	10679000	34818000	11336000	35314000	41083000
ARPC3	ARPC3	18286000	8547600	11190000	35048000	26059000	13123000	21389000	2758100	11742000	16238000
HABP2	HABP2	1990300	1592300	1207400	2061000	1327500	1630800	1060100	1724200	4488600	4017900
NUBP2	NUBP2	9909100	6189700	5628600	14014000	18933000	2582300	10106000	2493500	10857000	10276000
LPP	LPP	75826000	58484000	84202000	95942000	59999000	63785000	175840000	67328000	91809000	164630000
DNJB6	DNAJB6	1449100	908450	1687600	3428300	2095100	249240	1546700	686750	1820600	2057400
VPS4B	VPS4B	16048000	11977000	13213000	16199000	17747000	2826800	15616000	3195000	15934000	12416000
RL21	RPL21	3306300	7153400	29365000	23952000	21094000	2683300	13767000	3009700	8765100	7856600
DAG1	DAG1	17802000	1567100	1953200	15842000	13177000	1840100	9826100	1644100	8009900	12307000
TFAM	TFAM	2307900	3595700	7553800	5580100	6979500	3262100	4054800	1889100	4596400	3579600
SODE	SOD3	17776000	20695000	26384000	6771100	5971000	9223700	21248000	19508000	19076000	47033000
GMFB	GMFB	4650300	7615500	13051000	4887200	13169000	2414800	7850200	3182600	7297800	8291600
VTNC	VTN	74702000	47376000	44098000	48308000	45068000	35700000	79439000	88919000	83920000	98992000
GPC1	GPC1	6708200	3281300	24457000	9292000	2796900	3930800	16445000	2185300	6626900	612800
STING	STING1	7494400	4930000	7909200	6813800	6202800	2427800	3945500	1684700	3805900	8478900
UBXN6	UBXN6	731310	518550	32277000	1127000	16360000	483930	2133400	498100	1406600	1388700
DC1I2	DYNC1I2	27076000	15799000	59678000	48845000	65916000	16076000	33749000	15727000	36356000	45922000
KDSR	KDSR	4615100	6884000	6564700	8065200	8712500	4568900	17590000	5061600	11899000	11965000
RETR3	RETREG3	1364900	1473800	2298200	3026900	3457300	698840	1872400	646410	1196000	1152700
ABHEB	ABHD14B	73590000	43482000	45718000	52820000	65074000	47042000	125760000	42081000	64925000	131150000
LNP	LNPK	1967800	2658400	3684600	4455400	4824600	NA	2098400	1363900	197460	1816800
ETFD	ETFDH	3108200	2694100	6827000	5040200	2797300	6425900	1284300	1192300	2489800	2683900
SDCB1	SDCBP	5923000	7761600	6951800	8669600	13330000	1281600	9705500	1432300	9191900	7757600
GFRP	GCHFR	12491000	10947000	11327000	14262000	21265000	5858600	35941000	5441400	26759000	27553000
PRKRA	PRKRA	11969000	9215700	18219000	21619000	11077000	13948000	7440800	3222100	12172000	13193000
PFD6	PFDN6	2604400	6429800	11953000	6014500	6235100	1036700	4467700	1432000	3841100	4004500
THTM	MPST	33437000	24419000	30040000	36974000	60226000	18258000	36964000	17080000	25422000	31413000
WDR5	WDR5	4185600	4179900	11114000	6440500	10226000	5420300	6487800	954200	9133800	3224500
HEM2	ALAD	15873000	13869000	15482000	45958000	33303000	37813000	41508000	30455000	39523000	29056000
GAPR1	GLIPR2	23871000	17199000	22849000	18841000	20347000	13814000	30770000	12346000	45547000	45170000
BPNT1	BPNT1	12124000	10708000	19947000	18716000	19998000	5141500	23099000	4542900	11383000	12786000
UFM1	UFM1	26833000	26039000	16276000	37099000	50881000	10427000	26016000	13477000	24668000	35307000
TPSN	TAPBP	18945000	19248000	53942000	59358000	30775000	6382600	21178000	5059700	59236000	35692000
DAZP1	DAZAP1	5045500	5267600	21025000	14694000	13350000	3204000	13840000	3579200	12306000	8634400
DCPS	DCPS	15144000	13664000	19471000	32665000	13147000	5163100	18841000	5056600	19129000	17672000
ECHM	ECHS1	99812000	67984000	157560000	79420000	103160000	20515000	81103000	28634000	114350000	111160000
ETHE1	ETHE1	35555000	15454000	41437000	34466000	40684000	10285000	28326000	7712000	35985000	35160000
BL1S2	BLOC1S2	4947900	5070300	8816400	8374300	3301400	1734700	1690100	1232400	4636400	5606100
CO7	C7	45692000	12285000	13224000	11957000	7945000	23650000	23547000	12468000	25064000	43876000
IMA4	KPNA3	1075200	1029900	1948000	2483400	3522200	554390	2409400	420290	1391900	1863500
COR1C	CORO1C	8807100	9357300	25417000	16907000	15743000	235070	18886000	539180	17652000	16742000
SNAA	NAPA	27824000	29592000	62443000	31824000	56555000	15078000	35586000	16053000	36082000	45035000
ATPK	ATP5MF	35546000	28062000	50689000	55026000	48151000	12682000	39646000	15088000	39427000	47652000
GSTK1	GSTK1	47638000	37949000	80984000	61797000	54424000	12843000	58727000	14577000	56164000	58723000
UBE2N	UBE2N	10585000	10236000	11463000	20215000	19180000	2085400	16933000	3869000	9176200	11154000
HYEP	EPHX1	155710000	59744000	288720000	197820000	211060000	94163000	330870000	119930000	323330000	413640000
DLRB1	DYNLRB1	13319000	9817100	15885000	24800000	30424000	3513300	13807000	4689000	10190000	20730000
TIAR	TIAL1	1802800	2559500	6213600	3909800	3352800	1759700	1464200	2186700	1114700	1433900
DCTN2	DCTN2	41649000	45232000	69245000	58635000	61096000	21899000	46029000	22642000	51872000	54633000
HVCN1	HVCN1	3257300	3663200	6138900	1280000	2062400	1396400	7435800	1566000	14611000	4436300
EHD4	EHD4	23213000	19233000	31534000	24302000	35225000	15266000	44807000	26357000	51607000	47967000
HNRL1	HNRNPUL1	8941600	25112000	33709000	21200000	40012000	15264000	19871000	4948800	41993000	10608000
RAI14	RAI14	3957300	4216800	8337200	5995800	11241000	1483200	7902000	1912800	6735700	6236400
MYL6	MYL6	56380000	32598000	58512000	62777000	75092000	19669000	39880000	26086000	47906000	71734000
1433B	YWHAB	108350000	141540000	186230000	161420000	252620000	64528000	140610000	72659000	152280000	181500000
CD14	CD14	46730000	26471000	56107000	45779000	35628000	13672000	24237000	27809000	41417000	44564000
LBP	LBP	12913000	11064000	11751000	18955000	19333000	6538600	17658000	24748000	15845000	37833000
QCR8	UQCRQ	4008200	3807300	5551800	3398000	3161600	239650	3929300	905690	1029100	3005900
PITH1	PITHD1	14526000	12602000	19432000	8056200	23072000	7142500	9285300	9011000	13189000	17438000
CAB39	CAB39	5187100	2901500	2031800	5920900	5296900	2013700	3216000	1412600	4015900	4750400
GOSR1	GOSR1	2700200	4206600	5500700	4784200	6851500	631120	1912500	742840	1404100	1854300
MIC27	APOOL	3789000	4006000	6442900	6311000	8231200	2801400	8104400	5156500	11570000	12164000
EFL1	EFL1	NA	1452900	3793700	1532800	1678900	197000	703060	NA	983000	681980
AAKB1	PRKAB1	4262000	3712600	3881800	4590200	7210500	1458000	5984400	1878500	2099400	3426300
RRAS2	RRAS2	764270	635970	455810	717480	1198500	766830	3682200	976100	1372400	2825700
FPRP	PTGFRN	4133900	2450300	4133300	3387500	1307600	789000	3022500	1162900	3264500	2925800
ACAD9	ACAD9	9218900	12269000	17420000	17708000	17542000	9339300	15811000	2713800	15852000	10059000
OLFL3	OLFML3	16022000	3792700	5252700	2717000	1661600	4546500	10286000	6830700	9728000	9206100
COMD5	COMMD5	2147700	3002700	3832200	3028800	3571900	260210	2979700	546500	2460800	3376800
PEX14	PEX14	628590	584700	2447600	1903300	481470	503270	3371600	498450	1634100	2254600
AL9A1	ALDH9A1	61147000	46535000	100270000	79051000	66501000	18051000	64477000	23502000	59550000	93225000
LYPL1	LYPLAL1	932500	15137000	3215700	2175000	2079600	448930	1620000	5628100	2319600	1077100
MBNL1	MBNL1	4950700	7086600	19495000	21017000	14018000	2601100	10731000	3087500	14395000	3461000
A1BG	A1BG	176890000	86762000	79990000	94732000	94601000	107690000	97987000	178320000	157800000	184120000
ETFB	ETFB	27403000	33828000	118530000	50783000	22417000	13326000	53619000	8356000	49074000	61580000
IF4A2	EIF4A2	14922000	26043000	42942000	49714000	49253000	8445600	39012000	10678000	41949000	34846000
NB5R3	CYB5R3	125630000	86063000	102660000	133240000	171580000	82688000	261830000	82736000	182330000	229080000
TMTC3	TMTC3	998450	1635300	4177900	2674000	2599900	545280	1693900	729930	1745700	1174800
FETUA	AHSG	86873000	43383000	32249000	62303000	10754000	48288000	48217000	55190000	95125000	71662000
RET4	RBP4	30640000	12728000	10485000	14710000	11142000	37955000	23695000	29231000	26023000	21266000
B2L13	BCL2L13	4978100	3322500	14379000	10476000	6505600	1101200	6836900	1676000	11986000	7820100
TIMP2	TIMP2	979080	2341300	1740500	3242100	1688900	352800	1075000	301700	1037200	1108600
TAGL	TAGLN	177890000	226920000	145490000	293310000	167030000	75333000	556180000	106450000	103980000	512780000
ARMT1	ARMT1	1424100	2599000	3600200	3170300	6095200	1027000	4834700	1015500	2143800	3585300
CASP7	CASP7	3861600	5863100	12222000	9562900	9309400	1241200	4125900	1229000	4757200	4396700
EPB42	EPB42	2721000	2492200	1183300	847080	1189000	25176000	6295500	24376000	12031000	10003000
GPX4	GPX4	7602500	9994900	11559000	9922300	21487000	3020600	14913000	3207700	10089000	14055000
ENTP1	ENTPD1	11877000	20342000	20608000	34356000	14768000	5103700	21341000	10313000	16426000	23074000
SEC63	SEC63	4864000	7675800	12339000	7604100	13941000	2792900	5681600	75951000	3677300	5153700
KCRB	CKB	104810000	35364000	17655000	16639000	214800000	72136000	160000000	57684000	96265000	134090000
KC1A	CSNK1A1	961990	445710	1300400	3988100	3032100	712310	1086500	718500	761210	1178300
PR40A	PRPF40A	1813000	1956400	4201800	4278600	6812200	768690	3877300	820130	2108000	2663800
NEXN	NEXN	3584200	2185700	5045300	3948200	6392700	471180	5943100	1786800	5141700	1598000
DECR	DECR1	40866000	49934000	89121000	91073000	95457000	23689000	97897000	17842000	63091000	73354000
NRP1	NRP1	8807500	7281800	13327000	4765300	4075900	5588600	11721000	7081300	11360000	15049000
TP53B	TP53BP1	2574700	785120	3804700	1804700	3632500	NA	2469200	889970	555850	673830
MGST3	MGST3	40946000	18902000	90839000	126290000	66174000	39287000	144920000	35842000	86076000	148660000
AIDA	AIDA	6500600	2653600	8628000	9691900	14465000	3718300	6763500	2755400	9080200	9414100
STOM	STOM	65417000	37052000	53894000	40440000	62779000	49042000	78576000	57088000	76886000	81159000
CUTA	CUTA	24200000	23091000	19006000	21701000	33897000	7674700	22018000	7960800	13936000	26807000
PPP6	PPP6C	3568800	6179300	8909500	6976500	9810300	1733900	3839400	2253100	6501200	5997900
OSBL8	OSBPL8	4659300	3913600	9003700	8151700	10914000	1115200	4397900	234640	3692300	5215800
TSN9	TSPAN9	3411100	2051100	3336800	3745700	3024400	3521700	8337700	4289900	8129400	9043000
NFKB1	NFKB1	8441500	7114300	8630300	15258000	12209000	4015700	10050000	4088900	10408000	10725000
ACO13	ACOT13	338890	433730	2050500	1232200	1940400	532480	5708600	41723	5084400	4184200
CO9	C9	46143000	55385000	57735000	70775000	39290000	33445000	84372000	83820000	58370000	93136000
BIN2	BIN2	2857000	3329400	4618300	2739400	2214900	549010	240390	929420	1591000	3674300
RAB1A	RAB1A	18401000	14330000	36137000	36163000	49528000	4995800	23225000	5767700	17771000	19579000
RL27	RPL27	1652700	1422600	4927200	4938400	3012400	900600	8254400	14530	1975700	839770
TMED7	TMED7	18329000	29949000	46319000	26964000	31624000	9724600	28548000	8138800	36060000	34628000
VPS45	VPS45	4146200	4744300	5844500	5255600	3452200	1446300	3127200	936820	3542300	3525900
CLPT1	CLPTM1	5593000	4671400	11527000	5793100	8382200	9184400	4664100	5827600	3731000	4133600
SYUG	SNCG	5523100	2968300	4913400	1281300	2311500	2151100	9924500	4073500	4897200	9605200
UBQL1	UBQLN1	NA	846950	3641600	2764100	2741500	377090	2477200	687780	1561300	2561500
RL19	RPL19	18602000	24547000	95491000	104370000	80433000	5326200	12773000	5007800	904220	1332100
VINEX	SORBS3	6829100	9426000	22022000	13858000	20912000	8771100	31987000	10113000	19586000	24526000
PRP31	PRPF31	4003800	3851900	3444900	3780300	4691700	633880	3110700	939920	3440300	3200200
FCL	GFUS	41342000	24301000	31873000	22217000	28555000	19552000	27043000	17478000	20899000	29257000
CY1	CYC1	11611000	17370000	25512000	20426000	15612000	3191900	25235000	5190100	20384000	15768000
CARM1	CARM1	2823600	2631500	1598900	4375500	6472300	2024200	2634400	847610	2171700	2938500
MIEN1	MIEN1	4922100	3540900	6254700	5217700	6930800	818810	3690100	1616800	3215500	3874700
NPS3A	NIPSNAP3A	10921000	8873700	11799000	16902000	9833400	6379100	20810000	8071200	20964000	19228000
PTN6	PTPN6	37200000	27269000	50758000	38182000	12630000	9682100	38257000	9867200	38379000	32184000
LRC57	LRRC57	844200	7887200	851890	1212900	2530400	941550	3555700	879550	2103700	2840400
KAPCA	PRKACA	15030000	10285000	19092000	21064000	21442000	15641000	30150000	10586000	25342000	30389000
GNPI2	GNPDA2	2653900	2029500	2537600	3343400	1039100	NA	2964400	219990	1703200	2163000
MCCB	MCCC2	5019100	8380800	10470000	5014600	12892000	2358900	9882900	1474300	8150200	10579000
MPPB	PMPCB	2611600	2581700	8873700	4456600	5429000	917950	4810300	997080	8802700	3086500
PROS	PROS1	17909000	12189000	23215000	7384300	12603000	9377700	16132000	27460000	23527000	17792000
CHSP1	CARHSP1	47849000	32160000	38910000	44918000	82152000	33748000	84339000	37048000	75161000	86025000
RL8	RPL8	40561000	47800000	95253000	152170000	119910000	6516600	29471000	3906100	14873000	4619000
TSTD1	TSTD1	21140000	2035200	4784100	12105000	29464000	8563800	9620600	2074000	7013600	5438500
CATG	CTSG	73285000	58771000	44608000	33813000	68662000	7069800	78137000	53339000	67789000	11455000
EI2BB	EIF2B2	2107800	1427300	5888000	3935100	7209400	668370	3162000	981960	3595400	2535800
COTL1	COTL1	153020000	134150000	171290000	169860000	119430000	60827000	136990000	33975000	204650000	148040000
ABCF3	ABCF3	881640	1016700	3692900	2944900	4007700	7812500	762420	703090	23932000	1798700
APOH	APOH	338240000	271360000	299360000	362040000	217350000	182280000	219960000	272910000	220830000	268760000
CHM4A	CHMP4A	5411500	3013300	5883000	10107000	16152000	4097100	5109400	3774800	6321600	12465000
ORN	REXO2	2824400	10122000	15891000	16467000	6400800	3503100	7474900	6617700	5766000	9128200
CO8B	C8B	24549000	18513000	27265000	17416000	15316000	6536400	14058000	18408000	19596000	22583000
COMD3	COMMD3	3941000	2742400	4243600	4666800	5661300	1163700	3481500	994610	3781200	3943900
ATG3	ATG3	4014100	2263300	11709000	6488100	6170900	2394300	4895100	2090000	5529800	5675400
PNPH	PNP	73506000	57003000	83611000	61794000	39830000	56592000	53351000	58675000	50956000	30076000
SARNP	SARNP	1815700	2743500	13865000	9300500	11744000	1101900	522930	1184900	1107700	504490
MPI	MPI	11497000	10934000	18964000	12865000	10610000	4087600	15573000	5156400	9675000	16940000
SEP11	SEPTIN11	70667000	69810000	107760000	66716000	59563000	34674000	156360000	35846000	134440000	110970000
PSPC1	PSPC1	9712500	7899200	13860000	15246000	32904000	287580	3946900	334480	2017700	3251000
LPXN	LPXN	5217300	4114400	12015000	13318000	6580000	2485600	6528700	1866600	11206000	10639000
SPCS1	SPCS1	4995600	3783300	5595700	4973400	4858100	5126.1	2470700	218120	2657700	3707700
H2A2A	H2AC18	446310	939450	1857100	102900	185280	574710	15787000	3377000	9964300	14829000
PLPHP	PLPBP	8040900	5045300	6873100	7471900	13934000	2226600	9366600	2035200	7054400	12205000
FA12	F12	17934000	7176400	21296000	19663000	18684000	15001000	7731900	25603000	23363000	34852000
RL18A	RPL18A	16415000	26768000	59820000	36635000	58554000	2702400	6816000	2202300	8451100	9437800
ITA5	ITGA5	3848800	14182000	23697000	15911000	8359500	5543400	11930000	6496500	13843000	14747000
SPTC1	SPTLC1	1222500	3014100	5847400	6138300	7392400	2423900	2228700	4893200	2081200	1054800
CAV2	CAV2	906300	323040	662730	2102600	901360	6779400	18104000	7398300	22428000	19252000
SRBS2	SORBS2	2140400	1581800	944120	422760	224550	2078000	23076000	3475100	13892000	13145000
DDAH2	DDAH2	96954000	45843000	41299000	42566000	78749000	31536000	83211000	49772000	90309000	128370000
SEC62	SEC62	664980	2091500	3281700	1894900	2345800	107940	163610	35260	NA	492680
PHF8	PHF8	972910	620010	166650	NA	305920	14710000	1916900	5828600	3361700	4247800
DCTP1	DCTPP1	1163000	4129100	4639200	2167600	6915500	60447	372470	42430	NA	26137
ABHDB	ABHD11	2837900	2138600	6752100	6438800	4382000	836010	4176200	1124900	4764900	4572800
PRPS2	PRPS2	1584100	2683600	3482700	4855200	4374700	307040	314280	NA	966630	510190
SNF5	SMARCB1	1118300	2610000	3323900	2381700	3379000	318050	1990100	270700	2009800	734850
NU1M	MT-ND1	1413700	1808200	3193200	2795200	4163700	180940	NA	87564	369470	903040
LAT1	SLC7A5	933870	1402300	12412000	2801100	1490100	101140	1235600	229560	864270	106500
DNJC5	DNAJC5	4306900	4614800	4973400	3141500	4019900	1632300	10717000	1686600	9000400	5957900
TETN	CLEC3B	23267000	11474000	12751000	12032000	5364300	11029000	19671000	12202000	12376000	25806000
NSUN2	NSUN2	7522200	15342000	19851000	29572000	31221000	1172900	4262000	1530700	4959400	4519900
NQO1	NQO1	2267200	1235900	82411000	42660000	1501300	1498300	10631000	901440	6951400	8060600
THIM	ACAA2	49074000	44851000	91890000	35785000	57605000	21477000	107730000	24698000	93803000	100620000
PAIP1	PAIP1	2307100	10166000	6674300	7585600	11330000	10275000	4534700	8096500	4223100	3403200
AAAT	SLC1A5	4038400	2001000	8507600	760670	15134000	369460	1828900	418210	625290	847240
IL33	IL33	3735900	4006600	2097900	2330200	2316800	3942200	4674700	2009200	5882000	8319600
FKBP9	FKBP9	588400	1003200	275300	442130	612680	4586400	794480	6773600	782260	NA
STAM1	STAM	7535900	3187500	6331400	10500000	9876000	1460600	8237500	1495600	5901800	6805000
PYC	PC	25075	806450	7067700	3050200	310950	26243	321620	NA	857770	633160
CNBP	CNBP	14425000	16904000	57089000	32066000	18274000	2248000	4673900	1637200	6338200	5748200
NPL	NPL	5187200	4177800	2768600	11423000	4835700	1343500	7269400	1124300	3145800	1244500
6PGL	PGLS	47287000	56727000	75745000	100620000	72503000	34536000	72692000	39541000	62754000	75571000
SAP3	GM2A	3117400	2353600	4412500	1831500	5365800	326480	8703600	1716300	15085000	3735200
AGRE5	ADGRE5	231620	1032400	1120900	1465100	910080	3795300	445430	5422900	1294700	1237300
DUS3	DUSP3	9619400	9194100	14354000	15805000	15456000	4806100	18753000	4551500	10134000	13972000
CLC14	CLEC14A	2278500	361340	1474300	830050	1196800	6150400	7707800	6202100	9847700	9286900
ITIH3	ITIH3	19921000	12899000	16802000	12357000	9902700	16351000	12230000	22679000	16611000	20417000
LASP1	LASP1	37294000	39588000	134680000	74810000	82387000	44058000	56433000	40526000	60264000	99149000
DCK	DCK	3004300	1999700	4335100	3054700	6499600	1508500	1436100	2913400	2526900	1574300
WASC3	WASHC3	1205000	1060000	1722400	1284400	1882900	333560	1074500	433680	1068600	541950
SRC	SRC	4308400	1982800	7118900	5045700	4253400	456050	5312300	226370	2885800	3997100
DYLT3	DYNLT3	12977000	12823000	19715000	21383000	18078000	12566000	22873000	10899000	29240000	28478000
TPD52	TPD52	16240000	22950000	73455000	74922000	84138000	5307500	16230000	4239300	13882000	18519000
RS19	RPS19	41432000	47031000	36300000	76045000	106400000	6954800	10845000	7558200	18853000	10873000
PSPC	SFTPC	576580	22045000	52793000	27010000	24482000	6609500	14975000	3799800	16082000	36570000
NIPS2	NIPSNAP2	17899000	23307000	18820000	27281000	25119000	10652000	37294000	16729000	38041000	34414000
INPP	INPP1	6279700	4828500	1587400	6151900	2768400	739580	3657200	672030	7005700	1952100
SEP10	SEPTIN10	10097000	5882100	11597000	32735000	10740000	4994900	10517000	6620000	16538000	19776000
MOT1	SLC16A1	2465800	3668500	16051000	11332000	6791700	567690	3198400	404750	1099200	1340000
GRHPR	GRHPR	52628000	47746000	65036000	79375000	79975000	24017000	80782000	28849000	47881000	85898000
NDKA	NME1	1047200	2254900	5694500	2079900	3452300	838920	3654000	398440	966120	2263500
BUD31	BUD31	886230	638640	2536100	1863600	1987700	448930	1557100	1230000	840400	1985800
VAMP3	VAMP3	11822000	8271900	23902000	23519000	12312000	2661600	17189000	8818700	17238000	12166000
DPOE3	POLE3	2622300	2900100	4987100	5131300	9532000	NA	892850	584280	1905500	998260
BAIP2	BAIAP2	2667300	2243500	2681000	6046600	3967100	1255200	4051200	1111600	3298500	3234800
PTER	PTER	379020	1946100	2213200	4998700	5125000	1246000	8560600	1896200	6715800	6896300
UBC12	UBE2M	6908200	16675000	29572000	17162000	18107000	9715400	11165000	15507000	9261600	19177000
SORCN	SRI	26552000	34675000	47418000	41061000	50553000	24910000	69059000	23431000	62811000	60772000
RS11	RPS11	668140	846460	11155000	7880500	5383800	528750	3217000	623550	NA	363750
CD59	CD59	15859000	6793200	9631400	7657200	4519900	3752300	15103000	3970300	13777000	16856000
SUMF2	SUMF2	11588000	12291000	14201000	14516000	26510000	2008400	21363000	4720600	17818000	19924000
AIF1	AIF1	5119900	4387100	13042000	5970600	4831900	245200	1984500	144550	2346000	1528400
PRDX3	PRDX3	84580000	96256000	146690000	132390000	176680000	42658000	149500000	48978000	110090000	179760000
AP1S1	AP1S1	3072800	2784300	9076900	5226500	7761800	NA	1134900	665700	2018100	2052500
GIMA5	GIMAP5	1588200	916720	4031300	2747500	667100	1581200	3071400	2526400	3154000	3319100
CAHM5	CALHM5	527180	287920	648440	6047600	7349700	351450	678530	392280	604670	778040
GSH0	GCLM	1538500	1796600	47131000	16109000	4501200	3331100	2581200	3437100	2473600	2873900
RL15	RPL15	34137000	49833000	82420000	54626000	79930000	7099500	21202000	6031600	16293000	21488000
IPP2	PPP1R2	1322800	804480	4271800	3801200	3031500	757400	588950	203720	337600	640440
KTAP2	KRTCAP2	3115900	2566500	8144300	8593000	13861000	532660	2984100	NA	1619800	3216300
COMD4	COMMD4	1687300	1599000	2798300	3357400	2836000	541040	3956800	725610	2301500	2758300
HCDH	HADH	46649000	26957000	63132000	47774000	32811000	13689000	52231000	10716000	47380000	58043000
ANAG	NAGLU	1326100	917660	817100	795270	5057200	15254	598870	NA	411780	697620
CALM2	CALM2	481830000	483440000	714700000	654360000	1066400000	331960000	765050000	306880000	669810000	777760000
JAM1	F11R	8996500	10703000	40315000	29379000	40102000	12413000	24930000	13650000	28838000	28806000
SPCS2	SPCS2	9747000	6034000	7359500	12262000	13377000	627790	2123100	861480	3699600	3050500
EGLN	ENG	9098400	3726400	4988400	4836700	3865600	2740700	9455100	2598600	7811900	8989200
NUP50	NUP50	1861200	1082700	2644800	2972900	276010	1750500	270910	1416300	807990	650280
S10AG	S100A16	6133100	3445400	4819300	17383000	20961000	1365600	7144700	829930	917750	1108500
RAB35	RAB35	1697900	974810	2516000	1515400	511140	926550	2044000	1064800	2184600	2353900
PUR8	ADSL	5777200	6021900	8520200	13451000	19221000	9655400	11082000	6480400	7668800	9731700
GLRX1	GLRX	59674000	47101000	61915000	61153000	84651000	26921000	85710000	19380000	66028000	66768000
PKHF1	PLEKHF1	1213100	1484800	1371600	1542000	702310	666330	688850	793460	736710	1255100
LICH	LIPA	13120000	8901500	8548100	4586400	12903000	3117800	30526000	651500	9248900	13511000
S10AA	S100A10	449100	292910	1435400	2311200	519450	390540	9019100	1412700	2043300	10516000
PSA3	PSMA3	4082000	5560300	10862000	8865400	9552000	1762800	7880300	1075000	9242100	7026400
AT1B1	ATP1B1	23394000	30152000	28938000	29453000	70109000	16103000	43865000	17013000	32784000	43728000
RS7	RPS7	15935000	19393000	66732000	15229000	15895000	2602900	6672300	2181300	12930000	5313500
MAVS	MAVS	1587600	904690	2663500	2421200	2230800	893070	3925700	697350	3087600	3017500
EMD	EMD	3672100	2940700	9067700	10402000	5062200	3320100	3563500	2731300	9013900	7666600
DFFA	DFFA	1134900	1609700	7457500	4678700	2530100	770340	2478200	1442700	2356000	3960200
CAPAM	PCIF1	842980	2207700	3669600	1403400	1636400	300640	722510	203080	469140	434880
DCXR	DCXR	11588000	8768700	12855000	20876000	40365000	9565300	33740000	9829500	25844000	32744000
ARFG1	ARFGAP1	1878400	1757300	3984700	2575400	5091800	340730	1090200	172770	1009900	706500
MAL2	MAL2	3109400	2541200	1883500	1283100	3240200	4265000	14129000	4531800	9657300	14012000
PTPA	PTPA	23137000	12377000	15120000	30701000	25622000	13670000	30953000	18223000	29653000	33934000
SH3L1	SH3BGRL	39200000	36061000	30877000	28977000	34969000	22655000	66268000	22052000	39997000	50064000
RDH11	RDH11	3280600	3121800	10329000	6366900	11393000	2936100	12064000	3133600	12328000	10212000
MBOA7	MBOAT7	6423700	11495000	20280000	7875700	13938000	9733500	10188000	9828500	12093000	9074400
PSB4	PSMB4	21116000	29810000	45067000	40163000	36150000	14922000	44230000	10156000	42328000	34619000
AFAM	AFM	37867000	23560000	18828000	12552000	13168000	33665000	19562000	27521000	19179000	24766000
MGST1	MGST1	54910000	30165000	41246000	143800000	131790000	17861000	74528000	23627000	49045000	115830000
RUXG	SNRPG	15918000	16221000	45783000	28272000	31779000	2262400	9561700	2374500	9841100	7276900
APOA	LPA	423980	4483600	3618000	2241300	2477100	143250	8031700	11449000	336440	725900
PSB3	PSMB3	11098000	13715000	34610000	34618000	28336000	14850000	22928000	13146000	31774000	21352000
ASML	ASMTL	1263000	1034800	3235400	2748400	1659300	359200	3233500	666450	1367600	2014300
OGT1	OGT	2876200	194790	2190300	2951000	6357300	663070	2194000	903430	2041100	2697500
RL23A	RPL23A	4821900	12712000	79463000	82137000	51582000	14666000	24472000	8752200	5738800	4367600
TYB10	TMSB10	12114000	15900000	17592000	15780000	23339000	1498800	7434800	2018200	4577900	9724300
STAU1	STAU1	1150900	1514200	5194000	2193200	4668900	153070	547030	124640	1133600	1320900
UBXN7	UBXN7	2889700	2045300	1967400	2159200	1659500	310260	471470	141740	671130	821070
ARF6	ARF6	17759000	11343000	25793000	33037000	22799000	9074700	39452000	8827000	38761000	33520000
SAR1A	SAR1A	4903300	2688400	1854900	8526800	9283000	1166800	6478100	1487800	4568900	6238500
SSRG	SSR3	16893000	12848000	23856000	31859000	34125000	1048400	8558700	1484200	10014000	11044000
MASP2	MASP2	460560	329500	269620	828050	663450	668980	2744300	2003900	2488000	2551700
CUL1	CUL1	3637700	4401900	9685900	4726500	4900300	1232700	4393500	2749800	8023000	6986100
CHP1	CHP1	1536500	1447000	5659500	1739900	2398400	311280	1645800	452330	4161100	3592700
EVA1B	EVA1B	756160	NA	1006500	193990	128130	663410	2143300	1235700	2029400	2350100
LANC1	LANCL1	26306000	19468000	32443000	29642000	42364000	14026000	34893000	17811000	27135000	35162000
PKHO2	PLEKHO2	10245000	6529100	16013000	18084000	9771000	7446800	9179500	7692200	14622000	13168000
SH3L2	SH3BGRL2	643890	897400	470130	NA	710430	753170	2708600	1643900	2845000	2410900
RAC2	RAC2	67300000	35299000	34264000	74130000	39974000	6503900	21248000	10622000	26997000	32649000
RPAB5	POLR2L	1111100	1643700	2557700	2940600	2851700	NA	1234900	415110	541480	623990
LHPP	LHPP	6404100	4515800	7527600	8754700	7970800	6225400	7129900	2252500	7652400	7034900
RNAS2	RNASE2	29543000	6821800	2390900	7726200	122910	1138900	3698700	1965900	13422000	1542300
RD23A	RAD23A	5174400	8402800	7656000	12215000	4617500	9686400	9213200	7814600	8579600	8814900
DMB	HLA-DMB	10831000	3684900	3131200	4102000	5414200	2494700	8443600	NA	3880100	3659400
ABC3C	APOBEC3C	2393600	1197700	3190100	3455600	1983700	NA	219580	415890	1656400	953270
GMPR1	GMPR	825790	2452200	1210600	401900	977920	5055800	4653500	3936700	4167800	3624700
PTRD1	PTRHD1	15316000	13257000	15271000	19878000	30307000	8751500	23273000	7026700	19033000	23224000
SZRD1	SZRD1	728280	1581300	5528200	1603300	1063900	462810	1503900	273950	592870	NA
LSM12	LSM12	742740	2398900	5010600	3610100	3247600	460280	672020	197880	1319300	1257800
PDK3	PDK3	863680	2522600	2578100	2595000	3802600	229390	727970	685040	806030	815530
PON3	PON3	2024900	1724900	1490100	3463900	2985400	1298300	6161500	1249700	4407500	2533100
DNPEP	DNPEP	25833000	24407000	46514000	42341000	33097000	23489000	39386000	24189000	57051000	54566000
GPX1	GPX1	65450000	62123000	84521000	101560000	66607000	49271000	97408000	70917000	147410000	73428000
RENBP	RENBP	4673000	4405700	5642000	6588400	11499000	3702700	10318000	7041600	8105400	8544100
TBCE	TBCE	2722600	2861300	6432200	3955100	6702600	635940	2269400	NA	1813800	1916000
EXOS2	EXOSC2	1105000	1270900	2279500	2032100	2408300	152840	942220	123880	724410	694110
CPSF2	CPSF2	1500900	2135700	4753900	3307000	6344000	348370	1527100	313610	1445500	1602300
GALE	GALE	10423000	4678900	6058400	10166000	5187400	2127800	15721000	2437300	9775300	11691000
WDR82	WDR82	1569100	2945600	3423100	2370000	2942300	562660	2220500	2236800	2683200	2277000
EIF1B	EIF1B	1546400	1600000	5137700	1420300	3251300	309240	1272700	420140	917870	817150
SGMR1	SIGMAR1	1812700	1472400	8986300	6247600	5923200	NA	2980000	339050	2445400	1730700
IL18	IL18	5285400	4409300	4097300	5066400	6498800	650030	4569100	2535500	4081700	5745700
CD34	CD34	13670000	4842400	9424000	34008000	3593100	21028000	38379000	19785000	72497000	52530000
S35U4	SLC35A4	4251300	4631500	9734000	7614100	11385000	3234800	7596600	2849400	6988600	11380000
VKOR1	VKORC1	3859800	4860900	23902000	15390000	13847000	1322900	6214600	1727000	5120100	5197900
CRYL1	CRYL1	1575000	2121000	2602600	2260000	2460300	821330	3897300	841350	4357000	3081400
MTCH2	MTCH2	8773200	8499200	20602000	20203000	14899000	3728500	23320000	4201200	17918000	15114000
PDLI1	PDLIM1	65265000	33677000	121210000	92168000	50376000	39875000	90215000	28681000	92131000	68701000
RBMS1	RBMS1	2160300	1640200	7776000	7055600	3902800	767150	2958900	625110	1912700	1122800
BL1S1	BLOC1S1	1517000	1444800	8055200	3892900	3312700	1238500	6543800	756320	8510800	8040100
GSTO1	GSTO1	91788000	111610000	195350000	192910000	186090000	67196000	213520000	76257000	158050000	171450000
MA1B1	MAN1B1	740730	1029600	3517000	1637200	1321000	195400	761880	249890	857530	693310
LRCH4	LRCH4	1043100	973370	1377100	1167600	879360	1093600	681420	9253200	5201000	566060
P5CR3	PYCR3	1617400	1578900	3037600	2804100	6822300	NA	1087300	827170	1511500	2070100
AMPE	ENPEP	561100	3147200	503740	5588700	4057900	3041600	4655200	1964500	1990600	8926700
BPIB1	BPIFB1	12627000	13442000	1992700	20641000	24484000	3191600	7043000	1985200	6558600	5987600
PLEK	PLEK	10275000	7435900	10134000	14165000	13677000	7434800	6112700	10132000	12852000	12840000
BST1	BST1	15349000	7644000	7619600	11171000	9159100	2214300	23482000	3368400	15017000	13356000
LEG9	LGALS9	5166600	3519300	6814700	3442900	4976800	253420	2723300	NA	2951500	2251700
FMOD	FMOD	11380000	2484100	4442500	1935500	894410	193570	7023300	862460	5318900	3869600
HINT2	HINT2	8212000	5315100	19596000	20777000	40790000	5157500	26423000	7261100	19001000	26325000
APC7	ANAPC7	724410	1404000	1435500	2436100	2223600	222720	604640	NA	907910	1093300
RBX2	RNF7	480120	1031500	2924900	1207200	2206500	202240	311070	364030	894110	858630
CBPB2	CPB2	12674000	5705600	11282000	6686600	6378600	6408500	5902800	6048900	12369000	7296100
NDUB3	NDUFB3	5439300	6578000	23185000	8709000	10544000	2912600	10583000	3735800	13480000	14318000
VP37B	VPS37B	1371100	1281400	2659500	1815000	1633800	242680	816040	165400	859690	969870
SRSF4	SRSF4	5187600	3786000	12375000	8150300	7372500	1212800	2926500	1390700	4515500	3872700
LIMS4	LIMS4	507620	1027800	1838600	602050	150720	943240	3670800	1589200	2127200	3697600
TMCO1	TMCO1	2757900	1453400	11084000	7451200	7368500	688460	3984000	547020	2613900	2936400
UB2Q1	UBE2Q1	1429800	1029700	1722900	4100000	2411000	381670	1659800	56178	1281100	269410
BCCIP	BCCIP	1161400	1095900	3228800	1592700	4637200	209330	2184600	205150	389260	1029800
SFXN3	SFXN3	16708000	18180000	31524000	18918000	16707000	4603300	30328000	4233800	22146000	29791000
SRS10	SRSF10	5786700	4286500	5249000	4861600	6910200	680590	4414200	572970	2098500	3021400
RBM39	RBM39	9590500	18463000	25333000	28212000	31908000	27769000	9920900	47544000	7696100	8428200
SCAM2	SCAMP2	16310000	11542000	23648000	18318000	21241000	3963600	26185000	8019000	23610000	19568000
SODC	SOD1	5320800	2944400	7221000	12788000	8105900	10021000	1201600	8114200	3710600	5511600
HV118	IGHV1-18	3113300	1588000	2260400	411360	7776600	7422100	12944000	1297700	18888000	1811000
OSTC	OSTC	23015000	18797000	13910000	29138000	35569000	4657300	11429000	3233400	12663000	12293000
EGLN1	EGLN1	762730	1011500	3002100	1931900	1186300	231220	1236000	213380	848290	961730
KDM3B	KDM3B	745360	1383800	1599400	1539000	3000300	239660	708860	293320	926240	918840
TARSH	ABI3BP	9194800	13951000	21976000	15591000	15549000	5987900	14706000	5051000	23789000	18733000
NUFP2	NUFIP2	413630	1647300	5224800	3174600	2773200	430870	1399500	265450	1442100	1241400
SON	SON	702840	775280	3903200	1233400	2024500	237590	1269000	NA	897450	706220
ADPPT	AASDHPPT	1296800	1844200	1075500	1456700	4612400	307830	822060	NA	967040	1623400
EPCR	PROCR	4684100	4479200	4689700	4517600	3890400	457070	5911700	2016900	4804200	6615000
VAMP5	VAMP5	319940	228450	307910	824650	1463600	646130	1461700	1371800	2456700	2676500
ANGI	ANG	9512600	NA	1094400	11324000	3799500	4058800	14225000	4920600	13337000	21878000
PP2AA	PPP2CA	10803000	12771000	18759000	14995000	16194000	31646	5105700	8186800	6375400	8094800
RU17	SNRNP70	3229600	5309400	8348900	11180000	16463000	1845300	10260000	13164000	7257000	7461700
VMP1	VMP1	3968300	3450900	6371500	10289000	12047000	823820	3884800	982540	4591700	3356900
ERGI1	ERGIC1	16312000	14184000	18734000	15862000	7820800	5107700	30027000	4320600	21661000	19967000
TSN15	TSPAN15	535740	11556000	1709100	870950	1807300	593760	547040	636870	2083200	2385700
EMC5	MMGT1	1528400	1423900	13977000	9561400	10711000	1807400	4998900	1003200	3550000	3881600
MICU2	MICU2	1061800	1367000	1314500	1241200	1689100	15226000	797950	394160	382970	741850
PIN1	PIN1	3288700	4354000	5212400	7845500	6859000	1721600	2054200	846480	4250900	2286300
MGST2	MGST2	12305000	10489000	36765000	30367000	35161000	6532600	17434000	5814900	13233000	11945000
GET4	GET4	NA	3144100	3694300	3885800	4105800	625420	1655100	676050	1965100	909520
MXRA7	MXRA7	11427000	11135000	43036000	11709000	12051000	4014600	14479000	3449300	3915900	9850700
ACADV	ACADVL	52476000	26070000	60545000	51243000	41295000	19235000	74940000	40805000	54693000	66586000
PPGB	CTSA	6624200	9048100	15552000	6814000	13204000	1314900	6455300	1692900	7309600	4192100
SAR1B	SAR1B	14156000	8020400	21539000	16746000	23604000	3534000	9322100	3397000	9844800	7825100
BPHL	BPHL	2999700	1819800	2421200	3179400	5386800	NA	1774600	401570	1560800	2844500
CNPY3	CNPY3	2333100	7824100	10443000	7455800	10092000	469720	990410	937730	6304300	8215200
TIM22	TIMM22	654110	789600	3478600	1880000	3117900	271530	1242900	293720	941480	1380900
F107B	FAM107B	2061100	2685800	3852200	2866200	2714600	1061400	1934000	778250	1567900	541150
DCAF8	DCAF8	774120	669750	961500	784210	629870	5132600	1028800	398340	1187300	1592800
ISG15	ISG15	4268200	1867300	2188500	2649100	1471700	660550	1572900	NA	1872300	1450200
THBG	SERPINA7	7287300	4219000	11460000	3502000	8647200	4688400	5928300	5538700	7541800	8212900
COX41	COX4I1	13921000	22290000	42693000	37141000	37296000	6244400	44616000	4812600	47689000	36010000
SNX30	SNX30	587920	820660	522090	5184700	7628900	414120	2376300	360020	1515900	1626400
STBD1	STBD1	826140	747970	2006200	941920	223760	713640	2345700	1288500	1848100	4684900
ASGL1	ASRGL1	792830	206720	873860	429420	9726600	583870	783350	361060	1418500	1988100
NELFD	NELFCD	57448	1239500	2811400	2098400	1361200	892420	946300	667920	1091800	1486300
LMOD1	LMOD1	7572800	4016800	7407900	7771600	7424500	2461700	18006000	1961200	3143700	11945000
PGH1	PTGS1	5904200	7016700	6525400	9335000	5748700	2213600	7545300	2306400	8304300	11102000
PP2AB	PPP2CB	3045900	4012100	8737400	5164800	3129500	498910	3153700	395500	2520100	3738000
LFA3	CD58	983370	759950	1403000	546950	461880	1292600	624570	1223300	3827500	2904000
PRAF2	PRAF2	3841000	4120900	6648900	9262200	9134500	803860	4876500	762530	3380500	4880200
NAA50	NAA50	852160	749510	5083400	1778600	2489300	385470	1688000	456340	1269900	1020300
DPP4	DPP4	1872400	1258100	NA	1279400	1108500	472340	1876600	516390	1869500	2841000
TGT	QTRT1	1478600	643940	2170100	3118800	6039200	200510	3426400	850380	624590	692430
RNAS4	RNASE4	2066800	714040	1634400	1416700	711130	3766400	2893800	2620300	2388400	3337000
XRP2	RP2	2392800	2059400	2115100	4174700	5241100	422430	1891700	963290	2165700	1912600
ENPP4	ENPP4	1420200	985060	NA	1055100	1329100	774550	2368200	713230	2740600	3604200
CAR19	CARD19	534820	508080	1105300	642920	458110	375660	1620500	430390	3517500	1550900
CFA20	CFAP20	1502100	1530600	2912200	1504500	1882600	657340	819860	290210	1215200	1080800
ECI2	ECI2	7777100	9556900	5094500	7787500	10349000	7972100	10018000	6995900	6615000	5489400
PDIP3	POLDIP3	318810	1516000	1955700	2720900	3873200	277060	1327400	488900	1388100	1150400
WDR26	WDR26	2777400	1766500	3521800	2562000	2693600	800470	1608200	586670	1338600	1762500
MPC2	MPC2	1296500	1435200	4140600	6087600	4491500	273900	NA	388420	2929400	4444800
TMT1A	TMT1A	80495000	25541000	91588000	50821000	130790000	33685000	88854000	34550000	81885000	108700000
C4BPB	C4BPB	3573200	1650700	2829800	1535200	2173300	4184100	2290500	8313100	4999700	4134100
SPB8	SERPINB8	1139900	2105600	1596200	2210000	1346600	282090	1320900	NA	1097200	1226000
GPC4	GPC4	159590	3471500	816910	675120	2864200	NA	2076800	378520	924480	702270
SF3B6	SF3B6	1111900	1475500	2572800	1467300	1115400	NA	1532700	62206	1760700	182390
GBG5	GNG5	18337000	1378500	46025000	4587400	60561000	12458000	36930000	14957000	33374000	44708000
DHB8	HSD17B8	1743200	683490	3468800	6697700	4501600	2379300	7089600	1645200	3224100	6821500
MYDGF	MYDGF	18109000	16296000	25370000	25938000	34585000	3844500	12895000	4570300	18241000	16839000
WASF2	WASF2	4872600	2775400	11889000	11232000	6218900	2816900	9306000	4054200	9367300	8495600
CELF2	CELF2	1506900	1431400	2429900	1614900	720660	3273300	1734700	94656	2196100	2164000
MGMT	MGMT	2727400	1847300	5151200	2940700	1810100	1449700	4437700	762620	4204300	1342500
PMVK	PMVK	960820	668500	921660	1728600	640800	457720	2414900	390690	814870	1916700
DHX36	DHX36	543840	1788200	2354700	3753200	2818700	1550800	525260	2032900	4204800	555770
CP20A	CYP20A1	3827300	2453400	6149600	2894100	6377900	1629400	7292700	1448100	3345700	4357300
TYB4	TMSB4X	6043000	9068900	5680000	5832500	5079700	3071400	19336000	3807100	19893000	16870000
DHRS1	DHRS1	4585900	3505500	8174900	NA	4005200	2243500	7685600	2591900	NA	5865000
ARPIN	ARPIN	10118000	2121600	5104100	12026000	13481000	3825400	9841600	3161000	9674900	13146000
RS24	RPS24	7319900	5846900	4357900	2877800	3103900	7264400	283750	17255000	12618000	9329300
CLCC1	CLCC1	839180	1048600	2769200	1923800	2180500	260150	728360	358060	1572300	1474100
CPNS1	CAPNS1	153860000	80957000	104940000	114830000	155380000	68711000	145060000	66650000	129710000	154820000
UBCP1	UBLCP1	1470400	3223500	4087800	2494800	3557800	714610	2637000	342200	1869600	2130600
FIS1	FIS1	5770900	3655300	16000000	12081000	8500800	925180	7460400	4604700	6195800	7283800
HMOX1	HMOX1	6557200	2238400	10297000	2825700	1622100	299980	6803900	205400	10347000	1627300
QCR9	UQCR10	NA	8130300	11568000	9949000	16027000	3461300	6822700	1893900	6037600	6763700
PP12C	PPP1R12C	1498200	532210	1815300	724180	778720	802800	1416600	492610	1770400	2067500
INMT	INMT	7811600	436800	29207000	538240	398640	1252900	4535200	1724700	4699200	6853400
CDIPT	CDIPT	2683700	5016300	5514900	5329000	4115500	1767200	4120300	1059600	2488700	3527300
ORML3	ORMDL3	1099900	1061900	1851300	1481900	1868800	153540	845360	661770	1188100	942230
TSN13	TSPAN13	1074000	2094900	1799100	2389200	7599000	1928300	1208300	2212900	1004300	1259600
DQB1	HLA-DQB1	6901600	460310	1393400	2101500	3501500	756520	303820	3520800	6801700	6623500
S10AE	S100A14	3717300	561630	390460	4086400	4348400	244940	861800	1828200	2022700	2037100
TAOK3	TAOK3	635240	395830	1748600	847690	1631100	767580	3292300	1004700	2357200	2884500
DRB1	HLA-DRB1	7834100	886370	1283600	1579400	1663000	21880000	1207400	383680	2004500	722120
HNMT	HNMT	24232000	12693000	17021000	16087000	15277000	6184600	30567000	6352100	22385000	26337000
SASH3	SASH3	1576300	1176800	2170300	1388300	382930	609320	1378800	747870	1416400	1478800
STIM1	STIM1	4779800	3877400	9313000	7294800	7607300	3532400	9108200	2795700	10165000	9746500
RB11B	RAB11B	11767000	16706000	9580000	26011000	16795000	4444900	17938000	6771600	19553000	17520000
CANB1	PPP3R1	1649300	1447700	5974200	3927500	5273900	1704300	3060600	2125300	8753200	6744500
CISD1	CISD1	4743400	4494900	9668300	4937900	2852800	501890	10779000	1106900	10869000	8543800
P5I11	TP53I11	2307900	5599600	5263600	2359400	5991000	1089200	4493800	1654600	2062600	2417700
CLC11	CLEC11A	1104800	2277000	1841600	1671600	597790	261050	1501000	267280	921430	915200
STX8	STX8	554070	2452800	2417000	7249300	1261000	564610	4997100	285580	1096400	346700
ASPN	ASPN	3279500	1560400	2462600	2967100	1483200	4052100	2460100	3484700	7807900	3945000
IFT27	IFT27	1527500	1134700	4388000	3599100	2186100	2893300	4335500	3008400	5241400	308280
TM9S1	TM9SF1	695160	850540	2896000	1935300	2004800	3295800	1107500	197980	937970	1309200
UBP10	USP10	544030	811690	1108200	913060	1013100	2792000	239930	4813500	162240	339550
S61A1	SEC61A1	1771700	1458600	7566800	7049800	4632400	2196300	2589900	2549300	1721500	2887700
ATP5L	ATP5MG	9429300	10184000	18037000	20675000	24084000	1902500	13520000	3883700	10244000	14507000
TSN14	TSPAN14	2595900	1838900	3593900	1617700	3498100	NA	1047400	36249	2470300	3612900
KCAB2	KCNAB2	1885100	2103300	4884700	2406800	1481900	494810	2260500	155500	1853500	2097900
STX12	STX12	18200000	16893000	31873000	27961000	20315000	8811900	35290000	9017700	27304000	27424000
MAIP1	MAIP1	792080	664200	1891400	1543900	2471400	269830	1126000	380320	1186800	1049000
ADX	FDX1	936750	853280	1481500	935830	1321300	2022400	4064000	388640	2127900	1387200
RAP1B	RAP1B	11768000	13815000	45185000	22256000	20757000	9236800	32142000	15043000	22580000	27622000
ADPRH	ADPRH	2964600	15111000	18927000	5159200	6666000	3159000	9081000	4336900	8188900	2066300
PPCT	PCTP	2553600	1352900	1352700	3186700	3880000	906130	1717500	543520	1927300	1732900
RASN	NRAS	711070	1491600	2987700	1930800	2104700	818670	1403900	39457	1397200	1434600
SMAP2	SMAP2	1481500	1227900	786160	1756200	4828300	3885500	2979300	2349900	694260	2754200
NDUA7	NDUFA7	1346700	985770	976070	827770	926980	37019	3427500	17316	1208600	1152900
PFD4	PFDN4	7569800	8762000	9353000	5662500	7841600	473060	8027700	764620	10141000	3371700
RL24	RPL24	6387200	4439700	3200800	12345000	2487300	2387200	2007500	4807300	3698600	4393100
PEA15	PEA15	16389000	6841300	4830300	7694300	11718000	3097700	13529000	3654100	8812000	15510000
NDUF2	NDUFAF2	1387400	1319800	1106000	1783200	2540600	265750	1474600	291140	1309300	1383000
LV657	IGLV6-57	1742000	1630600	1033100	NA	7398000	2879200	7455700	3120700	3258200	3828300
TGON2	TGOLN2	1940900	2301000	5160200	2506200	2319800	610290	2579100	915750	2442200	2256600
CLCB	CLTB	6578500	5616400	9443700	7290700	3715600	2080900	6253500	901330	4421500	5471200
PA2GA	PLA2G2A	16582000	877750	2000400	366270	4771400	496990	522950	507670	5444400	7280700
THEM6	THEM6	2929200	582390	3126500	1794100	3147500	1653100	5306400	NA	6403500	7017900
MIRO2	RHOT2	1087800	1040700	1269900	1380900	1709200	344140	1582700	71446	852590	856210
IFM3	IFITM3	4599500	6499000	12677000	7565400	6499400	NA	16598000	2219400	11197000	10161000
PPT1	PPT1	27782000	23808000	59573000	55862000	78269000	13432000	109450000	13554000	43399000	51229000
MRGRF	MRGPRF	4040900	582740	937630	8530300	10468000	1035900	4194700	1932900	2759400	5321400
PRPF3	PRPF3	382550	1259600	2447400	892480	1454600	1125400	472790	1481100	384070	312060
MIC25	CHCHD6	533450	2468900	3044300	2227000	3673300	1034700	2820100	988480	961740	1304000
CF120	C6orf120	1247600	1140000	1562600	2738700	3541900	424190	940800	938870	1778800	2062100
TPRKB	TPRKB	NA	1152500	4138300	2395800	3138500	445420	1941700	436790	1381000	2342100
QCR10	UQCR11	3547400	4843200	1396800	4187700	6143100	2048500	2610900	1398200	2778000	3432000
LGUL	GLO1	51319000	44204000	79767000	86579000	46060000	39109000	108190000	35740000	77194000	30955000
OTULL	OTULINL	636430	536100	945020	815780	2341800	1027500	1912700	1046700	2537800	2248800
RAB8A	RAB8A	11314000	8929500	21788000	16053000	24969000	7072200	21636000	6944700	22201000	20774000
BI1	TMBIM6	1363800	874210	3557500	2030200	3256200	654310	2072700	432520	1886300	1942300
AGFG1	AGFG1	8736800	7539800	22143000	15690000	9291400	10358000	12037000	8198500	14449000	14999000
GSTT2	GSTT2B	2843700	2670800	3712900	3513300	1276500	2332900	5986500	678450	5963500	7029100
ARMC1	ARMC1	2387600	1463900	1052300	2833000	3239800	481150	2500600	912560	2838500	3071000
PUR1	PPAT	12029000	2747300	6528800	4419000	10029000	2672400	65822	5913100	18050000	263180
PDZ11	PDZD11	247920	1720200	3647200	4235800	7747800	715350	2731400	1017600	2893500	3642800
MMAB	MMAB	983920	6658400	3434900	2100000	4903000	144230	4098700	NA	3177700	3945100
VP26C	VPS26C	1341100	762630	1428800	1608900	1902500	503290	1138000	251260	1144700	1350800
BABA2	BABAM2	2991600	742790	3168300	5018300	3460800	987940	1549500	1380900	2616900	3337100
TBC23	TBC1D23	1514300	899880	821570	2283100	4076600	535550	1293000	356300	1799700	2002000
TYOBP	TYROBP	1272600	2091700	3336200	2853400	1339100	329600	2140900	299600	2340200	1862500
PI42A	PIP4K2A	3112100	2588000	6611000	5315900	2952300	1713700	2968000	2809000	5947900	6113500
SC61B	SEC61B	3264800	3787900	6698300	4722900	5192300	881300	4030900	352620	6254500	3823600
PHS	PCBD1	3114700	2876700	6535100	2558400	2210700	3604700	3598800	2338600	5398200	3821300
BABA1	BABAM1	1399300	1037300	1746600	1729500	1420700	467610	1258800	461290	1238100	1560300
EXOS9	EXOSC9	1573000	949770	1293800	1747800	2395500	NA	536810	217270	2454400	1763200
HV335	IGHV3-35	1040900	685900	582090	NA	1570600	477850	498110	2168800	768960	2316900
TSN4	TSPAN4	3162000	1864600	1366700	7629900	8544900	4735300	6163800	5074800	11707000	6938200
RIPK1	RIPK1	668340	700510	713880	782720	1097400	768690	2306900	820130	1057600	1383100
ALG1	ALG1	3413100	884250	2109100	2213100	3661400	740360	1251800	595190	2643700	2480900
GIPC1	GIPC1	346150	244990	1728800	2447500	3779300	371060	1710100	66841	660410	2597500
APOC1	APOC1	10596000	7539700	6883200	2578000	2869600	13319000	7160400	14766000	3772400	5359900
SUMO1	SUMO1	3511500	2865000	6463900	3154100	3056500	1099500	3962400	2535900	2616600	2163500
LAGE3	LAGE3	1630600	1264500	3290800	2174600	1625300	793050	1210.3	979890	1930200	2758500
SCO1	SCO1	2266200	3951100	10403000	6414300	7300900	557590	6258500	1542000	6530800	5698200
PLVAP	PLVAP	2625200	1569500	1301800	386150	3283400	385130	1495100	324480	913420	2805700
RAB5A	RAB5A	4834600	3996500	13372000	11435000	10716000	3232500	8000200	4224300	6092700	7903400
PDE12	PDE12	3980500	4013400	6148200	3938700	5690600	3200100	4987200	4467300	6077700	6194200
RB27B	RAB27B	571660	1223700	2584700	2306500	307220	1083000	2814100	837840	3746200	2373300
DCTN6	DCTN6	1042900	261460	545690	273180	3797900	450640	969220	5221600	1694200	768880
STAR7	STARD7	1452000	996180	3812200	1046800	958720	2022700	2792900	2945300	3179000	1721000
PGLT1	POGLUT1	815370	818630	881010	1154600	749530	241810	1282100	974990	2630900	1611700
RB11A	RAB11A	6336400	645570	2667200	NA	6204100	2351900	2240900	1013600	2669600	2169600
RHG31	ARHGAP31	593590	197110	1387400	1782000	642870	524750	1853900	428340	1653800	2565100
NPTN	NPTN	7650200	10606000	14831000	12999000	9297300	3950100	12544000	5264900	20132000	16048000
PLCE	AGPAT5	2814000	783910	1819900	919030	3915500	1055200	1513700	2606400	1379600	220530
ATPD	ATP5F1D	9561600	10874000	15479000	14797000	13081000	6140300	21970000	5596600	19195000	13789000
VPS29	VPS29	33096000	26524000	57712000	38303000	32396000	12473000	56729000	11395000	48336000	50957000
HV64D	IGHV3-64D	218310	453470	977000	9586000	653060	2586800	390310	1692300	597780	2708100
VAMP7	VAMP7	1817500	1326100	2634200	1757800	1346100	251900	1728500	284630	1966500	1747100
COMD2	COMMD2	4180400	2819500	4100800	5715000	3652900	535510	4867800	1485900	6444200	5310000
NDK3	NME3	9344600	7143300	12735000	7763700	12007000	3435700	12497000	4932600	15264000	15003000
CADM1	CADM1	5204500	15492000	2515800	3447800	79753000	8411100	21240000	7458400	15457000	26075000
KISHA	TMEM167A	3211100	2395400	5601000	4447000	4882800	1276200	3226500	1078900	4069300	4279900
RS25	RPS25	2731700	2201800	1668700	10351000	5429600	2035200	6094500	1963200	12039000	10587000
ICAM2	ICAM2	1983500	2829100	2635700	5146800	2981100	2029900	2276700	2595700	4347800	3215700
SDC2	SDC2	669330	1145300	3922900	1550900	1297200	573870	1972500	611760	1251800	1570900
DQA2	HLA-DQA2	14347000	2609600	NA	7047000	3691100	9788200	3287800	NA	20133000	6603800
UQCC2	UQCC2	806000	954070	2100300	1427900	1835700	435710	1494600	354930	955770	1715900
GALD1	GATD1	5499800	3105800	4730300	7491800	6344300	1785500	4648500	5162800	8125700	5450400
VP26B	VPS26B	1299700	1734400	4444000	2188700	1060700	776550	2441400	597510	2136400	1443900
KGD4	KGD4	3178000	2401500	8692200	4599400	5046000	1993800	5182900	952590	5234200	3214500
SUMO2	SUMO2	30803000	44194000	65828000	43067000	37528000	11928000	58479000	10602000	43067000	37608000
COQ9	COQ9	2781700	1690100	4035900	2252200	2217700	968050	NA	1086600	3188000	4266600
GNA13	GNA13	9821500	7334000	12171000	12293000	14349000	7563000	11762000	6908200	13549000	14142000
ABI3	ABI3	1326400	1441000	2407800	1469500	888310	486260	943200	645220	1613000	1907600
IRF9	IRF9	1153100	571290	2950500	1568700	2940200	268140	2354000	466050	1744100	1758700
MP2K3	MAP2K3	813200	797870	1587700	1037300	446530	346860	1245700	500400	2438200	2020900
TMX4	TMX4	10750000	8170900	10199000	8754800	6110000	1845300	10766000	3758200	12997000	13026000
SNG2	SYNGR2	4261700	12208000	15415000	9686800	14082000	3516600	13721000	2878600	11209000	10202000
IFIT3	IFIT3	5465200	4188300	9411500	6001800	9629800	2065600	6301900	4030700	12239000	8861000
REEP5	REEP5	3606900	4312500	10208000	10431000	10083000	3674900	17316000	1961100	16118000	14134000
AGAL	GLA	5665200	3856000	5210100	2174800	2219800	2156400	1705100	866880	7913900	4479100
PHP14	PHPT1	30393000	32749000	57363000	48210000	45321000	16109000	57376000	18246000	53472000	61657000
ANX11	ANXA11	94123000	50171000	40854000	71269000	57718000	30499000	81541000	24068000	72624000	94894000
PPIL1	PPIL1	3696400	5247700	7312500	6730900	4627000	2665200	7665100	1166400	4989800	4404400
DMA	HLA-DMA	6447600	2191000	2158200	3457500	6517300	2430900	3523400	548830	6502200	8765200
VATD	ATP6V1D	419240	1027300	2299100	3283700	2582200	1104500	4182800	1402000	2233500	3675500
NB5R2	CYB5R2	18051000	2446600	1706300	7963400	11219000	3098700	2731600	4025200	24943000	20029000
MARH5	MARCHF5	1384400	1338200	2474900	1407000	1077500	1587500	1333000	247200	1172500	1503300
LST8	MLST8	940570	1115100	2124000	1226300	491310	437300	1345800	533170	1091800	1168000
RAC1	RAC1	37640000	25849000	53449000	55881000	55593000	21254000	78454000	21722000	55026000	66506000
TPD53	TPD52L1	7595200	2751900	11818000	11161000	10095000	234620	10433000	2095500	10665000	9582700
RRP1	RRP1	830960	1281700	2182500	1060100	840300	1524500	829990	1195100	1059300	103710
TECR	TECR	8942400	10263000	20580000	19008000	26376000	2410300	17929000	2829800	24577000	17740000
ODBB	BCKDHB	3422200	1808300	4597100	3228700	3165600	752150	4336000	703640	5003900	4956400
FHR2	CFHR2	3077800	2230300	2710600	1707900	634570	1136800	1643300	3130500	819750	1268400
ADK	ADK	18394000	15925000	28812000	19508000	32866000	5860000	42488000	4027900	27279000	32605000
FABP4	FABP4	2701800	4087000	5449400	7377900	3525700	676380	15613000	1737300	4635300	6855900
BAG1	BAG1	3106800	3194200	645790	3708800	3269600	1532300	2894400	1244000	3010700	2058800
COMD6	COMMD6	135380	1620700	3684300	2653900	3352900	323580	599680	1276200	3208700	3423800
DPM1	DPM1	8830300	5343000	11371000	14609000	11648000	4244100	17866000	5500100	11417000	11347000
NDUS4	NDUFS4	7045100	8406400	13071000	10929000	11265000	5408200	13881000	2269200	12623000	18607000
CHIT1	CHIT1	2490200	3230300	2410200	1579500	710870	491230	1275900	1988600	3090500	1371400
IDI1	IDI1	611780	571800	7101000	1906900	4979900	1206100	1004000	NA	8966600	939940
DEST	DSTN	7016800	10475000	11992000	3761000	10164000	4426300	13975000	3612900	12660000	6174300
LV321	IGLV3-21	10009000	9444800	28673000	7102800	12572000	3595300	5664800	25338000	11590000	10806000
PI42B	PIP4K2B	893290	927560	1477100	69526	2223600	904040	3992300	NA	300450	1756000
AR6P1	ARL6IP1	739880	891460	3381000	1997100	1582600	NA	1401100	74824	3333000	2149100
SMAD2	SMAD2	2423200	1439200	2172800	1964500	1681900	265710	1666400	1003200	2377900	2543800
LFG3	TMBIM1	2640900	2160700	6143700	4257100	3381600	995710	3400400	1452800	3881500	5686500
TM109	TMEM109	31627000	38920000	97538000	61052000	41918000	23002000	87007000	32597000	55413000	65506000
CERS2	CERS2	1874700	2745400	2527600	2342100	1113800	629500	1855900	1358500	3196400	1633200
PTGDS	PTGDS	6336100	911830	455390	13745000	1129800	1645500	2578300	1376200	3657500	9356900
SPNS1	SPNS1	1472100	1945700	3715300	2917600	1807200	832190	5589500	899460	4242000	2454800
CD99	CD99	1194000	1567400	3229900	804780	317340	617160	2157600	981730	2886600	1699800
DLGP4	DLGAP4	1020800	1119700	4562900	2004700	3398500	1082900	2795700	1306500	1988500	2913700
CYB5B	CYB5B	11602000	11072000	28465000	15988000	28384000	5879000	28040000	8378400	28187000	26925000
S66A3	SLC66A3	1156900	680540	1476600	1651300	2883000	327040	2548000	1978900	1987700	2562100
ARL8A	ARL8A	2191300	3690300	5670000	3535700	2435100	1330100	5339900	2764400	6289100	4892800
CHERP	CHERP	1548200	6107900	3983500	7140300	8085100	3375500	1941800	6573700	16092000	1588200
MPZL1	MPZL1	472190	1501500	2671000	2243200	2089300	893440	3131500	900260	NA	2679700
LANC2	LANCL2	1001400	1195900	3566700	2475800	3590100	1820700	908890	1910100	5791800	759840
STK4	STK4	3968300	2121300	1365300	2488600	3220500	1243300	2034000	1592500	4297400	3684000
RM39	MRPL39	1672600	1692900	1690300	3219100	5743600	1791800	5123700	84646	3371400	5907200
PAXX	PAXX	341450	1292300	1516900	1555200	896440	854060	1362400	608290	2044900	1667900
CREB1	CREB1	1355100	867970	2523100	1191800	2387300	601940	2983800	851780	1369600	1407500
IF1AX	EIF1AX	976510	1222700	7555000	6635500	10091000	9447800	3973800	640620	13287000	3229800
COX5B	COX5B	11206000	23823000	30488000	30819000	25222000	4373000	37021000	6290900	33944000	41830000
VP26A	VPS26A	22778000	18997000	32622000	24879000	30418000	12277000	39549000	10883000	35659000	33312000
RAB34	RAB34	1743300	2435100	4030400	4281300	2926300	819300	6103700	783180	4132800	4090300
PGTB1	PGGT1B	1054600	1590000	1790800	1746300	2116900	619230	1320000	1003700	1789800	2645100
PXL2B	PRXL2B	2629800	2070600	2764700	1908900	896360	1929100	1472700	1767400	1182900	2779300
RMXL1	RBMXL1	686910	553710	1162300	1167900	2174200	NA	2746900	265350	1496200	1842900
TM245	TMEM245	1044900	1311200	2462900	1944100	1939700	1197600	2865900	1313600	1983400	2141500
WDFY1	WDFY1	1721900	NA	4119300	2685300	2383400	1221300	2363900	1042700	2806800	2526200
MGDP1	MDP1	NA	1659900	3100100	1640700	3708800	811730	2207800	989070	2622300	2631600
ROAA	HNRNPAB	4093000	3330300	5048400	5617200	4561300	1095500	679240	896700	8635500	9470100
PXDC2	PLXDC2	3108800	4494600	11774000	9035900	3240800	3873400	13226000	1901400	6258800	5996500
PSB10	PSMB10	6042800	5458700	3472400	11753000	11750000	6200700	4487800	4912800	7697200	12350000
KV37	IGKV3-7	672870	466460	2955500	1248100	1752300	96101	NA	4202300	821980	1470800
TBC24	TBC1D24	548740	820240	1952800	639990	1774800	884410	549890	703090	1408300	2282700
TM192	TMEM192	846450	836730	1517400	1773600	584370	1342400	1097700	1518600	811920	1167900
LTOR1	LAMTOR1	15948000	11129000	22173000	25980000	31778000	11217000	39859000	10365000	19313000	26987000
TM205	TMEM205	18467000	17090000	33667000	17487000	28559000	6974000	37917000	8088500	35145000	27900000
CCL18	CCL18	4206800	1728100	7521200	11161000	10425000	3110600	1752300	2821300	8573500	17246000
ABD12	ABHD12	689100	2505700	3512500	4805400	4064900	11989000	1421400	NA	2506500	452000
TPPC3	TRAPPC3	2183300	2140200	2047000	2770000	2888700	365830	3896300	772100	2966000	3476300
VKGC	GGCX	979400	1147900	2278900	1103900	591070	1568100	611970	966440	1832700	864840
SYJ2B	SYNJ2BP	587600	652760	1442200	1207000	1390000	697390	1572400	364320	1248400	1169000
AP1S2	AP1S2	1501100	1393800	1200200	3159200	NA	333200	933450	918030	2191500	3188700
PPIG	PPIG	NA	851690	1528500	1896600	2669800	746120	905450	363080	4397000	820480
SMD3	SNRPD3	1266400	3465400	2076600	1839300	2159200	162630	3902500	NA	5599000	1562600
RASK	KRAS	4111200	924430	2454700	2176700	4085900	1476900	2272700	1335600	3211800	4947400
EFNB1	EFNB1	NA	1062100	1288400	6850600	1255800	2211400	1072600	2266800	2815100	2407800
CD82	CD82	9495900	3757000	13755000	3085800	NA	3143000	4005700	3331000	4399300	14338000
CASP4	CASP4	2089300	1557300	2344300	1782700	980900	416670	2351900	535240	2924600	2318300
NR2CA	NR2C2AP	894720	724340	2193300	2487700	2203000	3346900	1566200	765300	1420300	1244100
RL13A	RPL13A	1238500	829230	2854800	3065500	2187000	222270	3106300	1386100	1929600	3362500
RASM	MRAS	488810	1309600	2335800	2411600	1595500	1349400	1405100	1275000	2145900	2090700
DDI2	DDI2	8566900	8067200	30471000	11575000	17877000	19730000	9578000	18871000	12241000	16249000
CIB1	CIB1	1038300	465360	1624700	1172400	1109900	773270	1291500	476740	1385900	1554000
HV307	IGHV3-7	935490	2194500	2848400	4527500	10085000	6364700	1771000	4665900	587470	6961700
ABRX2	ABRAXAS2	1091600	807240	2611900	2137200	2143300	1123900	1676200	513830	2383900	2996000
RAB8B	RAB8B	7508200	6293300	3495700	4390500	6104600	1445300	7596400	949820	10221000	7387400
SPRL1	SPARCL1	699540	862610	5287100	145200	143700	944850	2391500	692450	1101200	1966900
CCNY	CCNY	1683500	971190	1866800	2692100	1645700	885240	2058300	2341900	1700900	1908200
