# Supplementary material for: Comparative Analysis of Transcriptomic and Proteomic Expression between Two Non-Small Cell Lung Cancer Subtypes
Source: J Proteome Res. 2025 Jan 8;24(2):729–41. doi: 10.1021/acs.jproteome.4c00773 (PMC11811994; doi:10.1021/acs.jproteome.4c00773)
Supplement: Supplementary file 2 — pr4c00773_si_002.zip [file pr4c00773_si_002.zip › Table-S12-Peaks-top3-peptides-intensities-LUSC-vs-LUAD.csv]

protein	gene	A115	A116	A133	A134	A140	A144	A152	A113	A114	A118	A120	A136	A137	A139	A141	A143	A146	A147	A153	A117	A142	A148
COCA1	COL12A1	13974000	150230000	22130000	89440000	63896000	140700000	83257000	88098000	31564000	15212000	55623000	1999900	8123600	18670000	6546800	5005900	19695000	8153600	2512600	6528000	29234000	14514000
PGBM	HSPG2	26264000	60078000	32797000	63251000	78976000	49528000	13075000	18611000	3710300	12435000	4863100	11621000	9347900	9919300	20650000	5174900	17537000	17898000	8410200	12102000	9268500	14363000
MUC5B	MUC5B	1643800	6243900	10072000	3523100	5673300	681800	3729500	40687	36959000	13790000	101730000	10085000	73909	11318000	253190000	65469000	1099600	1369700	11916000	9891100	1746800	15200000
CO5A1	COL5A1	1723400	14081000	6873200	13470000	11961000	11099000	3251000	22713000	2420000	2397100	5730300	624200	NA	2389600	628080	912170	2264700	1021200	1105300	524630	8635400	2631400
TGM2	TGM2	191620000	38980000	224980000	41420000	58677000	59960000	36047000	142230000	2821100000	104430000	24073000	156740000	41613000	16813000	394870000	24026000	1196000000	93515000	692640000	178930000	276120000	213880000
PLAK	JUP	91174000	67698000	42588000	39204000	52134000	120330000	103550000	18355000	3671100	9419200	8988400	11648000	11882000	3928800	17367000	8091400	34598000	50188000	14714000	14943000	18744000	29745000
TSP1	THBS1	5804300	156070000	13811000	95825000	59079000	86886000	45509000	28008000	75388000	11831000	14166000	7514800	8946400	33869000	14830000	7498100	24350000	17893000	8590000	14815000	12445000	8695000
6PGD	PGD	132450000	96350000	150020000	189200000	2291300000	414840000	227350000	129010000	145310000	193620000	115770000	123830000	49629000	175980000	89106000	72239000	120710000	136500000	143420000	240160000	147890000	247810000
K2C5	KRT5	33208000	9870000	12621000	8982500	20189000	53354000	117590000	9219100	2554500	2532800	1697600	5962500	3342700	799310	1909600	5034000	10259000	6510000	3643200	4949800	2896800	5115500
K2C7	KRT7	22025000	908430	4410500	13478000	13322000	950620	4020000	2796300	25027000	41307000	21822000	47437000	17390000	10820000	31278000	31680000	76554000	132480000	5779100	38045000	67310000	24675000
K1C18	KRT18	60032000	18243000	39103000	39896000	50513000	5746100	128230000	6335400	162260000	163700000	286710000	325870000	125560000	36323000	253520000	71078000	1088900000	594920000	60797000	298240000	279000000	591030000
FBLN2	FBLN2	22917000	50819000	48217000	83387000	112960000	194300000	102120000	144440000	56503000	41903000	43246000	18670000	4529000	6927900	63288000	11665000	22331000	18551000	52431000	20974000	39205000	22136000
EST1	CES1	53214000	42965000	85965000	41857000	895970000	329130000	42653000	34012000	51527000	45738000	21132000	11893000	24680000	14165000	76818000	20545000	10598000	20346000	140430000	110720000	61883000	59356000
TBB3	TUBB3	14334000	31188000	18967000	17993000	22736000	25411000	21308000	17255000	30822000	53481000	27875000	23625000	52151000	15794000	30498000	19463000	240680000	293350000	3629800	84918000	95101000	46921000
TFR1	TFRC	28590000	107910000	22960000	68434000	124720000	76841000	375560000	46861000	56806000	35679000	22362000	29079000	8335600	13238000	10353000	28665000	74570000	55931000	14191000	15253000	16800000	49996000
1433S	SFN	240360000	278390000	225810000	78969000	167770000	1093100000	136020000	45380000	96087000	57148000	49628000	45234000	47202000	44437000	138610000	43633000	136580000	224330000	76184000	128680000	108710000	64529000
F16P1	FBP1	38685000	16838000	54318000	39676000	45640000	64571000	48228000	28491000	257910000	490130000	82588000	141590000	88041000	50684000	130150000	62700000	39445000	242430000	138640000	246670000	126190000	342070000
AK1C3	AKR1C3	59811000	68885000	99627000	48134000	117510000	689020000	27156000	36540000	58237000	9090100	34787000	71003000	28063000	34860000	21064000	31220000	50313000	55300000	39276000	60670000	29545000	12370000
PTN12	PTPN12	11519000	52214000	42154000	31689000	51721000	6358300	15662000	90479000	19071000	5097800	19872000	7473300	2658300	11290000	6583500	6738300	13425000	9465200	3339800	10421000	34841000	11745000
CBR1	CBR1	159180000	143000000	92924000	45118000	906580000	920860000	130490000	69678000	158080000	154070000	45637000	184660000	53449000	7325400	124700000	23701000	108460000	114510000	92800000	74850000	61029000	157280000
SPB5	SERPINB5	96253000	111140000	52246000	26495000	58258000	195980000	86566000	16576000	6702100	17570000	3006300	2719500	2249400	16798000	3644000	47717000	25094000	9308900	8232500	3947300	31461000	11971000
AL3A1	ALDH3A1	11669000	24468000	19861000	12310000	40999000	1231500000	21337000	16871000	21793000	17453000	19766000	12416000	6090600	3661800	11684000	6181700	20621000	17074000	44090000	9679000	19427000	12098000
SERA	PHGDH	51462000	48151000	11876000	41732000	90503000	45088000	89079000	15654000	16059000	20347000	5057000	17847000	4718500	2927300	10043000	13774000	15069000	8556100	12469000	7956500	22089000	25149000
ACSL5	ACSL5	1513400	951300	3004800	1212000	1233400	1310500	2568500	1668300	21497000	7335400	4060300	9030100	6808600	731410	14960000	1757100	24253000	17500000	4834700	4876100	2750200	36423000
NHRF1	NHERF1	50010000	26068000	38879000	52365000	308560000	59453000	69915000	26604000	17845000	14985000	3705900	25170000	12660000	70182000	18968000	30658000	26688000	18483000	21444000	16773000	38458000	32400000
PCAT1	LPCAT1	3916700	1563200	1715500	3840900	2368800	1787000	2964400	853970	4749400	10005000	3349500	3411700	11267000	1509600	5526700	1741600	12309000	33704000	3118100	9217500	4327400	17873000
SUSD2	SUSD2	8096200	1989600	4400600	25505000	6118700	2723000	3078300	8482900	8775200	9596800	5165500	5987700	21711000	2153800	21145000	4358700	10984000	51325000	302150000	34157000	13103000	49751000
CCD80	CCDC80	323160	6781300	3521300	3170500	2712800	7121500	2367100	17119000	2041100	1731600	1716200	427840	154450	967390	957420	361970	810130	952130	1714700	465210	2429100	1185200
UCHL1	UCHL1	16149000	324800000	25425000	165700000	1776400000	179760000	133190000	101450000	32909000	59763000	25428000	9761300	6951400	8662800	24457000	8433500	11518000	612320000	34047000	67261000	33034000	19393000
S10A9	S100A9	30760000	132650000	609580000	552650000	142500000	141960000	130050000	60582000	9920700	33072000	6457900	92968000	18861000	305090000	21717000	41603000	49527000	7875500	70219000	18990000	14204000	62600000
GTR1	SLC2A1	33306000	79816000	21002000	95265000	136430000	335790000	372220000	26437000	17296000	28824000	16465000	16845000	24323000	34654000	13834000	23283000	48920000	66748000	21720000	29369000	21046000	30395000
GSTM2	GSTM2	24310000	22157000	22872000	15620000	196010000	110640000	25502000	18401000	22678000	17448000	5691300	6166300	4638600	4624900	26926000	13699000	16846000	9331100	35531000	9982800	12458000	15472000
CP2S1	CYP2S1	19998000	2518300	2496300	453090	8714900	2234700	43548000	1760100	2084900	893270	282190	1977800	520010	152590	3833400	1889700	2310200	2048600	2003800	504840	937380	3068700
HEP2	SERPIND1	6569900	11940000	18174000	7962400	9956500	8096200	7306400	26168000	7421300	330780000	7109500	11144000	11926000	7799600	3219200	8598600	7385700	570800000	11133000	228410000	307310000	6616700
GALE	GALE	10293000	632040	9820200	3331200	1985200	11580000	6521300	4149400	31602000	17812000	18080000	17694000	11399000	799020	17798000	19958000	42392000	28905000	10235000	17161000	8903200	26186000
CAH3	CA3	3188700	4868000	24459000	2866100	2894200	5430200	4913400	1280700	1973300	6967400	2046800	2198400	2291300	3918700	46802000	3053700	5428800	6736300	422540000	4682700	9111300	6828900
GSTM3	GSTM3	21038000	11981000	43716000	12163000	223550000	194550000	20641000	33330000	4214300	10879000	2022600	4846800	11184000	2743300	15496000	10270000	4540900	7790100	44356000	23278000	28148000	40274000
S10A6	S100A6	114110000	129250000	188000000	218680000	206180000	735680000	551950000	30757000	638720000	NA	334080000	130130000	786770000	147070000	34815000	546720000	1992300000	6228900000	1250600000	2123000000	1126100000	2041400000
SYUG	SNCG	4801100	39540000	5482000	2571500	4152500	977630	2868700	1723500	4729700	10284000	498570	3400900	7476500	517230	3374800	2816400	34425000	175950000	6707400	2364200	15616000	240480000
NAPSA	NAPSA	52714000	10757000	60792000	49875000	29808000	17307000	28426000	42568000	202590000	68631000	26156000	670140000	188040000	22768000	223950000	7863500	136160000	164320000	34858000	387000000	20014000	143050000
RAGE	AGER	9226500	1356100	6940800	15776000	375900	13941000	NA	4948700	1893600	1513600	4664600	5126300	126840000	1579200	17874000	8901900	4039600	1621800	17838000	85539000	38167000	133660000
GSH0	GCLM	8366200	33594000	4566600	7059300	179790000	44589000	11994000	6600400	9535300	6347100	4059500	4521700	4518900	3342400	4658100	3122400	4766900	12291000	4727000	9907800	8201400	10538000
NB5R2	CYB5R2	14657000	12347000	2562300	4415000	3325200	19435000	28496000	8307100	4430400	1796700	3124600	2950600	1315300	79258	4632000	1698600	860910	71211	5310800	2812700	2769200	1972300
DAF	CD55	4803700	6832100	2462200	6691000	6566000	8143000	8542100	1847500	12339000	12349000	14490000	8609200	7948400	1226700	9287400	2247300	135660000	14575000	4349500	15203000	10354000	32681000
IBP2	IGFBP2	6821300	38437000	1715800	52356000	8226800	3446600	25560000	5813500	984190	1527500	549400	1045500	2358200	2864400	2569700	1096900	7839500	5432400	3280700	3593200	5078400	6944200
RABP2	CRABP2	48779000	8754500	12091000	10457000	18725000	6372300	12260000	14371000	199260000	26911000	12375000	2242300	41725000	20488000	7490500	3919600	35058000	853960000	8368800	39392000	51614000	319490000
PIR	PIR	5420500	15017000	6874800	12860000	21294000	52302000	1856600	2366600	1731300	1133900	3593900	2394200	853310	2642600	1763800	2038700	11230000	625120	5112000	2760400	2928500	3823500
PROF2	PFN2	50896000	35348000	16997000	25431000	112900000	49570000	57304000	9647100	6392500	9625300	5178700	4846800	1757800	1555100	9665400	3766500	11327000	34000000	14903000	12410000	22499000	7891900
CYTA	CSTA	12496000	109550000	92335000	58400000	26164000	147810000	185870000	19720000	4071300	7194700	12870000	4298100	19836000	8728200	19533000	13445000	6281700	34999000	11105000	21436000	8955200	9282100
S10A4	S100A4	35094000	36787000	49146000	73049000	63485000	104340000	38937000	44979000	98035000	165940000	48108000	37322000	59036000	43259000	46275000	38145000	441500000	1313600000	127710000	75724000	131050000	210590000
BID	BID	19058000	37894000	18386000	20256000	36331000	47482000	84846000	12619000	12670000	12001000	4280300	5905200	8345300	7178900	18318000	2992000	13221000	16005000	5691100	4336200	8923500	10866000
NMES1	NMES1	10451000	5754400	624580	429810	6802000	12054000	3811600	3205900	55656000	45441000	10062000	5511300	12655000	NA	2550400	4574400	8461600	37282000	3604100	10418000	13767000	58358000
PGDH	HPGD	1571400	3333800	586460	1293000	6670300	466230	1629200	2432100	34911000	6101200	453000	3164300	2446300	901870	3354700	1142700	28381000	5512600	389140	1446200	3336700	4404600
RCC2	RCC2	33837000	48626000	14675000	49942000	122340000	43064000	49420000	15530000	19721000	16487000	4841100	8981600	11404000	7284500	15194000	7081900	25962000	20422000	14681000	18845000	23630000	24620000
ELNE	ELANE	30263000	99944000	432610000	209400000	126540000	60215000	129730000	37554000	4885000	13733000	16701000	83319000	22512000	148750000	15984000	59952000	55109000	52848000	83598000	10992000	21046000	73076000
CO5A2	COL5A2	3420200	6697900	2832500	4434600	11256000	5950700	6309400	7702800	8458200	2845600	2418600	1222700	768950	525630	570280	670080	1874700	1905700	1252300	1040600	2864200	2263800
FABP5	FABP5	269430000	232770000	604790000	148840000	379420000	462850000	337450000	60291000	58435000	169470000	51592000	50642000	44751000	25951000	71329000	57662000	56945000	160290000	107400000	109660000	113170000	400180000
CALL3	CALML3	187420000	104570000	53768000	30486000	138280000	237280000	89034000	18968000	58073000	53646000	15680000	6177200	26079000	40068000	17223000	26661000	32356000	64102000	6114900	44832000	59087000	59284000
K1C16	KRT16	6827100	2600700	17325000	6364800	9961000	42493000	1110800	6304200	2623400	1474100	19122000	9718800	960270	477230	2930800	2494000	2259800	1921400	1536400	3404400	2724100	3730600
BLMH	BLMH	26784000	73856000	15695000	19143000	107890000	30761000	57287000	18834000	29671000	22176000	6652200	9980100	8514900	4488000	10342000	3831400	17973000	24162000	12347000	11047000	16068000	31470000
COMP	COMP	19730000	2550900	4203500	8442100	1168100	13531000	9728900	32377000	8615000	7244400	24074000	800480	564700	2871100	3464700	421690	510000	NA	2275800	1289600	2542600	628540
ERMP1	ERMP1	12974000	5931100	4736000	5638600	8475000	11996000	11029000	77962000	7269200	3212600	4192100	7958400	3550800	7514400	5628700	3961300	8932400	4904700	2807600	6213400	7783600	11307000
POSTN	POSTN	156350000	118250000	81256000	68919000	221050000	122100000	64433000	267420000	73088000	104370000	26445000	21820000	10487000	49796000	56433000	11779000	105780000	52724000	55546000	21559000	28535000	57622000
SERC	PSAT1	6275500	25451000	1544800	5794400	56880000	18873000	40268000	6226200	16924000	8953300	1160800	3805100	469480	337800	1555600	1942100	15405000	15024000	1045000	4197000	9512700	20699000
H4	H4C1	3510500	29811000	17985000	46779000	43112000	92232000	29178000	30871000	11491000	14536000	1878900	2329100	7835100	24022000	17628000	847770	22637000	17443000	10623000	11396000	19478000	21845000
ES8L2	EPS8L2	3111800	915030	6901000	1203400	7958900	3145300	7561500	672120	1238400	6773300	3282200	3232100	5248000	1312900	8710200	3472300	17320000	41364000	1311900	11406000	10813000	36399000
SSDH	ALDH5A1	9995300	3068700	2881000	4246700	7709600	14191000	7452600	1985900	140440000	6779000	5641100	6918600	8142500	NA	12153000	1844200	14656000	7446200	7174000	11399000	7887300	17456000
MRP	MARCKSL1	7402300	13094000	4761400	20025000	50013000	4525900	17454000	2095900	4653300	4562900	2135700	1985300	3500800	2220200	4300200	4736200	12938000	7454800	2070400	4027500	6699400	14841000
AAAT	SLC1A5	2783700	54411000	8609700	4375100	21272000	7704700	35750000	7703100	7039000	6401200	1770300	7096300	1879100	1512200	12333000	3108100	6459300	9360800	5867100	7771300	2499700	18256000
K2C8	KRT8	105310000	13136000	16481000	39733000	63234000	17647000	260200000	7253100	135980000	155370000	103770000	185990000	76614000	21794000	175500000	192010000	455210000	291810000	75386000	288540000	254470000	83312000
NDRG1	NDRG1	244130000	563980000	135910000	192230000	215760000	1090300000	359950000	65275000	234670000	77187000	76569000	45142000	122230000	27977000	80237000	35573000	115810000	240870000	104790000	75307000	59262000	552760000
DQB1	HLA-DQB1	1640100	557700	6789000	1108800	3315400	11004000	12933000	3336900	30819000	4240600	8350900	12084000	4732000	851860	11254000	7410600	7286200	2138400	5080200	45397000	1476000	50331000
MRC1	MRC1	5305800	2398500	11703000	4709600	9046500	15974000	10326000	15508000	11905000	88003000	6759100	12830000	9991100	4834900	23502000	3544800	33305000	37995000	17552000	46459000	15156000	33267000
PEDF	SERPINF1	41921000	154380000	75269000	50642000	108890000	106840000	101080000	280150000	62009000	38345000	43280000	109330000	29926000	27734000	37316000	21015000	34572000	36881000	40312000	38562000	67629000	30426000
NPC2	NPC2	81257000	83780000	130360000	82688000	119190000	91764000	165610000	84195000	169640000	379450000	54875000	221600000	163140000	46604000	205090000	46495000	463070000	1497100000	92734000	238840000	155120000	54992000
AL3B1	ALDH3B1	2907700	2377500	2709200	74114	1368300	169480	712730	445980	2055500	1231500	1204400	1643200	1202400	1921200	1771200	552780	2673000	13132000	5995600	6517900	3132100	5583600
DLG1	DLG1	9407500	6001000	4921300	9024400	16276000	34873000	14494000	7803100	2806200	6137100	3225600	3096700	4066000	1553000	3877600	3194800	4475000	12130000	3854600	4255600	5670300	11526000
NID2	NID2	2544300	13764000	9455900	13546000	27216000	18178000	9907700	15844000	4048600	5322000	3158900	2594100	2154800	4709900	8415700	2109800	8675000	8663600	4525000	7981800	6816300	5898600
STRN	STRN	2190100	6280600	4594600	4167700	11783000	7797000	8357400	4370800	8592100	21059000	10824000	29862000	2238200	1509300	40116000	15066000	5774200	50308000	4482000	12612000	5874900	14869000
CD166	ALCAM	50891000	24572000	6322400	19490000	5336400	31384000	65378000	8306000	4572600	17547000	3794700	4119600	16837000	1361500	9999800	3170000	22296000	9305500	12892000	22572000	9824900	5859300
GPX7	GPX7	13590000	16425000	3851800	14105000	20343000	13097000	11834000	15293000	6097800	10371000	2365800	8455500	4344600	278980	3164900	1258100	6162200	9732100	3505200	2068100	8349000	7862600
GOLM1	GOLM1	1340400	3529600	319590	1571600	909790	1012600	1589400	1298500	5689200	1819200	2136200	6755800	3350300	882600	2263300	2350400	8154900	9645500	1431900	1060200	3517100	2767500
MUC1	MUC1	8260000	10917000	7142400	3642800	14976000	12216000	9519500	5506300	49468000	9351700	20448000	22568000	20354000	11903000	45482000	18801000	59342000	24665000	6741300	6515900	9416400	16488000
FBLN1	FBLN1	133360000	469290000	227700000	355370000	215010000	501990000	408870000	486500000	192300000	312660000	167270000	54878000	43283000	42586000	173130000	34512000	105590000	70034000	335540000	123420000	159280000	109870000
PYGB	PYGB	33411000	24827000	24312000	21405000	32072000	16278000	14132000	29848000	113570000	38576000	49367000	32833000	24303000	4622300	131030000	46347000	109790000	64860000	58803000	27524000	44475000	121620000
THIC	ACAT2	23335000	66204000	6828400	29452000	39819000	60122000	218060000	15489000	24740000	34267000	8879000	10309000	7017300	21383	34776000	9462900	65767000	39920000	26366000	21785000	11725000	23511000
FMOD	FMOD	943990	13623000	16837000	7047600	14423000	5484400	2881400	26931000	7364600	5001500	2367300	819260	2006800	6206600	1990400	2262400	13904000	5099200	2938000	360980	8952100	2258300
RS11	RPS11	8190500	14395000	4912700	254010000	24889000	15823000	14342000	22983000	15786000	22109000	4962400	9231600	8137000	3935300	11914000	1966600	15943000	32221000	4392400	10229000	16689000	20967000
TNAP2	TNFAIP2	9250500	28321000	5171700	13053000	11078000	11039000	16553000	2073300	4728400	6194300	3101200	6634200	3817500	3926700	3786400	4921900	5580400	3266400	8579300	3626300	2466500	7016400
CHMP5	CHMP5	16121000	3711100	869290	19739000	3287600	7225200	9421100	1714900	2639800	2688100	955750	1136300	3078200	36957	2605100	581230	5711800	9684500	1906900	4507500	3631300	4631100
CBPM	CPM	1537300	708120	3615000	641060	2196300	2350100	1654500	1473100	7398600	4566800	2228300	2017600	1140900	844090	3077300	1335600	1520800	8179300	2936000	5458900	3954900	16795000
NASP	NASP	17714000	31061000	9331100	20518000	35416000	26330000	203690000	10728000	16024000	12896000	3843600	5314100	8501000	21824000	10970000	4354400	23724000	62135000	9591200	22605000	20945000	28155000
SAHH3	AHCYL2	2534000	4794700	2704100	4716100	2755500	797510	3165800	6446700	12528000	4729100	3329900	4113900	10062000	1332000	13089000	2952000	10122000	2611100	971630	3647900	2228700	53762000
TETN	CLEC3B	6752400	27591000	21686000	10694000	11884000	11214000	4999600	28300000	16239000	10625000	4030100	3838800	3754200	4800300	7357200	2035700	7184500	6137300	4689700	2226900	7400300	7003600
PCP	PRCP	15016000	10833000	37699000	18094000	18119000	12667000	91785000	14958000	12812000	3755200	1974400	13779000	7695500	5402600	16854000	5187300	22379000	22995000	10599000	8981300	6896300	16214000
SPRC	SPARC	10432000	24068000	21606000	22999000	44424000	30545000	17206000	42950000	14185000	15421000	11557000	8164200	2972500	3885600	11739000	6613300	15672000	9451100	6651500	5720300	25862000	14128000
UGDH	UGDH	50929000	45222000	40956000	43872000	682140000	137730000	368330000	67281000	118740000	164920000	144840000	38474000	55877000	16711000	83565000	28795000	69263000	85281000	42301000	28256000	43628000	108770000
CTHR1	CTHRC1	5863100	22556000	8263800	19529000	26736000	25069000	19829000	25801000	8075400	10523000	6393400	14404000	1312500	2817600	7530700	1941500	11617000	13784000	7786200	7311500	11508000	5317600
FLNC	FLNC	12368000	9900500	18082000	6548100	21414000	30821000	24220000	10627000	43900000	29758000	14076000	24202000	23532000	5263600	21649000	7504700	47013000	283010000	7189000	18685000	22117000	16703000
PLOD2	PLOD2	5641000	39681000	6664800	36732000	48450000	14890000	14929000	12758000	7749600	13091000	5508600	3287400	3029000	14850000	2947400	6420900	17844000	9480800	3654900	4565100	24976000	13277000
HS105	HSPH1	17511000	117680000	10060000	39415000	39007000	39361000	65808000	12724000	26303000	22716000	11692000	7705900	11875000	5264600	9924400	9677000	18529000	35128000	10495000	11410000	21403000	47203000
LAD1	LAD1	4563500	7342500	2663900	9151800	11888000	32116000	15098000	1088400	4002600	1910000	2011000	1441700	4734100	1607800	7022300	5273100	3623400	10018000	439860	9730200	7489200	1970000
LY75	LY75	5734900	7677300	4543300	4414300	9047100	9581200	11314000	8221100	2844200	5939200	2253100	2827200	3249500	1325200	2133700	1776100	2651300	5361200	3481400	3988200	3573200	2932400
CDD	CDA	3359500	5891400	38834000	28904000	19353000	8291200	15348000	4827800	187350000	50287000	10609000	9268000	3731200	34300000	6902800	7981900	53067000	28731000	13065000	5171200	72301000	38586000
CO1A1	COL1A1	9097400	99749000	69780000	56627000	83993000	91274000	28928000	87001000	39276000	62291000	33326000	5341100	3968100	17167000	10047000	6462500	27631000	39420000	22165000	11404000	66196000	41774000
MTOR	MTOR	468330	484020	1135000	800160	1217100	1266600	1022100	11651000	8433600	13071000	7830700	11398000	10145000	3456400	11798000	240320	1496500	2315900	676110	974470	1117000	2233600
QSOX1	QSOX1	18096000	26308000	8003000	6979500	8915200	31640000	37304000	34223000	10370000	4151700	13536000	3615200	10169000	12213000	7735600	6023200	8002700	3954700	8311000	21563000	8976600	7499100
ITA6	ITGA6	11734000	24986000	9673500	6334000	5898200	31087000	19025000	5694400	6947600	8331200	1876400	6267100	2587200	5109400	7324100	3952400	7261400	6394000	3705900	8487400	8895600	7045600
CSPG2	VCAN	43304000	228090000	141930000	197410000	196820000	167790000	110800000	233570000	157050000	206470000	87750000	22307000	5537800	30307000	76931000	35480000	88094000	42047000	22302000	90461000	64749000	45591000
PRTN3	PRTN3	22866000	85796000	336150000	231040000	128880000	65550000	171840000	52462000	34685000	18988000	11439000	68276000	13322000	184240000	84237000	51214000	54499000	26249000	109670000	29285000	66987000	61014000
FHL1	FHL1	36134000	11017000	31269000	12547000	16312000	8291800	4282600	62867000	19033000	31776000	7262600	15428000	54199000	3298900	139590000	13252000	32467000	41109000	165120000	104240000	54601000	69567000
GALT7	GALNT7	2530500	3296100	2002000	5330300	2922600	2864500	7600700	4104000	8623000	4319400	1127100	9172200	3729300	1247200	5175500	4237300	15291000	43379000	2900600	10256000	8610600	6939400
PLD3	PLD3	31572000	32449000	31329000	47030000	69998000	23662000	405060000	31246000	32730000	81904000	13818000	17515000	13753000	10782000	19710000	12942000	63446000	30449000	18317000	77813000	32701000	79054000
MRP1	ABCC1	6341100	8476200	6695800	6764700	46924000	20190000	20807000	5709300	9523100	8140800	3482000	3101100	5515000	2150000	6793100	3576000	11810000	11715000	6984900	2675200	7368000	8771500
GSH1	GCLC	17933000	11792000	8992500	12194000	27851000	109020000	62263000	14036000	13846000	15237000	13854000	8385000	7236900	2763800	7113700	8714300	22581000	22157000	11846000	33525000	10672000	21003000
LAMA4	LAMA4	5151400	11472000	11006000	13750000	36328000	16709000	11540000	11341000	7302400	1959900	2232600	2208900	4431500	4287200	5918600	3211300	5901900	9253000	10206000	7119500	10764000	13706000
TENA	TNC	61333000	32843000	41807000	65023000	261490000	76141000	47467000	32123000	39222000	30542000	8770200	4462400	11087000	89786000	16264000	9506900	23856000	77039000	27388000	56546000	23086000	49189000
GPC6	GPC6	72420	3268300	6305800	4429600	5173400	7389700	3886000	6106300	1655400	1915400	249510	1172000	NA	758900	203290	415510	4095400	2568400	5624800	1287500	5284800	2453000
PYRG1	CTPS1	5293000	27074000	3637800	6875200	14745000	9147400	27523000	4608200	11871000	3956400	2254700	3856600	2654000	1747500	3985100	1386200	7549000	7145700	2382900	3485700	7267100	15349000
ITA3	ITGA3	3395900	5603000	2755500	2982900	4109900	6170200	2878700	10518000	2271000	6523000	1653500	1686500	5955900	3094100	4495000	2681600	53078000	47260000	3334600	5781500	8780300	8154600
PSB5	PSMB5	11917000	26128000	9203600	22419000	36359000	19601000	34667000	11439000	5079900	8883200	4919300	10205000	5050200	6493400	6288100	4117100	21652000	15920000	14982000	4607800	11377000	11411000
P3H1	P3H1	7201800	22336000	6058600	13326000	30131000	15748000	26784000	19473000	8148800	9854000	3966300	4506300	2147800	2368500	5960300	2638200	15874000	15790000	5116000	5672400	15138000	10429000
SEPT5	SEPTIN5	11189000	8686000	4421600	10188000	15189000	13219000	13838000	14957000	12207000	3479300	2146300	2104800	6300500	3180500	4853700	985240	2624400	2473700	3579200	1459100	4414300	20258000
CNOT1	CNOT1	10379000	13191000	14523000	10158000	9891100	3230400	4742800	167210000	5742500	3201600	6845300	7208300	4981600	640910	9323000	1319100	5106500	5295800	5405600	2985800	4388700	6907000
AT2C1	ATP2C1	6297400	11463000	5672300	7913700	13166000	7613700	11428000	15799000	2877800	2563600	2203000	4502900	3016800	7376200	3275900	3360400	3586800	12068000	2065600	3080700	4096200	6760600
S10AD	S100A13	32206000	55347000	16786000	12596000	29033000	24529000	22065000	25493000	93260000	61068000	15266000	18333000	39475000	1354600	40361000	13249000	122270000	213860000	53356000	75538000	52851000	69483000
ABRAL	ABRACL	135630000	200590000	73709000	91642000	153230000	126300000	116690000	27281000	56086000	95332000	24917000	29732000	21816000	21882000	50391000	17106000	104960000	89259000	36186000	44916000	20515000	97238000
NT5D1	NT5DC1	6375800	35525000	11671000	11312000	5693800	18934000	25158000	24920000	11303000	8636100	3923000	4447400	3059500	2653900	9384000	4596600	12140000	13709000	8750600	9299900	3332700	12633000
TXNL1	TXNL1	20054000	66153000	30340000	54092000	76486000	65022000	24428000	28497000	9424000	41842000	16100000	13346000	5766700	27214000	25330000	6554400	11848000	36441000	22707000	30450000	11400000	24749000
G6PD	G6PD	30402000	47471000	53850000	47290000	478130000	179170000	67990000	43551000	49291000	58255000	27914000	29509000	19511000	57068000	38655000	24335000	40065000	56434000	47104000	105520000	53298000	129610000
EMAL3	EML3	2410600	7182500	4228600	2883500	6578900	9273000	2456300	3679400	33839000	5940100	891950	2620600	19030000	3527200	6194600	10319000	8084100	5981900	6208500	34560000	5113100	10011000
ANK3	ANK3	4848400	4453800	3694200	688420	4671400	3836200	2732800	5272100	58779000	705150	4399500	714050	2207600	16844000	3644100	1009100	1415900	9742200	3344000	4699700	1859600	9437000
CO1A2	COL1A2	12388000	45529000	23749000	25112000	28548000	36417000	11211000	47855000	20256000	26396000	23232000	13110000	10463000	9617200	4171300	10178000	12326000	6666900	7074900	5948200	15541000	15316000
TRIM2	TRIM2	10164000	6520000	1223200	5256300	30803000	4900200	16438000	31817000	2802200	4558100	19172000	1767300	2442500	240250	3970800	4152700	1459400	8819200	9099500	9812000	8105800	7279000
TMTC3	TMTC3	8645500	11610000	5016500	8309600	12408000	5615800	7564000	6104200	2337000	1086000	2140400	3245100	2596400	2893900	4903300	2444800	4083400	9263300	4175200	2871500	4952200	4019500
CD2AP	CD2AP	7028600	8586700	9249000	7341500	9251700	12682000	17585000	12663000	33095000	23806000	5684200	7671300	11313000	2642200	37176000	9629400	29864000	46457000	8077700	22848000	13062000	79300000
KPCA	PRKCA	6762300	22830000	25745000	18279000	19768000	29556000	6654900	10453000	7716500	10391000	3217700	3493100	5187900	6578100	6680200	9768400	16009000	6677000	9576900	3779400	8062000	12340000
HMOX2	HMOX2	7766600	8159600	8862000	5607300	10890000	10551000	16195000	6918500	141790000	14068000	4486500	6163400	5161600	3604300	11733000	3836300	14309000	20468000	8161400	14735000	12235000	32139000
EFGM	GFM1	3923700	9062800	54750000	6046000	108450000	122920000	119950000	108470000	115640000	85319000	1401900	2766500	32869000	1114600	6579300	28184000	9144800	65967000	3629200	42544000	8356100	16832000
SPB3	SERPINB3	37804000	8653400	68468000	17434000	21015000	28559000	8895600	20690000	17309000	3093000	859870	3043000	7932600	13596000	3254000	28076000	23154000	20457000	1971200	11154000	14193000	18794000
TP53B	TP53BP1	4061900	6799200	4212600	2159200	8007900	3855800	8725500	2543600	1415600	3564500	972880	706790	2013100	1839600	2405200	471680	5848700	2187600	2349400	3017600	2003900	3055000
SPTB1	SPTB	4990300	6237900	7063000	6291200	100440000	133410000	114410000	3286900	6912500	8784300	2049700	6063800	7371900	43957000	4460400	4848600	4477800	5616800	5000300	8008100	6938500	10400000
FACE1	ZMPSTE24	16784000	49765000	6573200	8976200	21622000	9603900	45874000	10897000	16295000	14052000	8133200	6532700	4885500	2800200	5991100	3494900	14727000	10588000	8690500	8268100	10421000	19962000
PLSI	PLS1	11910000	1851400	3913000	2312700	5743300	4783600	3984400	1689100	13625000	1709600	23522000	3615300	7637900	8321000	3355400	8367700	14045000	21965000	2072600	6274500	3599700	21119000
AASS	AASS	6723900	523740	15631000	5379800	13927000	3755800	20775000	3340900	3814300	1947500	3410300	1834400	2576800	447040	5291100	1111700	1753400	15940000	1774400	3741600	3445600	8695600
4F2	SLC3A2	14038000	37995000	16329000	21857000	179480000	58061000	50290000	32575000	34413000	33987000	9206800	13765000	10259000	10762000	19633000	9046800	48107000	26441000	11818000	18446000	26707000	55512000
MMP1	MMP1	477390	8544000	928120	2109900	5542900	2963300	5034300	12303000	943560	1236800	484900	645870	137510	1423500	804350	1759400	568720	1068200	590530	743530	2065900	1872500
YIF1B	YIF1B	2151600	30233000	8709200	5117200	10591000	7559900	7646300	10316000	5080600	1177700	5578300	7093500	2392200	2680100	2561200	2021100	7489000	10839000	1166600	3568400	7237800	7140800
PPIH	PPIH	5260200	16590000	4745700	8143600	16320000	10359000	26359000	5360700	4903200	5725500	1873800	2783100	3049400	2303000	4810600	1984500	9785000	11602000	4334200	7493400	4984100	9376200
PTER	PTER	3015300	1959200	895600	2481900	2247900	5425200	5527000	3047200	7305300	7675300	6526300	765190	2689500	1663200	4719000	3374900	10625000	17699000	1778600	10382000	8858500	9160600
DSG3	DSG3	2985800	8556600	3697200	1461900	1767800	9842500	3918000	39588000	4502900	4006400	5990700	1728300	1099000	246330	2267900	1513000	3957600	3395200	3558400	2954500	6076900	16825000
HS74L	HSPA4L	5994400	22723000	8498000	8491200	12637000	9160500	7710900	7014500	27420000	19371000	7231600	9785300	6247900	59378000	13378000	8297700	30570000	15177000	45360000	13556000	23741000	31597000
FKBP5	FKBP5	3454600	12766000	9523900	10585000	8823100	7749200	16534000	10681000	17282000	30819000	2789800	3533500	5302600	2152600	27717000	2222700	52678000	58474000	7025200	16617000	12616000	63427000
ILEU	SERPINB1	41233000	35878000	58858000	67697000	82629000	180490000	57367000	33785000	169290000	125090000	35965000	38850000	91283000	115230000	148600000	54821000	209320000	439090000	59615000	107850000	139870000	370020000
MT1X	MT1X	9019900	1934000	4215000	3958300	7756900	10383000	34208000	NA	3978800	4099400	1535400	356380	578000	1528800	1651800	1726800	13715000	8727800	4988100	3751900	6006800	5419200
GALM	GALM	16635000	10963000	27499000	19888000	18867000	22492000	31664000	27036000	72210000	57468000	17276000	26188000	25794000	12170000	32883000	18298000	49474000	49830000	33523000	77868000	52226000	134270000
VPS36	VPS36	1665800	3813400	3213300	2983400	3181200	3896300	3738100	2677100	4605900	2691400	15081000	1364900	1162100	10310000	4772900	1590700	5680900	33528000	2798900	2044300	3052200	6086600
SPB4	SERPINB4	11177000	4512200	8949900	4574200	9362100	8414400	5106100	6864900	4610100	2003000	505950	1259000	2351000	1911900	3728900	1708300	7696300	7290400	2894100	4114700	4382900	3562200
P5CR1	PYCR1	664490	5228300	1232000	3537300	6795000	4513900	9368100	3291900	24880000	8395000	3114100	17405000	3681000	89678	6771600	1184000	8135700	30219000	1225500	12059000	2227500	10289000
MCM4	MCM4	9304900	72307000	8279700	14249000	12426000	23686000	60427000	5080200	13101000	6751800	5869300	5742100	6274200	2234400	1126700	5325400	13891000	43766000	5701000	11416000	9435000	38545000
MCM3	MCM3	24708000	48233000	23051000	19675000	30168000	25882000	47645000	14024000	16939000	5642900	9496400	12035000	13736000	10558000	9549500	10751000	16882000	24279000	24435000	12023000	11547000	14094000
PRDX1	PRDX1	353210000	880840000	370500000	376660000	1965900000	997140000	1452700000	318860000	718980000	490560000	193300000	265770000	182220000	135140000	226890000	195910000	431690000	600320000	552910000	384170000	472260000	673970000
SPON1	SPON1	7681600	32560000	22416000	13493000	15601000	23251000	15841000	27633000	10656000	7935300	7276000	5977000	3866700	5447200	14810000	1031300	13838000	9748500	14729000	8211600	10004000	16921000
PAK2	PAK2	22804000	42723000	18744000	59398000	309920000	64547000	114140000	27767000	24083000	39712000	12090000	13991000	83213000	3056100	36345000	13233000	44598000	114550000	26096000	23471000	32408000	77538000
CPNE2	CPNE2	4703500	3745200	2436000	2414400	4601000	5265700	2195400	3600600	4089700	4309400	19104000	3583900	3354400	835260	42819000	2023500	3781100	15970000	6635600	3456500	2942300	11234000
IMA5	KPNA1	4268800	9811200	3154500	6867100	14008000	8881700	15592000	1701500	2628600	4181600	1242600	1313700	1407000	1133900	1282100	1904900	3093600	10467000	3159100	4491100	6337100	10578000
DSC2	DSC2	3681500	17714000	2761700	2647300	4347000	10135000	14999000	496180	332960	2560100	653830	2243800	2677100	1363000	1410300	843540	2213100	6985900	3722400	3415100	1806700	5659700
MSH2	MSH2	2958200	8072400	7556100	6985800	9545500	9223100	15592000	7881000	4580300	3076900	1401700	1522600	2039800	400630	3351000	1181800	6034200	10016000	3169300	4806900	6754800	8196500
CKAP4	CKAP4	84661000	294790000	138830000	233540000	260220000	157810000	259960000	171800000	125370000	95087000	75212000	65999000	34968000	56497000	111750000	63854000	115960000	124620000	77761000	63272000	182090000	145060000
ANGL2	ANGPTL2	683420	3365700	2269600	4226800	9848000	2512000	2292200	3134000	769230	1005800	2270300	354980	398300	1283500	699840	369090	NA	3539800	1822600	1560900	3675900	2975000
RNAS2	RNASE2	3928800	10004000	18227000	9210600	4940700	10664000	6286200	50639000	6854100	12278000	1924300	4488800	2655200	5832200	11724000	2119800	7432300	8865500	2716200	4425800	14821000	9477900
PKN2	PKN2	2063400	5871200	2929600	6187100	2079200	901690	3784500	10452000	2215600	1079600	2113300	1603700	544070	NA	1167400	928500	4791300	5220900	3709700	1244700	1597400	2593700
P2RX4	P2RX4	1540200	2290600	2045200	8469000	1525600	1632300	1453700	1723000	1828100	6613900	10367000	3285900	12975000	1396400	3351100	7708500	7441300	3894500	979450	5722900	3443800	6319800
GPC1	GPC1	13387000	9427800	7362700	5751000	37137000	14408000	7340300	3913600	6528100	3993800	2420500	2429700	5105700	1586700	9145900	1172100	6750300	10485000	10080000	7891400	9007600	6664700
GNAS1	GNAS	18299000	19647000	19116000	16105000	49536000	19370000	25950000	18407000	22273000	28411000	11296000	14233000	10036000	8033200	35476000	79196000	39759000	59538000	165700000	151560000	22444000	26476000
DSG2	DSG2	11072000	20199000	4129000	12884000	19401000	15772000	59782000	20504000	21173000	4965500	4328900	11135000	5149400	9394700	4450400	3116300	13935000	18947000	1667700	4107900	10676000	25602000
NOL3	NOL3	2220700	749370	286090	1147300	10470000	1572800	1619400	396920	19543000	813070	2391800	2083200	3628100	3853400	1527800	2130900	11083000	7692900	1902200	2799900	1916900	5284500
VWA1	VWA1	3843800	5598700	4507100	7060000	18111000	4518400	2856700	6068400	4227000	3957000	3023900	2946200	1145700	3222700	3263500	1135900	7059900	5391000	1984700	1219900	2219200	3843400
GLNA	GLUL	6999300	2499600	50157000	3977900	16903000	32982000	18936000	7013800	9449300	16883000	1301900	1857300	6791800	3639500	5928100	3267600	6183100	12300000	5313000	14893000	14225000	16438000
ASML	ASMTL	11658000	9770500	9006500	9452400	7267200	11545000	7341000	31835000	6300400	8848000	3436000	6837500	4055300	1937100	5404700	1605900	3593800	4149300	4358500	9536000	9759900	13629000
PLPHP	PLPBP	13337000	14166000	15931000	16331000	18710000	24308000	59388000	8805800	11329000	12410000	3992200	6540900	8294500	2341700	13049000	6052800	13258000	22115000	12572000	8573500	10598000	14692000
CATG	CTSG	25375000	33775000	66983000	53480000	39201000	30884000	62557000	37726000	3424700	14959000	4453200	28548000	3558300	24203000	16868000	12951000	29307000	20543000	41017000	5669200	18391000	77249000
KI13B	KIF13B	735430	2150700	508030	4080500	5388800	350190	NA	2031200	937130	1101500	458790	1008500	727860	373400	1576300	1488800	710060	1040300	702200	831940	1311500	858160
PCY1A	PCYT1A	4485300	5668600	4957900	4584800	44784000	19472000	8266800	5469600	3525400	6022800	2788900	1863200	3176700	2753100	4789000	2403400	6793900	12123000	7011900	6381200	6324600	8344800
TAGL	TAGLN	410260000	1089200000	461570000	557910000	317480000	903760000	602060000	1312500000	644360000	587780000	182430000	156590000	150710000	82308000	508470000	197260000	263600000	124910000	834130000	285830000	508190000	347340000
FUCO2	FUCA2	2191200	28597000	10605000	1157700	26683000	1330700	5828000	7806200	7155300	10220000	4449100	6104800	175470	3059000	10034000	2803200	20328000	1266200	1032700	3701500	1722300	530700
FINC	FN1	25993000	230270000	58269000	235040000	129290000	132790000	109340000	106130000	53166000	95853000	49075000	15139000	95786000	77468000	15250000	24419000	53592000	132810000	68603000	45427000	76322000	83568000
ASGL1	ASRGL1	4428200	9608200	4391900	3743000	11685000	8601100	18808000	2986500	7844300	4001800	1074300	1296100	1986400	1781600	7933500	1422600	5084000	3181800	4434200	3910100	3304800	8229400
MCM2	MCM2	2044500	21023000	11009000	5099300	10971000	4978100	22014000	11832000	3509100	8823900	889120	6578200	2777400	5749800	8556000	1691300	4539900	11834000	8583100	1984800	3781400	7598600
S10A8	S100A8	241500000	678670000	2148300000	2889700000	1513300000	1350700000	1642500000	354770000	83369000	271610000	108310000	520720000	155330000	4857100000	137100000	483800000	364600000	267610000	689550000	153610000	362070000	917640000
TIM50	TIMM50	13465000	9786600	8613800	6041800	11528000	16600000	64070000	8154500	12849000	5257700	3338100	7173400	2958800	1879800	10083000	3638500	21293000	15688000	4153000	12789000	5977200	12759000
DMA	HLA-DMA	1470800	2350800	6009300	2042000	2011500	4678100	6074200	3124700	14207000	3263600	2964500	4334500	2472700	3225500	7079200	2424100	6274700	6921800	4658900	10985000	12070000	17030000
CLIP1	CLIP1	3281900	3707100	3131400	10350000	5461200	4225000	7685400	23645000	5718600	4127600	2103100	1691300	2299300	2949400	3300100	2218300	3950600	4819800	2367800	3504600	5815700	8558400
PXL2A	PRXL2A	54417000	11592000	30940000	9923300	37977000	46778000	46335000	13597000	21776000	17954000	4879500	6357700	6127400	2278400	12923000	4061300	33907000	35750000	10645000	18998000	8318400	34612000
SDC1	SDC1	18275000	10248000	9881000	7983400	38651000	43805000	19064000	5889800	17523000	9475400	5417200	5499800	6592300	1086800	9705000	11701000	13162000	10378000	6194700	5374900	15920000	16127000
COFA1	COL15A1	5388100	5622000	7232500	5202200	14562000	4299100	12146000	15017000	3777700	4181300	1864100	3083000	1461000	6137400	4956800	2269200	5733300	6031100	1909900	6172900	3974200	9049100
TACD2	TACSTD2	63097000	30605000	51625000	6765900	8394400	95863000	49175000	4080900	24209000	6295600	5511000	3343200	25480000	7837900	6123800	5816900	4785300	99448000	12068000	10693000	16684000	41849000
PLIN2	PLIN2	3345400	37475000	17651000	27400000	27067000	7687700	18910000	4398500	7310500	16758000	4651400	1770900	4985100	5062100	1088000	604170	5380700	14206000	13099000	8388500	3860800	38452000
MMP2	MMP2	12351000	26085000	25363000	30461000	34971000	20242000	29673000	59128000	13421000	18960000	7744600	26582000	14385000	10422000	13627000	4131000	4012200	8002000	21892000	8392900	10041000	46677000
AGR3	AGR3	13439000	4738900	21242000	8005000	13404000	130440	9917100	4575300	2272100	6905200	14011000	29735000	88934000	3749200	39250000	12770000	381550	5158700	19302000	13498000	4947800	23091000
FUS	FUS	35090000	51706000	27684000	43907000	66148000	61113000	73077000	20908000	14851000	28201000	7096200	11422000	20981000	5547800	26671000	10304000	34392000	50305000	19849000	24551000	31657000	46963000
DDX6	DDX6	28059000	30291000	25266000	34965000	88013000	42744000	65624000	30749000	21931000	20272000	9192900	19610000	15814000	10008000	26264000	13070000	36780000	36941000	21517000	21102000	28634000	22184000
RBBP7	RBBP7	22252000	51998000	11229000	41923000	32856000	55767000	90399000	14971000	12940000	18654000	2399500	3346200	6246900	2099200	16894000	6920700	27089000	54196000	14003000	26886000	30424000	59968000
PHS	PCBD1	18181000	7888900	11778000	6329200	24889000	12465000	8390500	5112400	44160000	15042000	10344000	8774300	18115000	5927700	28458000	6749300	36073000	34570000	12799000	27802000	18886000	63682000
VTA1	VTA1	5305300	7668900	7274400	5741200	6760700	6195200	11206000	10737000	3458900	3490400	2099800	2220400	1290400	4022900	4061000	1763800	3770500	5111400	2853600	2547800	3193700	13677000
S12A9	SLC12A9	730150	580480	488300	143490	2697000	3804600	3404800	709470	4225600	4224500	691670	1909100	1924100	154970	4059000	146820	4460300	6133600	1227800	3439400	3210800	7864500
BRX1	BRIX1	6055600	5894500	4225200	4796000	6838200	6198300	9557800	2463700	1500400	3395500	730810	2931400	1584300	1925500	2408000	1609200	5921600	6232600	1698400	2117400	905910	7586100
GALT3	GALNT3	6534600	6255600	863710	1948500	2472600	4452400	9698300	1569000	5554300	3236900	1158600	2324100	2600300	151200	8955500	2152100	14084000	26492000	1092000	31310000	4824800	13338000
CAN2	CAPN2	86722000	59522000	47436000	29281000	43185000	60901000	43186000	41205000	123770000	84440000	52287000	51259000	58196000	11571000	80176000	31589000	192040000	304370000	63428000	136190000	95678000	140170000
PPP5	PPP5C	12899000	90614000	9624900	19487000	32598000	17629000	39643000	13649000	7433500	14426000	6456900	5883300	8725500	5835600	13511000	6701600	27085000	34436000	12277000	17094000	18176000	31038000
HMCS1	HMGCS1	8550700	14544000	31657000	10118000	13737000	14020000	94280000	20181000	17536000	22464000	7039900	12703000	14899000	5225500	8607100	9179400	3385700	22014000	2546800	13740000	25688000	18506000
PDLI4	PDLIM4	5509100	15719000	3462700	20733000	11264000	14088000	21264000	15427000	1671400	12357000	4328300	3253600	2425700	3915900	4493900	3277800	7039200	6657300	3001400	4800700	7673800	30631000
ST1A4	SULT1A4	5235600	2167500	8429600	2805400	4879300	3102100	2255300	5149900	9299300	4527300	3458700	9820100	12884000	545350	12871000	4883300	6186900	6140600	7641600	10127000	4338800	24408000
LMO7	LMO7	2254200	6627300	7356700	5095100	4098700	1950200	4085300	3308500	5334400	1152900	7418000	6405500	7846900	3663000	10252000	4514200	15132000	21626000	5682100	10412000	9993300	10064000
MGST1	MGST1	70596000	6779900	56179000	29912000	40516000	149970000	137390000	20422000	88820000	74133000	56671000	41617000	117830000	44516000	73131000	24738000	239990000	277590000	47708000	190260000	168580000	311770000
AL7A1	ALDH7A1	12034000	38246000	17805000	18161000	13021000	14980000	36498000	15400000	44727000	26782000	10604000	23995000	30553000	466380	71959000	9223600	107710000	86381000	33172000	40871000	25404000	58334000
FIBA	FGA	46329000	261450000	138380000	43691000	98503000	132550000	176100000	75183000	17347000	92046000	14169000	119490000	64820000	73618000	23282000	64645000	81787000	57274000	77404000	49327000	59283000	73668000
CD9	CD9	158110000	219740000	76333000	91597000	101860000	344030000	358720000	72933000	76866000	160810000	57371000	54892000	61433000	31768000	125740000	25703000	103780000	160620000	78780000	93249000	131430000	111650000
CXA1	GJA1	1930100	4359300	1582800	2688700	10487000	6008900	8814200	1413300	910650	1667200	1506700	198120	485890	283480	440820	353480	9479900	2653500	784690	723570	2013000	287070
LAMC1	LAMC1	21893000	21680000	11366000	18045000	48286000	18779000	12013000	16575000	7650900	6188500	2353000	4370500	4590300	8086300	17526000	9053100	17625000	18966000	16012000	21023000	9643600	7905500
RFIP1	RAB11FIP1	10913000	18445000	38365000	25224000	31802000	20012000	6686500	6039400	15833000	8068400	4993200	8001000	8883000	12088000	3627300	7861300	8218600	23539000	17883000	8548100	6929700	6604100
AACT	SERPINA3	26468000	182180000	74690000	147140000	225190000	275250000	222430000	113940000	72743000	155330000	64468000	42418000	45608000	168660000	86859000	42320000	47613000	67631000	117150000	54622000	66162000	104090000
GBP5	GBP5	619000	7642200	3960600	7206400	11609000	3915100	12485000	2541100	19020000	2610800	5237400	5187700	3346100	10870000	4773500	1747600	19330000	16744000	7205400	18630000	17748000	38135000
PGRC1	PGRMC1	43555000	50386000	35741000	59718000	93546000	48051000	165820000	34371000	41965000	33512000	17459000	21321000	21857000	8971800	36872000	17134000	42824000	62157000	30397000	40860000	42700000	58687000
ESYT2	ESYT2	10744000	15774000	11133000	6691700	18988000	5481200	20967000	5889400	262830000	17262000	6865100	4315200	6539000	1459800	13823000	5761800	19197000	28940000	9827100	8739000	15388000	24172000
CTND1	CTNND1	67162000	44409000	28966000	23376000	92192000	70938000	44127000	61290000	15276000	27411000	10638000	22394000	24517000	5185600	27333000	15901000	29072000	78009000	18659000	35404000	29649000	49152000
PARP1	PARP1	42708000	124160000	42897000	52739000	113370000	90113000	77297000	41595000	29596000	9481600	17422000	36113000	22715000	15335000	69376000	13452000	80385000	57538000	34145000	35321000	32488000	72755000
TPM1	TPM1	30554000	57791000	41988000	63088000	47381000	65631000	38272000	94535000	48195000	33456000	18969000	16088000	11245000	10759000	36604000	16393000	18453000	29435000	72754000	20116000	36819000	26512000
FXR1	FXR1	13574000	23093000	5764600	16978000	32157000	26206000	27199000	8069500	5360100	11123000	2616100	3557100	7539300	2879400	6916300	2802800	26244000	14462000	10938000	9725100	13296000	20568000
UMPS	UMPS	17734000	42249000	10114000	17117000	17896000	21584000	33211000	4433900	11622000	10419000	3900800	3735600	5637000	1147500	13052000	5188500	8467400	27631000	6190500	9571400	12393000	29373000
ADH1B	ADH1B	136820000	26085000	188760000	28262000	10925000	14234000	59110000	44938000	28439000	59341000	8947600	44214000	91776000	18688000	232790000	41733000	25396000	19269000	758230000	173480000	93999000	130260000
PDCD5	PDCD5	16699000	57711000	47818000	47352000	85130000	92732000	81738000	20438000	72077000	33712000	8899800	7794200	10462000	4168500	24547000	8947300	24600000	71962000	15849000	25498000	30462000	68535000
CSKP	CASK	8360600	15522000	8565300	10202000	16655000	23499000	15776000	12096000	7854900	3319600	8901100	5974600	4223000	7143300	8818800	3688800	9497600	5417600	13829000	10771000	5392700	5612900
ZN428	ZNF428	2703200	3736400	1548400	2219100	4507700	2058100	8649800	1079400	2228100	1604800	570730	734010	540840	162100	1123300	784180	4946400	3747200	933340	2119600	2681200	1886200
DCTP1	DCTPP1	7089800	1681500	3022200	11878000	11360000	7084600	22528000	3668600	5819100	4697300	1964900	2011600	3873600	2234600	3461700	2965900	2990600	9564000	3958700	5184400	6900400	6427500
DCUP	UROD	8535400	21213000	8861100	4396700	18061000	12696000	64633000	6892700	8166500	7634400	3197900	4725800	7960900	2228500	8724300	4403800	16198000	18323000	5869500	12025000	10003000	22675000
PUR6	PAICS	27075000	105650000	41799000	49909000	130720000	140720000	328810000	54260000	58271000	26129000	23127000	25550000	39270000	19447000	63074000	12542000	83488000	202360000	34511000	45545000	47071000	119280000
SMRC2	SMARCC2	12921000	16072000	15758000	10622000	12458000	13297000	17498000	40229000	5892900	9727200	2617300	8932300	4866300	17134000	5049100	5513900	12764000	7325600	7806600	9126900	11545000	18407000
ACOT9	ACOT9	11807000	7157500	9119300	9681800	13698000	10737000	13611000	7059800	29981000	NA	18557000	12838000	8193500	2722400	32888000	4201500	30342000	37533000	7609900	28802000	32492000	31925000
RCN2	RCN2	24883000	85150000	9791500	29879000	34188000	21833000	118230000	17081000	18367000	13853000	8516800	13797000	9676200	9880800	22032000	8818700	50040000	69224000	8008900	18648000	21500000	39975000
GBP1	GBP1	11189000	25279000	10053000	18303000	25794000	23685000	21111000	10531000	71392000	53207000	11126000	11337000	14353000	6963600	31075000	2965600	31220000	40509000	18112000	30857000	62481000	102390000
C1S	C1S	13415000	57868000	40934000	34665000	72926000	63566000	32432000	76302000	33753000	27261000	14807000	17944000	16319000	22656000	18637000	14925000	31520000	19460000	23574000	24587000	47909000	46108000
CFAB	CFB	46417000	152020000	106790000	109800000	168720000	141940000	92022000	257270000	80570000	112390000	40608000	74263000	38659000	70010000	79188000	63416000	72607000	55946000	71564000	43191000	85917000	97375000
INPP	INPP1	1559900	23549000	1966100	2512400	13221000	2211800	9755900	716750	2822600	4621500	2025400	893390	809310	2064100	2242400	1086400	1043500	1407100	1018100	1507800	1239500	14045000
PERM	MPO	17862000	86377000	133070000	301300000	187740000	59584000	134590000	27504000	10131000	16854000	12569000	49066000	15890000	503050000	7022700	39762000	48767000	25376000	58642000	12254000	38432000	33206000
FBLN5	FBLN5	58883000	21558000	24615000	11871000	4106800	16300000	4666300	54089000	5383000	15913000	5157100	22840000	12836000	8838700	183820000	6626000	25038000	2920300	243790000	54032000	43455000	22937000
LAP2A	TMPO	4350400	7778900	36280000	4466000	13027000	5198800	10198000	3963500	6304600	2230200	707090	1469700	3338200	28763000	2532900	2004000	2546400	5774100	3986000	6944100	3565300	8471400
MYPT1	PPP1R12A	9786000	10898000	7361700	10439000	41571000	25937000	25735000	32469000	12986000	12541000	4403900	6765100	7477200	11161000	7573200	5088200	15255000	23660000	9578400	9944400	17449000	7620300
IGHM	IGHM	58823000	45597000	29474000	257310000	79327000	89785000	230960000	55577000	112630000	216660000	97314000	30586000	10551000	348840000	235460000	37293000	26250000	28180000	636350000	86862000	227190000	715710000
PAPS1	PAPSS1	7811200	62981000	11744000	18296000	43233000	13347000	29554000	5937400	10237000	7819600	8772700	10994000	8623000	6433000	5574000	5944000	16090000	28737000	16623000	11228000	9374100	31791000
OAS2	OAS2	4406100	5402400	4556500	6318700	6279500	3938000	2749700	3671700	5949800	6006500	4386700	5857900	4136600	2085700	7670700	3889200	9302200	129260000	5824900	6723100	16946000	23917000
CUL3	CUL3	9336600	18887000	8913200	9336300	20619000	14790000	19246000	46236000	7246700	9644300	1937100	9491400	6342500	2933000	11441000	3473300	9562200	15339000	10324000	7324400	15741000	25429000
RETN	RETN	2559100	5728800	16658000	25158000	8648400	6413000	14244000	2973800	2173400	2773100	886130	2406400	343220	32191000	3551800	3638500	4005200	3839500	6644800	3269000	2903200	7636700
GBG10	GNG10	2433600	1780100	2712800	4220200	4314500	4103300	5221500	179320	8539000	7135900	2119100	1310500	2455600	2509200	2896700	2182000	6075200	9982700	3223300	4727500	10175000	19168000
ERLN2	ERLIN2	31937000	35377000	16674000	24782000	9410500	38499000	110100000	9606700	17376000	15128000	13227000	15561000	15357000	4247700	22622000	8394200	30225000	14335000	28737000	20131000	19639000	31587000
KAD1	AK1	53540000	16689000	85704000	36853000	23273000	25306000	29248000	52471000	56453000	51534000	34326000	111230000	88580000	8655400	75567000	21651000	42090000	103440000	64930000	121150000	34562000	251520000
SCOT1	OXCT1	34502000	40664000	13849000	13260000	8425200	75815000	44785000	62715000	12275000	4766300	3649800	7917800	8657600	13317000	22133000	4337800	29373000	81074000	9164400	21953000	12216000	17113000
SAFB1	SAFB	5848900	8409700	6167600	11654000	20190000	7695100	22913000	4101200	4477800	5508300	1681900	3339900	3212100	2711300	6027100	3653900	7166400	8981200	7254100	6021700	7882800	12913000
PRPF3	PRPF3	1810800	5343700	8548000	9094100	5601100	5964500	5239400	5550500	1123700	2710600	2141900	1094200	802470	5564700	5420700	2272900	5882900	5981000	1609900	2949200	2567500	3700000
CPZIP	RCSD1	NA	2845200	1927100	1518400	4057000	3822200	2832600	1852000	4077300	6911700	424450	1187600	2413000	46950	4744900	1105500	5585000	3647500	3835600	4798100	7085800	16235000
IGHG3	IGHG3	437620000	226730000	150390000	203670000	411190000	1331500000	627170000	1074300000	501630000	511730000	318440000	143480000	116020000	94179000	184890000	385660000	75054000	54957000	468370000	292980000	482200000	522720000
THBG	SERPINA7	2271200	9149800	10935000	5520100	2801500	5755900	3014700	11884000	4562600	3680900	3515200	2918700	1895000	6575400	4274500	3525900	1816200	2037900	5416100	1617500	2883200	3052000
NFKB2	NFKB2	11347000	42344000	9250300	7522700	8787000	12049000	13528000	3666900	7160400	6402800	5487600	4166600	4529600	1149000	6489700	4586200	9462200	6851500	9266300	9989200	6554500	19038000
RAB25	RAB25	5232500	632640	960270	601820	2596200	2774800	2393000	371200	3035500	713320	1039300	4053100	2831800	856560	6196700	1611700	5570300	12477000	971020	4996300	2479000	4270300
UBP39	USP39	8213300	18901000	5833800	11889000	12545000	12385000	33714000	4769200	3057300	7932800	2182600	8595800	7607900	2791900	9382100	4553200	9801700	15645000	4967500	6542500	5805200	12246000
GFRP	GCHFR	14607000	8605000	12869000	11177000	11518000	15160000	20640000	6907300	36978000	117420000	9492100	7329200	11719000	4878800	12283000	7103300	26816000	9215900	8735300	30960000	21663000	27786000
CO8A	C8A	2018700	21973000	16557000	10891000	24501000	15040000	8297600	21008000	8250500	13003000	6898000	7523500	3487000	8038700	11727000	3690300	9264500	6299900	11430000	4740900	6811500	11524000
GGH	GGH	18505000	48033000	30413000	34895000	34565000	24488000	152450000	31753000	39213000	32210000	11270000	17707000	16300000	13743000	24977000	15741000	40238000	51297000	15236000	22430000	30747000	20366000
PLAK2	PALM2AKAP2	3097700	4950300	4656400	2603600	5205600	4779900	4814900	5443500	5197900	8928500	2035400	4408800	7331400	1012600	12610000	2190000	10682000	13708000	6666900	12599000	10424000	18185000
G6PI	GPI	107890000	274420000	154130000	214940000	500100000	347750000	1091600000	148660000	253400000	219830000	111540000	100450000	90324000	145800000	145100000	88350000	204500000	423710000	173240000	199020000	218750000	293420000
COG2	COG2	4953700	1886300	3367100	2413300	1475300	7879700	5787000	2926300	1258200	2039600	698310	1773400	686770	220730	3869700	1305300	2988000	1681100	2477600	2325000	1100200	6423700
PON2	PON2	64715000	43762000	16172000	28413000	32749000	17331000	12686000	9740700	53831000	46672000	33140000	21652000	56517000	10739000	44720000	13627000	107350000	130160000	11007000	51942000	33893000	119590000
DHSO	SORD	93002000	41668000	33229000	19592000	53757000	53681000	154910000	20245000	29469000	32778000	18916000	23857000	21842000	6832300	57327000	16155000	70406000	69920000	19488000	14375000	14048000	46665000
MGA	MGAM	5856400	9066300	765440	2019600	4827300	7708500	6039000	7742700	3090400	1775800	2234400	2664400	3142700	4343100	3040700	637520	3896700	2684700	4707500	5499000	12812	3572700
HAT1	HAT1	6390400	13673000	2079000	5372600	11719000	11495000	26319000	5536300	4346000	3327100	1437200	1715800	2273600	1432500	3829100	1668400	9549000	19456000	1957500	10748000	6110700	9848600
FAS	FASN	20434000	38463000	21910000	49786000	18775000	46466000	175030000	249070000	12598000	17954000	15205000	14078000	26674000	5824900	31167000	19349000	32914000	73056000	184610000	54928000	21034000	74539000
TRFL	LTF	77698000	343440000	857770000	1198500000	418440000	156670000	563530000	73323000	14874000	56961000	25337000	192950000	35975000	2295000000	21526000	142430000	110100000	52021000	145430000	32343000	111100000	240470000
THOC6	THOC6	20733000	8554300	3837400	3665200	8748200	7345000	14497000	16155000	1080200	2486800	1230900	1952800	1611300	7762200	4501300	1479900	5290000	15806000	15437000	5236400	5332400	9542100
THIL	ACAT1	42807000	34438000	60318000	33011000	90841000	40373000	60086000	35783000	80678000	48828000	23719000	166990000	60101000	6615300	207320000	24284000	78576000	152100000	69399000	131610000	120980000	120420000
AOC3	AOC3	93958000	48354000	100110000	58156000	69617000	40318000	26770000	33821000	37755000	26545000	31436000	32332000	105060000	21972000	296810000	34871000	11617000	46616000	457080000	213550000	90441000	123430000
RNH2A	RNASEH2A	3952300	3179200	1503000	1738900	1143200	1954700	1698600	4604400	882540	1111700	332100	451330	760090	3380800	701540	356360	1800000	1519300	719390	756800	1414800	1931100
PGS1	BGN	225710000	114880000	266300000	110110000	227150000	173590000	82601000	1057400000	95709000	276800000	69495000	80932000	117180000	104310000	132460000	36314000	205240000	106040000	294910000	194490000	158930000	257890000
ASNS	ASNS	3965800	4262400	4529700	4058800	13144000	2091700	11926000	1971500	3044300	942340	274430	1451000	1445400	427720	4530100	1325700	5541800	9333900	1290700	3632000	4372800	5785700
CNN2	CNN2	75298000	192820000	81764000	96606000	107430000	121530000	126820000	89582000	63322000	151150000	47900000	37901000	27897000	17841000	55878000	26061000	74228000	62899000	66157000	32822000	86649000	92043000
MXRA5	MXRA5	3261300	8388000	8221600	5816900	8654700	11712000	31587000	14154000	3070800	5476500	3894300	7262800	2564300	8146300	7099300	2625500	4018900	6428900	3650200	10489000	7968200	14129000
HPCL1	HPCAL1	6307800	8986900	7565200	6910600	13210000	12389000	10025000	3205400	21711000	18232000	7348800	9771600	6870100	4133400	13798000	6588600	50295000	21443000	10600000	11786000	12603000	26772000
SQOR	SQOR	40694000	38269000	54073000	45327000	94099000	77893000	55853000	53877000	227250000	86939000	68079000	67053000	67253000	31079000	174980000	36773000	138100000	89247000	80890000	137090000	104680000	178130000
DNJC8	DNAJC8	4441600	59232000	4037100	20460000	18253000	32526000	5441400	17707000	16579000	17628000	6701600	2070800	11725000	6375600	24408000	7519500	5012800	8549800	14913000	3979800	18776000	9491300
PSB6	PSMB6	8990900	10773000	6046400	12965000	20677000	12542000	19265000	8094600	350260	3973900	2973200	5242700	7125800	4668300	5979100	3921100	20008000	15302000	6432900	952200	6655300	10656000
PTK7	PTK7	13902000	29346000	13918000	23619000	28615000	18842000	22745000	10089000	13748000	16299000	7453200	6578500	6659800	2108800	16520000	4233300	19404000	9379500	8661800	12819000	12467000	16558000
HSPB1	HSPB1	2092900000	1840600000	1040700000	440670000	1193800000	1968800000	891850000	566560000	532430000	530160000	225990000	269990000	259880000	125760000	630600000	266960000	575620000	1400100000	874110000	785470000	703210000	2346600000
SMCA5	SMARCA5	3391200	3834200	4531600	7282500	11137000	3156300	6139100	7596600	2205800	4768500	2221300	1346300	1161200	2357300	2278800	1858700	3708900	4028700	5601000	3405200	4508000	5379000
MFN2	MFN2	1393300	4765800	1423700	20490000	7469000	3410100	3886200	5648800	1780900	2937600	999590	2562700	1344600	3119200	6341600	2153500	3991500	3917800	3673900	2848900	3749000	6813100
IF2B3	IGF2BP3	4009300	29640000	1844100	7068500	4716700	2772800	26241000	2723200	3463700	1899400	1143300	1665200	1022700	3460300	2757800	1271800	2099400	24220000	2479600	21994000	5705400	2165100
ACATN	SLC33A1	3640400	18817000	1556600	13240000	24486000	17422000	17619000	26253000	1221500	5828000	4904100	15021000	8247900	259000	7744600	1509600	12972000	7066300	11594000	10122000	15046000	15841000
SERPH	SERPINH1	230480000	466390000	300570000	432240000	473860000	443500000	547980000	455020000	304810000	346920000	129500000	148530000	90000000	50885000	182220000	69739000	336950000	491330000	93361000	144960000	362530000	446660000
RBM42	RBM42	1152500	5850900	2438900	2332500	2852900	3213400	8473400	35713000	8317400	2888100	720590	1431800	1274200	592630	2797900	914110	2698500	9704100	1616500	3635800	3458000	4847100
CLIC2	CLIC2	27860000	47566000	38472000	18705000	25127000	10984000	20595000	20860000	36700000	54295000	7433400	28842000	15133000	8150100	55000000	12435000	29248000	51297000	50889000	55377000	24117000	243900000
XPO1	XPO1	71174000	114360000	72390000	76904000	99576000	56221000	131020000	41877000	39909000	54672000	25027000	31975000	33576000	19414000	50099000	16824000	71846000	73945000	23192000	44927000	35523000	113940000
CO4B	C4B	12794000	73112000	57878000	41411000	32571000	28397000	13947000	72511000	17287000	21596000	9969500	25317000	24586000	17763000	35435000	26006000	24551000	13864000	37342000	12943000	24035000	28696000
BCAM	BCAM	30728000	6339000	18411000	14081000	27344000	8958700	112830000	10216000	12796000	6381500	6336500	13920000	26516000	3922200	9847100	5324100	31486000	22894000	11136000	32394000	15030000	21827000
SRSF9	SRSF9	16445000	10326000	10683000	15189000	30102000	13029000	13948000	9866600	8660500	8470100	5093700	4428100	2909700	3496000	10306000	3641500	8561900	14889000	7234800	9043500	11259000	16931000
TENX	TNXB	11552000	4928200	5793200	11827000	35225000	18263000	14188000	21656000	5155200	10995000	7006200	16183000	8905200	14682000	4850100	2799500	15176000	6252600	7832600	4704900	7892900	6461800
SH3K1	SH3KBP1	3378800	5161000	6124900	5784600	8171100	6484500	3768900	5235300	11088000	11523000	3343600	6359200	4230000	3329500	9492500	3264400	24201000	21029000	5867100	6424800	12002000	18074000
MFAP4	MFAP4	335440000	37573000	79208000	115600000	68477000	154800000	34248000	80276000	140670000	40880000	75857000	49168000	28967000	107040000	452790000	73085000	194570000	64296000	1331500000	235490000	73117000	11461000
DRA	HLA-DRA	25004000	94763000	57256000	20269000	14544000	25039000	23761000	36192000	255960000	189470000	45595000	62719000	23148000	9291400	38695000	21794000	45371000	38414000	31626000	75564000	31513000	74212000
FKBP9	FKBP9	14677000	28557000	9736900	18356000	12969000	21439000	31694000	17366000	11909000	10243000	7729700	6751400	2789400	2099500	7681400	5176800	28442000	15602000	8996500	8332400	17238000	11515000
GSTP1	GSTP1	1438600000	2061400000	1108200000	939840000	2054000000	1999800000	2446100000	708850000	1299400000	915080000	556200000	841890000	626760000	289270000	1460200000	519270000	754220000	962060000	1050500000	850790000	920660000	1275000000
NENF	NENF	4769000	6140500	5554100	9773100	9491200	5916000	10366000	762990	2698400	4381000	2044300	1899700	9194400	9285600	4567600	2704700	45247000	9855200	18240000	5451100	43578000	8002700
A2GL	LRG1	6366000	48180000	46612000	31993000	19711000	55228000	59752000	13344000	15042000	43511000	13837000	20399000	6558900	15477000	28462000	17552000	7942800	17437000	47983000	14738000	7121800	16512000
AKT1	AKT1	3446700	4763600	6882500	2282800	7450600	8307100	3300800	3447100	3781900	4191400	1235000	2033800	2105800	66630	3370400	1384100	6732600	3058400	240740	3147200	3885900	3495800
SHOT1	SHTN1	1993500	3015400	3754700	3319000	16639000	3977600	2116500	3446100	8089900	7759100	12115000	3312400	31379000	6585900	3222700	1571600	7330100	12948000	4339800	5482600	6309700	10096000
HPT	HP	391870000	2064000000	1206800000	1637400000	1722000000	1151500000	1411900000	1054700000	1188200000	621430000	481980000	1023500000	530960000	1520000000	247390000	1189100000	648310000	308600000	934480000	665570000	497740000	487570000
CNN1	CNN1	115800000	138690000	71894000	64295000	56855000	116770000	79265000	201620000	49116000	101920000	16287000	39577000	53533000	11893000	108790000	30625000	45510000	9056300	155110000	69844000	81856000	48656000
SYUA	SNCA	10925000	20562000	5002100	16919000	6572500	6851100	34165000	4910000	3737900	5306500	8411200	7532700	10911000	9315800	5441100	11765000	2572500	1719100	6871300	11411000	6347700	7586000
LTBP1	LTBP1	1573500	5983100	6688400	5018900	6116300	5905500	5703200	7046600	3468600	1591600	1871800	1375600	952880	1005500	7611400	900570	9316000	701560	7079200	1309500	5356400	333590
PDLI3	PDLIM3	28182000	85450000	37666000	45118000	42539000	103800000	38698000	81392000	45998000	44717000	12467000	21175000	14111000	8576100	41262000	12168000	35586000	35802000	38842000	28637000	57274000	54486000
FCL	GFUS	22267000	36098000	38531000	22649000	29706000	20707000	26613000	14078000	52376000	23035000	14469000	63593000	37908000	7996200	70478000	33066000	58977000	23253000	24800000	45371000	25970000	179720000
DCNL1	DCUN1D1	11526000	21295000	10873000	13432000	21777000	19824000	24350000	6844000	10130000	11839000	4755600	5973600	6660400	2558600	8792300	4732000	15303000	16496000	6708600	7462600	8139400	17316000
FND3A	FNDC3A	3770800	6374400	5978900	3904800	17569000	7843300	10219000	9596500	11522000	11000000	27249000	8036000	32617000	29100000	11013000	6064300	17645000	15417000	4014100	5401100	9765300	15629000
TYB10	TMSB10	5193300	10254000	11290000	14819000	16396000	14708000	21752000	7057500	28848000	32324000	6586200	2797700	7494100	9164600	7698900	6975500	64655000	66543000	9684200	12521000	27942000	34687000
CRKL	CRKL	25100000	41923000	21826000	20896000	35668000	47605000	68197000	17423000	25641000	23599000	7437300	11825000	10770000	4730800	24444000	9210600	34944000	48433000	15773000	8053900	12384000	35123000
TIMP1	TIMP1	14612000	63710000	33026000	36701000	57456000	71857000	36151000	83889000	28438000	22781000	18464000	18422000	8925800	41326000	27530000	13810000	39292000	32018000	27146000	16753000	47579000	46611000
SPB6	SERPINB6	36702000	49394000	37618000	37187000	49884000	47017000	45278000	29933000	105210000	80124000	36322000	45592000	27027000	15581000	62799000	46510000	100040000	124470000	62172000	99737000	81078000	154040000
IMA3	KPNA4	34371000	40165000	14369000	25088000	35435000	36786000	50616000	26266000	14764000	19985000	5918800	6441800	6352500	4465700	12981000	6984700	35103000	63393000	13577000	16300000	20556000	31344000
SASH3	SASH3	4467200	2266000	3925200	2000700	19548000	5871600	3895200	13001000	3543900	2478300	879710	5301600	225340	2189600	5219400	2917400	4714800	5754300	4066100	1207000	2709800	12738000
JAM1	F11R	39318000	71778000	17037000	16117000	53839000	52171000	75104000	12031000	28620000	13315000	9823500	14120000	17275000	8679900	19290000	8757700	51996000	49888000	20783000	28979000	22231000	37484000
NPM3	NPM3	2991900	3777200	4854000	5569700	21996000	8696200	19484000	8483100	3390600	380000	1320700	2110600	3213700	2145400	6276400	794370	13016000	13464000	4565000	1167600	3801700	18824000
SWP70	SWAP70	3882700	5064500	4430500	5494200	11726000	10908000	7068700	7428200	9564500	14523000	2444200	3706200	3361300	3275500	12662000	3954500	37190000	17338000	9430900	11146000	16623000	29368000
DJC13	DNAJC13	4670700	7290900	4752100	6983800	17816000	8745500	12727000	13742000	7129200	6768700	3902100	12514000	1631700	1582000	4695400	1220200	7429300	4621900	4621700	4129200	5559000	9675700
GALK2	GALK2	2117100	3118600	2310500	1244300	2583700	3323400	2826000	1213000	5213900	6133200	2518900	3413900	2198700	590050	8556300	1715600	6595600	4017400	1920500	2429300	6758600	6227500
DPYL3	DPYSL3	158080000	193570000	132630000	160790000	142870000	273920000	225210000	199140000	143170000	194380000	92542000	67038000	42693000	17935000	139850000	52391000	71711000	83853000	146660000	94126000	153350000	168240000
CBPB2	CPB2	1414600	3869300	9250000	4405100	5674900	5575100	5078700	6755100	2294300	1779700	1583000	1606900	1788200	4124200	3119200	2436700	5446500	1777000	3201200	3306800	6206800	2880200
WDR26	WDR26	5609300	11581000	10031000	9816000	12310000	6193800	9000000	6253900	7831500	5816800	1114000	1953600	1715500	3594200	5514200	3421300	9295700	16757000	4121000	3046600	2462700	3375400
LICH	LIPA	7488500	6108000	19406000	11135000	8853200	6265900	16676000	8161200	18214000	45126000	10360000	3106600	3940500	3076300	11060000	6610300	15669000	10439000	9285000	74453000	13034000	35914000
G3P	GAPDH	2686000000	5697500000	2066400000	3748600000	13591000000	8899800000	13953000000	3303800000	3834700000	3936700000	1690900000	1877000000	1738100000	1727200000	2554200000	1539700000	7369400000	8246700000	2947800000	2658600000	5364500000	7961400000
CFAH	CFH	51154000	177250000	146850000	93751000	125130000	107300000	70848000	237000000	71352000	90521000	55507000	85755000	55918000	94100000	43305000	63995000	73061000	60472000	95750000	55629000	88262000	68197000
LRBA	LRBA	2964500	7379800	2101500	2186000	7594500	4194000	8755000	3002800	9610500	8868500	1098500	7353400	7043400	1536700	8473000	1776600	10717000	20209000	3500000	5985600	10489000	21082000
ANXA1	ANXA1	416900000	552230000	730670000	587310000	591410000	727450000	817920000	440430000	789950000	920480000	319020000	280470000	515240000	773680000	727180000	232370000	612200000	2247400000	557890000	3653900000	1212300000	2137200000
PLBL1	PLBD1	7136200	32725000	19653000	16596000	9910900	15140000	18509000	15866000	8662400	19421000	2083900	8598400	2103700	13522000	5111400	7032300	7571300	9491700	8547700	25997000	5873800	10846000
LIMC1	LIMCH1	2601400	16362000	5678500	15829000	626830	10020000	9686100	11509000	2628000	8683300	2811300	6780600	1610800	4802700	3764200	1309300	3579900	1411700	7115500	3327300	2558000	6213700
MYH10	MYH10	10566000	5659000	27513000	34893000	9867900	16156000	12007000	26140000	1261300	3415800	2146600	15989000	4524300	1833400	17313000	12404000	1992300	13759000	31650000	16028000	10800000	9259700
IMA1	KPNA2	3588900	13555000	1865900	9453100	8525600	9386100	25124000	4591400	1441300	2100700	441230	737810	549160	858500	1568300	240440	7317400	33992000	1464300	5718100	5380300	14129000
CATK	CTSK	875250	2721300	7942200	8917500	8703100	8416300	10192000	8683800	7069400	3812300	6441900	2028000	404890	3580600	5471100	2038200	1669100	2297500	1440500	4656600	7010100	8463200
GOPC	GOPC	2013900	3211100	1803300	3315200	6078600	3746500	5247300	2777400	1117900	2910500	1225500	1237500	876480	NA	1914300	1033200	3735800	3289700	1009600	2041800	4195900	3582000
ASH2L	ASH2L	10197000	4695400	22184000	2686700	6014700	6886000	16535000	30033000	20443000	3199300	1234900	1944600	5180500	10725000	3734800	6588800	4299100	5542300	2930000	7030800	2625900	14224000
MAOX	ME1	8481700	11686000	7553400	2928200	43426000	22483000	14810000	3859500	11217000	3950100	4649500	6061600	4338200	2095300	11681000	3544100	7927400	17916000	5281200	11325000	12278000	13040000
YBOX3	YBX3	8673900	19298000	4863300	7359400	40856000	33907000	13338000	10343000	5370000	7987400	2811400	4364000	7706100	477690	11131000	1989300	23476000	23059000	7052200	9459300	18292000	15686000
PPCE	PREP	20764000	27649000	12167000	23344000	15631000	30761000	59010000	9490200	16687000	16297000	5742600	8037800	6683600	2108100	18219000	10236000	38799000	18480000	14381000	10475000	11052000	21938000
ARC1A	ARPC1A	23254000	22544000	11581000	10913000	26078000	26494000	63279000	13710000	14342000	15989000	5529600	6740100	10180000	819050	32467000	5941500	16183000	39190000	13181000	10414000	10507000	16994000
CATH	CTSH	62265000	14113000	72041000	34456000	36423000	23382000	35129000	22227000	29228000	27168000	20780000	296230000	84818000	17699000	56288000	17775000	22221000	68739000	36265000	90632000	27672000	119640000
RIR1	RRM1	9550400	8485500	3539900	4016600	5195600	5271000	8904000	3273700	1487300	2480700	431650	519120	2071000	933710	3364300	795760	8668900	9484300	561790	2185800	3626600	11827000
DIK2A	DIPK2A	1254500	2435200	3256300	625770	660650	294560	1906600	3532600	289400	370440	80571	2661400	165580	1010300	211940	1582400	242370	421360	349220	391440	367190	5882700
H12	H1-2	73226000	20686000	130420000	115540000	217420000	103250000	28776000	129810000	63670000	25726000	5990700	58560000	100940000	71580000	32006000	34147000	44320000	116430000	184310000	21395000	47829000	16825000
FA50A	FAM50A	2685100	5049900	3429000	3733100	10480000	4405500	6537300	5560700	5965400	7175600	5202200	2067700	1109000	621240	3579600	1541100	5662200	25847000	4697700	7192400	7098200	49768000
RAVR1	RAVER1	16010000	23667000	10511000	16406000	26289000	20752000	18799000	12386000	10087000	17954000	3488400	11010000	4694300	3446700	9204800	6984200	15517000	20630000	6724900	6409300	5779700	23778000
GPX8	GPX8	3557200	12407000	5799800	3787200	10119000	7911200	6532300	18774000	7082100	7148900	4011900	3425800	2002000	1359100	5134900	1110300	8646500	8311700	2981500	2565200	8031000	7520200
SAM50	SAMM50	53242000	20474000	23533000	13180000	20624000	20709000	95678000	10537000	6848600	8454500	34336000	9197400	8653100	18447000	13658000	29765000	21367000	23556000	10094000	20829000	21580000	32874000
RBM47	RBM47	2337600	845890	1905900	885600	3560500	2509000	5943100	2241700	3918600	3064600	1173800	3820800	2898100	318780	5752900	1805500	5445300	11171000	1420700	5355000	2591600	12782000
LCP2	LCP2	200870	258350	541300	89666	1762500	249230	239750	645500	2091400	NA	286920	850840	461700	238880	1838400	541050	2306200	2289900	419910	1641100	3058200	4946800
PSME2	PSME2	30950000	43641000	50326000	23388000	60763000	32562000	75624000	33483000	166960000	35317000	26443000	29517000	25339000	24231000	163870000	26861000	96775000	159890000	30885000	102530000	96129000	81132000
GAMT	GAMT	9300700	20615000	14581000	6842100	14032000	17742000	23847000	1756200	8757600	4465100	1675700	916770	1714900	1501900	5998300	2333600	8765200	7021200	3832000	5057900	7545900	9313400
CK054	C11orf54	17607000	19182000	27966000	11513000	18673000	23217000	18619000	9840500	38255000	20902000	17659000	34850000	13673000	4701200	115020000	18578000	31124000	29902000	29401000	30023000	33460000	27437000
C1R	C1R	12371000	44189000	54377000	28422000	53875000	61406000	26843000	81791000	30686000	34499000	18872000	20555000	14939000	22213000	23635000	14750000	33756000	22299000	23409000	22941000	49624000	34481000
FIBB	FGB	77004000	452470000	202440000	373030000	543700000	341470000	384190000	183910000	104390000	153090000	60593000	129230000	205110000	434440000	44393000	184670000	182450000	212060000	226990000	154430000	241870000	248590000
PYGL	PYGL	5426300	11390000	23690000	19684000	12296000	17275000	9435600	18364000	25375000	20148000	9619000	7953300	4078500	15034000	21988000	6260700	28058000	121600000	19371000	29310000	18246000	29153000
ITAL	ITGAL	1995900	484570	2688500	2233400	4312200	5583000	5452600	4781100	5429800	7658400	856790	6954500	2189700	3405000	7409100	436890	5420400	7541500	4058200	6539400	8885000	16557000
NAA15	NAA15	1620000	8323300	4077900	6068700	15168000	7608100	16392000	2712300	7991400	8570300	1488600	4165600	4969000	143710000	6222500	1935000	11866000	1658100	3752500	7513100	6383100	13144000
KPCD2	PRKD2	3589800	14683000	1767800	711740	7803300	5899600	8950400	9804900	6743700	3059600	537450	5905200	3338600	1020100	3984600	1773600	4516900	5139500	4572100	3133900	2209000	7957500
F10A1	ST13	56420000	98440000	35100000	97186000	169970000	110460000	157810000	43828000	76012000	62597000	29010000	28444000	32105000	14647000	53884000	22761000	60975000	110460000	57205000	44488000	65959000	120650000
ESRP1	ESRP1	8913900	12954000	12078000	17579000	28885000	12910000	27636000	4657000	3918400	8625000	3877000	5031700	6849600	10458000	5895600	9351600	14184000	11867000	7966300	6928500	10172000	22178000
PRAF3	ARL6IP5	17543000	23956000	19743000	14603000	15028000	26605000	20989000	29046000	44510000	49345000	15697000	21235000	21550000	8287500	31606000	16540000	48383000	62128000	32849000	46684000	40010000	66877000
NDUB1	NDUFB1	3151100	3372200	2751600	4339100	5964000	3818000	2743500	2963800	2762200	3152100	948810	1096500	1688100	803170	3047000	1218800	2870300	1554600	2336700	2741100	2846000	2488600
CD36	CD36	853500	423240	6547900	2049700	1767900	3731800	2634300	1550200	242450	3367100	1191600	2307500	8447500	833250	10093000	1986900	4962300	2515400	8398000	5216200	4225400	5195400
STA10	STARD10	7988700	14602000	9217400	11027000	3294200	2862800	11357000	8784300	11379000	2060600	1514900	5304100	7718900	3328700	12385000	8142300	1404500	2466200	3602800	4417500	1873200	4634100
LBP	LBP	5093700	20178000	12035000	10312000	10952000	17666000	18018000	8658400	5905400	18453000	3016500	5797200	2289800	12085000	14770000	7809900	8123900	4005000	4150600	10452000	3627600	4104900
LRRF1	LRRFIP1	2930800	8136800	6782800	7753200	9029600	10891000	4060200	2428400	6211400	21304000	5498500	8024900	5310900	5059100	11612000	4462900	13026000	19608000	3477700	4930700	13922000	34032000
MTND	ADI1	5420600	12031000	2369200	8001100	21680000	11747000	14684000	6646300	4132100	1392400	1379700	1390200	2607100	2463700	7302500	2785200	12125000	14038000	5030100	3382200	8565800	17527000
FABP4	FABP4	4455500	8792100	21721000	9546700	5948600	8215500	3484900	12500000	14572000	7635500	4442100	4827600	11244000	3983500	22559000	3673400	9099900	5636700	56197000	33497000	17462000	29527000
GDE	AGL	11891000	15120000	19440000	20500000	4289700	16805000	53475000	23138000	16249000	12562000	7940700	10236000	11270000	4653100	19855000	11399000	3260000	24140000	21125000	4398700	7490600	13282000
ARHG7	ARHGEF7	9007200	49125000	8864800	7055600	17041000	5013800	9890600	3694700	7265600	9527300	3248400	5247900	4201600	2211600	8768400	3630000	11023000	14638000	6490200	7588800	10856000	17153000
CA2D1	CACNA2D1	2410700	9888100	5443200	4401000	9361300	10478000	6602900	3562600	2562100	4251100	1086500	1359500	985390	2534400	8048500	1276100	4278900	3813800	9524100	5325300	4753400	3553100
DX39A	DDX39A	2311200	25727000	5205700	7593900	10534000	23386000	12607000	9166400	8363900	5577600	2686200	5404200	2383800	1611500	9322000	3313200	9672500	9442700	5714900	6147000	5388800	23787000
NU5M	MT-ND5	1983300	13051000	3092600	1900900	18700000	2985500	15315000	798680	944300	2597200	820210	799440	1747200	248840	2821400	1374800	3211300	1914500	2223500	2597300	2453500	7904900
RET1	RBP1	68395000	28193000	22090000	56282000	66773000	39824000	37428000	7876400	25940000	12689000	3423200	33761000	16910000	17828000	19926000	6765900	18697000	62426000	30039000	17032000	31190000	38215000
GUAA	GMPS	21701000	31583000	8074800	11824000	31179000	32236000	39042000	6334700	39528000	8761500	3942900	3947400	4301900	2038100	7425000	2213400	21473000	36798000	5285500	13366000	10360000	26997000
MSI2H	MSI2	5993200	4076200	3843000	4179800	6320000	12074000	18042000	3330500	4923200	3247100	1764500	4307000	3805400	1401600	4759700	3450800	4185800	7061800	6618500	3218300	4580000	5983300
DIC	SLC25A10	7628200	1320200	2584600	3101600	5150500	6322400	20965000	1520500	5072900	2642200	2633100	3407500	3958300	300830	12145000	1439700	17968000	43841000	2706800	12029000	7633200	29341000
CRYAB	CRYAB	19671000	5350900	10761000	4816300	7076200	5795800	24903000	16438000	4348300	5947800	1108600	3174200	4433200	1212200	16529000	3646200	3998800	2437000	29425000	7284100	7784000	6024300
PTGIS	PTGIS	17251000	25745000	34729000	8883900	30970000	39829000	14378000	53895000	27399000	35955000	10624000	12408000	8623100	3886700	14034000	7953300	15909000	16667000	21998000	16258000	16137000	24141000
HS71A	HSPA1A	387900000	384770000	262890000	377070000	580360000	465420000	969950000	189580000	291290000	156040000	79503000	155870000	170140000	106980000	351300000	156750000	390580000	575530000	298970000	195260000	220350000	571000000
UBE2O	UBE2O	3137700	6741400	8289700	7605700	20923000	10986000	18940000	4492700	4800100	3003700	2555500	2765600	2708500	5991500	5341900	2951200	9289600	13655000	4327100	5430600	8431500	12150000
CATD	CTSD	242030000	179060000	456540000	474760000	326900000	410120000	555890000	370050000	550410000	924570000	376050000	378920000	343450000	198770000	572310000	312880000	568580000	503990000	368300000	1932700000	418680000	1523200000
PP4C	PPP4C	10120000	8817000	3483500	7479200	7319200	12158000	21096000	17648000	6311200	5908000	2218800	5088800	5115500	3435800	5926400	4654200	9165900	10877000	7129500	6357400	7467900	11062000
TFCP2	TFCP2	2683100	6779400	2656600	3039400	4687400	4571100	10547000	2004500	2180600	1862300	1083100	1550400	1892300	341400	4269900	1297700	3318000	7583600	1883500	1124600	2871600	6822700
ENAH	ENAH	15403000	29242000	8002300	15013000	30163000	13246000	8147600	21588000	9576000	8828200	5982400	11294000	7185300	10478000	13806000	4138400	15616000	18799000	12849000	6704900	13925000	5975500
CAVN2	CAVIN2	10662000	10804000	23005000	18782000	40809000	27266000	39729000	25301000	64217000	41399000	14740000	18230000	55915000	9491400	42608000	21534000	47296000	45700000	27740000	62632000	39914000	91433000
FABPH	FABP3	12689000	15709000	13327000	10956000	7278900	6347500	10324000	14455000	23409000	128650000	9797500	6155300	3128300	7795700	24882000	6647800	4392800	7025100	14346000	13236000	11760000	9065000
RBBP4	RBBP4	60950000	111720000	50269000	71330000	99850000	74889000	101470000	27213000	35233000	49181000	15562000	32316000	27709000	19840000	30000000	19512000	59096000	106260000	26784000	50602000	58778000	86534000
BL1S2	BLOC1S2	5027000	4200900	4611600	4725600	8217000	7805000	3077000	4324900	5292400	4148100	1533900	3016400	3066000	1274700	3209300	2331400	7557000	2915200	1764600	812960	2986900	2882700
AP3B1	AP3B1	36534000	31678000	31398000	30359000	37274000	31358000	17585000	67886000	35330000	26051000	9541300	12595000	7270700	26763000	28634000	7526600	14185000	22176000	35750000	24785000	27987000	15106000
TTL12	TTLL12	27740000	48575000	31338000	19132000	27816000	52427000	65024000	16279000	31228000	21625000	10761000	10996000	8797000	2397500	45407000	6279800	22119000	48229000	9936900	25024000	11258000	44174000
CADH1	CDH1	65138000	31996000	17910000	16610000	61294000	44491000	82326000	6374600	19886000	10145000	5484300	17937000	16492000	3600300	19433000	15872000	23121000	90267000	7880900	26906000	18598000	61804000
RAB23	RAB23	6257300	16169000	10267000	11950000	5955500	3707700	11307000	7320300	4763200	5118000	3816200	4492400	4932800	9020000	7019700	4365400	7458100	2573200	7873500	1991000	6906200	5261200
PP1R8	PPP1R8	5299600	27469000	8899900	4892900	13359000	15691000	15398000	4776100	1767200	3557200	609790	1580300	3484400	1601800	18403000	2727000	14583000	20815000	7272000	5557800	7574500	9792600
TPM4	TPM4	147300000	757200000	279490000	425250000	403570000	749760000	428240000	454210000	508960000	352030000	181120000	142590000	90686000	200090000	280040000	170400000	598610000	286910000	341690000	132000000	271650000	223240000
ANAG	NAGLU	684450	4835500	1920300	1781500	17453000	8395900	8810300	7713500	5349600	3594600	1663600	2451900	257650	3430200	1784400	2614200	5537300	8872000	3497900	3700300	4744400	6009300
ARL3	ARL3	28284000	33389000	27710000	20932000	17245000	20169000	21568000	17247000	22173000	20486000	4463800	8808700	2836700	5559600	13422000	3344600	18197000	27984000	7213000	12981000	13883000	32176000
SGTA	SGTA	9740400	17687000	6560700	17571000	28913000	17486000	48686000	23347000	23215000	17308000	3086200	2756400	19084000	3363800	8122500	4308000	23255000	23819000	7311200	8748300	13094000	18906000
DPP4	DPP4	722770	1204600	3450300	2310600	312220	1926000	1755500	3204600	35668000	3452300	1253600	598000	8365600	724630	35177000	1133800	168140	13745000	9384600	12913000	3028100	26058000
TAP2	TAP2	18320000	38161000	6803500	13775000	32036000	36591000	18750000	14137000	46793000	20226000	13385000	13404000	20659000	3773700	56541000	6506800	57804000	74244000	14413000	51729000	41478000	105080000
ACE	ACE	2854500	1931700	2097700	6063400	16557000	5122800	4772100	3940100	14230000	18719000	4539200	4992100	6891100	1751400	5002500	3645200	16572000	10217000	5793500	13052000	8271800	13782000
GLSK	GLS	31244000	36380000	56275000	17539000	37462000	22127000	25732000	70859000	22587000	53447000	28434000	15306000	16446000	20846000	55044000	15498000	22854000	440560000	30011000	92914000	25080000	35847000
MTA2	MTA2	5073200	4993100	2886000	7720500	7634700	7076300	7519100	2631500	2512600	3934000	140000	2015300	1631400	316850	2310200	2012500	6193700	5909300	3586700	3744700	5358600	7785500
CNN3	CNN3	82456000	199630000	54829000	98117000	44757000	154010000	163500000	105930000	77252000	70879000	55903000	37851000	26709000	12481000	104550000	21547000	40405000	139400000	62699000	54377000	111930000	125280000
ITB5	ITGB5	19263000	21319000	14852000	17847000	12263000	28937000	20047000	8702900	20438000	23821000	12347000	5882900	2691900	2739500	15236000	3409900	10309000	7714900	13849000	9771100	10672000	10470000
FKBP7	FKBP7	1336500	6839200	6260700	5922700	7181800	4677100	3272000	6476700	4125200	7331400	2091900	4190700	1102100	767640	4172800	104780	3461300	5426900	2533800	1206000	6069100	1185200
FKBP4	FKBP4	48545000	91848000	39547000	35087000	82731000	106230000	125090000	41625000	27508000	60998000	21534000	7827400	27061000	15437000	54216000	19248000	61786000	86533000	39926000	48921000	48532000	76191000
PFKAP	PFKP	23171000	28878000	8177600	15808000	42783000	49613000	24335000	8174000	94670000	43855000	32216000	4654000	8323200	7906900	26391000	9330300	67142000	133450000	29167000	79320000	22677000	30244000
GPNMB	GPNMB	16415000	78986000	33459000	35317000	31413000	37265000	54549000	53353000	50818000	44038000	12847000	17059000	6995200	9109800	10972000	6490700	9258700	11306000	26457000	91401000	23015000	36387000
OAS3	OAS3	4003900	29002000	13061000	5170300	3443400	11361000	3076500	6322500	6497100	20196000	5617600	10940000	12325000	1537000	12590000	4602900	37308000	20462000	4896700	10134000	24840000	49076000
SRSF4	SRSF4	5757100	12375000	6048500	4382200	15239000	13271000	9715000	6231800	8659800	7988000	2551100	3067900	1611600	1038500	6243300	1982200	8372300	7612700	3355100	5815500	5534000	12522000
AACS	AACS	4054200	7543700	2419800	5532800	9344200	3098500	4027200	11010000	3884700	2392800	1173200	2619000	2127000	2479700	1125100	3027300	4350200	4166900	5347000	1992900	6658300	7841400
PDLI5	PDLIM5	21588000	50509000	27325000	29608000	41399000	42320000	31690000	34755000	27915000	27959000	13498000	20446000	13422000	6401100	27088000	12037000	25775000	21669000	21440000	18842000	30755000	24795000
SF3B2	SF3B2	28505000	69670000	26986000	33528000	52490000	76683000	81612000	21276000	16438000	41449000	7447700	7186400	8579500	183710	38077000	13918000	45172000	50790000	20662000	32362000	37029000	89481000
FUBP2	KHSRP	41568000	59556000	33907000	49302000	86235000	70266000	139640000	28325000	27734000	45215000	12312000	16243000	22408000	14239000	35730000	18596000	70360000	71243000	32580000	36560000	55592000	73494000
P5I11	TP53I11	4787800	4135300	4558800	9531000	8610500	4962700	8060200	3141200	5516800	3790100	2425600	3890900	3393900	1687600	4913000	1583200	4430100	2820100	4303000	3493400	4599400	3205800
ADK	ADK	17996000	20727000	17144000	14843000	26853000	18182000	30632000	13747000	41139000	19308000	7985600	13394000	24369000	5584700	25257000	6503900	53898000	78772000	14773000	48101000	29074000	99958000
EVL	EVL	6634200	4930800	5985600	3909200	10071000	12651000	18663000	8317500	22579000	19666000	8505200	12000000	4084400	2767500	14839000	2905000	17787000	13982000	19194000	17323000	15232000	37142000
FLNB	FLNB	41371000	68998000	25987000	39033000	34988000	89980000	85963000	23596000	37666000	51243000	23511000	32019000	21263000	30994000	427510000	45449000	216850000	85329000	43706000	34448000	81355000	66656000
OCAD2	OCIAD2	4057400	10424000	3762000	6511300	4597400	4053100	3412200	1933700	15296000	15771000	9981900	2847000	13933000	3752900	15010000	10490000	22407000	48138000	1049800	21565000	13443000	16972000
PLEK	PLEK	5709700	11107000	17973000	14240000	17719000	19476000	20922000	22999000	42296000	54100000	10742000	24226000	9358000	8528000	14763000	6583300	31667000	29100000	23252000	24464000	21508000	79165000
UN45A	UNC45A	10178000	9712500	7217300	47566000	8166500	9069600	13121000	4575700	4303700	7456500	4779300	2375300	21150000	2262600	6918900	4142600	8775000	16358000	2444100	3440800	6288100	24394000
PPCS	PPCS	7801800	14932000	5748100	7288200	12894000	7554400	22501000	3136100	12121000	9184400	5226100	5004000	8445300	900950	4113500	2623600	8715000	5560000	4363100	3065400	5705900	10969000
AATC	GOT1	29409000	38625000	24605000	15981000	39709000	39002000	54354000	20979000	59326000	36176000	22489000	37144000	11989000	8294100	55461000	11681000	305030000	89367000	17346000	15356000	22202000	73429000
BST2	BST2	1492800	5973000	2846200	1321000	2543500	3070300	2387100	1545700	5664300	3345400	1457800	3990800	5540500	2158700	4976100	2291700	3405800	6671400	4990700	4355200	5669800	8609100
EXOS3	EXOSC3	13277000	8154300	14284000	11680000	6228200	8218200	11008000	9337200	2672200	4472900	2231400	2489700	3535500	4474200	6269000	1089400	8859400	15605000	6650000	6906700	6399000	14794000
PABP4	PABPC4	8810800	46165000	12253000	10307000	20250000	18619000	49235000	12358000	14048000	18148000	5641800	10013000	7067400	5737000	15300000	7767800	23341000	17545000	8434200	10936000	12387000	30880000
PP1G	PPP1CC	10000000	19288000	10364000	7074500	10862000	8535500	7985100	5010900	4139700	1890400	4034800	4413000	2649400	470330	6664200	2114000	9886800	16167000	4225000	6693900	8240900	11663000
ENPP4	ENPP4	590630	4116500	2405400	1404500	1115600	2026900	2021700	2337000	4531800	5751500	958870	2455600	1682700	983450	4352700	1644000	2091800	6859300	1384900	3815400	2647200	7439300
UBP5	USP5	24515000	56888000	21465000	26354000	86563000	63868000	71377000	38809000	27238000	29238000	8405400	14635000	13538000	8308400	30814000	14740000	53800000	67643000	30343000	25024000	37659000	49193000
PTGR1	PTGR1	6049800	7192600	7164200	4042500	78856000	60604000	17040000	11078000	17865000	8431200	5239300	6361100	13950000	3233600	32434000	8488200	13904000	18213000	26504000	9740200	14946000	23099000
NOP58	NOP58	12234000	16534000	19368000	13106000	20142000	11529000	14709000	18972000	11796000	14120000	2881400	6810200	3560300	4318400	16399000	4840200	7756300	14097000	9451100	9801600	12037000	15616000
CE170	CEP170	303940	2211200	1591900	1342600	1730200	1322100	1527500	947980	1842600	1412300	132130	759180	850680	843300	636800	323340	610900	841760	432450	850520	587710	1470700
RTN1	RTN1	720420	1404600	1934800	1068600	2710300	3009100	1327600	2280800	4451500	8452800	1150900	1789800	1639400	393660	1687000	1136600	3325800	4746800	2737300	3765600	2907700	3728300
B2L13	BCL2L13	7571200	15722000	5032600	12497000	23522000	19967000	9580100	14180000	13033000	9629200	3100300	5493000	4801200	1555000	8499600	3202100	10095000	18889000	4833100	10649000	11891000	8512700
ANFY1	ANKFY1	20031000	12633000	7092100	6555700	10680000	50376000	11209000	32039000	11573000	10633000	3592300	14826000	5594200	17749000	7760400	10668000	10604000	21304000	7568700	7852400	12229000	17502000
TNPO2	TNPO2	10054000	7692500	2298600	127610000	4531500	12189000	11035000	14472000	3943300	476690	1965600	9235700	321290	429220	5579000	1354900	7038800	7940500	2751500	2923200	18928	9148900
IF4B	EIF4B	1691500	5761800	2005800	2928700	14446000	5187300	6105900	2328200	5069100	3790200	1769600	2557100	1646800	460140	2080400	1672400	6229900	4714400	1420100	2783000	4213100	4479100
SYEP	EPRS1	10449000	33124000	80347000	79422000	101670000	71529000	119970000	17622000	50901000	31765000	5531800	12063000	12036000	72448000	22687000	33639000	53757000	64467000	50903000	29619000	54554000	50924000
PYRG2	CTPS2	5515700	4947500	5077800	4073100	10445000	3596500	7537900	6156200	3218200	2153700	2907400	5395400	1706900	5435600	3167400	4045600	3127900	3656800	6172300	1988000	2615900	4639100
TXD17	TXNDC17	26571000	41102000	29963000	41594000	87353000	120180000	96993000	22283000	161120000	75942000	21989000	37799000	56454000	21753000	38861000	33623000	141860000	432990000	22051000	45093000	70357000	184920000
STK39	STK39	6314500	4702000	2414100	2057500	3847700	6196600	12356000	3529000	10691000	2337200	1007300	2135200	4821900	1267700	21607000	2954200	7329900	12535000	3472400	22372000	10877000	16085000
APOH	APOH	121260000	314800000	315240000	252910000	279010000	337430000	202570000	532530000	233630000	161660000	145290000	121450000	111830000	332430000	131250000	130100000	166520000	146100000	186950000	175410000	249640000	209610000
SF01	SF1	11679000	39724000	23236000	13767000	33219000	35643000	53162000	20375000	12115000	21073000	5615500	10019000	10246000	3015200	20970000	5290600	19071000	48402000	11244000	11669000	11732000	54902000
FNTB	FNTB	7045900	8290000	6830700	5100300	7666100	10893000	24141000	3389000	7087100	4174800	1969500	2330000	2159700	481560	7433500	1001800	13104000	14172000	3932900	6013800	4492200	9657600
AB1IP	APBB1IP	1969600	2518300	2644400	4650000	6917100	7934700	5199200	2220600	1807600	9588700	2563400	4702200	4020800	3348900	6566900	4072400	6787200	7773200	7913200	9796900	7624200	21489000
UBP7	USP7	19516000	21111000	18779000	13837000	32845000	27411000	38500000	12243000	13355000	14616000	6027200	11269000	6512600	4767700	15622000	6944100	24789000	24396000	13009000	12448000	14864000	27486000
DNJB1	DNAJB1	25865000	48356000	21336000	18474000	54042000	44964000	87279000	21686000	27848000	30254000	12090000	13661000	20769000	4797000	21030000	7095800	46914000	57777000	17458000	20590000	26034000	36437000
MIF	MIF	286120000	744900000	258220000	194270000	588180000	717080000	392030000	143310000	377000000	1246100	209410000	266150000	148160000	34480000	562660000	156820000	835770000	617190000	205190000	48766000	68980000	15826000
SFXN3	SFXN3	15138000	23709000	19488000	17679000	23990000	20529000	16985000	25938000	69618000	45643000	16238000	15046000	23775000	5992500	34298000	10289000	48273000	49102000	19755000	38749000	49640000	42555000
MACD1	MACROD1	9881100	3695800	3993000	5680300	6904200	10176000	1775200	3330300	20859000	9811100	3759900	4717600	6271700	1809700	10576000	3190500	11142000	7775900	7305500	13389000	3609400	26075000
PALLD	PALLD	36573000	61907000	25333000	59886000	57891000	79298000	37939000	55060000	35359000	60747000	15625000	12294000	10876000	2786200	39975000	10669000	30148000	35457000	53899000	29482000	57517000	47271000
QOR	CRYZ	20825000	54232000	25061000	28655000	41556000	15510000	29230000	20428000	90878000	38706000	18439000	33350000	32981000	11662000	114250000	17131000	17866000	79254000	40621000	24249000	37748000	117420000
SFPQ	SFPQ	134800000	158840000	59579000	98487000	163930000	167360000	168130000	61784000	37056000	80119000	20606000	45674000	52360000	18337000	75262000	32542000	157550000	147960000	63920000	89929000	103970000	157720000
PGS2	DCN	88822000	28414000	392860000	24331000	60386000	58677000	25851000	393060000	96772000	114160000	28365000	21097000	32703000	76281000	97228000	18428000	71971000	19024000	311750000	101370000	132840000	24862000
RBM25	RBM25	16489000	12623000	7647500	9545200	33955000	19481000	23562000	8922100	7122300	9422100	2332500	3633800	5813200	2966300	10594000	4143900	22247000	21487000	7911000	10368000	14408000	18978000
RENT1	UPF1	12845000	19855000	7659000	11731000	20716000	19342000	35088000	11113000	9235600	10360000	4301700	5145200	7822100	2789600	7808700	3389100	24912000	15345000	9656900	10411000	12376000	24431000
ITB4	ITGB4	14329000	16297000	14496000	8800500	10572000	28857000	15692000	21589000	13378000	11631000	4736400	8093700	4374400	8284000	11914000	5745200	17032000	10059000	6813800	8444100	10836000	18455000
HDGF	HDGF	67924000	155740000	82137000	79583000	95842000	142830000	80385000	54126000	93862000	488790000	31992000	55452000	41849000	32702000	101070000	39172000	201390000	111370000	199600000	96420000	70123000	606470000
BST1	BST1	2401800	2431000	10706000	6041600	5060700	9746000	4940800	7269300	3635000	4239500	1751700	2641800	330930	4237200	6389700	1460900	2721500	1617700	16145000	2460500	2804200	1584000
IF4A3	EIF4A3	25503000	37041000	18213000	21158000	53624000	43515000	51782000	24535000	22102000	25365000	5251700	10956000	11302000	2594200	25894000	5453400	16655000	53938000	12838000	28011000	32795000	41867000
FCGRN	FCGRT	3219900	2623000	3211800	1803400	2963300	2586600	3437300	6745000	6839500	8557800	1454000	2155400	2051300	446400	8030900	1984200	15340000	3376500	5231400	5556700	5402400	9502700
AS3MT	AS3MT	2042900	11487000	9275900	3466500	16702000	2820900	1482800	10697000	8303800	3264400	843580	1439200	2821000	5383300	3484900	1596700	7304000	7773700	1744900	3196200	3372500	11758000
A2AP	SERPINF2	16816000	30469000	33791000	9583100	16434000	14702000	23365000	33175000	15201000	13783000	8695400	15974000	5742000	11257000	10992000	9347400	15726000	17837000	18607000	8947000	10546000	29397000
JUPI1	JPT1	823490	2117500	1427900	2356100	10306000	2626500	6622900	3448900	1774000	3231800	682140	903820	775370	1204300	3818000	1207200	10107000	29817000	2743600	4437700	8984600	14837000
CHP1	CHP1	4806000	8955200	4227200	3456800	10884000	6324100	7629000	4525300	5715100	4187100	1482400	1670100	2541100	2065300	4900400	1940200	6753500	6233500	3160300	4287700	4150300	5649400
NCK1	NCK1	9545300	14538000	7692300	5803300	9100700	12835000	10571000	3258500	6172000	9670300	1533800	3708000	3527900	3086300	6721900	1009800	10069000	7493400	4582600	3663000	3670200	14114000
DAG1	DAG1	2097700	3703500	3949900	1625100	3109800	2959300	4556700	3809100	3054600	3545100	1603600	12118000	2815700	3941700	7973000	8945600	4637400	4947200	4251000	5500200	3242400	6755900
ACTN1	ACTN1	305580000	443300000	324770000	293660000	351900000	417850000	291180000	346790000	243580000	349340000	118290000	118780000	86523000	147340000	291070000	119580000	244670000	226900000	337970000	246120000	295730000	165980000
LXN	LXN	26645000	32400000	62248000	55812000	87309000	62582000	46633000	82650000	54685000	66650000	22899000	34547000	2523000	20569000	31362000	32770000	14462000	8048500	33409000	50980000	73093000	46229000
PKP3	PKP3	22036000	25921000	19999000	14791000	10382000	11265000	18150000	19109000	5989000	1156700	2589800	18154000	4208100	6590500	6726600	14238000	14409000	22610000	13649000	21425000	5490800	15754000
CO5	C5	1543400	21129000	34339000	13055000	7339700	11305000	5782000	19036000	8502900	7609400	9059200	5239300	10769000	20735000	13671000	3456500	4842300	8660300	5958800	4945000	12378000	6889200
ITIH3	ITIH3	3023900	13694000	18567000	12022000	15660000	11517000	9229500	4173100	8523000	4945500	3584700	3986400	3949600	7506000	9584600	4763400	6489500	10234000	7677900	5807900	10775000	7247400
SSRP1	SSRP1	19752000	20188000	8566500	5374900	11204000	10734000	15972000	21154000	21490000	8917900	3220500	3382000	1182600	1115800	3453500	1867000	9364000	15336000	10689000	8507300	30850000	2843600
MP2K2	MAP2K2	3918000	23765000	1417500	1443800	14315000	11626000	17324000	7477400	8789400	14620000	280970	949240	2390100	NA	8560600	3486800	11067000	11032000	5656900	5070100	8220500	7905300
ACOHC	ACO1	24162000	28974000	30698000	23268000	24452000	51864000	48696000	33870000	95506000	63884000	16276000	19483000	20589000	3505500	77645000	12195000	142150000	126960000	33200000	44550000	31522000	64718000
GOLM2	GOLM2	8206200	4066900	6634800	4309000	9510400	4692500	4915000	2046000	13996000	7904200	3772900	10801000	6350800	8532100	5465900	3596600	25034000	9880000	6118000	5293300	7132600	11532000
MARCS	MARCKS	76530000	166370000	103400000	209210000	351260000	212890000	315470000	48148000	72962000	164880000	82769000	47523000	58222000	52882000	114740000	68360000	127780000	80698000	125580000	132880000	219920000	258800000
DDX3X	DDX3X	20934000	38361000	23867000	22829000	20251000	29282000	45233000	13194000	5220200	11675000	8919000	13745000	7012400	7294200	20084000	7638400	27420000	25293000	11811000	16726000	22990000	46116000
SLTM	SLTM	2884500	2192700	1053200	4339400	8935300	3900300	10074000	3647100	2590200	1398100	633710	1807200	1666800	896730	2572000	946380	6536200	4437000	1421700	3393400	5065400	6794500
TATD1	TATDN1	5805900	10598000	3754700	10004000	8372500	7747100	8675500	4154500	7898000	3749900	1618500	3002200	4032700	1747900	4364600	1209200	6450600	10775000	3222700	5130100	7499100	3423800
RNPS1	RNPS1	5799900	9587600	4161600	5118700	12287000	10626000	16524000	3278900	5046900	6976000	2333800	3041400	2475300	1850000	2513700	2697000	5693000	11161000	3881800	6231700	7372900	11859000
FIBG	FGG	94330000	624320000	253450000	233770000	389450000	290440000	416680000	202500000	153870000	189960000	76876000	180820000	197180000	250150000	43676000	200410000	220300000	235530000	280550000	183850000	280090000	225500000
LIMA1	LIMA1	14679000	9921900	8539100	3984900	22197000	22179000	22428000	11897000	11649000	13051000	4693700	7064400	4880500	4309500	9100100	3350400	6785500	12230000	7018200	11069000	14726000	15854000
LCLT1	LCLAT1	3652900	1649400	1385300	1609600	5224700	3017800	7454000	1646200	2642400	758830	757970	650030	1378600	NA	1522700	1005300	6477500	3441200	2442800	1949800	2500200	2338200
1433E	YWHAE	197410000	653880000	237690000	393140000	771800000	670920000	566140000	197630000	300050000	133370000	102880000	250530000	186000000	203450000	214630000	144450000	472890000	564350000	232250000	223210000	385780000	596920000
CSN5	COPS5	6879200	14690000	10158000	17542000	10964000	10628000	17520000	8542100	10254000	7703100	3277800	6676200	6499200	10051000	11938000	4500400	40542000	16042000	27321000	8009400	45537000	74355000
LSS	LSS	4172600	6950200	8832000	12336000	9775800	15240000	9552800	3655700	4821900	6060000	3881000	5724700	4290600	3186900	6222100	5634900	4870800	7384600	4644900	8071700	4683700	7437200
TCRG1	TCERG1	2875700	5363100	1756800	9018700	10474000	9152300	7084600	5044900	7709300	4216600	795120	1220200	1897400	1261400	3625100	889310	7726600	5955100	2934500	2500100	2386400	12286000
TSNAX	TSNAX	12018000	20270000	9082900	14572000	26473000	20197000	35698000	7480000	12341000	11019000	3381200	7379700	7409900	2378200	16168000	4010400	13172000	25130000	12305000	8628200	13277000	22581000
P4HA1	P4HA1	36070000	33896000	15718000	37097000	57484000	25475000	55581000	21356000	39451000	19687000	15464000	8647500	14411000	9227500	6994400	8703100	37436000	56073000	12174000	15778000	29448000	35412000
SPT6H	SUPT6H	3320200	21019000	3830500	3138000	8063600	5550100	7986100	1368300	2242000	3373300	971510	3645000	3028900	1799900	3663100	933500	7969800	4679000	3311600	4027100	5661900	14224000
BAG3	BAG3	6450600	6664900	12199000	11566000	9076000	17803000	7903200	10178000	3408900	4780400	1695300	2785700	4541000	4695600	3736400	2551900	5780100	12325000	8081500	8743400	10680000	16021000
ARL1	ARL1	14553000	28360000	20144000	10678000	41886000	17411000	22514000	13804000	18025000	17999000	9936400	8835200	10219000	3833200	13047000	6640800	23987000	17760000	9196700	10322000	16239000	19974000
PSPB	SFTPB	45004000	29874000	78354000	43465000	82079000	24140000	82731000	19729000	115940000	43628000	165410000	61199000	125290000	21864000	73605000	30786000	163590000	77124000	20147000	103530000	33373000	93853000
ABHDB	ABHD11	4095300	8771300	5222500	3025100	7778000	8652900	6922600	1906100	18087000	6143000	6128700	3146500	4896000	921660	11435000	3696100	4171300	29381000	3531000	17405000	7148000	12972000
SNR40	SNRNP40	13168000	31864000	10809000	11868000	25370000	27365000	30294000	12297000	5188000	15547000	5129700	7532400	4466400	1770900	11388000	4815700	20617000	25463000	9747800	16581000	18337000	32858000
TSN4	TSPAN4	4223000	938500	2947100	1737800	1273800	7111200	7964000	5905600	1549400	2159000	1466800	1620000	1595200	698590	6452000	3039100	12035000	13728000	6785900	10209000	10152000	18616000
STAT2	STAT2	11313000	34565000	10952000	20312000	11833000	10569000	15132000	20906000	6440100	16836000	3614100	6304100	4224500	6765500	11533000	3717200	13314000	12583000	8489700	8077300	15924000	31515000
HDAC1	HDAC1	14154000	17868000	8226600	7913600	27356000	18961000	13457000	9099800	8098700	9289800	1394900	3900900	2903600	975680	7737600	2587200	15792000	20723000	7606300	10320000	11931000	25676000
UTRN	UTRN	14679000	12336000	19792000	12230000	23096000	13384000	5603400	10324000	5184200	6286900	5994400	7031300	6493300	5630900	10159000	3813500	8720800	11423000	11111000	11245000	9273300	20428000
ACAD8	ACAD8	2460000	1695100	4322900	16339000	1921200	10007000	5367200	2291400	14866000	5021800	1509200	12855000	7868500	6720600	12846000	1640000	2730800	7012100	3974100	18223000	7303100	20759000
RRAGC	RRAGC	2125400	9468200	1935300	3214200	5569700	4308600	5614700	5015600	5840200	4176800	1238400	1420400	1623500	623860	2241200	2962900	2634600	3213900	2662200	4394100	3524000	4529000
BUD31	BUD31	1885300	3801000	2739100	1420700	8297100	4862900	5021400	3826200	3242300	3646100	989950	658290	1637600	548420	3013000	338480	3718200	4980700	2677000	2743200	2967500	4006000
LAMB2	LAMB2	3134900	2698900	2509100	2763300	5323800	3242500	3435000	2919700	1617300	1911600	602910	946310	1281400	1368600	1568300	1197500	3967500	757600	3238100	2175600	1551900	1269300
XPO2	CSE1L	26019000	58158000	22644000	49213000	85625000	40251000	94856000	12220000	38923000	19046000	9352200	10324000	16344000	11334000	23357000	9177300	36061000	93876000	17192000	35107000	45690000	65154000
CRLF3	CRLF3	9078700	16312000	14209000	15331000	16369000	11731000	13163000	7840500	12006000	3720100	6031200	7461400	5846400	8921400	4933600	1988000	3377200	6597700	8494500	3270200	12789000	29836000
XPOT	XPOT	4535000	8336700	1353200	3363900	12335000	6631900	9704100	6762800	4970900	4612700	1649800	1584500	3752400	3441000	3483900	1715200	4219500	4652200	3296000	3825700	4589500	12991000
EMAL2	EML2	18005000	98526000	11670000	20056000	29029000	32154000	22575000	21172000	21683000	16807000	9762600	19500000	11696000	9852600	19957000	14642000	49609000	23867000	19917000	19738000	16942000	26880000
KCY	CMPK1	14072000	12488000	10666000	8605000	10415000	26092000	11561000	10101000	46377000	18211000	15668000	9882300	14863000	8765600	22981000	17737000	22031000	37374000	4265600	24345000	11989000	32528000
CFAI	CFI	6238600	19899000	19435000	13655000	13601000	13344000	14554000	11863000	8831900	9222200	3633800	8889600	6827800	9820400	4479500	10417000	8418200	8050700	13222000	7709100	12794000	12641000
NDUAB	NDUFA11	4500400	20288000	4911000	5591300	6528000	6657400	14129000	3527200	4581800	4217900	2165800	1337500	11655000	6551900	19952000	10115000	5847400	85573000	5462100	3338700	7024700	14513000
SC16A	SEC16A	1211900	2413800	1730700	1225500	2866900	2945500	2613400	2947600	1039000	2821200	951340	1092300	1588700	536240	6008600	1056100	4918200	8931600	1718700	6393200	3906200	8531800
HPRT	HPRT1	39063000	76933000	36354000	33271000	91188000	67815000	199130000	27173000	39893000	48390000	20399000	24484000	19151000	22396000	38921000	20029000	52128000	127810000	17315000	43654000	48167000	111850000
VATC1	ATP6V1C1	6538400	9834400	12541000	4387300	18671000	9401400	16604000	6144600	13483000	5794700	4796200	10090000	9215500	2141200	18631000	3530700	20824000	35762000	11257000	28967000	32373000	34901000
LMOD1	LMOD1	5723100	9443500	7058000	3743800	6904300	7243200	6919800	5241300	2249500	6064100	321890	2820500	1662800	843290	10995000	1174600	2195300	962770	17914000	3894100	4781000	2243000
NU205	NUP205	5752400	43994000	26778000	2099700	11270000	7916700	16839000	14968000	3169300	NA	2721900	4433400	18935000	11417000	10939000	15381000	18072000	21771000	3534700	9784800	10935000	13078000
AGAL	GLA	5783000	10157000	8701800	9055300	16498000	12635000	10354000	9494800	4267800	14151000	2912500	4055200	3702800	1857400	5495200	3118600	6373800	12010000	3119300	10793000	9095500	11031000
STAB1	STAB1	3873200	5477300	5760200	4661700	10128000	7270100	9563700	10060000	3700500	6321500	2742900	2311500	1744600	1499100	7941800	1578900	5825100	2552000	6456100	5785100	7338100	7446500
ITA5	ITGA5	2411800	13457000	6188100	15353000	26464000	13904000	11249000	8633300	10327000	7988100	3415200	2716000	3977800	16807000	2497300	2432000	7277300	8152800	6641300	6751200	10705000	19075000
ARFG3	ARFGAP3	16905000	22563000	904950	1337000	8392800	5240100	6294800	273870	15822000	1729600	2132400	1896500	1606500	43035	2875600	2918500	5411500	2726700	2392600	4065500	5802800	7413400
TAP1	TAP1	32484000	90891000	20690000	29309000	43241000	99632000	40162000	22709000	78754000	104900000	15249000	19206000	23287000	7153200	103930000	7885600	134770000	177350000	41161000	110980000	90716000	126940000
RL13A	RPL13A	4629100	3017000	2197600	1810800	10966000	10204000	7993400	8596900	24714000	10030000	2195900	2292200	3541000	1651600	17923000	1034300	9671900	10796000	5002700	13233000	12274000	21459000
CO8G	C8G	6313900	13824000	13008000	12710000	16398000	14472000	12875000	23840000	11092000	9681900	6935500	5897400	2914100	24229000	8238800	8482700	7269100	8606100	7718600	2254300	12661000	10431000
CUL4B	CUL4B	3200700	15557000	12965000	14278000	23964000	4288200	10929000	14212000	10462000	4450800	864720	7571600	5300600	2131500	2965800	4912900	13761000	7964700	24557000	3014300	11791000	11130000
SYWC	WARS1	97969000	150490000	95221000	123120000	194090000	161720000	245200000	105390000	312620000	322770000	69800000	106530000	124430000	50686000	228880000	49338000	235230000	364940000	121080000	229330000	265880000	737390000
LUM	LUM	224300000	137710000	609760000	157920000	209840000	204170000	115650000	1103600000	155150000	365330000	188900000	90392000	141550000	154640000	266040000	62522000	227310000	95971000	608080000	231720000	247920000	250400000
CO8B	C8B	10710000	19917000	23768000	16392000	26057000	11946000	13033000	22594000	7890200	11475000	7760600	10975000	5116900	15743000	15879000	8123900	14745000	4781400	10195000	8106600	17418000	23131000
H1X	H1-10	22423000	47834000	30908000	40589000	47726000	65087000	39294000	68812000	39315000	25434000	10413000	26109000	11764000	9235900	47240000	16830000	27516000	51464000	24325000	25289000	40562000	49857000
PSB7	PSMB7	17587000	40960000	15131000	15061000	43066000	27852000	29298000	9273400	8953800	16181000	6177500	11265000	4784600	6234200	16906000	5166900	46388000	47989000	10997000	12251000	9528700	18913000
CATS	CTSS	6168200	4728100	11125000	13731000	23379000	11244000	24069000	15086000	26370000	17758000	8015100	12518000	34960000	5587600	8661100	31768000	10492000	18963000	21604000	39576000	18100000	45426000
NU160	NUP160	4643200	7008200	4678900	3348200	3175900	3610300	7411000	9485000	5315500	3266100	1885000	2783700	1380700	1181100	4424100	1310700	4962800	8498500	1662600	2752000	2059900	7090100
MOXD1	MOXD1	4982600	22439000	9482100	4027200	6043900	6837700	4461200	8593300	8455200	7104900	2208700	6258400	970950	455360	12709000	2939800	2213600	6812900	13549000	2851500	4254000	4127300
ALDOC	ALDOC	53792000	118510000	57162000	82187000	113430000	166870000	197610000	38085000	98497000	51307000	39151000	35949000	37708000	29621000	64997000	31357000	108460000	102280000	88238000	45209000	64900000	129550000
ECP	RNASE3	4954700	15286000	18478000	14038000	9221300	8993800	12660000	27250000	13857000	9502400	4175100	5127300	3690000	8564400	4864000	6410100	2884000	18577000	9048000	2128800	9905700	25547000
LSG1	LSG1	1897100	5423400	2815400	1526500	9277800	3063600	8863900	19182000	5316400	2730900	1504500	10110000	1925800	1846500	3947900	1287300	4388700	3798600	7531100	4311100	3944500	5732500
TBL1R	TBL1XR1	8929900	13268000	6706300	6933200	18355000	13783000	15202000	3780900	2252600	5914900	1021400	3128300	6769900	1976300	7154700	3181000	12074000	7233000	5445500	17392000	8403100	15589000
MTDC	MTHFD2	6507900	6703600	4794800	2578300	16213000	5649000	18222000	3218100	4874100	2608700	2468400	7907500	1287900	2236000	2777900	1860600	9076400	6597400	3700100	3432900	3430200	8570600
MIME	OGN	75283000	11275000	50792000	7263800	10645000	13006000	12918000	269270000	8483900	40648000	15692000	32024000	24854000	10082000	47940000	4280100	25756000	13061000	189580000	47549000	27468000	18074000
MGST3	MGST3	70741000	61680000	44585000	25833000	94001000	130660000	72466000	61978000	63817000	151370000	63453000	79195000	78910000	8190500	217010000	29515000	167140000	215990000	100370000	157600000	99905000	101090000
CBR4	CBR4	3203000	5252900	2164000	11397000	4038900	4222800	4767000	10871000	3775000	1985500	1392300	1847300	3212400	5076900	5747400	1718500	4839500	2216100	2753700	3681300	4198700	9086100
IF4G1	EIF4G1	13503000	34706000	13108000	22780000	59836000	39480000	35324000	17174000	12824000	18829000	5693800	8773900	11795000	4932600	13495000	8599300	40142000	61683000	9640500	18879000	25002000	24512000
DHRS1	DHRS1	6982700	2703600	4993900	3783000	9560300	569790	6115600	3482200	5570500	2667500	3257000	7625700	1702700	1977000	8315500	4084900	17137000	9590100	6632200	14440000	8628900	12554000
TRA2B	TRA2B	11159000	17306000	7280500	10834000	31610000	20184000	16753000	9579600	9545200	10680000	2522600	7644000	4444100	2153200	19880000	3900200	16153000	23409000	9575100	12261000	7535000	10398000
DDAH1	DDAH1	13379000	10302000	10408000	9847400	17145000	11484000	20481000	13126000	28223000	11401000	7473000	17964000	14385000	1862200	26881000	12465000	15569000	63510000	11395000	16330000	19126000	42696000
MCM6	MCM6	7009600	40365000	7251900	3650000	22684000	17032000	33997000	12766000	16833000	13181000	6983700	8259300	10192000	4124300	14676000	8642300	8526900	26714000	11616000	10570000	10436000	11962000
BCAT2	BCAT2	8095500	6825900	9152600	6791200	26101000	8008300	5748200	5653500	19031000	11236000	3336300	24755000	9241300	7955600	24893000	4854600	12148000	27933000	10073000	22925000	6595200	23083000
RBM12	RBM12	5399600	7155700	4178800	6098300	18768000	9764400	13609000	10335000	9153400	5632100	2265800	3040100	2758300	3565800	7623700	1222400	12007000	12519000	4719100	3830400	5147900	11187000
RETST	RETSAT	3004500	3214900	1496600	4851900	5351000	9357000	6039300	3217900	2680400	2752400	1176100	1925100	1879400	973200	2712900	604230	5210800	3482100	1403900	3045900	4314600	8916100
ARRB1	ARRB1	4493000	8768300	11335000	8781200	14100000	6015600	4902100	6797400	10427000	19953000	3380500	11942000	12217000	3215300	11236000	3557300	9349300	17584000	7502500	27932000	9255900	29974000
ENDD1	ENDOD1	23993000	11859000	23473000	28825000	19296000	8305700	14795000	7377300	22500000	9701600	2432200	2018600	7815300	2689000	8911100	4620800	6278900	28596000	5106200	15684000	15053000	23793000
CILP1	CILP	1678500	4406600	6040300	2643700	4605400	8158300	4945100	4105700	12036000	6016800	3247900	348430	5543200	7300100	6594100	5027400	14759000	16559000	2680700	1688600	2711800	15041000
CALD1	CALD1	36597000	151310000	66462000	111810000	177520000	124160000	96297000	131260000	109850000	111520000	60069000	42693000	33015000	40908000	88802000	36759000	81018000	46390000	77401000	68362000	144710000	66526000
SMC4	SMC4	3747800	5526100	6192200	3591000	3507100	8055200	4337900	6116400	5819900	3360000	1506000	2598400	2146900	1986700	4554400	2264500	2306500	3397600	4224700	2335800	4084100	5669800
MAP1S	MAP1S	10479000	15194000	13029000	7452900	13635000	7205900	21733000	7533200	22495000	21059000	4581800	7345300	11993000	2950200	18189000	5786800	23984000	42041000	9476500	20812000	27326000	43660000
LAMC2	LAMC2	14572000	27698000	5474500	11983000	11055000	26300000	18999000	7408200	14498000	7712700	4102400	7078500	5699100	17308000	8339900	5243400	11893000	16679000	6942600	6910500	12320000	14476000
ABHEB	ABHD14B	34553000	29348000	40486000	23871000	37279000	29640000	32038000	44479000	74308000	36717000	25932000	34140000	30919000	14687000	90575000	27349000	54432000	37962000	74021000	47967000	64276000	124400000
HNRH1	HNRNPH1	35212000	85481000	30207000	58562000	77354000	71049000	101620000	33681000	43306000	45498000	13589000	21953000	25078000	13147000	39651000	15306000	65364000	60801000	30466000	41910000	52577000	87786000
CO9	C9	14919000	67977000	43006000	51620000	53810000	65963000	36619000	31388000	27906000	46536000	24317000	22738000	8287000	29911000	37997000	18523000	39283000	30850000	46748000	26306000	21147000	31919000
DHX15	DHX15	30333000	34252000	17378000	25994000	41179000	22733000	32076000	51342000	14877000	12529000	7692800	24672000	14685000	14822000	27034000	7007000	27289000	33209000	15260000	19669000	20921000	48640000
IDI1	IDI1	1702700	5814800	3406700	2333600	6618300	6526100	16471000	3948500	9987700	8944200	4555300	6701100	8451700	1216700	8698200	9150700	10045000	13314000	4364100	17567000	9825100	14015000
U5S1	EFTUD2	19873000	45140000	19483000	23309000	35588000	28194000	40289000	16868000	11289000	19253000	7726700	10875000	9416700	8964500	18640000	6921000	23130000	44019000	13791000	20194000	21521000	42931000
PRPS2	PRPS2	7642300	13272000	2462800	9186700	7861400	20786000	16083000	5812000	14561000	7307000	1486500	4178700	1527500	640710	5819400	2291800	8178200	14537000	7194400	7792800	7406000	11100000
GYS1	GYS1	10421000	23997000	11696000	26881000	16929000	13112000	25767000	7010200	10335000	2971400	3770500	14843000	10220000	6987900	8857800	11084000	13426000	14004000	10588000	9377300	13351000	23878000
MAPK2	MAPKAPK2	7532200	9101400	3166800	3998500	5065900	4585100	5081800	3059100	6483700	7282000	2108000	1896200	2426200	984210	4497000	889950	6278000	4164600	903820	1642000	3475200	4103500
PPGB	CTSA	7627300	9743300	17957000	21126000	31552000	18386000	36574000	20364000	18576000	28915000	9886200	16900000	13631000	13183000	15785000	10352000	111570000	47945000	14049000	63881000	30980000	45438000
RPB2	POLR2B	5627100	8567500	5778400	6729900	10841000	10917000	15145000	4502900	2039500	3475400	2618700	1957800	3368200	2224800	6505100	2212600	8908000	11292000	4251000	5621900	9147500	13631000
ATX2L	ATXN2L	4451000	8779100	5107400	5831000	15163000	9281300	8411700	8902300	1463000	7157800	2000700	3837900	2444200	1554700	4784600	2035200	10879000	11938000	4608000	3976100	8107800	9995500
XRCC5	XRCC5	99311000	157610000	70481000	86768000	122700000	134900000	134150000	53531000	84391000	78405000	39105000	49067000	40644000	13829000	89307000	24590000	111430000	179150000	62586000	55754000	47292000	99398000
KANK2	KANK2	5988400	4883100	9758500	3306500	5965900	6097000	15436000	4493100	6848200	7926300	2437200	4627600	4088900	4038100	16947000	2850200	7057200	20594000	19106000	12762000	14576000	27125000
RPAB1	POLR2E	5325300	11686000	6508200	9582900	13628000	12484000	16453000	9774700	3853800	4683900	1646300	3290000	3694400	2848200	8718400	2271000	12582000	20912000	5848400	5276900	4145400	17166000
PSMD9	PSMD9	13576000	28704000	29383000	17231000	30464000	31353000	28787000	16164000	15305000	24185000	11885000	7160500	6705700	2880600	9641000	5677200	21072000	22708000	7189900	19097000	29367000	39124000
KPCI	PRKCI	2124100	3757100	560100	2421900	3300900	3018900	6089900	720310	1356200	1594800	402430	972460	858530	233980	1662300	530350	2774300	4950100	1516300	2112900	1299200	4706300
AT1A1	ATP1A1	112690000	86585000	57623000	99949000	157210000	78353000	165260000	52066000	105130000	43614000	14340000	52109000	60553000	29191000	42658000	55074000	104810000	71148000	50455000	80183000	72960000	137190000
SODC	SOD1	4093300	10616000	4959100	2744200	6730100	11919000	7554900	3265400	5529200	4358700	2971300	2861000	1902700	2730700	3723100	2304400	4917000	4350900	6288700	4853700	3688400	8460400
GOLI4	GOLIM4	8872300	8393100	9676600	32401000	33765000	23308000	22343000	23562000	20752000	16518000	6595000	5568200	11613000	10396000	6690000	6648500	18110000	32621000	13664000	9714700	15405000	10236000
TCPE	CCT5	131120000	178320000	77223000	110450000	152280000	154020000	197540000	57102000	67840000	87408000	38417000	100420000	47031000	14898000	85459000	31478000	137320000	183280000	98539000	58983000	101460000	150310000
CHD4	CHD4	20932000	22648000	12195000	16389000	22726000	17557000	30222000	7452800	14610000	6870300	7210500	5705000	7585100	4465100	14228000	4228100	18568000	25117000	10186000	13695000	14050000	24240000
FBLI1	FBLIM1	8864400	10185000	6917500	9784600	36432000	22139000	10767000	16447000	10963000	10195000	4387900	6195300	1945800	1840900	16642000	3329300	19396000	8903600	19216000	5229400	19895000	10114000
TWF1	TWF1	20221000	23924000	13315000	13212000	32460000	25579000	30957000	14160000	20262000	17804000	8644000	6938800	6576700	4876700	10215000	10322000	16873000	18052000	10250000	8997100	24632000	33489000
JIP4	SPAG9	7080400	7834300	5949100	4693300	3765700	10489000	6248800	4597900	8731300	12963000	4510000	4752700	6292100	1304700	10415000	3564600	17493000	21646000	4337500	9032600	10344000	20750000
NRP1	NRP1	2754500	7213000	8274800	6256700	10021000	5359800	4932000	6207100	13015000	12267000	4064400	5276300	3152800	2754900	16795000	1885700	15317000	18867000	10729000	9656500	10153000	13156000
GLU2B	PRKCSH	153070000	217950000	89893000	166950000	220560000	179340000	253880000	120470000	155600000	142520000	50269000	87510000	42625000	32805000	122300000	65258000	197610000	200680000	94389000	98274000	144260000	165870000
TENS1	TNS1	21074000	12097000	13773000	7893100	24675000	14593000	7348000	17792000	6073000	5337700	6552400	11413000	17904000	23194000	46755000	4795700	9397400	74502000	41009000	19742000	22764000	30443000
ALDOA	ALDOA	682570000	823280000	657300000	1184100000	1935700000	1304700000	2067200000	695770000	998100000	774530000	558910000	471820000	670640000	604720000	620140000	489820000	809500000	1259800000	716270000	481430000	920120000	1305800000
THRB	F2	29862000	72848000	62671000	66228000	92944000	85454000	53436000	85488000	53568000	30598000	38322000	54852000	34566000	102110000	33897000	22352000	29648000	36446000	44841000	36338000	52432000	57098000
PSB8	PSMB8	19070000	44709000	44176000	47255000	46068000	79927000	37708000	20918000	80390000	81762000	21335000	25298000	36487000	28850000	87085000	26283000	74585000	102640000	54780000	65122000	86175000	139870000
LYPL1	LYPLAL1	4452900	19374000	5451700	16862000	7122700	7649300	7415200	10583000	6147000	3949200	4562500	5059200	5728900	2430400	7121000	2012100	9778400	10468000	7510200	8585700	7277500	9557300
ARLY	ASL	2291400	39185000	4791400	1973900	28677000	2011600	1267500	8292300	17615000	3627400	2574600	9283600	8398200	2159900	3693200	5389000	9203700	12738000	3271000	8149200	2524500	12521000
MAPK3	MAPKAPK3	364800	1617700	1579400	766790	1432800	213780	2019200	482800	909200	1976600	333660	766040	562670	803670	1116700	477420	2273500	3382000	1707000	1888000	970850	5544000
S10AC	S100A12	9316600	29379000	123740000	114410000	27021000	17244000	47801000	5881600	776080	8539900	5090800	16766000	4858500	144890000	2149600	16476000	10367000	2814200	16152000	16419000	9544100	16891000
CAB45	SDF4	5154800	7028000	10916000	11680000	9624100	3812100	12249000	15307000	6521500	5918300	5276400	4869100	4556400	6937400	6658600	4176200	12788000	14621000	2623200	2992900	5314400	3532400
SF3B3	SF3B3	28156000	32405000	26907000	29619000	58118000	52812000	67046000	29250000	25613000	28730000	9547200	15638000	15844000	4747300	16723000	12433000	26953000	67384000	14352000	36597000	28556000	68564000
EPCAM	EPCAM	19431000	18840000	9861800	18127000	93183000	32924000	47938000	8551500	25619000	12441000	12785000	19885000	25328000	7960400	21868000	14408000	134520000	245600000	16966000	38924000	13643000	74097000
EHD1	EHD1	25484000	36871000	23122000	13099000	26954000	24337000	21554000	22038000	31007000	50597000	9969200	18195000	25055000	5717100	66619000	12352000	31680000	41656000	41854000	32786000	44561000	103690000
TIM13	TIMM13	9300900	16463000	9646800	12830000	43930000	22753000	60876000	5574900	30022000	15213000	3958300	4939200	8614000	3599800	15803000	5645500	19280000	31392000	6346300	13981000	11458000	38123000
CC124	CCDC124	2203500	5243500	1802200	3392000	6374700	5518800	12034000	846550	4330300	3259700	1046400	1196600	2329100	418150	1256300	560100	5579100	5917000	1352500	3457600	3957300	8339900
ODBA	BCKDHA	8784000	3233600	6836100	3992100	9173000	6216200	5694500	4138200	5333800	6146300	1705500	8141900	4987600	909140	11641000	2112400	14628000	25581000	5139400	14099000	9474700	18125000
MICU2	MICU2	1250300	1245000	1557500	1621200	2041400	1863600	1353100	1369200	4129000	2072000	1107400	3467400	1035200	312420	4771800	685250	3254100	5697600	990250	3493100	2054100	6965400
CPSF3	CPSF3	3094900	8293600	3106400	7744300	9119700	5971300	11651000	2727600	3307800	3521200	1460300	1885700	2918300	3659200	3703400	2699100	8593400	9503200	2209700	4131600	4105000	7778700
TOM40	TOMM40	29197000	85259000	18542000	30941000	73551000	36326000	88085000	20857000	17188000	22197000	11026000	14322000	8503000	7966500	19351000	4542300	93282000	103330000	18870000	39942000	29852000	50008000
BDH	BDH1	3400600	6619400	3495200	3898500	4932000	3254100	5212200	6220200	3571400	4595900	1112500	4253100	2404700	2591000	2398800	1515500	5109200	2085700	1711300	1784100	3190800	6285000
LIN7C	LIN7C	6989500	9232600	4199700	4787300	10661000	11812000	13526000	4331200	5597600	5106600	3323400	4584900	3401000	1172200	5024800	2155900	10080000	10293000	3058500	3592100	5589000	8921400
MMP9	MMP9	5504800	9188900	28645000	26603000	10636000	7483000	15710000	6203500	3027500	6764800	1137600	6099500	2044000	52778000	2162900	7895800	8511900	8466700	5786700	7392000	7116200	7413500
SRSF6	SRSF6	4740100	10692000	4494400	5101600	17306000	11697000	20544000	6731000	5564200	5994200	2140700	5893900	4575300	2205100	6138500	2410800	15035000	15456000	5630500	7677100	7277800	7615600
IKIP	IKBIP	2144500	8421300	3837200	8663900	14710000	7637900	7167900	9440200	6582500	6298200	3109700	3103300	1846700	5086400	3097200	2604000	14390000	6443000	2744000	3112300	7172100	5828400
RIGI	RIGI	1785500	1519900	19172000	5548900	9256100	1455000	2879600	15412000	7610700	1180500	7141600	708120	1647200	3011700	1033400	2675300	2609200	5136600	2757200	1882300	3229300	5512000
AMRP	LRPAP1	3014800	21204000	9013900	14374000	19338000	15507000	11604000	12832000	14269000	13783000	4795500	7493000	5401500	3515300	6537800	1220300	18838000	7217800	6394000	10237000	9828900	13677000
CATC	CTSC	36080000	38909000	52115000	37734000	75401000	55005000	85239000	48049000	100880000	71809000	13879000	24822000	19125000	23061000	85234000	31521000	132340000	173670000	49014000	80263000	110190000	222640000
PRP31	PRPF31	15391000	22980000	8054700	12274000	15585000	16180000	18901000	10513000	8234600	11686000	3289800	4626800	8263300	3292600	12495000	3771500	14750000	17725000	5473700	8245600	11773000	24667000
K1C10	KRT10	51277000	58598000	33321000	30518000	82069000	43798000	42646000	303550000	30671000	32731000	31978000	282250000	77309000	12219000	69300000	9094900	35780000	23767000	32036000	38987000	18957000	50068000
MAT2B	MAT2B	9414400	13786000	6888600	15434000	21754000	19473000	32998000	75244000	9004700	14013000	22433000	6034100	9640200	31946000	12597000	6110300	23902000	21252000	11357000	10332000	18685000	27721000
S10AA	S100A10	27164000	26170000	38974000	23183000	31006000	72419000	35190000	61320000	127960000	114500000	37349000	23254000	36583000	18113000	62837000	27644000	119150000	77500000	33598000	45267000	59459000	53750000
HYES	EPHX2	2919800	13439000	1549000	1526700	7501000	10608000	12507000	3031300	6184400	3428900	3295700	3512100	1123600	215980	3494700	982220	9278700	10914000	4093400	4696800	4233200	5813700
ITAV	ITGAV	14725000	50131000	16177000	19042000	22506000	32417000	28154000	37692000	32194000	13002000	8801200	8238100	5408000	21078000	27409000	8644200	27742000	21892000	14538000	12192000	23020000	30762000
FA9	F9	5459800	8167100	12264000	3799500	7359100	5082700	2036000	14789000	3614900	3267400	1575200	5716400	2949700	2406300	5234100	3665700	8105300	2890400	5089400	12583000	5947900	5023600
RUVB1	RUVBL1	48247000	47228000	78263000	40898000	76947000	38414000	132340000	20638000	36653000	34030000	7465800	16284000	17980000	6282800	68729000	15480000	35151000	139230000	32798000	49882000	30343000	67313000
RTRAF	RTRAF	39295000	48111000	27249000	30546000	44197000	59605000	62796000	34106000	31252000	35263000	12565000	15783000	13182000	8173500	31890000	14690000	61176000	59244000	21615000	23975000	32942000	37660000
CPNE3	CPNE3	38343000	40802000	33862000	33468000	70161000	74561000	81327000	27932000	44073000	33332000	14895000	18365000	19829000	12581000	32029000	17331000	51909000	48403000	37528000	33055000	46793000	52550000
FA98B	FAM98B	21344000	24210000	14758000	24238000	33057000	29139000	31292000	20663000	14801000	18713000	6300000	12203000	11325000	7142500	18990000	7462300	34440000	16886000	18782000	14691000	21554000	26384000
PSPC1	PSPC1	15728000	41824000	11786000	17079000	39544000	31004000	64195000	12627000	7629000	14317000	4993200	9591000	10733000	3417700	24192000	7128500	32569000	55281000	12363000	16691000	26357000	45068000
TGT	QTRT1	1765200	3689500	2871200	5454600	7284400	6905200	7878300	2487200	2785200	4183100	1397100	1256800	1490200	NA	2828500	847160	2831300	6470800	1879600	2017900	4880000	3414300
THY1	THY1	13612000	55317000	37049000	20611000	59694000	50778000	34306000	54678000	44911000	47070000	22053000	22885000	2868100	7748900	66304000	9237800	27015000	19516000	37515000	9367800	48792000	11907000
CO6A3	COL6A3	65057000	60729000	273760000	71529000	113320000	43913000	45488000	95644000	41236000	NA	33209000	27497000	41683000	67771000	71993000	25095000	89998000	35110000	131190000	123350000	101010000	101130000
ILF2	ILF2	56038000	106670000	51224000	72607000	123140000	102750000	135700000	73815000	66146000	49018000	21902000	36941000	32138000	19563000	84854000	29709000	88097000	135280000	30231000	66688000	75233000	99523000
PIPNB	PITPNB	16209000	43843000	16798000	20677000	33615000	40235000	76211000	19053000	30626000	30735000	6750300	7195300	7882000	6153500	19062000	8276000	29702000	61877000	14873000	16493000	19539000	49481000
SP16H	SUPT16H	10439000	21866000	9727100	6523800	7753100	7557400	13288000	2071100	3644700	3111700	4594900	10008000	7728000	7451600	2501700	5538900	3621100	9614300	3334000	7659500	2143400	20780000
NNMT	NNMT	41781000	168300000	124290000	99826000	99841000	147500000	89311000	222240000	132110000	145520000	72145000	96306000	22488000	23314000	143740000	31227000	95074000	58964000	58170000	33454000	122860000	115080000
NU153	NUP153	2333200	3682000	2965000	5262200	6241900	8494300	7361900	14068000	2334100	5450200	2026500	2143000	988380	1327300	4465500	1290100	8502900	9113700	2082500	3746800	5625200	9318500
RS17	RPS17	15571000	51371000	6352200	7086400	59014000	99175000	95359000	61601000	116190000	53452000	25991000	29035000	33425000	13419000	89085000	20696000	124770000	180510000	15604000	53332000	116610000	172910000
DMBT1	DMBT1	2728700	826720	18077000	10102000	13976000	3627800	6686600	5723600	14715000	2232700	3105400	24489000	7167600	8519400	32849000	10851000	37030000	2378200	2980700	2673800	2865500	11162000
NDRG2	NDRG2	15875000	3413100	14711000	3882300	5894700	7146200	21948000	4321900	5239300	9912900	2262700	3665700	5917500	1003900	8896400	3202600	2769600	5933300	16359000	7630700	7790100	8962900
BCLF1	BCLAF1	11421000	16798000	7513000	10902000	21012000	11665000	17530000	8823100	5116500	10718000	2060800	4294300	4781400	553880	10531000	3897200	16916000	27529000	6067000	10017000	11487000	8906700
STAM2	STAM2	7264700	10767000	5486800	4002700	14692000	6501500	11968000	12600000	9215100	5164000	3954500	6970600	4530600	2685000	4637800	2111500	10908000	9606000	3079400	3934400	7272400	11239000
CISY	CS	98380000	135760000	74385000	67275000	119550000	121630000	148010000	61349000	178690000	79322000	63513000	87331000	69675000	25925000	130440000	31254000	141600000	301150000	78509000	176020000	168120000	641920000
GNA1	GNPNAT1	3813000	2566300	1953500	1660400	3915700	1637900	3782200	5475900	17314000	4138000	1124100	1971200	1557800	1371900	900870	1268100	8585900	12422000	1255100	3008200	2598800	7656600
RS15A	RPS15A	9331500	12745000	6034500	15063000	24350000	24877000	19937000	16078000	15509000	13018000	3475200	6279200	10276000	2519800	10113000	3356000	15815000	12904000	10591000	8001300	14233000	23711000
ROA1	HNRNPA1	91261000	260550000	102180000	101060000	111040000	249460000	174660000	89880000	73162000	124880000	38580000	51357000	53724000	13364000	136370000	51903000	207490000	271870000	76632000	97672000	139760000	39898000
APOA2	APOA2	2374600	5484900	28084000	12447000	5384700	7959400	7329200	13452000	7312700	NA	13327000	20846000	16713000	25089000	10629000	33151000	19420000	9326400	20195000	7427900	16463000	16568000
SQSTM	SQSTM1	17227000	21396000	8346500	10017000	27541000	23822000	15719000	10780000	7652600	19067000	3727500	5453500	4264300	6454100	12177000	3298800	13230000	22028000	8967200	11563000	17619000	22050000
ABCBA	ABCB10	113160	5994700	4593900	7707200	1465300	1170200	2905900	13076000	1019100	373320	209750	586330	421520	100280	837210	118910	3603200	683580	248430	759950	576910	2127800
CAV1	CAV1	77419000	9871900	99790000	32494000	44700000	45285000	13710000	66985000	29530000	45889000	16713000	36646000	79528000	13318000	186810000	21199000	35879000	75693000	152680000	229360000	75677000	23227000
PFKAM	PFKM	6999600	15408000	7752300	19272000	25353000	12313000	12957000	7114900	14887000	7061500	4015600	5200600	5807900	3449400	9854000	5372700	15573000	9677500	9804000	8780500	10972000	14897000
SF3B6	SF3B6	9575900	22447000	11788000	11309000	14405000	11824000	29749000	8743000	5794700	11116000	4418200	9544800	4873600	2625600	15362000	5023600	16371000	29411000	8918700	12855000	4001100	9884600
TCPA	TCP1	58037000	105920000	38173000	46048000	89222000	81059000	141080000	38837000	56682000	54815000	23371000	24809000	35971000	10608000	41168000	22742000	83124000	104790000	43447000	39313000	42353000	116860000
PP1R7	PPP1R7	104740000	132950000	74275000	63490000	70086000	103500000	64788000	127730000	58566000	102360000	20661000	43342000	51625000	21142000	87330000	31548000	46649000	33602000	126930000	64974000	82000000	97175000
TERA	VCP	204160000	365770000	238510000	199660000	248750000	460270000	667270000	226210000	229290000	298330000	160880000	205570000	96321000	66908000	315720000	106730000	315510000	346750000	198690000	157870000	194490000	367960000
CTNB1	CTNNB1	46488000	37616000	21831000	26038000	69547000	58965000	61619000	22381000	13067000	24217000	9492900	18155000	23819000	6821500	34153000	18277000	31115000	79206000	23124000	41124000	32920000	48568000
ALBU	ALB	21671000000	29699000000	38383000000	20757000000	15645000000	16547000000	13448000000	43221000000	25843000000	27629000000	18421000000	13020000000	11409000000	17936000000	23108000000	15234000000	11633000000	9098600000	25653000000	8876300000	16097000000	9902900000
HEMO	HPX	439680000	942470000	1139600000	603240000	319410000	703680000	805740000	916680000	518230000	735790000	412410000	504910000	416470000	526750000	762890000	405510000	351840000	331580000	735020000	301120000	405290000	478220000
TOM22	TOMM22	20432000	49576000	23285000	28388000	54542000	30573000	56343000	20889000	16838000	20462000	12030000	16779000	12671000	7169000	31620000	8946500	43870000	49698000	19855000	32269000	19073000	41900000
EI2BG	EIF2B3	5640300	11031000	4068900	5431900	13073000	10771000	22349000	7074600	4928500	5185300	3659100	3191100	14697000	2185700	8043400	3005200	10515000	7162500	5212900	7643300	9157900	8608800
CO4A1	COL4A1	1233600	8914400	3523000	4793600	20443000	14414000	9098500	10648000	2045700	NA	776660	1197700	2321600	1297400	2424500	1444700	12586000	13146000	2589900	6312500	6356400	12911000
VDAC3	VDAC3	61060000	83548000	47892000	62498000	195990000	145600000	129200000	66188000	41790000	83251000	34561000	56319000	76205000	16910000	81473000	19402000	82160000	120560000	60755000	86246000	74471000	95175000
RHOC	RHOC	12022000	11441000	9479000	11062000	21640000	22717000	16002000	9858100	55194000	18633000	7891100	5688000	12309000	12552000	18553000	3104900	25451000	58913000	9503300	23308000	31456000	37381000
HEBP2	HEBP2	31646000	25310000	25639000	34808000	28702000	30438000	43746000	14167000	19918000	18203000	12841000	17226000	13911000	10897000	36493000	15450000	41207000	21967000	20107000	11176000	20814000	15360000
TENS3	TNS3	7091000	9961700	12801000	10102000	17518000	17616000	15154000	12694000	10908000	13294000	10822000	14794000	10421000	4982300	40459000	8223900	12636000	33965000	22049000	25301000	20585000	39730000
HDHD5	HDHD5	7890500	14094000	5757200	4099300	22252000	30085000	24183000	11783000	15980000	1545900	6670500	5962800	5606100	2543100	15450000	2992300	12714000	30131000	7585200	9655200	5465700	18940000
EMIL1	EMILIN1	11600000	4298900	18426000	7128600	23082000	4440600	11437000	9246700	2518900	4028100	2499200	6911500	9247900	5265800	7382600	6879200	4407700	2240000	22155000	5788300	8078400	18066000
IF5	EIF5	15433000	40654000	17707000	19056000	45613000	42153000	70821000	23190000	22588000	29754000	10196000	12375000	10323000	5734800	23183000	12087000	50197000	38969000	14199000	23511000	26985000	43024000
STK4	STK4	3651700	3884000	4759000	3443700	3183600	5046300	4704100	3733600	4923900	7125400	1836500	2223100	4557100	1162000	7044400	2496000	4730700	7879500	10883000	8294700	9570700	11608000
FBLN4	EFEMP2	9888900	15876000	16234000	23995000	20053000	29138000	12912000	33860000	14000000	9579000	14321000	7175900	3049000	2772000	33183000	4076400	7141700	17104000	38320000	14710000	13159000	12003000
IMA4	KPNA3	5370800	10630000	4433900	3046700	11171000	8301900	13743000	5015300	5472600	6867900	1867700	3068700	860000	1268300	7002800	1195300	9399200	16312000	2278800	5325600	6184300	5538700
PDS5B	PDS5B	7046900	10402000	7874000	7254700	5058200	8790800	9829500	7836900	3343500	6337700	1614100	1889800	1433500	5939600	7507500	2277600	7604400	7181500	9911000	5049300	7956200	7408800
FKB10	FKBP10	17649000	39631000	20773000	26310000	60724000	25466000	22582000	56899000	20299000	20894000	13781000	7763700	11605000	11236000	13918000	9747100	85434000	20883000	15745000	27369000	16602000	42774000
TCEA1	TCEA1	6366600	7572400	3727800	2459100	28075000	18514000	17444000	5112100	8891200	8897700	2054700	3865600	4355000	247190	10849000	1483000	15195000	15997000	3839800	5031000	5651000	18791000
SYLC	LARS1	27321000	25022000	18892000	24270000	29120000	21232000	44277000	21490000	20202000	30991000	8981400	13284000	6238100	4359800	16010000	5959800	37582000	30077000	16609000	6875500	20801000	31385000
QCR6	UQCRH	6016100	9189400	7344000	7079800	6369700	6483200	9123200	874460	9615300	12486000	3994200	5294200	6035000	2497100	10195000	5367200	6825700	7039400	5723300	5125000	8870100	47332000
EXOC5	EXOC5	2317400	2630400	3915800	2905900	4332900	4667500	12327000	2801100	3367200	12232000	4278200	4501600	4121400	4269200	5838300	4028700	9163800	4794500	5279800	7713800	8116600	15556000
S2512	SLC25A12	17126000	24661000	16462000	10735000	21464000	22752000	20488000	7057500	9967300	17699000	3674400	6645300	4862200	3022200	19911000	6429000	21000000	19083000	10371000	15458000	6064700	21732000
CD180	CD180	1197500	895490	2613500	1506900	2172400	2378200	1807100	2221700	4116200	3474600	1141000	1543200	875240	1394300	2351100	1430400	2860500	3237700	2904900	3636900	5239300	4224000
TALDO	TALDO1	81246000	110310000	124710000	98777000	409260000	206940000	174720000	82630000	128780000	121150000	56308000	76468000	63012000	99264000	119480000	54858000	163650000	116700000	104590000	99377000	138150000	177620000
SAHH	AHCY	118530000	101000000	93118000	90157000	210050000	157240000	158880000	76694000	188000000	34878000	37093000	49525000	41344000	36345000	80262000	34668000	96310000	250310000	67133000	66010000	87274000	116670000
ITIH2	ITIH2	65076000	84864000	115730000	64656000	38101000	64924000	26645000	113050000	75629000	52314000	45578000	43765000	47589000	37254000	40004000	36230000	39316000	67341000	38260000	30511000	73535000	48597000
MGLL	MGLL	6856000	11555000	6428400	3458000	3774600	12812000	9897700	6577500	16876000	6726500	4026900	3835700	7151900	1639200	14214000	6929500	12291000	5621600	7433700	14797000	6403000	51328000
IF4A2	EIF4A2	37859000	29225000	14526000	23948000	36395000	50008000	47281000	34634000	30568000	22025000	7955100	8119800	11792000	4360600	24074000	16815000	39531000	41462000	24799000	26862000	35509000	29371000
LANC1	LANCL1	38494000	35089000	24427000	19922000	34538000	29989000	43934000	12433000	16431000	24744000	10189000	9804400	12134000	5748100	26573000	6874500	19725000	42180000	28977000	27688000	16462000	34604000
RAE1L	RAE1	9032500	8060400	7613300	10202000	28008000	14738000	29345000	7258300	5713900	11913000	4935400	5998900	4988500	2602600	7246200	3859000	21354000	14766000	7300000	10002000	12014000	22297000
C4BPA	C4BPA	17385000	80665000	82070000	48420000	133940000	57947000	65052000	77398000	23312000	29694000	17040000	89021000	29273000	68434000	36089000	67614000	42138000	50791000	44902000	61568000	47675000	57494000
LSM2	LSM2	36535000	53481000	25206000	38831000	58864000	48043000	76664000	15677000	24332000	47087000	9464700	20710000	17910000	11307000	33984000	13603000	54464000	52226000	24285000	22000000	32632000	53455000
RM09	MRPL9	7333000	25792000	14087000	8751100	23259000	10733000	1651500	3016200	5264800	10311000	590320	3444100	1681100	2420500	1791600	1364600	5074700	7931500	1871300	2629100	2962700	8738200
F162A	FAM162A	8509800	13021000	2613500	13871000	15568000	17284000	16284000	5327700	9208200	5147600	7433000	3445900	3931700	624110	10210000	1860900	15924000	14960000	4013500	10480000	4692100	17388000
TCPB	CCT2	77607000	328480000	161650000	170020000	567240000	341880000	217310000	98389000	380050000	45418000	99952000	94895000	119890000	101140000	114980000	80959000	353670000	175100000	103640000	164800000	179360000	306590000
PLXB2	PLXNB2	11816000	16244000	8533000	8456600	12389000	14306000	9270700	3028600	5918900	8127400	2890300	3806900	4187000	1350300	10863000	2729100	12133000	15136000	7553700	11845000	8941300	3911900
C163A	CD163	8608500	18897000	34131000	14351000	47923000	49511000	38885000	39625000	43876000	72163000	16082000	42739000	10958000	15542000	39586000	11195000	80046000	47597000	34313000	58680000	50935000	128530000
SYYC	YARS1	20250000	48964000	20374000	27779000	82167000	51204000	30837000	26176000	43914000	10677000	12328000	29896000	10799000	9567700	25318000	11445000	42314000	44904000	16197000	25875000	34208000	46665000
SDF2	SDF2	3235100	4946400	1250300	3135600	7247700	4503400	7244100	1155200	1990800	1973100	139180	466500	487330	216840	1316600	328040	7117900	9512000	1225200	2617700	3852200	7475100
RU2A	SNRPA1	23170000	33425000	16366000	30236000	58350000	38058000	60701000	14783000	16190000	22805000	7770700	11343000	12228000	6957700	24678000	9687800	34102000	59076000	13938000	28454000	24107000	54238000
GBG5	GNG5	22033000	19637000	17091000	1284800	42896000	4275600	56444000	18266000	47443000	50109000	19872000	12661000	9412900	2896200	17371000	683690	42048000	97659000	24012000	37278000	40994000	68066000
A1AG2	ORM2	9353400	25836000	17337000	18707000	36598000	34001000	18248000	8369500	10365000	10747000	7802900	10824000	12122000	14827000	11385000	13675000	8130300	13840000	9327700	16072000	23895000	36516000
RFA3	RPA3	15110000	67330000	14678000	14430000	33863000	31027000	23818000	14405000	23646000	19452000	7653900	14322000	6250600	5606200	19720000	6790100	31124000	37185000	12629000	14913000	16959000	38075000
AEBP1	AEBP1	18879000	53458000	19346000	78915000	35229000	48627000	35753000	59241000	36733000	16306000	27193000	8427600	4139400	168240000	36954000	7813900	11475000	6488900	18943000	11504000	18134000	17765000
HDGR2	HDGFL2	5199300	11932000	6667300	9192400	13890000	10724000	10794000	5536000	9938800	6777200	1445200	4850700	3435300	2229800	5629300	2955000	9228700	13049000	5713800	6178400	8594200	7672700
CSK2B	CSNK2B	12017000	36124000	12287000	16637000	23879000	24962000	34855000	5961900	12834000	14839000	4646400	7372000	8528200	5777500	14494000	6143700	26230000	31474000	10877000	18048000	12558000	23943000
XPO5	XPO5	3471700	8761600	6578200	4712800	9374800	7525200	14483000	7756200	6619900	4858900	1740600	2970700	1181500	2026400	12500000	2403000	8251600	5373000	2688100	3017700	4292400	16416000
DC1L1	DYNC1LI1	1347700	5689000	6418300	7246400	26847000	17383000	19093000	4173400	10838000	6549100	3777300	2338700	5260000	1896200	5683100	2167000	17715000	9275500	8915800	5659700	8713500	15844000
LSM1	LSM1	2156300	2614300	3324800	1456700	1566900	1952800	3626500	6197700	754370	2978900	1224700	1719800	1995700	1123200	1369900	1377900	2648000	2549900	2161000	2291100	2251500	NA
TKFC	TKFC	46729000	41666000	14370000	13279000	44241000	38830000	29717000	11086000	24020000	14955000	5373900	6918700	10827000	4413100	40202000	12177000	39713000	47947000	19289000	13015000	19711000	26277000
BIG1	ARFGEF1	4000500	443610	4135600	1091100	24561000	8750900	6910700	4433700	7319300	804220	1312900	3367300	786040	1429900	5258200	1384900	5570700	9756300	2688400	2927900	4440600	17453000
NCKP1	NCKAP1	27406000	18366000	18189000	8991300	22200000	23901000	19982000	18637000	10348000	12630000	8999500	11846000	9277800	8753600	21529000	6448100	15764000	20457000	8968400	15911000	13696000	22763000
TXTP	SLC25A1	21831000	18786000	14052000	14518000	37243000	51769000	65704000	15583000	24186000	18368000	8069800	10863000	12037000	3048300	27740000	11195000	32032000	33768000	19610000	20016000	17546000	46288000
LIS1	PAFAH1B1	24971000	35578000	22699000	42096000	77598000	54229000	39942000	27298000	45096000	26997000	12387000	19537000	19087000	16772000	29721000	17351000	38300000	35097000	30569000	24459000	39123000	31292000
NONO	NONO	58403000	107880000	58360000	64785000	129470000	154080000	141590000	33210000	48746000	51620000	17209000	30326000	34129000	14556000	49243000	28314000	109660000	131780000	59436000	71705000	92324000	150970000
BPHL	BPHL	6965200	7735000	2888300	1975200	2707000	3544400	6432400	1678500	15259000	4173100	3798500	4984500	2832500	257540	15734000	1061100	10741000	10613000	2562900	3605400	563450	11069000
ITIH1	ITIH1	38753000	89850000	114100000	92761000	91589000	63700000	48077000	96919000	88344000	52910000	38803000	29291000	60187000	79534000	26600000	38344000	31833000	29709000	81290000	19429000	77406000	103400000
LANC2	LANCL2	6387600	8832100	7353200	3923100	8297600	7419800	14114000	7531400	8962200	5555000	946090	3963700	2234300	2615400	4276700	3844100	9139800	10571000	4813200	3344800	6766900	9095600
PSMD8	PSMD8	20160000	44049000	17589000	19586000	29678000	36762000	56883000	16702000	32952000	14121000	10420000	4749000	9520500	6451600	23718000	10338000	53609000	43308000	17556000	9540600	32649000	18932000
TCPZ	CCT6A	62177000	158070000	39702000	55040000	111040000	97171000	167190000	50699000	69017000	73556000	29087000	31496000	41168000	16348000	49453000	27879000	109680000	123340000	51081000	57793000	85491000	118340000
NCALD	NCALD	5174000	30721000	7542800	7881800	2591000	4125700	4721500	2595700	5004500	3234600	1808700	1488400	4710400	436690	9777800	1091100	8791100	1552300	11520000	6608500	5047200	16883000
ODO2	DLST	32017000	42020000	16223000	16989000	46859000	70354000	36804000	16093000	63024000	52269000	22110000	28131000	16941000	8698200	70321000	9037000	88412000	93820000	38115000	80549000	49684000	90994000
S10AB	S100A11	194790000	218440000	169690000	303720000	167880000	794170000	499750000	80582000	238480000	5320400	65422000	182930000	181890000	121120000	323330000	100560000	391330000	401650000	131000000	270970000	180220000	303580000
SRSF7	SRSF7	40212000	67065000	33446000	39468000	34690000	72276000	87307000	40356000	40974000	43797000	15582000	20722000	12320000	6521000	34490000	18708000	44981000	77854000	30467000	34218000	41594000	72797000
CAD13	CDH13	12368000	8606700	7158000	17398000	11325000	21151000	11476000	7078700	4320700	1718400	4197400	1271400	8588700	1812300	16838000	2560700	11450000	11718000	24275000	10497000	7101200	8899600
ICAM1	ICAM1	18019000	145780000	28611000	49744000	51984000	34956000	26601000	44929000	147200000	49097000	15055000	27202000	34552000	31726000	52119000	11922000	74416000	175560000	49975000	65141000	36509000	257010000
HOOK3	HOOK3	5268700	6417800	5289100	7601500	6443900	10087000	10808000	8062100	5823700	1509100	2260400	5178400	3133200	5370900	4665000	3484400	6675500	5918600	5532100	2209600	8952100	10936000
ORN	REXO2	4583500	4089800	2632300	9434200	14811000	15348000	5965700	6046500	5368300	6394300	1767400	3141000	3767900	1215400	7403100	2689700	7585300	8645100	5447700	5789400	9610400	6342000
HDAC2	HDAC2	5866800	7415100	4513800	10713000	7996700	12064000	16560000	3143900	8707000	3617000	1952700	66729	2812600	2486800	4023600	1340900	10280000	15415000	3998100	6765900	8113800	9981300
STRN4	STRN4	901420	9365000	2026400	1848900	6132200	1052400	5468300	2294100	3744800	1195100	1042400	1248900	1356100	213530	3035100	1229500	4902100	4545300	2450100	3391300	1601500	4835000
MVD1	MVD	31145000	40241000	34120000	21466000	9361800	11380000	21913000	12963000	11432000	15600000	21001000	31692000	6594500	11584000	25926000	5264800	13579000	22061000	15843000	11688000	5529300	20668000
ELMO1	ELMO1	4674200	4337000	7136300	3764000	6348100	9410400	5497600	6386400	11788000	11031000	2993100	4407100	6703900	2022800	9107200	4025700	5478800	6013100	10278000	10158000	15435000	22274000
ZC3HE	ZC3H14	2181000	4936300	4847800	3029600	14918000	5963600	4911300	389830	8428700	3662200	993020	2613100	1371300	1791300	3055400	2220900	3764200	7852100	3298300	3132000	1477200	5623900
FAHD1	FAHD1	16308000	9792000	9101400	5538700	17713000	16680000	21721000	11678000	47358000	16966000	9796600	18322000	15420000	1023600	26611000	4721700	27224000	33380000	11983000	28939000	12638000	23142000
THIK	ACAA1	22833000	10817000	14116000	9930400	38734000	27468000	32115000	13907000	25390000	45313000	16254000	16823000	17817000	5612500	26162000	11570000	77553000	39459000	13415000	49722000	29309000	59838000
VAMP7	VAMP7	1106400	4976000	1693900	1235900	2455100	1638300	5448800	2827600	2308600	1740500	304180	2347600	661030	748250	1615600	1112800	1728900	2391500	1593300	1183200	1610200	6285600
ADRO	FDXR	18312000	16918000	8897700	9409200	21751000	27164000	14663000	10819000	9839400	12583000	8012300	4579900	9582400	6048000	22385000	6253700	8397300	13422000	13331000	12113000	5876800	20962000
SODM	SOD2	254300000	505400000	759110000	451670000	1377800000	1479600000	958340000	723020000	1081900000	714120000	440900000	479950000	224660000	333610000	609970000	221240000	473980000	478820000	630230000	591530000	476010000	1048300000
PGM2	PGM2	55959000	105580000	43914000	66034000	82206000	89445000	78228000	42346000	59109000	71332000	22000000	31571000	24482000	18093000	74052000	31400000	54070000	72175000	39838000	47712000	47300000	82994000
IF4E	EIF4E	18932000	35921000	18453000	38345000	67842000	25951000	44917000	21123000	26313000	26788000	10248000	13446000	19603000	6873500	25566000	10839000	36834000	41514000	14115000	25177000	24642000	43852000
STRAP	STRAP	17718000	34696000	17544000	25789000	49699000	47590000	42640000	17828000	11492000	23837000	7114300	7214200	12123000	4886300	18063000	8347700	32882000	49868000	19270000	17671000	35684000	55836000
SH3G1	SH3GL1	16175000	28463000	19274000	15706000	24644000	26558000	32982000	15202000	20087000	22440000	6234800	8582800	6187000	3231400	17516000	6270300	18290000	29310000	14476000	12401000	18621000	31237000
CD276	CD276	7893300	12816000	6222100	13212000	23649000	13560000	22217000	7221400	8009000	12283000	4099300	5214300	6894100	4448400	6000100	6302000	19176000	23342000	5680200	7488000	12158000	7132200
LC7L2	LUC7L2	8715800	18088000	6094600	9164600	19557000	11651000	12619000	5469800	10305000	10306000	3945100	4090000	5111700	1758400	9129400	3353600	7185800	18381000	6946300	8385200	9853900	4092800
SEP10	SEPTIN10	12467000	18401000	9272000	5186400	10993000	31600000	9984000	6909500	6638800	9273700	1722500	3821300	5300100	9088400	9402600	4572600	18904000	12528000	11942000	9096800	11559000	12054000
GIMA1	GIMAP1	5031800	4338100	5522700	5422300	12679000	7803400	6376800	4773100	10598000	12396000	2932700	4878500	5056500	3652500	10120000	3717300	12231000	10906000	13687000	11929000	14850000	15480000
IFT25	IFT25	7264300	12855000	5946100	6203200	10641000	10987000	13200000	21413000	13987000	4590200	4120100	3082200	2815500	5953600	5798500	4107100	11469000	10133000	5913000	5029400	11103000	18229000
HBB	HBB	33483000000	16909000000	19127000000	27949000000	14337000000	10257000000	11402000000	35497000000	23371000000	25047000000	32888000000	44714000000	53877000000	55723000000	19049000000	42805000000	16882000000	9655300000	23228000000	33046000000	28347000000	21933000000
CTR9	CTR9	2141700	3010500	1588400	1764700	5873100	2736600	3547600	1125800	362380	1929400	583970	1441100	1287700	147510	1694900	243060	2649000	7174900	1224900	2752100	304160	4396200
PDIA6	PDIA6	431190000	655540000	317340000	359070000	515010000	370520000	695070000	227860000	348730000	221090000	186260000	248720000	121790000	130810000	295290000	172620000	610930000	598290000	251260000	250320000	368460000	489110000
SRP72	SRP72	18698000	36850000	23982000	24040000	51498000	50645000	63253000	41848000	58932000	41671000	15663000	24491000	20724000	8464300	22130000	13260000	37429000	33922000	25571000	19120000	18820000	33702000
DDX23	DDX23	4282100	13233000	4126100	6530300	17939000	9999700	13772000	3963000	5312900	7016800	2360800	2861600	3236400	2130800	4618900	2758900	9040200	12329000	5290000	8277600	9728900	13880000
SF3A2	SF3A2	8742200	20832000	9161500	11598000	30264000	20389000	27286000	11821000	9410100	14848000	4187400	6457000	5684800	3417500	11690000	4055300	18086000	27744000	6826800	15861000	16612000	23735000
P4HA2	P4HA2	7680600	28362000	11087000	26106000	21755000	23968000	18278000	11237000	7003800	13151000	8989100	6350800	8112200	5488300	4245800	11256000	32047000	32993000	4427500	5407200	18106000	21142000
DHX9	DHX9	80527000	87535000	51973000	64211000	76153000	108560000	127810000	41767000	35957000	63672000	21533000	34049000	30805000	13667000	58923000	22156000	82715000	142820000	43935000	57024000	52380000	109400000
GLYM	SHMT2	24075000	48514000	15132000	29298000	84539000	41566000	97821000	24509000	45878000	28210000	11718000	27652000	17245000	7345800	21634000	9096700	25305000	38713000	13137000	16107000	36584000	141600000
UBA7	UBA7	8774100	13193000	10059000	11995000	11013000	10494000	14038000	11197000	6467500	7779900	4041800	5300500	3763700	2503100	12853000	5557700	9033300	11432000	7052700	10343000	11293000	11974000
CEAM5	CEACAM5	3484000	8038100	13703000	6254700	10700000	1232800	12884000	2834200	9090100	6105100	30413000	4164600	2082200	1672800	848620	954940	12378000	7066100	42482000	4237800	16035000	12667000
UB2V2	UBE2V2	8192400	9999300	7251000	13736000	21919000	12912000	15724000	5029100	10340000	8827800	3288600	4357900	6757100	4973500	8067400	3795500	12060000	13394000	7372800	6564700	9532400	14933000
FARP1	FARP1	4100000	5423600	3425000	4208300	6913000	5240600	4741600	7329300	4189200	5247700	2016100	2708000	3216100	1243900	6558000	1172800	4261000	5212900	2791600	3410500	2240800	5630500
IGHA1	IGHA1	657750000	1067400000	1645300000	309020000	1264400000	729760000	381500000	1986500000	948240000	973710000	909740000	622030000	265210000	106580000	1660200000	563820000	119240000	124370000	681110000	251690000	1475200000	996630000
SPB10	SERPINB10	4733200	8542200	1186000	9304000	13234000	11034000	15727000	4849100	7818900	8288000	3372700	5037700	3748800	5212000	3885100	4547700	7120800	9848700	4918100	7241700	6908100	4798100
ITB1	ITGB1	108280000	103780000	100280000	71552000	80315000	94931000	106850000	91264000	109480000	69996000	41477000	48159000	51945000	46320000	245600000	34516000	511610000	383490000	106110000	108580000	104160000	60782000
ACINU	ACIN1	4292000	10214000	4091700	8135300	11355000	9810800	10421000	3562400	5311500	7445400	2472500	3420800	3606500	4365500	3290800	2282300	7790800	12128000	4987800	5808800	3557100	8191100
DRG2	DRG2	3037700	5329600	3164900	3947500	5830000	5939900	7052400	3244900	3576700	1135600	796720	1608900	1069000	509950	5077100	1231300	5117400	6289100	3616400	3965500	4448700	6883500
TRXR1	TXNRD1	25506000	42028000	29373000	24717000	258610000	81474000	53547000	35180000	61705000	45124000	84968000	35986000	17921000	12400000	42480000	10208000	24654000	43202000	44598000	39611000	35921000	165810000
B3AT	SLC4A1	54434000	35003000	34187000	21356000	14931000	17704000	19651000	55763000	21824000	50975000	69874000	63541000	74405000	45095000	45935000	47750000	25107000	21335000	37537000	66718000	32435000	38918000
RCN3	RCN3	7756700	40224000	8410400	13545000	53245000	40900000	30837000	67369000	41000000	41531000	22619000	10190000	4199100	8825800	11308000	4824100	20056000	55721000	15344000	11069000	38382000	31858000
RTCB	RTCB	34730000	63340000	31451000	31143000	57711000	58621000	72563000	27476000	33048000	39008000	16152000	19644000	22017000	14425000	38026000	16650000	59587000	44616000	23824000	33628000	39250000	55774000
PLCD1	PLCD1	1508900	2388000	257250	1225400	3459600	2121300	1784100	5337200	2105600	2790000	3788500	2910700	1755900	106280	5782800	3312000	4342900	2511600	3185100	3426400	3374100	6420500
ILF3	ILF3	78279000	92294000	71795000	92188000	142720000	138440000	169500000	77156000	74057000	81098000	27784000	44975000	34789000	22984000	77107000	34713000	88675000	141490000	58094000	82926000	115200000	158520000
GGCT	GGCT	28331000	49329000	15257000	33419000	63660000	37014000	91953000	28026000	63996000	37734000	12798000	20285000	22592000	11883000	24365000	10968000	44903000	46554000	17935000	21162000	26724000	57654000
SYNC	NARS1	29270000	55234000	24187000	39367000	53060000	55723000	66567000	25010000	35603000	44448000	15583000	18868000	21581000	7270800	29803000	20055000	31232000	65861000	7101800	30672000	48189000	45015000
RUVB2	RUVBL2	14489000	20226000	13250000	23334000	50517000	20331000	46875000	17994000	14969000	19227000	6626600	10956000	12283000	12995000	24106000	6731300	18946000	43607000	16806000	17806000	16886000	28549000
SMD3	SNRPD3	28438000	40688000	20802000	35399000	80724000	58259000	67893000	33626000	28285000	27380000	9110800	18270000	22277000	10388000	35501000	11497000	47935000	68334000	24975000	37917000	40802000	60073000
CTL1	SLC44A1	1864800	7581600	1140700	2465700	6370500	7387600	5587700	3256100	5418000	4032500	1862400	795610	1082200	321130	4050500	1483800	4523700	4334400	5531900	3632000	2989600	3109900
TGFI1	TGFB1I1	14770000	28310000	7602900	13126000	20822000	26781000	8879200	19678000	11648000	15800000	7442600	7839000	8971100	797460	31567000	3245700	12360000	6043600	22049000	12487000	16002000	13225000
CERU	CP	52249000	159210000	145020000	225340000	240780000	146950000	138160000	131590000	97540000	113450000	103390000	67254000	79330000	244990000	110940000	72542000	54785000	77386000	149200000	60542000	125200000	144200000
CADM1	CADM1	6438700	19229000	8125100	15802000	6324800	11991000	70727000	6167900	5736000	14567000	9875000	10674000	6999900	838440	13875000	3336700	22771000	16831000	6222300	34112000	8320700	21205000
CKAP5	CKAP5	6059400	19271000	12090000	7876900	12856000	11202000	18890000	10861000	9876000	8841100	5226600	11782000	3678600	4726200	7433600	5014500	9116300	20210000	6179400	4938800	9346700	13651000
NB5R1	CYB5R1	30751000	33558000	37347000	14616000	29041000	27386000	21340000	19020000	41015000	38644000	15612000	39398000	22685000	5742800	41110000	12070000	145410000	25554000	24722000	47490000	21234000	58095000
PIHD1	PIH1D1	1117000	4361200	2771900	5076100	7687000	3666700	11281000	1228400	1501000	2367900	1645100	1419500	1000800	1381400	1473500	2799900	3895800	11942000	1272300	2283300	7434700	4632200
AGRE5	ADGRE5	4925800	5262700	11441000	7070500	13959000	9811800	9440700	6184400	14541000	15410000	2712600	8174300	4100500	9933600	15028000	3970500	25905000	17929000	9099000	7893900	9187300	28266000
FUCO	FUCA1	6701400	4694100	8439300	15752000	6102600	3765900	19669000	5182300	14451000	11054000	4307000	8529800	2461200	6441800	7946600	9534300	56156000	15468000	13886000	14052000	4145500	9248100
PLOD1	PLOD1	20354000	29797000	11448000	33501000	51799000	38686000	38425000	16947000	28122000	21695000	10880000	9403700	9742800	5894600	15095000	8493300	63019000	27894000	17999000	20434000	32466000	20883000
APOA	LPA	1035100	2664100	395160	4178800	3372000	2089000	2308700	1415100	1915300	871070	2875900	267770	925530	14712000	1259700	24739000	898110	4315100	851630	1074200	3225800	4213800
STAT3	STAT3	34533000	55093000	37809000	29674000	28863000	33817000	51307000	16635000	17376000	27001000	10801000	21855000	12709000	6909100	34306000	13486000	23059000	30873000	29787000	37558000	43716000	39347000
CAPG	CAPG	185020000	169670000	223420000	170320000	166060000	437310000	367950000	201230000	551330000	378070000	107690000	226270000	128390000	91193000	280370000	160160000	433330000	555380000	359910000	408540000	373460000	798410000
CY24B	CYBB	9838600	15281000	43823000	29894000	36414000	30143000	39163000	25394000	62076000	73196000	13807000	25447000	13701000	35153000	24809000	14475000	40140000	52957000	36588000	52646000	43588000	92178000
SHLB1	SH3GLB1	9845400	18270000	6982500	19130000	25428000	16095000	13167000	5965600	15808000	14017000	2621500	6843600	4281000	5622400	8277700	2585100	9834400	12524000	6842400	6732700	12507000	18229000
CHIT1	CHIT1	1805700	1925000	3557500	3670700	3491600	3100100	1936400	1989200	2467400	13949000	875160	2980000	1122900	6307200	1744600	989680	3484100	4247100	2082300	7077400	3618900	3260700
MIC26	APOO	6148100	8677000	3331100	7280900	7087200	15413000	16871000	7612300	5882000	6375200	5372600	5480800	3974100	1732400	5428600	1941200	6677700	8875000	6472400	9005400	7940000	12719000
ACDSB	ACADSB	5271300	3546100	7172000	3404700	11507000	5726500	22373000	988300	13640000	1927700	4059300	18751000	18443000	536860	8417600	3884800	6007000	24368000	5687400	9972800	8871600	26823000
COMT	COMT	118800000	239240000	72117000	58164000	255530000	147000000	217420000	69799000	181590000	190490000	84163000	69476000	70952000	12794000	79835000	46905000	90806000	162380000	72868000	87397000	57411000	222890000
NEUL	NLN	2705000	4088900	3407500	3153300	9173700	6053800	6836400	9891200	6733800	5616600	2495800	5657500	3296000	1199300	12270000	1336300	6229000	14772000	13986000	7429700	5516200	27624000
SBDS	SBDS	12737000	14235000	10927000	8999900	12014000	17832000	92024000	16678000	28158000	16089000	6773300	6269900	8002100	2910500	16344000	4345400	28077000	28604000	14120000	19541000	16003000	30193000
HBD	HBD	1785300000	921220000	1052700000	1119100000	572510000	435510000	557820000	1615500000	1336200000	1328400000	1779900000	2401500000	2577400000	2252200000	743010000	1960500000	823390000	340200000	942500000	1374100000	1221500000	1223600000
CUL1	CUL1	4429900	8502500	4986900	5054800	9222200	8249300	7242400	4849600	4100400	6651300	2345900	3207900	2170500	1146100	4756500	2979200	4964400	5635400	2038400	4489700	5341700	14065000
SCRN2	SCRN2	7816700	8416400	9156800	4023100	5435600	4844500	4635400	6122600	13586000	8699000	3428700	1940900	3799600	472840	14397000	3440600	15693000	15147000	9503200	10648000	12967000	13284000
RISC	SCPEP1	27165000	54028000	26181000	21001000	46857000	37606000	36164000	19827000	42073000	47625000	9181700	10917000	7109400	5245000	20934000	11337000	19835000	32406000	13056000	55818000	22359000	29209000
PI42A	PIP4K2A	4271900	4613500	8589600	4281400	9405300	7838300	5908800	6926300	13283000	11494000	3366800	4824600	4266800	2710900	9021600	4509700	11475000	20239000	8375600	10364000	12483000	13956000
NUMA1	NUMA1	26622000	26691000	22673000	19455000	31881000	23671000	23994000	10651000	16519000	14579000	2786100	9966100	8655600	5007800	26294000	8674800	29164000	29614000	20096000	13535000	13336000	27962000
ZW10	ZW10	2884000	9324900	13647000	4286200	4809600	4332100	6809700	4964000	4781800	5355400	2922200	907440	1482800	NA	5991900	620810	12665000	14243000	3912800	1813000	4758000	2793700
LNP	LNPK	3322600	4253600	5282500	4715200	5027300	4152500	7036300	3271000	4582600	4306900	2150800	1440500	1357900	1701100	2967300	637450	6558300	3554400	4022700	2758700	3165700	5990900
RBM8A	RBM8A	16457000	37933000	16728000	26086000	55490000	54842000	39664000	23746000	24265000	20832000	8469900	12807000	13593000	9572000	23447000	8550000	39131000	44647000	15926000	28602000	35167000	45729000
TCPQ	CCT8	54455000	114500000	42807000	53417000	103790000	86689000	134210000	54293000	64619000	61544000	28497000	28375000	38199000	17873000	49809000	27963000	96811000	112930000	43153000	60032000	70989000	85549000
GLRX1	GLRX	17527000	21661000	37154000	35654000	52238000	49546000	68755000	50940000	135940000	80285000	26502000	30457000	24915000	25416000	78520000	35849000	88700000	59363000	41034000	41500000	56797000	111170000
PLRG1	PLRG1	3266500	5013700	2824900	4335800	11368000	8851900	11825000	1747800	498350	5389100	1276300	2613000	2983900	17676000	4804100	28701000	10757000	18717000	2880700	7002100	7817200	12304000
SPB9	SERPINB9	19564000	35454000	25268000	27223000	39640000	49052000	21494000	31333000	52486000	51360000	15646000	16970000	24541000	16510000	52100000	17541000	54681000	63496000	76374000	35141000	63413000	83759000
EIF2A	EIF2A	10034000	9589500	7906200	17173000	24001000	26053000	23362000	9032700	5515900	10993000	3342800	4601400	4944100	8179200	8568100	4492200	12231000	30048000	8129700	10702000	14242000	29421000
CPSF2	CPSF2	2755700	7140300	2518800	3025600	8756800	4261900	12864000	3626200	1799000	3010900	1440000	1567500	2418600	715700	2222000	1305200	7644600	9183400	2966000	3903800	5351200	11451000
ANGT	AGT	22023000	36265000	38630000	28194000	19130000	30637000	25568000	43527000	37577000	17149000	25993000	17890000	25473000	22905000	19500000	19866000	5203900	16822000	22538000	9142600	29779000	28582000
CSN7A	COPS7A	2839100	7656300	5798100	6699500	13016000	17186000	9207200	4538000	13464000	7343300	2904600	1682000	3804600	490330	7699100	3562500	6710900	12510000	7900500	2738500	5506900	5577200
EDC4	EDC4	3097000	12390000	7140700	3497800	29972000	5827400	14850000	2938400	1947600	4364200	3080300	5197500	5823200	2130800	11633000	2095600	9901900	9110800	7080700	5068900	17061000	13035000
DDX5	DDX5	29264000	60318000	28555000	75441000	69177000	54249000	117780000	32297000	24823000	39474000	12772000	24367000	22178000	4301500	47261000	14877000	79481000	89293000	15530000	39947000	43711000	113630000
PSME1	PSME1	49930000	92829000	58379000	62527000	102480000	73956000	109930000	51667000	187480000	125760000	43547000	47948000	50068000	28177000	149740000	48199000	149900000	217930000	78947000	109480000	126760000	141080000
XRCC6	XRCC6	80725000	144680000	60123000	105810000	130560000	147640000	147930000	56564000	88128000	64675000	29216000	58683000	34728000	34898000	87738000	25970000	156010000	170130000	68998000	66601000	61842000	122880000
U520	SNRNP200	13582000	42002000	29372000	27004000	28656000	41369000	52809000	19915000	12844000	19792000	10072000	18832000	12966000	6579500	26954000	10060000	32376000	49136000	16374000	22455000	26708000	46836000
DDX1	DDX1	46409000	70663000	40668000	35710000	48013000	67294000	72157000	31228000	38168000	47099000	17699000	30375000	11629000	4011300	55259000	13338000	81203000	80901000	27410000	31238000	17488000	49029000
UBP2L	UBAP2L	12682000	18918000	13215000	18299000	24754000	29552000	16119000	2454500	10200000	8795600	4006900	3936900	6660600	16191000	7352200	3202700	27296000	32415000	13310000	11357000	8058900	13809000
IMA7	KPNA6	5791800	6899200	4073700	4650600	13244000	7371300	7327600	3607900	3274800	4361700	1789500	2333900	2949800	695250	4040000	2250700	6552400	10774000	4029000	6203800	6998300	8648700
TOM34	TOMM34	1302200	3020100	1870400	2632800	5319900	3481800	7110200	1298000	2282100	2769900	1191700	944520	2291000	1059900	3968500	761220	14768000	13364000	1676800	1499100	3987900	14493000
HNRPM	HNRNPM	64241000	115180000	51169000	71284000	148110000	170520000	165530000	63523000	51365000	79761000	26989000	46203000	37894000	17716000	79374000	31103000	93451000	157170000	60654000	82954000	87414000	189300000
AKAP8	AKAP8	1707100	2622500	683700	1762800	4881900	4483300	3510800	2836700	1228600	1884500	516230	921980	1239300	307530	2458800	921990	3711700	5243100	1535300	2035300	2298000	3268500
RPB3	POLR2C	3323700	4673600	3911300	4340200	4429600	6495700	9896500	3877600	2088600	1842100	715320	2004700	1898000	845250	4927500	1713100	5836200	8507400	1174900	3956900	5589800	9117500
DC1L2	DYNC1LI2	22597000	30857000	19146000	13895000	33361000	22475000	19063000	15933000	23572000	19900000	8421700	9021500	15416000	3096600	13013000	9778200	22217000	29036000	11302000	14163000	17250000	21312000
NRDC	NRDC	3131300	7481600	2490700	6988800	12402000	7945200	8409000	2505200	6377900	2710400	1971300	1664600	2228200	1100600	1751700	2180800	9573400	7191900	2343100	2475700	6683000	14758000
PLTP	PLTP	3016800	11244000	687570	7386200	9100800	28044000	17786000	9516800	27439000	3849200	11891000	3556800	1188300	2949000	6096700	1834700	9852700	2838500	12022000	7918300	8195900	6880000
MEAK7	MEAK7	3070400	5810300	2983500	3950000	5766100	5358500	5383400	4364200	4988800	2599200	2091200	1364600	2998400	957740	2387800	3725700	5876900	5391800	2515500	2388400	4523600	3226700
STAT1	STAT1	25007000	77842000	32747000	43359000	99977000	80191000	80776000	29924000	145690000	98033000	29059000	36678000	37359000	34975000	75987000	12341000	88467000	148050000	35992000	92611000	89136000	247190000
SMC1A	SMC1A	6072300	8550800	5401000	7822000	10641000	7810600	10052000	4790900	2887100	3850200	1185800	2219000	2679300	3903400	5116700	2145800	6870300	10938000	6281600	5866000	7267300	13888000
SODE	SOD3	1262800	25803000	13985000	28549000	31652000	4210600	4137000	29657000	3165800	7032100	8751500	2363800	2074700	4428600	8153100	2424400	3230800	6460700	37095000	4885300	18535000	6395700
CRIP2	CRIP2	66010000	80832000	40466000	56444000	85184000	70089000	31112000	105830000	79262000	116820000	51594000	81539000	118830000	12169000	166760000	41800000	182950000	120590000	69876000	101500000	101370000	90463000
EHD2	EHD2	83962000	24748000	103420000	34456000	37412000	31475000	17938000	72616000	36092000	38853000	18013000	37580000	73675000	7188600	123400000	26259000	45006000	60487000	120100000	177880000	106310000	140420000
ARPIN	ARPIN	7548300	11366000	6575700	1604500	4150600	12907000	14445000	2169900	14333000	16107000	6663800	9147300	3955300	2279900	15169000	6909500	14695000	18789000	9767400	9421900	6397500	17704000
ACAD9	ACAD9	13181000	19985000	8778600	11732000	16572000	16764000	16573000	12482000	14661000	14503000	4615700	6006900	5536500	1635500	14840000	3124500	6208900	20353000	6561500	13994000	11477000	19222000
EXOC7	EXOC7	3120000	7757100	2634900	4200000	6586300	4263800	4631000	4316100	3523300	4083400	871460	1948300	1651000	915040	3417900	1480700	4663400	9202100	2844400	1884400	3110900	6552000
VATD	ATP6V1D	4414400	10710000	2002000	1855700	5906700	6340400	2406600	5483800	12604000	8483900	2502900	3063500	2692600	8290300	5965600	2011900	6270100	9314900	5676700	10477000	6255400	13732000
ROCK2	ROCK2	9828000	16345000	10696000	10980000	8698500	8745700	14847000	6102800	5681000	8474900	1846800	6735600	3693500	4882800	12594000	4452300	15049000	11591000	7042000	4913800	6201900	13004000
GALK1	GALK1	6073400	16735000	15676000	16269000	30928000	15828000	23980000	13674000	31099000	11920000	10229000	13925000	15152000	2588600	20667000	9053500	32123000	48829000	17146000	31776000	22211000	79355000
FHL2	FHL2	18197000	64272000	25591000	27266000	28078000	63486000	15856000	34101000	20482000	33398000	27645000	22362000	12513000	1629900	61149000	16579000	38639000	10440000	34947000	20168000	23006000	17999000
KIME	MVK	3745400	7752700	3465500	2683300	3728800	3832800	8878200	1326300	626510	115760	2274700	4087100	1295900	1691300	1486300	1232800	1804400	3434300	3094500	2650100	728150	5666200
NDUB8	NDUFB8	10592000	12578000	16184000	22473000	34985000	15205000	30644000	5736800	6006500	15623000	6433000	5467900	10308000	11336000	9868900	12681000	19536000	11997000	12695000	10488000	15815000	34544000
FXR2	FXR2	3336800	4663500	3129200	4846500	10742000	8515200	9232300	5134300	3306300	4313400	1469000	3233200	3472400	5440000	2849000	1861600	5556000	10322000	3217100	4044900	5094700	6930100
NC2B	DR1	4639400	13894000	10385000	7213100	21230000	18073000	23468000	7612900	10979000	8907700	4059300	8622100	5963200	1418800	11576000	3540200	18681000	23579000	4315500	7010100	7955600	14628000
MVP	MVP	52988000	52394000	45693000	52048000	91500000	87641000	63963000	58058000	149620000	74030000	40876000	82993000	66208000	35783000	115300000	45395000	77146000	178490000	49030000	81978000	78361000	177180000
SC24A	SEC24A	5422100	12434000	4981400	6618000	7348500	11379000	10416000	6683300	5152600	8566200	3044200	4605000	2543400	1449700	6305600	4026200	7682400	8642800	3457500	3368300	6831500	14843000
ELMO2	ELMO2	1007100	1709500	2276500	2961100	6761800	5686300	4749200	3819700	4259900	5466700	1818800	3568300	2461100	843860	4475500	2184500	15956000	6435900	3772200	6105600	5513400	9040900
RAB34	RAB34	3588200	7758100	2855600	3302200	4665300	5067000	3848000	3764300	6788800	4791500	4680200	2351300	3435500	3015700	5380700	1423700	11186000	13756000	3722500	5888300	8677600	11312000
ADPGK	ADPGK	27793000	6815500	9504500	13725000	22967000	14417000	19051000	7402800	19093000	28482000	9208000	15261000	4041800	4731500	39545000	10491000	21352000	21598000	43572000	54171000	6962600	23170000
BAX	BAX	51134000	5623600	19277000	3889600	8090700	4452900	8802300	64555000	5396800	6337900	21865000	2633200	43586000	2473200	4125100	25399000	5097600	8515300	2931000	7537000	7004500	10188000
ZCCHL	ZC3HAV1L	545350	1329200	512740	1053200	6523900	2050300	1416700	1151600	952690	408770	404910	375700	322990	136830	659860	295690	911890	2728100	661230	NA	1400000	551120
GANAB	GANAB	212410000	248290000	156360000	199910000	196580000	196820000	350250000	142590000	266190000	162540000	65860000	91781000	65737000	37562000	155450000	66132000	201290000	291790000	122900000	137430000	186730000	253600000
RS7	RPS7	114510000	247300000	104690000	98612000	377740000	175380000	174700000	101380000	149460000	156130000	37822000	75607000	70647000	8856400	184490000	69088000	275780000	383270000	48165000	43871000	85406000	135220000
PSA	NPEPPS	59836000	59484000	32200000	26244000	79234000	51518000	43916000	47725000	94124000	65104000	36177000	46015000	27594000	10251000	73828000	17915000	118950000	209040000	45191000	86011000	81624000	79164000
PPA5	ACP5	59576	43617	154480	512060	1492700	772520	584840	936360	1973400	3247200	589980	NA	463320	112740	548460	460580	565030	477290	500150	13055000	953600	2382400
CPVL	CPVL	7236500	7796800	20247000	15793000	17977000	9984200	32592000	22042000	18466000	22534000	3404100	7800100	3739300	6289100	10426000	8805700	15668000	11534000	11231000	20435000	14411000	10672000
OLA1	OLA1	35468000	80079000	22951000	26580000	35346000	38721000	84708000	27806000	33040000	19617000	7731600	31380000	13014000	11973000	32863000	15077000	81891000	71575000	16263000	28749000	21904000	50444000
NCKPL	NCKAP1L	1891000	4087600	4129500	2394100	3747900	5581700	3704400	3167200	7153800	8384100	1714900	2574900	1655900	2270900	3348700	2283200	4141000	3382200	4603300	7025500	7675700	14761000
IPO7	IPO7	21895000	41029000	22840000	14892000	30987000	18445000	50637000	18235000	18419000	18917000	9075400	10446000	8314500	3659300	25305000	6254600	34263000	41505000	9878000	12866000	11679000	60712000
ERI3	ERI3	2552500	5515600	3588600	2750100	4867300	5815200	6496500	2156400	2993100	2972300	1305500	1920200	1047400	862290	3998200	856580	3328800	3662300	2853300	2641600	3222400	6636900
AT1B3	ATP1B3	30308000	21935000	25675000	36684000	69930000	35901000	65237000	19958000	56938000	22029000	5865600	9631800	6488600	9711200	18046000	7100900	61293000	38862000	13708000	31268000	17887000	80122000
LRCH4	LRCH4	3761200	3705500	3766600	8556900	2505300	3413200	23175000	12036000	5725400	4694400	1392200	3126400	2128000	3916100	5190400	3198100	4559900	11021000	6906800	3393900	14261000	6055500
PRKRA	PRKRA	14363000	14307000	13847000	11176000	22376000	22348000	10685000	14579000	15114000	12771000	9180700	7754400	12500000	139160000	14743000	5443900	13362000	16383000	10866000	15930000	14381000	17686000
HNRL2	HNRNPUL2	109230000	102680000	97551000	75166000	127260000	156200000	131770000	84839000	70351000	59622000	31664000	54056000	28934000	21129000	115230000	38121000	66512000	179970000	69986000	94502000	88269000	179840000
HV551	IGHV5-51	423640	2063100	5242300	6075400	5343600	4806000	32120000	10761000	8644700	8297000	3123700	1374800	1887900	3976600	7233800	3950400	4500900	2723800	10792000	5520800	11002000	9940300
FRIH	FTH1	192370000	171570000	120650000	210460000	155320000	276300000	97726000	179920000	157620000	266660000	158120000	48144000	62059000	68101000	137800000	36372000	58152000	81149000	128640000	173340000	144300000	223050000
IFIT3	IFIT3	2159800	14355000	5648900	3213100	6649600	4984500	8757400	4061400	4016600	4254100	306940	6751900	6417800	2752300	11033000	3118000	10284000	11832000	4137600	5116700	13061000	39828000
CSN4	COPS4	11249000	18747000	9531200	18221000	20667000	19182000	25665000	14898000	14950000	10487000	6894800	9521700	6928000	6489900	12319000	6218100	16864000	19686000	10008000	9473900	13339000	28375000
ASAH1	ASAH1	90571000	55145000	158130000	95272000	98895000	59089000	152930000	65255000	122670000	232680000	48995000	192500000	134200000	56318000	156910000	54788000	83093000	117100000	72357000	340850000	78907000	220780000
CO6A1	COL6A1	28256000	8113200	128480000	8125000	15898000	8093900	9981300	65532000	4792000	29257000	7812600	6889000	43576000	34304000	25959000	12357000	82296000	16317000	145050000	89880000	81748000	91599000
WDR5	WDR5	5933800	10504000	5933800	6307600	15115000	9317300	12196000	6413900	3606900	6168500	1571500	3328400	3745100	6907900	6786200	2686600	10070000	11706000	5437400	7323700	8297100	11462000
RAB7A	RAB7A	102570000	162950000	110830000	104860000	102860000	158770000	179490000	86447000	106770000	143780000	42899000	64443000	36022000	26717000	99256000	40055000	82784000	168200000	78526000	67568000	83255000	213030000
3HAO	HAAO	3169400	3401400	3511500	1957600	6029400	2141200	4715400	11898000	1932500	1494900	1438100	1127900	1751000	3674400	5802700	1398400	4884300	1125100	10674000	3171600	3698200	3578200
SYAC	AARS1	27378000	29605000	21034000	21599000	74371000	41117000	44651000	46622000	41687000	31023000	15261000	28020000	15602000	5026100	34084000	15668000	29525000	42117000	22812000	22052000	35609000	42442000
FNTA	FNTA	9192700	14778000	10839000	9572100	15085000	13782000	23212000	6171200	9456300	3511000	4736600	4715800	6756200	4013300	12919000	3499700	15132000	14129000	6009200	9329200	12139000	21314000
RL23	RPL23	33472000	33313000	11073000	8541800	33610000	70405000	45373000	48995000	46571000	75284000	11835000	28726000	24030000	199330	53627000	4678200	65772000	174780000	15479000	39859000	46321000	113970000
NP1L1	NAP1L1	93513000	254440000	39826000	60115000	77841000	88079000	144980000	63475000	59039000	104930000	39947000	48061000	33592000	5597400	82291000	19322000	99780000	194930000	33511000	60106000	83905000	158470000
NPL	NPL	3901900	23243000	21411000	4668100	3137700	13638000	4578800	15252000	10637000	10148000	2821900	15067000	728990	4671400	3993000	3280400	5648600	2280000	16595000	6823000	3355700	25776000
PTH2	PTRH2	7542000	7737800	7827500	5447300	7117000	10122000	19072000	8789700	17083000	13314000	2516100	5752100	3468200	1168500	15890000	3398900	33705000	55287000	6185300	9973100	5910200	7515300
LEG3	LGALS3	93251000	76794000	122270000	80007000	114510000	97245000	53376000	67330000	250660000	194640000	48563000	76382000	65797000	46352000	173950000	72834000	117210000	76171000	121600000	200020000	153060000	135830000
RL11	RPL11	29421000	48250000	19184000	40586000	82167000	65107000	62026000	36878000	43418000	34075000	14456000	18647000	24810000	12708000	39406000	17422000	55962000	55009000	18193000	29270000	36674000	77749000
SPD2B	SH3PXD2B	2738900	8103200	4177400	7033200	15563000	12365000	8381600	7287200	2818100	10542000	2612900	2823500	3395500	1117300	3960700	2262600	7175800	6390800	3551100	3954900	11291000	19877000
AMPL	LAP3	51359000	102500000	91284000	92643000	171030000	156120000	131450000	114020000	260920000	231230000	59860000	75761000	87857000	67911000	174840000	59341000	199270000	193730000	155900000	137090000	186700000	347950000
HRG	HRG	29129000	82645000	110840000	60138000	27856000	52694000	50508000	115540000	43444000	29683000	48210000	55522000	38178000	40714000	53443000	22069000	42219000	53740000	42828000	38522000	63580000	87365000
GLUCM	DGLUCY	5430900	1902500	2575900	704030	2110700	1105300	5644700	3440800	3505900	2398200	839390	1737600	1899100	320150	1105400	483600	4755900	1973000	521840	2124600	2866700	4031900
RCC1	RCC1	14913000	30933000	12684000	9488900	12146000	11558000	7811600	14905000	4867400	12625000	4756800	11320000	9998200	3530800	7509300	2599600	12987000	10568000	4115800	18087000	4467400	35278000
ODPA	PDHA1	18166000	21231000	14060000	5097600	35851000	16091000	34631000	23089000	38695000	42016000	15264000	19202000	18732000	964490	17077000	5418000	40379000	50356000	28794000	48798000	13226000	74071000
NUDT3	NUDT3	4289700	2951900	4489400	4002900	7403400	6647800	11290000	2905200	4546500	4742000	800470	1834100	1807400	567470	3472500	656910	5437900	5640900	4838900	3759000	1744800	10299000
I2BP2	IRF2BP2	10828000	12254000	4716900	12294000	18416000	16151000	11481000	3469900	1966400	7237400	1345100	3723600	6340900	704240	10286000	2596000	8401300	20489000	5909100	13740000	12519000	16585000
KTHY	DTYMK	2633900	8280800	1168700	4884600	7704900	6763800	6121300	3595600	5201400	5117300	1372400	1784300	2377600	553360	4536200	3059600	3396300	7250500	2967500	3151600	4641600	5970100
VPS4B	VPS4B	20419000	25382000	14737000	16273000	23484000	23811000	28725000	13735000	11595000	13791000	4613000	6035200	5236700	3853200	12312000	6423100	15993000	41070000	11846000	19065000	29225000	26924000
DYL1	DYNLL1	37342000	64460000	33264000	30539000	59497000	54368000	55624000	25304000	24337000	37007000	17707000	16658000	21137000	12499000	31821000	17453000	44383000	53540000	35895000	34981000	45301000	57314000
HNRPR	HNRNPR	68222000	82939000	79911000	62094000	74907000	135950000	118070000	81244000	71570000	88974000	29663000	42251000	24765000	6358000	109070000	41719000	74805000	123980000	71851000	62019000	45387000	85922000
CAND1	CAND1	56693000	100490000	35486000	47781000	75034000	64348000	85548000	31948000	57559000	61691000	25336000	17079000	26409000	23671000	26007000	21509000	48877000	69292000	33695000	36594000	65113000	108570000
UBA5	UBA5	22462000	48123000	26418000	29912000	27719000	38647000	52176000	13863000	23404000	20700000	8347800	12889000	3818600	8502300	25044000	14407000	21397000	49786000	21262000	15822000	29902000	68776000
SRS10	SRSF10	11189000	17237000	20443000	16621000	22606000	18980000	25633000	9251400	7885400	3168400	5517800	10820000	6004500	7970700	13314000	9331300	11725000	26377000	11001000	14866000	17674000	31764000
LKHA4	LTA4H	83649000	85244000	135870000	104260000	132520000	111470000	161050000	72911000	178880000	314330000	50506000	129190000	136650000	86729000	125230000	68553000	155450000	214460000	137570000	198930000	169890000	207080000
D19L1	DPY19L1	4024800	1739500	2572200	2127100	136550	885030	1062600	3277100	2168400	2517700	432600	2282000	2073200	521270	1113000	810180	1231100	1897200	441060	910050	1193900	2188100
STAT6	STAT6	8234200	10049000	5252600	3746200	7198900	8658400	8327300	5770700	6889000	3432000	48957000	3704600	4315700	1754400	7031300	3315300	7241900	10699000	6351100	7728000	10546000	18229000
FBRL	FBL	14722000	12727000	22160000	18914000	27843000	15761000	24510000	20154000	18369000	18913000	3271100	9324300	6011400	8765200	29395000	6579000	11607000	15326000	12910000	14198000	19339000	22057000
GOGB1	GOLGB1	6618200	8649100	17312000	6083900	17637000	8790900	10116000	16203000	29577000	15635000	1512200	6177700	2930600	6956500	4991500	2514400	4890500	11799000	3826400	7601500	5851300	10111000
TES	TES	23792000	27020000	20861000	8893000	32568000	33036000	98211000	49105000	82327000	48404000	10515000	43938000	37191000	11961000	44508000	10607000	45970000	117940000	60734000	36211000	51417000	116570000
SRSF1	SRSF1	79355000	133200000	63955000	78786000	118800000	115370000	144060000	81496000	72133000	92909000	29255000	52501000	41603000	21876000	80762000	35930000	119320000	141950000	57273000	68128000	65916000	140510000
E41L1	EPB41L1	2691300	8758800	3675100	3791600	20250000	7309000	6231200	4076900	2780400	3618000	711270	2241000	3852900	6522000	4554400	1725200	4852500	10258000	2401700	17299000	3815700	6458100
YLPM1	YLPM1	6707500	5599200	4960300	4946700	8601200	3911700	5970200	6422700	3436500	3957500	519130	4583700	2135200	3410100	4568400	3074000	8742800	5403600	7261900	2893200	4583000	4422400
FCG2B	FCGR2B	244990	7003700	615550	1926000	5029800	7804400	7114700	5587300	9169000	19785000	10841000	8733700	2709300	408180	944350	4225100	5156100	6902600	9956300	10227000	7338000	17497000
ASCC3	ASCC3	1494200	1416800	2853400	468100	2602200	1422500	428970	747780	1945200	1253000	722020	330390	206050	869130	970220	998380	1168700	647150	984600	2663100	1087700	479130
SMRC1	SMARCC1	3146400	7036800	16621000	19303000	2663800	4351700	8091500	20906000	2823200	2287600	9290700	2131500	1457300	8872700	2745600	10121000	6279600	2880000	2212400	2525400	3180100	8122100
LTBP2	LTBP2	21797000	16888000	11992000	15554000	12100000	14024000	10756000	32399000	3003300	6995900	6361000	9068100	6981400	3223100	33150000	2688000	8184800	3823500	35974000	18904000	16246000	15197000
HPBP1	HSPBP1	3866400	3872600	1116200	3481000	11136000	5162000	10324000	1822900	2347900	3042200	1777800	938020	1978100	69545	2281900	1582200	5502600	14460000	3704300	5244900	3474700	4707600
NXN	NXN	5898800	14686000	3361100	11559000	16389000	10712000	18233000	12422000	10194000	7714300	4315700	5646200	5348500	5710200	7371300	4746800	13506000	21382000	6643400	5003800	5384300	13965000
MBNL1	MBNL1	10421000	19143000	16837000	16893000	35555000	27903000	19564000	23778000	15078000	16703000	5597000	10263000	8850500	5838100	17134000	7242600	22283000	27823000	13358000	12734000	20664000	29702000
KPCD	PRKCD	3613400	4072700	5125600	1766200	6365200	4829600	3104500	3866500	6577200	3598600	1082300	2148800	2513800	2732400	3517300	6417800	6282000	6066300	3419600	4965800	12659000	17987000
G6PE	H6PD	13918000	11454000	8852200	5509900	11914000	17219000	14665000	11476000	14608000	6614400	4728200	7381900	2047800	3594900	8896200	5695100	13642000	15641000	8593300	12669000	8165300	6868100
GT251	COLGALT1	6256700	35402000	10513000	16477000	21049000	22423000	28766000	12845000	26856000	25650000	4870200	3383200	2791600	3432900	11082000	3253400	22032000	29494000	5681800	12995000	10629000	30705000
EF2	EEF2	271230000	668000000	349260000	391590000	506490000	464230000	726700000	312810000	347180000	254800000	127260000	233560000	184870000	164290000	297920000	161900000	496370000	560410000	222410000	228840000	439830000	910690000
GPX1	GPX1	59089000	64523000	66842000	60777000	70756000	99554000	66654000	68273000	177360000	225840000	32115000	67059000	60676000	29382000	63037000	37375000	128030000	111950000	70207000	78558000	121060000	155450000
ACAP2	ACAP2	5932800	6340900	6855000	6506000	11627000	9166800	8789700	7532600	8253100	7197900	3702800	3666700	3199800	4157300	4637500	3570900	8104700	4409200	6111600	6039200	4231100	11485000
BASI	BSG	31040000	58080000	48010000	59290000	129980000	120850000	107230000	34849000	51096000	64819000	23687000	30457000	15769000	33356000	26988000	17080000	133180000	183200000	30128000	41793000	39975000	48254000
DYLT3	DYNLT3	21384000	13666000	12140000	11899000	19034000	18919000	17765000	11474000	14306000	6547400	8221800	8544900	7793600	3846600	12315000	9524200	12137000	18567000	13379000	11720000	17867000	13773000
EVPL	EVPL	4834400	17135000	19082000	16396000	5319500	22410000	23698000	14580000	10730000	7855000	5702100	8698400	10155000	7587800	12085000	9154500	16647000	18910000	6139400	17091000	6780500	17526000
TFIP8	TNFAIP8	1072100	5645100	6212300	3854900	7248300	7614700	6182900	2249700	9065300	8513100	2931300	3044100	3987000	3262800	9314500	2036600	9416700	8116100	9088200	7841800	11242000	21779000
CAH1	CA1	489390000	296800000	405620000	484210000	339840000	212300000	201530000	472340000	376370000	466360000	761460000	710470000	1043900000	634350000	441080000	620980000	116850000	180510000	414370000	427720000	565490000	314370000
CPSF5	NUDT21	19802000	29752000	17050000	24872000	45840000	45329000	59307000	16475000	16351000	17567000	7480800	12230000	16139000	6207200	21975000	10025000	45380000	42473000	19124000	24658000	33907000	51223000
SIR5	SIRT5	2913800	1318300	1849700	2306200	3871500	4304800	3278200	6450500	966520	1487900	728340	727400	300530	623590	3061700	237320	4298500	4605000	1218200	1495500	1855500	6183900
AKP13	AKAP13	3611500	4821400	3289500	4408000	8306800	6669900	7853200	7563800	4083900	1955400	2125000	2880800	1391600	1517200	6427900	2123700	4259200	6174500	4016300	3798400	5956800	11766000
VPS16	VPS16	4624400	4241900	4572000	3670800	9038800	7372800	8085400	5458600	35022000	6056300	2703700	3486700	3381100	2296300	4779600	2314600	17963000	6754700	5045400	6582000	6137400	12123000
SMCE1	SMARCE1	6140300	7172000	3898900	6901700	7639400	6131900	9985300	5735100	7066500	3842100	2751700	3260500	3146900	6412200	4020700	1910500	7003800	7749900	5534600	4681100	2951400	7094800
OXLA	IL4I1	9182200	19667000	11595000	5257400	10707000	7370200	13056000	5801900	28722000	26990000	9590600	10027000	11529000	4139000	8976100	5547600	10266000	18820000	7093100	24357000	11032000	24015000
NUP85	NUP85	2571100	776110	497180	1974700	1886100	1207900	1463200	580200	4927900	46582000	15170000	16866000	1636900	1079100	694650	618610	2591200	2662700	16902000	1910500	1387800	1700000
HDHD1	PUDP	NA	2006000	8958600	7366300	3893600	4036300	5221500	695170	12935000	3630800	5296400	2599200	800210	NA	3207100	641480	2417300	17318000	6156800	5037900	4192800	14008000
SYMPK	SYMPK	3799200	18034000	3934700	6186300	12168000	10451000	21552000	5274300	2658400	4654000	486410	2577300	2146200	180250	4179700	2356500	20648000	23648000	3066900	7315700	9080700	19551000
STT3B	STT3B	15612000	21312000	13977000	17934000	44372000	19614000	38962000	17562000	20416000	21363000	7536200	12665000	7762100	7648300	15227000	12043000	30104000	23506000	15163000	13767000	17162000	34301000
GSTT1	GSTT1	32624000	17579000	21265000	11564000	13062000	12770000	829170	5688600	28496000	12868000	895860	8296200	24069000	3159900	30179000	5543400	9356100	43009000	38021000	31140000	24836000	20409000
RRAS	RRAS	11983000	8952700	11191000	6631600	9310500	9437300	4696100	15387000	16882000	16640000	5861900	6552600	13515000	2956000	22913000	6927800	16082000	13797000	27435000	19806000	12453000	6591100
SF3B1	SF3B1	25399000	39438000	16374000	16484000	47266000	50577000	54378000	20001000	28186000	26774000	6502800	13784000	8568800	4508700	26443000	9275700	33630000	62765000	16095000	29634000	23715000	50642000
NAGA	AMDHD2	2224100	803210	2590000	1720500	6398900	1905500	3773200	2524800	2508200	5000800	954040	801360	1443800	251930	2745400	917800	4182300	5201700	3130100	6323800	4334600	15461000
MOB1A	MOB1A	9872300	15428000	8373500	12079000	19224000	14387000	24742000	13377000	16381000	15324000	6958200	6908900	2562900	2986900	8333100	3552200	18455000	19607000	10495000	8258900	11262000	17212000
FHL3	FHL3	5121200	20581000	5411900	12143000	9750500	23169000	11760000	7897900	5066700	14062000	7161300	5697800	3175300	366250	15908000	3812900	12513000	11789000	7044500	6734100	11373000	16281000
CARM1	CARM1	8032300	10600000	5321600	10949000	20241000	25217000	20038000	17977000	18726000	9600000	5214900	9053700	5716900	2978800	10447000	4250700	21434000	16803000	7380100	4249900	10024000	23568000
MTNA	MRI1	8934000	10185000	6464100	10502000	10083000	5072500	10768000	4310100	11498000	4806400	3305400	3163000	2453600	3296800	7865500	4557800	3889400	6355000	6469700	3390600	10132000	12608000
CAVN1	CAVIN1	61487000	43291000	73805000	37337000	67517000	53891000	32933000	74122000	48078000	70138000	28220000	38678000	135340000	15818000	90339000	32356000	44198000	41173000	97537000	161070000	118430000	155740000
MCCA	MCCC1	9476200	15103000	5086500	6316100	17349000	8373400	15618000	6405200	6578100	7216800	2745900	4165200	7113500	2394200	10347000	3340600	8446400	9913200	6138900	10511000	6509900	20384000
MYO1G	MYO1G	10098000	15810000	10807000	11111000	18256000	14868000	17595000	7911300	8357100	8688900	2280400	6633000	5355900	5511100	14898000	4201400	9819500	9201000	8823000	7245200	8442900	35086000
EGFR	EGFR	6721100	37357000	13004000	6111300	2429900	10024000	20540000	15330000	20258000	14960000	5422100	4181300	3460400	3977100	7299800	3521300	8589200	13606000	7506400	11346000	12463000	15123000
CHERP	CHERP	11915000	16449000	3827100	9590400	11030000	12991000	15100000	20183000	12007000	6886300	3336400	17689000	7629100	4887500	5237200	6627900	10106000	15966000	4418600	8540000	7239800	17223000
TRAP1	TRAP1	11259000	35684000	15973000	11421000	35318000	28090000	50678000	21584000	39794000	9729700	7605500	23739000	19856000	6205200	18541000	4345500	18372000	34604000	14644000	17269000	12939000	37920000
EMD	EMD	2308000	7876400	4927200	3845000	13830000	15535000	8384300	4864600	9091800	12354000	4329500	5842300	3550000	576350	10753000	2309500	12599000	18996000	3801200	10755000	11370000	42780000
PLBL2	PLBD2	4792500	7369500	7722000	3970600	4328800	6047200	9348000	5436100	707310	2296900	1799200	2977400	1202100	2047900	2301900	869390	3409700	3431800	6179000	4435400	6215500	5422300
CIRBP	CIRBP	13082000	11374000	17340000	9809300	5621200	21056000	26604000	14843000	15937000	13076000	4727400	8807500	5431200	1376000	20612000	5654000	14563000	14807000	9328100	11060000	4309200	21836000
MCES	RNMT	2476900	4850200	911950	4825100	4560300	4612000	7305000	3063800	1075300	1460500	461120	758600	1398600	711760	3584000	1328300	5652100	3844100	1705100	1433100	2165200	818550
GNPI2	GNPDA2	5584700	25862000	9387900	5747400	6643000	8198200	4269400	7604500	6842300	7852900	3614800	2586600	3757000	1628900	7122800	3142600	8367600	14730000	7694700	4296300	7456800	13681000
DPP9	DPP9	2909300	3060200	4250900	3975400	7495300	7412400	9041500	3086900	11666000	8992400	2186500	2429900	2396900	1391100	3479800	2200800	12153000	13733000	7180500	7276000	9224600	15432000
SC24B	SEC24B	1475200	2292400	2421500	1658500	4042200	2917700	4450700	1796700	2034200	4002000	800340	1258900	1479700	410250	9211700	1168700	3125300	6482800	1839100	2437100	1535100	24273000
PRP19	PRPF19	55036000	106640000	53383000	59452000	99284000	94761000	139390000	48801000	40764000	69283000	18699000	21324000	33884000	15228000	59816000	21678000	99128000	143750000	47644000	72540000	73366000	115480000
VAT1	VAT1	109190000	62798000	105790000	126460000	160450000	138880000	105650000	134170000	121990000	282780000	93689000	71310000	70634000	75377000	128640000	77565000	174830000	267200000	252420000	227540000	216120000	217230000
SMD1	SNRPD1	13393000	23933000	11901000	30969000	48251000	38442000	58381000	15184000	20774000	11630000	4607800	6907100	11161000	13184000	21189000	12417000	34210000	52137000	17196000	21893000	28478000	49307000
GOGA5	GOLGA5	1063500	1086000	1206400	5219800	2596700	3308000	1613900	676090	1090000	620070	600640	634360	187460	NA	606140	3243600	844360	2329500	144950	126710	527270	1346500
CSTN1	CLSTN1	4383600	3008400	1994400	2143200	1750700	4003500	2753900	2189200	10236000	3364800	1703600	3680100	2902800	1171800	25944000	3199700	509990	16714000	7112900	7439600	4485500	3087000
DHB4	HSD17B4	57371000	58719000	71104000	57474000	67542000	61091000	70086000	45153000	73531000	104450000	43430000	95473000	67940000	15243000	80344000	24962000	123610000	105600000	47885000	155540000	63454000	176190000
SF3A1	SF3A1	15830000	31053000	12776000	14235000	37691000	34251000	41701000	11820000	8331400	18936000	6598000	8685200	9614900	3637800	14990000	8610700	26396000	41128000	19311000	25302000	24298000	37507000
RL1D1	RSL1D1	4453100	9331300	4350600	7697600	17653000	9181000	17547000	5947000	9300100	8285200	4199800	3258900	3729600	2275400	8646000	2357100	10716000	8342000	2875600	6674000	8277100	17866000
NDUS1	NDUFS1	31995000	33626000	30021000	28328000	37418000	40299000	41182000	23952000	19145000	32962000	10159000	14138000	16115000	3576100	41771000	11483000	41568000	31516000	36814000	15645000	14808000	49743000
RANB3	RANBP3	6697100	8939800	4076400	5305700	11149000	9974000	7691000	3108900	8086100	5310900	1950000	3063300	3011700	1478000	5743000	2441300	7709500	7936800	4342600	5124600	6640100	9602000
IF2P	EIF5B	8452100	23179000	7424100	9654400	28344000	19526000	30656000	9578400	12020000	10777000	3222300	5308000	5041500	12088000	6202400	3643200	18568000	33177000	5775400	16057000	14847000	27330000
CPSF6	CPSF6	20310000	27761000	11503000	19596000	34224000	26196000	39936000	16035000	14644000	22140000	7952500	13022000	12380000	4739600	19482000	5920500	32622000	35427000	10297000	18622000	20146000	31426000
AGRIN	AGRN	8758400	15166000	3277200	13368000	38938000	8865600	14669000	3708000	16041000	2011800	2624000	3717700	3957500	4062600	5903400	1876500	14350000	20701000	15587000	20824000	9426100	14827000
CPXM1	CPXM1	1995000	1306100	1415400	1266800	917800	1273700	1851400	2086000	2143100	348960	878370	1008500	911770	3312300	777100	725780	1168900	998700	884690	NA	194360	2071300
SPIT1	SPINT1	5408700	4475900	3028900	3265800	9044500	5382400	17336000	2850800	2289500	4578900	1392500	1129600	1984700	1003800	3061000	1204300	22120000	1799100	1896900	5012600	4233400	13017000
RACK1	RACK1	174190000	285990000	177680000	171140000	378100000	300760000	365010000	203440000	228290000	247870000	80463000	124170000	105580000	55841000	250710000	86145000	320350000	246220000	142820000	169950000	203020000	358870000
HMGCL	HMGCL	10973000	10677000	14436000	10672000	14127000	21433000	13681000	14461000	30866000	20982000	11150000	16725000	14156000	3295400	23094000	9174700	20402000	35605000	18277000	29521000	11093000	21095000
RUXF	SNRPF	34176000	50658000	26307000	23736000	22492000	44005000	63166000	27862000	23700000	31895000	9173300	13925000	11138000	4851800	35472000	7752000	46819000	60623000	21137000	37907000	10735000	57603000
AMPN	ANPEP	3214800	9711600	6980700	12247000	11813000	8395800	13167000	13783000	3644000	9640000	5584100	5531200	3858300	7044100	6332400	4706000	8708400	9191900	9097000	7121300	6126600	14544000
ERH	ERH	42910000	66622000	45170000	73701000	136990000	89964000	119900000	39872000	33601000	58357000	20491000	24352000	36751000	25744000	47354000	26273000	83944000	121380000	40560000	51774000	74453000	139410000
IGHA2	IGHA2	24535000	92942000	107580000	82819000	164860000	111340000	62609000	491880000	70610000	92692000	121230000	102340000	102740000	10395000	124700000	137440000	44892000	25338000	77870000	44050000	152520000	345360000
NUP93	NUP93	22090000	13941000	7410100	21546000	23426000	17905000	41870000	21592000	7631800	6268600	2629400	13687000	17180000	2289700	31734000	4714800	20068000	61770000	6666800	21627000	8917000	11407000
DRG1	DRG1	10582000	18110000	7796000	6674400	19391000	14514000	27989000	8099000	9950700	10404000	5890800	6034000	3896000	1554200	8557400	3378800	14705000	23566000	6589300	12956000	13043000	23846000
EFHD2	EFHD2	24113000	12039000	28745000	21701000	48489000	29193000	12495000	19605000	21543000	27401000	8711600	13408000	10083000	23360000	12593000	8604800	18888000	25630000	17273000	20702000	29079000	13358000
GNAI1	GNAI1	12924000	16485000	13465000	5850200	13529000	17948000	16570000	5374800	2860200	2612000	3382700	4390600	7751800	617380	20422000	3303600	9098500	21606000	24054000	11979000	9250900	9038800
CSTF2	CSTF2	2730400	8623400	1653700	2788900	8225000	6448300	8002200	4109500	958020	4408800	638080	1990300	1638900	1332300	3919500	849400	6917200	12811000	2826000	4217100	4826600	7016800
ODB2	DBT	3792900	7684400	3000500	3573400	9401100	1566200	7017900	1463500	4141300	1808400	1339000	9230000	3304700	2140400	1018900	2134100	3702900	8943400	1876500	3198300	2005300	3021800
TCPD	CCT4	89880000	148460000	41749000	53823000	65304000	30386000	120510000	44484000	67411000	44104000	27025000	18186000	36549000	10132000	66606000	24016000	122330000	140090000	36793000	41634000	42777000	81296000
NAKD2	NADK2	8393800	8815700	4732700	8488500	6660600	9990300	10827000	3402800	8849100	3615800	3393400	2111700	2459600	6831300	4778300	1826100	6405600	16766000	3464100	3891300	4831100	9038300
BCL10	BCL10	11859000	5884700	1610100	1931200	2995800	3652400	4717100	527640	8872300	31063000	14387000	58751000	4710300	3644500	49967000	2084500	1640200	9860200	7707900	1280100	2388800	2449900
ASCC2	ASCC2	11207000	3899300	1966800	4674100	1556700	2441900	3989300	4374300	5088600	957710	2973300	3235200	2734400	642370	539730	3170700	2420100	4146300	5822300	588140	2601400	8634200
YJ005	NA	1138200	6201100	3314900	1468700	4565200	4570300	7236300	632650	1924000	4220000	896050	2425400	909730	1620700	700060	1030100	3622600	6198700	330270	2954500	4781100	5580500
SF3A3	SF3A3	16624000	28170000	14592000	16542000	24961000	33462000	37968000	14169000	10170000	16952000	5687300	8365200	8841000	11930000	15811000	8295900	23353000	35324000	11129000	21350000	21359000	39608000
TEBP	PTGES3	57367000	138240000	55758000	71594000	122070000	114590000	155660000	68578000	120720000	86726000	36661000	35754000	42553000	25666000	67011000	32632000	94820000	105880000	46236000	48645000	78484000	179630000
FUBP1	FUBP1	32165000	51269000	25718000	58363000	111030000	79714000	48037000	33194000	32201000	23115000	11572000	23953000	22189000	18236000	41835000	20588000	70886000	89213000	37912000	43047000	55943000	70817000
PGRP2	PGLYRP2	10879000	12627000	25850000	13449000	12579000	13873000	11353000	16312000	13342000	8128000	12363000	6719900	7412300	17164000	9234000	7586300	10091000	6438300	11454000	6205700	19410000	13911000
KS6A1	RPS6KA1	6519800	5074700	5280600	5169900	9281600	4978500	1497400	11350000	7976500	6652700	1790800	2996900	3222500	2064600	3044600	2866100	6649800	4417800	3908300	6504100	5281100	5458500
G3BP1	G3BP1	18010000	49353000	28935000	33116000	51774000	62223000	57610000	23161000	26961000	35683000	11071000	16241000	23134000	7460600	31470000	9814300	48061000	69109000	18656000	21492000	30945000	64659000
NXP20	FAM114A1	19387000	33649000	13415000	28017000	25629000	17133000	23478000	23933000	16537000	24838000	17135000	16081000	10751000	8607000	16186000	4435400	30098000	34075000	15470000	10377000	20314000	11426000
SMC3	SMC3	54535000	35915000	25025000	24255000	63938000	29195000	9210800	106520000	25176000	37526000	13669000	49768000	24040000	46678000	36961000	20619000	52367000	23519000	65317000	24552000	8963400	17034000
CO3	C3	194770000	330000000	477290000	243740000	347590000	331400000	254650000	543360000	278450000	284580000	138030000	349930000	251220000	317930000	154830000	305350000	193910000	192020000	270930000	193820000	199050000	355470000
TM9S2	TM9SF2	24430000	89529000	24137000	29320000	44854000	39502000	83116000	31695000	64279000	38187000	19247000	24476000	14429000	13676000	47097000	24832000	71509000	57123000	23689000	26178000	29920000	14635000
RL14	RPL14	20665000	37943000	19149000	30112000	43552000	36647000	27080000	39738000	31494000	33928000	7332300	18435000	13213000	3558800	39014000	9575400	45517000	29471000	20290000	25048000	20939000	28483000
AP1M1	AP1M1	24522000	25558000	9638500	8624900	25785000	16509000	19307000	25853000	24546000	18322000	7055000	7760700	7285100	5547000	13549000	6342400	14176000	22767000	11325000	16438000	18394000	26074000
PRP4	PRPF4	3067600	8696700	8605100	7538400	14285000	6924900	10983000	23299000	5556600	4353800	1942700	8779900	8832200	5587900	6811900	5155000	10638000	9438300	11617000	9324200	9991300	8807800
GPDM	GPD2	57947000	43299000	53889000	24719000	48676000	74401000	52963000	13561000	34826000	19674000	15668000	38474000	27944000	15303000	42199000	8583900	51494000	64965000	24518000	43846000	20732000	65071000
SAMP	APCS	90052000	52744000	430050000	98072000	71784000	123480000	59851000	196040000	349440000	138880000	113340000	97781000	91686000	102320000	500390000	130120000	97466000	24982000	302730000	126790000	526990000	79372000
MRC2	MRC2	9087600	21718000	23733000	27699000	31672000	29145000	14334000	25841000	21965000	19161000	14949000	9375300	2556800	3439700	22866000	2549100	12128000	28199000	30971000	13685000	26211000	26697000
BUB3	BUB3	15046000	29114000	12513000	15505000	30272000	32067000	27366000	15955000	13529000	18145000	6666000	9649100	8362300	4617400	19620000	4662100	32322000	35801000	11477000	16675000	21815000	24573000
ARL8B	ARL8B	22230000	18698000	9749900	14607000	14246000	18692000	25328000	14543000	30719000	31975000	10712000	15438000	10182000	4134400	26660000	5806900	53879000	37139000	13306000	24079000	18258000	47682000
ISCA2	ISCA2	133830	210800	819690	309470	1063500	531920	1104700	39086	1142400	581350	146660	10257000	148490	3771000	967140	7917400	1457600	1815500	541650	691500	1341900	1820100
PRDX3	PRDX3	171450000	149670000	102540000	102450000	141850000	159350000	190000000	99831000	273370000	206600000	107250000	164510000	106920000	51555000	165420000	62216000	308940000	444450000	116050000	159130000	179010000	323060000
RB27B	RAB27B	39187000	3160400	11030000	34473000	34671000	39944000	27298000	18251000	5834500	37340000	11611000	13114000	30367000	10431000	9295600	10528000	19151000	10845000	8079300	9636500	9339500	2272800
PROS	PROS1	6324600	11747000	16687000	10384000	20214000	6857100	12809000	14627000	6842800	3986400	5166300	12588000	7285100	20325000	4053200	7047300	11271000	9048200	9133400	8708500	8446800	13891000
ROA3	HNRNPA3	118660000	139160000	78083000	92578000	351090000	288450000	319610000	112920000	144760000	137400000	53026000	50112000	77443000	26858000	168880000	52428000	136270000	320210000	85004000	218480000	156190000	297410000
QNG1	QNG1	2994300	4510000	3072200	4159100	5008400	4445200	2290400	2784400	10601000	4991800	2810600	2744900	3698200	968700	4548700	1988200	6600200	9235200	4533200	4392300	3601200	9162800
LACTB	LACTB	6775800	10496000	7841600	8505900	12001000	23311000	16809000	8822500	21451000	27867000	7713000	7318700	4097300	5605800	16701000	2897000	19967000	17992000	9910200	25563000	20523000	38189000
CLP1L	CLPTM1L	9118100	6006800	6436200	4932000	11886000	15226000	16885000	8566400	14299000	9352200	3185900	3032700	2816400	1832400	19506000	3168800	47439000	52236000	5138600	7704600	6945100	12094000
MTAP	MTAP	15030000	9965500	17268000	18273000	8462800	12831000	36355000	8195200	28686000	27060000	7447100	11287000	22947000	3529600	32269000	5356100	7257100	25642000	24085000	36910000	21607000	47598000
FND3B	FNDC3B	4822400	5009300	4237400	4608000	12721000	10054000	9456000	6406900	2961600	2757100	1927700	1581700	1765800	2707400	2908700	2822300	12856000	9709400	5130600	4922000	7906400	13609000
EF1B	EEF1B2	111990000	252240000	124420000	90072000	206830000	220630000	293270000	140770000	168870000	173240000	51391000	88199000	50264000	28731000	134230000	78322000	210910000	208360000	62576000	110350000	147360000	336300000
CYB5	CYB5A	28936000	11185000	28600000	18824000	19376000	8492800	10979000	5635400	12177000	20037000	12468000	17559000	44762000	4652500	61661000	12261000	7380400	24611000	17346000	42084000	24285000	13463000
PURA2	ADSS2	20016000	41683000	27650000	24939000	62226000	32143000	36169000	15508000	32011000	22309000	10046000	18770000	12290000	10662000	21506000	12086000	31269000	48636000	20574000	14890000	27011000	52411000
DPP3	DPP3	24851000	48647000	20714000	29383000	43496000	42447000	58568000	25898000	46426000	28689000	10187000	21742000	16065000	10304000	22373000	21114000	37204000	38830000	16195000	17022000	35304000	56349000
H14	H1-4	73226000	38987000	130420000	115540000	217420000	103250000	65371000	129810000	63670000	62651000	19816000	58560000	100940000	71580000	69856000	34147000	128850000	116430000	184310000	77379000	91919000	43482000
TSN	TSN	66525000	53889000	39566000	39797000	74763000	67576000	79747000	33581000	31627000	32878000	8147300	8070200	8474800	6332200	63811000	11034000	95615000	124460000	33196000	17457000	43438000	101050000
PCBP1	PCBP1	161670000	227640000	138300000	191450000	492190000	363670000	460490000	160520000	159970000	188260000	74054000	109720000	124910000	75534000	175460000	108900000	345230000	385910000	164510000	191170000	265770000	454470000
ALG2	ALG2	4247800	5429200	7941600	9602500	8351000	8024900	12458000	22880000	13395000	11171000	3731100	4830200	5114200	2431100	9512400	5046900	5641500	5607800	6968000	6505600	4464200	17112000
ATLA3	ATL3	46402000	36066000	27955000	39929000	67297000	55510000	56293000	44006000	71271000	116820000	24099000	27239000	41512000	21873000	92589000	21729000	62061000	126010000	51904000	66124000	60921000	104950000
SYFB	FARSB	26012000	46203000	13509000	13698000	42457000	29360000	24624000	10275000	24845000	9027100	7082200	9440300	9897100	2082300	34103000	7609500	25139000	45110000	14682000	18932000	15924000	41340000
AGFG1	AGFG1	4762400	11358000	8605900	6974700	25513000	16805000	8290400	21929000	5584500	10766000	4009000	7171700	4675800	4833400	11180000	5750800	19490000	22907000	6365900	8628000	11837000	10955000
CHID1	CHID1	15455000	2294300	8685500	19459000	5752300	24622000	8375600	3280800	12805000	7166700	3481600	8955700	3370300	2084000	19711000	3136500	15598000	17037000	23750000	6946500	6747700	78425000
ROA0	HNRNPA0	39216000	72456000	48119000	55146000	93713000	88918000	105450000	34043000	25605000	49622000	22744000	34112000	20354000	12537000	55034000	23225000	53445000	92387000	37671000	62285000	81707000	120680000
RFA1	RPA1	14866000	34863000	10117000	8303000	12878000	21552000	18944000	10456000	17297000	10948000	6773900	8268700	5248700	6109800	12613000	3811500	15832000	23684000	13190000	13211000	11220000	21788000
PPT1	PPT1	20250000	101940000	43306000	28119000	66142000	62133000	87796000	30254000	42108000	53919000	21750000	26516000	17222000	3692800	53490000	12268000	39349000	40555000	31942000	102200000	30753000	91179000
MYL9	MYL9	23153000	59097000	28015000	19930000	34531000	45526000	26442000	78122000	19282000	40774000	16150000	21035000	14118000	4749500	56905000	11856000	18890000	21476000	66211000	43260000	43348000	27953000
LZIC	LZIC	9596200	9612000	8544000	10096000	14792000	9817600	11607000	4560600	6265100	9223400	4361900	4729500	3505700	3930500	7139700	4734500	9458900	8714700	7592500	8297900	10774000	12814000
ICAL	CAST	15573000	37291000	31094000	20214000	16879000	27651000	28139000	31819000	37890000	73018000	14442000	19613000	18509000	3081900	42862000	25266000	28929000	62769000	32382000	26337000	52780000	56689000
ROA2	HNRNPA2B1	295950000	642680000	275150000	414690000	983160000	726980000	779970000	340000000	388400000	453300000	158940000	196570000	237920000	131260000	387680000	210250000	456960000	917290000	344670000	472060000	535660000	871990000
LACB2	LACTB2	3046700	10729000	3290200	8006700	20692000	13109000	11623000	2975600	15179000	4674800	5881200	2380200	5428300	1703200	26695000	2849200	14245000	18625000	4855000	16386000	18328000	36809000
RPN1	RPN1	150950000	153600000	163020000	156610000	167520000	193540000	324040000	123410000	147750000	168380000	65598000	108900000	69553000	40674000	187000000	98085000	181010000	174340000	103750000	88782000	119230000	300200000
STMN1	STMN1	8809300	9857100	9439600	32015000	16777000	14566000	77833000	2688500	16220000	15575000	4197000	2824600	7015400	4350400	5153000	4681800	43890000	59211000	4057000	12450000	23742000	19125000
NAT10	NAT10	3329000	26947000	2066600	5000600	11291000	7253800	15241000	3063200	13803000	3345100	874520	2250800	2206200	3111200	5471400	3230000	9650800	17602000	6824800	7843700	5639700	14137000
NMI	NMI	2592600	1864300	2666300	1483500	3782000	3592600	1939200	337020	3055900	2912000	1183700	1262200	1789100	1762600	2659800	1495900	4477200	6337900	1462800	3210500	4612300	10463000
TCTP	TPT1	27144000	111410000	48975000	41114000	83360000	52307000	41467000	39903000	119630000	64744000	24181000	25489000	10135000	6971000	33733000	25997000	72598000	51005000	25477000	21494000	44528000	50931000
AL1A3	ALDH1A3	6833300	5269500	13944000	17969000	14935000	11801000	19789000	27990000	4730300	4307800	1234800	6118900	8661100	12732000	15994000	8673200	22289000	45861000	9310900	66283000	23368000	50661000
COIA1	COL18A1	17320000	36581000	20278000	25598000	61520000	22014000	12934000	25272000	6311100	14119000	3592700	5271100	18129000	7159300	25042000	7454100	24969000	22140000	21262000	27771000	22782000	16493000
HNRPL	HNRNPL	109070000	189120000	104860000	128940000	227170000	175870000	212120000	88481000	107420000	115220000	50718000	64281000	84283000	45152000	103820000	58630000	157300000	263500000	103700000	147830000	154720000	145260000
EIF3J	EIF3J	3777500	33686000	4770000	10953000	46061000	34074000	53966000	9576300	22018000	21135000	8651100	8553100	9965700	5896900	12118000	9656300	44321000	35712000	2983900	16522000	19399000	38390000
U2AF2	U2AF2	62321000	80558000	56627000	73732000	93780000	114950000	161750000	53873000	53637000	73000000	21471000	39794000	28534000	16877000	59405000	24244000	93611000	176820000	45647000	68792000	69702000	133450000
CO4A2	COL4A2	2692500	9200400	5612800	7525900	19615000	11116000	4360600	9579700	3920400	2087500	1169800	1988100	1054300	1029500	4137200	10766000	8015100	8021600	3804200	2771400	4556200	5622000
S27A3	SLC27A3	3202200	1127000	2990200	1338500	4312000	2842000	5339300	1068900	3684000	4703500	494400	781210	3222400	1171100	3742400	847190	4971200	7398000	3171700	6399700	4192200	7660000
PR40A	PRPF40A	5418100	14170000	6315600	6209700	12173000	15087000	21984000	7031900	7775200	8751200	3066600	4599900	3092000	5482300	7953500	3107300	20604000	24407000	3129200	7237700	5372500	10128000
SYTC	TARS1	75223000	85889000	19409000	56372000	44934000	58849000	88702000	19910000	32684000	33515000	9527000	15417000	18262000	5573400	38350000	18012000	144990000	170790000	19843000	14537000	17185000	44806000
RFA2	RPA2	11650000	47215000	6755400	9494400	32546000	27535000	21481000	12217000	12103000	13285000	2200700	4866900	6615500	3410100	20232000	6824600	16957000	44358000	22287000	14842000	28140000	23411000
DJB11	DNAJB11	27530000	45631000	36929000	44139000	86933000	54607000	70233000	42713000	51214000	55596000	10746000	22420000	13559000	13069000	45651000	28785000	64774000	58689000	25418000	31846000	54965000	54542000
HSP13	HSPA13	5178900	7819300	5212800	7733900	5599600	7132400	8038400	11787000	10690000	6179300	2169500	2977300	1255700	1582700	7058200	4839500	5702200	4703300	7021900	2180300	5060000	14630000
ISLR	ISLR	8000000	18358000	6553500	16392000	8733700	9273800	6976100	5814400	11459000	10815000	9818000	1854700	2093100	2927500	11118000	2740800	7837200	8084200	11750000	6802600	8944700	7893900
SART3	SART3	7115800	22975000	6962700	7494300	22543000	17538000	19917000	6756400	5297000	13442000	5279300	6569000	1939000	1217500	12605000	1630300	25050000	20617000	7398500	11650000	14177000	17898000
FSCN1	FSCN1	68723000	138960000	94951000	76155000	210290000	191210000	141700000	78406000	111530000	103320000	37922000	19633000	33307000	62460000	56402000	16688000	270170000	178380000	95667000	115340000	105380000	95042000
TIF1B	TRIM28	56458000	107290000	48711000	58865000	78856000	82090000	136200000	55066000	35610000	49273000	22870000	37333000	29699000	10752000	59208000	23589000	138870000	111290000	38678000	47576000	86312000	120010000
DUT	DUT	10660000	30174000	6943200	10814000	14145000	17509000	21815000	9417800	11709000	8132500	4040600	5999700	4341400	6485500	11560000	9035700	23960000	15596000	6797400	12393000	23466000	14500000
EIF3D	EIF3D	23709000	34814000	20619000	20332000	40823000	42133000	39717000	28534000	23062000	28019000	13797000	15436000	17781000	155590000	27530000	24887000	50255000	57392000	40441000	28101000	39710000	68100000
OSBL8	OSBPL8	6384800	5522300	6252000	4280100	6309300	7647400	11287000	10534000	7780200	8469100	2617200	4360500	2026800	539690	8003700	2341300	8112200	10036000	5944200	4371900	1230800	9910800
ACSA	ACSS2	4130800	3408900	10050000	3507300	5564900	9595900	15430000	2674200	10175000	4596700	4477900	8832600	2890900	962050	17654000	3294500	14763000	8714500	5913100	9853100	10809000	24981000
COMD9	COMMD9	7584000	30411000	5699700	10050000	13682000	15417000	17848000	7396000	10759000	2342300	2396300	4645900	5149300	4930500	21912000	3293900	11625000	20058000	7505000	15388000	13883000	16838000
PAIP1	PAIP1	17944000	14854000	6899600	28293000	17652000	22638000	35265000	8306800	6240800	9028900	10670000	14381000	18051000	13131000	6421600	9276500	26370000	31244000	6402700	6190500	5363100	12897000
LIPB1	PPFIBP1	511530	1620300	1053200	827840	1066000	1693000	1676800	1252700	352470	1363000	566800	808540	543040	646090	1213200	728230	1278000	1025300	1492400	458230	1113100	1045900
WDR37	WDR37	35806	929750	1201400	809050	870060	1431100	1135400	663720	1341900	1675500	604780	811830	543160	357080	1237900	532890	1892300	2704000	774230	1587900	1452800	3287500
NAA10	NAA10	6365700	17766000	7361800	10281000	20486000	9896300	18579000	6037000	15192000	13299000	4441100	5488600	7162600	2776300	8522100	4099000	14995000	24749000	6253300	5860000	5357200	7926000
PA1B2	PAFAH1B2	53774000	60925000	63919000	51911000	59746000	85053000	80778000	27638000	46278000	62742000	21238000	41250000	30008000	18756000	67824000	21907000	111830000	74131000	43779000	24402000	21413000	44979000
TECR	TECR	12839000	15578000	9861000	13252000	28152000	23473000	32274000	16686000	24022000	17817000	5840400	7940100	8606400	4778600	15674000	10352000	14462000	19116000	14396000	16143000	19732000	19422000
ACS2L	ACSS1	6095600	16380000	5316500	5742400	6514500	6625300	19682000	2405600	4961100	8041900	1633700	1151400	3240600	1314400	7635800	3421000	2267300	8783500	7747000	9609800	9337500	20526000
DJC11	DNAJC11	9622300	9640900	10834000	6443900	8128000	9766300	7885700	5965900	3631900	6960100	5539800	6459100	3679300	874390	11519000	3831900	13372000	13038000	763040	6441100	3906200	9040100
BABA2	BABAM2	2285000	1918000	2788300	692300	2952900	4677100	3225500	1878500	2632300	2053800	810770	1320300	1156600	818600	5736600	1367000	5729400	6865800	3066400	3485900	4419200	8475300
THIM	ACAA2	23513000	40247000	56849000	42817000	83169000	41334000	67548000	35034000	57205000	21788000	32478000	42831000	52777000	19976000	103800000	36146000	65806000	107750000	50530000	126810000	83003000	115940000
OS9	OS9	3743800	2473900	2318400	2053800	3444500	2489700	3540600	4433000	2538200	3294300	1271200	2835600	1589800	558460	2698100	1058400	3899000	3163000	1363000	2539300	1522300	3631700
PKHO2	PLEKHO2	6188500	8566200	9548900	4908100	14925000	16854000	9106700	8571100	10803000	26000000	6135500	9450600	6039000	1300500	18782000	5506000	11479000	10710000	14073000	15190000	17812000	31370000
RS21	RPS21	13614000	25370000	20599000	19785000	45117000	39467000	53139000	21137000	21860000	903570	9417800	16877000	14061000	7649700	28118000	13166000	35590000	31992000	19111000	19587000	30942000	61617000
IREB2	IREB2	3136200	15959000	823980	5659000	19791000	10422000	13945000	1960200	3123800	873830	1192800	2628900	2089700	2493600	3719200	540160	4569000	22822000	2413000	672330	1482400	2911000
RS13	RPS13	54473000	106710000	40389000	32114000	131270000	73374000	91229000	63836000	62789000	80910000	19093000	33751000	29078000	4108500	43017000	16497000	88645000	156960000	19176000	26176000	23435000	171270000
KGD4	KGD4	4438100	3621800	4079500	3229800	7481800	5359900	5606300	5454700	10933000	6059000	3146800	1203100	3431400	755760	7650700	2044100	8768400	18670000	3803600	7558600	7163000	10902000
SEC13	SEC13	60371000	109470000	81434000	61005000	141170000	133250000	95175000	74803000	59222000	112360000	27707000	59785000	27892000	8843400	80649000	31296000	142140000	131430000	79022000	58601000	54482000	114850000
PIN1	PIN1	11681000	25681000	9587000	10052000	15125000	15382000	7500200	15418000	15602000	16519000	3542000	9001600	6714400	NA	9218000	5634800	9411800	26835000	7509000	6246600	14112000	13949000
DTX3L	DTX3L	8795400	13910000	9468200	5354600	31457000	12611000	14961000	7857000	9467300	3411900	2332900	10812000	11802000	5623500	9906300	7558900	5584200	14948000	5536700	15328000	10717000	23437000
URP2	FERMT3	11646000	17356000	29426000	24677000	38465000	37079000	34431000	23679000	40768000	38780000	16719000	21180000	14168000	24328000	27499000	23213000	32869000	35435000	31489000	43601000	51949000	105910000
CO2	C2	12991000	9938600	11662000	5244900	8498900	23109000	7609100	19321000	13454000	8684200	3444500	6055600	6259400	425150000	13268000	385190000	9140000	18195000	16690000	14295000	8282500	25488000
HSP74	HSPA4	37238000	86780000	33648000	62957000	95775000	58234000	100510000	41079000	55514000	56345000	23454000	32250000	30963000	17143000	54425000	16858000	73273000	90006000	35003000	39702000	53328000	96490000
CCAR2	CCAR2	25157000	24120000	17892000	18374000	35476000	33228000	42098000	17856000	15359000	27171000	6890800	14615000	15289000	4377800	28293000	10199000	25175000	40891000	13793000	21289000	16927000	39852000
TPIS	TPI1	921410000	2718900000	1384400000	1101100000	2157200000	3439200000	3231400000	1304400000	1499200000	1154100000	859230000	1196000000	858220000	418270000	1777300000	667080000	2988800000	3047100000	1187700000	941160000	1398200000	3275900000
TRFE	TF	583080000	786640000	1447200000	860650000	878030000	602350000	783110000	1573900000	1055100000	755890000	603770000	491220000	517360000	1295500000	696530000	580110000	372020000	582230000	937690000	492220000	898810000	556270000
PDIA5	PDIA5	13407000	27720000	20111000	10316000	38074000	27060000	24877000	20394000	16301000	17538000	9778500	8815800	6981700	3046800	23664000	11507000	10761000	38010000	12196000	14897000	25731000	38922000
NSUN2	NSUN2	16642000	23469000	11152000	20187000	34012000	46307000	37088000	12426000	37717000	37598000	5733800	36528000	8593800	25236000	22783000	21842000	60094000	77162000	13174000	44484000	24670000	55351000
TPP1	TPP1	19583000	32644000	58199000	23727000	55653000	46138000	48756000	60837000	65912000	44575000	29053000	39315000	28529000	14574000	63533000	22568000	209930000	42408000	30750000	109080000	38787000	69354000
AL1L2	ALDH1L2	4370800	10500000	12854000	6533900	30426000	13064000	12772000	16967000	23735000	18581000	8590500	5888900	1088500	1340800	10562000	7222900	4189400	8754000	8354000	6720100	14567000	21123000
MGMT	MGMT	5239500	2848600	3187800	10644000	7323300	4392400	3450900	5251300	5375400	4556900	17491000	3146000	3134600	8495000	8760700	1542700	13069000	9054300	8804700	5734100	4845600	5029500
REQU	DPF2	3181100	7781800	3802200	1239000	9201700	3430200	4969800	804460	2446700	2836900	1786100	2204200	207160	605980	2455500	1167900	7395900	5650600	1575300	2001800	2793100	3461200
SFXN1	SFXN1	10856000	21440000	9640200	21644000	53129000	35459000	22320000	12424000	32767000	18343000	5903000	12309000	14331000	6953900	22346000	4877900	27818000	31115000	17375000	16165000	18528000	15919000
PGM5	PGM5	12116000	9643500	9260400	15606000	27962000	13844000	7554800	20139000	10310000	7563500	1151800	3893500	10196000	1822400	19319000	4059300	7107600	8353400	38210000	15037000	14917000	10157000
CCAR1	CCAR1	6712100	6856800	6495800	6618100	12600000	14727000	12432000	4999400	5372900	3531500	4598300	2024300	5576500	3218900	6666200	4207800	9997200	13731000	6311500	6595200	6432000	15315000
ST1A1	SULT1A1	8376300	3120700	18564000	7157300	35421000	8899600	13379000	20089000	16108000	24857000	4416000	10471000	12597000	3133200	11087000	7136700	17839000	72168000	18208000	17929000	22129000	30793000
PDLI1	PDLIM1	200310000	89700000	188200000	74012000	208190000	144660000	95620000	119030000	62700000	88152000	40994000	52340000	69723000	37158000	164650000	51063000	126650000	155560000	77755000	115920000	197960000	226170000
GMDS	GMDS	8773500	3651700	7891300	7924700	9023400	7117300	14032000	6197600	13517000	5523700	10922000	9085500	2994800	1775500	11476000	30604000	12382000	6480900	7806900	6098700	11429000	20919000
RALY	RALY	49321000	31129000	33694000	40215000	83394000	81015000	81987000	37851000	39155000	42972000	8690900	13446000	18201000	9966900	45651000	22784000	35055000	103350000	34120000	50407000	84138000	66810000
GNA13	GNA13	7374300	6517300	10794000	7207900	10704000	11763000	15198000	11520000	18738000	15692000	6667800	7695200	7146400	3730400	15501000	8438200	10343000	26923000	11801000	15521000	16204000	25076000
ANM5	PRMT5	9707300	10674000	8095400	7662700	13460000	20117000	36472000	27342000	16575000	15834000	4500100	6981000	6852500	4003400	13847000	4687400	22964000	23841000	8087900	9189200	15256000	22377000
PCBP2	PCBP2	102470000	155850000	77662000	70171000	223850000	124420000	157520000	91190000	81560000	120010000	36499000	50646000	43456000	15526000	129160000	35956000	168230000	201080000	52628000	99235000	81442000	199380000
WIPF1	WIPF1	152750	3657900	2113900	3050300	5202700	3649100	3248900	575140	2678900	6193200	1558400	1506800	1511900	2141300	2281900	2054600	6000800	3179900	3412900	1497400	7247200	9321000
GSTK1	GSTK1	41007000	43156000	44399000	35369000	75479000	57596000	50724000	47863000	141330000	73911000	31458000	19702000	29261000	22532000	57303000	26166000	68003000	104610000	61087000	78861000	69078000	140910000
PLOD3	PLOD3	8275400	20551000	8796000	15001000	13277000	13997000	14049000	9833000	19372000	15482000	4546000	4252200	2777900	4176100	8128200	4153200	16929000	20605000	3716300	8977700	8301400	14626000
F13A	F13A1	33219000	31377000	135480000	28760000	82325000	154240000	80926000	282290000	210940000	296040000	65735000	90015000	52568000	20612000	301710000	39757000	218900000	171060000	142380000	97050000	90690000	138310000
CBPD	CPD	2646800	2435100	4661400	3536200	2354000	3725700	7149700	4499000	5964500	11997000	1204800	1311000	1620000	1693800	3627800	869750	14653000	8824100	2373300	4735800	3730400	9818400
WASC5	WASHC5	3766600	5387400	3962000	4511200	27125000	7001600	6371100	1995100	5321400	5625100	1494600	2815000	2202600	3693300	4534900	1613300	9760000	11433000	7302400	5068800	6715800	11253000
ODP2	DLAT	26621000	23167000	28408000	18903000	40145000	20294000	41352000	18244000	47616000	34395000	15198000	31044000	24062000	8302900	20070000	12963000	62644000	61408000	26436000	55340000	31387000	76168000
SRRM2	SRRM2	24684000	46112000	23439000	33192000	59276000	41712000	79985000	25995000	24080000	25533000	11482000	15882000	18627000	7214100	30987000	13640000	63242000	62957000	20964000	30034000	45820000	68119000
NUDC	NUDC	19452000	31258000	18317000	35322000	49061000	45408000	55066000	23858000	34501000	29296000	9313900	12924000	12574000	12816000	18735000	10354000	40610000	54302000	21489000	29496000	32979000	44909000
SEPT6	SEPTIN6	18977000	20007000	28095000	27447000	38187000	18781000	23251000	32621000	28153000	40412000	10840000	24548000	14271000	25445000	32529000	22993000	40863000	50837000	42076000	26322000	57177000	67644000
ARK72	AKR7A2	30615000	29528000	35603000	31403000	57803000	44280000	70130000	17715000	45028000	23511000	16182000	21547000	18147000	13356000	38565000	20003000	32153000	22360000	45208000	32637000	44796000	42581000
EXOS9	EXOSC9	2054600	1627600	2165500	1808900	3380300	3175500	3873000	1725100	3628500	2477900	779870	3062000	1639900	908310	4341700	1430400	5033400	5869200	3174200	3366300	5149700	5370200
DYLT1	DYNLT1	9107800	26333000	15451000	15843000	29914000	14144000	29877000	11167000	16138000	5945900	6073700	9340300	10090000	4783700	13292000	4247600	32720000	33083000	10088000	12403000	14227000	26890000
PRP8	PRPF8	11469000	18622000	11146000	6823000	27734000	32097000	27393000	15471000	4668300	11621000	6450900	5388300	7778000	3488600	22797000	4653100	14605000	31652000	17172000	15599000	18506000	33548000
VATH	ATP6V1H	8650800	9308300	7164300	7115300	17309000	27926000	11243000	13054000	20961000	21890000	7007100	8063600	7292200	3313200	24332000	3800700	16777000	29559000	13210000	35169000	20253000	25765000
GSTM5	GSTM5	1383800	2548800	4552000	6167700	2419400	21285000	1126500	5171300	3673000	2911700	490490	1593500	1309000	2860100	8026400	1202900	13626000	6229300	1872800	3396300	2428600	1859100
YBOX1	YBX1	30994000	75688000	22268000	38793000	164270000	104200000	80374000	46094000	64569000	69827000	19808000	21227000	33864000	9347200	49116000	7302400	97972000	117600000	23449000	52574000	73431000	98811000
RAB6B	RAB6B	8953400	5317100	7268900	2132200	41811000	9404600	3346700	4602600	7296000	3578600	1961100	3236000	2659000	1573900	824710	1394600	7115300	11868000	6027900	6991900	6164900	8128700
CRK	CRK	10189000	17217000	12954000	12143000	19730000	26852000	26378000	11977000	15551000	14426000	5261500	10064000	7634900	3641000	13301000	7572200	22804000	15220000	11645000	12503000	16483000	24482000
NH2L1	SNU13	33270000	42328000	42536000	43517000	79449000	43620000	59430000	46268000	42296000	42383000	11825000	23352000	22693000	15612000	54635000	19563000	40888000	47735000	32896000	43106000	57987000	58037000
KTN1	KTN1	24620000	27043000	24196000	11959000	28632000	30894000	25295000	14448000	19305000	20454000	6725900	11617000	8281100	6680000	24013000	10416000	36339000	30657000	12884000	20511000	15015000	22932000
L2GL2	LLGL2	521990	1300500	2455500	1720000	2094200	2273700	1254300	1090000	1793000	631130	609630	1941500	291280	85419	1824600	429940	1097100	1459500	2822000	940140	1464500	1320800
ZC3HF	ZC3H15	3217300	5870900	2101000	5883900	4316600	4937400	4695400	7367300	3593900	4539500	794880	4728000	2877600	1873400	3356600	1136500	4583000	5664800	3624100	2620100	2642400	8438600
RS3	RPS3	78263000	131630000	72827000	121050000	301830000	175060000	241030000	152040000	149390000	132730000	49469000	60790000	82520000	22781000	119080000	59253000	189560000	215320000	58309000	97868000	152590000	285120000
SBP1	SELENBP1	159540000	46613000	165860000	70254000	38427000	17624000	58637000	55759000	102670000	74631000	53167000	147370000	149530000	30845000	174500000	71068000	41827000	64024000	131340000	100510000	72764000	212760000
GLYG	GYG1	12643000	18739000	21688000	21246000	19765000	22122000	20517000	15667000	22526000	14326000	5108200	7360200	7294700	8750200	18337000	8678500	9723800	12441000	22858000	12742000	18017000	32240000
MDHC	MDH1	170340000	255450000	112050000	138600000	318560000	262630000	585920000	164020000	236830000	245300000	72814000	103860000	104340000	53070000	207220000	71045000	229610000	340910000	206740000	221160000	236810000	312160000
AIFM1	AIFM1	24431000	41242000	22703000	22120000	34471000	57497000	65791000	31748000	72858000	50417000	17066000	47574000	20905000	3866500	47067000	17971000	63123000	69675000	26833000	54301000	51664000	154790000
MCU	MCU	16518000	7970800	16051000	16027000	11744000	10327000	10642000	8841200	4861100	13822000	11272000	37834000	11937000	5365000	23993000	5561800	15321000	27614000	12987000	14497000	13849000	29364000
NCLN	NCLN	17938000	26915000	14091000	19565000	24425000	16939000	26859000	5272100	16033000	24105000	7070200	7414400	8430600	7394400	14944000	4675600	19853000	16022000	6548800	8816800	18647000	40156000
DNPH1	DNPH1	13539000	13184000	10733000	19286000	35165000	22906000	29997000	19942000	49697000	20936000	7253900	12261000	13088000	6750900	33032000	10154000	31881000	27238000	20180000	20776000	24459000	105540000
NPL4	NPLOC4	11540000	20159000	17812000	16013000	18702000	36743000	33918000	10351000	14809000	9683600	7432900	8286700	6330100	3154600	14010000	6362600	25320000	45170000	9374100	17589000	19241000	30779000
UBE2N	UBE2N	74191000	82700000	56989000	76729000	155120000	90617000	138400000	76006000	91371000	88899000	38530000	45022000	37352000	46849000	77454000	38981000	93484000	94991000	56862000	53515000	70096000	155070000
ANM1	PRMT1	24739000	34746000	23081000	46759000	63491000	32608000	95044000	29021000	39127000	26190000	8909100	15271000	18604000	17732000	21185000	14069000	66399000	61924000	26775000	38715000	32564000	72699000
GSHB	GSS	43928000	20768000	28049000	23494000	49868000	73123000	56902000	23479000	52597000	34570000	15674000	15984000	18301000	10015000	30610000	15785000	49040000	27291000	26420000	47607000	32421000	44549000
PHB2	PHB2	79774000	94944000	63873000	94142000	161900000	136890000	188400000	72208000	102640000	76517000	41618000	57606000	49484000	36732000	74265000	38185000	188660000	138510000	8079000	72661000	111060000	178980000
1433Z	YWHAZ	671080000	576520000	420900000	809630000	1767900000	1036400000	833470000	448400000	963770000	454850000	281690000	303460000	381100000	346370000	572480000	273220000	973540000	1228700000	419850000	499270000	695720000	1251500000
THIO	TXN	168150000	312620000	157690000	201000000	1035500000	877640000	267120000	212880000	694460000	276310000	152620000	155040000	206410000	227770000	254310000	96483000	400790000	424690000	204950000	277280000	288420000	600240000
TB182	TNKS1BP1	10748000	22922000	10813000	6917100	33925000	14836000	14409000	12425000	12347000	15360000	4327000	11923000	6710100	2621200	14044000	6534600	14657000	21319000	9142100	9696700	17240000	21526000
CTNA1	CTNNA1	78758000	53706000	43187000	39801000	93300000	85706000	98120000	24862000	13021000	35707000	16422000	27890000	42290000	10425000	77384000	20891000	47915000	135250000	35400000	55763000	55655000	108300000
A1AT	SERPINA1	486050000	980930000	1177300000	895430000	754490000	1080400000	1558500000	1122800000	1022500000	1295500000	870630000	503900000	453650000	1162600000	674480000	648700000	617680000	458390000	943630000	381810000	748920000	841660000
LMNB2	LMNB2	41946000	56398000	42174000	29340000	11753000	53601000	49861000	27503000	22459000	24959000	14447000	18935000	15643000	10621000	58085000	12453000	49388000	44848000	37124000	37045000	29769000	36544000
GTF2I	GTF2I	13625000	43278000	12332000	16427000	27978000	27538000	38828000	8829200	14736000	12569000	4090200	13447000	14218000	7570400	16308000	10100000	21894000	52113000	18518000	18889000	15215000	29436000
SE1L1	SEL1L	5735400	9955000	11944000	5962500	9826500	11315000	17695000	16801000	27040000	9638000	5931700	11141000	4870500	2237700	15933000	6971500	23725000	26239000	3480600	16838000	24602000	28434000
ACADS	ACADS	6173000	5789700	4413700	3375000	6770400	8805000	11034000	5540100	11921000	5991100	1543100	7898800	4154700	4513600	14576000	2666700	8006100	7367500	6416400	15887000	7075300	22375000
SND1	SND1	69815000	147490000	100700000	75258000	204480000	136670000	167330000	113760000	118390000	129210000	42060000	62444000	49457000	11624000	85550000	52994000	157510000	188520000	66680000	91352000	155780000	129440000
MCCB	MCCC2	23439000	19702000	14842000	27755000	32503000	25590000	32220000	14260000	26692000	18299000	8245400	14263000	14067000	11793000	21282000	7313900	30386000	13983000	17506000	24024000	20998000	22467000
MP2K4	MAP2K4	3448500	7292400	4949100	3681300	9048000	10760000	8397900	10866000	5300800	4627300	1767900	2747200	2613800	1403100	8823600	1741800	7169900	13814000	3850700	4331500	7253900	11742000
GHC1	SLC25A22	7895000	18467000	6188500	5113500	13697000	4607700	9205300	9115900	13182000	10483000	3710600	6614800	8472500	5085700	17458000	2182800	21248000	20079000	6407900	10465000	7765600	39069000
VTDB	GC	118270000	200480000	267550000	215360000	256630000	221240000	93758000	175220000	186370000	103060000	132870000	98419000	116820000	223770000	79180000	133130000	157970000	173720000	231390000	139810000	162470000	106680000
ADA	ADA	4300900	4529500	5134900	5092400	9449100	10362000	5304200	6422200	7542200	7008400	1824100	3118200	1167700	2065000	3011700	1798400	5865400	6432500	3127900	5331200	6674700	11896000
P5CR2	PYCR2	4024700	13297000	1981900	3424800	7752900	5640400	5094400	3753900	14483000	5955800	1906600	12148000	2803000	1047100	8817100	548600	6784100	24949000	5241500	7644100	2676900	9187900
NCEH1	NCEH1	17014000	20514000	10674000	18351000	33935000	24846000	14576000	8862100	32678000	58534000	7298900	6418900	6876400	9274400	13617000	8672000	19126000	45529000	16052000	42592000	29982000	47946000
NACAM	NACA	80969000	123030000	63842000	95776000	227940000	167110000	197950000	72680000	84790000	92382000	35858000	48076000	60635000	31873000	72590000	39876000	166650000	203080000	67053000	82583000	130830000	244950000
SRPRB	SRPRB	15589000	24339000	21298000	18767000	48525000	40141000	33962000	31266000	29448000	26007000	8349400	16008000	10172000	9031000	25910000	14930000	28419000	34450000	17204000	28785000	23950000	36845000
HXK3	HK3	11347000	20694000	21154000	14123000	18631000	22679000	28948000	6367600	5835900	23414000	6169900	9553100	6078200	19966000	5242500	4108500	19411000	18132000	15030000	13121000	8497100	35945000
ECI2	ECI2	3417700	4923800	7248400	7636200	4748100	7258100	9645200	2741300	5836000	9983500	2898100	6512200	3124300	5860300	10637000	2224800	13789000	14519000	7270600	7464500	7583100	12479000
SPS2L	SPATS2L	5482200	8589700	2494400	6703700	13063000	6087300	6622300	12215000	7905300	6673300	1729100	5156400	4993100	1602000	4377800	4124300	8271300	10198000	5495900	3245500	8924300	8384400
MCM5	MCM5	17753000	43953000	11853000	13761000	17566000	35711000	46258000	10580000	33397000	35610000	7572400	7445400	9892800	1069000	28834000	6553900	14211000	33784000	14390000	14769000	30444000	23365000
MATR3	MATR3	46731000	88263000	40749000	46596000	118260000	104720000	118630000	38598000	36200000	39791000	19921000	42925000	25458000	10045000	67345000	20038000	72151000	135850000	35813000	70483000	63839000	157740000
CFAD	CFD	8006700	14583000	15680000	10561000	15196000	7506400	5332900	20338000	5599400	10793000	8138700	5623300	2824500	4787300	13677000	5819400	5551000	10754000	13931000	7124500	6214600	27869000
TM245	TMEM245	1220100	1927900	973850	1222100	2295500	1811900	1807900	1067100	44031	1123900	805000	1115900	1389900	829840	2118900	838530	2590100	7643800	2208000	2518700	2902500	2372900
CSN6	COPS6	9263400	15206000	11735000	13481000	15287000	17405000	21609000	7365600	13338000	12395000	6088200	6043400	7612200	4737800	13436000	4464400	12583000	14459000	12401000	9608300	10882000	19433000
CDC5L	CDC5L	5592600	17202000	7965200	9319500	13844000	13187000	23842000	5763300	8897600	13369000	4603000	4629500	2873800	1858600	11901000	1944800	16229000	23600000	4878900	5908000	7683600	19721000
KDSR	KDSR	15670000	15794000	6031400	10786000	9359500	12626000	9909100	8452300	19306000	11990000	4361300	5618200	3045500	2051700	14788000	4802300	5994300	10717000	5695200	11626000	8492800	8914200
ITB6	ITGB6	1935300	25221000	1692000	3224900	4025400	7061300	5582100	2954300	3944400	3429300	3388100	2354600	3719400	2440300	6419500	5120100	1730100	11088000	6010700	6469700	5228000	7146700
PRKDC	PRKDC	42584000	75127000	24305000	34199000	67163000	74574000	93698000	33017000	33020000	47335000	12895000	17428000	25323000	8077300	45617000	10923000	85693000	107710000	23335000	40399000	36424000	95128000
PRDX6	PRDX6	255400000	415510000	261380000	216190000	386850000	461510000	442030000	232740000	344410000	333280000	131220000	261380000	164110000	107310000	387280000	117140000	458760000	339850000	278950000	199030000	106820000	311700000
SPSY	SMS	33774000	28646000	11590000	41331000	47007000	45278000	46365000	7727300	23034000	17709000	10302000	11858000	8899700	5916600	20805000	10021000	29387000	50222000	14192000	38369000	36973000	69254000
ENPL	HSP90B1	348880000	883910000	329580000	497760000	995330000	758570000	1068800000	787950000	665940000	664960000	280590000	390480000	199430000	134160000	588110000	369180000	1009900000	642620000	451300000	307900000	753010000	1061400000
PUF60	PUF60	32187000	65134000	31447000	39273000	77765000	55840000	96510000	34113000	32021000	30212000	13451000	21571000	25384000	9698100	40226000	14874000	63066000	78048000	27832000	39701000	54477000	122630000
COQ9	COQ9	3391900	1405300	2592600	1575200	3761500	2099100	2067000	1533200	4098900	2921800	1244100	2179100	2595700	920710	4787700	1355500	2971400	3251300	3029100	4048000	3721100	5419500
SCMC1	SLC25A24	11312000	14491000	18663000	17204000	28932000	32512000	25450000	22696000	26689000	41055000	16452000	16343000	11300000	9346900	24237000	10306000	39681000	65048000	20045000	34868000	29910000	50108000
PSB9	PSMB9	13334000	27956000	13823000	13659000	21130000	33595000	16400000	13860000	44404000	34955000	9733900	9550700	12840000	10706000	24574000	9690300	21619000	36653000	21669000	24646000	36271000	57365000
LMNB1	LMNB1	66777000	110940000	95011000	72694000	172070000	103580000	104760000	68306000	52553000	98205000	23230000	51070000	42083000	48252000	134400000	29267000	120500000	146250000	56418000	65960000	56590000	129590000
RAB6A	RAB6A	139600000	155100000	121830000	323490000	43108000	272360000	151060000	147250000	178580000	175550000	55089000	75631000	89574000	79809000	160900000	124200000	170710000	68245000	311370000	213250000	36031000	58659000
CNDP2	CNDP2	86662000	103310000	78902000	44011000	95743000	130720000	175880000	71948000	173250000	231730000	74744000	111740000	113670000	10012000	165140000	60056000	120460000	223490000	85345000	85976000	170040000	189840000
HCK	HCK	4583200	4950700	4659000	5238400	18939000	5578900	7038200	4136500	7606700	7073700	2398800	3619500	2042400	2078800	3740700	1659600	7458100	9398000	3610500	5539000	5438600	11547000
SRP68	SRP68	7493100	14045000	9268500	6225200	22333000	18468000	25744000	10908000	18233000	18432000	4938900	7747000	4710800	1364700	5898500	6683000	21160000	12606000	6966200	7088500	10116000	26118000
TSYL5	TSPYL5	245280	17858000	322810	1457600	4025200	798420	19100000	517370	270870	721800	289170	147360	313730	198840	363870	NA	684150	1912100	393890	428060	485580	1167600
LAMB3	LAMB3	13153000	20812000	2448200	8279900	3849000	16843000	11187000	10783000	14179000	4923400	2168800	14149000	26525000	9215200	10120000	2825400	6775300	14344000	9862900	12585000	7220200	66447000
ICLN	CLNS1A	2584000	8163000	2467900	8158900	15488000	11649000	18806000	4659900	7560800	3373200	927870	2049800	2532000	2688800	3783600	2579600	11284000	14865000	2796100	5027500	4591500	11357000
TM165	TMEM165	18717000	31489000	15459000	17702000	48994000	46148000	64487000	19008000	27812000	21767000	11028000	16490000	26981000	9876600	16410000	10654000	41763000	39836000	13193000	33688000	29396000	49383000
TRA2A	TRA2A	9266500	16445000	7717900	6073200	12330000	11593000	29803000	8501600	9759700	11065000	3298100	7929400	3179100	3106800	12824000	2977800	9727200	28798000	5748400	8898500	9231200	18689000
NBN	NBN	7501700	6988200	5456300	5190700	8489800	3375900	4661400	6881900	7281700	8950000	2707100	3623000	2920300	1320000	4509300	2304200	6141400	5518100	4140300	3014600	2995000	2110200
RPAP3	RPAP3	975460	3358500	2177800	2086100	5657000	2029000	5560400	3032800	1152700	2594300	1431900	942540	2617800	3197000	891780	1241000	2759400	5233000	1049200	1791800	2788900	3076000
AHSA1	AHSA1	18423000	58361000	13034000	16016000	41832000	42015000	54669000	17785000	23216000	30724000	7307700	10497000	15585000	14200000	18367000	10831000	62767000	66098000	19724000	24439000	16455000	28388000
ADH7	ADH7	3593400	9468400	5716400	5130300	47671000	8703700	1881100	127700	10564000	8535600	2853000	4864600	4363400	147730	928070	4698600	11437000	11374000	783130	7117700	12123000	100070
SRSF2	SRSF2	21190000	36645000	17261000	26907000	45124000	40252000	42131000	21642000	34261000	23505000	7184900	9498800	14064000	5621100	19370000	8029700	42838000	47613000	19920000	21494000	27682000	52967000
VPS28	VPS28	7019700	12870000	8667400	9186400	19969000	15842000	12208000	13032000	8624200	12586000	5093400	5366200	6662200	3500100	10899000	1249300	14764000	15443000	4577400	7748000	12252000	22659000
PLCG2	PLCG2	2709600	5713300	9968100	3453200	8009900	11099000	15354000	20777000	8162300	14927000	2704700	4942600	1261100	1875600	9341000	7359400	8771000	4414100	11974000	3836000	4476100	18509000
PSB10	PSMB10	12898000	20285000	10461000	16587000	13757000	43973000	50354000	15033000	24096000	27339000	13429000	16981000	11616000	11405000	47822000	14097000	21283000	30757000	25902000	19650000	48456000	109210000
MARE2	MAPRE2	3743400	5926100	6564400	5922800	15039000	5388200	4465900	2938900	3708900	8117600	5076100	5168200	2068600	1651400	11323000	6109800	8393800	8850300	6962700	8859700	13274000	25481000
AOFB	MAOB	23198000	10059000	27361000	7425200	8930400	39875000	10379000	21675000	10455000	22400000	4340200	18264000	13152000	3227200	70715000	8018700	6332700	20707000	72388000	33499000	32626000	26551000
LAMB1	LAMB1	36677000	33311000	8302200	18059000	40570000	13231000	36282000	13942000	15667000	24234000	12798000	17105000	1495400	6881100	31212000	15302000	46176000	22930000	13157000	19658000	25419000	14689000
ODBB	BCKDHB	9805800	5486800	4104000	4108600	4284500	5915700	10138000	4552000	7056200	7316100	3635700	7381700	7284300	1679900	10253000	3774800	11773000	10777000	6330800	13381000	6572100	13986000
RS9	RPS9	20519000	34261000	11856000	13344000	36157000	34223000	53231000	28289000	33689000	26205000	5666400	10003000	13022000	2133600	19023000	7620200	35209000	49657000	15265000	16355000	23706000	51515000
SCAM2	SCAMP2	10251000	13144000	15201000	10757000	13876000	13111000	19797000	8303600	20101000	21358000	8912700	15829000	8477600	5787600	25623000	7935400	28712000	26315000	11176000	15172000	15336000	29178000
PIGR	PIGR	12142000	3376600	32148000	5714800	9424200	3384600	11115000	14026000	28086000	5175700	21138000	17447000	7153400	6070400	400940000	41144000	2764000	3233100	7254000	4818000	16790000	52503000
CPT1A	CPT1A	7137300	12399000	8494200	7935300	32484000	7903700	7329000	6392500	13276000	7092400	3139900	5120700	5475900	2728200	11201000	3665000	14862000	10753000	4576100	12657000	9067800	16583000
TMA16	TMA16	3929800	977110	2892300	5934900	4379000	13219000	16610000	1507800	1260300	1758000	1363800	926360	1263800	1137900	1201800	3291300	1560000	6145800	957240	1917600	1975500	2904100
PUR1	PPAT	2886800	14075000	12595000	5232600	38630000	9741800	19655000	4588400	30002000	20261000	7902400	6220100	8115700	1886600	4429900	1855500	22929000	17076000	6196400	6278200	3740800	6468100
SAA1	SAA1	4758800	5989500	2544400	7018000	17058000	16193000	29893000	7577700	7787000	156530000	2663200	3818000	3621100	2450500	5734900	4605000	13254000	12300000	3042000	5950300	12422000	18880000
WASC3	WASHC3	851900	2003500	1123100	1999200	2055400	1197100	1754900	1095300	1171300	1161600	659330	741330	871690	369360	760790	692140	1693700	1380000	806420	1363200	1479100	2208300
AGR2	AGR2	66981000	14835000	37196000	26446000	45083000	9269200	399390000	10348000	396150000	26688000	120880000	203520000	34483000	12520000	222060000	153930000	15765000	73525000	59273000	18855000	13168000	46558000
HPTR	HPR	3543300	18134000	14002000	17093000	20023000	11671000	1627300	3390100	10005000	4357000	4737700	4506400	2274400	14140000	5364900	16040000	6391300	6051600	11809000	9827300	16607000	7486000
TWF2	TWF2	20292000	27746000	38734000	29753000	39126000	47703000	38269000	38579000	52999000	74128000	17600000	22408000	16555000	18017000	41079000	16214000	70906000	66351000	35409000	51508000	72552000	86165000
GBB4	GNB4	21437000	26418000	37267000	24003000	30092000	37288000	14707000	19316000	43210000	36518000	14775000	29361000	16529000	9975800	35876000	14678000	19043000	58270000	44697000	46872000	49248000	63206000
EWS	EWSR1	13452000	34378000	19152000	25447000	53205000	42355000	43364000	13058000	7127800	25396000	6610300	12333000	13233000	2601400	21812000	8185000	56950000	58152000	17384000	24831000	31319000	40844000
ANK1	ANK1	5403400	7235500	6813900	7479100	14593000	9685200	7758500	9114300	9122700	5075700	10450000	14252000	13341000	12437000	10663000	8762700	13578000	13311000	5632200	8787200	8374500	22097000
CRTAP	CRTAP	3106300	12304000	5164600	6057800	14047000	12395000	14457000	11054000	7229300	6600100	2152300	3858600	7601700	2996700	8153600	4179700	11659000	19734000	4909700	2026400	11666000	12374000
SPEE	SRM	17158000	23336000	22262000	19801000	26474000	32932000	27966000	26416000	22169000	26027000	5582500	16347000	6322100	6516400	34355000	12718000	30894000	34523000	13200000	10724000	13953000	29371000
EF1G	EEF1G	106640000	245630000	139060000	171090000	421320000	250190000	291720000	165200000	224550000	162700000	53177000	84828000	75625000	73944000	146630000	90832000	258080000	329790000	101990000	136240000	214660000	443190000
1433T	YWHAQ	326640000	363780000	271780000	336730000	355770000	395610000	404070000	164390000	205860000	213580000	104840000	156640000	121050000	66838000	255100000	65628000	286400000	764650000	200500000	213250000	352360000	497870000
TYPH	TYMP	56573000	231890000	99953000	107140000	112660000	268440000	113800000	121720000	400140000	347360000	85704000	79770000	87326000	44540000	99734000	48941000	139730000	218040000	132400000	167110000	219930000	474220000
NUP88	NUP88	2362100	3942900	2519700	3247600	9414500	7012700	6997900	2321700	1566300	1251500	850920	1433700	1956600	1034500	4474400	1525100	6647400	8865900	2617800	4997000	5186000	8217800
OPA1	OPA1	15259000	19656000	9174300	9787700	26238000	26472000	24291000	5552400	12588000	10783000	4893000	9546700	8488100	4578000	16935000	7110700	21335000	22379000	9032100	13969000	13218000	27824000
TBC24	TBC1D24	2158600	4132300	1987400	764480	1820000	596480	3913500	935200	5509800	1943300	2495100	3610700	2007300	7985500	2546900	1096600	3039500	4994800	969120	3484300	4908800	14132000
LMAN1	LMAN1	130900000	246290000	123320000	234020000	326690000	234870000	299530000	178540000	182590000	177490000	92778000	128630000	75205000	42328000	180450000	127780000	203160000	336030000	111810000	153780000	250870000	313650000
RL3	RPL3	19227000	54573000	24556000	24537000	53669000	99177000	86140000	45562000	96295000	74573000	18749000	22166000	16166000	4442000	64870000	17483000	120130000	174470000	18132000	61778000	70717000	171430000
MAVS	MAVS	3425600	4751000	4864800	1834100	4974800	6096900	6116200	1959900	4897200	2716800	832960	3943600	1807800	471120	3560100	909770	8775400	16780000	2983600	8891700	5672100	16192000
LRP1	LRP1	17740000	22608000	29711000	38330000	30114000	33552000	22479000	31620000	16525000	47081000	14416000	14116000	5493600	11809000	33398000	8151900	13732000	25564000	36900000	24267000	27979000	23694000
GLTP	GLTP	9412900	12555000	5618700	2446200	11913000	3972800	13461000	6526700	10801000	6438000	1597200	454370	2503600	78614	4847500	1605100	5540200	5585400	3808300	2816400	5883100	9768800
PPM1A	PPM1A	13251000	2054500	1881300	489620	1956200	9190300	6081500	3645000	5807600	5805800	249060	2858000	1867100	182840	3278900	1880800	6091800	5534000	1587800	5202300	4626300	6734800
RUXE	SNRPE	9826300	11830000	3227300	3569700	8673000	16129000	8656100	12343000	15969000	9995600	2868900	5332500	7951700	1561000	24271000	2942500	20879000	28309000	8919700	16410000	5292900	18820000
APOC3	APOC3	21513000	25469000	34005000	32382000	18675000	2807500	6118900	7444600	28541000	8736000	23153000	10974000	19546000	22496000	5929500	17599000	6207800	7560200	6606200	12654000	18325000	10784000
ACO13	ACOT13	4304700	2676700	4163700	3805900	12612000	7452800	8101200	4877800	26394000	7012400	3751400	5566100	3636100	1055600	10361000	2815300	6556200	8203600	3975400	9705700	4972000	15553000
NDUAA	NDUFA10	11270000	11154000	14970000	9597700	29976000	22293000	13823000	16854000	8948200	14814000	5122900	10089000	12970000	6184100	15923000	7484300	15863000	10939000	16109000	13657000	20307000	15921000
AP3D1	AP3D1	11831000	26190000	3097200	2869500	7494500	8946900	6495600	20184000	7576500	17058000	2260700	3895500	4110800	380950	7142500	2236000	11329000	11244000	4295100	11559000	7728100	26083000
CO6	C6	14278000	21993000	15072000	13174000	15256000	8539100	22033000	21629000	18478000	10298000	5259900	6707800	9191700	16207000	10490000	9293100	11075000	13493000	13732000	13138000	12972000	26784000
TPSN	TAPBP	17923000	62555000	17657000	17940000	50275000	55323000	28683000	24545000	79861000	47995000	16719000	18838000	28296000	9089100	45727000	10452000	62136000	63704000	31072000	52615000	48562000	112140000
KPRB	PRPSAP2	7646700	16106000	7615500	11956000	19264000	26050000	29206000	6386200	11973000	9995500	4748000	6089200	3516900	4924600	19085000	3711400	14525000	26094000	11063000	10598000	16467000	23997000
EP15R	EPS15L1	12129000	27514000	23745000	13492000	6594600	14631000	23260000	5609400	12339000	11163000	2518500	6093200	2876700	2032500	17991000	2920700	18503000	22769000	15006000	18603000	8907600	28785000
ADT2	SLC25A5	19205000	31535000	20618000	12460000	66069000	63351000	52101000	19634000	42737000	28946000	11718000	22359000	12796000	2841300	18214000	10493000	32936000	57991000	17699000	34804000	31227000	58071000
ACBP	DBI	17530000	45682000	27366000	40384000	71066000	54001000	115890000	7744200	26942000	76306000	10755000	4090700	16607000	9236000	26168000	23254000	85063000	46996000	18998000	20633000	38112000	106940000
TX1B3	TAX1BP3	20004000	30610000	23734000	17465000	23948000	41027000	26012000	24605000	15394000	22331000	10975000	15883000	12956000	5684000	20197000	11173000	33310000	37703000	17484000	15661000	32099000	27815000
NNRD	NAXD	17177000	4760400	12316000	3686700	3869400	8227200	3043300	2721700	6396200	2560300	2697300	7312500	3710200	9343500	7019100	2624100	8133200	4857400	7477400	4522100	5032500	3302300
HNRPU	HNRNPU	257520000	454950000	261230000	276510000	337270000	491670000	359460000	235230000	210950000	267520000	95159000	183460000	138340000	79533000	378680000	84536000	477450000	606950000	238140000	320340000	228130000	284550000
OSGEP	OSGEP	NA	905650	404580	520290	1865600	1583000	975770	793000	1459700	2103600	643360	122620	1296200	876610	1225500	55397	806810	11213000	708000	877620	1619200	1951900
NOP56	NOP56	13091000	9072900	12397000	7280400	13922000	10118000	10360000	13490000	10185000	9363400	4118300	5524300	4800500	3438100	16347000	4062900	11003000	11207000	6909300	8582500	11487000	13612000
SMAP	SMAP	2212800	9631300	2568000	6727500	16942000	11244000	18290000	1488100	4582500	8730100	3089300	2555200	5908900	1354200	7818200	4136800	27288000	33165000	2458300	6205800	14677000	35438000
PERE	EPX	980690	11522000	27126000	8930400	5064300	12973000	4303200	40865000	4416900	19919000	272910	1241800	1427900	15087000	19008000	1473600	3583900	10112000	1632100	4523800	28531000	39035000
MYH14	MYH14	10888000	7691800	4338500	3667700	19572000	5166700	2980800	3398900	1799800	4508800	927260	3056900	3131100	1135700	2285500	8081100	5296500	19225000	2987100	7690100	5925900	11546000
EIF3M	EIF3M	19295000	31531000	17679000	16347000	46303000	27700000	37514000	17333000	24331000	26580000	5931100	9779400	9755400	3676200	17651000	9701200	32145000	51501000	12646000	10716000	21454000	51518000
MPU1	MPDU1	1714800	4538800	2544800	3555100	7641200	5615300	4825400	3800900	6522200	2744500	973670	1681200	1208800	1451400	5246200	2109800	6438400	6975200	1912100	2353100	772380	5668800
ARHG1	ARHGEF1	3147700	9941200	7428200	4457800	6779100	14120000	15504000	10011000	6981200	14009000	4965600	6118600	5278600	1805700	14605000	3589400	25290000	26223000	8633100	5723500	11589000	27691000
LC7L3	LUC7L3	9826100	27587000	7292200	12594000	20875000	21961000	24695000	12090000	7479200	12564000	4563900	8239200	9214500	3124600	16391000	5661200	20116000	37258000	8796200	10736000	11152000	28986000
MRE11	MRE11	7579200	10852000	10980000	6968600	13635000	5623400	7966000	19753000	20538000	5507700	1347800	6085700	4878400	3164900	11403000	4355400	9824900	15724000	6108100	7419900	7379500	8458700
SNX3	SNX3	14836000	30244000	24439000	16806000	17864000	30327000	26532000	22863000	16262000	32259000	6885100	12131000	5625200	2620400	18948000	7359100	33345000	21291000	17981000	14876000	20442000	37538000
FAF1	FAF1	27419000	2143100	1595100	1498700	2573700	5503400	9501200	1496500	3303600	2349400	2991300	2357500	1057100	187750	3132700	854080	9210500	3479800	3271900	2401700	1748000	3303000
GDIR2	ARHGDIB	184140000	169920000	376980000	234530000	196350000	247640000	223400000	234240000	344710000	329080000	109490000	194610000	155310000	243020000	361160000	167260000	315270000	304050000	379090000	230130000	443280000	669350000
FBP1L	FNBP1L	2477500	2437700	2389900	2145800	4468900	2850000	4680700	2552000	4978000	2032900	1445700	1440100	1495000	1633200	2709200	828570	3894800	4232600	1580400	2237200	3057800	774350
MMP12	MMP12	2953000	6368300	2308600	6735800	8380300	10247000	11723000	2278600	2972400	3040000	4066700	2248900	807100	5908600	4197000	5588400	5382700	11209000	3452400	5275300	6623400	7936600
AL4A1	ALDH4A1	29700000	3035700	14168000	4168800	13312000	9783600	7333800	2836500	7213900	9628100	2484400	6076600	5588000	6754400	9877300	3151900	5251700	7205400	6824100	22360000	8167000	13085000
PXDN	PXDN	2795800	5132800	12900000	12081000	11379000	5730000	12197000	8982100	4712900	3097400	3747900	1386900	2697100	3137200	7718000	5957400	14679000	3428100	7563100	10988000	7367200	19478000
PTPRC	PTPRC	16947000	18864000	33968000	37446000	50940000	39186000	39008000	33353000	58537000	49514000	11448000	23522000	11797000	32883000	42708000	16318000	38871000	46722000	59268000	51300000	68188000	101720000
HXK1	HK1	66449000	39099000	36268000	22883000	98675000	53487000	24933000	29856000	43068000	32297000	23337000	34771000	32034000	7744100	6298700	8022000	62581000	67644000	28824000	60639000	52714000	41330000
LRC47	LRRC47	12725000	21439000	13048000	14484000	26664000	19959000	23760000	11800000	18080000	17382000	7285500	9638600	6797700	2676600	16642000	6511100	19611000	32520000	10221000	12030000	10462000	24267000
LYAG	GAA	46888000	56870000	62425000	28466000	54559000	68039000	34022000	15795000	49285000	76615000	12216000	25239000	25687000	6468500	49505000	20110000	174400000	195370000	21141000	81220000	35961000	59748000
HNRLL	HNRNPLL	6205600	10494000	7387800	9094900	12145000	11923000	15426000	9216100	6824700	8468700	4579000	7053300	3589100	5976500	6521200	2964100	14169000	11520000	6033200	6520900	11516000	14788000
DAD1	DAD1	4938700	5459900	6838400	15109000	14070000	11694000	20184000	8108000	13497000	7967700	1626000	2985100	3414200	3737400	9047000	4495500	12026000	11496000	6114400	5850100	11776000	22591000
ACSF2	ACSF2	5328000	24402000	3070600	3834700	11212000	25440000	6092100	34876000	16697000	7196600	3387700	3594700	6773000	1126100	6704800	3576100	9103000	21820000	5393000	28814000	16613000	23459000
SCRIB	SCRIB	7314100	9504900	6631000	8070400	7734100	4206800	9923900	5169000	2876100	6452800	1699900	3671400	2228700	1742100	8124000	2867800	6409900	13577000	9203200	3818500	3590600	12799000
TPR	TPR	16717000	23592000	16107000	15467000	25474000	34081000	32316000	13219000	6975100	17805000	4540500	7100600	7965400	4097000	14331000	5418100	35618000	45968000	10923000	21508000	13097000	43627000
ADDG	ADD3	12120000	15861000	19274000	7745600	9340900	20306000	14771000	8621500	3261800	16587000	5697500	8961100	5185500	1370900	19247000	8527500	13854000	19594000	15600000	5961400	10387000	11660000
CD5L	CD5L	1993300	1806500	1177400	4928200	2445900	1524700	6007400	21296000	1188600	804620	2043900	2045100	82039	8414300	5439000	3103200	261640	761000	1612300	1650000	6192200	4435300
CD109	CD109	13988000	8219700	7963600	11749000	20523000	18737000	19111000	8013200	6777100	11021000	6852800	5455800	3477600	4565400	13452000	3376000	12134000	15869000	11425000	10911000	14376000	26700000
TFAM	TFAM	6167800	4074400	2151000	3351300	7040300	5200800	6505000	3272900	6869100	5816700	2023600	2584300	3944300	2022800	5901500	1447500	10575000	16393000	3276300	5750000	6838600	12093000
SEPT8	SEPTIN8	8963200	22923000	14086000	19129000	25517000	21966000	19210000	21409000	13046000	19876000	9404400	7001600	6669600	5405500	17478000	7591300	16135000	26386000	19489000	12799000	27962000	18093000
OLFL1	OLFML1	8835500	13911000	32767000	9454600	12640000	24228000	18326000	29149000	10226000	10992000	5756700	6243100	10446000	4506000	14084000	5713000	8169500	12354000	63515000	15306000	13203000	21569000
ERGI2	ERGIC2	2942500	5143800	2543000	2302500	3893500	4226000	7291600	3432900	6930900	NA	1562800	2085100	7617000	1185600	3150000	7033800	18554000	4725700	3381700	2132200	4600800	8941000
PBDC1	PBDC1	8280000	17030000	9342600	10170000	16649000	14192000	25635000	7443700	13057000	14234000	4369900	5021400	4096300	3540700	5250400	6967400	12023000	13844000	8393800	8604800	14921000	32872000
OTUB1	OTUB1	24120000	34332000	23384000	29137000	45626000	38259000	48205000	22783000	24012000	30464000	10131000	16257000	17547000	9908100	25590000	15453000	28256000	46909000	24040000	25473000	33338000	52492000
NIT2	NIT2	35414000	49169000	33762000	16492000	51996000	67926000	67269000	16211000	23353000	40564000	17442000	14583000	18726000	7199900	42063000	16332000	27298000	96079000	33687000	30227000	35373000	54994000
GSLG1	GLG1	60979000	40192000	34598000	38907000	39548000	35156000	32692000	31888000	30407000	39621000	16989000	38463000	20525000	10758000	40832000	13130000	44338000	58996000	21177000	27612000	30621000	31658000
GFPT1	GFPT1	7840300	19247000	9612200	10812000	46032000	21164000	58108000	9135300	69147000	15565000	11207000	18085000	10062000	3022700	17003000	19910000	26892000	36808000	18282000	22815000	29285000	113390000
CASP1	CASP1	8757200	9615300	14458000	7519200	10338000	18202000	14303000	9821300	20774000	20936000	11214000	10243000	4938600	6719700	16760000	4224300	10072000	14258000	14494000	19551000	17855000	38304000
KNG1	KNG1	52780000	86102000	160000000	107840000	131110000	88829000	100300000	187390000	117970000	73224000	79185000	74813000	59494000	143250000	110040000	57578000	48694000	48604000	106910000	63794000	121610000	133520000
SC23A	SEC23A	21415000	37465000	17031000	13292000	42549000	34348000	23581000	37651000	23915000	20801000	11484000	14509000	10232000	4865100	26509000	8566000	40087000	47291000	17290000	25992000	21056000	35383000
DDI2	DDI2	15136000	9578700	9166800	11718000	33897000	13524000	22218000	7783100	13271000	11866000	4447100	11160000	9850500	6683000	7444300	6399700	20893000	10558000	12896000	12582000	12121000	26554000
GBP2	GBP2	10777000	14420000	14842000	11694000	24269000	32201000	12003000	14206000	39733000	34671000	8171300	8588700	10599000	8563800	20080000	6145700	19535000	24509000	14161000	17351000	31198000	60342000
MINP1	MINPP1	915060	1391600	460110	729790	2015800	445210	2886900	696400	2235400	531840	369980	1105800	1009200	1461900	322700	753430	4229400	3521500	1225700	2072300	2859700	5215500
KPRA	PRPSAP1	5378500	6465400	10063000	12846000	16900000	10149000	21800000	6467000	11807000	3129400	4347400	8672900	4396100	2756000	13108000	2279600	10355000	19052000	7236700	9861700	11120000	14048000
ADAS	AGPS	7451500	12259000	6619000	4484900	5024200	14708000	9822200	5210500	10889000	12535000	3293600	6083900	3128900	1150400	7878300	2105800	23613000	27757000	4456200	15586000	6237600	23348000
CTL2	SLC44A2	7435700	10440000	5308300	6654000	9987400	17292000	7668000	3455200	8182000	3505200	1850700	3883400	5145200	5595700	11088000	2955500	3665200	9384600	8762200	6446000	6407300	15694000
LTBP4	LTBP4	504640	2355500	2299200	3654700	7172600	504680	4992700	3974300	7007000	461670	1442700	59588	218820	2038000	1090100	23053	1285100	622670	1559200	745210	1109800	1168900
PRDX4	PRDX4	54640000	73480000	81778000	103240000	166820000	164330000	329300000	153630000	163510000	195910000	87508000	75085000	34725000	47105000	164840000	59607000	151350000	122520000	90588000	66607000	130900000	139550000
NDUV1	NDUFV1	22317000	19917000	24668000	22002000	46057000	31773000	30698000	16684000	12587000	28746000	10275000	7480700	19065000	3860700	44229000	5760400	33277000	29307000	19979000	17350000	25587000	33215000
GELS	GSN	152250000	201780000	265110000	187710000	289720000	336610000	300810000	174120000	439390000	643640000	213490000	139010000	145150000	145890000	258390000	90488000	172960000	521100000	255570000	442660000	225910000	609280000
SIN3A	SIN3A	2603600	8864500	3797700	1857600	10627000	4069400	5980700	12328000	4109300	8905400	1429700	1692900	6863800	1022700	2258500	1465700	3469900	3288600	3771100	4872200	6652400	4719300
INVO	IVL	3072000	6388500	8325300	5883400	6141700	5540700	3667400	3302200	7172700	4661200	1750900	3943900	990900	1977900	4621400	2143700	3030000	5578900	6244300	36683000	8986100	13797000
AQR	AQR	1532400	8744300	2412500	1848900	3423700	4384200	4799900	1378100	2237900	1145500	703520	3585300	1013100	4664300	2123600	2917700	2902600	4049800	1387600	3492200	3210100	5339300
AP3M1	AP3M1	5074700	5909700	4837700	2707200	5744100	8424800	6068400	2096200	6090100	8239300	2118900	3012900	2366700	327880	6118500	2868200	11232000	12579000	5209200	5641400	6905300	19320000
RM01	MRPL1	4547600	4163100	3294600	2302500	4877200	3761800	7344400	9784700	5240400	2129600	866000	1662400	3057800	2959900	4502900	645590	4806600	6782900	1643800	2212400	2626300	5381000
GOSR1	GOSR1	8102600	10477000	3806400	8184700	7734400	5755900	7442400	15537000	8837300	7942900	3199300	5140400	2978700	798400	6015600	2478600	10080000	11625000	2300100	4713400	7173000	17899000
TCPG	CCT3	67621000	126270000	46307000	54113000	97588000	88126000	198970000	51158000	62384000	72223000	26876000	32052000	41643000	13390000	69607000	31370000	118940000	158180000	48919000	67257000	83205000	167140000
CAN1	CAPN1	111080000	121800000	56248000	40713000	92525000	82417000	148080000	45625000	83271000	90994000	22768000	32604000	27387000	15365000	77615000	30072000	111510000	139390000	64169000	80395000	92093000	82798000
COASY	COASY	13401000	10606000	10012000	8015700	9839200	23933000	21257000	4092100	12233000	12783000	4280100	5218700	5039300	1303700	7366300	3177500	17412000	18081000	8442400	10405000	7802700	24111000
AAKG1	PRKAG1	8044500	7194400	5090100	3204200	10781000	8304700	10871000	6595300	9195900	5468800	3509000	4991900	2864300	1145200	6755600	2783800	6967600	7983800	4860600	4651300	9427400	11199000
LASP1	LASP1	33322000	69569000	47510000	60733000	168460000	106350000	118550000	63242000	68928000	153900000	41858000	51363000	60275000	10572000	83116000	48476000	212950000	189950000	37677000	121310000	167130000	254090000
RANG	RANBP1	48913000	130800000	12142000	23638000	113820000	116670000	156570000	43082000	75035000	80411000	26654000	25281000	31153000	4581900	58791000	10052000	94757000	209110000	30854000	44387000	65212000	123090000
MYG1	MYG1	8409400	12079000	10959000	10970000	20496000	13115000	15578000	8970400	8665300	4073300	4280100	7900800	8509200	4437700	12815000	7647800	15102000	11589000	12815000	10634000	9659600	18867000
ZO1	TJP1	9637100	16877000	15958000	28842000	19059000	11520000	14277000	5459100	2833300	10511000	3730600	7424700	7878400	29862000	9945300	8228800	22587000	10476000	12310000	11902000	11018000	16965000
UFL1	UFL1	10845000	13452000	13985000	6001300	24067000	13797000	20422000	10906000	11340000	18856000	4822300	8685800	3646900	4580100	14921000	6851900	18073000	17903000	8784600	7956100	11014000	17169000
NUFP2	NUFIP2	6006500	13503000	3814500	10840000	12450000	8724500	8741300	4328800	6915900	2902900	5072900	2175500	3544800	14071000	1754600	2756600	10329000	4685000	10754000	3882700	7357000	17010000
DPYD	DPYD	8937000	7349400	10938000	7620600	9665500	8207000	11442000	7299900	25829000	21160000	5248900	4956800	8070900	1937500	10999000	3444500	11724000	9285100	9243400	11299000	8522200	28853000
RL21	RPL21	13977000	21515000	5698300	10721000	55910000	45159000	59043000	31693000	69084000	38060000	12448000	12341000	17038000	1218300	35547000	7762000	79817000	96268000	9993800	29273000	47162000	91553000
DOCK7	DOCK7	25814000	31889000	22262000	17809000	26359000	34571000	31752000	29642000	31419000	44909000	16588000	21479000	15755000	5131500	1306900	14892000	36993000	7406300	25247000	2231700	2116200	74541000
DNS2A	DNASE2	5657900	15692000	4431300	6845900	12571000	7668900	10472000	9148700	12827000	10111000	1973300	3055500	4976700	1626000	4943400	3344300	8834400	7271500	4204200	9803900	8356300	17505000
TBG1	TUBG1	5455900	28147000	4992300	12344000	21268000	15307000	19378000	8104700	8131700	8535900	3903300	5371800	4344100	3573500	15158000	4065500	23359000	28108000	7088800	9529400	13717000	21917000
PSDE	PSMD14	14326000	27187000	14785000	15946000	28205000	28761000	31981000	15502000	23119000	18900000	8235700	9637200	10666000	5404000	16400000	6858000	30897000	26512000	12718000	14368000	21116000	36102000
SUMF1	SUMF1	3659200	2503900	2147900	2329800	4945800	3224500	2710900	3255400	1708900	2441800	874250	1703500	1203000	373350	538890	922870	7537000	5146900	1750700	2023000	2043600	3804200
YKT6	YKT6	5999000	21300000	8374800	7349200	14563000	10106000	22974000	9729700	14500000	15665000	3840300	3838100	3681800	1563900	8533500	3208800	11417000	17383000	7856700	8997500	15272000	21185000
ZN207	ZNF207	4510500	7269600	5213800	9728800	14628000	17660000	11019000	5937500	9303100	8163200	4088100	2160700	3458400	1089000	6871800	1659500	15087000	16790000	4169600	8943600	9854600	11992000
2A5A	PPP2R5A	2409600	3207700	3744600	3715500	6396600	3413100	3500100	4768000	2271500	3177400	401670	4053900	1472100	787060	2127100	641240	2866800	2314700	2883000	2158900	1138100	5551500
ACL6A	ACTL6A	13216000	30304000	16120000	22916000	23869000	30222000	37191000	12308000	22017000	16724000	13568000	13823000	16380000	6680300	10465000	8376000	18871000	53849000	7218200	10085000	17979000	37959000
GLRX3	GLRX3	16533000	21070000	23955000	11896000	37633000	31284000	30078000	14707000	24862000	9369000	8254100	9206300	7317000	14351000	18058000	6701600	31493000	36754000	21110000	10438000	15923000	41584000
ERF3A	GSPT1	24614000	30000000	23682000	15341000	39679000	18691000	55007000	35949000	23102000	29340000	11332000	20361000	17472000	7767500	35459000	9496900	28475000	52929000	15879000	19503000	7181800	53311000
SC23B	SEC23B	11391000	10435000	10831000	7369400	16320000	25821000	20057000	13143000	18358000	11621000	6233500	14842000	7960600	35146000	15646000	11120000	10911000	12388000	30835000	13414000	13614000	56738000
CSN7B	COPS7B	2586800	5765900	1889300	3748000	3967100	3945700	3217600	2015800	4069500	4673600	1669800	1838100	2760000	843440	6604000	938770	4201200	13962000	2275000	3365900	4257100	9394100
AFG32	AFG3L2	3913000	10461000	6384600	2622700	6568300	8028700	11925000	3244600	8153600	4556600	3904000	3312000	3271800	1223300	6413200	2532900	5609500	7019700	3881700	6587000	8139200	7983200
SVIL	SVIL	4019600	4739000	4316400	4862900	10303000	4372200	3606700	6561900	4435000	3629000	1834600	2605100	3249200	4811800	3713400	683360	5277400	4213800	4037500	5616700	2733400	1949400
RL7A	RPL7A	15955000	34810000	14331000	21916000	70507000	72554000	51174000	46120000	99617000	60346000	16668000	11698000	32680000	5548600	59400000	8752900	79235000	138330000	15688000	43032000	60865000	102010000
PNPH	PNP	48424000	51818000	63742000	69423000	103520000	60250000	32504000	45553000	86266000	94158000	33204000	41949000	45552000	49275000	71268000	35285000	229520000	116190000	40004000	36081000	72078000	114160000
HS90A	HSP90AA1	96191000	398360000	142300000	172070000	314380000	272020000	505660000	120250000	214600000	193270000	90035000	80590000	135440000	81058000	157310000	90231000	446450000	459030000	119520000	198650000	218200000	278300000
ABI1	ABI1	11612000	9222700	7774700	7989400	28692000	28089000	17724000	13118000	15639000	10820000	4508800	7149700	8303700	7127600	8995100	9350000	19259000	20698000	7615400	12108000	15287000	22934000
BGLR	GUSB	17076000	13640000	25849000	11974000	24414000	33735000	39105000	14310000	33765000	47253000	9821800	13622000	14349000	10062000	25602000	23000000	49194000	47737000	20522000	44530000	26324000	37723000
GTPB1	GTPBP1	3160100	7504800	3311700	10110000	7660200	7751100	16674000	3404600	4514500	5691200	1790000	3051600	9121100	1490800	8207200	6342600	6114600	5891900	4030700	4959700	6537300	13704000
ARC1B	ARPC1B	47853000	68191000	55375000	48181000	132620000	117260000	53716000	92951000	147900000	139920000	26761000	54135000	44527000	43315000	117340000	38579000	160100000	130100000	93380000	110490000	156150000	117500000
SPHM	SGSH	10093000	15442000	9101600	13496000	11255000	10913000	13364000	12074000	10416000	8033600	6387500	8209400	6289000	4847200	7755200	4221800	17713000	9429400	10710000	8324600	6865500	21703000
IF2G	EIF2S3	14965000	25189000	19552000	22105000	59973000	36957000	43612000	22062000	36343000	28937000	11722000	14943000	12040000	10950000	20637000	11880000	40867000	38230000	17700000	18939000	28791000	42253000
PCOC1	PCOLCE	5088400	57412000	42804000	37875000	46653000	50036000	25852000	104540000	34753000	44883000	34913000	2209200000	1316200	7283700	12027000	5863800	17519000	18613000	24553000	6834000	29994000	19796000
BIG2	ARFGEF2	4105600	2712500	2913200	5586500	5397900	2961400	4133300	3834400	5555400	1612200	1262900	1977400	1146800	3126600	2552000	2174200	3143000	4484300	4250800	2752100	3551800	5699200
CCHL	HCCS	3617200	9884900	3301600	3244200	7573300	8165400	11827000	2306700	4912100	5527800	1619200	4054800	3436800	676500	4446100	1882500	6859100	7198600	3793300	5773400	7334800	10785000
FEN1	FEN1	11959000	37916000	10205000	18206000	20801000	26355000	51234000	7450400	14911000	10153000	1656400	5321700	4731800	2545500	10453000	5057200	28818000	59388000	7498400	24861000	24277000	52269000
PPIE	PPIE	6136800	17027000	3169700	7315100	6637000	5686500	8713000	3353600	1805600	1770200	1754400	4652000	2407200	1570700	7624100	2629400	9151300	11806000	3762100	5213100	2039100	2530900
TXD12	TXNDC12	18913000	17173000	13887000	14943000	33820000	27061000	22963000	17633000	36779000	17385000	7935000	11033000	7154900	2911100	14822000	6840300	26590000	29194000	9882300	15061000	19059000	23118000
FKB11	FKBP11	15572000	30342000	26253000	19913000	34974000	36550000	41669000	51454000	70171000	33973000	10872000	21651000	3252900	8083000	34580000	18164000	48760000	15660000	15336000	13155000	20264000	37755000
CACP	CRAT	4260800	2631100	2933600	1584600	920400	3787900	1122300	2128400	12927000	3703600	809650	1441000	3309300	337090	3835400	1281100	4465000	10116000	2877500	6236900	4420400	11988000
KYNU	KYNU	1849100	5955300	17682000	7687300	7790600	28000000	7881700	3449900	7068700	3572900	14479000	5507300	3890100	4226100	5198700	24292000	5004700	4384700	3366000	6403400	11299000	11372000
METK2	MAT2A	27079000	55796000	17748000	30527000	56469000	50831000	42216000	23680000	25037000	25450000	10021000	21566000	24151000	10893000	28798000	10337000	62830000	59482000	22828000	15380000	40322000	60141000
CLIC6	CLIC6	33149000	21374000	9745400	9342100	12331000	8331800	21475000	7334100	14005000	11616000	4267700	35705000	16008000	4624600	7086200	9882100	3840200	7991500	6632900	3235900	17699000	26146000
NDUAC	NDUFA12	6865600	8726900	6821700	6314700	15124000	8707000	15527000	13163000	6334000	7303600	4193700	2838300	7484900	1401400	8552100	4139400	12954000	7245700	6061500	7808500	10641000	24442000
MEP50	WDR77	5178500	5461800	6422500	6542200	14632000	13817000	24431000	4513700	10734000	6502700	3751600	3286300	4426400	1376200	8832700	4035100	18916000	19001000	6021600	7590300	5039700	11546000
FIP1	FIP1L1	4935100	14756000	6228500	3689500	10151000	19053000	27879000	6778600	11099000	10095000	4391800	4737900	6007000	575630	7289000	4018400	12506000	17330000	6452400	9967600	11361000	22350000
EMC1	EMC1	6856100	11492000	8692400	10324000	35390000	16915000	18852000	10597000	17783000	14724000	3583400	7689400	5667100	5010200	11992000	5690300	19092000	20777000	7633200	13037000	13172000	17537000
AGM1	PGM3	10356000	15424000	12369000	12379000	14133000	23498000	10824000	16661000	20999000	27174000	8793400	11030000	5960900	2182300	13853000	4142900	46177000	48397000	7830900	9868400	18137000	33653000
CAB39	CAB39	7470500	11623000	8955400	7438100	7203800	5518400	11405000	7850800	10516000	13265000	3735700	4561200	5570300	4006300	9500800	5170800	14732000	26133000	6254800	6529500	15216000	25419000
DDX17	DDX17	38295000	70686000	32088000	49892000	131090000	85657000	87241000	45525000	32139000	47502000	17357000	30865000	50101000	11588000	52859000	20066000	85357000	105450000	39973000	55580000	68311000	124520000
PPIF	PPIF	35412000	61382000	34508000	16615000	83073000	57035000	55240000	31588000	44260000	24665000	14590000	28968000	14364000	6072500	40871000	8354500	59808000	63634000	20426000	41219000	48352000	98851000
MOV10	MOV10	2931300	7177400	2219900	4290700	7709900	12909000	7994600	2480400	6347100	2331100	3726900	1833000	1723900	1887800	1903500	1463900	6520500	11085000	938330	4493000	4110700	5773800
HERC4	HERC4	6177600	13950000	6986400	5147000	14209000	5865300	8382200	15425000	7148400	6479900	6971800	2766100	2350600	2095700	7735900	2874200	20590000	14826000	6069100	5089300	7098300	12405000
CAH2	CA2	99001000	70910000	88385000	77209000	59858000	240340000	61270000	81114000	83809000	195250000	120840000	141490000	196900000	114420000	89678000	255570000	77459000	55245000	79152000	119820000	98979000	107630000
RPIA	RPIA	3739100	1855600	2489700	1838400	2471200	3287300	11201000	2782500	3145200	1950700	984670	2384500	1795000	790560	2458000	1562400	4184900	6071200	2398500	4042500	2278700	6672800
RBX1	RBX1	3201800	6817400	3327500	5374900	13379000	10128000	11123000	1829900	3549600	4484300	1693700	2396400	3300000	2653100	4729200	2186300	9852300	9898400	3859600	4194700	7365200	15586000
IRF9	IRF9	2224100	879480	2004500	532450	3814000	4143300	2740300	4021000	3396000	2867600	1295700	2881000	2119600	446980	5810300	726910	3429000	5073400	2919600	4299500	7397100	4470100
HTR5A	HEATR5A	572100	43709000	8401900	61376000	16636000	12814000	27990000	3930700	11401000	303510	7734500	4959800	6318800	3226000	1002000	4563500	1872300	505570	9140300	12479000	11342000	19469000
NDUS4	NDUFS4	5875000	10455000	6566100	7834900	12182000	10186000	10500000	7450400	4677700	8520300	3952500	3917700	6200600	2158300	7260100	4425500	8609600	6042200	6814300	6620800	9348100	19088000
MYCB2	MYCBP2	1093900	5022600	449100	255900	2549700	1231500	606500	1473600	646190	242050	10987	1092700	945650	954760	595510	159430	1019700	89904000	74766	1343500	385350	1662600
TM109	TMEM109	41223000	30578000	29477000	36274000	90907000	56901000	39069000	37991000	71171000	42714000	13313000	17803000	19854000	20029000	38705000	18933000	36874000	46460000	39159000	31312000	40019000	61713000
IPO9	IPO9	11239000	19809000	2212200	14393000	20089000	10503000	20851000	5441400	5829000	1631000	2938000	6311100	2936000	3240500	10358000	1590200	20746000	43201000	3495300	11980000	10360000	19066000
EVI2B	EVI2B	1200100	2105000	3335000	2613100	4673900	4926200	6019000	3621400	5363400	7811000	1601700	3394500	1187500	2192100	4278300	3533400	4716600	6052400	3111600	5360900	7080200	7786200
MAP11	METAP1	20531000	37241000	17368000	15063000	65977000	27791000	24909000	7412100	13084000	25141000	4725000	9070900	10019000	2909400	24238000	4340800	30098000	71712000	9287400	32649000	11575000	48600000
LTOR5	LAMTOR5	4683800	9066700	8771100	3279300	6198000	3039100	8540600	1344400	3290800	6272300	3353200	3308100	4916800	3556900	6699400	2875700	13168000	15948000	3617200	16165000	10584000	6270000
NAA50	NAA50	1467200	5401900	3424700	5219400	6906400	2439800	5817100	2987100	3833300	5084300	1036800	2510100	2427500	NA	4716800	2265500	2245600	6818900	4302800	4795600	1430100	4846300
HNRDL	HNRNPDL	34603000	73900000	30580000	35903000	53240000	61253000	75640000	39027000	26340000	26063000	13511000	30628000	23891000	10615000	29451000	13393000	44447000	93226000	30907000	36161000	55861000	121530000
SEPR	FAP	54653000	21803000	26778000	35876000	29820000	17433000	15876000	36436000	9088900	25669000	33863000	46898000	46692000	30000000	14666000	33138000	9350400	11344000	19610000	8840900	23657000	15613000
TGO1	MIA3	6067000	8980000	7190100	10213000	11575000	7100600	11292000	11022000	13901000	8904500	3792800	6341000	4845100	3599100	5092400	3885700	12798000	8933700	6094400	3041700	10113000	9715800
CSK21	CSNK2A1	14067000	18616000	8719500	15555000	26160000	23150000	45629000	11189000	15607000	24552000	6803500	11498000	8695300	5903300	16399000	5759200	27160000	29274000	15133000	13807000	15143000	28722000
PTN6	PTPN6	18864000	15159000	34492000	27502000	38206000	33950000	15680000	19367000	32177000	26143000	12657000	25516000	14898000	27910000	23776000	15428000	41698000	42661000	30961000	43766000	39859000	74684000
MPPB	PMPCB	2690000	10650000	3523000	4795000	10674000	7706700	5245700	4746000	8990600	6631500	2196600	3661100	8079400	6060900	8804200	3617000	12609000	17039000	3633200	8042900	4701100	17241000
FLII	FLII	17987000	27310000	19412000	17089000	16643000	20740000	7685900	27088000	8139600	18490000	10750000	16771000	17319000	11681000	21693000	11075000	11025000	14989000	7586800	16719000	22913000	22771000
CBPA3	CPA3	10720000	875880	3012300	2615200	2417000	2686500	684670	5413000	1701300	2766800	1038400	3035300	954360	970500	6470500	758050	930860	622470	7274300	1467500	2130600	1245800
RUFY1	RUFY1	5886600	9741300	11476000	6388200	12589000	13291000	8386800	16641000	12846000	19278000	7325500	10198000	8496100	3452600	21102000	4625600	19911000	14899000	20770000	7377200	13892000	23535000
PYR1	CAD	9912100	20231000	9059300	17030000	28144000	12933000	35901000	11455000	7870400	15091000	7442900	7062500	4680900	5981800	18780000	4827000	18884000	44670000	10653000	16355000	8834200	28125000
SNAA	NAPA	19993000	20337000	28406000	29027000	61341000	28412000	56388000	26009000	27413000	27436000	7623200	18224000	16338000	17360000	22885000	16357000	36676000	20896000	31545000	35969000	33129000	59951000
RM19	MRPL19	1223800	1772100	1697700	5836000	2488500	2561600	4925000	572400	2748000	1494400	280210	3944600	1601300	2458800	2007800	535500	2317800	3387100	12753000	1343400	6470600	5509800
HINT1	HINT1	19858000	35431000	21442000	25284000	49959000	43071000	30540000	39523000	38562000	27886000	11437000	22880000	13243000	6670000	41301000	8794600	46435000	34643000	31821000	22826000	29663000	29112000
HYOU1	HYOU1	82556000	131400000	77025000	82393000	83046000	101460000	129260000	44509000	97009000	81730000	27217000	72944000	24008000	12856000	120900000	39863000	164600000	105360000	55797000	43871000	41783000	120590000
CO4A	C4A	3718900	21635000	22684000	5841500	11263000	4040500	21739000	37372000	11104000	6113100	7170100	12587000	8997800	7877700	9993700	13353000	6560000	4101900	2362500	6753600	11441000	6577600
K1C17	KRT17	19610000	3903700	4404700	12780000	8938500	36402000	29886000	3465200	598480	2657300	1519000	10638000	411720	2119000	1844800	5477600	1387700	445820	1526900	950370	4123100	444880
LYN	LYN	5959700	6901000	5402200	2173200	6288700	10029000	9180200	3364700	10459000	8609300	2258300	779230	3870300	2470700	8753600	2955100	7044100	14830000	7098000	5610300	8108200	26671000
ECHA	HADHA	103830000	144150000	117350000	73925000	149110000	154040000	122360000	88228000	171810000	173800000	60543000	91969000	52122000	26451000	316180000	44616000	229150000	266310000	133170000	272310000	126740000	150950000
CATA	CAT	74077000	57840000	97075000	90049000	57907000	75003000	104950000	85891000	86680000	87539000	62542000	79477000	115570000	131140000	81357000	75565000	75843000	89770000	80747000	128760000	95141000	237180000
RS20	RPS20	13811000	27799000	15666000	21267000	51609000	34110000	35239000	31845000	30130000	28742000	7049900	11143000	13620000	2950800	27198000	8621100	36742000	38762000	13701000	17506000	31493000	51556000
PRAF1	RABAC1	6631000	1649900	4007100	1287500	3313600	7937900	4028400	11006000	3252400	2323500	2111900	2040900	1071900	2437400	5606700	1071000	5532000	4113000	1672800	1750800	2515600	6337000
MTREX	MTREX	3946400	7695900	4014800	3969600	13104000	10173000	9705100	5813900	3548200	2904800	2027600	2739100	3358300	415150	7507700	1929000	12680000	7881800	4846300	7711700	9841000	13254000
P5CR3	PYCR3	4159600	7434500	2633500	2771300	5392000	6568200	10506000	3120800	14836000	3335700	1987500	2023600	3506700	927330	4787400	2154500	8363200	12009000	3902800	6971100	4798900	24853000
MYH11	MYH11	53596000	37682000	48100000	30747000	38771000	58411000	40853000	54573000	26965000	43813000	7655600	24913000	19608000	18102000	126370000	30888000	46507000	32486000	175220000	113040000	89826000	49007000
RET4	RBP4	10722000	14086000	28557000	11863000	9772400	13710000	10384000	44278000	33849000	9635800	20826000	12464000	12230000	9154100	15044000	12492000	9110400	6375100	13158000	8950000	15095000	19614000
PGES2	PTGES2	7978600	10442000	6568900	13917000	8870200	17305000	13652000	4651700	14106000	12785000	4730200	9650800	2509900	3502200	22523000	5447900	22590000	19000000	5457900	25650000	13585000	23349000
PP6R1	PPP6R1	3482700	5188100	5499300	4036300	4677400	5574200	5019200	4830600	4975200	7885800	3163000	5041600	3290100	2454600	4302200	2214700	6192500	9256800	3151500	4691400	11509000	16810000
CASPA	CASP10	1503400	4114900	1702200	910670	2481400	929410	2731100	1180900	25998000	3504800	451210	1891000	685650	2003200	1067600	1208500	1353900	3778200	963100	4079700	2127700	6650400
T2FB	GTF2F2	3311500	10698000	7419400	6293100	4772500	5786700	11703000	6989100	10983000	9127700	2048600	2014700	4972700	992980	4928400	3088000	7624300	7609500	7686900	2897000	9731000	4999200
HMGB1	HMGB1	111400000	312030000	158970000	270150000	423130000	310420000	228200000	170930000	305790000	216150000	86138000	103060000	137120000	85040000	271910000	101400000	264150000	322030000	174410000	215480000	302930000	157890000
PARP9	PARP9	3542300	5320700	5648600	3204100	2807500	8653400	5880300	4795900	5262400	5098200	1762900	2878500	3860600	1595900	6358000	2117900	10656000	10960000	3715400	5662400	7764400	20607000
PDCD6	PDCD6	51922000	54317000	30562000	32789000	35823000	99975000	68436000	25862000	37311000	16842000	23927000	17228000	25955000	25351000	32333000	17597000	117190000	102970000	30365000	33167000	28347000	44009000
KCC2D	CAMK2D	31940000	10555000	40378000	24255000	69748000	25041000	54958000	14734000	17173000	20654000	12671000	17060000	22517000	7854200	39950000	18695000	13627000	20395000	31237000	49732000	37182000	66853000
EIF3F	EIF3F	18599000	32564000	23236000	27438000	63438000	42075000	44058000	16748000	17589000	29451000	7725300	11375000	12630000	15482000	20024000	12397000	47544000	67088000	21476000	22649000	29664000	55733000
DLDH	DLD	37888000	86008000	41321000	29944000	83148000	85903000	110460000	33963000	54227000	66179000	28539000	25479000	30722000	14169000	63955000	16385000	58857000	105400000	36113000	56616000	38099000	108770000
ZNT7	SLC30A7	8708200	12195000	10225000	22669000	7762100	9583300	29641000	14703000	9616300	18973000	6376200	6342400	3312300	3413600	5634600	4621700	15165000	34277000	7743100	13476000	12482000	18317000
IRGQ	IRGQ	3911700	9761600	3549100	10926000	3643500	5456100	8578500	2330600	6370800	2035300	2728300	1641300	2648500	4013100	1810900	3525000	3781300	7002200	5546400	2464300	3812200	6695800
PPOX	PPOX	1206800	1359400	1403900	1210900	775670	637060	3379800	8070200	2830900	446920	264080	394600	870390	1495600	1369600	371730	2100700	1456600	919650	856160	774100	1186000
HP1B3	HP1BP3	19950000	8569300	19269000	19231000	30155000	27235000	22687000	18145000	19896000	16663000	4680800	3850800	10964000	3335100	24510000	4399800	28348000	22349000	24788000	18341000	24783000	21896000
COG7	COG7	653740	1248500	773950	253670	2539000	803450	796230	331800	755110	608340	686100	399260	297790	271460	287720	318120	155100	1130600	44349000	196660	675320	847390
HSP7C	HSPA8	331720000	663240000	339170000	401280000	578780000	516980000	619090000	338160000	391090000	479340000	176530000	249990000	209620000	155150000	346400000	172920000	572620000	666200000	261030000	317590000	488300000	760590000
SPT5H	SUPT5H	4566900	8072700	2676700	17771000	7936800	8676800	30812000	2862900	10612000	8689100	1759200	2483400	8691200	693850	15207000	2225700	17608000	19609000	4854600	8014600	6605200	8445100
UBA6	UBA6	15072000	35624000	15794000	13812000	14542000	21562000	29667000	18349000	23433000	25980000	5562000	7496900	5165900	3712200	17516000	6432000	22301000	40261000	13178000	11950000	10506000	34278000
PHOCN	MOB4	5446800	10834000	4452700	3210200	15948000	9002700	15698000	4906800	5287500	6500900	2796900	3911400	3535100	425850	6939400	3422900	10077000	13621000	7323800	9064200	11679000	11695000
CUL4A	CUL4A	2859400	7663200	5080000	3357000	5204500	4901300	5744700	4271700	4502700	2132200	1691700	3656700	2912900	1216700	7362600	1522500	6757500	6754000	3276600	2700700	3760100	5897100
PHP14	PHPT1	20677000	38175000	28327000	30523000	53463000	44932000	42240000	31818000	68535000	29341000	18492000	21595000	28478000	15173000	53062000	28310000	36480000	58688000	48415000	71941000	97222000	65511000
IF16	IFI16	28484000	33165000	23277000	21803000	21450000	23734000	26437000	32337000	28638000	27655000	5011200	7708200	21305000	9102400	21386000	8732200	45946000	8577800	20204000	14349000	37362000	36026000
DNJC3	DNAJC3	13247000	24403000	21885000	11687000	28926000	20022000	34769000	18467000	37424000	9924100	12209000	25220000	13659000	18621000	47620000	11349000	71069000	31515000	13658000	21957000	38629000	30231000
TRIP6	TRIP6	6503900	11847000	5772500	3553000	12309000	13250000	11287000	5426800	2551100	7272300	2166700	1049200	5243100	323730	8310600	2245400	7757700	23128000	8460500	12683000	9610900	6192200
AT2A2	ATP2A2	80519000	76896000	41164000	36628000	117640000	108220000	95555000	49640000	59802000	79170000	38772000	48044000	26290000	14150000	83206000	18641000	172790000	94902000	37636000	42586000	43396000	81621000
THTM	MPST	26740000	22881000	35342000	23235000	22543000	37763000	57727000	16726000	23467000	16585000	19568000	16547000	9862500	4433200	39620000	14972000	32638000	35028000	26714000	18588000	19866000	59144000
PARP4	PARP4	10211000	16216000	6233600	5665900	17334000	15148000	8326200	8051500	18883000	14665000	5522500	12079000	18064000	2245400	16067000	5921600	12033000	31940000	6436800	9614700	7115000	31783000
UBE2K	UBE2K	8727800	21987000	9536700	17121000	48547000	20623000	29149000	13980000	22114000	19788000	7987300	7304100	6802800	6506100	11511000	7711000	26105000	41246000	8808100	19740000	19729000	30165000
H2AY	MACROH2A1	12348000	5721500	35931000	32403000	16369000	7556400	13820000	11394000	1386000	15974000	4409100	10460000	6891700	25240000	9066300	4923100	15737000	5265200	19251000	10606000	20271000	38693000
LG3BP	LGALS3BP	37093000	34889000	47820000	57320000	88073000	79015000	150720000	16392000	50836000	43181000	38223000	50183000	33299000	15677000	59125000	46477000	333630000	164940000	34852000	33491000	77779000	146160000
EF1D	EEF1D	118990000	288170000	149740000	145610000	321890000	207250000	190600000	147800000	203730000	186160000	59669000	99292000	82222000	61875000	133050000	84046000	260640000	295640000	83107000	120760000	207850000	303120000
HACD3	HACD3	46536000	36633000	24427000	36300000	60939000	43530000	86390000	23830000	32802000	30760000	17815000	29841000	11297000	7090900	48750000	8428400	77309000	56394000	26561000	50242000	34308000	66565000
ADRM1	ADRM1	13972000	21201000	9825400	13258000	14448000	17461000	28616000	13148000	15493000	11051000	5211300	5362700	6315200	4980300	15053000	8570400	21773000	20803000	10571000	10416000	13170000	34514000
SRC	SRC	6421200	2606300	913940	3223500	13136000	4930100	3964300	1299200	3525500	40785000	947260	7516900	1755200	1659500	2427000	1178800	4730000	3096900	1844900	2803600	2310700	5863700
UCRI	UQCRFS1	23066000	40492000	26964000	37121000	36341000	38225000	49959000	21949000	29231000	39115000	12384000	17549000	19215000	8607600	37053000	12589000	44956000	39171000	20723000	25839000	15266000	59229000
CNBP	CNBP	14628000	33511000	17432000	18774000	59337000	54086000	26727000	14789000	13371000	25289000	6263600	9413900	10944000	2225800	21125000	6450700	24170000	55673000	13656000	20387000	23021000	34111000
FLOT2	FLOT2	12562000	24937000	18578000	22500000	12806000	17481000	18165000	8986000	10956000	14629000	2801000	13887000	6909400	12132000	16468000	10593000	41646000	16055000	3085200	12991000	12501000	14379000
UBXN7	UBXN7	1346200	1312800	2722600	1388600	3121600	2531800	2203100	980900	842370	2580000	253160	975430	666480	505600	1014100	326710	1761500	2162500	515790	337310	365030	2244800
MIOS	MIOS	224140	689950	380330	2426700	1019100	249650	2000500	1296300	1917900	627940	NA	273340	295060	806450	670880	227840	4854500	5432100	380520	447850	1536000	787230
AGK	AGK	13697000	15901000	15259000	26705000	16537000	35038000	38200000	13725000	25552000	11839000	10327000	11966000	7442600	4669000	20491000	10653000	13740000	54160000	8018000	22848000	11280000	30359000
SKI2	SKIC2	3048000	3539800	3659800	2490000	2696100	4526600	3500000	3287100	3690200	3926300	1609400	2275500	2010500	880680	5994100	1984600	5779000	7411900	3119500	3356400	5252400	11629000
PUR2	GART	21812000	52420000	14401000	19911000	62183000	47885000	38307000	15185000	29276000	27809000	9371100	12872000	10433000	9102000	25031000	11397000	38362000	60412000	15498000	25193000	29902000	73673000
SAP	PSAP	15333000	9361400	17546000	14467000	23147000	26817000	17810000	13003000	30612000	28096000	12132000	12645000	7276100	6956500	3035800	6060100	30849000	21079000	14818000	52935000	28470000	47857000
OLFM4	OLFM4	18961000	16941000	9351400	24692000	27080000	13083000	31344000	14083000	19110000	8840300	7611100	4570700	7780400	76743000	15955000	52010000	29174000	24609000	13873000	16604000	28247000	37336000
MIC25	CHCHD6	1311700	3314900	944850	4012600	7467000	4336600	5843800	3198900	2563200	1014900	1014200	1845900	1721700	2409800	3127300	815930	5626500	2326500	767720	3497900	2772700	4312600
CO6A6	COL6A6	2143200	8168000	4740500	11249000	10515000	9627600	7947400	2349300	3817000	4897000	2986000	10087000	5835800	1120600	2530100	3230100	10785000	2672900	37091000	23551000	1779900	14482000
SUCA	SUCLG1	36937000	41034000	39164000	33808000	75333000	51653000	45253000	36956000	72767000	57370000	24415000	42243000	35449000	12243000	83349000	23149000	55777000	56646000	51905000	86474000	70575000	120090000
FA12	F12	7025200	9625200	16955000	5866400	17958000	17579000	15874000	28412000	22953000	10686000	13356000	4861000	8255800	18006000	5056300	5946800	12745000	14148000	7416300	10279000	13119000	19218000
HMCN1	HMCN1	4754700	3744800	4377900	4052400	9969400	11155000	17047000	4543500	3057700	5286500	1999100	1366700	1254100	446330	3479300	578130	6502000	10430000	5710000	3182000	4439500	6716200
ESYT1	ESYT1	62999000	27531000	42139000	27672000	39782000	43006000	72048000	15439000	50310000	89080000	17899000	28195000	19874000	18143000	84157000	23970000	64558000	86284000	32873000	64173000	52060000	95768000
RBM14	RBM14	8128600	19152000	20668000	21240000	38232000	18886000	21735000	7962500	5793200	32448000	5549700	11079000	9360600	8070300	13172000	9644100	23015000	34796000	7430700	17193000	18889000	20755000
PCNA	PCNA	25779000	57001000	39438000	36381000	68798000	53108000	103250000	30999000	77947000	28504000	17265000	20117000	12956000	10088000	37611000	13252000	62694000	129830000	21499000	44740000	47246000	53739000
PREP	PITRM1	26883000	6719300	6181400	34433000	39683000	29642000	13097000	8190900	18358000	8565000	4973100	17837000	5122200	4826000	13045000	7375200	23432000	33582000	37244000	15350000	15215000	24605000
QKI	QKI	12308000	18746000	13023000	11458000	12743000	14663000	15945000	10805000	5130700	12195000	6052900	12062000	7116500	5209600	13587000	4963100	19400000	5871800	9964000	13928000	13551000	23828000
ANXA4	ANXA4	156380000	105830000	132200000	149640000	145850000	200030000	202670000	112800000	223100000	239570000	91644000	122080000	100120000	85842000	257600000	282540000	155490000	272880000	214860000	253660000	107540000	242040000
RL36	RPL36	7173400	22161000	4774900	7151000	37082000	31004000	25374000	17898000	41825000	44893000	11550000	3286200	7455200	2757700	20166000	3381700	50370000	54708000	4559400	20902000	20434000	49057000
LSM8	LSM8	18774000	31012000	8787500	11142000	16573000	17729000	26202000	11215000	13397000	10742000	1852300	6417500	5952200	2258500	14293000	5321500	22209000	26426000	14841000	14781000	17504000	23509000
GOGA2	GOLGA2	8522200	10950000	7705700	6134200	14514000	7388600	10815000	6732400	7093700	10050000	2847400	7790100	6124000	2295200	7367600	2940900	5812200	10755000	6121600	8099700	7996400	16180000
UBP10	USP10	28514000	3664800	9071800	4162500	6657700	3651500	7591300	2739700	9018400	3796800	2617800	17660000	7145600	1469900	35386000	9343100	6245100	11175000	5705000	18809000	8665000	8004800
PPIP1	PSTPIP1	116160	2300700	450950	339000	548900	504690	204590	27627000	406320	360800	106620	343310	196610	678960	78323	42916	275350	429640	920620	198960	770340	1311300
NAMPT	NAMPT	50812000	115770000	166740000	83004000	599670000	342050000	187830000	151140000	337840000	89855000	72476000	58491000	79430000	66083000	67070000	28719000	714310000	201490000	35548000	184450000	105940000	326180000
WDR13	WDR13	327460	452310	217220	349660	357360	461160	517230	1715500	95821000	298300	222120	169210	185620	4932.9	504410	92080	523870	168810	322380	684610	724250	410910
DDX46	DDX46	5691000	10671000	5937300	11009000	21539000	15933000	17481000	6824400	9772900	9353100	2786700	4354100	4918500	3760800	9517900	4455300	17086000	20248000	8653400	8281300	10853000	18665000
HEM2	ALAD	20487000	22735000	24252000	17945000	12547000	15410000	9145000	20503000	33518000	21411000	17937000	15814000	20679000	16520000	22881000	17048000	16818000	21264000	25303000	24274000	21340000	38899000
PDLI7	PDLIM7	32781000	27884000	28205000	25907000	30046000	46450000	18795000	73674000	22048000	37786000	14331000	15997000	19581000	9882500	43820000	14430000	29259000	21871000	67026000	30879000	50164000	19207000
ALDH2	ALDH2	95599000	123930000	117680000	79522000	63384000	74927000	109560000	39929000	193130000	128220000	51371000	98203000	105790000	17402000	117560000	46233000	86238000	67750000	93215000	199280000	102660000	237560000
AATM	GOT2	128900000	56034000	39016000	53917000	147270000	62562000	69660000	46091000	142740000	55613000	41172000	31179000	61449000	21614000	56949000	28017000	62239000	66615000	46630000	47304000	63479000	118170000
GLYR1	GLYR1	5893800	3452200	6015800	2629200	6208000	5461800	7284400	3654500	4398500	4946500	1369000	3022300	3210100	1509900	5592800	1957900	5279800	3127000	6645700	4156700	5203900	6307500
STX12	STX12	9758300	34078000	21772000	18025000	25117000	22384000	28456000	18348000	34870000	30126000	38204000	19928000	16842000	7869300	27388000	12225000	29689000	41541000	20612000	25887000	25581000	59152000
ENOB	ENO3	2671500	7990300	2677900	2779100	8869500	4900400	6628600	3059100	4202100	3666400	1111500	1769500	1805200	1632200	3684400	1093800	3958000	6064300	2786000	3625700	4585900	5676100
SMHD1	SMCHD1	2835600	4977900	1286500	1951600	4362500	4941900	6481600	1776200	5382000	2041200	2090600	1033400	2152200	1528500	1534100	1356400	3988600	3936900	3936100	2236800	2392300	4503800
EPCR	PROCR	14429000	7593300	5372700	4174700	4830400	4210500	3625900	2513300	10108000	7087000	4023300	6656200	5414500	6568200	9300400	2047200	9386700	14017000	3731400	4529500	5991700	13571000
STING	STING1	10594000	15589000	15595000	7931200	12423000	14039000	12318000	4734000	20277000	14771000	4080600	6206900	11803000	1387900	22152000	1828700	25155000	15739000	14483000	22952000	6591000	36717000
CMA1	CMA1	12134000	9598700	10358000	16323000	20228000	13717000	12888000	10084000	17113000	18126000	5805700	6969500	4762500	5937300	12564000	5817400	13131000	2877000	10654000	15565000	5888100	22095000
HCFC1	HCFC1	12002000	26104000	15704000	11376000	25376000	27103000	44647000	14239000	23931000	21299000	6647100	9224200	5813500	5231600	17352000	5415300	28905000	33232000	13449000	19831000	18101000	38489000
UBCP1	UBLCP1	2018700	2359700	1370400	3004400	3809900	2325200	3315900	2436000	2365600	2654600	1041000	1283000	1502600	NA	2650500	918710	3196200	2344800	1711800	1510100	2712700	4979700
ATRAP	AGTRAP	3343600	3465800	3811700	3513900	9419000	8576400	4837500	5362800	5548700	6647800	4271000	7000000	4749100	1798200	8053800	2786000	14985000	9713200	4584200	6470000	5466000	13219000
A1BG	A1BG	46417000	101200000	164870000	80864000	74552000	88292000	88170000	105350000	68172000	93833000	65001000	65904000	27625000	115700000	133380000	60393000	42963000	64390000	112060000	47370000	67757000	84297000
SHOC2	SHOC2	2831500	1207800	2493400	2403700	4848000	4150000	3029800	2468500	3396600	1062600	1016600	3008200	2140900	608970	3428100	744600	7379900	9745300	2035800	2995800	5447900	9469800
NDUB9	NDUFB9	15975000	15681000	25035000	27794000	36933000	31959000	29710000	17297000	13668000	24525000	9078000	11420000	17517000	4952900	28194000	13417000	27954000	23229000	23765000	22343000	26426000	33939000
ERO1A	ERO1A	47440000	58427000	46220000	49026000	97549000	149340000	82146000	37084000	144560000	96698000	118410000	42690000	35110000	48158000	55048000	32484000	121410000	208830000	57488000	96778000	89530000	93911000
AOFA	MAOA	36181000	22293000	30591000	31661000	49608000	61549000	20407000	25570000	11576000	27548000	15021000	75780000	39396000	11592000	24060000	17369000	51404000	7105500	40488000	25367000	12423000	29884000
PBIP1	PBXIP1	10726000	3414100	20156000	3795100	2995400	5806100	33015000	947530	6338800	1931600	15706000	6359700	7648400	1680200	8910500	2412000	33655000	43434000	18323000	5898900	23643000	3694100
ATRN	ATRN	1004500	3775000	2851700	3724000	3012600	3143700	3104600	4660100	2877100	768990	952260	1458100	1178900	2447200	2670800	1898200	6114500	3421900	1634800	1229700	2087800	3008700
TBB5	TUBB	359920000	570080000	396210000	408640000	502300000	585840000	1021900000	334820000	446070000	708010000	190930000	216250000	199780000	91524000	480300000	201310000	579400000	935020000	335630000	477980000	249190000	743480000
RBM39	RBM39	12994000	23648000	11353000	13921000	19743000	22865000	37709000	13572000	12625000	16408000	5822600	8758000	7469900	2552900	16574000	7404600	23078000	30550000	13206000	17299000	21277000	35230000
SRS11	SRSF11	6779400	17125000	9223600	16436000	21793000	36032000	39608000	9035800	15207000	17042000	4154500	6681400	7187900	6509800	17721000	8112600	20885000	36422000	12516000	12936000	22496000	30734000
LMCD1	LMCD1	16293000	29333000	15258000	18274000	21955000	36249000	18205000	30853000	25927000	22122000	9519500	8359200	13763000	3125500	28293000	8090900	8810800	9399500	53891000	17756000	24927000	27221000
ELAV1	ELAVL1	30483000	53354000	21844000	33271000	52412000	71526000	70587000	43581000	37875000	32153000	9720500	15283000	23325000	62782000	33521000	15359000	44289000	77230000	33912000	33321000	36957000	72654000
IMPA3	BPNT2	11248000	13468000	8648900	10423000	17925000	13320000	17872000	9624700	16991000	9839700	3948700	9066900	5965000	2752900	13425000	3591500	18573000	9354900	5876100	7233400	10260000	26855000
SRP09	SRP9	31217000	53847000	10249000	28420000	69667000	61857000	73890000	23483000	39415000	40528000	14457000	28253000	22994000	7033000	29281000	14319000	80183000	42577000	20179000	37005000	40186000	77983000
LSM4	LSM4	11008000	14999000	10320000	9696800	16919000	15601000	20266000	10674000	11278000	10233000	4055500	3945000	6509900	2877200	11012000	4497900	17509000	21077000	13181000	14594000	12054000	20725000
CALU	CALU	35093000	92613000	18526000	31087000	102340000	104310000	127120000	66095000	142030000	115280000	45308000	35019000	29878000	5188300	73358000	24383000	153830000	258740000	21025000	74743000	112030000	169510000
LAMP1	LAMP1	5353500	6436200	6414000	7953300	8994000	8217000	13392000	8431300	9004700	6305400	2993600	4262000	3980200	4349400	4861700	2834900	22538000	6392000	5730100	4595800	6108300	7494400
OFUT1	POFUT1	10405000	6981700	8397500	6658500	6266700	12212000	22522000	8198800	7383500	6023000	2999100	3589400	3099300	1513200	12355000	2772700	13404000	23372000	8115100	10023000	7583800	12306000
3HIDH	HIBADH	26231000	21998000	20064000	13400000	58561000	38142000	37783000	13720000	62261000	40314000	14957000	18456000	18048000	35193000	33509000	10461000	29832000	67859000	22747000	52644000	30461000	65027000
NFKB1	NFKB1	9776000	24588000	15948000	9907600	11576000	16412000	14557000	11054000	12003000	14405000	5802900	8308900	6877100	3000200	15979000	5988500	12797000	15162000	11820000	12599000	12885000	22095000
MCMBP	MCMBP	16120000	5881400	3750500	4083000	7429500	5140600	4641400	14036000	5959700	3031500	5863500	9842900	2275200	3924900	3605500	7683900	9337300	14072000	31413000	19614000	4356500	12287000
A1AG1	ORM1	11141000	38228000	26801000	45938000	37882000	56743000	68882000	13361000	21417000	47600000	26170000	21197000	16875000	54060000	49165000	34592000	20841000	23656000	42868000	15819000	13988000	31552000
PAR14	PARP14	3430100	7789400	4682700	5596100	7053400	12973000	7565700	5060800	8017000	1883200	3979400	4103700	2773000	1946600	4940800	4075400	8244900	10843000	2718900	2808800	6687600	13049000
MNDA	MNDA	5909600	21110000	51174000	39920000	36446000	19446000	34604000	18769000	7988100	36198000	4396700	19691000	6297300	44962000	11393000	10103000	23207000	31247000	20651000	20587000	29567000	53192000
3BP1	SH3BP1	10737000	6900600	2482000	3118000	11390000	5796600	11839000	2930400	3706800	4587400	2606400	1320200	4837400	1431100	3674800	2444800	4890000	5827200	9202700	4220700	3002800	11080000
PDXD1	PDXDC1	6932600	6291200	2076800	2841900	15616000	6981800	11620000	4494600	8649000	10109000	5695100	17462000	14128000	580960	5661400	5067600	7126200	8842100	3382100	5079200	9040000	23074000
MPI	MPI	11399000	14312000	15006000	9969000	15280000	16347000	20771000	13202000	23555000	17281000	8968700	8694500	9965100	2714200	25653000	8604800	25369000	59743000	11968000	8821800	6672400	35374000
AFAM	AFM	16250000	11967000	35292000	21958000	17548000	11698000	12273000	39703000	16026000	9853400	11035000	17327000	19969000	16295000	14154000	16073000	8523100	15722000	20164000	18713000	23570000	26882000
RTN3	RTN3	24784000	25776000	18989000	23990000	55435000	28609000	38100000	15078000	19918000	34451000	9379600	9117600	16710000	9721200	25860000	12640000	30711000	51138000	16281000	37959000	26136000	24354000
COPB	COPB1	77478000	76839000	56991000	58440000	105670000	83036000	85108000	66664000	80307000	71022000	31076000	44190000	36506000	12540000	49963000	28591000	109950000	82385000	38097000	49053000	86527000	137750000
MRP4	ABCC4	3409100	7316900	4500000	955240	2367000	2756000	2792600	7455800	2400100	1620100	534030	2961500	2743200	3280700	5977300	397210	1330700	1720200	3879300	2184000	5275100	3640300
ANXA2	ANXA2	1451000000	1258200000	1000400000	1003900000	1453400000	2365600000	1086200000	876680000	1713600000	2665300000	767230000	658890000	732170000	699390000	2146000000	953780000	4408700000	2377300000	1336600000	1831400000	1464400000	1099300000
ECE1	ECE1	8236200	2757100	846910	1097700	2210700	2224900	3306700	1312600	1460000	1714300	149640	336420	1194600	97445	995170	753420	12100000	13044000	1134900	6266400	3949000	4690800
DBR1	DBR1	3815700	10205000	1722600	3874700	6062700	6145900	7799000	1787200	2945100	4320200	1025900	1410100	1961800	626000	3382500	912690	8323900	9507400	2164600	3706600	3856500	6340100
CSN8	COPS8	21806000	26559000	11450000	22484000	21801000	25554000	32787000	12578000	22980000	20241000	8587700	12198000	8949000	5505500	14232000	7880100	25657000	26746000	12691000	14577000	20545000	45454000
SRRM1	SRRM1	6372300	6198300	6365200	4949000	9440400	13224000	8153500	12486000	6267500	4077200	3506400	4027700	3401100	800020	7357800	2486400	8575700	13936000	7560700	7319200	12943000	12290000
UBE4A	UBE4A	4679900	6669300	5660300	7714000	3925800	8428700	10300000	3461300	3648800	7400600	945900	2883000	2418700	1401600	5174300	2500700	6556300	10201000	4281400	9922800	5337700	8876700
TIPRL	TIPRL	9083500	15345000	7194500	8773600	12696000	17300000	16718000	7866000	11884000	3920900	3475100	4781300	5365300	1177400	8976000	4127200	14984000	20919000	7818600	12625000	11311000	22303000
MMSA	ALDH6A1	40760000	22074000	31168000	12512000	21401000	16135000	44080000	16374000	20241000	27870000	23696000	32231000	35917000	14486000	37584000	19260000	18061000	55046000	26952000	57642000	27155000	48754000
SNX9	SNX9	5168600	12673000	9240900	11711000	14514000	18149000	11849000	10692000	6728700	14248000	6761200	6344700	3839300	1187900	8995600	6030500	29804000	14968000	6757100	5360000	7313400	13998000
C1TC	MTHFD1	15074000	17871000	12916000	14442000	37067000	25880000	49697000	18537000	33747000	38430000	8641500	9995200	13210000	5603400	23311000	8873600	47161000	85412000	23183000	37673000	33501000	47716000
LSP1	LSP1	47963000	40219000	76388000	65707000	133510000	79534000	34131000	51686000	59488000	170240000	42568000	56901000	41904000	56021000	74026000	42702000	82802000	109280000	95796000	112740000	110880000	95471000
RL5	RPL5	31498000	54438000	38089000	30955000	91584000	55159000	65703000	58579000	52028000	50037000	13137000	25184000	15945000	10804000	63441000	10682000	68367000	68230000	29083000	41069000	50131000	101800000
KAD4	AK4	5068100	8894400	2508100	4546500	30948000	31964000	10098000	9530000	28737000	7515700	8171300	1876400	3663800	2463400	8143100	7299200	10164000	58670000	7526900	4370300	18486000	57984000
RAB13	RAB13	9310200	13744000	8055100	6976900	11899000	12320000	13413000	8946600	12219000	10710000	4488600	6129300	4604800	2158700	8352800	3421000	9599400	13197000	7435700	9523500	10880000	16588000
GLYC	SHMT1	5752700	11835000	4979400	5940400	13292000	8472400	23992000	12707000	3945400	2720800	6905800	6692400	7140800	2054600	12959000	4166900	7219700	17974000	4823300	5359500	10947000	29655000
ITA7	ITGA7	520430	4075900	1095500	3505200	189320	4240400	4921100	2056500	255550	212800	842730	2113400	250570	218560	1323100	257490	259290	4120700	1096000	56660	4280700	56382
KV401	IGKV4-1	5866300	7453500	4024700	16445000	19731000	13748000	70794000	20133000	22550000	27945000	15231000	12625000	5455100	8925900	23035000	7748700	2177000	2359400	35049000	8042900	24402000	27473000
AL1B1	ALDH1B1	27386000	23602000	33452000	47307000	86219000	48730000	67263000	50989000	68749000	23994000	18725000	24971000	40155000	15518000	41807000	12827000	41889000	54084000	14657000	50231000	48381000	86885000
RPRD2	RPRD2	486230	1731300	458150000	3350400	693300000	1966400	1771900	546810000	986200	1089000	222440000	263350000	991660	476510	362530	842430	2183400	2503800	658170	2070900	2012500	1933400
DDB1	DDB1	20599000	29976000	19685000	22541000	25126000	34430000	38712000	16810000	22096000	10971000	4555700	9412700	11235000	7405300	15484000	9504000	32494000	40339000	17178000	26796000	30838000	55025000
IL16	IL16	6430400	12184000	6652900	4778700	12125000	13678000	8009100	7469100	8980500	10873000	3399800	5176400	3983400	3638300	9082300	5679800	10436000	13622000	16564000	11094000	20853000	31369000
SYSM	SARS2	8416900	6632800	5798100	4020400	13639000	2545000	25423000	7498000	12147000	5099000	3007200	4251200	3732600	2959100	7085800	2247100	22064000	10320000	5079900	7800700	8433700	10219000
HNMT	HNMT	12572000	10940000	32446000	18274000	37756000	33664000	19452000	21073000	46326000	54932000	14410000	11504000	24001000	7932600	58149000	14498000	19294000	16399000	32827000	23958000	43369000	36184000
PTN1	PTPN1	5627700	11471000	9090400	6132300	19490000	9764400	32881000	9479800	18986000	8118200	2881200	5851000	6197400	24437000	6265700	6032100	11257000	9654900	9369700	10869000	7525700	19328000
RAGP1	RANGAP1	13437000	75880000	21163000	10515000	38623000	16406000	57703000	21068000	39004000	12304000	5785200	9814600	11150000	14992000	29506000	3364300	47497000	63539000	25826000	25866000	18814000	52384000
RD23B	RAD23B	45133000	108600000	44548000	46874000	91105000	74003000	45165000	24344000	35189000	49673000	24496000	28062000	27460000	15245000	61523000	12684000	83482000	96085000	39235000	35545000	48196000	121000000
CRYL1	CRYL1	3203100	3994900	7812700	3856700	5172900	5984900	3551600	5581900	12597000	9891400	4523600	3990900	5360300	2165200	5299900	4083900	3922900	3171200	8670300	6822800	5776800	8597800
ASC	PYCARD	16959000	32165000	31606000	39792000	20628000	39363000	24398000	15777000	32948000	47992000	10574000	14624000	15863000	14473000	22788000	14541000	26835000	22731000	17490000	20111000	16740000	34278000
NDUF2	NDUFAF2	977600	1898600	2540300	2218200	3739300	3960700	5985800	4716200	8740300	4065500	1604200	4150700	1514400	3108500	9210200	1837400	8967500	9210000	7139400	2808500	2387900	9648300
FOXK1	FOXK1	886590	5588900	3317300	3474700	4616400	3835900	2708400	729900	1195600	2416100	500230	554940	438880	7660600	1928900	501610	1085000	4410300	905860	1168800	2017300	2898700
NCBP1	NCBP1	9497000	14358000	6963800	13128000	16679000	9824100	17437000	6353300	11552000	5866200	2920200	4082800	4809200	6189000	5380400	5422000	12987000	20589000	14041000	9602700	13627000	16247000
PA24A	PLA2G4A	1866300	854930	393040	917150	471700	881360	414470	892830	1735900	640310	1641800	3139300	203780	806360	515410	339370	1644800	1618200	2497300	1273800	1020500	1390400
MSRA	MSRA	1373200	1676800	3183700	3115300	3494300	3202300	697100	1454600	3003700	3436600	764150	3253300	2350900	3701600	3444900	2688300	2218100	1608800	3392700	4130300	3690700	5935200
NUP98	NUP98	3883400	4490300	5148400	8568800	7275800	4429300	10475000	10964000	13496000	5025500	1089600	4497800	3132000	4084200	3997000	2117000	7629300	4970300	6230900	4277700	4075300	13546000
KAD2	AK2	44094000	73087000	46630000	49513000	130920000	79023000	61612000	48626000	136240000	68681000	32836000	73469000	90701000	21545000	112110000	25468000	135450000	118380000	50185000	80989000	79038000	129320000
EMC3	EMC3	2003400	9897300	8276900	6996100	23756000	11201000	16462000	3978800	9595900	4539200	3397100	6128200	5961500	2094200	11158000	3851300	12192000	14594000	4613200	9012200	11405000	18325000
CD81	CD81	49991000	29578000	74630000	44840000	34660000	53839000	50259000	53203000	69486000	75856000	26390000	43151000	34542000	13287000	83558000	18993000	71135000	47303000	108830000	72962000	60568000	119950000
SMAG2	SAMD4B	6095700	2454000	29095000	1928600	9037500	4348100	10757000	2423500	2220500	3967000	3362000	1686700	532880	6357600	3366600	2254800	5558500	7098400	4549000	2033500	3411600	16982000
SDF2L	SDF2L1	10873000	16356000	18548000	16053000	43382000	33441000	52933000	24950000	30171000	29633000	7156400	16203000	6113400	6546300	24572000	16680000	29191000	24812000	19733000	15821000	31662000	48238000
CSN3	COPS3	16211000	35033000	20756000	14958000	12254000	26201000	25490000	12951000	19976000	27050000	8004000	11105000	9158600	3285900	18951000	6922800	23088000	40337000	11534000	12863000	12518000	27186000
PGK1	PGK1	716040000	1349800000	629490000	688030000	541090000	1521700000	1604400000	575490000	1549500000	1187500000	646740000	437560000	394720000	237360000	710000000	409790000	827330000	1205100000	643590000	561660000	625760000	1360900000
HNRPD	HNRNPD	116880000	221570000	108180000	132110000	350680000	228490000	287040000	118840000	168930000	150550000	57113000	83900000	101340000	37978000	112000000	51833000	249720000	347260000	142500000	180720000	205220000	325370000
TPD53	TPD52L1	9761000	9110400	7913700	3388000	25497000	16943000	15594000	5137400	22510000	14089000	3769300	9073100	5336200	1170200	5099500	7606600	5942200	13869000	2553300	2290600	1240400	15283000
GSHR	GSR	80684000	52347000	66640000	54646000	336930000	142330000	84335000	68974000	149650000	113790000	51450000	61216000	74976000	26432000	157770000	50608000	51914000	98917000	88882000	139480000	71545000	119350000
NIF3L	NIF3L1	12981000	17360000	10237000	9840500	25300000	17957000	19000000	7484800	18253000	11537000	6148600	8587900	8841100	3416000	16010000	7020100	21310000	16971000	10640000	10759000	10548000	20134000
VA0D1	ATP6V0D1	19050000	7670100	18655000	12005000	29187000	24508000	30167000	18245000	28809000	43540000	13605000	23231000	14658000	9503400	24643000	9550800	36938000	32910000	12748000	34998000	21292000	38288000
VTNC	VTN	27633000	79633000	69623000	44156000	41100000	45024000	42005000	74528000	50732000	31579000	59770000	45589000	39063000	64596000	49554000	31645000	36441000	31201000	45032000	46969000	39330000	29203000
PFKAL	PFKL	79647000	60947000	19040000	39233000	121020000	42357000	68102000	38564000	71810000	62234000	26215000	19991000	26364000	9317900	69929000	16282000	62151000	76444000	64996000	42989000	52290000	63817000
MAP4	MAP4	8016600	40134000	22989000	30341000	47500000	41051000	32795000	22795000	36533000	57703000	17626000	17873000	20423000	2417000	43551000	16279000	70658000	86444000	28044000	31454000	53355000	47955000
PLMN	PLG	8188600	83735000	75480000	38758000	71797000	40707000	52400000	93362000	34109000	28098000	42887000	61382000	41692000	74717000	32690000	43635000	19704000	31835000	54784000	36905000	69981000	86393000
HLAB	HLA-B	3327700	26047000	4154500	7532300	11718000	10519000	6325700	1956400	47470000	10852000	5387100	5644900	4847600	5485800	6108900	3784500	10571000	10420000	8566700	12413000	12445000	10520000
CNPY3	CNPY3	18058000	20083000	7938600	16357000	22221000	23585000	28714000	5372900	26029000	26318000	5450300	8150400	6703300	1890600	11282000	3404900	26852000	19237000	10034000	14616000	19749000	22230000
IC1	SERPING1	25991000	87460000	88751000	36179000	58501000	54643000	52950000	72231000	63635000	75793000	32584000	35179000	32778000	66332000	52114000	38564000	26488000	27610000	67426000	31850000	72358000	53751000
RSSA	RPSA	224470000	323730000	198590000	153450000	292500000	380880000	559450000	274450000	267470000	300440000	111970000	182280000	114540000	37211000	335720000	113770000	350640000	456640000	184580000	193760000	195290000	572170000
IQGA2	IQGAP2	9296700	5823900	14445000	7867100	8414800	10049000	7686600	5862600	14859000	20824000	8304000	9355400	4498700	3439800	9619200	9060000	7478400	7773100	12596000	17452000	7484100	17060000
RECQ1	RECQL	15168000	24335000	12702000	11414000	34766000	36880000	19159000	19272000	18712000	24545000	5226100	6357700	8960100	3553300	8534500	6558200	32742000	31631000	13733000	14642000	31181000	40271000
HNRPQ	SYNCRIP	73426000	126830000	52459000	61202000	126620000	99159000	84031000	58806000	61724000	90596000	26329000	38139000	39890000	15030000	58968000	20739000	153740000	159370000	39786000	70956000	78312000	115640000
LEG9	LGALS9	4040700	4924000	4815400	3280100	6351400	3208800	4638500	3560500	6826200	12040000	NA	5514800	4719300	1734300	5880600	3872100	6099900	5362100	4109600	9218900	8354800	13724000
RHOG	RHOG	17053000	14630000	33404000	21643000	34260000	39243000	29533000	18621000	41827000	47070000	14640000	18020000	13511000	18416000	31236000	13571000	36500000	47526000	32405000	32319000	45368000	56862000
VASP	VASP	17474000	33653000	30311000	31388000	54524000	32193000	27843000	27058000	41682000	48304000	15101000	20761000	20852000	42053000	24308000	17904000	85104000	65191000	30640000	32500000	45378000	58774000
PIGS	PIGS	3926300	6184900	2905200	2007600	8773800	2351800	5313700	2797500	1378700	1887400	165220	1902800	914300	384770	913300	1550400	5943900	5081600	1905900	4750500	1857900	9272600
LYPA1	LYPLA1	11247000	17703000	13217000	13515000	20665000	36171000	17747000	17164000	43894000	18880000	9945200	9873500	17529000	5151400	28480000	5454300	29755000	37059000	8700300	17465000	16816000	68766000
COX41	COX4I1	31075000	24796000	18633000	33723000	56532000	47828000	53132000	33673000	22641000	40337000	12682000	10712000	26717000	14689000	27367000	15775000	57726000	34418000	33918000	33686000	34998000	59899000
LRRC1	LRRC1	27938000	893460	522300	1243600	511810	942340	1020000	1259600	586250	342650	255960	614710	698580	1831000	345050	341760	543620	593960	946480	402600	324100	1069200
RAC1	RAC1	42450000	46517000	35081000	24092000	49815000	52082000	51814000	37953000	74394000	79683000	25580000	22771000	31135000	7639700	59986000	13907000	61274000	69496000	60709000	51642000	77998000	95513000
TBC15	TBC1D15	4376500	6973700	2954900	19297000	9125400	5148700	8853200	1269600	4654600	5031500	1781200	2759000	2317300	29273000	4210900	2125900	3457100	3924000	3022800	5181100	4607100	5606300
ETFD	ETFDH	3779400	9450500	5050500	4927000	15166000	9237700	4885600	6024400	4718000	4590800	3244200	4226400	5546900	3148800	6824400	3049300	5231800	6639700	6322900	10108000	7339400	12309000
SKI8	SKIC8	14819000	18110000	15278000	15551000	23842000	25105000	30185000	15360000	15659000	15988000	7292100	12431000	9190800	4367500	22055000	8065600	29238000	35834000	11200000	11629000	11064000	31251000
ARP10	ACTR10	5772300	5769100	2844600	2932300	11146000	7433700	6038700	3244000	9032400	6618600	3888500	7235800	4359500	6818000	4481300	1690800	7723400	10756000	5070000	3891500	5369900	20255000
AT2B1	ATP2B1	4866200	1020000	4712600	1883300	3963100	5872900	5535200	2781200	4560300	3843300	2416100	1101400	927830	3721000	3110900	811400	2934500	4687500	4530900	1986000	1852800	7134600
FCHO2	FCHO2	4975900	1764600	2837000	12553000	16241000	13701000	4487800	6740800	4439900	5927700	2765900	3952200	5304600	2781900	6417800	3442500	10535000	7148200	5960500	7684100	8408100	15371000
EEA1	EEA1	15076000	8675000	14943000	16061000	17628000	19052000	12829000	14264000	20355000	16546000	2748700	3807700	4677900	3923600	17583000	3872700	10560000	5665700	12938000	10805000	21799000	33500000
DCK	DCK	10596000	8758400	4579900	8925100	8211500	8049900	11549000	11150000	6940500	4015600	1799200	6523100	3802600	6808800	4563300	2144100	10098000	9982600	9282200	6749100	8278600	21308000
STAM1	STAM	7048800	13722000	10596000	4122100	8924200	11787000	9453000	10379000	3293800	9778700	4356300	5830900	2533200	2067800	11869000	3449800	15345000	16830000	6422400	6244800	9301000	10978000
NDUA5	NDUFA5	24522000	23034000	17222000	19923000	34662000	22642000	27805000	9487000	13458000	18656000	7629700	11626000	10411000	3640300	21004000	8054700	27674000	25456000	16925000	18911000	23911000	48120000
NCF4	NCF4	1781900	2791600	7140100	2635500	9568700	3677500	5699200	4143000	3456400	9667800	2472500	3677100	2178300	2063500	7035300	1915700	8752500	6815200	5553500	6416900	3839400	16574000
ETFA	ETFA	56211000	61365000	44508000	39543000	116920000	58016000	28437000	44291000	89935000	29060000	32979000	51657000	36820000	13697000	120620000	30538000	90732000	143830000	41616000	62236000	54717000	166660000
DNJB6	DNAJB6	3700800	10845000	9104300	5292100	4999000	7115800	9280000	5758500	5150300	8184600	3529800	6768200	4390200	1838700	6022000	3353900	3729700	13241000	5084300	7081200	4533700	7095300
NU133	NUP133	13879000	6589200	5129100	4540600	8261100	9568700	12139000	7791600	7923600	7534900	3108200	4993500	2556000	520780	8292200	1931400	11632000	15928000	4554200	5418400	4833000	17611000
CSDE1	CSDE1	6567600	10989000	8242400	15394000	29017000	20236000	25706000	24554000	13959000	10677000	6688400	13035000	5449400	7971400	18329000	9745900	21732000	19312000	9026900	16955000	20134000	27666000
SOAT1	SOAT1	452830	826470	110360	455570	877810	47127	1335200	583010	1488700	3827900	595370	1507300	299280	31595	1772200	557170	2213100	4265900	493190	2674600	168580	6171700
SNX12	SNX12	12644000	16324000	12169000	11554000	22407000	17072000	18837000	11650000	12907000	6798300	5771100	8207600	7116800	2195600	15577000	7295000	15575000	17197000	11845000	13176000	21723000	29579000
ADHX	ADH5	134930000	185430000	177480000	113670000	169730000	154610000	265090000	129410000	207760000	147320000	66035000	102370000	101620000	36175000	223760000	72389000	129890000	103770000	211220000	120860000	149990000	224670000
FPRP	PTGFRN	9320500	6169200	9627000	6313500	9833500	9435900	10592000	9594000	8720500	5278100	3216600	5279200	3322500	3196300	6624100	2039300	3637000	3773400	7662200	3095300	3520900	7308300
PSB3	PSMB3	27433000	39600000	18569000	19822000	57896000	43853000	37267000	24779000	53211000	27841000	13209000	15280000	17740000	9680100	26706000	14078000	40690000	43268000	26685000	21461000	29511000	44762000
PP2BA	PPP3CA	8436000	31643000	15783000	15710000	19722000	17801000	17732000	13488000	25337000	14047000	6366900	7296800	8735100	5366100	15172000	6921800	14238000	31488000	5722500	15011000	9360800	35160000
LPXN	LPXN	2351500	4776700	5135200	4936800	18213000	18941000	14091000	3894400	12738000	13653000	3813000	6831800	8655400	3734600	10716000	6716000	11359000	8038200	11201000	13467000	19349000	24981000
I2BP1	IRF2BP1	5780600	987370	1018200	473670	425350	601430	2688600	13842000	75665	334590	4910900	347780	155380	2967700	NA	233720	1782000	1941600	557460	591610	61929	420180
NDUA8	NDUFA8	11906000	17436000	15930000	15217000	11324000	12851000	25067000	12984000	14100000	21837000	6578800	9290200	8001000	4674400	17230000	7484200	18077000	14936000	11976000	9265000	6463200	25279000
UBR4	UBR4	15995000	17168000	10835000	8657200	21361000	14745000	25265000	6618300	11769000	4289100	6416200	8545400	7767800	3957700	14491000	2967200	16167000	20484000	6800200	21396000	21712000	25567000
EPS15	EPS15	2669900	3107100	9156200	7526000	6124700	9341400	9564000	6233900	12206000	13436000	2998900	5299600	2642200	1690200	11364000	3603300	6437700	16581000	4611600	6338300	10523000	17409000
RALA	RALA	6244100	28558000	7139200	12185000	15450000	17227000	20842000	8969300	20496000	14016000	6344600	6020300	8204200	3880200	6899000	6557800	14408000	27153000	8578000	16189000	13344000	14555000
NFU1	NFU1	3211800	4111500	3354900	3895600	8576100	7375600	22136000	6641400	9090100	3882900	1009800	4535000	2419700	2757800	7222200	1607600	6886700	13084000	6969400	5985200	6043300	13267000
RS18	RPS18	49251000	78764000	44352000	46583000	77939000	91708000	111880000	73804000	96475000	80280000	21902000	28767000	26303000	15588000	80749000	23960000	104600000	107340000	36498000	38998000	68353000	91117000
MSH6	MSH6	17910000	22743000	14147000	17458000	17894000	3307900	13299000	12032000	28414000	4409000	23655000	11817000	14957000	5589800	10943000	4654200	9017500	4724100	3538300	6352600	16340000	25467000
IFT27	IFT27	6750300	8634500	5646400	4782200	11638000	9492000	5614500	5619300	9774500	5276400	4162400	1670200	1170300	4141100	5626000	2886800	5586800	10855000	3349800	6277700	5405900	17014000
ADT1	SLC25A4	13697000	9784600	6908100	12684000	9355600	14129000	10898000	9091900	17883000	8438600	5439200	12107000	16213000	1091600	20036000	7850800	9297500	18207000	12602000	13993000	8647200	33498000
AAPK1	PRKAA1	6075300	8387300	4382700	5197400	8603600	7630800	11861000	5069200	7357200	6319600	3027200	3378200	3179800	2271600	7805800	3445300	6607000	8515500	4352100	7115100	7757500	10708000
RL18A	RPL18A	16368000	27079000	16106000	25149000	56737000	36188000	56580000	27116000	35442000	24778000	8865400	12955000	13639000	6728500	21480000	12785000	40337000	53304000	16552000	24291000	37067000	65689000
PABP1	PABPC1	41083000	46681000	27675000	48561000	96013000	78974000	98065000	21746000	29983000	50023000	15736000	18013000	22638000	9102500	35656000	17566000	93701000	107700000	26720000	36805000	57697000	135420000
PFD3	VBP1	8225600	11210000	10941000	19002000	37702000	13467000	16384000	7181200	14534000	10804000	6814000	7931600	9693200	4739600	13855000	5013600	14994000	25748000	13515000	8435300	10547000	31131000
NNRE	NAXE	36915000	50293000	25041000	16497000	30692000	82795000	56305000	26011000	73114000	29089000	15373000	34619000	17492000	5899200	112450000	11674000	123960000	88208000	35786000	41093000	30260000	74929000
DAZP1	DAZAP1	23754000	43611000	20772000	28841000	48397000	49741000	51951000	18094000	26053000	29822000	10350000	18946000	18507000	6052300	35624000	12484000	54581000	64983000	23534000	28405000	29342000	49863000
PDP1	PDP1	2044700	1972700	2272900	2230100	3401900	3908400	2217700	2551800	7625900	3188300	1474800	1289300	2353800	483170	3358300	1083500	3578000	5479900	3096600	3367300	3684200	3968500
HNRL1	HNRNPUL1	32559000	40586000	4553700	29215000	35971000	35721000	56595000	29545000	21886000	35997000	11719000	23605000	25084000	10255000	41883000	8639800	78040000	114800000	20207000	43986000	50876000	78704000
TR150	THRAP3	10831000	24706000	10890000	15759000	36469000	29441000	26606000	13510000	6123300	20973000	5896500	10100000	8426600	6114900	14170000	10279000	27439000	35998000	9553200	18043000	21431000	46560000
IPYR	PPA1	121820000	126260000	98987000	77776000	210600000	164610000	155420000	106500000	285570000	129700000	60384000	122170000	145330000	32067000	206850000	73469000	271280000	351810000	80962000	114280000	163020000	230520000
TCPH	CCT7	48755000	91952000	30633000	41105000	68098000	67430000	109290000	35034000	47440000	33267000	19469000	21509000	27719000	17452000	59015000	13290000	90989000	123890000	30682000	52914000	63873000	104660000
HBG1	HBG1	11463000	4236600	7378400	6031000	3389200	1648600	14817000	17189000	8197000	7323200	27920000	3249400	199720000	2967200	14598000	2935900	3825300	475660	5798700	4107600	25813000	1580000
1433G	YWHAG	128580000	226190000	119990000	182180000	295770000	273630000	289960000	116910000	157860000	155230000	75077000	86584000	98203000	73212000	124840000	65387000	198870000	493410000	139610000	172210000	202290000	300300000
UCHL3	UCHL3	11637000	24627000	13404000	14570000	31941000	26994000	29102000	10456000	20508000	19383000	5015600	8931400	6368300	6163900	17294000	3762400	28651000	28981000	13334000	12941000	32114000	30124000
OSBP1	OSBP	10269000	14925000	13906000	12775000	25590000	17358000	19281000	16698000	19745000	13452000	4451200	6759800	6082900	5910100	13007000	8622000	17100000	23742000	9785200	11469000	16480000	31143000
RS12	RPS12	35095000	67920000	38556000	53504000	120490000	125980000	169640000	46465000	58299000	48423000	19901000	33022000	34648000	17146000	67876000	33124000	108470000	112900000	55043000	47801000	100470000	206880000
TCP4	SUB1	141790000	146200000	92151000	130100000	149740000	139330000	241570000	121190000	193150000	135040000	29534000	73148000	58110000	32675000	126330000	59867000	272860000	219000000	72227000	91490000	131310000	173460000
DCLK1	DCLK1	798010	724650	698800	666030	2736400	1393100	1579400	1496800	1979900	1412100	383630	928330	5285600	300350	824490	7562300	27379000	1684800	499300	10914000	1442200	1535500
COPG1	COPG1	46278000	64383000	55503000	52104000	82366000	64886000	73356000	51602000	51041000	43715000	30366000	45793000	38699000	12869000	51349000	25908000	97012000	69321000	34343000	46653000	53773000	103390000
TBCB	TBCB	8824200	33520000	10141000	13241000	27181000	15440000	50164000	7666600	15365000	12445000	5257100	6770600	6372800	3868500	13242000	4905800	18741000	68900000	13086000	14302000	24813000	30541000
THUM1	THUMPD1	19260000	12701000	14415000	10312000	32969000	20173000	24676000	12708000	10170000	18995000	4715700	7388000	10014000	3518200	22415000	7611000	20302000	27782000	13616000	16839000	24401000	23621000
LTOR1	LAMTOR1	11604000	30322000	15195000	10539000	23235000	24480000	30655000	20941000	28756000	37485000	15351000	11127000	6674400	4355500	28807000	3810700	39271000	81258000	10576000	30391000	15956000	42291000
RS3A	RPS3A	46061000	111870000	45411000	88913000	200890000	162920000	194650000	72498000	124310000	105320000	35456000	38247000	64942000	33372000	100910000	52966000	141830000	185860000	44775000	80837000	124380000	192620000
CNOT3	CNOT3	939040	2434900	703350	695860	2478000	2272400	2101700	645650	658550	1633100	656110	945030	281300	NA	961510	395980	2508700	1951100	668480	1199600	1655100	2504200
CAZA1	CAPZA1	108670000	101650000	126380000	92794000	183230000	218910000	210660000	121380000	198550000	170010000	52103000	84504000	59154000	51670000	118940000	61121000	148230000	169680000	121550000	126740000	138290000	171360000
NPTN	NPTN	6965100	7122900	7130100	9884900	13822000	12115000	8665300	5948400	8247300	9214500	2713500	4249800	5353100	6595600	8616000	3761300	16542000	9870100	6947800	8633800	10335000	1912500
TM87A	TMEM87A	5076200	8052700	3553500	4125400	12938000	11098000	9920600	4287100	5785900	4683000	2988000	4325100	4002800	934050	9546800	2403600	20644000	6334400	2761900	4433200	6678100	9364100
TTHY	TTR	346790000	404260000	720650000	348830000	257760000	295180000	253750000	863050000	694890000	298420000	482850000	293470000	475320000	398700000	145840000	291500000	213580000	196680000	317490000	224300000	496660000	490100000
AAAS	AAAS	2937000	2208000	1501500	1567700	6789800	4823300	6074900	321540	325200	NA	624210	1448700	1569600	2570500	3171900	193570	6231400	6394000	1743300	1394900	4170200	7879200
SRSF3	SRSF3	64104000	106760000	66316000	53154000	67827000	121250000	171810000	69278000	73363000	79889000	30129000	55585000	48965000	15714000	77681000	30915000	98406000	139160000	55983000	70735000	89157000	170590000
TRI47	TRIM47	4976300	4472400	3413900	3218600	5775700	3867000	2853700	1348000	4690400	6656900	1425100	1900000	2240600	1241200	4845100	2848900	6902100	10924000	5257500	6160000	4840300	3747100
SUCB2	SUCLG2	25261000	33243000	21381000	31392000	20582000	34387000	57965000	23747000	51448000	46531000	21127000	42766000	19755000	8668100	59330000	18990000	38533000	40521000	22986000	29579000	39745000	87598000
AP4A	NUDT2	11131000	13477000	9134500	12062000	13638000	5189200	13937000	5002400	7964800	15301000	7077800	10304000	2261600	6463400	4777300	5357100	11306000	7576200	5860300	1849800	15409000	18799000
NNTM	NNT	8999500	22263000	17208000	20325000	32532000	43306000	40228000	15701000	32292000	29832000	10411000	23212000	19581000	5148100	54285000	11395000	68996000	62935000	9875400	28420000	23034000	47168000
CHM4B	CHMP4B	31982000	33564000	23053000	25434000	68371000	56702000	42582000	25479000	41785000	37626000	14402000	21162000	12107000	8056000	38251000	17821000	50032000	92396000	20128000	30699000	32091000	25810000
ATPMK	ATP5MK	19520000	25952000	18982000	31970000	49948000	40648000	42128000	36659000	33999000	25537000	11979000	14888000	22580000	20763000	29714000	14387000	35171000	31439000	23732000	25119000	31734000	61775000
PSA1	PSMA1	58237000	127080000	44265000	86257000	153270000	102130000	99398000	28541000	91229000	85536000	34848000	48246000	32578000	33834000	72342000	40833000	148860000	162800000	65277000	47733000	59455000	83385000
PLST	PLS3	93052000	158050000	112030000	136380000	207020000	172770000	82493000	113080000	162150000	326300000	69514000	57785000	67952000	26077000	165570000	39750000	117170000	653850000	99312000	98274000	153080000	248480000
RBM22	RBM22	533960	848260	148470	311650	1442800	1540300	1605700	NA	166080	1125100	291640	596690	712620	431480	2713900	110180	1239300	4169200	411040	1825100	2067400	2932400
VPS25	VPS25	11081000	20219000	21213000	15832000	15026000	13541000	16410000	13075000	13457000	17320000	7083400	9877200	6186100	6084800	23200000	6300900	19038000	14887000	12070000	11323000	11099000	24174000
PTPRJ	PTPRJ	933350	30279	1405600	797300	748040	436300	878980	224290	717420	351320	198310	855890	1714200	1776500	1483400	366090	2158400	646220	2030100	1937800	1763100	4186600
CBX3	CBX3	37057000	54899000	44926000	55352000	89134000	51034000	68187000	41676000	36735000	39684000	14398000	25747000	32632000	25412000	47927000	15827000	78121000	91699000	33334000	60246000	63768000	71802000
SIAE	SIAE	5817100	6044400	6704700	4386300	5883100	9862900	10518000	20081000	7277400	2980100	4153100	11460000	6876700	8985100	10294000	5296500	41818000	9941700	7922600	13376000	7339600	9526400
TRAM1	TRAM1	2133300	3974100	3825300	5067300	8279200	9848900	13033000	7112000	8256100	7886100	2556200	3878400	3502700	1551200	19344000	4479600	12196000	5681100	4526600	4991600	9825300	24506000
TLN2	TLN2	28345000	7310800	22026000	37696000	36106000	3685200	29026000	35246000	32757000	10956000	1858800	1192800	15627000	7708900	5235700	13838000	56684000	43245000	35531000	20881000	36499000	5487800
SF3B4	SF3B4	4985200	16917000	7932800	10624000	18483000	19577000	17401000	7375100	3693500	2547200	972170	5251300	220560	1632400	9471400	238590	30926000	20735000	11083000	10790000	8076800	9430800
TRI22	TRIM22	3485900	3847900	4525900	2589000	4911200	3573500	4442200	6117800	7815300	1169000	3732600	4317000	1393300	1995800	4386900	1149700	3326100	1409200	2511900	3080200	5143500	4036800
C1QBP	C1QBP	37091000	135520000	48753000	74168000	83455000	181170000	180050000	46116000	94368000	54829000	26294000	42409000	40571000	21368000	144310000	26858000	128180000	241670000	48668000	71292000	37301000	155620000
GATM	GATM	6638200	9891400	6412800	2910300	5601500	4809400	30287000	3409900	12847000	7444500	8621000	2624400	927230	741300	5453100	3528600	1813500	27350000	7163600	9070500	8515300	4850400
NDUB4	NDUFB4	5969600	12414000	10836000	9634500	22272000	14941000	16099000	8006200	7640000	12811000	4740700	4363800	8039100	4180000	10833000	6372700	11785000	13703000	9790900	10373000	15295000	24633000
AP1B1	AP1B1	16521000	34481000	21153000	39059000	57717000	35763000	62196000	31861000	39617000	45294000	15096000	24401000	14952000	31516000	31004000	13737000	25428000	44797000	22543000	28388000	29939000	64467000
F16P2	FBP2	1647700	1584400	2181900	4585000	4534200	6810900	1089300	3401900	19566000	56512000	4167400	13615000	6725600	3367400	7974000	3583400	1239400	5617700	17515000	17574000	7314300	15663000
DCTN2	DCTN2	47151000	50990000	41333000	46982000	66480000	46122000	49733000	35526000	49689000	48929000	16483000	24570000	21074000	16913000	40350000	24457000	47833000	69490000	40486000	29653000	58707000	66062000
PGTA	RABGGTA	7894700	4392200	3816200	4432800	6074100	9286200	8229300	10799000	8069000	5902800	3029100	5535900	3914200	1107300	4988800	2915100	6173100	11686000	5259400	3725300	5520200	11457000
EM55	MPP1	964050	679390	1316100	826920	767200	1545900	1019900	1491100	NA	2466000	1118700	1525300	1301400	275100	1263300	1069600	1195600	1450500	1252000	1641700	1020600	2684000
PNPO	PNPO	12140000	22340000	9520200	15065000	36604000	19337000	8205200	13212000	23394000	21134000	7910300	9782700	7761400	8674600	16617000	7037300	25844000	82569000	17581000	18944000	27843000	14175000
ATX10	ATXN10	13104000	39927000	16593000	9760500	17124000	20629000	25707000	9464700	22141000	14069000	5553800	7806000	8322800	5929900	15242000	7041400	21213000	22305000	12984000	17294000	22372000	37717000
UGGG1	UGGT1	50650000	72686000	40696000	32463000	67495000	53480000	82883000	32105000	51445000	26252000	16620000	33684000	14804000	14344000	68710000	25671000	102870000	101230000	32867000	27869000	44510000	63988000
GAPR1	GLIPR2	25522000	20893000	22520000	20416000	21607000	18205000	19232000	18304000	21130000	46310000	7341200	15624000	16400000	13544000	32487000	8140400	14010000	25891000	32014000	34571000	37919000	47913000
ERGI1	ERGIC1	29123000	23244000	19609000	20787000	30762000	59048000	26827000	37752000	76853000	36247000	11548000	32484000	13236000	6736300	44785000	10989000	133010000	28782000	24497000	15052000	15225000	74331000
CBR3	CBR3	4309300	18721000	5071100	6041300	82597000	36476000	4272900	7296500	8555300	7664500	2023100	3326000	1937400	5471700	5006800	767080	2458900	6997700	6474900	1550700	3792900	9086300
CDK1	CDK1	7726000	5193600	2956500	11241000	17534000	4501900	3995000	13494000	16808000	8673900	3346500	1952600	6064800	4675700	5837400	5546600	10391000	6494500	15158000	566660	1462400	9390400
FIS1	FIS1	8545700	12735000	14692000	8471300	22238000	23451000	17991000	8962500	18463000	14084000	6721600	7054600	12097000	3614900	22141000	5045800	23280000	43291000	15723000	33025000	16410000	26952000
HAP28	PDAP1	12635000	26841000	14606000	5875700	43261000	35055000	52175000	6725300	19032000	24166000	10569000	6969500	4817700	7613200	9658500	8210700	31733000	64372000	3649400	19449000	20473000	54505000
NDUAD	NDUFA13	14018000	15709000	11589000	12193000	21678000	15051000	25699000	12875000	17042000	20665000	7240500	4290700	12694000	3378500	12173000	5471400	17494000	15536000	11846000	14768000	19092000	24658000
STRP1	STRIP1	3142800	4801900	1859700	747220	2921400	1577800	3232300	1645500	1226900	3250900	1187500	1597900	1917600	61184	3209300	650920	1495700	4487500	1829700	2171800	2765800	2985700
SNX1	SNX1	14378000	10379000	16273000	13502000	28196000	21863000	26666000	17627000	14681000	24576000	6164000	10147000	10095000	5842000	10170000	8381200	27483000	15443000	17850000	15722000	18131000	30788000
CPNS1	CAPNS1	123900000	139850000	144940000	76449000	99319000	107880000	145880000	54797000	129320000	92005000	59555000	79226000	83982000	40011000	176560000	59345000	246020000	520290000	88063000	108740000	122000000	84410000
SNRPA	SNRPA	32589000	48680000	17364000	39339000	81384000	53819000	69254000	35825000	19264000	38186000	9907300	17488000	23435000	12795000	46493000	14332000	64683000	96210000	26070000	43668000	47863000	87181000
F91A1	FAM91A1	5171200	4986000	1303000	3867100	5129800	2173500	7233800	1468100	2654100	1249500	1154200	2169800	1687400	683430	4411800	1093600	4750200	7542100	1266700	2239400	3618600	8602700
ITA1	ITGA1	17638000	17805000	15144000	11864000	9789000	17592000	20057000	15166000	22617000	17653000	5316400	8824900	11637000	3483300	33097000	7088100	23942000	22375000	43051000	20809000	20174000	24384000
SDCB1	SDCBP	4389300	8753100	6986600	11090000	9792300	17004000	21034000	7059200	15891000	18566000	3024800	8710900	2818500	7677500	8446400	3473100	9247300	17813000	5533000	9702400	6051900	7768500
GPHRB	GPR89B	2624500	4858300	2311200	872460	1898300	3639600	3638300	2835900	3348000	2117700	580370	889080	852720	603230	2320500	775860	3850400	2704100	1925000	2612000	1764500	3294200
OVCA2	OVCA2	1156800	3528600	3660700	2376900	2899500	4112900	4712600	2101400	3417300	4857300	1130500	1219000	982950	1001800	2781300	462230	6080000	5435700	1267300	2112700	1964200	2869600
DHRS7	DHRS7	35285000	24950000	46939000	32646000	45435000	57923000	119690000	37297000	81389000	44636000	29756000	29385000	25331000	14950000	78850000	30212000	92631000	134410000	40880000	93116000	66483000	83485000
COMD2	COMMD2	5763400	6655900	5442000	3340700	3979300	6834000	4065700	3761900	4968600	6223000	1128000	3208500	2061300	4914200	6982600	1300100	5261600	7609100	2533500	5190100	1746600	4621500
IAH1	IAH1	11024000	36119000	23524000	10632000	17444000	56776000	22887000	15314000	31992000	20086000	13109000	12768000	12870000	9140300	41418000	16427000	47541000	69947000	33252000	28795000	35910000	36028000
PTPRF	PTPRF	3955100	15690000	2578700	4292700	10331000	7248200	13154000	3204500	3918000	908560	1118400	1320100	1556800	1033800	351390	1249300	425950	5166500	1790100	1706300	1306100	4585600
NEUA	CMAS	8109900	10523000	5947100	4946000	12077000	16260000	10897000	14493000	3292600	7248400	5454200	1554600	8164800	6190000	6681400	4095800	27657000	18141000	7524300	5734500	11300000	7704400
RS6	RPS6	44938000	106790000	37023000	51480000	177680000	138860000	163870000	74027000	96812000	108570000	33041000	43620000	59323000	11377000	76242000	30282000	145630000	164370000	37063000	59269000	101240000	185970000
CO7	C7	13326000	6539400	36354000	18469000	18101000	13551000	9536800	29595000	11544000	17937000	9627600	9584200	10875000	17602000	19786000	10814000	8929300	34585000	22187000	6414100	22496000	8688100
CERT	CERT1	598540	4771500	2683900	2349400	8297800	1626700	2490600	934780	2781400	1629000	413970	1486300	1326400	NA	3668400	573470	1762200	4392900	2061600	1459600	1314700	3351800
NDUS7	NDUFS7	9520300	6209900	5586800	7622800	11168000	9287700	10444000	7418900	6319700	8969000	3466900	3166800	5509800	1570700	7595300	2903100	9702000	7950400	5811400	7493300	9680000	17485000
S30BP	SAP30BP	3402400	7075400	2230400	1217900	5854400	6947900	8206300	2899100	5699600	5634300	2312100	2909700	2054500	633400	1131500	1004600	4655400	7624400	2128300	3513500	3666200	4019400
NDUA9	NDUFA9	19411000	19652000	19664000	17568000	22205000	18391000	26985000	17031000	14211000	20205000	8503500	8944600	13130000	3571500	24491000	9589500	21890000	13211000	16086000	12424000	21880000	45430000
CIAO1	CIAO1	4641800	6688300	2771400	4253600	9417200	8223000	10269000	2989300	7957300	8629300	2626500	3703500	3374400	1156000	6619800	2910700	11495000	18677000	5936200	6876300	12304000	11643000
GSDMD	GSDMD	9697500	16329000	12032000	11818000	13338000	9813900	7150500	8924300	9587900	8999200	2410200	5220300	8937900	4215200	11448000	5576000	13858000	23277000	8666800	9569700	17973000	58190000
APOM	APOM	2444900	4289100	8042800	4973100	3034800	1813400	2053600	4159800	6830000	1949400	4718600	4241000	1352700	7256100	784880	2536900	1205000	1447200	3284600	944560	4061100	3630900
HDHD3	HDHD3	4614200	4996200	6364100	5450100	7617000	7340300	7165300	3743200	25172000	4362200	3001300	2347700	4170600	5515200	9576100	3040900	6816500	4522800	4820600	14016000	4585400	7784300
XRN2	XRN2	9358300	13803000	6922400	12129000	22535000	17393000	22280000	11936000	21412000	10007000	5544900	7645800	8277900	6005100	5200100	4618600	15053000	20885000	10373000	11520000	16501000	25942000
FETUA	AHSG	99563000	68969000	162340000	75967000	59223000	79913000	34032000	186160000	129730000	38273000	80244000	53522000	95376000	155720000	106510000	78874000	46433000	48788000	101430000	36552000	72697000	68899000
GOSR2	GOSR2	4150200	4910700	3282500	3435400	6140900	6221700	8691700	5002100	2834100	6788300	2339100	1416000	2674800	1968000	2678400	1274700	5940600	3309400	3099700	2922600	4512700	4390100
MCM7	MCM7	15490000	48714000	27753000	12322000	38222000	10821000	23716000	32267000	42619000	34547000	15210000	15587000	13771000	12605000	19161000	15965000	26966000	23217000	21914000	21087000	17848000	23601000
PSME3	PSME3	9032000	15554000	7833100	8459900	14712000	7124700	19670000	4693600	5302200	7786700	2347900	3693800	4530800	1487000	9040900	2794000	24043000	19636000	4650000	10076000	8597500	22537000
VIGLN	HDLBP	38976000	50013000	46987000	34715000	56465000	58549000	64047000	55149000	56279000	44194000	23451000	34731000	12264000	8447200	47196000	17392000	61275000	65777000	29509000	30163000	55325000	102410000
ACY1	ACY1	7832700	10240000	4399400	4366200	7934300	5861500	5162000	4606800	12480000	8516000	4845800	3165500	4581200	1192400	8871100	3916500	16014000	9493100	4619900	7796000	7325000	13389000
CP7B1	CYP7B1	887970	NA	3012300	957510	2623000	1682800	1247100	2249200	422670	NA	422400	849780	890930	473430	2374500	496380	1245200	1265600	1416200	1088300	2253600	2492300
PKP1	PKP1	8877900	7097200	5395100	11207000	331140	28388000	4561400	3538200	470100	199240	402520	983130	439010	1170900	234170	527580	14400	132750	619720	142360	551750	266740
SAMD9	SAMD9	1237200	4854800	4212700	4308000	6596500	8456900	5494200	4335000	3855000	2015900	1506900	2784700	1313900	1396500	4212300	2837800	3300400	4069500	2586500	3427100	2972000	8343600
TIM44	TIMM44	9597300	13831000	3569300	7242900	11944000	14391000	11537000	12067000	20418000	8530300	4060200	7304900	6265400	830930	7861500	3208900	10954000	13801000	5625500	7592400	8934900	17081000
RPN2	RPN2	121630000	122490000	166970000	109060000	222360000	199290000	242950000	169440000	186540000	160460000	72049000	109110000	60689000	53357000	180720000	92446000	191970000	178360000	126660000	122350000	189000000	246660000
AP2A1	AP2A1	25543000	25379000	29500000	18631000	42827000	27816000	33628000	41706000	20141000	33227000	11542000	15668000	11272000	8858600	24778000	11994000	32923000	47808000	28945000	38456000	32439000	38507000
E41L3	EPB41L3	2114900	4774600	4806800	3201400	9353600	6051600	5905200	7181900	4944200	6694800	1809900	4903300	3629700	1989800	4809600	2489600	42634000	4632100	5923500	9042600	10881000	14208000
SAE2	UBA2	26641000	53052000	27200000	32702000	54045000	31979000	78012000	22107000	26579000	43650000	16885000	18620000	15930000	17219000	27333000	14287000	61762000	78878000	32996000	31954000	38349000	49602000
SORCN	SRI	34636000	37357000	25836000	32463000	48214000	43807000	49508000	35591000	67415000	34367000	21846000	18365000	20467000	8239900	51472000	27808000	26100000	137070000	33433000	67697000	36243000	96355000
LYPA2	LYPLA2	24882000	35678000	34913000	19501000	30244000	29717000	34768000	12641000	42319000	36589000	12832000	22423000	31145000	7459500	32102000	16948000	79795000	64384000	19688000	27174000	26751000	48218000
S10AE	S100A14	16002000	2530400	10551000	1999500	1726600	7195100	14031000	1819400	23422000	10726000	6939000	761990	6054200	4232900	8475500	4669200	3307200	43646000	243990	255710	4071500	694260
SYDC	DARS1	19199000	51368000	24277000	43753000	62297000	62144000	77680000	18705000	26626000	29360000	17234000	19140000	25496000	17386000	34192000	20013000	91121000	82515000	17187000	11445000	21208000	110390000
ERAP2	ERAP2	582310	10665000	2481200	4645500	2446500	6986600	1230500	594580	7188200	14028000	861550	1879500	1894100	1081300	3903800	946130	1474700	1144700	1318800	1183800	5551100	691690
H15	H1-5	146380000	51673000	81135000	107790000	141260000	80034000	95755000	187260000	75912000	122890000	13554000	60713000	70919000	43883000	111090000	13475000	134650000	86524000	130310000	108680000	211670000	113840000
KLC3	KLC3	1253000	6515900	3540200	2310700	8946500	3560300	5312800	3758100	5623900	1322900	703570	2761700	1470100	1617200	2954500	812860	7483400	7763100	3744100	3394700	5122300	393240
NOP2	NOP2	6177600	4072700	5139400	5559600	8238500	6790700	9424300	9071800	12463000	3562400	4753000	6614000	2613100	9238800	2773400	4586900	6695200	6158600	6676900	3681700	3431000	6117500
AP2B1	AP2B1	23500000	28436000	32308000	27201000	56816000	37514000	40144000	36426000	25099000	35573000	16330000	17933000	12591000	9676900	29031000	12909000	44173000	55915000	34799000	35368000	41686000	40400000
PEA15	PEA15	8640100	12689000	25519000	9339000	7432400	11755000	16969000	4678700	17321000	28292000	4605000	8302400	5128900	2080100	19449000	5002100	29243000	26189000	16005000	10422000	6885200	24939000
GCN1	GCN1	11408000	18866000	6932800	11585000	23240000	15246000	14554000	8998600	8550500	2706300	4728200	8161700	4986300	3099400	15122000	5999200	23702000	10550000	14691000	13042000	19333000	26877000
HS12A	HSPA12A	1725300	1778000	1484800	507540	567130	1089200	7206700	1756200	3328900	1562300	181780	829790	775700	12488000	1922700	3268300	4563200	2148600	3429000	892510	1319600	4560700
AT5F1	ATP5PB	31125000	36134000	34523000	38572000	60918000	67833000	55077000	39526000	59868000	28115000	14974000	31320000	25443000	30540000	57484000	22626000	50758000	39770000	38968000	40982000	46154000	43185000
THOC4	ALYREF	42296000	45548000	26495000	27224000	36966000	53258000	52029000	32765000	29992000	39358000	5648700	21100000	22264000	1090600	41632000	7513700	45329000	81997000	33740000	41100000	31918000	58933000
RU17	SNRNP70	18311000	21822000	14320000	13295000	54707000	25730000	29781000	10088000	12534000	20217000	17454000	10062000	15948000	8709300	14327000	9192500	42168000	56243000	9680700	21546000	16580000	19560000
AT1B1	ATP1B1	47919000	65913000	23551000	44229000	40208000	35349000	81486000	15866000	42820000	34616000	21251000	36744000	43645000	6137800	37963000	44264000	24279000	24326000	28847000	50042000	31947000	90150000
NUP54	NUP54	2632200	3791800	5421200	5720700	13711000	7685700	10492000	3533700	4910500	3997700	1486200	2891200	3144600	3562900	4062500	2039800	9966600	14572000	3668300	4398100	5871600	12717000
SYQ	QARS1	20066000	25378000	13724000	16104000	42664000	45155000	36176000	22800000	38235000	22068000	8332700	11438000	11685000	9582300	36342000	19469000	26714000	34445000	33959000	21021000	20815000	29802000
TSP2	THBS2	53339000	155820000	84827000	93417000	48333000	125300000	115860000	21740000	98959000	88862000	11154000	37639000	36207000	22872000	75557000	41195000	74366000	113550000	107710000	67297000	116870000	126950000
COBL1	COBLL1	1479200	1948800	498030	2528600	8046100	3841600	592160	1181100	707590	274450	329470	489640	1468000	15748000	2035800	1291200	2399500	55710000	2179800	1789200	291800	6076900
ITPR3	ITPR3	8080000	3553600	3520300	1978100	5451700	7866300	8923600	4246500	4195400	2539600	2158200	10147000	5595300	628250	12279000	3738500	22164000	10239000	1349800	11716000	5473500	19131000
WDR44	WDR44	1288300	4275600	3596800	2832600	3791700	2305700	3464900	701060	2014800	2318900	1332800	2074600	946700	430280	2539200	1426300	5460400	7181900	3711200	2371300	6029000	8872800
RFC3	RFC3	2786400	6523700	1781900	2562100	2340200	7221400	5055600	6120900	2132100	1786000	588570	2364400	930700	593450	3352000	756240	7471000	6589200	1951600	2005100	2110400	4748100
ARPC2	ARPC2	36123000	53616000	38760000	45931000	79236000	63774000	62838000	40030000	73060000	76509000	20671000	21782000	21139000	13752000	41996000	24626000	63378000	46386000	37669000	36105000	53369000	83252000
SCPDL	SCCPDH	16927000	16497000	10400000	7050400	27181000	17384000	22125000	11875000	20668000	11673000	9069400	8166100	10320000	5580400	23111000	5540800	50080000	37099000	9658300	28418000	18340000	33698000
SPS1	SEPHS1	27677000	27102000	16155000	12896000	14213000	23038000	25460000	7286200	19203000	21778000	7867400	9051700	6849200	859440	20147000	4879100	31691000	35755000	11696000	16160000	4769000	33975000
CYC	CYCS	43059000	88806000	24280000	22254000	26657000	56196000	77722000	39834000	109350000	45104000	31222000	50302000	31626000	8704700	110520000	18548000	98993000	94018000	33766000	37365000	46192000	78536000
COF2	CFL2	4065400	9749000	7092200	5018600	10267000	7431000	6836100	15305000	7513600	8160100	3279700	4799800	6354100	1823800	11946000	3685600	12404000	32503000	12031000	8332200	10940000	14091000
BRE1B	RNF40	2256200	7751400	496870	7332200	1765800	1654700	1422500	10639000	2533500	737470	124220	670390	1612900	176950	740660	917690	1727200	3252000	572200	1302300	2092200	2072700
ENOPH	ENOPH1	22912000	31172000	26249000	22292000	43683000	21839000	53171000	12382000	31044000	34627000	12851000	13077000	14421000	5465800	29503000	11423000	22197000	55702000	18060000	37559000	12547000	42974000
NSDHL	NSDHL	7731700	6944600	4527800	2499700	7464500	12050000	15317000	4543900	10966000	5774600	1836800	1784500	2261400	1186900	4274900	1847800	11610000	19067000	3036800	3438100	3268700	18889000
UB2L3	UBE2L3	14495000	29881000	23440000	5183000	16376000	8636300	23247000	29091000	31652000	2921800	11560000	19545000	3290700	3982800	36089000	1688000	46430000	40721000	3126600	3199600	1752100	5720000
HNRPF	HNRNPF	69702000	101720000	80113000	63349000	118620000	124910000	131690000	49611000	47201000	83644000	30496000	61352000	56378000	16550000	103830000	33127000	178050000	287020000	54441000	141190000	178160000	278740000
PGFRB	PDGFRB	2629200	3440600	5729700	4618300	7482800	4192000	2355000	3760100	3851300	2869000	1916800	1954700	1298100	1053000	8768800	1438600	2998000	3424900	6466700	3926200	5909300	4137100
CAPR1	CAPRIN1	28121000	41140000	26732000	24878000	56529000	45007000	50936000	16291000	20096000	35561000	10713000	16338000	19071000	9467600	27422000	11350000	49266000	74737000	15143000	27486000	38522000	68323000
NHSL3	NHSL3	16626000	364300	402550	210860	1794700	947360	632230	1837500	571000	328590	193790	801370	379340	1781700	358770	264490	639060	418510	330360	350520	756510	381850
ENOA	ENO1	853250000	1366000000	905060000	1747200000	3836500000	2387400000	2064300000	741880000	2022800000	1469700000	701530000	694180000	859990000	714360000	1257600000	653530000	1993300000	3164100000	1180800000	1154000000	1778300000	2688200000
GNAQ	GNAQ	5702700	3866600	6377400	3841000	8987200	8361600	7494300	7390800	10192000	5404500	2816000	4717100	6697400	2647100	11821000	2309600	7639300	6739700	8511800	10846000	11585000	16991000
SAE1	SAE1	19242000	44498000	14871000	19555000	22431000	20570000	78173000	17744000	70034000	19193000	7140500	10997000	9017100	30019000	22082000	8627600	40799000	44121000	18553000	19331000	17441000	29523000
DBLOH	DIABLO	7784700	12563000	7381100	9598100	13951000	11400000	9662500	5503900	12986000	7225100	4153500	6173000	5732300	3072800	6812600	3100800	16904000	6874200	6731400	8450300	7573700	18115000
NID1	NID1	3451200	12600000	7480000	14055000	40008000	9819200	14217000	10086000	48888000	57877000	14371000	18471000	24369000	5127200	22597000	11100000	48456000	19069000	7525600	11085000	32252000	112960000
SERB1	SERBP1	NA	8663500	5596600	6870000	7180700	16122000	30239000	456080	8832200	7323100	3444900	3763200	9013500	894950	6539600	2278400	19392000	46123000	NA	12884000	594390	36128000
NUBP2	NUBP2	45600000	11185000	9935500	38656000	5415500	13602000	18275000	8840200	17775000	16940000	7099400	9817500	7467800	16697000	15582000	23738000	15620000	18149000	8822600	11556000	12887000	37873000
COPE	COPE	51113000	74190000	50342000	39192000	71307000	84028000	64855000	49124000	58687000	52354000	27304000	55588000	23283000	12741000	58830000	29322000	110730000	75938000	32932000	35270000	62221000	73394000
LEG1	LGALS1	312710000	1487100000	448250000	525090000	910840000	648200000	481030000	832990000	720110000	1062700000	309160000	326940000	221660000	163240000	447620000	401950000	640630000	1381200000	539700000	543160000	893240000	612530000
IMB1	KPNB1	88154000	115750000	50264000	114560000	98751000	103580000	75951000	58102000	46000000	62055000	21434000	30808000	28122000	23683000	128100000	29418000	74451000	266690000	34372000	47124000	84578000	155270000
NADE	NADSYN1	4907600	3148800	2355400	3387900	3351000	5270200	5073300	3002400	4104700	2630400	1479500	1926700	1233800	1913700	4682200	1660500	2573700	4810200	2882500	1950400	1646000	4472100
PZP	PZP	1428700	661400	1449600	1211300	1590200	1692600	2755200	37899000	636700	646460	280700	446340	430820	1680200	547630	974080	2165700	2307500	949960	1081700	1447000	3028000
PRP6	PRPF6	22437000	5627000	20632000	4355300	14636000	6551800	11730000	2655200	55690000	24193000	1168700	8853600	9298900	3087400	2545200	10078000	6489600	8433800	15832000	16475000	4617400	36160000
THOP1	THOP1	5219200	8368500	4645000	10339000	12275000	9740400	8327300	7473200	12944000	4821900	2693800	8215700	3817700	2758700	12026000	3806900	9383200	26766000	5233900	4489800	21172000	20667000
DMB	HLA-DMB	13440000	15236000	35387000	18190000	25350000	14430000	28944000	14358000	39087000	4511900	15285000	12363000	17722000	9289000	25058000	8831900	25925000	32544000	16266000	52235000	34710000	51835000
FLOT1	FLOT1	10410000	10306000	10937000	7214600	10996000	12031000	9450000	6683500	9072400	10962000	4270700	11382000	5753600	9025100	11886000	5439600	30478000	14570000	20531000	9082900	10783000	9783400
EXOC1	EXOC1	7514800	6716500	4887300	3404500	12204000	8518400	7976600	4027600	4332100	4118000	2488600	3467700	4208200	3027700	5628900	2146700	7813900	16344000	1742200	6032800	9195100	10448000
LPP	LPP	95394000	92438000	70672000	54508000	78478000	89419000	55920000	84756000	46458000	75818000	27761000	42344000	57999000	10801000	129580000	36433000	62719000	38857000	90294000	80366000	132620000	79350000
PDS5A	PDS5A	4947000	3800100	6156000	4943300	8749100	3098000	6346500	8565200	4961200	2951200	2622200	4015800	3744200	2071100	4731600	1266200	8897700	8863300	2665100	4914400	3330300	13327000
DEK	DEK	16170000	24472000	17205000	33181000	39835000	39095000	35056000	9529000	21985000	23222000	7798600	11940000	16117000	9029100	23756000	8723500	37289000	40504000	19842000	23786000	29839000	40877000
KCAB2	KCNAB2	5543400	7047100	4715800	5555400	14851000	9809500	5741100	4872800	11260000	16458000	3453400	2955500	3538700	4943700	9937800	3558900	10455000	8618300	8427200	12178000	5987200	19565000
PCY2	PCYT2	2968100	1481900	3511200	3068800	895500	4666400	11106000	960650	3678900	3458000	1517200	1776300	819420	276740	5910900	1883300	5996100	8018500	4510400	11282000	4436300	6249700
KCRB	CKB	59333000	16861000	103590000	38078000	9639600	20565000	206280000	34635000	62594000	39540000	31006000	18838000	49809000	6790500	50374000	24285000	367070000	50989000	110780000	107830000	35591000	64885000
TMX1	TMX1	8272200	9402500	9690100	9698300	13525000	9420400	10720000	9107900	11793000	10392000	3181300	5770400	4142400	1781400	7967300	3061100	13978000	18218000	7444200	12469000	7389500	9585900
SEH1	SEH1L	833040	1263000	1149700	1721900	2565900	1518700	1441200	1842500	1106800	1256600	2380400	1505700	535290	449830	1580300	528010	2163500	4191800	1213200	1262000	1470500	6267500
K1C14	KRT14	3761100	1507300	30640000	3607500	5516900	77330000	1897100	6887400	89863000	7226600	7204400	10361000	340280	1881800	3045100	518690	4552000	4847900	3032400	1554100	7189100	4187800
TLE3	TLE3	1073200	1222800	543990	1278000	3371000	2078300	1799100	1492100	763590	530980	763760	1136100	472060	NA	971430	167990	1758600	1858700	208320	584990	937920	1905100
MD1L1	MAD1L1	27163000	352800	889090	23693000	1686700	2327700	1281200	347860	3210800	2861900	915530	1483700	1697700	82972	2618400	498010	1192800	2022500	352520	753270	900500	1483500
BIP	HSPA5	319770000	706490000	427900000	600380000	1186900000	713610000	969790000	565240000	866490000	595120000	198320000	391580000	283770000	288600000	494370000	330210000	916930000	951540000	352640000	441530000	738150000	1216000000
AN32E	ANP32E	21496000	67953000	37854000	25577000	37477000	43444000	48072000	53038000	47024000	25404000	12855000	15072000	19802000	10087000	34790000	11575000	50235000	52967000	30137000	61664000	37478000	83001000
ABHDA	ABHD10	17674000	15432000	11995000	13553000	27984000	21383000	30881000	8015000	18267000	17233000	7162700	10494000	9925400	4038500	15085000	7396600	13472000	25702000	15982000	15120000	19997000	36013000
RIC8A	RIC8A	1990700	4036200	2967800	3063900	5527600	4979100	4219300	2302700	4538900	4680500	1942000	1968300	1733300	1063000	2652800	1766100	8683900	8809800	2213300	2192000	4337700	14028000
PSD13	PSMD13	30178000	61776000	21251000	20087000	27652000	28438000	36875000	17719000	26141000	30996000	10185000	16379000	13725000	8715600	15199000	10417000	39611000	47619000	14576000	16323000	46699000	62030000
CXCL7	PPBP	2532900	2140600	3128700	1835500	1695200	1864600	1750600	3360700	4951500	1487600	806300	1906000	874510	4773100	2157800	2772500	1817400	3842900	6886800	3401400	4124900	1585500
ATOX1	ATOX1	8294600	28245000	14627000	15265000	19607000	19340000	22651000	10224000	27014000	24814000	6133200	5702200	7310700	5789700	11443000	4822200	19581000	20417000	11176000	13455000	18306000	27303000
BAF	BANF1	5847600	8477600	8219300	8445700	3700000	8811900	13610000	2108400	10851000	9110700	2090700	4703900	2419900	1851100	8224400	3555500	12006000	8228900	3402400	2791500	2838300	11392000
ETFB	ETFB	32883000	35159000	21538000	25770000	100310000	44810000	26702000	30808000	70519000	43739000	24373000	37912000	36510000	11005000	59538000	18617000	57417000	89392000	32331000	45690000	50409000	84708000
CTBP1	CTBP1	8445500	20299000	8877600	5154000	19692000	22232000	11790000	12070000	13224000	18355000	4612300	7046600	8721500	1323300	17950000	4841800	31534000	36572000	11401000	20239000	15507000	34686000
BPNT1	BPNT1	13303000	20143000	10873000	10414000	22773000	26001000	22161000	8481700	18716000	13809000	6370900	13779000	19984000	2674300	26944000	10172000	23400000	54557000	11861000	19464000	20384000	37040000
S100B	S100B	1478300	3463900	3288100	2999600	7236800	3892900	707120	1073400	21956000	16055000	918830	1398600	4118400	864440	1480400	2019000	10757000	8055400	2754300	1412300	414090	NA
DYHC1	DYNC1H1	44831000	65818000	47898000	35225000	75045000	52194000	111730000	48934000	59553000	37503000	26105000	24962000	32751000	16456000	58710000	30671000	88220000	109570000	42748000	57087000	66666000	57934000
UBE3C	UBE3C	7004000	18223000	10220000	1448100	14826000	2376800	23376000	7846000	2520800	7011600	2704700	380820	855360	1396100	781340	2931700	14857000	4970900	2758800	9695000	9016800	1626000
LSM3	LSM3	10334000	16510000	14115000	13571000	21210000	17732000	40742000	7305600	19676000	14377000	5412400	7570800	9659900	3708700	15467000	5046700	28818000	27219000	9484200	16018000	14461000	31424000
ROAA	HNRNPAB	18192000	22788000	12657000	11834000	10383000	22438000	20246000	11445000	15251000	16259000	6387700	10439000	6003900	9442000	16584000	9368200	14402000	20022000	15911000	10304000	5424900	26323000
UBP14	USP14	32098000	92975000	34188000	31798000	67690000	84025000	133090000	31024000	57242000	55853000	27211000	25263000	26129000	16768000	40814000	20606000	72325000	183040000	38690000	43344000	54242000	84764000
NECT2	NECTIN2	2622600	4933500	2398400	1123200	4431500	2343000	4978800	4033400	7648100	1540100	1431300	1882100	1943800	159590	3512200	798810	10493000	6391200	2280600	5178000	4257900	8357100
TBA4A	TUBA4A	47670000	57660000	52931000	28348000	125340000	89667000	62936000	57723000	129090000	100470000	35993000	36915000	35746000	22767000	103840000	48044000	101670000	189730000	48619000	62268000	54216000	116670000
SAHH2	AHCYL1	6846300	6420300	8071400	8585000	13721000	12409000	7288500	5515400	12227000	15795000	4158000	4921400	4949400	1567600	9221600	6250300	8724100	16928000	7855500	10580000	11017000	28990000
LSR	LSR	566090	6122300	2865400	4197200	7304700	3008500	15225000	2439900	5078000	4046600	1625300	2021900	1789800	548190	1310100	1762500	4504600	5200100	3393800	2531200	2819400	3323500
UBQL2	UBQLN2	14001000	3577400	2419700	2219100	1004200	4780300	4720700	2465500	2547700	4337300	788350	3092000	605770	1254800	2650100	1421600	4301400	6922900	2824800	2370400	2998500	15710000
LRC57	LRRC57	820400	1774700	700030	1302300	2278700	1524700	1991000	2160900	861310	858010	454730	438280	1667200	271770	1470600	808640	2232100	394400	1346800	967170	678100	595290
CSK22	CSNK2A2	10451000	8878800	4517500	7435200	5639200	9011100	13614000	4395100	11809000	7869700	2449400	4261100	3800100	5180200	6551600	2963700	12084000	10098000	3030700	4414400	7601600	12070000
RIDA	RIDA	2925600	4619100	2799900	7021100	8943500	9311200	16934000	3382500	6240500	3518300	2760100	2622200	5933400	689970	6451600	2534000	3474100	13768000	2973900	3993300	3721700	23717000
TRADD	TRADD	7631700	7369600	2992000	1813600	5614700	8142300	4636700	2558700	9798400	7585000	2481500	3870300	3149300	1268600	7044100	3292400	7773900	7030900	5760600	6003400	3529200	16137000
TRYB2	TPSB2	392190000	56600000	123730000	123240000	50771000	255160000	95489000	160760000	126950000	139630000	9516400	43007000	76875000	8490700	197140000	29372000	13314000	98048000	261720000	448460000	297420000	103550000
SCAM3	SCAMP3	8668100	19899000	5936000	7893600	20641000	25204000	17340000	8034000	16998000	14639000	4521200	8749100	10881000	2290400	28910000	3933500	59345000	28705000	6720900	8279200	11828000	30330000
TBCC	TBCC	4713000	2834100	1783600	2924900	4870700	6518100	12394000	2712400	3129900	1960500	928990	2704500	2071900	109990	5820700	1349500	7770500	9120600	2206300	5034600	3703000	11195000
ADA15	ADAM15	6734900	78464	163400	512850	84677	70157	131120	97723	13188000	52354	3339800	14185000	89369	2709500	37685	21350	463960	3695500	453470	19864000	7957700	45537
H13	H1-3	17398000	23210000	24200000	25854000	33320000	19982000	28208000	28668000	12634000	20759000	8533900	12742000	11816000	16994000	24346000	10416000	46373000	23958000	40603000	18806000	25016000	23036000
CLIC1	CLIC1	286240000	312870000	351920000	263570000	334440000	527930000	507520000	295900000	775900000	577550000	168710000	224690000	164410000	108540000	456570000	237090000	757740000	908370000	256790000	303820000	327350000	717000000
PPIB	PPIB	197620000	293920000	272680000	325190000	515270000	334250000	439970000	444510000	312060000	362260000	192720000	324520000	155600000	147700000	382820000	181160000	520160000	387990000	240150000	211270000	359950000	383670000
PANK4	PANK4	1667800	1652200	1356500	5050000	6550800	3318200	3080500	3640700	3852800	1609500	1395600	2127600	2282400	2606500	2372700	1796100	2660300	5241200	2970400	2737500	3840600	3325500
PRS8	PSMC5	37995000	65600000	29329000	26439000	39871000	46124000	55813000	21031000	37517000	38694000	15063000	11982000	11415000	5676200	38390000	11033000	63338000	80724000	18829000	30399000	26818000	85396000
DNM1L	DNM1L	14606000	22604000	13539000	10101000	14171000	28653000	34016000	7745600	7283000	14021000	13018000	7960900	13148000	4987000	27560000	3782500	42914000	13696000	11445000	19596000	10925000	24221000
ABCF3	ABCF3	4630000	1244000	4092100	4724200	8344300	7954000	9691600	4187900	3118700	1797000	2997600	2968300	3176000	1905600	3330300	3954900	6988400	7250600	4904700	3845400	7969500	11986000
CIB1	CIB1	1984500	453030	967710	433730	1514300	1092700	1034400	NA	1609900	NA	1729700	1657100	1859300	108250	2898300	1048000	4815700	4567800	1136200	3062900	2391600	7326500
TNPO3	TNPO3	494930	1581600	5369600	5718000	3388600	5520900	8885000	3506200	3649000	930340	274290	1991400	2678800	1918400	2257900	1780300	2815100	4713700	3109300	680230	1967000	9540100
STK24	STK24	5736100	15284000	12763000	23443000	23499000	15221000	12631000	8304500	12140000	14131000	4162400	4530500	3855400	8923500	12019000	6137800	28837000	17496000	10236000	8384000	24924000	16707000
PGH1	PTGS1	2568000	6046900	6438400	8175200	11834000	10842000	8833700	10359000	11087000	12697000	3468900	2720700	4124100	2501500	3859100	3166700	6258900	9485400	6973500	10275000	8931800	10526000
DNJB4	DNAJB4	8844900	3106200	1506000	7862600	21517000	20660000	34208000	7666200	9955900	6217000	2864300	771150	5408100	2557600	13611000	3423400	12180000	28615000	6888500	9915700	12413000	33154000
RU2B	SNRPB2	8045500	11927000	5938600	9092700	18800000	17690000	16671000	5915000	11953000	7333000	2441500	9856200	11509000	5560800	7821600	5098500	12919000	11892000	5127800	10862000	21068000	15425000
VPS18	VPS18	3160600	3047900	3907400	3962200	9805800	6986300	7047800	4062300	4116700	5439800	1568300	2663700	1890600	923920	3709900	2194000	5615000	6919100	6697800	4841800	7556900	7834900
CH082	C8orf82	2856700	2519400	963600	1671300	7145200	1856500	7924400	2478200	4335200	2749800	1528100	1370400	7071600	363690	5930500	880700	8472400	7474100	3865900	5792100	4527100	24627000
SNG2	SYNGR2	11135000	14188000	7525100	15543000	18522000	14658000	19849000	11844000	20946000	10499000	3252700	7940700	5788200	4326400	13268000	4980500	23338000	17838000	9228700	10508000	10052000	25257000
DOCK9	DOCK9	6664900	3632100	1459300	2352900	4871300	2498300	5097100	8177200	5698700	4287600	1750400	4117000	1555700	2668400	3269600	2611100	5703800	2493100	2868300	5249700	3571700	5469000
MYOF	MYOF	18819000	193700000	30436000	33295000	46380000	48793000	50204000	23290000	50176000	34616000	19033000	80864000	16474000	22676000	44356000	21293000	71481000	126490000	26580000	29896000	48483000	64609000
LAT1	SLC7A5	346680	2100100	870390	1306900	11569000	2610600	1388800	1492300	1621400	572120	141650	792080	454120	257540	667080	327830	1028900	750510	269170	278660	931890	1579500
MBOA7	MBOAT7	16510000	8494300	12145000	18246000	26631000	10696000	19044000	30313000	12541000	13020000	4322300	6704300	8098800	16872000	9773600	5500500	25525000	29885000	12264000	26917000	15838000	22710000
TACO1	TACO1	7369000	3936200	3708700	3908700	7600100	12896000	20065000	4492100	9333800	8321800	2921600	4099600	1164400	181210	4363700	2168200	16455000	34771000	4236900	12613000	10393000	21540000
MMS19	MMS19	4078300	10825000	8475400	5446200	8017100	6510800	5535900	9836300	8250500	5519300	2705900	4217100	2025400	3177300	6473700	2097400	11593000	12731000	7853200	6224800	2601000	11355000
DPP2	DPP7	20130000	31168000	32281000	14814000	8217200	35686000	37371000	14322000	27729000	23603000	9728800	34780000	12788000	3230100	27656000	18418000	80750000	20835000	54343000	25747000	21827000	40260000
FHOD1	FHOD1	3966600	1894300	3885300	3822000	3232200	5070900	7335200	3320300	2646500	4274300	1960700	2845200	2053700	1664300	7858600	1411600	7682800	7564000	6383800	8364700	4524500	8102900
TM192	TMEM192	4638100	7138100	4638300	3916300	2569400	2518800	1212300	5120100	5113600	2978700	3233700	1544300	2278400	1403100	3041700	2752800	3231100	4797800	2616500	3489600	2458300	5468100
IDHC	IDH1	70526000	77339000	52951000	39719000	197020000	166920000	229550000	49295000	117890000	96581000	42920000	56417000	49669000	12378000	116090000	66239000	111880000	130530000	65366000	95091000	94786000	251330000
ALDR	AKR1B1	68238000	65036000	72998000	59858000	192670000	156200000	115140000	98620000	182360000	178430000	43456000	43284000	42746000	22618000	82449000	53655000	72053000	27958000	140830000	127280000	120810000	88681000
GNAI2	GNAI2	87915000	87534000	115960000	87099000	143930000	124500000	126100000	130110000	199850000	182050000	60483000	72264000	62060000	61069000	114760000	62019000	186330000	128920000	164220000	151910000	177970000	244690000
RAP1A	RAP1A	17219000	18512000	21615000	18414000	38148000	27561000	24381000	27329000	43010000	29462000	11343000	14596000	17346000	7489700	29600000	12567000	25524000	43690000	30439000	35211000	38316000	61075000
BOLA2	BOLA2	21585000	34159000	25660000	40266000	63518000	42644000	74423000	18818000	76342000	36128000	13110000	14464000	18376000	13433000	27852000	19642000	46580000	48480000	28056000	27401000	36159000	69357000
M4K4	MAP4K4	175460	500990	251730	269330	924020	368840	447060	339010	170290	494320	163800	136020	22267000	138920	141080	62767	563060	653230	199940	351030	680200	500940
HVCN1	HVCN1	2478100	6847300	3035800	3414200	5721500	2079100	1922200	4015800	4557200	12614000	1068300	2120700	71830	2960000	2980700	1657300	6276800	5548100	5055600	7763100	7233600	4431300
LYSC	LYZ	157430000	170030000	523350000	231720000	258060000	231950000	168420000	200990000	199610000	332270000	213080000	293670000	84253000	189240000	791320000	146780000	174070000	157820000	321080000	446510000	326830000	339720000
VPP3	TCIRG1	6443400	4609100	8501300	5261600	13423000	6287700	22157000	9732000	10466000	15054000	4707100	11987000	7199300	6158900	14819000	5937300	11879000	15459000	3664400	15455000	6802400	28440000
UBXN6	UBXN6	4075100	5468300	1893400	2377500	6840900	10790000	5703400	3251200	6743700	5666700	2232500	5329700	3025000	1762500	10066000	2401500	6537200	6922400	5869000	5996200	8711100	12274000
ITA2	ITGA2	18709000	18580000	38379000	29290000	28131000	60818000	76405000	34469000	47166000	23973000	14761000	32112000	9722000	8640700	52538000	8114100	139910000	127600000	40504000	23924000	17168000	84070000
SRRT	SRRT	12420000	25653000	11145000	16073000	31135000	22432000	26866000	10968000	9877300	16676000	4409000	9507100	8109100	2533600	15565000	4522300	27882000	35642000	11612000	18196000	18032000	49543000
HSPB6	HSPB6	8016100	2631700	6165300	1519900	2538300	3456700	623420	16311000	3613400	8558900	2108600	5742900	5742000	443880	31868000	4538800	7347300	2834100	45510000	8592800	10748000	8639900
MYADM	MYADM	12533000	9599000	11344000	6990900	20797000	12575000	7837500	10433000	11453000	17052000	6206000	9356300	6850100	3127200	18645000	3707900	17095000	23325000	14573000	16592000	22823000	19593000
LA	SSB	39220000	98798000	48000000	35270000	72893000	72864000	120590000	41341000	57984000	31496000	22341000	27079000	26247000	11236000	68657000	14822000	118070000	122970000	33876000	79182000	62836000	107230000
IF6	EIF6	37808000	26161000	32240000	49690000	76098000	68214000	124540000	28151000	55610000	45075000	20761000	21520000	27925000	22104000	38995000	20357000	261810000	141450000	30808000	43162000	96775000	88714000
PNCB	NAPRT	18410000	18832000	31610000	6601800	17704000	12942000	29622000	3681500	25339000	26233000	8778700	6352300	12175000	8534400	22971000	6953800	26685000	14753000	11230000	30589000	16179000	71225000
ABCD1	ABCD1	274930	819160	829950	483980	813210	10196000	487800	619440	1436800	2288600	530040	596630	288040	1361900	801420	230990	822150	2213800	705990	1125800	894400	2866000
CCD47	CCDC47	9639500	14115000	13258000	17278000	26441000	16977000	20992000	11561000	23530000	14562000	4503900	7254500	8826400	6043200	13078000	6350500	22215000	18608000	8475800	12758000	13835000	33107000
RBM4	RBM4	2977600	9416100	1908100	4657800	14393000	14511000	12826000	3631100	3675900	6275300	1438700	2860300	4055200	85384	5039000	2932800	9172200	19597000	2127300	8250500	11017000	18850000
NUDC3	NUDCD3	5128100	6293400	972670	3522600	7735500	3484000	4613900	3505700	2782500	2941600	242370	1991100	2079600	474380	4085400	2612100	4208000	6384300	3194900	2238200	3836400	5641900
EIF3K	EIF3K	11740000	18637000	12304000	13919000	29690000	17769000	33017000	12340000	15483000	16105000	6551600	8857500	7917200	4548000	16163000	4624000	30260000	29076000	12064000	12134000	19089000	38708000
PLGT3	POGLUT3	23786000	11155000	15071000	19596000	16810000	19326000	26545000	5493900	16541000	8467500	9224000	6262100	4443900	5525400	12406000	3423700	12134000	21915000	25469000	22416000	31543000	24604000
ZFAN1	ZFAND1	4221700	2202600	4182500	5534700	5871200	3448000	3963400	4531200	1726200	1853700	678880	3100400	3485400	1738400	5086800	983510	2994500	3823200	4109500	1285100	6524500	8586900
ERF1	ETF1	14267000	21193000	8914800	10425000	32380000	20182000	31358000	17272000	27811000	21531000	5950400	9212100	10989000	3704200	16814000	4458800	24734000	28986000	10057000	13513000	16202000	37521000
P4R3A	PPP4R3A	1897600	5848600	3505600	2491400	3025000	4273700	7111700	592390	5114000	3817700	1528100	771730	669880	159180	1828900	753860	4093300	3876300	3439300	2836900	3075000	1933100
DHC24	DHCR24	6775600	4231400	4370100	3758400	11965000	8539300	8755600	3125400	6765500	5235800	1634000	1741800	5228900	2152600	6935900	2418200	7508100	19544000	5195000	13383000	6513400	22045000
PAXX	PAXX	5048100	7078100	5812200	5282200	8905800	8813800	7647900	4962300	6348100	6124000	1916100	6177100	5262000	2016300	9063300	1835600	6327600	5803200	4933200	4901300	3525400	15269000
DESM	DES	10522000	7309200	41165000	7267900	11538000	4634300	7800600	68153000	13522000	16917000	1812100	5140100	10565000	8158800	39428000	7234000	8705000	7444200	62107000	16354000	28081000	9702000
SET	SET	327760000	561090000	205270000	178340000	190910000	228170000	225400000	137770000	220430000	212660000	91359000	148680000	198830000	52718000	419190000	66048000	509630000	515360000	111820000	130050000	121990000	252130000
CH60	HSPD1	333360000	1073200000	148520000	165220000	721190000	583820000	693480000	245560000	542090000	390680000	169250000	339740000	221310000	41838000	704910000	84194000	473400000	1046100000	170410000	582160000	252210000	868460000
NDKA	NME1	6231500	2822500	5312000	8336900	10445000	5852900	12168000	39636000	6476400	1761200	5585300	5871100	4306300	5409000	3619000	4170400	11076000	12870000	7880000	7120400	10490000	18653000
PUR8	ADSL	20157000	16430000	12055000	20903000	12497000	14715000	29736000	13334000	18866000	12619000	7674900	10102000	6616000	3453600	17116000	8708100	20645000	21978000	19527000	11129000	9983300	39229000
DHE3	GLUD1	94643000	101530000	81014000	61450000	97116000	108400000	120700000	59152000	194660000	92343000	47521000	72843000	54905000	50382000	94580000	48066000	121590000	212320000	106510000	105790000	91744000	199770000
GDS1	RAP1GDS1	3892800	15127000	6220700	5663100	13596000	6061300	11494000	8194100	8207000	7235600	3765900	3866300	3813100	5697600	6979000	3014300	10932000	16425000	6158500	5991800	14230000	8014800
AIMP2	AIMP2	18632000	31919000	16254000	18834000	43415000	29293000	47215000	15547000	25950000	25998000	10031000	12195000	13052000	6358700	20515000	9716300	36245000	59318000	16571000	19592000	24611000	48341000
INO1	ISYNA1	19149000	16219000	6555500	2488300	21557000	12133000	38947000	13742000	15164000	11354000	5009500	7091100	4824100	1388500	12495000	3932600	28856000	31638000	8861300	22961000	16415000	24355000
GLGB	GBE1	11511000	22458000	15554000	11728000	14823000	22192000	12302000	19275000	20099000	20393000	11349000	8414700	5355300	5988900	16097000	5268800	10252000	29704000	16205000	10714000	13691000	19414000
PDIA3	PDIA3	451570000	598440000	278280000	317450000	579980000	409700000	713950000	283820000	484640000	388540000	176170000	375120000	172740000	104500000	419860000	162330000	1130400000	576420000	248310000	314510000	295010000	550660000
MIC19	CHCHD3	12644000	17960000	10721000	10428000	25372000	17616000	15964000	12754000	10194000	15278000	5959700	10854000	8215200	3749900	19799000	3883000	18601000	27420000	10652000	20587000	17795000	10505000
IPO5	IPO5	20856000	91431000	20217000	35222000	42677000	46946000	67766000	53376000	29824000	14903000	17008000	19972000	15724000	6804700	61062000	13267000	99084000	97048000	26548000	26195000	57799000	77312000
PFD1	PFDN1	19718000	6466300	5459200	8922800	15216000	8684900	11070000	4693500	11412000	8041600	3732800	3281500	4572300	4308700	7193200	3060800	11543000	21642000	5991000	6728500	6097300	21660000
KPCB	PRKCB	1386500	3049300	2422300	2009900	3509600	2290000	1594300	3061000	6286300	3220300	471350	1400700	1147100	991390	2962900	837940	2382200	2004800	5504000	2693100	3830800	6075000
BAP18	BAP18	21623000	47047000	19882000	16767000	21466000	60317000	37814000	5674900	17644000	10780000	12137000	15096000	15111000	30110000	7157600	18867000	78081000	16672000	29437000	21643000	45835000	24227000
CHCH2	CHCHD2	18064000	61851000	11930000	26033000	56229000	43963000	37250000	10504000	32566000	25559000	10902000	20483000	15199000	3144000	16992000	11551000	50542000	70659000	15711000	33115000	40394000	48371000
SELB	EEFSEC	783900	4418400	2620200	2329500	3669500	6026700	4696200	2529700	3419700	3375700	937770	2073800	1978900	193590	1198800	1045800	2773000	7396000	2521800	2002900	2980300	8354000
SDHA	SDHA	47637000	49159000	41474000	45795000	86678000	96639000	75067000	32357000	91333000	78570000	25139000	35459000	29499000	13103000	102760000	23865000	117090000	162300000	76147000	99716000	60726000	62298000
IF4H	EIF4H	9235500	36099000	14412000	21183000	44066000	46001000	54056000	18873000	22707000	24994000	11436000	11934000	10772000	4644300	13900000	8619000	45531000	105040000	12520000	16401000	15765000	58420000
AUP1	AUP1	2352600	1221400	965060	693430	5805600	4482100	3865900	1213700	4014800	1836400	1908000	1834100	571590	274890	5115700	532490	13695000	16391000	1345000	1506600	1110100	3665600
PDE12	PDE12	3396700	4072100	4783800	4144700	5839200	3857500	7119900	9181200	4774100	3717600	2171100	3700600	2437400	1761000	6327300	2695400	6933500	6801600	3134000	3390200	7447500	7753300
MTCH1	MTCH1	10267000	13794000	13896000	17146000	11688000	13588000	15280000	18513000	16988000	11324000	7699700	10211000	8705300	4160900	17179000	5434400	18224000	8921500	6766000	9972000	12210000	31994000
EXOS6	EXOSC6	784850	1219500	499650	586920	1310700	1562100	2092600	688110	802520	793050	275060	411200	577840	NA	1894900	266720	2533200	3802500	650870	1869700	534490	3593100
ARF5	ARF5	13213000	17975000	12303000	6662100	15949000	18618000	25484000	10530000	19966000	10610000	3997400	5486900	6861900	3874000	6857800	3132500	11117000	27383000	24542000	23711000	11298000	20747000
NDK3	NME3	8193300	14651000	7045000	5375700	11216000	5444600	21559000	16312000	36442000	18073000	4734000	8622600	9927400	4364100	12916000	4379300	13472000	34465000	7069900	11196000	8498700	10705000
ASAP1	ASAP1	517860	4857000	2359700	2724800	16543000	3138000	3371300	6466700	5350200	3941700	1411800	1804200	538150	1630300	4460200	1759700	5653700	3576300	2662400	2006500	2713800	6899900
E41L2	EPB41L2	18011000	30620000	35347000	39419000	52963000	40761000	51899000	24286000	29138000	55727000	17545000	9706000	12386000	3857800	48382000	12989000	19052000	25820000	58093000	44973000	55051000	44112000
RPAC1	POLR1C	3024500	6349700	4973600	3946600	6591100	4316600	20508000	2074200	9347800	1397900	5994400	2908100	2202900	3810400	8281500	1886600	8418700	11501000	1370800	7742900	6846600	5424900
SNUT1	SART1	2755600	2816700	7352400	3990800	3983500	6952900	9164300	4153200	2239000	7688000	2512800	3147900	3814600	2048400	1220700	2885000	1797700	6283400	14040000	3714000	934950	6288500
KAP3	PRKAR2B	3064000	7547400	10753000	1287000	1152100	886820	4327600	699230	786460	158470	153260	689460	1249900	2823200	946740	175720	486690	1035700	907060	1096300	1358500	709920
NU214	NUP214	3311700	14692000	2213400	13245000	10839000	7587700	7631300	23142000	3666900	2940300	1163600	2326800	3799600	32072000	6986200	9529200	10709000	18344000	1576600	6957500	4940600	13010000
NUP58	NUP58	2813900	3600200	3340700	4175800	10101000	5653400	7706200	2221100	3677400	2779900	963840	2116900	1618600	1783000	5972700	1662700	8336600	8580700	3092500	4843100	3036100	10563000
HNRPK	HNRNPK	146620000	445880000	224480000	232810000	403830000	463880000	518060000	114480000	129830000	247550000	97403000	161700000	184690000	50459000	250610000	96504000	493090000	761820000	138060000	256860000	331870000	599840000
ABCF2	ABCF2	2005500	3170500	2341400	3037400	3579500	2065100	7487400	2746100	5004100	5616300	1571500	6429900	1462200	5563600	3238900	842090	2033300	4781800	1454600	2536400	3210600	10574000
RHG18	ARHGAP18	8701700	7501800	3757000	4183800	8319400	6198200	2493000	7209000	6117700	10486000	5037500	2092900	2442200	2357400	4484800	4125200	6819700	5873700	4154600	5139400	5555000	7410000
VATA	ATP6V1A	38225000	50054000	39085000	35043000	60295000	57493000	54689000	51490000	70118000	105750000	28288000	36939000	30819000	27453000	40857000	25121000	43010000	70166000	48463000	74446000	61711000	130620000
VPS4A	VPS4A	2320700	3401300	4527100	1767700	6625400	3348000	3246500	4271600	4888300	4195200	1956600	2665300	1520400	3562600	1333400	1335000	3110800	4010900	2195100	2505400	3234600	6090000
UBFD1	UBFD1	3192900	9244800	3136500	8458500	11336000	5038300	15478000	2669200	3628800	8726300	1800100	2548900	5433600	6306500	5354100	1617300	12961000	16786000	3470500	4322700	4690000	9645000
QCR7	UQCRB	23493000	31454000	27595000	39980000	51252000	51118000	147650000	24929000	31747000	38296000	18691000	17715000	31824000	13699000	37284000	56203000	48447000	42161000	27162000	125240000	30244000	73930000
2A5E	PPP2R5E	2095000	1028300	1856000	2380500	6218600	5091200	3879300	2609200	6424300	2261400	1577000	516720	2683400	NA	3506300	910230	7417500	9438900	2201800	4573500	5958400	4203300
HEM6	CPOX	9621800	5968700	8712800	3581500	15442000	23255000	9011300	6451900	10420000	8869300	4077600	7880100	996930	604870	2747100	413280	3154200	54560000	2904200	8893700	5789300	11039000
BAG6	BAG6	4652000	4704300	5376500	2961800	6180900	7341500	12051000	3261500	10961000	6584600	1345500	2576500	2740400	1330600	3944300	2710400	9313200	17112000	7304700	4586900	3394500	21614000
LGMN	LGMN	12268000	18058000	39601000	22009000	20851000	25238000	33902000	27584000	48416000	30370000	12911000	18675000	13669000	4768800	33256000	17205000	54401000	26105000	14358000	54696000	26087000	54645000
NCF2	NCF2	4833600	17695000	7410600	22139000	8983400	17032000	18862000	6840700	9560400	22598000	4820700	6765500	5557100	7530400	5333800	4308900	18456000	9227200	7181700	10138000	9809600	33559000
XPO7	XPO7	16949000	10922000	6021600	15927000	24345000	22059000	17629000	18625000	28489000	11468000	7243800	9101200	8568200	11354000	18370000	4301000	28516000	31580000	10474000	12103000	25880000	64436000
MMAB	MMAB	7713000	3167100	6632900	17406000	6382400	11566000	18752000	1978000	4283000	6524900	3081200	4079200	4921700	4683700	15708000	3652400	2973000	7096600	12086000	10914000	10617000	19214000
PRDX5	PRDX5	197400000	139420000	134740000	100620000	222190000	162740000	145620000	100830000	316840000	142170000	56849000	107450000	108840000	65535000	197080000	98799000	269730000	319040000	149780000	193640000	127610000	316180000
PADI4	PADI4	7033100	6138900	3541600	5016000	2203900	14506000	5219100	18514000	4687600	7616700	1277900	4296600	79645	4974900	2733300	558770	4857600	5334100	3217100	4530400	3631900	17162000
NDUB3	NDUFB3	8811700	7272000	6250000	7918600	14166000	11984000	11506000	9384600	8093400	8319100	4118800	3415100	7117000	1954200	9916500	4443200	11319000	11013000	8323100	7281900	9910600	20153000
NECP2	NECAP2	10883000	22141000	16200000	13732000	26159000	24495000	23551000	10155000	20353000	39233000	7118300	12335000	7623000	5464100	19824000	8838800	24757000	35132000	24189000	22744000	27633000	46991000
NUDT5	NUDT5	25872000	36678000	27636000	18458000	32307000	38211000	48892000	21100000	42139000	21556000	12586000	19328000	20428000	7870700	40622000	10812000	96090000	72478000	27597000	40378000	34784000	64468000
SEP11	SEPTIN11	41498000	54672000	65863000	65064000	100430000	62180000	55514000	66302000	53871000	73725000	21324000	36745000	26785000	15620000	90609000	27115000	54109000	71789000	122700000	63169000	70241000	36009000
NDUF3	NDUFAF3	2400000	4542700	225900	1808600	6098400	4601700	6315100	1908700	3026200	1944400	102100	800090	1341500	204870	2769800	1031100	8585600	7447900	1668300	3794000	3207000	65643000
BPIB1	BPIFB1	19965000	19379000	15165000	25532000	65184000	26856000	46871000	31268000	23116000	25163000	11786000	8710600	14837000	10883000	18755000	23357000	44641000	46353000	32503000	35611000	23735000	54191000
EIF3H	EIF3H	4827000	9983000	10600000	6108400	8204300	12499000	12514000	8824000	4204500	6334400	3342400	9322500	8965000	2508900	10487000	4999200	20486000	20475000	14493000	8345300	10513000	26366000
ITB2	ITGB2	11998000	24992000	32438000	47882000	35257000	41932000	40428000	13353000	37014000	57668000	17630000	28026000	9856700	73238000	20329000	14971000	36096000	36207000	32504000	42440000	32445000	70515000
SPF30	SMNDC1	426550	2060700	1884500	1393000	3012200	3757800	4508700	NA	1175800	1883200	601730	704160	794940	407060	1431400	684340	2815000	4988100	466490	1761000	2627100	4794600
MFN1	MFN1	1886000	2124900	1041100	469470	1430800	2182100	1718100	478590	552830	854000	281780	369930	326900	NA	314720	1458600	2447100	1203500	549210	34363	22926	2299300
UBQL4	UBQLN4	3139000	5466500	2567500	3227300	4694500	4600400	7377100	2332500	3974200	2462900	1140600	939430	1586600	1278500	4142600	757960	6316200	6473900	1878000	5761000	2641900	6547200
E2AK2	EIF2AK2	11053000	14251000	16305000	7652800	8945100	13434000	23649000	8130200	13212000	7341500	5104000	5813900	5035200	5756200	9778900	1978300	22740000	19248000	8828700	12737000	9524300	27476000
ATPO	ATP5PO	85791000	89350000	36357000	33489000	122510000	137040000	112640000	62481000	103950000	71217000	41654000	70512000	59057000	8177600	160130000	22732000	135970000	139570000	74053000	173600000	118490000	213210000
STIP1	STIP1	70593000	174740000	61292000	78588000	170440000	122560000	230430000	63094000	133080000	112340000	32460000	64966000	43371000	33021000	103700000	34567000	170130000	226300000	70267000	97401000	105340000	225860000
CHMP6	CHMP6	4738500	3396300	6061200	10113000	8924600	6859500	5979900	4534900	7239800	5979300	2341500	2755600	6070700	2986700	7958800	2820200	5890000	5330900	7221000	4543700	8171800	6376200
IF2B	EIF2S2	3734600	20333000	4154500	6289900	41313000	38807000	35319000	10179000	20383000	21083000	9954700	9451900	11247000	1395800	11563000	4856300	34410000	34886000	3994100	15047000	22472000	38854000
USP9X	USP9X	5471100	6677800	4075700	3667100	7481300	6833700	7770700	22340000	14222000	6172400	4250100	7810800	3313100	1414400	8520200	2892200	7087500	12233000	3340200	4568400	33924000	21890000
PGRP1	PGLYRP1	1755100	10543000	21215000	25722000	10558000	5626500	13681000	2519200	3298500	7465500	2627700	4175500	3175300	47101000	6141300	3780200	6865900	10778000	6368300	7471200	4482500	23366000
FBX2	FBXO2	5691900	1139800	1019000	1408700	3633300	789970	1211500	1077500	1638000	948680	643960	2830900	275810	633170	2084700	1480200	10772000	15950000	1868700	862320	2418700	1351200
UBE2H	UBE2H	19911000	10109000	3460900	7822700	9742800	7827000	11383000	10304000	5099500	8980200	1858600	1548800	2058700	965530	5331600	2456600	5416900	15581000	1692300	6359400	7953300	12357000
PSD12	PSMD12	15678000	30385000	15188000	22125000	37616000	28335000	46176000	16909000	24864000	23780000	8970000	10216000	12294000	11186000	14437000	10242000	36870000	40565000	17113000	18207000	28334000	60846000
CTBP2	CTBP2	9892500	6926900	3242000	7029200	5960100	10917000	10515000	20852000	14219000	9960800	5443700	4827100	4480400	3655600	20496000	7214400	22966000	15767000	10564000	4938200	12860000	16752000
SC31A	SEC31A	19160000	53851000	34235000	25118000	69754000	52145000	57070000	40943000	26508000	25059000	21116000	33790000	14815000	7844900	55520000	19735000	54861000	58574000	28525000	27994000	57758000	95328000
TNG2	TANGO2	4015600	2041900	1323000	1865700	3424000	1539600	246880	2362800	1592000	3864500	1312200	1766700	1353800	2064900	2665600	802560	2617900	1899800	2804300	2421600	3392600	5838300
TFG	TFG	94899000	102030000	82042000	63982000	174230000	157350000	125730000	37261000	42181000	103560000	37952000	62491000	56987000	21807000	89177000	29025000	110680000	299900000	61138000	66547000	88800000	184130000
DPOE3	POLE3	1656900	7729500	2444000	2702900	4648100	4782500	8884000	1258200	2897200	3035400	366310	698220	1599600	502150	1840800	690170	4799500	7061600	1529700	3199100	4437600	8162400
FTO	FTO	747260	1709900	1364600	3100200	1910900	1510600	1765700	627300	1240700	631660	548970	364450	725500	224970	786280	460330	951990	872060	785790	762580	1432400	1772100
NUCL	NCL	80833000	204530000	92732000	124940000	240930000	167520000	183480000	93332000	117480000	76672000	36008000	61716000	55575000	35870000	286740000	38291000	257660000	308810000	75981000	93659000	116840000	218910000
VAPB	VAPB	19560000	13168000	11025000	17026000	50205000	22362000	30488000	12008000	16928000	16536000	8924600	9174200	12465000	4408100	21471000	5406800	36146000	45266000	13314000	20572000	25816000	27017000
GPX3	GPX3	16469000	20558000	27009000	18879000	16011000	22116000	12420000	23323000	35856000	21084000	4995500	12291000	13033000	16516000	35057000	6952400	23912000	13770000	53212000	27437000	34840000	21531000
IF5A1	EIF5A	88950000	281850000	129270000	159610000	152620000	230280000	173470000	63025000	191780000	150010000	65456000	64292000	100830000	31056000	121780000	45030000	220700000	364990000	70149000	88654000	153710000	248570000
IF4A1	EIF4A1	39191000	104080000	52706000	65365000	175400000	138320000	133170000	86925000	101530000	90298000	28815000	39470000	43661000	24981000	65851000	28920000	138400000	203460000	46754000	58991000	102750000	218180000
NDUV2	NDUFV2	21666000	20500000	23216000	17006000	25896000	24591000	30848000	18917000	15444000	26358000	28696000	8130700	12961000	4558600	21491000	12129000	25095000	19223000	21387000	18086000	17578000	42692000
F1142	FAM114A2	3348100	3939400	1808200	1971500	2403200	2854600	3723100	2902100	4546100	3495100	2057500	3114900	4358600	563370	3715000	1644500	3001100	4414700	2974900	3485300	4367700	8889900
U2AF5	NA	17816000	32440000	18762000	18603000	35385000	51069000	60294000	26654000	19764000	25272000	10647000	14432000	18103000	4974100	25390000	7656000	38874000	72749000	14480000	23572000	45005000	70474000
RS2	RPS2	15056000	35380000	11081000	21968000	62896000	37765000	44014000	38632000	45643000	37122000	13336000	22234000	28691000	3424400	23955000	8825100	34943000	71939000	23692000	30153000	18987000	37191000
RHOA	RHOA	37305000	58638000	40591000	53769000	76748000	93079000	78184000	56688000	102890000	91835000	33075000	33848000	50043000	32493000	61802000	39934000	111720000	85841000	40693000	84319000	89177000	153060000
SYDM	DARS2	6132600	13345000	6512600	7719200	23007000	24261000	16110000	5880500	8518800	8994400	4610100	5328000	4998200	3274900	19575000	5646300	8111800	28386000	5801000	14208000	6816000	30231000
DAA10	DNAAF10	2139300	5315400	2634600	2476500	11896000	18205000	6406000	7267700	14538000	2229100	807680	5779100	2224900	4257700	4149900	2077500	7252600	8311600	8940000	3687700	5091600	15190000
ODPB	PDHB	21406000	25878000	18826000	13443000	38365000	34233000	37638000	23812000	52179000	42500000	9944700	15590000	15744000	4486000	19748000	11709000	42123000	50106000	31194000	41971000	30829000	67817000
GGYF2	GIGYF2	1538000	5362300	2206100	2957700	6577200	4261100	2099300	1584400	2081100	1499100	954130	1598200	1339300	1442500	4579600	1402200	4035900	4257000	908160	2590100	3291000	7556800
UBXN1	UBXN1	7908700	15914000	6662900	7096200	17856000	10575000	19585000	6126400	8740500	10540000	2152200	4505300	5607000	2136300	11679000	3640000	10674000	22187000	8384900	11210000	15780000	20440000
LTOR4	LAMTOR4	2357300	2909200	4204400	708140	3338700	NA	4573800	2863900	10845000	4495800	1553500	2212900	1204800	1249400	9361200	1204400	2813300	6746200	3012800	7313000	3511500	17052000
HSP7E	HSPA14	2507600	2926800	1085700	2608300	3393500	4058500	5740500	1760600	1809000	2188800	545000	575240	1833200	1105600	1746400	438140	3702200	4738500	842300	3316100	1830400	6228900
COR1A	CORO1A	27425000	5414000	47300000	33931000	52408000	37065000	48107000	62399000	80087000	55537000	13726000	40406000	22286000	62389000	33865000	18510000	45824000	45119000	46912000	40717000	60731000	74499000
RAB21	RAB21	20675000	40874000	16648000	18994000	32694000	26445000	36691000	19269000	23996000	35164000	9865100	16506000	11144000	7277700	25125000	8117200	28795000	47609000	13267000	19707000	31067000	41132000
OST48	DDOST	230710000	106840000	221140000	166620000	211080000	154350000	327580000	151010000	179960000	154850000	85130000	144150000	58713000	45011000	312790000	94530000	268400000	217360000	92394000	146660000	251500000	305080000
SCO1	SCO1	1687100	5950000	2694800	4833700	11208000	7951700	8643200	3030600	10319000	5564600	2307400	3739900	640000	1526400	6442400	2597600	8001900	1998200	5397100	6577700	6032600	7851800
IPYR2	PPA2	37422000	48890000	35372000	19739000	67454000	40753000	77037000	34049000	98750000	38091000	23241000	40278000	35321000	7291600	38561000	24050000	68006000	101040000	24325000	74178000	49639000	112820000
RL30	RPL30	62880000	117100000	88539000	65819000	105740000	132980000	165030000	99130000	118010000	123140000	40615000	60324000	51130000	42827000	119580000	43040000	146510000	170650000	56125000	72220000	58337000	155030000
HM13	HM13	17736000	18949000	20987000	24831000	64204000	58858000	58144000	37388000	47450000	36870000	14029000	25202000	8387300	12075000	30065000	19105000	59383000	40641000	22534000	25982000	47164000	63379000
MK14	MAPK14	11926000	7890300	8494600	8670400	5939700	5465900	4989800	4778100	15914000	7525400	4962100	9294800	7039100	4313200	7066800	2233700	17148000	16036000	2883300	8651300	5103800	10383000
STXB2	STXBP2	5191500	21848000	12972000	8583600	11096000	22106000	24866000	9944500	23948000	10222000	3391400	9331400	6202200	5807600	12665000	6185600	25014000	32683000	8668700	23339000	21764000	48475000
ODPX	PDHX	4062300	7155100	3632400	9516500	12038000	7843000	7956100	7610800	7617200	5022100	3443700	4049800	3731400	1359600	1621200	2182700	6603400	5968100	6994400	7507900	4538200	21324000
TM263	TMEM263	1181400	2888100	721050	1017500	2705900	1090500	9308700	11097000	2474100	3147900	1389200	1252500	304660	1259500	354640	836330	3147900	3431800	1261900	286210	468790	9833900
PPIL4	PPIL4	4504900	7260300	3716200	3839500	6855600	2378400	8169900	7251600	4394900	2208900	1882900	4955500	3986300	5496500	11693000	2094800	6580700	5227800	6776700	5394100	2295600	3085000
COPB2	COPB2	48681000	65155000	46597000	48726000	94634000	57220000	91308000	56658000	59905000	67552000	28383000	42834000	26293000	12926000	55442000	28386000	106080000	85349000	30186000	43166000	60984000	117250000
RL22	RPL22	55396000	155760000	92992000	110920000	338150000	218880000	246340000	138700000	217390000	86935000	65261000	72292000	99065000	28250000	139600000	61685000	282090000	270600000	66438000	124500000	192490000	333070000
SRC8	CTTN	17447000	33795000	15970000	17169000	40384000	39306000	29453000	14192000	15996000	26861000	11089000	10146000	20759000	2430300	34676000	16569000	55908000	86625000	14352000	27159000	40882000	59798000
MIX23	MIX23	1105200	7739900	1022500	8644000	7165000	12277000	5657700	1089000	4159900	2322300	217580	661480	2387500	2337700	3262600	1248000	5122100	10507000	1004500	3295200	6025200	11864000
M2OM	SLC25A11	12773000	14677000	10592000	14725000	30377000	47287000	31812000	14415000	28288000	15062000	8044300	13606000	10767000	4527100	18228000	7193900	23769000	32379000	18405000	20219000	22378000	42703000
PYRD	DHODH	875900	2802600	1781600	1402600	3649800	2523300	850000	1578600	4400500	2130300	428390	1308500	1109200	4306100	3336500	1434000	2595600	3093100	1098500	2488400	1698300	5329500
RAB5B	RAB5B	15113000	11824000	13979000	10076000	15245000	15612000	17657000	15969000	24570000	18193000	8703000	14031000	11306000	1987800	22933000	6472200	20537000	21006000	17905000	16073000	17130000	34305000
ZO2	TJP2	5731900	11366000	4895500	7348600	13027000	5104400	5723300	7363100	3643200	2490800	844790	4632200	7265700	2165600	7475200	3757700	8601000	12310000	7678700	10181000	7122600	12907000
AAR2	AAR2	612510	612500	283670	901820	949800	1296100	4302500	581430	1613800	660950	269680	296190	411830	112820	2103800	203910	1359100	2399300	326660	736240	1567000	2287200
NUBP1	NUBP1	3558600	5694800	6041200	4149400	4795900	7315800	7904600	5370700	7265100	8495600	3011600	1949000	4911000	1543300	5839000	2968000	8347500	11336000	5397100	5814200	8104900	16304000
PCAT2	LPCAT2	11609000	3446100	10700000	15177000	6984000	16005000	5640700	4030600	5959100	12139000	3948900	5560900	1701500	8595200	8787000	5200900	10686000	11281000	10469000	10684000	7458300	8223800
GRWD1	GRWD1	3352400	5759600	9852500	4129800	7013900	9475000	6967900	4493700	4400900	8456200	4506400	3588000	2047600	2568000	6932400	1328100	6596800	10586000	3251100	7595700	6556700	8371400
THOC3	THOC3	5763700	12680000	10511000	6988600	13970000	7264900	13051000	5305400	12607000	9218800	4180300	5391700	2609600	4812500	7326100	6991900	8374400	14773000	9315800	5835700	3421500	18774000
SYTL1	SYTL1	932610	2259600	2064800	8159400	6927200	5301900	8382700	7803800	8157600	2034400	3723400	2391300	1166900	2955600	1603400	2906200	6068400	5204700	4589900	1230200	1715100	5859800
ACTY	ACTR1B	23976000	32519000	14245000	11307000	20437000	24350000	16227000	9968500	15551000	11002000	10145000	9726500	9906400	4718000	14992000	7807200	19096000	18278000	19408000	21232000	20752000	47660000
DHRS9	DHRS9	5990000	5638400	1842100	1130600	9558000	5666700	6465700	3858600	6914300	4161100	1906600	1144500	3689700	401050	1754500	1866500	6326500	1457200	2204100	13261000	2537000	1595400
SYNPO	SYNPO	1539700	4048100	3780500	2018400	6291900	3044400	5326000	1651400	965610	2544200	154700	1853700	3742100	307810	2624800	785600	2808400	4179200	1660500	6128000	2444200	1780400
MFGM	MFGE8	2866200	12017000	4002100	4681600	7992900	6981400	6604600	9960200	6256300	5161400	2770300	2344900	2747900	1767000	7394600	2987100	24792000	6812600	10347000	3986300	3353000	2202900
RL4	RPL4	40875000	107460000	44530000	67672000	165410000	142670000	182350000	56906000	123050000	94551000	33890000	24685000	49777000	15182000	64067000	43325000	151810000	162810000	46574000	72466000	103440000	230370000
ARBK1	GRK2	14604000	19502000	21141000	21313000	26398000	19282000	23227000	18300000	15993000	23516000	3064900	9761900	5541200	4324100	17963000	3633800	24531000	31679000	17761000	16556000	31573000	40615000
[truncated: 1,900 more rows]
