# Supplementary material for: Comparative Analysis of Transcriptomic and Proteomic Expression between Two Non-Small Cell Lung Cancer Subtypes
Source: J Proteome Res. 2025 Jan 8;24(2):729–41. doi: 10.1021/acs.jproteome.4c00773 (PMC11811994; doi:10.1021/acs.jproteome.4c00773)
Supplement: Supplementary file 2 — pr4c00773_si_002.zip [file pr4c00773_si_002.zip › Table-S13-DEqMS-DEP-LUAD-vs-NAT.csv]

logFC	AveExpr	t	P.Value	adj.P.Val	B	gene	count	sca.t	sca.P.Value	sca.adj.pval	protein
3.0543694572583995	23.860131208108008	6.413779340741666	5.820161310604821e-7	6.678153746713211e-4	6.153001048776403	EPB42	6	6.631948832893135	2.459437338490012e-7	3.635048386288238e-4	EPB42
-4.533715902180102	22.425743447516343	-6.098562538475193	1.3555115859363756e-6	6.678153746713211e-4	5.36193187273237	PAR10	2	-6.129542628049001	9.846780774120075e-7	6.157415815485156e-4	PARP10
-3.473919800318601	25.36390008857272	-6.110413376797721	1.3129024227670667e-6	6.678153746713211e-4	5.3918478210727905	RL22	2	-6.0439071875851385	1.249813764983455e-6	6.157415815485156e-4	RPL22
-3.321401683095239	22.95458045199757	-5.6615214496181085	4.43343416601202e-6	9.823598711180223e-4	4.250611919864378	RBP56	2	-5.612885491992747	4.177868490065062e-6	0.0014129625127911566	TAF15
-3.567289024510874	23.830969627658718	-5.686532104837048	4.141370269421504e-6	9.823598711180223e-4	4.314583798642044	RL19	1	-5.549987618138079	4.986082026463333e-6	0.0014129625127911566	RPL19
-3.275333286271472	20.874015892642916	-5.768330201908324	3.778803966680661e-6	9.823598711180223e-4	4.407794262925455	SARNP	1	-5.534712502812667	5.811818863058904e-6	0.0014129625127911566	SARNP
2.7953039534293183	19.579272818352237	5.6438217276856015	4.652583963346519e-6	9.823598711180223e-4	4.2053165877775704	MASP2	1	5.348643400778772	8.789825877478544e-6	0.0014129625127911566	MASP2
-3.9465094881025813	21.763766213841386	-5.3106515236394625	1.1569277209695518e-5	0.001963594441220713	3.349711035366223	ADRM1	2	-5.33753809751367	9.069283123051671e-6	0.0014129625127911566	ADRM1
-4.69259452456242	24.081489625708556	-5.272968568939342	1.4257401715667656e-5	0.001963594441220713	3.1659526900407116	H12	3	-5.364748280092024	9.303072216205742e-6	0.0014129625127911566	H1-2
4.301589412961082	26.948544485688572	5.160974798493541	1.7440970960818037e-5	0.001963594441220713	2.9640204052478243	RAGE	6	5.3188440716303855	9.559962874094428e-6	0.0014129625127911566	AGER
-3.5519185143404037	22.407482527691776	-5.267696655690252	1.4461216416962018e-5	0.001963594441220713	3.152667189262461	FHL2	2	-5.255267329623117	1.2601780253379088e-5	0.0016682789372718693	FHL2
2.7660644102196095	24.24310905699147	5.201136979499651	1.562127249168459e-5	0.001963594441220713	3.0675600061162456	CD36	3	5.195266959854565	1.354488988312749e-5	0.0016682789372718693	CD36
2.6689672007191767	28.01298789992772	5.14394775445338	1.8275215075083316e-5	0.001963594441220713	2.920116037848288	CAV1	3	5.130672848478088	1.6251303723471114e-5	0.0018448543778087842	CAV1
2.405240249684365	27.647684770279906	4.730792148319173	5.679919758591236e-5	0.004222014910566426	1.8548762419551519	EHD2	16	5.104931269499849	1.7474939979244234e-5	0.0018448543778087842	EHD2
2.8511521108729667	24.009292345627205	4.977411169210626	2.8867016937883547e-5	0.0026665906896369924	2.490570944611619	DRA	3	4.99167328648032	2.4049634153930017e-5	0.0023696906186339043	HLA-DRA
2.8307473178767886	23.879564847385303	5.115806494639411	1.974257157998757e-5	0.001963594441220713	2.847545021476275	GLPA	1	4.923038573246897	2.9182363887134332e-5	0.0025468586513247207	GYPA
-2.6501575801646773	27.089738028714663	-4.706349913646069	6.073628954981326e-5	0.004222014910566426	1.7919581373242117	LDHA	8	-4.921683013424559	2.92940440274156e-5	0.0025468586513247207	LDHA
-2.7127421425459417	23.951088697210015	-5.1123962881152005	1.9928225046218334e-5	0.001963594441220713	2.838750108833773	RS6	1	-4.893024249856716	3.175748237552603e-5	0.002607642163945971	RPS6
2.291681998340273	24.734456142846803	4.696120788601614	6.246360065096802e-5	0.004222014910566426	1.7656334820828512	CAVN2	6	4.854718506801032	3.537549728835484e-5	0.0027518413153783394	CAVIN2
2.8681959665957812	25.627095041754533	4.597734555397511	8.178764390302104e-5	0.005036755737027713	1.5126703952999447	HBB	8	4.793494643033575	4.202938266915112e-5	0.0029827492810424443	HBB
2.104850173417894	24.88429779113112	4.693902427137562	6.28446062465909e-5	0.004222014910566426	1.7599250727408808	RRAS	5	4.79054184724402	4.238006420966937e-5	0.0029827492810424443	RRAS
-2.957991213766455	23.560714667436987	-4.664583238979178	6.810306724407742e-5	0.004376362321162888	1.6844984237473017	TM165	3	-4.699640567115586	5.47239933916818e-5	0.0036764573742229865	TMEM165
-3.0613285558188146	26.387958362093727	-4.531386333563109	9.80694537744262e-5	0.005368394543651923	1.3423643650578274	MZB1	6	-4.673911626606596	5.882624025694547e-5	0.0037639890038725344	MZB1
-3.118238611542811	23.507279939348614	-4.545084902422288	9.446307317647865e-5	0.005368394543651923	1.3775052903233922	SPSY	5	-4.660290547003609	6.112025446071774e-5	0.0037639890038725344	SMS
-1.98987898685818	22.760214293853373	-4.8376712131892585	4.236419595373425e-5	0.0036831930364481895	2.130221263186705	NIF3L	2	-4.6277828862823585	6.696049915531174e-5	0.003809355251486184	NIF3L1
-2.75823963366377	23.79686257237439	-4.84785049084199	4.48761900607313e-5	0.003684833828320048	2.0925391407759424	ACPM	1	-4.652752462458976	6.701166206944572e-5	0.003809355251486184	NDUFAB1
1.7122287652975103	25.264108795988232	4.373914990929035	1.507507038246973e-4	0.007513760752679593	0.9393458414273193	PMGE	6	4.533467618158984	8.722825768839983e-5	0.00465409097537148	BPGM
1.9946879749053466	28.527966053680863	4.2702662279283	1.9987933428739266e-4	0.00820615711324351	0.6752120103748949	HBA	9	4.529635115738586	8.816951780135416e-5	0.00465409097537148	HBA1;
-2.968705248282994	22.250198985769078	-4.5798587458647155	9.246754270352602e-5	0.005368394543651923	1.4160674213086715	OCAD2	1	-4.4635513546089935	1.1302041974205818e-4	0.005608350948865648	OCIAD2
-2.6629713207863936	23.36675607189463	-4.3696525814392615	1.525120585794234e-4	0.007513760752679593	0.9284641499913047	RS20	4	-4.438289445756614	1.1383662277805781e-4	0.005608350948865648	RPS20
-2.5049727395849004	21.35772802013194	-4.45265513465315	1.2161053684864434e-4	0.006419299052224869	1.1406354878075442	STK39	2	-4.400644807999187	1.264531705112438e-4	0.006028960839213495	STK39
-2.8835336584821647	23.190639246338225	-4.30469802894143	1.8201657598875164e-4	0.007912367626805144	0.7628422896236771	TCTP	2	-4.30377429048902	1.65632965622555e-4	0.007650172599691759	TPT1
1.789239660175138	28.859470375661257	3.9874097174077	4.294418374532852e-4	0.013856756063820343	-0.03940328586089237	FIBB	10	4.266658521660717	1.8363491001568226e-4	0.008224618091005406	FGB
-2.179724059835337	24.889232070277274	-4.340446610358603	1.6514148951901145e-4	0.00787352004868061	0.853946259070713	RS19	2	-4.248035486768093	1.933815408434837e-4	0.008306778844732401	RPS19
1.7511760677560773	28.700821120727426	3.9402410155031955	4.87425135726949e-4	0.014035563562186264	-0.1574923529509924	FIBG	11	4.241887391663239	0.00019670991851531396	0.008306778844732401	FGG
-3.3282016924373288	23.914463562672243	-4.190565675598876	2.481468313804915e-4	0.009404128635394011	0.4728521590596433	RABP2	2	-4.223860463034427	2.0679817516815367e-4	0.008321289368369383	CRABP2
2.6162129178831357	22.25862143559707	4.238058855801891	2.1815206748317564e-4	0.008714290695679286	0.5933537020973212	CALRL	2	4.2162984134099	2.1118037017452506e-4	0.008321289368369383	CALCRL
-3.0055974333291964	22.95576604207165	-4.310687634172332	1.9068097504821557e-4	0.008052185174893218	0.7397283099757352	RL10	1	-4.231369380588692	2.1394384032343477e-4	0.008321289368369383	RPL10
-2.3541654044470874	25.178186100978987	-4.03579644879306	3.770116880705322e-4	0.012664165340187423	0.08208825029479083	LRC59	6	-4.166212319494029	2.4260550599275614e-4	0.009194126611725476	LRRC59
-2.3726900951969228	23.04777476840955	-4.314420900750597	1.772648993960316e-4	0.007912367626805144	0.7876086299534748	EIF1	1	-4.148637316622376	2.5468950012086866e-4	0.009410777029466098	EIF1
-2.0290676981875144	24.54773502292752	-4.1642239261473	2.665023493910504e-4	0.009847261809999312	0.40612910372088695	RS21	3	-4.136803940868741	2.6315748017385313e-4	0.009486506236511096	RPS21
2.2511369692763665	21.586569572549553	4.3244867032147045	1.7247494244387702e-4	0.007912367626805144	0.8132580603557917	PHF8	1	4.128076508443126	2.6957976200290754e-4	0.009486640196197556	PHF8
-2.2137650492595107	21.088760887543714	-4.212475416680855	2.4804501125867234e-4	0.009404128635394011	0.4942857873647748	NUP54	2	-4.121017114488016	2.892492391415263e-4	0.009942101754678509	NUP54
-2.301521006743844	25.549081168168854	-3.8402432512949094	6.369171026226845e-4	0.016009869127062495	-0.4066272706647638	ERO1A	12	-4.058585409328142	3.2652476777331467e-4	0.010968263790203617	ERO1A
-2.5667657897196285	23.106150576494418	-4.061367253478139	3.5190173885785825e-4	0.012383589762664632	0.14642993234530266	AN32B	2	-4.0465705008753385	3.3750353399073467e-4	0.011085116071962352	ANP32B
-2.079818599975006	25.087868261234405	-3.9378682838947623	4.905366342967423e-4	0.014035563562186264	-0.16342326383835637	NNMT	5	-4.028042657478615	3.551477508870696e-4	0.011118173532601078	NNMT
-2.4421022671302026	22.94366831273448	-4.043533470568158	3.692336446276141e-4	0.012664165340187423	0.1015464845346763	GCSH	2	-4.016923533654937	3.661680704485732e-4	0.011118173532601078	GCSH
-1.9454297840800017	27.252780257435663	-4.130290512603253	2.9213348337332127e-4	0.010531055815262653	0.32030087069857505	S10AB	2	-4.0162809071825265	3.668151446155278e-4	0.011118173532601078	S100A11
-2.775389889570924	21.714537624955497	-3.9699931103700217	4.5001643509024115e-4	0.013856756063820343	-0.08304720914181196	SMAP	3	-4.014514267925701	3.685997991187096e-4	0.011118173532601078	SMAP
1.5724131477786862	25.562731036024555	3.727017715626984	8.606801443351419e-4	0.017667850740657496	-0.6865223508279081	ZA2G	8	3.948705630262892	4.4150325813308543e-4	0.012904454139495675	AZGP1
2.885860046473045	22.356046782522842	3.894502295393032	5.509620738040986e-4	0.015080036020045514	-0.2716581307123649	TRBM	3	3.945591988357209	4.4528224703266534e-4	0.012904454139495675	THBD
-2.10841794114706	25.650771705638878	-3.837528670342345	6.41546234954357e-4	0.016009869127062495	-0.4133660470883367	RL6	5	-3.9271506508948564	4.6832253438078405e-4	0.013311167419515362	RPL6
-2.125956515420647	23.991773549818546	-3.951787992913219	4.725573487033483e-4	0.014035563562186264	-0.12861643441272097	RL18A	2	-3.891561931408458	5.161333169841791e-4	0.014393302688728618	RPL18A
1.8615668914298062	23.85850081566602	3.8508606554503104	6.191234835636405e-4	0.016009869127062495	-0.3802574631158162	CNRP1	4	3.8822260765102876	5.294463327557623e-4	0.014491142218759568	CNRIP1
-1.7744241031102277	27.545217666142022	-3.8475754643397657	6.245764512956591e-4	0.016009869127062495	-0.38841885960601186	COF1	4	-3.8712730829520106	5.454939606178502e-4	0.01465891043260332	CFL1
-2.231085354564975	25.332745588394268	-3.7741852946741234	7.59412113951657e-4	0.017006228854856805	-0.5702239201400259	RL10A	4	-3.8303961053517597	6.096921888605338e-4	0.015920654530932752	RPL10A
-2.2312528726997556	24.21436642818639	-3.9700413152522778	4.499581745078274e-4	0.013856756063820343	-0.08292647836636569	COX1	1	-3.8278118644000383	6.139900597179748e-4	0.015920654530932752	MT-CO1
-2.432336713956534	22.19184708428524	-3.9189288876240043	5.160817154852611e-4	0.014391863688438037	-0.21073150309358457	VMP1	1	-3.8206977205424235	6.259750835910385e-4	0.01594338927738312	VMP1
-2.3142529346717673	22.8104076151309	-3.935388967430854	4.938087315518848e-4	0.014035563562186264	-0.16961962067958414	RL27A	1	-3.8145931992141304	6.364411145910717e-4	0.01594338927738312	RPL27A
-1.8742532970707266	26.070049381539228	-3.744216249642247	8.223136808860973e-4	0.017362566004995025	-0.6441682717656416	TCP4	4	-3.7798113836620932	6.994139896429828e-4	0.016871905006280923	SUB1
2.112944153531899	22.863862345285096	3.9889559364252385	4.499373069010915e-4	0.013856756063820343	-0.060512156156042884	CAV2	1	3.7902372356885405	7.078202678606341e-4	0.016871905006280923	CAV2
-3.323936031171254	23.947902040545937	-3.7913936121759013	7.581086127463518e-4	0.017006228854856805	-0.5452132217882042	RL8	1	-3.786006835037038	7.158929470511723e-4	0.016871905006280923	RPL8
1.5498706730465805	23.36702370623137	3.854343756699614	6.133929367721285e-4	0.016009869127062495	-0.37160229059772387	CPN2	3	3.769528744741238	7.191678047332193e-4	0.016871905006280923	CPN2
-1.6312056560349255	27.776959703489325	-3.482590500763592	0.001636019943752398	0.026283016052891784	-1.2814392154000984	PDIA6	13	-3.7601513318484954	7.376562697512902e-4	0.017035249479568856	PDIA6
3.2920967068675893	20.73963767530311	3.745300245795511	8.199522672622846e-4	0.017362566004995025	-0.6414967669769105	IQEC1	1	3.7487545831276536	7.607505756468086e-4	0.01711408641748219	IQSEC1
-2.446540129543866	24.110079003634162	-3.8326624976434154	6.499270281622123e-4	0.016009869127062495	-0.4254426647287488	RL23A	1	-3.7470675616648856	7.642284868429123e-4	0.01711408641748219	RPL23A
1.7393515518193752	24.20092316183943	3.7080445321376105	9.050333086631263e-4	0.018076205813568925	-0.7331768290426277	HPTR	4	3.733612560834701	7.925270755846679e-4	0.017482910712151332	HPR
-1.8956310762017097	22.195784359379292	-3.7617721756254654	7.848738755355243e-4	0.01705946453002213	-0.60087298769123	NDUAD	2	-3.6828844701814423	9.086879049283895e-4	0.01949381178008566	NDUFA13
-2.121291309033648	20.350787052873176	-3.8254879049729555	6.624793319235511e-4	0.016051548403000142	-0.443240313748718	NELFD	1	-3.6823226334569696	9.100629315466241e-4	0.01949381178008566	NELFCD
-2.193794709399178	21.665274024249573	-3.7841973188512648	7.394652589056563e-4	0.017006228854856805	-0.5454815537475017	IMPA3	1	-3.662077014192347	9.609848028379294e-4	0.020290507694206567	BPNT2
-2.690335659127282	21.679975800571366	-3.5762052821055885	0.0012809676870300488	0.023373706684326076	-1.0552227996456223	ERLEC	4	-3.6484396069014546	9.968361011335413e-4	0.020751038837681323	ERLEC1
-2.3043376412539054	20.11453301513155	-3.7316632853191125	8.501478810571591e-4	0.017667850740657496	-0.6750878059470002	ELOV1	1	-3.6362231956031574	0.0010300530602545023	0.020956242135564723	ELOVL1
-1.9491776971289916	21.33817021774189	-3.817826965584883	6.761444651865143e-4	0.01611841160557529	-0.46223396848367493	AP3S1	1	-3.6344182088115895	0.0010350512015536027	0.020956242135564723	AP3S1
-1.8756658754339846	23.22502722837507	-3.7004556723216804	9.233912235034421e-4	0.01819696304450783	-0.7518167540449605	OLFM4	2	-3.6248487084165144	0.0010619459369403778	0.021210217497268626	OLFM4
-2.26574736704994	22.845870393252365	-3.6316042831630986	0.001107412251361679	0.02045944134390702	-0.9203692629389302	PSPC1	2	-3.61543030215996	0.0010890781624269953	0.021462100320894656	PSPC1
-1.9315110171724506	25.301859626880777	-3.519135213652746	0.0014873164143163597	0.02498015523135886	-1.1933875244569991	RL9	5	-3.60128151041036	0.0011311066008271888	0.021997046789770852	RPL9
-1.8864056421727895	21.990265849538588	-3.693580313616101	9.79586265621589e-4	0.019050375007746163	-0.7827487528294608	RBX1	2	-3.603036048203964	0.0011656099538135951	0.02237365599657784	RBX1
-1.7915377150957816	24.865452824893982	-3.5396503680220404	0.0014096738086424962	0.02498015523135886	-1.1438119189365752	BASI	4	-3.5747626570260778	0.0012141590284447256	0.023006756974888517	BSG
-2.013071446932603	23.435916224627107	-3.714304896854566	8.901575511411117e-4	0.01802264192584333	-0.7177909774088285	TYB10	1	-3.564902088784195	0.001246524667717251	0.023321056441596166	TMSB10
1.8456431297190683	20.275381937863727	3.8080854086935427	7.255622244314814e-4	0.017006228854856805	-0.5045051045250286	SEPP1	1	3.5670802346435266	0.0012818346294668878	0.02361308615932724	SELENOP
-2.343687416256188	23.859502585664465	-3.4614564856518757	0.0017284873623646083	0.02716064439424822	-1.3322045306401984	TOM40	5	-3.548864500139045	0.0013009594043156705	0.02361308615932724	TOMM40
1.4943549052167846	25.2403298832162	3.5358099038771713	0.0014239029142908515	0.02498015523135886	-1.1531003946446035	A2GL	4	3.5428233557200692	0.0013220557122168915	0.02361308615932724	LRG1
-2.164750716476817	19.577788107222702	-3.6504260579739403	0.0010538305377986088	0.019871178150389815	-0.8743947914965711	S100P	1	-3.541693092259331	0.0013260393445359681	0.02361308615932724	S100P
-2.0546193878246726	23.960160609754197	-3.521417818409842	0.0014784765706975383	0.02498015523135886	-1.1878766561261553	PSB9	3	-3.5347072020422514	0.001350920483071231	0.023747803096189936	PSMB9
-1.7878809294764366	23.36215864689035	-3.417353486758072	0.0019380243279927848	0.028270767129557128	-1.437764932045468	SFXN1	6	-3.5306053815845435	0.001365739690917554	0.023747803096189936	SFXN1
-1.5986464650673362	25.63723556779545	-3.399783222573807	0.0020281697066110126	0.028270767129557128	-1.4796735684495044	ALDOC	6	-3.5158758988609105	0.0014202634219152585	0.023944976802724064	ALDOC
2.1498769550486507	23.122205536194336	3.535801567860135	0.0014239339507319247	0.02498015523135886	-1.1531205520650456	ST1A1	2	3.5141273355499063	0.0014268742644160926	0.023944976802724064	SULT1A1
1.6912452996768543	25.241190753141233	3.7684498967049773	7.710746125175658e-4	0.01700967578061138	-0.5843888559535726	CD34	1	3.5137525134547207	0.0014282952360618552	0.023944976802724064	CD34
-2.36072347658115	22.64215580431944	-3.5066765980234025	0.0015364757652481934	0.025515855966705955	-1.2234433755454495	HAP28	2	-3.5068969930559635	0.0014545277736075838	0.023944976802724064	PDAP1
-2.0974582458561812	20.837931236617713	-3.6625879312110445	0.0010621265723144758	0.019871178150389815	-0.8576319081347874	F107B	1	-3.5181835077436516	0.00145808383778428	0.023944976802724064	FAM107B
-1.9466724652632017	23.593847989076675	-3.65451483923208	0.0010425289305097897	0.019871178150389815	-0.8643971074310359	SSRG	1	-3.4995173563977104	0.0014832867494832358	0.024091184788310138	SSR3
-1.9294746403564105	23.428721434058037	-3.4741303621003325	0.0016724455368886946	0.026579295736790222	-1.3017748892456797	SF01	3	-3.4785392133930877	0.001568076175027534	0.025191484637942338	SF1
-1.7047634500779445	25.51985642044031	-3.485120039183882	0.0016252789497599918	0.026283016052891784	-1.275355384653409	RHOA	3	-3.4630795117355286	0.001633540630332078	0.025951470654171072	RHOA
1.5362050979476756	26.155857220516243	3.443145875318235	0.0018126758555152285	0.027338111371954157	-1.376093665040563	A1AG1	4	3.45917226148055	0.001650499486801137	0.025951470654171072	ORM1
-1.816022166466091	26.198805825973214	-3.262345282702091	0.0028871473921219465	0.0333375300434081	-1.804462286419482	NDRG1	11	-3.4533142949854363	0.0016762441895717438	0.026042510636233668	NDRG1
-2.6353388851050816	21.154952304403412	-3.4007543415155936	0.0020230832768394344	0.028270767129557128	-1.4773594585003371	MA2A1	3	-3.4498771803933668	0.0016915297842208606	0.026042510636233668	MAN2A1
-1.9885439692259084	24.06602909295807	-3.3368436224446407	0.002385511829027076	0.030927951607912445	-1.6290915643616257	CAPR1	6	-3.4441991253185273	0.0017170766419433374	0.026163291513322192	CAPRIN1
-2.7067692230014586	23.336265814550238	-3.408006381599486	0.0019854870113992893	0.028270767129557128	-1.4600701637661695	SNF8	2	-3.4350880198135365	0.001758849827494727	0.026350077629647594	SNF8
-2.0141745771177213	21.975418677065313	-3.3827174756655705	0.0021195969032212726	0.02847967475419128	-1.5202975555355493	OAS3	4	-3.433766076102901	0.00176499166802105	0.026350077629647594	OAS3
1.66008139093746	25.82835880186058	3.3884593114368813	0.0020884003436441446	0.028420170060979723	-1.5066384719978716	CYB5	4	3.41786306603944	0.0018405196089916174	0.027202879820896104	CYB5A
-2.3978017953458277	22.31496218363217	-3.3804119482884096	0.0022008600904258363	0.02878708366066725	-1.5297140199483685	PLOD1	3	-3.4155272587806276	0.0019077237923132476	0.027785294573347764	PLOD1
1.7660814057118053	24.697549765418188	3.325896362291265	0.0024535702875338773	0.03119968276220581	-1.6549647460251231	DAF	5	3.4022702896060726	0.0019175960017734596	0.027785294573347764	CD55
-1.8655633582913147	23.003721290996687	-3.396271603642847	0.0020466658206106988	0.028270767129557128	-1.488039349665545	5MP2	3	-3.398573087488286	0.0019363229641778212	0.027785294573347764	BZW1
1.4727926084379561	24.079705719777433	3.2700300883436615	0.0028310428722184144	0.03294709736329777	-1.7864493032789834	HEP2	6	3.38323695815092	0.0020159025140743646	0.028649076113479912	SERPIND1
-1.6859148518210567	26.43371568460555	-3.2163993742397565	0.0032455355327992335	0.03579777251848707	-1.9117758919727548	CAZA1	8	-3.372133201239484	0.0020754772370853475	0.029175411340336518	CAPZA1
-1.726091819771316	26.392521020807692	-3.2902748511579585	0.002688215085758043	0.03204178948992248	-1.7389100316010646	PSME2	5	-3.3653519473472135	0.0021126907161758625	0.029175411340336518	PSME2
-1.8480933385159446	22.556569893639242	-3.519370823556896	0.0014864016002634208	0.02498015523135886	-1.1928187537618022	QCR6	1	-3.3635853442837496	0.002122490294277469	0.029175411340336518	UQCRH
-1.8387232697212035	24.352538715582142	-3.4105164516364117	0.0019726321975955105	0.028270767129557128	-1.4540826566138714	SSRA	2	-3.3591462592978685	0.0021473080024769146	0.029175411340336518	SSR1
-1.9152730886341622	21.68916039104919	-3.397535377426533	0.0020399906834673697	0.028270767129557128	-1.4850290341484236	STMN1	2	-3.358376962120556	0.002151637236871908	0.029175411340336518	STMN1
-2.8951249958150065	21.564151363867936	-3.316009107005221	0.002516643557273047	0.03119968276220581	-1.6783025813294383	MARE2	2	-3.354060674470381	0.0021760834701812404	0.02923230529846647	MAPRE2
-1.7832868387135825	26.010493860320576	-3.244182025299924	0.003024031019264833	0.034118456843308574	-1.8469641506946548	PRDX4	6	-3.350405323540719	0.0021969951995934227	0.02923230529846647	PRDX4
-1.6643616931384315	24.244403012582044	-3.3153788671716273	0.002520716524509872	0.03119968276220581	-1.6797892229487017	LYPA2	4	-3.3472558373672827	0.0022151679251882577	0.02923230529846647	LYPLA2
-1.8923435475505883	24.54349373719215	-3.328984616411769	0.0024341836322867103	0.03119968276220581	-1.647669378597472	CYBP	3	-3.337233800962577	0.002273963069792618	0.02962533966600507	CACYBP
-2.132810722573087	20.712037378657932	-3.4509130410161903	0.001837252537615499	0.02742888131914856	-1.3635665463065196	SRSF6	1	-3.345814083468948	0.0022865807545716264	0.02962533966600507	SRSF6
1.7149269703086745	20.770541048367228	3.525729536039636	0.0014619174432651445	0.02498015523135886	-1.1774634043624062	EFNB1	1	3.332029476278532	0.002305083938829894	0.02962533966600507	EFNB1
-2.4145106108375813	23.50963455760158	-3.227256385893026	0.0031571820731800745	0.03535087200121326	-1.8864774769420336	GGT5	6	-3.3272616302169475	0.0023339539330663223	0.029737792354069176	GGT5
-1.9331127719071226	22.71882907562207	-3.3219579947242255	0.002554236545485049	0.03119968276220581	-1.6664793931425246	RAVR1	3	-3.3261490802524984	0.002405945551928825	0.030393055775647892	RAVER1
-2.0631831339477316	22.267967021378315	-3.470498140496072	0.0018115341623918257	0.027338111371954157	-1.326958591941123	S10AG	1	-3.328858209096917	0.0024598099423272356	0.03081016181999707	S100A16
-2.2004240794288243	22.205149485684597	-3.368840532770251	0.0021968618992931565	0.02878708366066725	-1.5532709454291451	RL36	1	-3.300812329410847	0.0025005286353873817	0.031056985908424792	RPL36
-1.8450534337213327	23.099287306369757	-3.470779525600655	0.0017457789022013402	0.02716064439424822	-1.3165220730281897	FAHD1	1	-3.2996268805095257	0.0025764666626119934	0.031436118682183815	FAHD1
-2.2123575329028284	22.262832827300937	-3.286740339461743	0.0027126414783811424	0.03207427284037863	-1.7472187967846207	LAP2B	2	-3.2869219920901576	0.0025925234593497867	0.031436118682183815	TMPO
-1.7434190110061358	25.386756930704543	-3.0853163535734587	0.004517686905787184	0.04082180460464681	-2.2141650606602292	PSA	14	-3.286575053529274	0.0025948622998825614	0.031436118682183815	NPEPPS
-1.8751405866269941	25.00229222120689	-3.319132456004053	0.0024965520680081325	0.03119968276220581	-1.6709333421631003	TPD52	2	-3.281425666144812	0.002629815250657323	0.0316005442314758	TPD52
1.5784656857136312	25.196635216174613	3.2970746290301154	0.002641816900233107	0.03200496211921748	-1.7229148769119362	DPA1	3	3.2713836282118365	0.0026992826949194075	0.03217370825073294	HLA-DPA1
-1.5789918356795916	25.926994367027028	-3.1557090495369784	0.0037847845966512994	0.03819730742585578	-2.052493109160931	LSP1	6	-3.2615345623717076	0.002769123267665501	0.032289726154399734	LSP1
-1.7309479900475182	20.13682856795688	-3.4268211688269874	0.0018910682418230391	0.02794998861414452	-1.415147828168207	MEAK7	1	-3.2571312454660797	0.002800905195611306	0.032289726154399734	MEAK7
-1.6835236127280275	24.809607852512084	-3.1070613060606864	0.004277930142650775	0.04033528723044919	-2.1644045780573036	EIF3D	8	-3.2535133170574433	0.0028272798785095358	0.032289726154399734	EIF3D
-1.7445918989460374	23.011967850167743	-3.2535867820592497	0.002952393720719132	0.03379177212772449	-1.8249698471858524	STT3A	3	-3.2514407797442226	0.002842495766727551	0.032289726154399734	STT3A
-1.900782162393046	22.52229673834933	-3.2022710406754493	0.0033640673935944557	0.03602964933139569	-1.944640719192554	EMC3	4	-3.2503241031104313	0.0028507265523610653	0.032289726154399734	EMC3
-1.7189189829472475	22.40195666313655	-3.3105532253473715	0.0025521136325653867	0.03119968276220581	-1.691168307379555	UFD1	2	-3.2500750417473316	0.002852565444316888	0.032289726154399734	UFD1
-1.7469111877541827	26.676631321825198	-3.1746123339057033	0.0036082380018367644	0.037597357189604594	-2.0087928015151206	RL12	5	-3.2488071084420658	0.0028619446050246046	0.032289726154399734	RPL12
-1.8066868220038366	23.1835861518043	-3.3870641571798004	0.002095939469991062	0.028420170060979723	-1.509958206769758	SURF4	1	-3.244005520327447	0.0028977315683158585	0.03236806427489295	SURF4
-1.6965937225883998	23.991552434200333	-3.1388310880672132	0.003949375266400455	0.03944038272797211	-2.09141073083678	GALK1	6	-3.2420156421700255	0.0029126877865769704	0.03236806427489295	GALK1
-1.841610431000273	23.450952385067776	-3.106440730169969	0.004284600876306173	0.04033528723044919	-2.1658269606581335	SPEE	7	-3.2270764203616875	0.0030273591204253844	0.03257565120238151	SRM
-1.6879998668137688	23.967168953742142	-3.1542180993833946	0.0037990556100140726	0.03819730742585578	-2.0559348188918705	RCC2	5	-3.226938282808291	0.0030284393550841174	0.03257565120238151	RCC2
-1.9986155410738213	22.464312808396922	-3.203959711966899	0.003349684581104447	0.03602964933139569	-1.940715958838247	CSRP2	3	-3.22581781199798	0.003037215079963611	0.03257565120238151	CSRP2
-2.2687430997494573	22.274128266777147	-3.2165271760809895	0.0032444818268283987	0.03579777251848707	-1.9114783127915222	RS15A	2	-3.2246837302739646	0.0030461222045823255	0.03257565120238151	RPS15A
1.4856694569585756	21.293394651357843	3.491584827642266	0.0015981375278209572	0.026244969623548605	-1.259799400400209	FBP1L	1	3.22334661058198	0.0030566561325103703	0.03257565120238151	FNBP1L
1.6504082962830005	20.512132787958436	3.460333024764969	0.0017933141784776487	0.027338111371954157	-1.3412718032691364	PROP	1	3.2322368923565263	0.003063609957463485	0.03257565120238151	CFP
-2.2153005552884153	22.603822452568185	-3.1343669969286783	0.003994039885541819	0.03955011613540826	-2.101688117909127	PGES2	5	-3.2144618553213844	0.0031275419258904144	0.03279777215988939	PTGES2
-1.5091308799839673	24.817551171189702	-3.1074147864124644	0.0042741349235825895	0.04033528723044919	-2.163594328729828	DJB11	6	-3.212504671929893	0.003143367201796108	0.03279777215988939	DNAJB11
-1.8184609325427594	22.9102339512573	-3.2509631394139005	0.0029722127040623706	0.03379177212772449	-1.8311083535170267	TIM13	2	-3.2115552600615462	0.0031510714795022284	0.03279777215988939	TIMM13
-1.6882499437414147	25.69168085768486	-3.1605438927818374	0.003738858709267814	0.03811057360205399	-2.0413272638531215	RL30	4	-3.1978866934138592	0.0032640117465764264	0.033735729800279425	RPL30
-1.6642497135287542	23.143028599585875	-3.368127076290281	0.002200906937520568	0.02878708366066725	-1.5549647458013096	SRS10	1	-3.190824602379365	0.003323871285307968	0.0340191180940783	SRSF10
-1.9185577146801727	25.258805829287844	-3.2911711470061102	0.0026820546589246754	0.03204178948992248	-1.7368024637516966	RAC2	1	-3.1869857692468475	0.003356848901592165	0.0340191180940783	RAC2
-1.6153272487480947	25.86997439951263	-3.1125383384852134	0.004219484550333873	0.04033528723044919	-2.1518452600147153	SFPQ	5	-3.183147948127539	0.0033901304022861465	0.0340191180940783	SFPQ
-1.818852136927262	22.541664688577647	-3.173664071404597	0.003616903172217031	0.037597357189604594	-2.0109877906524556	PTBP3	3	-3.1828382735306864	0.0033928296041466563	0.0340191180940783	PTBP3
-1.5090620024061074	25.605399416118875	-2.9770130807365005	0.005915171126661838	0.04803638969893514	-2.4594812056592983	ILF3	12	-3.1812717639709307	0.0034065152083380167	0.0340191180940783	ILF3
-1.5529406703068567	26.091568913709615	-3.1920971356402332	0.003451981858282837	0.03670524594634556	-1.9682671490993977	FKBP2	3	-3.170739027598578	0.0034999125199343716	0.03471725305008726	FKBP2
-1.852469499498067	21.619741058511067	-3.2702799720344737	0.0028292362542394894	0.03294709736329777	-1.7858632790302247	AP1S1	1	-3.1561213454379313	0.0036335943676827085	0.03546368423053962	AP1S1
-1.949141183604894	23.29903989329648	-3.057254409513458	0.004846079920946454	0.042004243352480874	-2.2781356406284354	HMOX2	6	-3.1543617535711945	0.0036500112126514627	0.03546368423053962	HMOX2
-1.6566896508988727	22.81129977638386	-3.117767152219637	0.00416439985338232	0.04033528723044919	-2.139845501357221	CHRD1	4	-3.1540557294774585	0.0036528736120313675	0.03546368423053962	CHORDC1
-1.652565579858706	27.042833050378018	-2.997798617840583	0.005618525303279481	0.04639206926395013	-2.4127343022899725	RACK1	9	-3.152108302695822	0.0036711391659489593	0.03546368423053962	RACK1
-1.6006787448909527	22.136994199838476	-3.160568249894497	0.0037386286984064927	0.03811057360205399	-2.0412709925619303	2ABA	3	-3.1477076828133526	0.0037127357055764007	0.03563261930416831	PPP2R2A
-1.8843315068919715	24.6029952656908	-3.0798003113887478	0.004580514414158338	0.04082180460464681	-2.22676153050383	YBOX1	4	-3.1284911847950965	0.0038997073326063588	0.03713411401247053	YBX1
-1.894967003749226	23.840298255218002	-3.050900343828172	0.0049235343784926125	0.042063490239376194	-2.2925815696026204	IF5	5	-3.1258352859998766	0.003926244413761285	0.03713411401247053	EIF5
1.622657044368335	23.024454737367652	3.1323991417570087	0.004013881881130743	0.03955011613540826	-2.1062164419411236	ESAM	3	3.124012435988808	0.003944557442461348	0.03713411401247053	ESAM
-1.5989415901978248	22.519547981039114	-3.0830566649970206	0.004543324630883684	0.04082180460464681	-2.219326593189888	MPPB	4	-3.11635646025789	0.0040223654102793105	0.03753153156427969	PMPCB
2.65414543468318	22.454641877524544	3.0907261521143425	0.004566599673855986	0.04082180460464681	-2.1977379848737764	MYG	2	3.120646612192284	0.004070010901472101	0.03753153156427969	MB
-1.727204293591953	24.859115030701513	-2.9775137937254472	0.00590785350610884	0.04803638969893514	-2.4583570087921944	PUF60	8	-3.110791290410148	0.004079840409732494	0.03753153156427969	PUF60
-1.626403224816933	23.021187450880788	-3.1714042889423886	0.003637633341078117	0.037597357189604594	-2.016217426256139	LSM3	2	-3.1099739906099826	0.004088346807746299	0.03753153156427969	LSM3
-1.7289281915871761	24.29862505903779	-3.0640415447512988	0.0047646292250377404	0.0416693609148271	-2.262689173403751	GORS2	4	-3.1055712955736077	0.004134461256731628	0.03772057862623054	GORASP2
-1.512987890149251	26.426105327121473	-2.9268818233680958	0.006692952201787346	0.05051931247158359	-2.5715498964609576	HNRPL	10	-3.1008806708850374	0.004184136614827158	0.03793959458107079	HNRNPL
1.3982031005937046	23.477839915237716	3.2121484465159256	0.003280771411955239	0.03591263494593928	-1.9216709645100662	TETN	2	3.095338963651823	0.0042435579344356714	0.03824377211643855	CLEC3B
-1.7655036264704584	22.223777310201168	-3.2093049550020685	0.003304545570127024	0.03591263494593928	-1.9282866647967616	TMED5	1	-3.0861111276841164	0.004344291069749272	0.03891431637023893	TMED5
-1.7834379070405326	22.885925734005873	-3.1090598223486197	0.004256514893813539	0.04033528723044919	-2.1598230022673928	SDF2L	2	-3.077289580686788	0.0044427141630416864	0.039415681118516024	SDF2L1
-1.5564683606401566	26.306092718556037	-3.087822116361493	0.00448941868063319	0.04082180460464681	-2.208439356418525	1433G	3	-3.074336743935402	0.004476130720639733	0.039415681118516024	YWHAG
-2.0130761546766855	25.488200399079584	-2.964560973508729	0.00609994205368299	0.048212376231783205	-2.4874079832147307	SEC13	7	-3.072635560490854	0.004495491045663857	0.039415681118516024	SEC13
-1.328384334336949	25.031137222678822	-3.121336752607522	0.004127190000897367	0.04033528723044919	-2.1316481371844223	COX5A	3	-3.068586282391795	0.0045418948605401455	0.039415681118516024	COX5A
1.6300868926158358	27.766524686537167	2.933018348643953	0.006592787225901283	0.0502390454699791	-2.557883832037316	AOC3	8	3.068557677735728	0.004542224278400088	0.039415681118516024	AOC3
-1.5128852208372692	24.212020466118172	-2.96796431406227	0.006048904935830756	0.048204301695652055	-2.4797810464807144	CPSF5	6	-3.0669935622325704	0.004560271631438593	0.039415681118516024	NUDT21
-1.3505852393496092	24.401080506131006	-3.179090451664694	0.0035675851470359198	0.037597357189604594	-1.9984230965359115	BOLA2	2	-3.05414833722312	0.004711085997449851	0.04048247153622605	BOLA2
-1.5996325657102837	25.2379500526702	-2.969615527576624	0.006024289227286009	0.048204301695652055	-2.476079063166828	RS16	5	-3.0383048409616666	0.0049036368744922116	0.04189349884681785	RPS16
-1.6554453808338323	24.73719422714061	-3.074180304655575	0.004645382580067537	0.04086830626987988	-2.239584393987956	SNRPA	2	-3.027577772694029	0.0050382254021906344	0.042795960600216995	SNRPA
-1.3900162505280491	22.79000005519472	-3.0483908199587537	0.004954448463181437	0.04208433809529979	-2.2982829622878853	IDI1	3	-3.013842822425388	0.005215676931843432	0.04405011717294052	IDI1
-2.5415363219390166	24.250770257802067	-2.9569982501946797	0.006214819995848459	0.04860055002044457	-2.504340320970458	RS17	3	-3.0075936812788107	0.005298362314726204	0.04449420171116665	RPS17
-1.5493430524622411	23.771597858708915	-2.9059076986480346	0.0070462919410916106	0.052072097444667	-2.61814771473652	MAT2B	6	-3.001754290144751	0.005376748501134195	0.044897368839979315	MAT2B
-1.872932875668102	21.417040844367605	-3.0794216639523384	0.004584857621360873	0.04082180460464681	-2.2276258197128795	NC2B	1	-2.9959050075633673	0.005456369019178617	0.04505173476465242	DR1
-2.5360637510754316	20.659808426051345	-2.9755928189114744	0.00606630589674647	0.048204301695652055	-2.455790619020322	TCEA1	2	-3.003507167201578	0.0054626065324173585	0.04505173476465242	TCEA1
-1.8085167145899312	22.757724663971022	-3.0149330121009146	0.00538466989937863	0.04496351475300347	-2.374077577930546	RM12	2	-2.993699507493031	0.005486679470661324	0.04505173476465242	MRPL12
-1.8132735180324389	21.84325256982811	-3.076784438948742	0.004615216548969758	0.04084604825974432	-2.2336440682745673	TIPRL	1	-2.9830709534687485	0.005634999887204196	0.046013976979490626	TIPRL
1.7597629057553696	21.532649555871586	3.0804201043805657	0.00457341365701912	0.04082180460464681	-2.225346700769289	LV657	1	2.975895871815669	0.005737266521075831	0.046414610169536845	IGLV6-57
1.9824369515625975	19.27387363109818	3.0611726257667815	0.004913680584177691	0.042063490239376194	-2.264415163828712	K2C4	1	2.9831426358278743	0.005746869865375672	0.046414610169536845	KRT4
-1.4540618244159482	24.28080975004801	-2.9422832456131554	0.006444244234886387	0.04986697894849257	-2.5372230837084193	DMB	4	-2.9688121206208122	0.005839953819612738	0.04659911158024667	HLA-DMB
-1.8653597982199202	23.903088360294362	-2.9178880811998265	0.006842360986364032	0.051075805746697164	-2.5915523488922196	NUCB2	4	-2.967182338053563	0.0058638244188672604	0.04659911158024667	NUCB2
-1.4920064521237215	20.911551859583245	-3.0656304915691037	0.004859760225490006	0.042004243352480874	-2.2543764866527605	DCTP1	2	-2.975007723444546	0.0058642995628727206	0.04659911158024667	DCTPP1
-2.328038790281763	21.100479550044096	-2.9349681473062197	0.006699448744540179	0.05051931247158359	-2.5457147980306476	FKB11	2	-2.9534765093015425	0.006186184313805906	0.048894012918744	FKBP11
-2.174168026147999	21.989026843793518	-2.9008693441160767	0.007133760747123513	0.052456210866908215	-2.629315418324253	NUBP1	3	-2.9399336692874156	0.006276857948877254	0.04934678749170522	NUBP1
-1.7324480183022786	23.77780926219344	-2.866389583029671	0.007760463797270675	0.054880217666823244	-2.7054680968555482	PSMD4	5	-2.936093488450447	0.006337232332553204	0.04955782744716209	PSMD4
-2.104421822411897	20.427445802207554	-2.973220974573104	0.0059708704009613	0.048204301695652055	-2.467992130680484	HV118	1	-2.9335428079901265	0.006377636394200229	0.0496112978454102	IGHV1-18
-1.4245797749842062	25.94896499223581	-2.754556174648703	0.01016926029430028	0.06262569464573256	-2.9490778265621125	RHG01	11	-2.9293833680581622	0.006444046579535437	0.049865449447923434	ARHGAP1
-1.8282672486398788	21.076791187467897	-3.0090586285158722	0.0054637829575905645	0.04536781579392615	-2.387342968491413	RM46	1	-2.9271327456453777	0.006480252185049339	0.049884441299494396	MRPL46
-1.5585095327460365	24.35584517631301	-2.7698134769764775	0.009803568706863355	0.062320001030398975	-2.9161560731495153	SUCB2	10	-2.9207967437493356	0.006583213696695389	0.049996433470042054	SUCLG2
-1.418206878647485	23.892523497308673	-2.8012891877748314	0.009087801802789034	0.06050347326361348	-2.847921351577871	SF3A3	7	-2.9205682183630386	0.006586955999860117	0.049996433470042054	SF3A3
-1.6679316055387652	23.756142261495086	-2.850671759189275	0.008063077814740522	0.05606651410426931	-2.740022789543894	NDUV2	5	-2.9191161037662057	0.006610782626425899	0.049996433470042054	NDUFV2
-1.874661204214135	21.375159500252455	-3.0428416880522304	0.005269956606760564	0.04425565832268247	-2.3029627576537455	RAB13	1	-2.932284892007604	0.006650815950314872	0.049996433470042054	RAB13
-1.4710837464365483	20.636640812452594	-3.097121505235771	0.004385977874573419	0.04077028489697807	-2.187170929433644	EXOS7	1	-2.9158943981367944	0.006663935990255943	0.049996433470042054	EXOSC7
-1.8197236862258563	21.31901021049103	-2.993668369295251	0.005676322653896971	0.046608916013665125	-2.422036180316294	GOSR1	1	-2.9122986969147666	0.0067237361007898774	0.050085315807626415	GOSR1
-1.4501201618144322	21.31232074325636	-3.099812132633558	0.004356475793730228	0.04075234951350175	-2.181011635558005	ERGI2	1	-2.9111135271805773	0.00674355740576296	0.050085315807626415	ERGIC2
-1.6724205313763392	19.97861882776908	-3.0540830512202923	0.005000610469991064	0.042233727283695954	-2.280366208053845	EXOS1	1	-2.915939160581596	0.006787725990721399	0.05016129507143113	EXOSC1
-1.575911207501143	24.303148040133216	-2.9503606863725533	0.006317332111204454	0.0491421940018957	-2.5191832287501277	SSBP	2	-2.9036406092633995	0.0068698135749377396	0.05034574297401622	SSBP1
-1.5270912018977363	26.44616645734171	-2.810711712868387	0.0088832741515522	0.0596794508908825	-2.827412522087083	RL7	6	-2.902995780763393	0.006880811962619267	0.05034574297401622	RPL7
-1.4766226842731278	24.192688020834385	-2.764115548043083	0.009938670534556205	0.062320001030398975	-2.928462737470668	GLYM	8	-2.8958886437173184	0.007003139011126221	0.05098837171647563	SHMT2
1.245599475826122	28.390650204963368	2.7963193371657464	0.00919745414171695	0.060675018324732766	-2.8587234339775662	TTHY	6	2.8934843895016416	0.00704498293928226	0.05104159207970186	TTR
-1.3524648036218494	25.611684345006413	-2.7839938393914996	0.009474787787650924	0.061690468502854916	-2.885467720828607	PSB8	6	-2.878137740269297	0.007317683104486426	0.05275871038258994	PSMB8
-1.7184393205455137	21.08856898087655	-2.9162450433180584	0.007011907384062539	0.052072097444667	-2.5869523519865893	ISG20	2	-2.881933557737378	0.007380033022361834	0.0529499456652951	ISG20
-1.4353774064687919	24.135287555446066	-2.721360731933631	0.01100952813590975	0.06641666361173311	-3.020353172977471	EIF3L	9	-2.8673080425466857	0.007516072923233628	0.0536654868625087	EIF3L
-1.4122513559637042	22.696231003285682	-2.8730164920590218	0.007636115563936317	0.05452260291544867	-2.69086902498411	PDCD5	3	-2.855785071263101	0.007732718308008976	0.05494691182325609	PDCD5
-1.775248895390778	25.388883184585957	-2.8023813292418973	0.009063870616913798	0.06050347326361348	-2.845546151020955	RS4X	4	-2.849113700239662	0.007860820242693715	0.055589915400484746	RPS4X
-2.481335163781818	23.41631264600574	-2.835590442096073	0.008363868106830295	0.057297605595029874	-2.773082630245213	RL23	1	-2.837520454847018	0.008088191549499031	0.056925462429331275	RPL23
-1.5709097632353561	25.06974984104453	-2.7672720075786303	0.009863614389136272	0.062320001030398975	-2.9216470020796774	RANG	5	-2.832869852118099	0.00818112710517794	0.05730666285048814	RANBP1
1.2074612591000076	24.78712670215705	2.9586769529414925	0.0061891446919581225	0.04860055002044457	-2.500583728882962	APOC3	2	2.8272736057203978	0.008294290460648638	0.05782528915489947	APOC3
-1.6421239404028434	25.745042712440373	-2.7579210595085457	0.010087526785613355	0.06262569464573256	-2.9418258896316143	C1QBP	5	-2.824602497962088	0.008348820746068786	0.0579321927825806	C1QBP
-1.860246649765216	19.399651712901253	-2.8783390069540484	0.007537607578792308	0.05408050486143219	-2.6791306334742524	IPO11	1	-2.8174070985132458	0.00849739405177075	0.05868760938559424	IPO11
-1.9114857444375168	19.840694743476902	-2.9124258927485474	0.007232361272124734	0.05265729044433673	-2.5894818968102666	AAK1	1	-2.8279521767505	0.008573553596240598	0.058938196349970245	AAK1
-1.512465632849839	23.182700604304348	-2.772750986360214	0.009734593483228438	0.062285382863834636	-2.909806002799428	PPM1G	4	-2.8074141700386175	0.008707853850504571	0.05958429625484146	PPM1G
-1.6739799187075022	21.41718612491077	-2.8986782127117325	0.0071721194858631095	0.05247719108963206	-2.634168992437828	ISG15	1	-2.80388394293099	0.008783365874714245	0.059643860637553205	ISG15
1.1126474923232799	25.211259783735027	2.7048785702270783	0.011450476164193923	0.06719571899663461	-3.055560731446738	PON1	6	2.8016049866006294	0.008832438949987604	0.059643860637553205	PON1
-1.5292502369076075	21.782394871827467	-2.9329250392191337	0.0065942996083734415	0.0502390454699791	-2.5580917425138336	MIEN1	1	-2.8003540340886772	0.008859485115970846	0.059643860637553205	MIEN1
-1.320762497780251	22.85856034655533	-2.6641886283020693	0.012610720156817867	0.07007009169840905	-3.1419519687193818	ATX10	8	-2.799500819678112	0.008877976549568137	0.059643860637553205	ATXN10
-1.5628232647706994	23.89721264831271	-2.835155407183983	0.008372699608683656	0.057297605595029874	-2.7740348751533244	U2AF5	2	-2.7975383257041306	0.00892064653353012	0.059659346500260266	NA
-1.7548078030316638	22.652058083330488	-2.890197467879277	0.007469629986155765	0.05385912897915819	-2.644100721714536	TRA2B	1	-2.796419267192327	0.009092127913708328	0.05973823344301586	TRA2B
-1.511171620332611	24.848212742037504	-2.78805195461278	0.009382620892857515	0.06136067999842216	-2.8766694581047627	KHDR1	3	-2.787899456313231	0.009133028661606058	0.05973823344301586	KHDRBS1
-1.2441172615207101	23.74165541080595	-2.695037855662669	0.011721560688682903	0.0676736980385677	-3.0765232174689783	GLRX3	6	-2.787596617063234	0.009139777593810081	0.05973823344301586	GLRX3
-1.973170441028305	22.747873513087505	-2.691909851987448	0.0118089767729129	0.06791310377574034	-3.083177246223935	SRP54	7	-2.787149319761545	0.009149754402583412	0.05973823344301586	SRP54
1.0785293279196928	23.93927039386226	2.8695175446238537	0.007701534044409876	0.05472532364248941	-2.698579425368698	APOL1	3	2.78698513367478	0.009153419076171636	0.05973823344301586	APOL1
-1.2105080909877017	28.16618624853726	-2.641647873324218	0.013299748844985831	0.07148010470141476	-3.1894818060608445	GDIR2	8	-2.7860216523867747	0.009174951956403653	0.05973823344301586	ARHGDIB
-1.3464290227577607	25.40740587569941	-2.723507559064811	0.010953277778756957	0.06634813343033928	-3.0157583886148656	IF6	5	-2.783571602969236	0.009229922283265917	0.05981628120079491	EIF6
-1.5934594518863996	23.21677261255863	-2.7735277280428248	0.009716431220814005	0.062285382863834636	-2.908126281719378	PFD5	3	-2.7818877291832687	0.00926788118740327	0.05981628120079491	PFDN5
2.3040261683817924	21.339711943944323	2.7784436879955767	0.009602218868427263	0.06224596266462937	-2.8974893704020284	H2A2C	1	2.771821781689913	0.009497862017967814	0.061034087228506215	H2AC20
2.100437885436108	22.675093039277666	2.7645840572914206	0.010101840232771858	0.06262569464573256	-2.9159376287361507	RAI3	2	2.7763468773925197	0.009544886400904774	0.06106999420080366	GPRC5A
-1.4792907587687907	24.628495584577443	-2.814712037665624	0.008797758186710289	0.059374824657341584	-2.81869417341627	NDUA4	2	-2.7662640279807436	0.009627121891205966	0.06106999420080366	NDUFA4
1.4422410866987114	19.61339643257951	2.9201670469549508	0.006804205830682641	0.05104881328806571	-2.5864868402224968	PLPP	1	2.76625181476701	0.009627407746134813	0.06106999420080366	PDXP
-1.6251873625467255	20.341984923752083	-2.8901597849577048	0.007470312206175527	0.05385912897915819	-2.644183209557495	RHEB	1	-2.76951512166411	0.009703750737052753	0.061291211920358836	RHEB
-2.252553196943456	21.58419059744675	-2.7880676501920556	0.009734724926620975	0.062285382863834636	-2.8569324288938955	NDUBB	1	-2.760869282302672	0.010074726879143557	0.0626404949358023	NDUFB11
-1.662693979602686	21.159390527379838	-2.8351076809494513	0.008373669017947533	0.057297605595029874	-2.774139337991505	DCNL1	1	-2.7472421621869243	0.010082095147145564	0.0626404949358023	DCUN1D1
-1.2336901343791133	25.792852701085344	-2.523534623800649	0.01751860661800496	0.08178523207530855	-3.434578976462338	IMB1	18	-2.7449893599316315	0.01013729116277665	0.0626404949358023	KPNB1
-1.5553196422481257	23.047628318229933	-2.8573918931754303	0.007932358397867774	0.05582869386689795	-2.725261355732396	CNBP	1	-2.743984622726766	0.010161999280264386	0.0626404949358023	CNBP
-1.2475245601328666	26.429056267162824	-2.5682956519836875	0.01579198376678656	0.07858771719633177	-3.342492045152959	HDGF	11	-2.743837930667425	0.010165611383182676	0.0626404949358023	HDGF
-1.2974912148526272	25.799573533056954	-2.5967055269716797	0.014779327782499511	0.07549550462332426	-3.2835355710579455	CYRIB	9	-2.7435922521539964	0.010171663589034203	0.0626404949358023	CYRIB
1.5445916098890926	27.24041725272484	2.6318718323064134	0.013609349415706594	0.07214032413938457	-3.2100220314277186	PGS2	7	2.734617191288976	0.010395084508795565	0.06341490682322044	DCN
-1.8176168483230093	21.771653156531563	-2.7306106003054014	0.010769077957880518	0.06550081161212924	-3.00054136103062	ZN207	2	-2.7290568926630328	0.010535791963022855	0.06341490682322044	ZNF207
-1.292774341748764	23.800173315557995	-2.9370955643791556	0.006527022527619695	0.0502390454699791	-2.5487957383154267	C1QC	1	-2.728934351198467	0.010538912911527955	0.06341490682322044	C1QC
-2.0127438814541136	21.628520252916687	-2.7152373736068904	0.01117145862888147	0.06665307065044726	-3.03344749467802	RBM4	2	-2.72867059768945	0.010545633250520966	0.06341490682322044	RBM4
-1.5822794487540115	20.104870825112354	-2.8602036988617847	0.0080316931221552125	0.05606651410426931	-2.7095825269259626	VP37B	1	-2.7347107302965266	0.010552281706774776	0.06341490682322044	VPS37B
-1.619606796589803	22.673678144137135	-2.7150727086820496	0.011175843754808847	0.06665307065044726	-3.0337993862090715	GOLP3	3	-2.728175149146798	0.010558267914719446	0.06341490682322044	GOLPH3
-1.6591125461626142	21.572034561449986	-2.7445184020823135	0.010416783066542245	0.06361985691053487	-2.9706816057785903	TRAM1	2	-2.7266302848031607	0.010597755064503011	0.06341490682322044	TRAM1
-1.6383541468015217	19.918590109958	-2.8381691356457437	0.008469815015147637	0.057688417476443356	-2.7574626611832924	EXOS2	1	-2.7290832436090082	0.01069583545764532	0.0634219960686473	EXOSC2
-1.9419036281637752	22.324462455887428	-2.71284500819611	0.011235327206289352	0.066690014501589	-3.038558823514885	CDD	2	-2.7217289403348164	0.010723949659170767	0.0634219960686473	CDA
-1.2644051628156951	28.975006033641154	-2.518863391775243	0.017708507284450885	0.0823055778818189	-3.444131761240309	PDIA3	16	-2.7215851907325344	0.010727671865468082	0.0634219960686473	PDIA3
-1.4799105474320982	24.730179161025983	-2.6110245173594566	0.014292092922109412	0.07422370977034448	-3.2536733682192	HNRPF	7	-2.714888144676324	0.010902426245905532	0.06419835056353934	HNRNPF
-1.2780294061656008	24.682256521288743	-2.652480975255956	0.012964337726517122	0.070967745036267793	-3.1666684054109084	IAH1	5	-2.710024891253606	0.011030990651308099	0.06469763564537051	IAH1
-1.606461722139752	20.574124720234494	-2.7965149676691037	0.009193114434664335	0.060675018324732766	-2.8582984253216557	PRPK	1	-2.703391506580616	0.011208631637404614	0.06526810937285968	TP53RK
-1.4904339189975815	19.897843220526546	-2.8577217700594373	0.008079950950073994	0.05606651410426931	-2.714985255322101	LCLT1	1	-2.7090085210661123	0.011222943597916599	0.06526810937285968	LCLAT1
-1.208624190419421	23.93810713875646	-2.5649864315907744	0.01591403128314475	0.07874245455179125	-3.3493338843381357	GCP60	8	-2.701464445478694	0.011260736055533977	0.06526810937285968	ACBD3
2.0132284062737185	22.508741769162167	2.684954189943982	0.012005548687316235	0.06877597271261006	-3.097957705207607	TACO1	2	2.699647320503307	0.011310074831341528	0.06529801015907336	TACO1
-2.0369099139924245	21.800935627304924	-2.6792883403739887	0.01216792289330244	0.06890494266781995	-3.109981074312712	GBG10	2	-2.6956063651472824	0.011420518745213116	0.06558273692083674	GNG10
-1.842483226327122	22.164509995309523	-2.7630787240970958	0.010138126522872968	0.06262569464573256	-2.9191562179620223	LEG9	1	-2.700699549341398	0.011448136756140648	0.06558273692083674	LGALS9
1.6521258433865498	21.678223443959833	2.7039010839101145	0.011477138760906868	0.06719571899663461	-3.057644908329904	ABLM1	2	2.688204207528466	0.011625439983725751	0.06634131388396394	ABLIM1
-1.3353707069143042	26.174725698550375	-2.701319196582196	0.011547843454090115	0.06719571899663461	-3.0631478851525054	IF5A1	3	-2.686124507418813	0.011683627963915992	0.06641693127179937	EIF5A
-1.5219427608953495	20.957736435691483	-2.7945529857015408	0.009236724711139968	0.060675018324732766	-2.862560106905752	QRIC1	1	-2.6838277983656362	0.01174820287580522	0.06651187027782134	QRICH1
-1.3797127524794774	22.375456115635817	-2.653433116910409	0.012935237688149146	0.070967745036267793	-3.16466067988764	MYG1	4	-2.682335756184561	0.011790331537746408	0.06651187027782134	MYG1
-1.5316738160853305	25.289197659157967	-2.5948111909676714	0.014844929415579234	0.07549550462332426	-3.287478846026993	PCBP2	6	-2.6784556272577804	0.011900548877890264	0.06687836973962666	PCBP2
-1.4156837990252136	22.695426174806258	-2.8162898272130517	0.008764242860979805	0.059374824657341584	-2.8152536694557146	MCTS1	1	-2.6749230986899124	0.012001726080816162	0.06700243146710501	MCTS1
-1.3617058683137166	23.59827787215459	-2.645348373739184	0.013184276828555743	0.07113449765126861	-3.1816950878548065	TM9S4	4	-2.6732160933686777	0.01205090389388912	0.06700243146710501	TM9SF4
-1.2836939027979781	23.111075691178428	-2.6490234783001294	0.013070521872961023	0.07113449765126861	-3.1739554823322096	DDRGK	4	-2.670858832056642	0.012119123629341831	0.06700243146710501	DDRGK1
-1.4682377610160486	23.96919134289227	-2.66726154233454	0.01251940720402736	0.06990541254401843	-3.1354541313608046	NUDC	3	-2.669375822961402	0.01216222631231348	0.06700243146710501	NUDC
-1.356097761985069	24.247799001614897	-2.679389576088133	0.012165003740676486	0.06890494266781995	-3.1097663730423375	TOM22	3	-2.6683767754577143	0.012191343354759987	0.06700243146710501	TOMM22
2.2500451828331265	19.949615035587904	2.6722257568688876	0.012373195102794419	0.0695345336955519	-3.124947851810181	WDR43	1	2.6682643558461248	0.012194623859709909	0.06700243146710501	WDR43
-1.6399569704468888	23.43666317579847	-2.745988012367517	0.010380194258003052	0.06361985691053487	-2.9675214017971103	SAR1B	1	-2.6662708004653295	0.012252934207779438	0.06707346947814077	SAR1B
-1.3732083366099523	26.551575160328596	-2.63160701848353	0.013617828440384502	0.07214032413938457	-3.2105778016287907	EF1B	4	-2.6605977503100076	0.012420290286081295	0.06765444695834111	EEF1B2
-1.4760270452488804	24.65697459919771	-2.6561245024892637	0.01285331044789965	0.07088504791789434	-3.158983235290541	HNRH2	3	-2.6595774031794517	0.012450615407759663	0.06765444695834111	HNRNPH2
-1.8510655088261352	23.708271505977176	-2.5486977166623976	0.01652760733476817	0.08013245785610645	-3.382932701802534	ADPGK	8	-2.6479672511230308	0.012800557033485782	0.06908067009722417	ADPGK
1.8961947008810114	24.717330823674708	2.5947867883399054	0.014845776248957731	0.07549550462332426	-3.2875296316118607	HSPB6	4	2.6458606410415197	0.012865024066944168	0.06908067009722417	HSPB6
-1.6395358322800533	23.09544947695749	-2.6026151372204414	0.014576400732829866	0.07532839259833056	-3.2712229846835403	SNR40	4	-2.6456647843073084	0.012871033030309424	0.06908067009722417	SNRNP40
-1.5715924124609764	23.404608520206505	-2.666776307118477	0.012533785063711018	0.06990541254401843	-3.1364804760715503	CCL18	2	-2.644720393547089	0.01290004394237745	0.06908067009722417	CCL18
-1.7247062910313318	26.541273097841287	-2.645250607250451	0.013187315532102572	0.07113449765126861	-3.181900893673781	MIF	2	-2.6405906477001593	0.01302762152843881	0.06951200223477459	MIF
-1.5490720228607238	23.738494605088533	-2.574743579582897	0.015556664554579396	0.07767821017455523	-3.3291455623692245	DNJA2	5	-2.637246645329075	0.013131783356471293	0.06981574029087975	DNAJA2
-1.3775894623750027	23.947727271882034	-2.766860583649505	0.009873367236210583	0.062320001030398975	-2.9225356338236996	H1X	1	-2.6242272527282373	0.013544733288240865	0.07175310322587813	H1-10
-1.8573100273890724	22.797110841623564	-2.612924922752734	0.014228560951509721	0.07422370977034448	-3.2497027230087205	RFA2	2	-2.620570165322329	0.013662878599850378	0.07212048060921021	RPA2
-1.2687744407529706	24.03712206352965	-2.4948827857006735	0.018713652025244065	0.08589682513450538	-3.4929997101098524	SYFB	8	-2.6188032585730894	0.013720301912336494	0.07216585845705814	FARSB
-1.7445294114983056	24.48610540926659	-2.618157343556744	0.014054990691530631	0.07392624997182304	-3.2387614023364852	RL18	2	-2.6168173576712372	0.013785109552685842	0.07224961673358041	RPL18
-1.3937375796332923	23.533609498060557	-2.582839273409609	0.015265811392777603	0.07700637965366995	-3.3123597746329083	RBM14	4	-2.6142236460761445	0.01387017998567155	0.07243860784036237	RBM14
-1.4184086802234255	25.387901446624717	-2.610418128567496	0.014312420354904043	0.07422370977034448	-3.254939975393652	RS18	3	-2.610634670272651	0.013988696837381099	0.07280033072411712	RPS18
1.273388237370714	21.621099442805367	2.680753325070397	0.012125743412803442	0.06890494266781995	-3.106873669697811	HABP2	2	2.6090929905565656	0.014039894609095011	0.07281040081488571	HABP2
-1.3593063507418677	23.019360366280555	-2.612412191151812	0.014245676052828601	0.07422370977034448	-3.250774177038191	PRP31	3	-2.6061140817700035	0.014139313840365183	0.07290419747801018	PRPF31
-1.354489905395262	24.38313991023726	-2.5470638402369516	0.01659034648441717	0.08013245785610645	-3.3862957024027946	DNJA1	5	-2.6055971101895015	0.014156633745729987	0.07290419747801018	DNAJA1
-1.5757380609139169	20.991712935186577	-2.7108404002854614	0.01147584471108842	0.06719571899663461	-3.0302523630984304	EFTS	1	-2.608956464536434	0.014230974161709818	0.07303256878821913	TSFM
1.6185551656081252	22.94422659376985	2.6749356094776227	0.012294054860485633	0.06935348505266323	-3.11920793206976	PLF4	1	2.600960708746852	0.014312846540863606	0.07319857158268654	PF4
-1.3512463294950017	19.840840189075664	-2.7708982511958857	0.009950960922309985	0.062320001030398975	-2.9024267535722714	EFL1	1	-2.598284016484844	0.014592666594276913	0.07428323111929529	EFL1
-1.8007567041213974	22.967723136870966	-2.527106490929547	0.01737466925765104	0.08178523207530855	-3.427267051402366	SNX12	5	-2.5918216153139477	0.014625453488305094	0.07428323111929529	SNX12
-1.3111626654332191	25.319886614474733	-2.5942580677507268	0.014864135213387931	0.07549550462332426	-3.2886299093883604	PSA2	3	-2.5833648459855283	0.014920340856168801	0.07552145131992291	PSMA2
-1.2122574123124572	24.42930836787217	-2.5631364260685032	0.015982641547998156	0.07874245455179125	-3.353156452688277	FUS	4	-2.581705070529858	0.014978859256315244	0.07555888730660044	FUS
-1.3605676083429543	22.948458840108206	-2.580199456160121	0.015360093201503755	0.0770511759400089	-3.317836721522413	ARFP1	3	-2.5760139545059	0.015181125982073582	0.07631872177382569	ARFIP1
-1.7423691816454614	21.99741957248205	-2.6233393526967443	0.013885034242615807	0.07329314503780772	-3.2279126988307305	PRAF2	1	-2.574313698498641	0.015242042728897365	0.07636521746884849	PRAF2
1.0644903074911554	22.321203739897832	2.7015831369376975	0.011540596839813332	0.06719571899663461	-3.0625854666201247	APOM	2	2.568779691269791	0.015441883641045682	0.07710508115359972	APOM
-1.2619584261047017	22.895130777561906	-2.631630970887621	0.01361706131067407	0.07214032413938457	-3.210527533584329	UB2V2	2	-2.5638192041119066	0.015623069645257807	0.07774712772959946	UBE2V2
-1.358921256394126	23.073242086920967	-2.695203164430937	0.011716957782399898	0.0676736980385677	-3.0761714418584636	EDF1	1	-2.5610572767053132	0.015724800835164757	0.0779907907193742	EDF1
-1.1986898890184605	24.528657776563605	-2.4005060313591295	0.023200702438140597	0.09701763325604178	-3.6824454994041416	C1TC	11	-2.559214820338868	0.015793004714204705	0.07806709353710553	MTHFD1
-1.3274514786963572	25.98521954553066	-2.4716368340412576	0.019737936742623072	0.08840203183514211	-3.540091532641607	SIAS	6	-2.5530141355711993	0.01602455342295491	0.07868752737064726	NANS
-1.3295175898503722	23.842960429128535	-2.471655046008187	0.019737114461267056	0.08840203183514211	-3.5400547471541786	GALE	6	-2.553002333447588	0.016024997116755632	0.07868752737064726	GALE
-1.2643551191888385	27.19993136541872	-2.4269297072639953	0.021854119003029634	0.09472254512163576	-3.6298743702862333	PTBP1	8	-2.545036540879153	0.016327067105078096	0.07955832150286549	PTBP1
-1.3415941608532123	23.42325421872429	-2.445059355029645	0.02097205443043961	0.09170620250943712	-3.593591262814332	CCD47	7	-2.544128095361215	0.01636184798287588	0.07955832150286549	CCDC47
-1.4144863800238525	21.181675552744508	-2.656961046979293	0.012827944250494973	0.07088504791789434	-3.157217870364501	NFU1	1	-2.544076574758739	0.016363822555393173	0.07955832150286549	NFU1
-1.4195638423382704	25.350548819983306	-2.534585965225949	0.017076797000565955	0.08112500462678607	-3.4119352857799923	ROA0	3	-2.5389270476467187	0.016562295660064504	0.08002569544538618	HNRNPA0
-1.2441485100295502	25.394413840600485	-2.482858520192897	0.01923720151802511	0.08748487336504958	-3.517393079498772	CBX3	5	-2.538066520299908	0.016595677849127553	0.08002569544538618	CBX3
-1.3213472399467534	23.669592919228705	-2.543770463916326	0.016717478737644866	0.08048349698449223	-3.393070435799256	MESD	3	-2.537379150773618	0.01662238734894016	0.08002569544538618	MESD
-1.4382832219977537	23.237122816398582	-2.428298133343961	0.021786372392402675	0.09470664234109162	-3.627141748744764	MX1	8	-2.5353885090050143	0.01669996264934934	0.08013813245369586	MX1
-1.7996423141399056	20.990440018897598	-2.5230576220514696	0.017537911725415852	0.08178523207530855	-3.4355549578823723	COPG2	2	-2.530875324543418	0.016877079479223227	0.08063187537049159	COPG2
-1.251562460032197	24.275469512817857	-2.381558017890497	0.024212582598508274	0.09820181163176611	-3.719913836230652	SC31A	11	-2.5299915927977	0.01691196303440622	0.08063187537049159	SEC31A
-1.3806824347228606	22.800794706325693	-2.6470820036852643	0.013130501643502943	0.07113449765126861	-3.1780449255604424	PP14B	1	-2.527551651506755	0.017008620228180282	0.08069390652987567	PPP1R14B
-1.4089214333143225	25.10301080138589	-2.5229760046723353	0.017541216893012725	0.08178523207530855	-3.4357219417624667	TXD17	3	-2.526908903264506	0.017034167007659817	0.08069390652987567	TXNDC17
-1.1234052608804639	25.48294622983827	-2.4725863173706424	0.01969510897006362	0.08840203183514211	-3.5381734887293645	PSB4	5	-2.524021146342783	0.017149381193913044	0.08098014506263093	PSMB4
-1.3675312625916867	21.420187629548426	-2.562907634703577	0.01599114563002491	0.07874245455179125	-3.353629075805012	CYTA	2	-2.522099156735416	0.01722646123911776	0.08101358585783347	CSTA
1.2235379906022885	22.752310885907214	2.5912624249428435	0.01496855252139823	0.07576548159803624	-3.2948613606429653	GLO2	2	2.5203979231173164	0.017294954177102247	0.08101358585783347	HAGH
-1.291945168418259	25.638168063003647	-2.4055655620643366	0.022937128630753034	0.09686021747500852	-3.672408076708835	PRP19	8	-2.5197550497978196	0.01732090198313625	0.08101358585783347	PRPF19
-1.376786153832306	21.82773780709041	-2.636049387501381	0.013476237374198431	0.07214032413938457	-3.2012501484975764	IKIP	1	-2.5174886795977036	0.017412664055515725	0.08118585953959698	IKBIP
-1.3098328328210478	22.648545271943288	-2.5857674290691626	0.015378955955549816	0.0770511759400089	-3.2913587620581333	STAT2	2	-2.5202342611948896	0.017508116374404605	0.08135237009377079	STAT2
-1.488968248625774	25.0694649959004	-2.4207401466507927	0.02216296347659691	0.09549667987450328	-3.6422220082429466	TAP1	7	-2.5130229432533286	0.0175947868068915	0.08135237009377079	TAP1
0.9501051695430789	24.650762461298726	2.468993511836246	0.01985761905989471	0.0884213423378635	-3.54542884153627	CBG	5	2.5125664114367567	0.017613503673888125	0.08135237009377079	SERPINA6
1.2964307088518119	24.10114035041908	2.4798679445581677	0.01936949194236426	0.08781628555464532	-3.5234485248878866	CRYAB	4	2.5073473536327757	0.017828780676042388	0.08209014903174656	CRYAB
-1.4000803450997061	23.545844151903644	-2.5333631740782376	0.017125170124192998	0.08112500462678607	-3.4144437241503374	SEP15	2	-2.5002683261390146	0.018124648476747943	0.08308321607455607	SELENOF
-1.9138642339630252	24.326369638459262	-2.463746063665129	0.020097188571727875	0.08866759614630985	-3.556013634891397	RS13	3	-2.4995034144449146	0.018156886868796757	0.08308321607455607	RPS13
-1.2508546506152385	25.01020389209753	-2.5066720873232025	0.01821310886000108	0.08385973487564359	-3.4690116361134806	RS12	3	-2.494107352522463	0.0183858147502051	0.0836205325132812	RPS12
-1.3142084904581033	24.11780884023715	-2.3816711511078568	0.024206423154729293	0.09820181163176611	-3.7196906970569383	G3BP1	8	-2.4923411737385948	0.0184613193982706	0.0836205325132812	G3BP1
-1.6116977604804426	21.665453517943646	-2.551930113747874	0.016404132807826093	0.08013245785610645	-3.376275593587256	CEAM6	1	-2.4923253766183264	0.01846199601393116	0.0836205325132812	CEACAM6
1.1166510053882952	20.872378823852422	2.7147663542507865	0.011184006442023626	0.06665307065044726	-3.0344540381354363	PHLD	1	2.489246892142216	0.018594288271651375	0.0836205325132812	GPLD1
-1.0431159543583597	26.31579034576036	-2.3149219427841086	0.02809919497564891	0.10783553118541624	-3.8501287093410124	APEX1	11	-2.488937742435377	0.018607621442148715	0.0836205325132812	APEX1
1.6924619289085996	24.898369742680774	2.4871753004348474	0.01904771181884965	0.087159498663343	-3.5086442085029605	H4	2	2.488795198229879	0.018613772122374504	0.0836205325132812	H4C1
-1.2345291036037516	24.23551093624764	-2.5492098218886055	0.016507988249862618	0.08013245785610645	-3.381878366695276	AN32E	2	-2.486031864050424	0.01873337778741243	0.08390282536301688	ANP32E
-1.3683737306245476	23.061980443620847	-2.4514578477167612	0.020668630832810043	0.09064758567030637	-3.5807447972234967	TWF1	4	-2.48387784914989	0.018827099526864947	0.08406783414110693	TWF1
-1.072244266443409	31.377501833456268	-2.3238264860416664	0.02754890930942867	0.10640254357028889	-3.8328700242676073	G3P	10	-2.481093219030192	0.01894889783214084	0.08420718549029434	GAPDH
-1.3736430544539466	24.502053823874316	-2.4764923469249367	0.01951981971511809	0.08822719736680287	-3.5302780709854042	SMD3	3	-2.479466477880554	0.019020385116330748	0.08420718549029434	SNRPD3
-1.2551554297471448	24.939714165615946	-2.536841362536239	0.01698790549215654	0.0809939494109915	-3.4073066048127356	CUTA	2	-2.479265627610106	0.01902922865612876	0.08420718549029434	CUTA
-1.2304708425216795	24.33345670270529	-2.4614699832758897	0.020450703217173925	0.08995874808030672	-3.543580528075897	ENOPH	4	-2.479536015114833	0.019233254545862374	0.08485597080234206	ENOPH1
-1.2796828992253957	23.654013905136885	-2.51463752983343	0.017881937418717183	0.08285110816571786	-3.4527643220003186	IF4H	2	-2.4641731503445996	0.019704660126581567	0.08667704662823678	EIF4H
-1.3199382759544847	25.395577405576272	-2.4061620650674724	0.02290623529206739	0.09686021747500852	-3.6712237950612523	DX39B	5	-2.4623141963265156	0.019789357885843444	0.08679130847263089	DDX39B
-1.5076962756105488	24.145476061969475	-2.3829052746572414	0.0241393252006539	0.09820181163176611	-3.7172561149743037	SRPRB	6	-2.458696887375838	0.019955127569251784	0.08725940398625484	SRPRB
-1.2617896438418121	24.79575399310794	-2.600506250654387	0.014648517964369272	0.07543731550988775	-3.275618739625442	NDKA	1	-2.4566904194726993	0.020047625595057815	0.08740528209290695	NME1
-1.4474110579573747	20.913841442058207	-2.490150063035674	0.019159513110122116	0.0874004949900015	-3.48605464191666	RETST	2	-2.458144165983936	0.020201456111723814	0.0876882023858009	RETSAT
-1.4125776429526269	26.392819779659547	-2.5481914616509456	0.016547023493307535	0.08013245785610645	-3.383974865145801	MGST1	1	-2.452733861454527	0.020231175245979775	0.0876882023858009	MGST1
-1.198074606100878	23.382262835525896	-2.4194753960248816	0.02222656148635259	0.09549667987450328	-3.644742583969835	STT3B	4	-2.441476388910358	0.02076187959014524	0.08972531588957504	STT3B
-1.458540951766146	28.01740665592696	-2.361838310059335	0.02530832576857092	0.10109650131337249	-3.758702156819813	CATB	6	-2.4372979524324476	0.020962083586901194	0.09031523693561334	CTSB
0.8948638330931864	25.215521401982382	2.287959999721188	0.029826772048658856	0.111888246416035	-3.9021149270232165	ANGT	8	2.4360836354071984	0.021020596418031792	0.09031523693561334	AGT
-1.3435603261442601	26.237581244799536	-2.4688992718920018	0.019861898278870554	0.0884213423378635	-3.5456190612339094	NDKB	2	-2.4335981597104803	0.021140827393885186	0.09056853011061537	NME2
-1.3939374362567172	23.709907861670214	-2.373416102939374	0.024659637850076743	0.09913209590095651	-3.7359544254326984	RCN2	5	-2.430488920531904	0.021292117795824586	0.0909530349775397	RCN2
-1.2320676095434955	24.741722254705827	-2.2891024481132587	0.02975166054782098	0.111888246416035	-3.8999204524950835	IF2A	11	-2.428040218973088	0.021411964003156644	0.09097452763250033	EIF2S1
-1.417632960948211	24.570483048404682	-2.3920792515284113	0.023645846538684907	0.0978951293674406	-3.6991326765815358	RS9	4	-2.427871298607754	0.021420254138098862	0.09097452763250033	RPS9
-1.3934154978285598	23.037124595709013	-2.334698209870525	0.026890339041847296	0.10486522718694012	-3.8117387677386545	PDIA5	7	-2.4250515854991685	0.021559071881749242	0.09130174281153404	PDIA5
-1.3101213488337358	25.153640204633835	-2.3897045643022627	0.02377269162348959	0.09797856712368781	-3.703828281132354	RS8	4	-2.4199645093034667	0.02181159704641777	0.09193685162402102	RPS8
-1.2496488322952182	24.302015235630545	-2.277197314048961	0.030542850025560675	0.11370864568709994	-3.922752095283614	EIF3B	12	-2.419526876776909	0.021833447171875086	0.09193685162402102	EIF3B
-1.6136363137002832	21.8417270441624	-2.4667690014272163	0.01995885547240501	0.08858615131595976	-3.5499177078147506	YBOX3	1	-2.4172940874707978	0.021945237647950457	0.0919734692847879	YBX3
-1.2327332438401086	20.625083416410863	-2.5616978311462617	0.016036183234160464	0.07874245455179125	-3.356127787475412	TM87A	1	-2.4168686027725927	0.02196659990360631	0.0919734692847879	TMEM87A
-1.2500502910002709	25.27162290810863	-2.3057091697090732	0.02867901446755353	0.10868611123857466	-3.86793814666942	ETFB	8	-2.414339008673302	0.022093995681210937	0.09224555258991458	ETFB
-0.9952298646856725	26.014815402363773	-2.3234412364943773	0.027572512982016673	0.10640254357028889	-3.8336176252507217	PSB1	6	-2.405283787041905	0.022555588123889445	0.09390749083692562	PSMB1
1.2420960596862045	22.143993594090503	2.539179323531063	0.016896211520374668	0.0808174777576497	-3.402505813832226	NDUB1	1	2.4018004006267737	0.022735487406058862	0.0943905909723455	NDUFB1
-1.451099258286991	22.880870934001894	-2.415185317206375	0.022443535368123674	0.09614940659155591	-3.6532861529031257	NDUS5	2	-2.398441627702229	0.02291019017772268	0.09459823845467114	NDUFS5
-1.2641517056377936	24.349460457722675	-2.5269286833159286	0.01738180855117167	0.08178523207530855	-3.427631189977715	ERH	1	-2.398378007993345	0.022913511073594225	0.09459823845467114	ERH
-1.179439414785044	25.077770999586868	-2.373004871237174	0.024682416300102837	0.09913209590095651	-3.7367636504387916	GNAI3	4	-2.3949221785787302	0.02309456373677329	0.09508012591351232	GNAI3
-1.5480221936144751	22.22240121302639	-2.396804857105795	0.02339526450452483	0.09740338292306394	-3.6897794575975693	GLNA	2	-2.39124198159872	0.023288805076419165	0.09561348306374312	GLUL
-1.3341498128349372	23.677357321939606	-2.382157750452053	0.024179946967076597	0.09820181163176611	-3.7187308702733617	TBCB	3	-2.3862337971737255	0.023555530967338954	0.09627373786545974	TBCB
-1.4310382180225183	20.08909864054442	-2.464929307166333	0.020042937351031638	0.08866759614630985	-3.553628119033131	SERB1	1	-2.3857788010017718	0.023579900613867676	0.09627373786545974	SERBP1
-1.3054753108382435	20.458388369209683	-2.5529795646113356	0.01683330327354772	0.08077799428020627	-3.3452930586780343	TIM22	1	-2.392801545133521	0.023696230492812654	0.0964821726401573	TIMM22
-1.3176985260103926	25.512395135339375	-2.3501356298852225	0.025979783763967347	0.10233197252739352	-3.781620916306813	SUCA	4	-2.381537209758195	0.023808188731736558	0.09665318888816168	SUCLG1
-1.1630194848794666	26.310912730325118	-2.3585812260160286	0.025493599214451462	0.10156210145272038	-3.76508842022925	ARPC5	4	-2.379644546050681	0.023910702716864813	0.09665318888816168	ARPC5
-1.6920866678869544	22.484536161739186	-2.4121749677229882	0.022596942098627386	0.09652682202824069	-3.6592753468380197	PFD3	1	-2.3782535251545114	0.02398630198275263	0.09665318888816168	VBP1
-1.5679210502922558	23.12630517460499	-2.3557779492650237	0.02565404747385247	0.10165330339505081	-3.7705802465032776	UBC9	3	-2.37800538507067	0.02399981077263555	0.09665318888816168	UBE2I
-1.3479969573550008	21.704366110248902	-2.401172846128631	0.023165807262638328	0.09701763325604178	-3.681123411910631	HDHD3	2	-2.372736189020823	0.024288307476816793	0.09754923492047614	HDHD3
-1.7269542633164257	22.721587609922164	-2.399813956292757	0.023236970346846273	0.09701763325604178	-3.683817418742523	RS7	1	-2.370901465349111	0.024389500261518957	0.09769019345941739	RPS7
-1.2084773967543896	24.017215506245076	-2.2230161674213527	0.03438925986505458	0.119312972020072	-4.025633527477625	MOGS	12	-2.363449958761694	0.02480443866446274	0.09908367661101602	MOGS
2.266261611395418	22.7774837895958	2.3436047068523114	0.026361520101161724	0.10334834670959424	-3.7943785414783413	AGR3	1	2.3567896086861606	0.025180746008005368	0.10028330617539434	AGR3
-1.3068581615460673	25.186296308732572	-2.324490810950256	0.027508250221299563	0.10640254357028889	-3.8315806659862393	ISOC2	4	-2.3557411666196426	0.025240453245769075	0.10028330617539434	ISOC2
-1.3780193142615218	23.84913808157151	-2.374118073635584	0.02462079945087884	0.09913209590095651	-3.734572869973036	CHCH2	2	-2.3519064942335297	0.025459930035201847	0.1008841195496738	CHCHD2
-1.2270651551427179	24.519791070736225	-2.395236788582374	0.023478143187752484	0.09747386413342184	-3.6928844066884543	RBM3	2	-2.348613828216072	0.025649767687501903	0.1013645899522134	RBM3
-1.5219392858058356	20.644171822228746	-2.4024083400959695	0.02310127929857505	0.09701763325604178	-3.67867318114605	CIB1	1	-2.3470089603164475	0.025742761257566516	0.10146080303648883	CIB1
-1.2048256230433338	23.977135147120592	-2.3535248057588376	0.025783674675964346	0.10189377318469332	-3.7749912027432266	RER1	3	-2.3455227944419894	0.025829149702228802	0.10150632505492893	RER1
1.529025513886939	25.952007752679826	2.2402605568422143	0.033120153027302854	0.11636544317795608	-3.9930733290721494	SUSD2	10	2.3435645507126157	0.025943381343354204	0.10150632505492893	SUSD2
-1.2102620482606135	23.257520263654932	-2.2908085438718446	0.02963981037104184	0.111888246416035	-3.8966419186793915	FAF2	5	-2.3432744040404203	0.025960345650042717	0.10150632505492893	FAF2
-1.248257069193425	22.610190748533924	-2.3818354723402755	0.0241974793703939	0.09820181163176611	-3.7193665844933244	ZNT7	2	-2.3402567620491594	0.026137379398893348	0.10192888324951022	SLC30A7
-1.1528240599539998	24.016381414088404	-2.286514375516186	0.0299220622938802	0.1119615394186201	-3.9048906974194875	NASP	5	-2.337541995558315	0.02629758040169846	0.10228374693081664	NASP
-1.1315720079762066	24.108095929207366	-2.1819228712934935	0.037591613671938015	0.12631766565503752	-4.102520375014116	ABCE1	13	-2.3341754247816224	0.026497482704084908	0.10279075967621389	ABCE1
-1.2676923094273285	23.912390913916525	-2.2778263850323865	0.030500571529961894	0.11370864568709994	-3.9215476805138936	TTL12	5	-2.331343664764549	0.02666669530809952	0.10299978574220658	TTLL12
-1.3899874174999596	25.040751285162326	-2.3174860440361957	0.02793972342142857	0.107538831293936	-3.845163532607157	TADBP	3	-2.329254417225707	0.026792166663516515	0.10299978574220658	TARDBP
-1.3477808620941722	24.69970530307312	-2.2740957162016366	0.03075207782673236	0.11374751413641322	-3.9286870948734878	NUDT5	5	-2.328978967625838	0.026808748892551453	0.10299978574220658	NUDT5
-1.091759767696658	20.493413495714403	-2.512214421683892	0.01798208789607144	0.08305476846997997	-3.4577101802599968	CPSF3	1	-2.3286241954669844	0.026830120101995626	0.10299978574220658	CPSF3
-1.234033404342675	23.817328046033467	-2.3262662563904115	0.027399853987442643	0.10640254357028889	-3.8281335792768845	SRS11	3	-2.323302165967784	0.027152574887541976	0.10396763130514777	SRSF11
-1.144960575664168	24.712233489885957	-2.264804860803009	0.031386600702163835	0.11374751413641322	-3.946432542496233	SNX6	5	-2.3154278761947165	0.027636114469350995	0.10553256139483312	SNX6
-1.339595373787823	21.52348698560736	-2.4253549171356386	0.022190455609164533	0.09549667987450328	-3.6154289364051264	RM53	1	-2.318432623315375	0.027704082423000848	0.10553256139483312	MRPL53
-1.0806657582141952	25.232106313359743	-2.18744250601154	0.03714646571028761	0.12621258924093123	-4.092251112790672	IF2G	9	-2.3126231509115915	0.027810220778770618	0.10564042060478375	EIF2S3
-1.3183914135533215	21.89049872160921	-2.3381690199304286	0.026683124381742078	0.10433242813813437	-3.80497879811333	ACAD8	2	-2.3112621125212036	0.027895066172799264	0.10564042060478375	ACAD8
1.3764219059953575	20.308711928823595	2.3892212719266963	0.023798582948175863	0.09797856712368781	-3.704783551351942	SASH3	1	2.310433699968139	0.02794682304226688	0.10564042060478375	SASH3
1.119878050055899	23.760365469401954	2.2289276600312466	0.033949352025983336	0.11818054599011837	-4.01449119630319	CFAD	6	2.3035891977444702	0.02837778625489365	0.10699583695084901	CFD
-0.9603659061680254	29.33800444278092	-2.1973984373777005	0.036355479189632355	0.12438286630156625	-4.07368232185101	ALDOA	7	-2.3014866207991016	0.02851137719475498	0.10722599362302254	ALDOA
1.2568794611489267	20.546778788936273	2.4070682800214107	0.022859374589086014	0.09686021747500852	-3.6694242562221926	PIR	1	2.2987273783538353	0.028687553779983346	0.10761473220003905	PIR
-1.1138428006221694	27.55517836104934	-2.1636867991781767	0.039096503270756276	0.12898355320128968	-4.136319023351396	VDAC1	10	-2.2928894063890395	0.029063555618339836	0.108749203047864	VDAC1
-1.9626290133321689	21.169896244168978	-2.2631435885595423	0.0315012971077004	0.11374751413641322	-3.9496003491211975	STX5	2	-2.2885910401892215	0.029343238963128133	0.10926650342422431	STX5
-1.0903095260134528	23.806148152968916	-2.3087004001877776	0.02848957766484021	0.10859373514519403	-3.862160940946637	GMFB	3	-2.2884927474568357	0.029349662963069723	0.10926650342422431	GMFB
1.1251655537339005	26.72780447835683	2.4395700624387118	0.02123561539052755	0.09258477742536791	-3.6045952566957493	B2MG	1	2.2855747975690996	0.029540947706146903	0.10947246048611467	B2M
1.338462154721153	23.395375663060083	2.36808666154804	0.02495633153631309	0.09996059081482586	-3.7464346255668364	PSPC	1	2.284814608309168	0.0295909661256123	0.10947246048611467	SFTPC
-1.4661976284389446	23.802588283642443	-2.2284743660522426	0.033982903955209955	0.11818054599011837	-4.015346314032724	EIF3G	5	-2.284264822478322	0.029627188223576368	0.10947246048611467	EIF3G
-1.298652599694627	19.88927016515079	-2.421058283548789	0.02268628419866115	0.09662918745135786	-3.608360264421506	MIRO2	1	-2.287353798732856	0.02996463956376202	0.11044323510034978	RHOT2
-1.599121316111379	22.672617589228977	-2.2701049761048924	0.031023192215717428	0.11374751413641322	-3.9363154188202474	PABP2	2	-2.2757120095905243	0.03019586288069697	0.11101862024296051	PABPN1
1.477717586655615	23.16280116788075	2.251505339856826	0.032315492427099385	0.11453788442986305	-3.971748341402075	CBPA3	3	2.2715398798219426	0.030476826610052028	0.11177357253016601	CPA3
-1.3023126815979182	23.99906864686647	-2.2622039196093864	0.03156634063830928	0.11374751413641322	-3.9513914613715513	RALY	3	-2.269249738072027	0.030632052386311476	0.11196638764668239	RALY
-1.290566287730524	21.9992387996596	-2.2709770566133165	0.03126174324944838	0.11374751413641322	-3.9148265044857378	RDH14	3	-2.2708120736314377	0.03079042383416218	0.11196638764668239	RDH14
-0.9889805736979014	24.890778622446366	-2.167413752108823	0.03878463218731188	0.12852844478216807	-4.129427722956972	GALM	7	-2.2667012426394004	0.030805627471487993	0.11196638764668239	GALM
-1.3263357692642295	20.479321529755936	-2.349219406856603	0.026033032253247608	0.10233197252739352	-3.7834120973164307	ORML3	1	-2.2663089891059944	0.030832422038024176	0.11196638764668239	ORMDL3
-1.6575365200616403	23.695827439163516	-2.251769792563346	0.032296782728304996	0.11453788442986305	-3.971245944711971	GMFG	2	-2.26217480593652	0.031116105902292232	0.11241133584122458	GMFG
-1.0829327559382023	26.10507527011598	-2.1877587596790353	0.03712110423010339	0.12621258924093123	-4.091662174252464	GPX1	6	-2.261344940168535	0.03117333330964797	0.11241133584122458	GPX1
-1.379277463806627	25.09121507387622	-2.1792515972123034	0.03780875904701128	0.12631766565503752	-4.107483746887617	ODO2	7	-2.261203194910765	0.031183117520231445	0.11241133584122458	DLST
-1.703920208283435	23.040697284110905	-2.239902863168692	0.0331460430161837	0.11636544317795608	-3.993750469767321	NQO1	2	-2.2536058162156567	0.031711606807592004	0.11403833299664472	NQO1
-1.2306768390134764	21.626178499056664	-2.3571833650486185	0.02557349248082397	0.10160651044800492	-3.7678274705354093	HNRPC	1	-2.2510485647722867	0.03189130112600039	0.1141403700586226	HNRNPC
-1.5104636851242645	21.3105210929392	-2.3116553469083634	0.028591137009412917	0.10863162082239664	-3.8371840386457974	CLPP	1	-2.254822243059732	0.03189443358201024	0.1141403700586226	CLPP
1.8204524209020967	20.78591611647493	2.2560925505588116	0.031992336018974124	0.11449073277492434	-3.963028025844852	CO8A1	1	2.246936203477814	0.03218219421608515	0.11458722604246188	COL8A1
-1.1444440625108214	25.2211010826288	-2.1740923381491615	0.03823133456995662	0.1272655686810718	-4.117057856709366	RBBP4	6	-2.246030096272973	0.03224660910094974	0.11458722604246188	RBBP4
-0.9857970393392357	27.04171925848844	-2.2006859055499937	0.03609763395328608	0.12407512321617865	-4.067537963352382	RAN	5	-2.245955953760255	0.03225188500247912	0.11458722604246188	RAN
-1.2637843335916514	22.993397082066057	-2.2714092066303215	0.030934351368812854	0.11374751413641322	-3.9338233749310714	LSM4	2	-2.2429356336432344	0.032467469289409745	0.11478424574742457	LSM4
-1.0551345519399682	23.354396393525455	-2.263453789323679	0.0314798517286994	0.11374751413641322	-3.949008961166502	VATG1	3	-2.2415197701560445	0.03256897644001173	0.11478424574742457	ATP6V1G1
-1.1581427080150029	25.743615945216803	-2.1688914362970437	0.03866159737517141	0.12840863128202998	-4.126693108606889	U2AF2	6	-2.24040205047868	0.03264931040898846	0.11478424574742457	U2AF2
-1.0173395728714283	25.840175356847546	-2.1050759356636415	0.04430459493641285	0.13873345617800464	-4.243584157459539	PLIN3	10	-2.2399530484179637	0.032681631730316046	0.11478424574742457	PLIN3
-1.1254053730382019	23.431194644523124	-2.380844503588101	0.024251462277127624	0.09820181163176611	-3.721320982336788	SRP09	1	-2.239758463716696	0.03269564780762229	0.11478424574742457	SRP9
-1.2467503328718088	21.624611850634835	-2.2692117546541537	0.031084169201679827	0.11374751413641322	-3.938021570689741	CPSF2	2	-2.2385100869942707	0.03278569798217566	0.11482763416506074	CPSF2
-1.0017427402289876	24.192715045457046	-2.162591136902212	0.03918861397938218	0.12899949100562774	-4.138343361833288	OLA1	6	-2.236783185794425	0.03291063366843754	0.11499271054834678	OLA1
-1.6627551653663986	23.025330102427077	-2.2579888617851576	0.03185960064493159	0.11429245085730312	-3.959419586235593	LSM8	1	-2.2347165481621123	0.03306071083231898	0.11524464766548927	LSM8
-1.3850791980958235	21.4540297225693	-2.2558736325338153	0.032309496879745124	0.11453788442986305	-3.9434201199518677	RT27	2	-2.2363517620739444	0.033214069788300056	0.11550630760890429	MRPS27
-1.1922757504646775	22.820702988092084	-2.1608566779017986	0.03933482431453124	0.12919304519306038	-4.141546458924339	ZCCHV	6	-2.231547011122212	0.03329207512949474	0.11550630760890429	ZC3HAV1
-1.5465262296063464	22.482725996378143	-2.20397599488566	0.03584122858089968	0.12348096932999936	-4.061382307089305	PPP5	3	-2.228974603975938	0.033480919940789826	0.1158894605913053	PPP5C
-1.0568466171800956	24.326916953107382	-2.2444076510880824	0.03282131331614199	0.11605239493123891	-3.9852171558443654	AIMP2	3	-2.224292848986329	0.03382708715807434	0.11651177817074028	AIMP2
-1.19435447209694	20.966211929770036	-2.261610296175852	0.03160749354215956	0.11374751413641322	-3.9525227116694897	FA8A1	2	-2.2236192698392907	0.0338771550116335	0.11651177817074028	FAM8A1
1.070691751732376	23.44614428050011	2.2880719434503796	0.029819404605451343	0.111888246416035	-3.901899932339336	BST2	2	2.223349821288547	0.03389720203884866	0.11651177817074028	BST2
1.0629451010513193	24.43123943406002	2.142509163168716	0.04091160162514286	0.13116561215175954	-4.175318259495156	ST1A4	6	2.214527467706892	0.034559499619456355	0.11851262282495706	SULT1A4
-0.988966823493616	25.440312499578532	-2.040527205244694	0.050745887184192845	0.15284374809593698	-4.3592558746997945	TCPA	15	-2.207913257434497	0.035063622370500765	0.11996304135092623	TCP1
-1.3304569566228324	25.5242852150022	-2.1496865762566895	0.04028817716239934	0.130145107083102	-4.162131248556573	NP1L1	5	-2.202419372412515	0.03548735881432606	0.1211323702715333	NAP1L1
-0.9726538210125106	24.767628836381405	-2.1534136964880557	0.03996780170961624	0.130145107083102	-4.155271119131525	LSM2	5	-2.1980042115942497	0.035831214651381504	0.12202427478051121	LSM2
1.274665583202541	20.565764864408873	2.323464621652016	0.028162730066015336	0.10783553118541624	-3.797398456588284	ICAM2	1	2.2029410888484056	0.0360267336750373	0.12240807441771295	ICAM2
-1.0435464947584236	24.805312045996732	-2.2612753313683553	0.03163073633969272	0.11374751413641322	-3.953160954732709	GGCT	2	-2.193969714146378	0.03614803079810574	0.1225104273169621	GGCT
-1.4730812175770431	21.497926578414607	-2.193164813228281	0.03668996931450048	0.12523735484256746	-4.0815856378759765	ERGI3	2	-2.193024255404305	0.03622263649358081	0.1225104273169621	ERGIC3
-1.0905916551763148	24.881113224072596	-2.119480406747412	0.04297038992524644	0.13541628210983847	-4.217416901231667	HNRDL	6	-2.190023160416252	0.036460365648301685	0.12303292335203171	HNRNPDL
-1.5112876498927967	20.742336252978177	-2.221703071248515	0.03448766855682679	0.11937417828334894	-4.028105755943548	AGR2	1	-2.1847974913234673	0.0368776472683461	0.1241575459285092	AGR2
-1.1755597674912401	24.09733004751575	-2.087203235145357	0.046011156099724095	0.1413814734207738	-4.275873344776006	RAGP1	8	-2.1826852724497208	0.03704752176282721	0.12444599355786048	RANGAP1
-1.1083506359190416	25.252741988578133	-2.156185671714196	0.039731006881385075	0.13005600261383585	-4.150163579290247	COPE	4	-2.1787917001730737	0.037362496091890726	0.12495363828475613	COPE
-1.0742993728704207	25.731798333890314	-2.0905654210473403	0.04568573342000503	0.14096767013521386	-4.269814311174452	DHRS7	7	-2.178727222701348	0.03736773215281611	0.12495363828475613	DHRS7
-1.3943041762435335	21.362013451362134	-2.230618428806042	0.03382446765545289	0.11818054599011837	-4.011300583529589	EIF3J	1	-2.1762711792940026	0.037567670625415536	0.12533863924235703	EIF3J
-1.2775550176162298	24.697742488760294	-2.1646570259309756	0.039015099493272025	0.12898355320128968	-4.134525835549791	PPIF	3	-2.1740165595707563	0.03775205308666864	0.12567012266237892	PPIF
-1.1948328170879314	21.068482453798055	-2.317915670238406	0.028507692311458246	0.10859373514519403	-3.8079977645539715	RN126	1	-2.175499920129355	0.03822289342043751	0.12695154264136324	RNF126
-0.968216942453413	22.598260944248544	-2.251816542499465	0.032293476245824425	0.11453788442986305	-3.9711571268538033	LIMA1	2	-2.1666201988144556	0.03836261706290722	0.12712992829367012	LIMA1
-1.3498302934088606	24.472801531698032	-2.1490918692405714	0.0403395086374744	0.130145107083102	-4.163225086848566	RS2	3	-2.164381253487848	0.03854917109062603	0.12746235989249502	RPS2
1.6125943631320006	22.271632257425782	2.1834882388486894	0.037464886487064725	0.12631766565503752	-4.099609858442121	ADIRF	1	2.1614546102678425	0.03879424671551698	0.12798637644092434	ADIRF
-1.310591130147884	24.32186407047095	-2.1219429582832507	0.042745912664010094	0.13506478081463832	-4.212930631555745	LGMN	4	-2.156001584736324	0.03925459189038628	0.129216674418688	LGMN
-1.20802176488478	22.160286553514528	-2.180864314878656	0.03767752866906368	0.12631766565503752	-4.104487739757072	RPAB1	2	-2.1527662376994714	0.03953001769886078	0.12983414701981386	POLR2E
-1.2020268722298937	21.534915678140003	-2.2412805710308144	0.03304642415144227	0.11636544317795608	-3.991141958850059	NDUA5	1	-2.1481664164462515	0.03992456778971399	0.1305783832334336	NDUFA5
-1.181133822790546	25.38092348245379	-2.0981438660068585	0.04495970497811917	0.13989567148981083	-4.256131316978344	HCDH	5	-2.1476960858689496	0.039965107568569726	0.1305783832334336	HADH
-1.140882356337361	22.924133109095955	-2.149725443272691	0.04028482443138571	0.130145107083102	-4.162059753407533	NDUAC	3	-2.147040736988812	0.04002165602486159	0.1305783832334336	NDUFA12
-1.467892397035211	22.57810663081005	-2.178922018618912	0.037835627932744635	0.12631766565503752	-4.108095826431332	NDUBA	1	-2.1409140549171704	0.04055377096108096	0.13202306934025917	NDUFB10
-1.2921209131136813	23.8022524054631	-2.152981783953024	0.04000481101681897	0.130145107083102	-4.15606652704372	ARPC3	2	-2.1378925004941802	0.04081851181829803	0.13207318114384684	ARPC3
-1.0900155794009265	20.76213620759335	-2.2661378082140526	0.03129484529743707	0.11374751413641322	-3.9438896600703672	RASN	1	-2.137865704636047	0.04082086646969035	0.13207318114384684	NRAS
1.3142416981964757	20.221595892710422	2.2193104260833945	0.03497859666343033	0.12079057445922904	-4.0121075644210205	HV335	1	2.1408658895249473	0.040851045376924966	0.13207318114384684	IGHV3-35
1.608329135013694	22.757386356475685	2.0936341983937496	0.04539049439531516	0.1406439218370562	-4.264277889195078	CD5L	4	2.1366638595938587	0.04092660146406079	0.13207318114384684	CD5L
-1.430198691865769	20.768875203940265	-2.1312458950168875	0.04190728873755611	0.13348916541833605	-4.195949018080514	CYRIA	2	-2.1310021341803234	0.04142799035762044	0.13313347602631098	CYRIA
-1.0187119445948554	25.64364577965351	-2.1481931875902287	0.040417188194278635	0.130145107083102	-4.164877615797634	SH3L3	3	-2.130021399110779	0.04151539504859228	0.13313347602631098	SH3BGRL3
1.068438469299231	20.31248688538101	2.2648135637188758	0.031386000836439394	0.11374751413641322	-3.94641594312412	CD158	1	2.1299093208689754	0.04152539407857197	0.13313347602631098	CCDC158
-1.221628154676992	20.210014555960644	-2.2333433749351688	0.03393153333846146	0.11818054599011837	-3.985835212935952	MA1B1	1	-2.131990897726509	0.04163497437303081	0.13319587039683883	MAN1B1
-1.1177731152672052	20.81952418181431	-2.266870116958062	0.031543561645638575	0.11374751413641322	-3.9226143642974516	RPB3	1	-2.1296536414985243	0.04184364159634581	0.1335743029792637	POLR2C
0.7556433220691687	26.944993244944555	2.0156703484213634	0.05343882169583097	0.15715469511163643	-4.403096208767884	CLUS	7	2.1249857622244552	0.04196676725528296	0.13367862500712976	CLU
-1.10957918170185	23.139036062107955	-2.128154401893856	0.04218433354898713	0.13384930881210505	-4.2015981184677	RB27B	3	-2.1232813006286446	0.04212053301486893	0.13374601471430445	RAB27B
-1.106477011753075	24.473209190772526	-2.127963734753421	0.042201473549689415	0.13384930881210505	-4.201946334078249	LYRIC	3	-2.1227462412839997	0.04216890585714876	0.13374601471430445	MTDH
-1.3699154500105983	21.86475430482216	-2.183890632383319	0.03775203612262124	0.12631766565503752	-4.077916195444271	TMM33	1	-2.1209150567985797	0.042632085340599896	0.1346540818706223	TMEM33
-1.3791905364303148	22.270820678385128	-2.1217059956752626	0.04276746780869468	0.13506478081463832	-4.213362491274462	TRA2A	2	-2.1175919429028367	0.04263742240558271	0.1346540818706223	TRA2A
-1.0568781401599203	23.938349988917157	-2.0613419331803144	0.04858372878634806	0.14805515700252048	-4.322241886019009	NDUS2	5	-2.107790740458617	0.043541105265318715	0.1370433909921841	NDUFS2
-1.0169292154761926	25.92546457941583	-1.9806225975057807	0.05744914161177369	0.16423565048781724	-4.464233631036775	ETFA	11	-2.1073791082481224	0.04357942744677031	0.1370433909921841	ETFA
-1.149306218140243	24.776526011859357	-2.136782046162968	0.04141521672435955	0.13249283618745328	-4.185818195059169	FKBP3	2	-2.1041823496663628	0.043878059666575084	0.13768953755243732	FKBP3
-0.9236407410545198	28.10390984910041	-1.9942658404167335	0.055857683113241595	0.1612931397688122	-4.440529068256443	PGAM1	8	-2.102137202329414	0.044070062346204086	0.1379990511603594	PGAM1
-1.356952153996474	22.056464082306924	-2.115750036322317	0.043648241694379725	0.13725978983892176	-4.202448581911101	CSTF1	2	-2.103919987922154	0.04420341189959121	0.13812398052345837	CSTF1
-1.200501702029836	20.278485387795286	-2.202696831361957	0.03625578866956442	0.12432959548402835	-4.043065346512359	PYRD	1	-2.101656548101129	0.0444165207124491	0.13849708357172946	DHODH
-1.1709275967769877	23.59312637188219	-2.043171247109984	0.05046660407697903	0.15253505281344584	-4.3545693232528375	PDC10	5	-2.091804196386155	0.04505158068113661	0.13956093911008843	PDCD10
-1.3921020193047902	24.354060360125008	-2.0543615162670408	0.049299574996431325	0.14992751408379731	-4.334685463342334	NIPS1	4	-2.091746850204272	0.045057081525092114	0.13956093911008843	NIPSNAP1
1.091419901193749	23.02348068967033	2.133261028803115	0.0417275765413472	0.13320379725293988	-4.192263609881406	RALA	2	2.0914843008374198	0.045082273765186455	0.13956093911008843	RALA
-1.180427093989234	24.21561770717686	-2.1786446085014384	0.037858257045407365	0.12631766565503752	-4.108610970562189	HNRH3	1	-2.09093099948653	0.04513540520610438	0.13956093911008843	HNRNPH3
-1.11956922528681	25.050795050369654	-2.0402470237838486	0.05077556178288569	0.15284374809593698	-4.359752234259777	SSRD	5	-2.087867147556982	0.04543062027541272	0.1399158781466028	SSR4
-1.119481797330753	22.932513582457172	-2.089235322244787	0.04581422737479526	0.14106964179155707	-4.272212139340285	GMPPA	3	-2.0877749802712433	0.045439527408910246	0.1399158781466028	GMPPA
-1.0843244302583912	24.334228557772075	-2.001655145255813	0.05501198850097343	0.16005456496936757	-4.427639928198403	PRS7	7	-2.083369745278685	0.04586706032802771	0.1408880371522805	PSMC2
-1.0003529998893939	26.019570884384457	-2.143846059585452	0.04079483122261103	0.13107556640656326	-4.172864358979659	UFM1	2	-2.0825614079130585	0.04594589574248931	0.1408880371522805	UFM1
1.543425002358667	20.11989680712272	2.1001134490754167	0.044772701277935534	0.13960770567255004	-4.252569367199225	VAMP5	1	2.0781584248687133	0.04637741776796686	0.1419168187599483	VAMP5
-1.1099334594931598	24.202460957480767	-2.005841133825981	0.05453791521383065	0.15961789838820137	-4.420322624847975	GMPPB	6	-2.0714166103462794	0.047045107402481974	0.14349328894188515	GMPPB
-0.9138110288664194	22.229341483722997	-2.1556865159630725	0.03977355424996874	0.13005600261383585	-4.151083648136417	THOP1	2	-2.070384447672653	0.04714807617498071	0.14349328894188515	THOP1
-0.986406363345619	26.15586882893318	-1.9707746359424454	0.05862243955618194	0.1666508058919338	-4.481268498010806	KAD2	8	-2.0700262607185795	0.047183855497805266	0.14349328894188515	AK2
0.9463860689596544	28.512065580998968	1.904937215563623	0.0670178843449667	0.18009533283974688	-4.593504979337803	DPYL2	18	2.0682574997536705	0.04736088911045576	0.14373592218737907	DPYSL2
-1.1960424911141807	19.808947726145316	-2.186797378113479	0.03786111358943276	0.12631766565503752	-4.053584045420943	RPAB5	1	-2.0723857047063743	0.04758520562818802	0.1439886195856987	POLR2L
-1.2811344097776534	23.52716266267171	-2.051393909738254	0.04960671874370101	0.15055180760408643	-4.339966305665116	PCOC1	3	-2.0654906710772525	0.047638995248583664	0.1439886195856987	PCOLCE
-1.0703096017818048	25.06188139983803	-1.9856227768121926	0.05686132581650741	0.16287023169922085	-4.455560113212195	NNRE	6	-2.050940694635184	0.049125333750525406	0.14817804751689093	NAXE
0.9458440298185629	24.100697604353485	2.0366215446465756	0.051160926986302827	0.1533790062591391	-4.366170494373606	FA12	4	2.049789126493382	0.049244698922075884	0.14823557027867243	F12
-0.9696394173554097	23.493779147040538	-2.102653018375929	0.04453260000407872	0.13915260635523963	-4.247973060540801	ARP5L	2	-2.039904211819975	0.05027987288378514	0.1510122140937356	ARPC5L
-1.0582107201336477	23.36001027755275	-1.993271202251982	0.055972384783399595	0.1612931397688122	-4.442261305893581	TSNAX	5	-2.039038273920859	0.050371462481875275	0.1510122140937356	TSNAX
-1.0836386427446243	24.290421046579443	-1.9908642166406159	0.056250813878584306	0.16174844924620158	-4.446450592035759	MTAP	5	-2.0371507601843435	0.050571612519808296	0.15104062162659973	MTAP
-1.2257445483935463	23.35833147689714	-2.0249549085995624	0.05241857718371107	0.1553141061655746	-4.386767220057203	PXL2A	3	-2.0360878923414307	0.0506846257245614	0.15104062162659973	PRXL2A
-0.9571085109673554	25.3174745472291	-1.9264518556287324	0.06416618350788182	0.17530059006404683	-4.557145673467737	SPB9	9	-2.036060739251202	0.05068751578267487	0.15104062162659973	SERPINB9
0.8608341656106191	24.130384380889723	1.9629255620445882	0.059572548908257084	0.1686747649164827	-4.4948001481068545	CO8G	6	2.031496746907594	0.0511753528387375	0.15188582332492895	C8G
-0.9149454138617479	25.36414394927041	-1.8768515574266624	0.0709054686817193	0.18680620804203413	-4.640498793468649	TIF1B	15	-2.0295692247086845	0.05138261953785827	0.15188582332492895	TRIM28
-0.9456045124303749	25.614153705136204	-2.015266125886815	0.0534836343986151	0.15715469511163643	-4.403805866241033	APT	4	-2.0291886350208044	0.051423631549396345	0.15188582332492895	APRT
-1.296688276815999	21.77751588940878	-2.0954125316778147	0.04556062009501895	0.1408757248963138	-4.239078359900034	PP2AB	1	-2.031887492706343	0.05144835577514928	0.15188582332492895	PPP2CB
-1.0639930724560713	27.282671654561995	-1.929343898333002	0.0637910128850691	0.17530059006404683	-4.552234518274712	RSSA	9	-2.0286198405033646	0.0514849780012107	0.15188582332492895	RPSA
0.9225732782418703	28.078259251727093	1.9394506331923018	0.062494868122269044	0.17297268742455738	-4.535027822952429	PRELP	7	2.0256228408651027	0.05180927859495886	0.1525380752257952	PRELP
-1.1055631815336042	25.157882058987838	-1.9112021706968327	0.0661763465281834	0.17894377345690365	-4.582949439202752	BGH3	12	-2.0239550070265926	0.051990528744793985	0.1527402250334454	TGFBI
-0.9159701618942684	24.90327610904914	-1.8864923431868192	0.06954957436341587	0.18394110040541994	-4.624427898320476	RTCB	12	-2.023091177254391	0.05208462342141846	0.1527402250334454	RTCB
0.9153680126742181	24.60849654248956	2.0967760868195846	0.04508997782567169	0.140006275685594	-4.25860350116145	RET4	2	2.0212509495185897	0.05228557356416387	0.1530258964907608	RBP4
-1.28606458233833	22.209321250815808	-2.0041141412345165	0.05473306455271566	0.15987246918757658	-4.423342862284668	IMDH1	3	-2.020153370172172	0.052405751575895054	0.15307450756753535	IMPDH1
-1.402395426108928	22.250677901665146	-1.9993732984230925	0.055632807133931345	0.16122605675284415	-4.408609325587847	PLIN2	3	-2.019280062206643	0.05281882540539864	0.1539767730753041	PLIN2
-0.9972477207973647	25.22672606819293	-2.025521963524399	0.052356825265721225	0.1553141061655746	-4.3857681334347	NH2L1	3	-2.0135874641697447	0.053129755876406046	0.15457830548292942	SNU13
-0.9959701980739517	27.60938714734751	-1.9453188059056197	0.061752878409671225	0.17169426975437288	-4.525006079214601	1433T	6	-2.010150604183756	0.05351221778657644	0.15538518249225927	YWHAQ
1.0223400154693678	19.911152006059996	2.1539364677042836	0.04024991537805342	0.130145107083102	-4.132999000551099	PGLT1	1	2.0102119435333403	0.05382431239369622	0.15598496807428042	POGLUT1
-1.4522592945173614	21.76039351386045	-2.0418721482085176	0.050955802848842754	0.1530745459564829	-4.334298631518342	KTAP2	1	-2.0078937286912515	0.05408404324588065	0.15643075895700131	KRTCAP2
-1.0000961790566834	24.796192827326372	-1.8867544272246675	0.06951302973993127	0.18394110040541994	-4.623990128884822	GFPT1	11	-2.0032226474013597	0.05429052453160766	0.15643075895700131	GFPT1
-1.2739407046022535	20.439802647417203	-2.070031106395023	0.04805158815666085	0.14703984947317753	-4.284439004407974	MPPA	1	-2.006012207385824	0.054295655849080963	0.15643075895700131	PMPCA
1.0315114652315103	23.659716800331054	2.043931915445442	0.05038650842110658	0.15253505281344584	-4.353220218586568	NDRG2	2	2.001350384103745	0.05450255586732024	0.15672135714377297	NDRG2
-1.1223213770771885	22.812671295735697	-2.024028348610094	0.05251961702983825	0.1553141061655746	-4.38839927031398	NMT1	2	-1.9981173186268066	0.054870405000715744	0.1574727351282677	NMT1
-1.0556277939508334	24.520057166918676	-1.9995333970011144	0.05525366099809795	0.16044186828131388	-4.431344510729361	DAZP1	3	-1.996428303056158	0.05506343991896625	0.15772047325626382	DAZAP1
-1.0779318395807316	22.230304360154573	-1.9931762729215674	0.05598334282909381	0.1612931397688122	-4.442426598896565	SYAP1	3	-1.9928200777432497	0.055477811608883924	0.15860001075034902	SYAP1
-1.215366637104541	21.756054966751424	-2.0023123929699453	0.05493731489323297	0.16005456496936757	-4.426491779002554	MIC26	2	-1.9898076370238014	0.055825851132568965	0.15870524261757668	APOO
-1.0669762973075692	23.987179195953264	-1.9264942497362376	0.06416067009519495	0.17530059006404683	-4.557073721808437	SCPDL	6	-1.9894627688221336	0.055865816790842064	0.15870524261757668	SCCPDH
-1.0207028106112475	26.27490614605817	-1.909891285899273	0.06635166797272982	0.1789557760286399	-4.585160277305668	TFG	7	-1.9884937774579516	0.05597824408036245	0.15870524261757668	TFG
1.1585002221353626	25.398325094222372	1.9143829166779576	0.06575261527805014	0.17845472534190335	-4.577580230157624	MIME	7	1.9879522536026462	0.05604116060736443	0.15870524261757668	OGN
-0.9241734298380528	24.691769656236012	-1.8906219515186038	0.06897567598394631	0.18368657496265342	-4.617524622823	AIMP1	8	-1.987863198790632	0.056051513292540614	0.15870524261757668	AIMP1
-0.8130931945586184	28.257623295768035	-1.8601490645209393	0.07330860614938133	0.19114089559326264	-4.6681910403668	1433E	9	-1.9819812912714205	0.0567390039484498	0.16034464213347766	YWHAE
-1.4209605627551625	19.869560934852874	-2.0306102740645215	0.05254198449444337	0.1553141061655746	-4.333288488357199	AKTIP	1	-1.9852812425021955	0.05702260090859069	0.16083855752461265	AKTIP
1.140076667895567	22.78716946619768	1.9706932842353935	0.05863221858173584	0.1666508058919338	-4.481408954362835	FABP5	3	1.9773099184533074	0.05729024531216676	0.16101059914582683	FABP5
-0.9725924822235896	24.36408856719043	-2.1096731761400274	0.043874829571811894	0.13767940150135452	-4.235246681542612	SRSF2	1	-1.9763564572203272	0.05740333093710724	0.16101059914582683	SRSF2
-1.0251450849436843	25.85866872611658	-1.9536472494027235	0.060712997728008526	0.16962913164838678	-4.510743444994091	GSTK1	4	-1.9755480313543552	0.05749936729814242	0.16101059914582683	GSTK1
-0.9315830495330601	27.32264605308707	-1.9108295105519653	0.066226146198191	0.17894377345690365	-4.583578056993696	PCBP1	6	-1.975379983720154	0.05751934800338063	0.16101059914582683	PCBP1
-1.1393639055026235	23.65474108780636	-1.9279839407648363	0.06396719517212292	0.17530059006404683	-4.554544641899776	RBBP7	5	-1.9744609127567863	0.0576287319889867	0.16101184476318023	RBBP7
-0.9232574918016496	26.62268954963839	-1.906672380740439	0.0667838845127189	0.179793408578868	-4.590584126518548	ECHM	6	-1.971209699416933	0.05801713707840301	0.16176698879518364	ECHS1
-1.0730660416906659	23.82035863104532	-2.064561024523261	0.04825671788084364	0.14736245666918782	-4.3164930404253505	OSTC	1	-1.9703692668394261	0.05811791004752538	0.16176698879518364	OSTC
1.1093569801612766	22.087761329583877	2.072094311562479	0.04784468175022888	0.14671045565734084	-4.280766494426098	S10AA	1	1.9719712027918956	0.05825165563500943	0.1618344868957593	S100A10
-0.9734322931755095	25.41257436640775	-1.886352626790545	0.06956906300854515	0.18394110040541994	-4.62466125311496	RD23B	7	-1.9656900528494066	0.058681774068933816	0.16272356861891968	RAD23B
0.9960326826175496	24.97193583584498	1.896031814862834	0.06823006378387605	0.18227243888838296	-4.608463694405004	OLFL1	6	1.958801376683848	0.05952056994411058	0.1647404538902536	OLFML1
-1.1925004246859707	22.479854138016456	-1.9453260889392305	0.06175196231375605	0.17169426975437288	-4.524993626946298	KCY	3	-1.9571204252995509	0.05972682942144753	0.16500234371009243	CMPK1
-1.1003410610659508	23.111275364376535	-2.0331659935296336	0.05153062882283541	0.15417463441326063	-4.372280124783005	SPCS3	1	-1.9510181549244532	0.060480845528961304	0.1667736747981433	SPCS3
0.7769847698258445	25.17921650482816	1.8257324855569517	0.07848241897583211	0.1996506286510841	-4.7246468183816885	ADDA	9	1.9491877147382894	0.06070863068855074	0.16685759657913002	ADD1
1.1900009559314064	20.69963893739916	2.009055687491168	0.0541762999938706	0.15887414958519988	-4.41469574465016	S40A1	1	1.948959615173359	0.060737068308235415	0.16685759657913002	SLC40A1
-1.209090292739024	22.17994800426685	-1.9580606179387579	0.06016817023945678	0.1690751438987714	-4.503166860217852	EI2BE	2	-1.9480438452114988	0.06085135589990259	0.16686141747691285	EIF2B5
-1.0074305003729798	24.537677854615744	-1.9235902321136518	0.06453929556664172	0.17567049511509475	-4.561999666907283	SMD1	4	-1.9450258051062081	0.06122933150244507	0.16752909329653767	SNRPD1
-1.013530922573441	23.482783128265456	-1.9005530101247532	0.06761229718384204	0.18118860407345797	-4.600875982794718	TOM1	5	-1.9442919856338063	0.06132154226889505	0.16752909329653767	TOM1
-1.031655144656881	23.181190662271298	-1.9776980316541772	0.057795412142574235	0.16490660066935273	-4.469299132853488	EIF3K	2	-1.9423751504478248	0.06156297931623691	0.1678783827110667	EIF3K
-1.0083844454923856	23.74955268511699	-1.8600249924778631	0.0733267170510013	0.19114089559326264	-4.668396032511021	MPI	7	-1.9359228422998633	0.062381771576553266	0.16979789758774536	MPI
-1.2025945991036302	22.80323291390452	-1.9440170481012289	0.061916810405332035	0.17169426975437288	-4.527231212412793	TAP2	2	-1.9342997883941613	0.06258921938331	0.17004938648627238	TAP2
-1.1008552073715059	21.098628573154034	-1.9540086665471892	0.060668219660180905	0.16962913164838678	-4.510123471234887	KT3K	2	-1.931397428461375	0.06296167377880914	0.17074743824785302	FN3KRP
0.6530487889428258	29.83164422672712	1.7359931064033611	0.09346483301821938	0.2156935354339818	-4.867943018653314	HEMO	13	1.928771292543924	0.06330033808195472	0.17135146462477854	HPX
-1.1347837538608303	21.417939937292896	-1.9673073568150505	0.059802887849824286	0.16900318975533518	-4.442439704907394	CTBL1	2	-1.9326241571819633	0.06349234420789239	0.1715570104922577	CTNNBL1
-1.4608212070977729	22.152331557293838	-1.875858423235129	0.0714291431568551	0.18785102061535913	-4.617970942983565	ADAS	5	-1.9253864413173525	0.06407248851887519	0.17260222869058559	AGPS
-1.1957292666698578	21.26256446706727	-1.9414391997397153	0.06261438365114856	0.1729795496007431	-4.508052134745059	TGT	2	-1.9250773895308837	0.06411273582620533	0.17260222869058559	QTRT1
-0.9387188056683833	25.037493908673994	-1.9333405476336976	0.06327568934478142	0.17448035233505027	-4.545438370035405	RAB2A	3	-1.9201479525417586	0.06442354155151042	0.1731236262056953	RAB2A
-0.8924837862569781	23.850259906865798	-1.835884521443782	0.07692464232106612	0.19738649540023565	-4.708079067667635	RBM39	7	-1.9162199608100006	0.06494087180468695	0.17390093563004014	RBM39
-1.3106412558728842	22.286799188881865	-1.9139987267770022	0.06580367071132431	0.17845472534190335	-4.578229117197184	RS11	2	-1.9158943865260663	0.06498391221398547	0.17390093563004014	RPS11
-0.9254919258013174	24.178857927343643	-1.96967671408697	0.05875453758475994	0.1666779396358449	-4.483163729271575	RBM8A	2	-1.9148077499925358	0.06512774284630085	0.17390093563004014	RBM8A
-0.9836209227958648	26.227477043182677	-1.8531946622536772	0.07432971216830947	0.193074366581303	-4.6796647856672156	TPP1	6	-1.9143875484916002	0.06518343595334386	0.17390093563004014	TPP1
-0.9503382269997793	24.360747017903606	-1.8144219021325436	0.08024974669290647	0.20205983920292292	-4.743020703821494	HNRL1	9	-1.91238467202443	0.0654494627208375	0.17429604666918527	HNRNPUL1
-0.9433148133650455	26.327741273044275	-1.8316048421246467	0.07757807045897754	0.1983743739418145	-4.715072083291585	HCD2	7	-1.9087366105921886	0.06593642373413094	0.17527704007022576	HSD17B10
-1.062441737595627	22.633562960874627	-1.986243565148709	0.056788715724400834	0.16287023169922085	-4.454482129589457	DMA	1	-1.9030592504127022	0.06670050429336044	0.17698984801721138	HLA-DMA
-1.3711457738364459	21.692098408228212	-1.9248751891671578	0.06437152403392471	0.1755371079744294	-4.559820752225633	TSTD1	1	-1.9001589953814557	0.06709377919991476	0.17771434705640504	TSTD1
-0.9824119139384244	22.07917456506232	-2.0285461044953577	0.052383521454320736	0.1553141061655746	-4.357722123487294	RASK	1	-1.8999124183917722	0.0674644722211556	0.17837654730387834	KRAS
0.9106798423638445	20.290829908287694	2.029942100172175	0.05187766794899717	0.15489938025983396	-4.37797329264935	FITM2	1	1.8926187349264485	0.06812563459839875	0.1798030141722024	FITM2
1.181343218189184	20.631375152764598	1.9477510596418726	0.06181828174948593	0.17169426975437288	-4.497323398994684	ADX	1	1.8843178500132225	0.06961681186544852	0.18341113714283944	FDX1
1.6784483048191134	20.425958682241394	1.8722539951497905	0.07156007906852115	0.18786109567189033	-4.648140464965707	DRB3	1	1.8759287937176028	0.07045843662422935	0.18488326452652154	HLA-DRB3
0.8836682988311679	22.756361220844838	2.0207937192297423	0.05287369387966239	0.1559826737607605	-4.394092455101708	APOC1	1	1.8752985356103076	0.07054786277522561	0.18488326452652154	APOC1
-1.0152914658068646	22.34696425400972	-1.8518253192676402	0.07453220768847939	0.19317234821285972	-4.681920076901941	CIAO1	4	-1.875277470798545	0.07055085331052649	0.18488326452652154	CIAO1
-1.4483870054356984	22.229486491904566	-1.8837685184262438	0.06993036551520161	0.18456621469904996	-4.628974846056718	RAB8B	1	-1.870150777350679	0.07128193699655222	0.1864685006741667	RAB8B
-1.0660836899348105	20.51374119667876	-1.961393058455246	0.06012779928667182	0.1690751438987714	-4.474046488927855	SCLY	1	-1.8706978642052001	0.07154490518369334	0.18682574180476813	SCLY
0.8337610395276869	24.177555453455174	1.744663201759472	0.09191868919244627	0.21473990285681788	-4.854348897633848	CD166	11	1.8663243660959716	0.07183183902215694	0.1870579410997203	ALCAM
-1.3060538889497977	21.490813795683604	-1.8953668554177527	0.06832133365640335	0.18227243888838296	-4.609578497839882	RL13A	1	-1.865942283313847	0.07188694894765976	0.1870579410997203	RPL13A
-1.0005346354069502	22.396408951486784	-1.9580332715421862	0.06017153294367643	0.1690751438987714	-4.503213846334931	ATRAP	1	-1.8642019888391081	0.07213842180800079	0.18706504686056982	AGTRAP
-0.7980182799072111	24.69356973790937	-1.724432389859579	0.09556061111875258	0.21829765569322462	-4.885985067208219	DPP3	13	-1.8641716506270256	0.07214281238871773	0.18706504686056982	DPP3
-0.9650680363808988	22.372906402279412	-1.867299096557374	0.07227140258134378	0.18905687259332055	-4.656359886673242	NAKD2	3	-1.8620380899739515	0.07245216085303198	0.18722160368707602	NADK2
-1.0233949443518036	24.338763511814303	-1.8892799063596457	0.06916173101006383	0.18385078854833514	-4.619769328186902	RAB1A	2	-1.861555458971808	0.0725222963355184	0.18722160368707602	RAB1A
-0.8846481384357432	24.372387875033635	-1.821118592715013	0.07919928997858607	0.19978887366603926	-4.732152808450941	PA1B3	5	-1.8608380113671634	0.07262666305390585	0.18722160368707602	PAFAH1B3
-0.9977476653097774	20.76848603295992	-1.9541218937150981	0.060654197221438604	0.16962913164838678	-4.509929223967694	PLVAP	1	-1.8602665984109366	0.07270987856318108	0.18722160368707602	PLVAP
-0.9001190614382644	24.455180034126474	-1.798374475804038	0.08281560424019214	0.20553497610210136	-4.7689358184934765	PRS10	6	-1.8586770435348332	0.07294179859437344	0.18749213621301555	PSMC6
1.1195880378205203	20.083864031803728	1.930784686626492	0.06397852480475734	0.17530059006404683	-4.526103302503769	OTULL	1	1.8576439386321186	0.07343590659137564	0.1884344964271757	OTULINL
-0.8694655352572696	24.384262925604617	-1.7364462516962669	0.09338348219703271	0.2156935354339818	-4.867233858766279	PSD13	11	-1.8508798329616627	0.07408866217345725	0.189419496416375	PSMD13
-0.9967752408438777	23.466550613680084	-1.827450511439656	0.07821691047309247	0.1993182649641908	-4.7218481024608945	GNS	4	-1.8502930346411801	0.07417559538428098	0.189419496416375	GNS
-0.9915398745444364	24.434324586824218	-1.8275700420378318	0.0781984665774334	0.1993182649641908	-4.7216533070419375	NP1L4	4	-1.8500997140594633	0.07420425468544055	0.189419496416375	NAP1L4
-1.0107777332159102	24.09408425542258	-1.7903368318715505	0.08412688067934539	0.20675436416662846	-4.781847782547571	UBA3	6	-1.8486011862304605	0.07442673038739978	0.18965984053892562	UBA3
0.9155620117592633	23.12322466566109	1.8560625798380743	0.07390714500174203	0.19231471886016677	-4.674937174248134	GSTM3	3	1.8453605847503867	0.07490979780471338	0.19048648103118498	GSTM3
-0.8087191399710925	22.82709617677322	-1.7831091701336887	0.08532109367105592	0.20809336047165125	-4.793419596633634	FCHO2	6	-1.8446980874203296	0.07500888495273997	0.19048648103118498	FCHO2
-0.9549214451649704	25.564739327382068	-1.8210330183925305	0.07921263867949865	0.19978887366603926	-4.732291882528459	CNN3	4	-1.8414052229855928	0.07550305580531853	0.19141254970885213	CNN3
-0.9224231797559881	23.13611450897166	-1.8451749939131126	0.07552240920807292	0.19514356784883177	-4.692854683219079	SGT1	3	-1.8361406082604257	0.076298932668606	0.19309901110308164	SUGT1
-0.8026547023888604	24.96027158913983	-1.7339248163278609	0.09383690343981752	0.2156935354339818	-4.871177954615644	OTUB1	8	-1.827760294040432	0.07758064974708695	0.19600718004477694	OTUB1
0.8856104834915826	23.825602405019403	1.7850042141630524	0.08500659051201895	0.20766899301944464	-4.790389120285209	CMA1	5	1.8244570560249156	0.07809089902531671	0.1969596395211913	CMA1
-0.7827390777636261	25.68887909237383	-1.7820912532523323	0.08549043684292677	0.2081628758712451	-4.79504635727842	CNN2	5	-1.818159564322295	0.07907162369903023	0.19909345796791597	CNN2
-1.1247257994654802	23.17874713440083	-1.8025546177179386	0.08214057258317732	0.20484668592313032	-4.762202694972859	FKBP5	3	-1.8148726448477221	0.07958767142874304	0.19977757515584768	FKBP5
-0.8464939371033964	25.30211586220245	-1.7163179633185526	0.0970551956587107	0.22068858335934524	-4.898590920995709	FCL	9	-1.8147075851564707	0.07961366154722212	0.19977757515584768	GFUS
-0.8998702332329245	24.369086179665423	-1.735413425684954	0.0935689874079843	0.2156935354339818	-4.868849987089499	STRAP	7	-1.8081799142739077	0.08064732818651388	0.2020283916265551	STRAP
1.727643601563475	18.943120253949925	1.791018860404458	0.08401492984754712	0.20675436416662846	-4.780753916964873	TLE3	1	1.800895376805841	0.08181434297606226	0.2046050743123858	TLE3
-1.0114141135918793	24.23754008035965	-1.7744465096292636	0.08677140442665698	0.20921392453931323	-4.807240145054855	ARM10	4	-1.799030920767832	0.0821153400835837	0.20501093351948768	ARMC10
-1.1630665006164733	22.017016668607354	-1.8013988113399406	0.08232674657533112	0.20484668592313032	-4.764065628631543	EI2BD	2	-1.7971807307964458	0.08241496622209472	0.20541200687395614	EIF2B4
-0.9357283106947349	22.664855497102472	-1.7383406682053337	0.09304403533101563	0.2156935354339818	-4.864267546021303	MUTA	6	-1.7955431972567237	0.08268093034964498	0.20572797147605268	MMUT
-0.7843428865643922	22.915895809473135	-1.8211521178795937	0.07919406092839042	0.19978887366603926	-4.732098322473837	RAE1L	3	-1.7922146971683657	0.08322379010089558	0.20662003353423525	RAE1
-0.8779601668313433	25.136686771776652	-1.8371913368364043	0.07672605991874253	0.19721933314765472	-4.705941191537156	ELOB	2	-1.789209042012748	0.08371659911223203	0.20662003353423525	ELOB
-0.8125848798363258	23.58751072733133	-1.752106066720659	0.09060872107052229	0.2142079629547886	-4.84263587869749	DPM1	5	-1.7891210050698663	0.08373107104420179	0.20662003353423525	DPM1
-0.8522523849716173	30.56790490420064	-1.774620210993644	0.08674211840639864	0.20921392453931323	-4.806963542511459	PPIA	4	-1.788600547096603	0.08381666988972762	0.20662003353423525	PPIA
0.9010971027019359	19.765007325459635	1.9001299411308574	0.06766989813839566	0.18118860407345797	-4.601586586159336	CAHM5	1	1.7884806683693382	0.08383639668522094	0.20662003353423525	CALHM5
-0.9744544514885796	26.252577882701864	-1.7471369242910335	0.0914815382246416	0.21473990285681788	-4.850460352573154	RCN1	5	-1.7882265445169034	0.08387822741579239	0.20662003353423525	RCN1
-0.9789982792004572	24.249273537712455	-1.7620823142883675	0.0888777160475025	0.21236090331736843	-4.826873748530097	NECP2	4	-1.7851320450369665	0.08438903148690953	0.2075324268513349	NECAP2
-1.0789446482676404	22.772044231870055	-1.796704859010996	0.08308654367098721	0.20569834429768694	-4.771621699995759	SLIRP	2	-1.7841857453208192	0.0845457627099703	0.2075724871849437	SLIRP
-0.9701837370262609	26.11134709656971	-1.725411750458787	0.09538154398793572	0.21822588547084984	-4.884460390977542	CATC	6	-1.7816140521421104	0.08497295063735706	0.20827532511113392	CTSC
-0.8700908514554229	23.252676401561246	-1.7417387254718495	0.09243777606285788	0.215154382710085	-4.858940326246223	PBDC1	5	-1.7803959320695348	0.08517593366922588	0.20829878801581775	PBDC1
-1.2637530150963485	23.420030175383044	-1.7443784714517192	0.09196911942379277	0.21473990285681788	-4.854796194561428	BLMH	4	-1.7784353531397246	0.08550350224574439	0.20829878801581775	BLMH
-1.0097945110880673	22.516068265050926	-1.851173054462417	0.07462883006058382	0.19317234821285972	-4.682993894573226	NDUA2	1	-1.7781949527324126	0.08554374127513192	0.20829878801581775	NDUFA2
-1.140271263608728	21.126997092585494	-1.8224032221487896	0.07899913272910417	0.19978887366603926	-4.730064434221815	MTX2	1	-1.778179940430472	0.08554625461813353	0.20829878801581775	MTX2
-0.9288037720264342	29.32298285841923	-1.7369224604755145	0.09329805541787604	0.2156935354339818	-4.8664884455941335	HSPB1	5	-1.7769512863117394	0.08575216721537114	0.20845674859262917	HSPB1
-0.7856722407485641	25.901883605856046	-1.6293913851013528	0.11433534026110743	0.24814630382660322	-5.03060197392385	AMPB	18	-1.775297105146865	0.0860300592582134	0.20878887944768376	RNPEP
-0.9253745606792556	24.407743863994106	-1.8694646690397518	0.0719597667035077	0.18857541699961772	-4.652769599331589	PSB10	1	-1.7715313893462767	0.08666552753986892	0.20998631099004306	PSMB10
-0.8842156352563002	23.853248617181777	-1.72577911792134	0.09531444726339522	0.21822588547084984	-4.8838882913110595	SKI8	5	-1.764651352437596	0.08783682475758699	0.21076952222789955	SKIC8
-0.9023059485136642	28.347733672218	-1.693259417282916	0.1014101494567148	0.22813424794067652	-4.934151030939138	MDHM	7	-1.763068882391444	0.08810812312582722	0.21076952222789955	MDH2
-0.8287686526250475	25.30493092600091	-1.7039854827036374	0.09936437321009817	0.22524623252227774	-4.9176579191481675	THTR	6	-1.7615880615579353	0.08836263734919032	0.21076952222789955	TST
-0.8299140356610977	23.280855529891674	-1.778171795713104	0.08614516286391166	0.20906822777152945	-4.801303289512999	ARSA	3	-1.761096537498655	0.08844725495300623	0.21076952222789955	ARSA
-0.9663621473309298	20.8928629271158	-1.7876061144452349	0.08457638641464459	0.20696009788219322	-4.786224127743919	NUP88	2	-1.7610773845767234	0.08845055358478053	0.21076952222789955	NUP88
-0.8914323054474131	26.6677024935464	-1.6800989871776157	0.10396839795638027	0.23107562733763917	-4.9542721762928865	GLU2B	8	-1.7606379473754008	0.08852626473123239	0.21076952222789955	PRKCSH
-1.0441362866525274	23.159542161797624	-1.7749035469760261	0.08669436605107174	0.20921392453931323	-4.806512311477409	RL27	2	-1.7600017218542612	0.08863597800235698	0.21076952222789955	RPL27
-1.0448943276837852	22.500882898811536	-1.751431550050137	0.09072678268585768	0.2142079629547886	-4.843699020096446	EIF3H	3	-1.7598932227067139	0.08865469951484016	0.21076952222789955	EIF3H
-0.9246884546097505	26.343912868044736	-1.7200546648461021	0.0963645087350688	0.21979435788646867	-4.892791846472721	ROA3	5	-1.7598011178660613	0.08867059481930174	0.21076952222789955	HNRNPA3
-1.0277592419021246	24.078313137588243	-1.7175132327468015	0.09683381135816321	0.22052445791581698	-4.896737057236917	CATS	5	-1.759120198978636	0.08878818157322343	0.21076952222789955	CTSS
-0.8621301106791144	23.31916397784057	-1.7705245480055787	0.08743488849867458	0.21024234271715822	-4.81347977673423	WDR82	3	-1.758786063149303	0.0888459312017755	0.21076952222789955	WDR82
-1.1255462599073205	21.559084877812705	-1.8017407689172644	0.08227162751399474	0.20484668592313032	-4.763514557801462	ACY1	1	-1.7577360268015891	0.08902761892006777	0.21076952222789955	ACY1
0.8147003699508133	25.7529319125946	1.7457131065134435	0.09173293673600504	0.21473990285681788	-4.852699046712259	PARVA	4	1.7573680313247517	0.08909136752513114	0.21076952222789955	PARVA
-0.8361446582097614	22.456502178837514	-1.8110762066407093	0.08077901203838748	0.20235827083514693	-4.74843860048265	ETFD	2	-1.7572540629304687	0.08911111833523755	0.21076952222789955	ETFDH
-0.9765445182543928	24.79383835832473	-1.834393453183151	0.07715176254186656	0.19762617857344678	-4.710516923694641	ABRAL	1	-1.7564492396691609	0.08925070033135711	0.21076952222789955	ABRACL
-0.9113797658834635	27.27621326070449	-1.7924475373065207	0.08378083301342217	0.20675436416662846	-4.778461481144047	COTL1	2	-1.756335466347509	0.08927044716824432	0.21076952222789955	COTL1
-0.8503761763086111	24.977617360588148	-1.6704851173103876	0.10587119666025954	0.23285361408313035	-4.968890371385873	AL1B1	8	-1.7533866031888914	0.08978355173816226	0.2116428859154766	ALDH1B1
0.990441816079386	20.818206790235948	1.8237682913119397	0.0787869174450315	0.19978887366603926	-4.72784403054555	GLPC	1	1.7508685497108414	0.09022366734926099	0.21234168844300594	GYPC
-0.8829714783083809	22.355707288709883	-1.7911834535294013	0.08398793192645362	0.20675436416662846	-4.780489886492724	CIA2B	2	-1.7498989668433886	0.09039362068569866	0.2124034521040741	CIAO2B
0.9148076980611393	21.24140588329548	1.843264711234091	0.07580892443466633	0.19520137685441957	-4.695989961707001	UAP1	1	1.747399767818691	0.09083294090946825	0.21293264563615769	UAP1
-0.8363195358236482	24.057509592267674	-1.6901260688996065	0.10201440052197512	0.22914480846729368	-4.938953180186075	DCPS	6	-1.7469796468635033	0.0909069684684814	0.21293264563615769	DCPS
1.3012643254803393	21.283031756294097	1.77258159030609	0.08748243624563755	0.21024234271715822	-4.785179837711333	RT14	1	1.7478338034099052	0.09111139113487345	0.21307379129326418	MRPS14
-0.831088729165053	23.084176468595103	-1.7596705150204954	0.08929360056477091	0.212521645144495	-4.830690833368499	PAIP1	3	-1.7442781905629288	0.09138419812001479	0.21337416243504245	PAIP1
-1.0452988968280366	20.984900876800012	-1.8146583967164829	0.08060367829985857	0.20226186167604576	-4.717941365165536	TYOBP	1	-1.7444338239491004	0.0917118048420549	0.21372275885642494	TYROBP
1.3574789721873302	21.081542136266297	1.753678463259243	0.09033400773577244	0.2142079629547886	-4.840156275189459	HV64D	1	1.7418064385831946	0.0918227008618605	0.21372275885642494	IGHV3-64D
-0.9283223752082428	22.743760710793943	-1.767773109740002	0.08790292324230879	0.21056810462258088	-4.817850634207966	EPCR	2	-1.7372235357533614	0.09264043372356018	0.21478462499770978	PROCR
-1.0738409538461262	25.0764640319412	-1.6950328102319843	0.10106949198187731	0.22771449565429064	-4.931429951900903	RL7A	5	-1.736951557772479	0.09268915558258714	0.21478462499770978	RPL7A
-0.7872300475058225	25.319044003302544	-1.7002152804993123	0.1000794732423575	0.22651984908453962	-4.923464820363404	MARE1	5	-1.7360909228729349	0.09284347126714876	0.21478462499770978	MAPRE1
-0.9490119033731261	21.00798261670382	-1.7617280551805026	0.08893870037445945	0.21236090331736843	-4.8274346845112355	CSN7B	2	-1.735070764503324	0.09302667079946529	0.21478462499770978	COPS7B
-1.0884408090683095	22.936115546318423	-1.742156380707398	0.09236349187359508	0.215154382710085	-4.858284983982467	CNPY3	2	-1.734551403011332	0.09312005450856543	0.21478462499770978	CNPY3
-1.0955362744143642	20.914158005527817	-1.7805713395625733	0.08574382619435333	0.20843647222903655	-4.797474005845597	CLN6	1	-1.7343802714413943	0.09315084209981866	0.21478462499770978	CLN6
-1.0032050576237346	21.470432089657255	-1.81507421133848	0.08053808114356097	0.20226186167604576	-4.717270770451932	AP4A	1	-1.735220705075507	0.09335561900066103	0.21492150293298598	NUDT2
-0.940967911952832	22.91841758515501	-1.7383872966267535	0.09343505748154951	0.2156935354339818	-4.838908590275153	KSYK	3	-1.7331721080583926	0.09372449391305923	0.2153048253547448	SYK
0.9941214979283295	21.163776165480634	1.7979680229454735	0.08288149239299893	0.20553497610210136	-4.769589852472819	RBM26	1	1.7300544796540116	0.09393193252367998	0.2153048253547448	RBM26
-0.8446219508525559	24.742865849794214	-1.6738997666950395	0.10519205470043556	0.23251786193043134	-4.963706096215408	EIF3F	6	-1.7299043349975924	0.09395914232328172	0.2153048253547448	EIF3F
-0.9810836430444176	22.60173263002806	-1.6879377647083167	0.1024381927262492	0.2297475703329231	-4.942302689854913	TIM44	5	-1.7283546211423093	0.09424037567311411	0.21561497715923014	TIMM44
-0.9542231090655875	26.290988435770878	-1.8054663082106264	0.08167315964432831	0.20425199653860784	-4.757505457573286	ROA1	1	-1.7270668730583825	0.09447460797954182	0.2156252390738836	HNRNPA1
-0.804010789114276	24.09733004042076	-1.7451509122428843	0.0918323623547304	0.21473990285681788	-4.853582593702081	PFD6	3	-1.7267262838220194	0.09453664067650647	0.2156252390738836	PFDN6
0.7772197860044301	21.387431387753754	1.7898155277074062	0.08421253533715178	0.20675436416662846	-4.7826836501800045	NUD19	2	1.7242208741537537	0.0949940144444091	0.21633459683950174	NUDT19
0.8651913656293075	20.73998321928584	1.8461568936960624	0.07576255544635485	0.19520137685441957	-4.66680690594737	TCRG1	1	1.7190140890217729	0.09630758591051765	0.2185764200390175	TCERG1
-0.9351250092438157	25.541821785508436	-1.6421299696099325	0.11165343822962773	0.2437574323536038	-5.011606641729939	NAGK	8	-1.7166358990399377	0.09639005305345914	0.2185764200390175	NAGK
-1.0233939829377938	21.36939554543899	-1.7303380129847674	0.09448511044343427	0.21684626278788177	-4.876780619450206	DFFA	2	-1.716463007201124	0.09642207433385616	0.2185764200390175	DFFA
-0.9985555022167247	22.291386272614382	-1.7760006647095659	0.0865096729420343	0.20921392453931323	-4.8047645418542855	RIDA	1	-1.7124584794689635	0.09716625800322137	0.21992607860453475	RIDA
-0.8176042599134838	22.04534093193935	-1.7608285593821873	0.08909370468866619	0.21238789601588487	-4.828858548760046	MTND	2	-1.7095758289946914	0.09770493840752151	0.2206010049189445	ADI1
-0.9392698575374645	23.29492353213197	-1.734110205065126	0.09380350236084137	0.2156935354339818	-4.870888120891713	RNT2	2	-1.708651950192422	0.09787811316278767	0.2206010049189445	RNASET2
-0.8670615316068044	22.102838574447723	-1.7476808133876278	0.09138565975454778	0.21473990285681788	-4.849604801675723	GTPB1	2	-1.7084701606217871	0.09791221869203491	0.2206010049189445	GTPBP1
-0.7494406487692586	25.396872638477056	-1.608545183623123	0.11883926425748909	0.25529714036710593	-5.061424378343759	TWF2	9	-1.706521516214169	0.09827843067178779	0.22108907234840544	TWF2
-0.8237819591595752	23.751289567798725	-1.6491728778949017	0.11019325170186325	0.2412824089116354	-5.001052472418609	DPP4	6	-1.7045031949298537	0.09865894814454931	0.22160778929733113	DPP4
0.8991832416679806	20.000621459058422	1.7881712341475624	0.08448319393461705	0.20696009788219322	-4.785318879266523	CDN1B	1	1.6984988823158265	0.0997982642345598	0.22382675954276085	CDKN1B
1.052958300008644	19.83039256527709	1.7464429499023724	0.09160399787393823	0.21473990285681788	-4.851551682834631	NOP2	1	1.6974919159049047	0.09999041119374659	0.223917920824784	NOP2
-0.911791228845555	23.44097735999363	-1.6728965007149628	0.10539121603594005	0.23251786193043134	-4.9652301931353975	ACL6A	4	-1.693766904100905	0.10070390495622683	0.2250194809246267	ACTL6A
-0.9121793917648873	24.909492358544874	-1.67243316910535	0.10548329973897017	0.23251786193043134	-4.965933805809407	LYPA1	4	-1.6933355384592228	0.100786804040665	0.2250194809246267	LYPLA1
-0.92471508423559	24.148654272462956	-1.7686873637551208	0.08774716799543333	0.2105362245085235	-4.8163988741350945	MYDGF	1	-1.6893766709523153	0.10155028339305691	0.226382079720872	MYDGF
-1.2477830452428549	23.175200000929294	-1.652174387060841	0.10957580531537858	0.24028640987556313	-4.996543323831296	STING	4	-1.6856571447851425	0.10227200763505902	0.2276476314527368	STING1
-0.8690759764913558	26.037959634153633	-1.6659480938320266	0.10677923323929753	0.23450179305747662	-4.975765355916824	VDAC3	4	-1.6842848201153084	0.10253936961413117	0.22789953126268553	VDAC3
-0.7779492743693446	23.518165113149603	-1.6279291284702413	0.11464658560087798	0.2484569699678851	-5.0327746653700025	PPME1	6	-1.6832467438594276	0.1027419998050329	0.22800702058834627	PPME1
-0.7267277451216891	24.474601256856193	-1.6241363462528418	0.1154571647367276	0.2498472759602978	-5.038402686045954	UCHL3	6	-1.6804856376152075	0.10328259081122898	0.22886307229234845	UCHL3
-0.8681443037227652	22.907400650116596	-1.677022673794131	0.10457413053746632	0.2320729203218847	-4.9589572240578095	SC11A	3	-1.6724634252550297	0.10486673551930398	0.2320255016430109	SEC11A
-0.8120412057427124	22.53504753725422	-1.683406405701466	0.10332043946645772	0.23102512788415205	-4.949227396068873	SPT5H	3	-1.6711685777758698	0.10512431883275306	0.2322477477351405	SUPT5H
-0.8224742695536271	25.31606750135409	-1.6154012884793103	0.11734205618997318	0.25281568374457775	-5.05132330791327	CDC37	6	-1.6693176169942046	0.10549344538451072	0.23271539146015946	CDC37
0.6298527426737692	27.97487061290484	1.5558269589605007	0.13088568137576714	0.271388049292088	-5.137901544384899	VTDB	9	1.6677567140635605	0.10580556648866286	0.23305607640870898	GC
-0.8798206801121431	26.11747855673778	-1.7514587756636677	0.0907220148243506	0.2142079629547886	-4.843656114684444	SRSF3	1	-1.6633753668344369	0.10668578275341489	0.23464521861539764	SRSF3
-0.8935075431790338	20.828564197728735	-1.7588306447915232	0.08983628321397016	0.2134694961258005	-4.806885598549483	PSMG1	1	-1.6604614298944609	0.10763491639669086	0.23627155508948547	PSMG1
-0.9790029986141917	24.55133903356125	-1.6066786117394272	0.11924960056453317	0.25543610091939134	-5.064168245666643	SYTC	6	-1.6581430252155758	0.10774494460778972	0.23627155508948547	TARS1
-0.9089608603276567	22.166053772648947	-1.676042614916196	0.10476772528777464	0.23215396997800736	-4.960448332355514	LC7L2	2	-1.6516090977461175	0.10907984825105133	0.23884446772600573	LUC7L2
-1.114440926995531	19.379755846989816	-1.6816181071151184	0.10367036497662	0.23107562733763917	-4.951956073780343	SH21A	1	-1.6498624425888342	0.10943901471834684	0.23927642567117843	SH2D1A
-0.855622590928899	24.89554957004317	-1.5810455130278909	0.12500384099469847	0.26356016689039136	-5.10158187768791	CK054	7	-1.6456274254062455	0.11031394506886871	0.2408331031193323	C11orf54
-0.8142752897076555	22.225332928477304	-1.6802102684642142	0.1039465415928001	0.23107562733763917	-4.954102570679765	MGMT	2	-1.638688624292137	0.11176000425592499	0.24346110930775294	MGMT
-0.8767616020380373	23.875952901847544	-1.5863953478329695	0.12378439867652305	0.2624868597473473	-5.0938145749365225	BUB3	6	-1.638272827785443	0.11184715373475254	0.24346110930775294	BUB3
-0.9373946530923156	24.205810773540417	-1.6113618598467505	0.11822227088343683	0.25434136297775783	-5.057278873121746	TXTP	4	-1.6346385623432418	0.11261128286793802	0.2447639354100182	SLC25A1
-0.7985944844597483	23.323939971656678	-1.6720413593416115	0.10556122148533113	0.23251786193043134	-4.966528682135619	PFD2	2	-1.6282781070241896	0.11395901479039056	0.24705918771999205	PFDN2
-0.6456482604423321	24.55753256173722	-1.5243992525774528	0.13853017969094517	0.2828005601978135	-5.182478549661495	PSD12	9	-1.6280781441242922	0.11400160082884614	0.24705918771999205	PSMD12
-0.9139957580991798	20.20418808339351	-1.6964778355463686	0.10079262248170967	0.22743739851598	-4.9292110144921795	PDK3	1	-1.626973859644275	0.11423701710149663	0.24720689791509812	PDK3
-0.8928705106410391	23.561444673306347	-1.6985964267057354	0.10038784789772173	0.2268703963193161	-4.925955007028911	ATP5L	1	-1.6236330210021288	0.11495168097002244	0.24838974338259237	ATP5MG
1.2162343011361507	19.94912350222782	1.635553857372232	0.11303133156717407	0.24603874529644074	-5.021427869587759	PP4R2	1	1.6198707646255663	0.1157609129714991	0.249773181564782	PPP4R2
-0.9525379353326677	21.95233519110126	-1.6295455425226424	0.11430256829919613	0.24814630382660322	-5.030372825957508	STABP	2	-1.6151264445818094	0.11678808053991871	0.25127851709542737	STAMBP
0.8517289364162473	21.670916259997604	1.6456011983970615	0.11093175970650376	0.2425401491807878	-5.006409443753355	LRC57	2	1.6150780028456362	0.11679860706668375	0.25127851709542737	LRRC57
0.830487965048281	23.136339361563685	1.7080383260009557	0.0986004596517486	0.2238578792093463	-4.9114041213826125	TYB4	1	1.6141068466798227	0.11700980727719648	0.25136699877281454	TMSB4X
-0.8342804018339685	24.292960509649777	-1.617367439184458	0.11691558575539204	0.25261602851005405	-5.048420047588177	TX1B3	3	-1.6126205189232987	0.11733365336112206	0.25144484884735735	TAX1BP3
-0.9325099002420671	20.37568939151272	-1.6885006035923333	0.10273210845943162	0.230057661065212	-4.91580064755571	KGD4	1	-1.614038928246142	0.11738629614660119	0.25144484884735735	KGD4
-0.819870970103441	26.29172949871846	-1.5185003077353851	0.14000469675975258	0.28385040028932007	-5.190760279494708	IDHP	11	-1.6103507971187212	0.11782961393259471	0.2520291887009768	IDH2
-0.6939520369861718	27.159702189710895	-1.6036048434409438	0.11992786874639291	0.25651720695682884	-5.068680956665547	1433B	4	-1.6087077109877488	0.11818972464756201	0.25243412287441713	YWHAB
-1.0610421549057172	21.428496066720967	-1.6085333313242272	0.11924795656550691	0.25543610091939134	-5.035280336077681	RM44	2	-1.602514727886517	0.11991705276192831	0.25575382970004334	MRPL44
-0.8252525770934156	24.52392514728342	-1.5361634995979812	0.13562720045382592	0.27802635543793996	-5.165881625722696	MNDA	7	-1.599187433441181	0.12029414739508772	0.25618840036014356	MNDA
-0.9147524718665672	23.777113157558023	-1.592945860817618	0.12230461351112731	0.2608459145302254	-5.084274373186071	FBRL	3	-1.5977096236093347	0.12062355927829355	0.25643135930698413	FBL
0.7292992049720617	26.701785418560164	1.5876180940496856	0.12350706336058415	0.26227505696399905	-5.092036237829003	FKB1A	4	1.5971198615138602	0.1207552273867801	0.25643135930698413	FKBP1A
0.8087008862329803	20.804857043081338	1.6805389121607013	0.10388201629970623	0.23107562733763917	-4.953601626271356	SH3L2	1	1.5855261737927473	0.12336766867752894	0.26160317690873425	SH3BGRL2
-0.7609753855030021	26.01331406529509	-1.5945947247423315	0.1219344323603101	0.260432212468986	-5.081867822716147	TEBP	3	-1.5818144357621085	0.12421378036021596	0.2630200105621765	PTGES3
-0.9025488643838919	24.885182437649416	-1.520411012257052	0.13952570450074933	0.2832678451265213	-5.188080740741045	PON2	7	-1.5794143822713524	0.1247634141552005	0.2638059028918259	PON2
-0.8077999392586577	24.49752676218298	-1.5821705603701512	0.12474658124963602	0.2635276152616357	-5.099950258009185	ECI1	3	-1.5765310939212505	0.12542634609620962	0.26482877075742545	ECI1
-0.8126082472962572	25.711872924952228	-1.5115932862722654	0.14174733846082332	0.28503750509536985	-5.200422839712351	ECH1	7	-1.5735837847373793	0.12610697603074006	0.2658860350548271	ECH1
-0.628420005151952	25.553174107508507	-1.5149753692529615	0.14089185694647402	0.2840902654391386	-5.195696130346755	CNPY2	6	-1.5689776960573947	0.1271767221790619	0.26775953757927845	CNPY2
0.8115273245218653	22.894825034240696	1.569189632600488	0.12774145155693167	0.2678040643987873	-5.1187173288367225	TM119	3	1.5648306135090773	0.1281462018005949	0.2694169079107813	TMEM119
0.8230022528100278	21.672108550552085	1.5912293123819552	0.12269097292895445	0.2612928789466782	-5.086777517064807	OPLA	2	1.5616145093274907	0.1289021920385135	0.2706213633990383	OPLAH
-0.6718502426441155	25.87393003565745	-1.4319859875520093	0.16312336139802874	0.3118969316252089	-5.309080409968071	VATA	16	-1.558860506788439	0.12955244878632582	0.271122079585315	ATP6V1A
1.0785157997653592	21.608068370946906	1.5563157616087167	0.13076956177969032	0.271388049292088	-5.137202207525021	BST1	2	1.5588433200050815	0.12955651520260889	0.271122079585315	BST1
0.8521283207902961	25.13568469142991	1.5572520032821726	0.13054738397822674	0.271388049292088	-5.135862200384937	FABP4	3	1.5579831287442956	0.12976017068238935	0.271122079585315	FABP4
1.0182571425672897	20.402768958306616	1.560156480499719	0.12986009064018658	0.27109211012174544	-5.131700845816924	IRAG1	2	1.557500936479578	0.1298744467837639	0.271122079585315	IRAG1
-0.8112355007399294	23.223141658288064	-1.5206389728170924	0.13946864618106006	0.2832678451265213	-5.187760863081828	NCF1	5	-1.5556414145646653	0.13031590892839248	0.2716599624769592	NCF1
0.7608793732449755	23.24699082970324	1.540675680966013	0.13452697785617804	0.27650905675446374	-5.159487418059058	RAB23	4	1.554526706276825	0.13058113364925833	0.2718294584980335	RAB23
0.6936495574745827	21.74911215065407	1.5742514956217186	0.12656667578174283	0.26609608364924026	-5.111414494936851	KAP3	3	1.552190198212517	0.1311384912215007	0.2726057524970155	PRKAR2B
-0.8955555369654853	22.77008512491721	-1.5261100285457305	0.13810491493311705	0.28232235722150345	-5.1800716716169575	FACE1	4	-1.5485288186871609	0.13201578418875612	0.27384688657788336	ZMPSTE24
-0.9151916431108802	25.08888964313895	-1.5410361230728347	0.13443940431447912	0.27650905675446374	-5.158975956784774	EPCAM	3	-1.5481529713658855	0.13210610969555536	0.27384688657788336	EPCAM
0.9707558387129325	21.02218594215244	1.5877407330230748	0.12347927541194245	0.26227505696399905	-5.091857811439974	S39A8	1	1.5455346233357836	0.1327367609115102	0.27455599251030877	SLC39A8
1.817259189300028	23.615824784723156	1.515532705586564	0.14075128360664818	0.2840902654391386	-5.194916355767246	DRB4	2	1.545190978461289	0.13281971220897887	0.27455599251030877	HLA-DRB4
-0.7380959677002679	25.84106317481049	-1.4698331140677754	0.1526603364673446	0.299644060157683	-5.258047012033263	DBNL	8	-1.5436439448566066	0.13319366789302006	0.2749444708741392	DBNL
0.7771903495219412	20.253930078231946	1.6389636309233244	0.11231512886882547	0.24484035467274934	-5.0163395083209465	SDC2	1	1.5426426524536359	0.13343616074638381	0.27506087250091393	SDC2
1.098439872905729	22.434669827534343	1.5610074279634818	0.12965929038977056	0.27105577255456986	-5.130480433782505	CYTC	1	1.5394482497460116	0.13421218073565236	0.27611364430736063	CST3
-0.8993630090827054	25.67709128547259	-1.4752253047152741	0.15121439705110362	0.29760894732291454	-5.250683594631505	ERP44	8	-1.539003528448228	0.13432050761636827	0.27611364430736063	ERP44
-0.7748907856301379	26.102420489022954	-1.4482719084864597	0.15855313693666637	0.3083441268320959	-5.287260097723893	UGPA	11	-1.5367506808896987	0.13487035642224612	0.2768588705445552	UGP2
0.8453460472959442	22.775317658885083	1.5150326016497149	0.14087741635142104	0.2840902654391386	-5.195616067111028	PGDH	4	1.5350506003282938	0.13528650120061456	0.27732794559571194	HPGD
-0.8490077265957225	19.887310680899507	-1.6184905248359478	0.11707847058821855	0.25261602851005405	-5.020660567574599	RIR1	1	-1.5356151311457786	0.13550961612484047	0.2774005715131776	RRM1
-1.0675305717440544	23.647688338297638	-1.5556827935329671	0.1309199452944917	0.271388049292088	-5.138107768811453	RL21	1	-1.5309903600780237	0.13628458214583353	0.2785266847391743	RPL21
0.7116300761232779	25.30885208039207	1.5818925947889935	0.12481010195070705	0.2635276152616357	-5.1003534722288935	HINT1	2	1.5303739942845291	0.13643661688170647	0.2785266847391743	HINT1
-0.7802799775087621	25.33591253402419	-1.5092647488317688	0.14233877107129397	0.2854500727861228	-5.203671953222397	OSTF1	4	-1.5253979687418675	0.13766906170350304	0.28065499751417583	OSTF1
-1.0098545081127526	20.001758956582503	-1.5567503374874225	0.1306663949698899	0.271388049292088	-5.13658029938709	FAH2A	1	-1.5243308238619149	0.13793453940844858	0.28068859284885905	FAHD2A
-0.8362803176643467	24.096364539500655	-1.5227919487808264	0.13893069120721438	0.283076131884286	-5.18473778103564	EWS	3	-1.5238055605942047	0.1380653633295809	0.28068859284885905	EWSR1
-0.9083437370148708	23.96267565299823	-1.4792483899355462	0.1501427668843041	0.29667247253342444	-5.245174828411619	AHSA1	5	-1.5154322548470536	0.14016444463431044	0.2843935071677854	AHSA1
0.6498091841586344	22.85040052072392	1.58433593542409	0.1242526586331622	0.2631023344696472	-5.096807169683981	SODC	2	1.515003670357432	0.14027257559222972	0.2843935071677854	SOD1
-0.8922266453149277	21.807410129863538	-1.5266707290333341	0.13796576685326645	0.28232235722150345	-5.179282331542406	PLRG1	2	-1.513140322076081	0.14074347834686068	0.2849573438310412	PLRG1
-1.023630320032531	19.81508102193779	-1.547347067812563	0.13331949114285255	0.2748203736529094	-5.123483073128491	YJ005	1	-1.5112094124336355	0.1415934502635083	0.28624364080766224	NA
-0.851318519931926	23.28651268805905	-1.505798778042866	0.14322279970873697	0.2868337370860613	-5.208500334494216	DYLT1	3	-1.5091109849378839	0.14176613333640647	0.28624364080766224	DYNLT1
-0.7850916554347975	24.050224860533497	-1.438910783871804	0.16116745696964668	0.30980042274591574	-5.299828268301553	NDUA9	8	-1.5063634087289213	0.14246690752025667	0.2872661518621274	NDUFA9
0.7198654342705595	25.581144217323047	1.548623006256237	0.13260683803573364	0.27373310980002	-5.148187014631422	CHSP1	2	1.5037288460841791	0.1431414789532444	0.28803835582951753	CARHSP1
0.9582756869384532	23.225129762583645	1.4913307149412833	0.1469610467283523	0.2915102402068293	-5.2285539622674335	OLFL3	3	1.5033462998846137	0.14323964244566673	0.28803835582951753	OLFML3
-0.7727074879228191	22.95798886769126	-1.5039753903685196	0.14368965071686363	0.28737930143372725	-5.211036692750182	STAM1	3	-1.4991958031763966	0.14430817467565796	0.28979277468834574	STAM
-0.7775830020212346	24.502991988279167	-1.501838290987037	0.1442383872818299	0.2880869410845197	-5.214006117135636	QCR7	3	-1.497770058894498	0.1446767059953034	0.2901386315618161	UQCRB
-0.8017463417133186	22.268873933602567	-1.4960428242350365	0.14573499312166088	0.29029153616417086	-5.222040709325902	DHB8	3	-1.495009482515187	0.14539242291759524	0.29117886324147124	HSD17B8
0.7852747630175365	20.99941960259928	1.5749305012848052	0.1264097658701195	0.26609608364924026	-5.110433391803561	3HAO	1	1.494066092759417	0.1456376616464355	0.291275323292871	HAAO
-0.8302578767117907	20.15975515247011	-1.5734774941450296	0.12715198235053599	0.26694691749160826	-5.08616074582376	RIC8A	1	-1.494229022259508	0.14595520671502854	0.29151593989839486	RIC8A
-0.6590324322817231	22.416848529965257	-1.5493626735637007	0.132429271333282	0.27373310980002	-5.147132793366278	ATAD1	2	-1.4887055776015055	0.14703747636589576	0.2931853822307622	ATAD1
-0.7850392381778981	24.214901548569213	-1.4906618551799786	0.14713575046975283	0.2915102402068293	-5.2294770719364525	FIS1	3	-1.488132401389134	0.14718778999676965	0.2931853822307622	FIS1
-0.72227837521719	23.73784356706322	-1.496288089598921	0.1456714035683199	0.29029153616417086	-5.221701217281085	UBXN4	3	-1.4854815279440112	0.14788457930567078	0.2938473304242237	UBXN4
-0.8886762138060966	26.62803776339583	-1.4776685170207131	0.1505628681751881	0.29710536603862214	-5.247339654079939	COX2	3	-1.4853556363328868	0.14791773601868904	0.2938473304242237	MT-CO2
-0.8964347678653759	22.50912275878127	-1.4739012832202731	0.1515684169930835	0.29789643659012954	-5.25249376795125	PURB	3	-1.4823207679909962	0.14871885217811412	0.2950422329117486	PURB
-0.8126323539501747	22.76221235325765	-1.5487827331133712	0.1325684771007204	0.27373310980002	-5.14795939737869	AL3A1	1	-1.480059357415194	0.14931805842932871	0.29583390128491666	ALDH3A1
-0.7770410954818807	23.420581603592332	-1.412752097419602	0.1686549673736762	0.3171400022624598	-5.334576938921679	PLGT3	8	-1.4785638122866003	0.14971539556819696	0.2962240356757632	POGLUT3
-0.7608461847495924	23.497811138737944	-1.5628564984673428	0.12922383610776833	0.2705280874890674	-5.127826617147161	T179B	1	-1.4771973028051275	0.15007919099405198	0.2965468506540225	TMEM179B
-0.7302915221139408	26.006361114507623	-1.3813266877087795	0.17801067424306535	0.32928632857478174	-5.37559276160162	SEPT9	13	-1.4754612818655541	0.15054237978810048	0.2970649363508845	SEPTIN9
-0.9463591291761482	21.703966356728763	-1.5098825505032274	0.14218165941193767	0.2854500727861228	-5.202810319259129	PGRP1	1	-1.4734986797669318	0.1510674010033127	0.29757623655379706	PGLYRP1
-0.8134708969093545	19.87890234346707	-1.5399643243099144	0.13469994645684297	0.27650905675446374	-5.1604965264705935	SHC1	1	-1.472988339335309	0.15120416349925683	0.29757623655379706	SHC1
-0.8846191787371254	22.016448965290692	-1.5123866801530437	0.14154627674486978	0.2850209768786342	-5.199314814622291	SPB10	1	-1.4650752806364615	0.15333743400258087	0.3013733077869874	SERPINB10
-0.9737758532746739	22.885004874485578	-1.465042338107995	0.15395428470774541	0.30098469946831713	-5.264569860020824	NDUA8	2	-1.4640877750768473	0.15360533410385985	0.30147163316686304	NDUFA8
-0.7862754453387453	24.104930786525216	-1.4454466552502598	0.15933856968492094	0.309231906663111	-5.291060623310315	VAPB	4	-1.4633879824669698	0.15379540690650523	0.30147163316686304	VAPB
-0.9652387803233751	29.725431230667002	-1.4221555563147135	0.16593229375129315	0.3152287020108114	-5.3221487861906915	S10A6	5	-1.458092640801072	0.15523978583628	0.3038998721404263	S100A6
-0.7345318409233137	21.60336096868454	-1.491238316754822	0.14698517084464888	0.2915102402068293	-5.2286815041831	CHP1	2	-1.4567537576884526	0.15560669380658973	0.3042152029710842	CHP1
-1.0232448045840208	21.145062757611935	-1.455029581168133	0.15708831049640984	0.3063014814164825	-5.2511381060579945	OXSM	2	-1.4552300082345493	0.15638276350842348	0.3053285660045573	OXSM
-0.6180954206728728	24.776804260570135	-1.358171240053591	0.18516122151896802	0.3403834395585009	-5.405301439610509	PEPD	10	-1.451644328329504	0.15701324191140253	0.30615510757922554	PEPD
-1.0402747013482454	21.959385059504765	-1.4663337928950668	0.15360461179013704	0.30069882943817555	-5.262813277784066	SPTC1	1	-1.4470355050309778	0.158290650352706	0.30823923744571735	SPTLC1
-1.1297631794309098	22.151601958077393	-1.4337801776979509	0.16261479193225128	0.31173107973523656	-5.306686894314291	HDAC1	2	-1.4447070495790362	0.1589391553927334	0.30909483114534203	HDAC1
-0.6991609810054378	24.54554138354292	-1.4838849590786136	0.14891530129919411	0.2946409843644028	-5.238810192653267	RB11B	2	-1.4429752631524375	0.1594228489226292	0.30962808240163725	RAB11B
0.5946493098729277	22.26936936620234	1.5164260083175884	0.14052620867070215	0.2840902654391386	-5.193666022372027	C4BPB	2	1.4408679879287742	0.16001299481870968	0.3103664125223791	C4BPB
-0.7243038676771505	22.832945836194305	-1.42570972650529	0.16491233676140615	0.31369425190908407	-5.317432888313451	GNL1	4	-1.440048885022468	0.1602428538053443	0.3104048989833537	GNL1
-0.7085668027652723	22.967103536910596	-1.4388361145949893	0.16118844728796292	0.30980042274591574	-5.299928237524919	UBXN1	3	-1.4303810608048764	0.1629757208972212	0.31528549147394364	UBXN1
0.772315593171367	22.155019660636224	1.444209417463315	0.15968350231421483	0.309231906663111	-5.292722950189807	STA10	2	1.4214812195304878	0.16552402180666342	0.31938512578152056	STARD10
-0.6887450283553527	20.13631566693614	-1.5223209973711331	0.13904822175100923	0.283076131884286	-5.185399371349776	FAK2	1	-1.4214706462569173	0.1655270678948882	0.31938512578152056	PTK2B
-0.8423212642550055	21.8539203161087	-1.4132543477226118	0.16850865830192915	0.3171400022624598	-5.333914934361963	ABHGA	3	-1.420018259310995	0.1659459120124422	0.3197758252338847	ABHD16A
0.7535509942553382	22.498085003538108	1.4450536991236458	0.15944805849117497	0.309231906663111	-5.291588723230885	PRPF3	2	1.4192017663806158	0.16618174246606526	0.3198133012563079	PRPF3
-0.7303983723035543	23.09838929267581	-1.4006765188266348	0.17220299105144546	0.32143870492004517	-5.350432249613744	GLYC	4	-1.416073809335033	0.16708765224315553	0.3211385565869751	SHMT1
-0.7255717772208534	24.44136220352019	-1.3983008361048466	0.1729078890092278	0.32226716261745103	-5.353537674312701	ATPG	4	-1.4134297429739482	0.1678564560882521	0.32219719753043713	ATP5F1C
-0.7695312218008361	23.254441898225725	-1.432790038881139	0.16289529418122337	0.31186430673555454	-5.308008094508441	NDUAA	2	-1.4107579817748341	0.16863614496744492	0.3232739588351279	NDUFA10
-0.8283280441273746	24.44420324265789	-1.4195320386935835	0.166688379570989	0.31625856868539376	-5.325623328669023	COPZ1	2	-1.406793772208791	0.1697982618814991	0.3250800920477405	COPZ1
0.6185431712728793	23.33855835237474	1.4268226550326812	0.1645939788730616	0.31349214017317656	-5.315954100614659	RD23A	3	1.4049293004237111	0.17034701277511377	0.325461337116227	RAD23A
-0.8467791314985291	20.037420829103795	-1.4502744122156466	0.15799830467456968	0.307669952976303	-5.284562482809797	PIN4	1	-1.4046212769445574	0.17043780441675216	0.325461337116227	PIN4
-0.8397722656699393	22.40506199703119	-1.413875247860853	0.16832792445578404	0.3171400022624598	-5.333096259426335	CATE	2	-1.4029551501942636	0.17092956505412915	0.3258130007553401	CTSE
-0.6817785528647171	21.615424828413573	-1.4415407400602582	0.16042953543148816	0.309231906663111	-5.296304372311396	ABC3C	2	-1.402361949298644	0.17110491877178421	0.3258130007553401	APOBEC3C
-0.873536908523338	20.48185750944098	-1.4413831576594458	0.16047367449947267	0.309231906663111	-5.296515673563965	RAB31	1	-1.401759033408844	0.17128328930101439	0.3258130007553401	RAB31
-0.733942481789466	20.779410818472673	-1.4924806701414555	0.14706486738457905	0.2915102402068293	-5.200148473556739	CHM2A	1	-1.401500887396922	0.17171288782510705	0.3262103447371571	CHMP2A
-0.7331687702222247	21.627487378739076	-1.4752013939920943	0.15122078446516157	0.29760894732291454	-5.250716297127651	CDIPT	1	-1.3987756229711819	0.1721680742243642	0.32626224912983876	CDIPT
-0.6786471950781312	23.04273484897653	-1.4079351486290186	0.17006328466073045	0.3189765669144157	-5.340915726360329	NICA	3	-1.3976269398366725	0.1725096936540557	0.32626224912983876	NCSTN
0.5348842501401414	26.16822684384104	1.3480654910296468	0.1883513009027538	0.3453886138142309	-5.418129808151777	VTNC	6	1.3969671866017326	0.17270614557927388	0.32626224912983876	VTN
-0.7562991387513058	23.91494130984257	-1.4176081161791663	0.16724457764279616	0.31650126217164243	-5.328167823858485	TECR	2	-1.3950175978546686	0.17328769357882662	0.32626224912983876	TECR
0.803135743627184	20.258694483659283	1.4609684400542655	0.1554632678147778	0.30353330228565595	-5.243125654134172	RPAB3	1	1.395643737745239	0.1734533527108829	0.32626224912983876	POLR2H
-0.7576020630958062	24.089522650614505	-1.3624046161904466	0.1838374525674687	0.3387927118388014	-5.399902675175463	EIF3M	5	-1.3944020115591627	0.17347163755326478	0.32626224912983876	EIF3M
-0.7938724144993721	22.68287383181697	-1.410313821453213	0.16936668237886177	0.31807364238368196	-5.337787886699138	DNS2A	2	-1.393902625429635	0.17362097223951967	0.32626224912983876	DNASE2
-0.869925675992544	20.787764779624997	-1.4428117028330392	0.16047420325480793	0.309231906663111	-5.267534576839568	TIGAR	1	-1.3948454041869958	0.17369165011550614	0.32626224912983876	TIGAR
-0.7386641231894977	20.794677901748965	-1.4668039241030177	0.15347747763948677	0.30069882943817555	-5.262173497203353	TM9S1	1	-1.3935485275972441	0.1737269215596638	0.32626224912983876	TM9SF1
0.6076839336926696	22.507662847657055	1.384563875987584	0.17702849340224514	0.32829123368697405	-5.37140461414337	KPCD	4	1.3899268659010238	0.1748134720404249	0.32788618232962946	PRKCD
-0.6062491872390048	25.37340764304197	-1.342247446786605	0.19020716720232067	0.34578867543054115	-5.425477289204152	HPRT	6	-1.3886720415302998	0.17519117816858115	0.3281139867353728	HPRT1
-0.8179352965025473	21.646684254030674	-1.4005316538743362	0.17224590953766966	0.32143870492004517	-5.350621743591121	BACH	2	-1.3880490972129509	0.17537892389779736	0.3281139867353728	ACOT7
-0.9091465607940563	19.9528044377997	-1.418006041920291	0.16712941858580088	0.31650126217164243	-5.3276417888889815	UQCC2	1	-1.3869261346505224	0.1757177657166044	0.32833231065631013	UQCC2
-0.8842584432414249	22.138511807367415	-1.3592728241120098	0.18481604504627627	0.3401719982296343	-5.40389801654219	NSDHL	4	-1.382788259823148	0.17697075404144974	0.3302560283753317	NSDHL
0.7814283000064997	23.452744455324932	1.3889716624234263	0.1756979924656557	0.32664356335124417	-5.365688308728349	SFTPD	2	1.3727503275673518	0.18003939426991616	0.3355589214765903	SFTPD
0.7249021249718766	22.551229420682603	1.4434334429191666	0.15990014166914432	0.309231906663111	-5.293764910483109	MAL2	1	1.3707888864029238	0.18064383985624283	0.3362614550472631	MAL2
-0.7308215041082669	21.065405498425324	-1.4368847358862593	0.16173777209439522	0.3104525027993716	-5.3025392159928595	MSS4	1	-1.367107823703278	0.1817824838341729	0.33795535988290254	RABIF
-0.997164601260792	20.477401764974392	-1.387842977843385	0.17643264902941905	0.3275973056099012	-5.339836986613283	ARI1	1	-1.3659639729073352	0.18248680579805437	0.3383283954170857	ARIH1
-1.0709769593381147	21.281002834756595	-1.3465565730360087	0.1892205767368883	0.34578867543054115	-5.392546847971849	BRX1	3	-1.365822024655833	0.1825308760694765	0.3383283954170857	BRIX1
-0.7812158976925438	21.93394851765854	-1.430626473909639	0.16390879042588946	0.3128864747041885	-5.283769740505786	DCTN3	1	-1.3653745250292004	0.18266986437268903	0.3383283954170857	DCTN3
-0.7478240192323575	25.896379238986587	-1.345656527641384	0.18911800878957194	0.34578867543054115	-5.421175409704175	TMEDA	4	-1.36326951575274	0.18297571801531592	0.33847072744259943	TMED10
-0.7357316557212243	22.822463928384256	-1.4286781608727275	0.1640642881567971	0.3128864747041885	-5.3134864159271435	QCR9	1	-1.3617243128500391	0.1834578016175493	0.3385502177684881	UQCR10
-0.6523193040199793	26.994103129164923	-1.3319338924930393	0.19353186429121705	0.35096944223609666	-5.438433600904241	CPNS1	5	-1.3611361891870721	0.1836415482557604	0.3385502177684881	CAPNS1
-0.6938625378293892	24.811287465727077	-1.2834122077684698	0.2097792439239404	0.3710508595963889	-5.498206681652291	SYNC	11	-1.3609304233920223	0.1837058691815477	0.3385502177684881	NARS1
-0.8378152782729735	22.710753825671176	-1.3181884428005624	0.19803255331071243	0.3569416021868695	-5.455564747705736	UBA7	6	-1.3600811064665428	0.18397154516385067	0.3386176136390676	UBA7
1.0203434372010705	19.8676272607932	1.3703431289133354	0.1813750184924255	0.33467200665643554	-5.389739314110748	H2AV	1	1.35733263108693	0.1848333487191904	0.3397807082176162	H2AZ2
-0.819261186694451	24.02753515357874	-1.313338781507662	0.19963959999598788	0.35896268709740886	-5.461571635383627	AP2M1	6	-1.3552201440934462	0.18549786446012717	0.3405786877913888	AP2M1
-0.9889603634532058	20.371665935379752	-1.3763933417716947	0.17990900714281322	0.3323818906963474	-5.354592722653685	RAB3D	1	-1.3546974935318357	0.18601057059019607	0.34109630686390796	RAB3D
-0.5727963359711588	24.67256888913514	-1.4140787986847572	0.16826870753127166	0.3171400022624598	-5.332827804175634	MTPN	2	-1.3498772315469474	0.18718684522780488	0.34282795197855714	MTPN
-0.6394256232685898	24.625899564247046	-1.3302526892662918	0.19407805829066518	0.3515286398941215	-5.44053728663005	PSB3	4	-1.3407814600208945	0.19008957815100494	0.34771336201384323	PSMB3
-0.7466651784074969	24.09991991958402	-1.2779227875499615	0.21168110038292798	0.37290186694394223	-5.504845515101041	IF4A3	7	-1.32792826216835	0.19425065375234968	0.354885619587111	EIF4A3
-0.9679019356299712	21.701879091497766	-1.3426516469662761	0.19007777650421817	0.34578867543054115	-5.4249677330019885	DTD1	1	-1.3266577456176378	0.1946657553953965	0.3552049215733284	DTD1
-0.9827778906169264	20.546884590290528	-1.3437740447776236	0.1901077490430074	0.34578867543054115	-5.396049524233684	DIC	1	-1.3245962820455843	0.19568480324119944	0.35662409271330797	SLC25A10
-0.6902104389518016	20.544062691460205	-1.4055359385685184	0.17116490511887542	0.32023003767809854	-5.316827955324708	AACS	1	-1.3195410194047181	0.19734694205946263	0.3592103206451795	AACS
-0.7333577008192655	20.863692105806393	-1.398109474851017	0.17378643949125047	0.3234966720000859	-5.3009706687156974	ACSF3	1	-1.3160767171291208	0.1988594647676442	0.36151819056159673	ACSF3
0.7848021828393996	19.58913458284583	1.3551204934799883	0.18611978233097382	0.3417205444536389	-5.40918291823184	CLPX	1	1.311235752833664	0.1997590665290434	0.36270749426280857	CLPX
0.6126132406110543	20.9318012807033	1.4128304056577363	0.16863214902150642	0.3171400022624598	-5.334473736003162	NR2CA	1	1.3090276615346652	0.20049661411696487	0.3631564999820683	NR2C2AP
-0.6798925528125892	23.209729477521854	-1.2942202207851183	0.20607285848187212	0.36740130860821113	-5.485061983742779	SRPRA	4	-1.3087793874817484	0.2005796731712075	0.3631564999820683	SRPRA
-0.7781674343162486	21.329837924252487	-1.319105750618642	0.19772970664762657	0.3568308991760587	-5.454426360324861	PEPL1	2	-1.308289985028083	0.20074347800091324	0.3631564999820683	NPEPL1
-0.8233246436840069	22.555992513587007	-1.3407745801214173	0.19067923288092445	0.3462210149852658	-5.4273329260219905	ECP	1	-1.3057261125167745	0.20160329228681642	0.36426609535441895	RNASE3
-0.6539624174209528	23.87973585354597	-1.2748557293900138	0.2127494122927044	0.37402110777533376	-5.508543785993279	BAP18	5	-1.3035904959695632	0.20232163935584546	0.36478021199814165	BAP18
-0.6631935939056675	24.321515158402516	-1.2616516728462177	0.21739550283991083	0.37979970827114445	-5.524375142361957	RAB18	6	-1.3034129619921226	0.2023814437337457	0.36478021199814165	RAB18
-0.6929010245276643	21.54330855507149	-1.32015541470674	0.1973836011358251	0.35664176342145415	-5.453122862830255	VP26C	2	-1.297281936709171	0.2044550646427745	0.367793354990078	VPS26C
0.5971337693243157	20.571481059833793	1.4053122519369712	0.17083402974310574	0.32001609120444907	-5.344359418215736	CHID1	1	1.2969999183736542	0.20455083748433295	0.367793354990078	CHID1
0.7575694073735342	23.953041127554705	1.343647133182179	0.18975939736878591	0.34578867543054115	-5.423712197316455	F16P2	1	1.2960119149262543	0.2048866318615627	0.3679495041207651	FBP2
-0.7523577316858479	21.744952065817607	-1.3081761032777837	0.20136138278996557	0.3607419681982656	-5.467944795923735	MEP50	2	-1.2950591814951689	0.20521083766520373	0.3680844879480232	WDR77
-0.8463902113407364	20.258539283736837	-1.3231487009041687	0.19639919141736456	0.35529743563630944	-5.4494007220348415	TPRGL	1	-1.2938617908347851	0.2056188534043588	0.36836929131108154	TPRG1L
-0.5771717928217583	22.789949615460518	-1.2830735532974413	0.20989619513608673	0.3710508595963889	-5.498616975850674	PI42A	4	-1.2895348590564248	0.2070984368786376	0.37020028252445336	PIP4K2A
-0.5588446349400478	24.146803891334475	-1.263684913209097	0.2166751011255373	0.3789891117911765	-5.52194687719091	MBOA7	5	-1.2894082979489228	0.20714183602687614	0.37020028252445336	MBOAT7
-0.6846298198926313	24.072659379458592	-1.2471829386882007	0.22257443745001543	0.3870176688836739	-5.541554342575434	RET1	6	-1.2880320644794685	0.20761420887518506	0.37028541913296903	RBP1
-0.9062294147333532	23.273453024893897	-1.2845385918304388	0.20939061517889712	0.3710508595963889	-5.496841329705249	THIOM	2	-1.2878099129630396	0.20769053617133376	0.37028541913296903	TXN2
-0.6365548408654504	23.806747480824736	-1.2148840187714687	0.2344703070946389	0.40296176033241426	-5.579264839263761	SPS1	10	-1.2860753117415247	0.2082872497477101	0.3705736744890176	SEPHS1
-0.9332022614203161	22.81700855732104	-1.235521190543079	0.226815951543233	0.3925456397902791	-5.555272035141482	DPYD	9	-1.2858824688345891	0.2083536694860444	0.3705736744890176	DPYD
0.6356512570162494	22.75302616929448	1.31589532183027	0.19879118480069205	0.35787255923924827	-5.458407482692056	TSN9	2	1.282952307788751	0.20936487317842647	0.37192461845879127	TSPAN9
0.6436916613397763	25.51347150582197	1.2395914240641226	0.22532870938145338	0.39088712730726305	-5.550497301322517	MYL9	6	1.280750751513152	0.2101270880978978	0.37283053566469737	MYL9
-0.8274579517888263	23.046109211910903	-1.3104574276482546	0.2005991456407202	0.3602497415030188	-5.465131302194682	MXRA7	1	-1.2798226215640223	0.21044905357840527	0.3729540781641283	MXRA7
0.7061061060212381	22.88856049451986	1.2951571289669557	0.20575394018548393	0.3673495269228972	-5.483917924431065	GALT7	2	1.276830220854492	0.21148966240174474	0.3741290074629105	GALNT7
0.6210330939162745	20.02560370586759	1.3830559932126665	0.1778795999268085	0.32928632857478174	-5.346019067059459	BTD	1	1.2774283973245368	0.21161830192083436	0.3741290074629105	BTD
-0.7052077953108835	24.924782800130558	-1.2708913523212486	0.21413634874684684	0.3754406918620998	-5.5133123612674915	ACBP	3	-1.2724443832288868	0.21302189513694725	0.37616052689654483	DBI
0.8379454180878625	24.498598705447478	1.2867686677412953	0.20862280817103818	0.3701614771630185	-5.494135003255845	S10AC	1	1.2604288507383938	0.21726275119821536	0.3831913439987617	S100A12
0.5912969579186758	21.24511805199133	1.2950356503880636	0.20579526948048638	0.3673495269228972	-5.484066303312856	RAB35	2	1.2549900071440274	0.21920323095629068	0.3858654192845114	RAB35
-0.7755177005605915	21.100031088890628	-1.2914603628989556	0.20701449735538585	0.3686354543268196	-5.488427793762239	SPB3	1	-1.2547167997214126	0.21930105020229337	0.3858654192845114	SERPINB3
0.6375137560449176	20.495189196885306	1.3438523514765113	0.19008273783076143	0.34578867543054115	-5.3959510372152035	MK13	1	1.2540657980117833	0.21986730414550565	0.3864017544911502	MAPK13
-0.8048247178073318	22.10537523986668	-1.2824019889471936	0.21012826081338126	0.3710508595963889	-5.499430320674158	EMC5	1	-1.2516628960081366	0.22039671264842023	0.3868721393044716	MMGT1
-0.9845978378532827	21.39641587296979	-1.2584123444806918	0.21854698338203385	0.38136061563004253	-5.5282366317094445	CASP8	1	-1.250797763476297	0.22070784873613622	0.38695871937367654	CASP8
-0.5001498548172165	25.48428481973052	-1.1791987966154072	0.24815810303144314	0.41869597748912435	-5.619895075775387	MLEC	8	-1.2489414229615765	0.22137657933882604	0.38767130836822855	MLEC
0.6177765745982917	21.777558353733912	1.280372713710754	0.21083068586191706	0.3718469614605172	-5.501885722902717	TP8L2	2	1.2481712803275782	0.22165446392804733	0.3876985771427857	TNFAIP8L2
0.6297977290614902	26.543158962330008	1.250687483285623	0.22131155595476223	0.3852750055372657	-5.537409486223682	CD81	3	1.245145736638709	0.222748689686745	0.38915196614303676	CD81
-0.5905673770645734	22.764289589110614	-1.210414006720768	0.23615336825162891	0.4040666383715111	-5.584413933262762	RTN1	5	-1.236888216725893	0.22575579239652643	0.3939398596954735	RTN1
0.6850798857427591	29.670402050908557	1.253490527411844	0.22030536479616847	0.383975624019737	-5.534086839312773	IGKC	2	1.2360029623608426	0.22607997033065266	0.3940403256470574	IGKC
0.778630192314349	21.681331091618006	1.275728976201991	0.2128225653850174	0.37402110777533376	-5.47972806966515	RNAS4	1	1.2350908690537896	0.22674399103687237	0.39473217756477896	RNASE4
-0.7158475070479255	21.63551096508715	-1.289734731938828	0.207985189166587	0.369473689408913	-5.462816736450163	GID8	1	-1.233708466783419	0.22725122954778737	0.39514978502544673	GID8
-0.6309046039161004	21.05250800195103	-1.3012190375903228	0.2036996262906311	0.3644891618130179	-5.476498046987671	TM192	1	-1.229117263788583	0.22861342002169005	0.3970512747262725	TMEM192
-0.7005137418912035	22.099873542078257	-1.2095489033769486	0.23648013680064756	0.4040666383715111	-5.585408494523334	CASP7	4	-1.2268675794241009	0.22944573181460198	0.3980290981478659	CASP7
-0.6182885985178252	23.018480065988633	-1.2306077181731407	0.22862112194054	0.395207038863296	-5.561017255539615	PMM2	3	-1.2249780408989883	0.23014654983474161	0.3987767885764925	PMM2
-0.6722098409296855	22.949243842077525	-1.2136098309592829	0.2349491529921059	0.40331573533371956	-5.580734336862612	DHRS1	3	-1.2149762444981815	0.2338828047160767	0.40439984531683	DHRS1
-0.6366207192107751	22.189871115704797	-1.2381916015168117	0.22583936725823112	0.3913136984849538	-5.552140996472708	HGS	2	-1.2144933083287237	0.23406434635378576	0.40439984531683	HGS
-0.58658381315044394	28.895141089885705	-1.2235122582857427	0.2312469291149723	0.3988132569800806	-5.5692776686338	CYTB	3	-1.21409905097991	0.23421263030528178	0.40439984531683	CSTB
0.5616985901830844	24.081253128391882	1.2052570015278972	0.23810626481956426	0.4059066429103991	-5.590333209446908	HPCL1	4	1.2132316599878799	0.2345391104927712	0.40449102136326237	HPCAL1
-0.6630595043272791	24.55894144218079	-1.165175276756437	0.2536954919105452	0.42560946315980225	-5.635562663787276	NCEH1	7	-1.211422459700478	0.2352211711730364	0.4051945116477247	NCEH1
0.6524116795876047	20.644387800288015	1.2646009235941889	0.21635113960540414	0.3788708345222599	-5.5208517651108044	WBP2	1	1.2056444672820033	0.23740932713874408	0.4084877596170707	WBP2
-0.5878764773447713	26.178613922710237	-1.1469564132583017	0.2610241212700173	0.4335149966743229	-5.6556638375434085	RAB7A	8	-1.2035446033282604	0.23820828927919813	0.4093858739007614	RAB7A
0.542893569985722	22.764371424254673	1.3091162433458894	0.20104699352041933	0.36061584517376183	-5.466785870887598	CRERF	1	1.2023755726827479	0.23865394875789453	0.4096754195867226	CREBRF
-0.6434081386840234	21.787106504099057	-1.228852994514249	0.22963694255871447	0.3964993003525467	-5.535138131502422	MTCH1	2	-1.2017361336015586	0.2392212653280437	0.40977902026332746	MTCH1
-0.7861157214563157	21.776704739933386	-1.1797222940301826	0.24795313096642407	0.41869597748912435	-5.61930692673102	DDX42	4	-1.2007653668474152	0.23926880547175344	0.40977902026332746	DDX42
-0.5865268122890086	24.665392764058225	-1.1692244844067439	0.2520873716700407	0.42339219923672744	-5.631056145117468	IF4E	5	-1.1952397379233637	0.2413876911342052	0.41292940682448526	EIF4E
-0.5683764109878702	25.31645826180887	-1.1445559741858802	0.26200110267575	0.4335149966743229	-5.658290850905033	LMAN2	7	-1.1939184238683354	0.24189641927882521	0.41297156796377205	LMAN2
-0.6782336771830408	21.25218948430917	-1.2080225727346725	0.23705748676224453	0.4045854104325605	-5.587161674633798	CO1A2	2	-1.1937244678442265	0.24197116228459173	0.41297156796377205	COL1A2
0.5533085216492246	20.43530678820859	1.2888217674466613	0.2079178360454474	0.369473689408913	-5.491639773467634	UBL3	1	1.191866256968201	0.2426881090025173	0.41371744533531785	UBL3
-0.7448153976498872	23.257175287672055	-1.1959427001759415	0.24166388248516577	0.41007946993464406	-5.600966687962112	MBNL1	2	-1.1904805237732141	0.24322378212797913	0.4141529377709138	MBNL1
0.8891607477075105	20.57680844440945	1.1998854631807403	0.240153151348403	0.4082914334867903	-5.596474572396085	RAP2C	1	1.1880749577511671	0.24415575740787737	0.41526146081569937	RAP2C
-0.6144996694199314	21.38232543549045	-1.2100409210470822	0.2362942496192348	0.4040666383715111	-5.584842927448257	GIMA7	2	-1.1855272303065945	0.24514567978138166	0.4162749995050003	GIMAP7
-0.509864491091296	24.5574645973286	-1.1326667230320886	0.2668792917982776	0.4363358332719627	-5.671228551989945	HMGCL	7	-1.1850922960143415	0.2453149692617424	0.4162749995050003	HMGCL
-0.8445615000594024	21.48008887848514	-1.1816687364528633	0.2475502396549994	0.4186261489817953	-5.5890421827213075	SEH1	2	-1.1829079047293616	0.2464859768534807	0.417764134750865	SEH1L
-0.9455738921853829	21.711224468320804	-1.1917191189587604	0.24365046219979636	0.41297635680194844	-5.5777189658710515	PEA15	1	-1.1822113095015447	0.24675784143268278	0.417764134750865	PEA15
0.5692524997870301	24.0093332488404	1.2125585246358912	0.2353447879976028	0.4035262142232679	-5.581945747336654	NPTN	2	1.1786710017239044	0.24782436305596567	0.4190897123532234	NPTN
0.5489018236941412	22.131518524562644	1.2708856037981615	0.21413836484421525	0.3754406918620998	-5.513319266339577	NUP43	1	1.1766332452330932	0.24862463602582346	0.41996252805276235	NUP43
-0.5929962467814605	24.70937921023892	-1.1216278194960472	0.2714672145677882	0.44124473216694	-5.683130801762312	PRS4	8	-1.1755522814446433	0.24904992505407708	0.42020067263690175	PSMC1
-0.6476060714397001	26.494855204923333	-1.171908549841367	0.25102554506409347	0.4220884591635155	-5.628061153072462	CRIP2	3	-1.1730823843708633	0.25002367409205706	0.4204484660366891	CRIP2
0.6034241192088956	19.77812149496925	1.2409872766489447	0.22482036544965317	0.39046357242607216	-5.548856616059242	CHDH	1	1.1727489829358773	0.2501553303165406	0.4204484660366891	CHDH
-0.6650507845564775	25.226126223728112	-1.145023254411827	0.2618107106877561	0.4335149966743229	-5.657779856498638	NB5R1	5	-1.172432195225912	0.25028047311033885	0.4204484660366891	CYB5R1
0.6881633073106279	25.236661553441174	1.1352240912108738	0.26582447669623493	0.4361910810870719	-5.668456034371676	CATG	6	1.1716237191915786	0.2506000590763207	0.4204484660366891	CTSG
0.614828513659468	24.319833157465414	1.1343115645647812	0.26620051092052693	0.4361910810870719	-5.669445984029577	DUS3	6	1.1715754564311223	0.2506191465347247	0.4204484660366891	DUSP3
-0.5474319470161824	23.749441246367493	-1.1112155185359383	0.2758466317519908	0.44655128338383615	-5.69426000250506	LRC47	8	-1.1679702428955614	0.25204799045418086	0.422366133663582	LRRC47
-0.6818037062776376	22.77444303780175	-1.1599056629341231	0.25579954211434847	0.42865274744331866	-5.641406223936677	OFUT1	3	-1.164697618071479	0.25335017986894326	0.42406745848957883	POFUT1
-0.596250716526324	20.768269864361173	-1.1866101630958652	0.24526785062039017	0.415241561531428	-5.611546472022598	FHR5	2	-1.1614110106577498	0.25466288065360226	0.42531052877766645	CFHR5
-0.506790378269752	24.878560673910766	-1.15610110816315	0.2573265473532329	0.4307232581971441	-5.645610238964129	GPX4	4	-1.1605106355400636	0.2550233646334649	0.42531052877766645	GPX4
-0.5299206987532692	23.764532521463963	-1.136109812346334	0.26545985720929566	0.4361910810870719	-5.667494471964509	NXP20	5	-1.1602110072254193	0.2551434097265651	0.42531052877766645	FAM114A1
0.6457360123002012	23.435392056505805	1.1759191571762637	0.2494450682497989	0.4199086684205043	-5.6235743837363215	SAA4	2	1.1599603424840967	0.25524386943558197	0.42531052877766645	SAA4
-0.6479616490090478	21.17594595228291	-1.179044073374738	0.24857622670182616	0.4189232190026215	-5.591985055081207	COMD4	2	-1.1583059060388574	0.2562219067492906	0.42612778567163784	COMMD4
-0.6155249507662823	20.911520931709475	-1.2168142858462507	0.23374629166335523	0.40218512116232713	-5.577036062181401	IFT25	1	-1.1568052198378795	0.2565108293387076	0.42612778567163784	IFT25
0.6624942400559526	20.349094077237414	1.2025355188418752	0.23914168947714315	0.40720209337237045	-5.593447805476844	DCTN6	1	1.1565853865044167	0.25659927553975487	0.42612778567163784	DCTN6
0.7777682161054216	24.338586930171573	1.1415099669137323	0.26324466009252695	0.4347213492924635	-5.661617169415172	PPA5	3	1.1532726893056913	0.257934777480026	0.4278648721834775	ACP5
-0.6726182626942929	24.828733398777782	-1.1351538069545453	0.26585342574621307	0.4361910810870719	-5.668532307613781	COX41	4	-1.1521334928273002	0.25839520887344064	0.4281481151512839	COX4I1
-0.6415982121814778	24.205040447871145	-1.1205271091809936	0.2719277883656245	0.44124473216694	-5.684311773089952	RBBP9	5	-1.1471885299445288	0.2604007637304716	0.43098805016084774	RBBP9
-0.5164024734944235	25.854899693080267	-1.1376841828600657	0.2648126418641126	0.4361910810870719	-5.665783609840644	PHP14	4	-1.1438825182603138	0.2617478984920216	0.4327331028760716	PHPT1
0.6016556281396319	19.8243886960227	1.19941269475105	0.2403339290483813	0.4082914334867903	-5.597013914516451	CX7A1	1	1.138853403404334	0.26380685657806735	0.4356497586842274	COX7A1
-0.7137463593098268	21.37138733150811	-1.1464377845701603	0.26158462400587346	0.4335149966743229	-5.6280524405447645	VAV	2	-1.137664973527839	0.26460480755865823	0.4364798053255545	VAV1
-0.8821122085443243	20.309972425078644	-1.1469758950772326	0.2613659823860692	0.4335149966743229	-5.627464624251113	RDHE2	1	-1.1351831842144815	0.26562599198426423	0.43767582625723805	SDR16C5
0.5674212569239963	20.910444533191303	1.2193011189264138	0.23318250635822035	0.4016826857779134	-5.546202626703541	CTBP2	1	1.1338651810371712	0.26616947204912905	0.4380829395196133	CTBP2
-0.47619730562629314	26.69919747489463	-1.047055282290344	0.3039530200883285	0.47842658539994626	-5.76073608241983	GSHR	12	-1.1297036219830296	0.2675829019211392	0.43967647003523974	GSR
0.4940426032697509	23.19438559175443	1.1470969496940504	0.26096700515086485	0.4335149966743229	-5.655509881205603	MK14	3	1.1288710169134908	0.2679284402294756	0.43967647003523974	MAPK14
0.615819197900116	22.203657918303193	1.145835373216433	0.26148005495707666	0.4335149966743229	-5.656891313097737	UFSP2	2	1.1282786997331304	0.2681744530359056	0.43967647003523974	UFSP2
-0.5263537001999445	24.85257668314274	-1.1041274103950751	0.27885680589761047	0.45093037102480116	-5.701781895209591	KAD3	5	-1.1279101981427244	0.2683275886141991	0.43967647003523974	AK3
-0.5880679887520763	27.752804024594873	-1.11158850025321	0.275688883326788	0.44655128338383615	-5.693862976880918	RLA1	4	-1.124360639120898	0.2698058861078395	0.44160919121526776	RPLP1
0.9344568242394935	22.092953272143117	1.1261020666485189	0.2696008374574818	0.4393274947763595	-5.678319424423567	GBA1	1	1.1234640414710586	0.270180222354194	0.44173270867201186	GBA1
-0.6195834240356497	25.07706550313616	-1.1348874983200972	0.2659631351019765	0.4361910810870719	-5.668821269672771	SRSF7	2	-1.1189549490997306	0.27206847554522495	0.4443284053655718	SRSF7
-0.8254979376255456	20.376026488006758	-1.1272573460292392	0.2691204372612156	0.4390287044945658	-5.677074260790217	S10AE	1	-1.1151728297056653	0.2736596026405598	0.4464336564047984	S100A14
0.5859975528209631	22.385276017253773	1.1290616111348126	0.26837140827084305	0.4382905430102829	-5.675127292062637	SGCD	2	1.1083951317496843	0.27652765832068915	0.45061508158542285	SGCD
-0.47299528445079275	24.26940503020862	-1.084993556348535	0.2870998914678273	0.46123221694505295	-5.721866686987193	GET3	5	-1.1068122309962922	0.2772005706193653	0.45113045328160956	GET3
0.42236066907322467	24.16656893809186	1.052621885229728	0.3014376937659702	0.475988153190282	-5.755112605271797	GLGB	7	1.1062158929249626	0.2774543856786083	0.45113045328160956	GBE1
-0.4857570820694299	23.134161084937347	-1.1517330983829026	0.2590879085448797	0.43318091496530786	-5.650421426711531	UBE2N	2	-1.105432720031228	0.27778797449208253	0.45117651241681095	UBE2N
-0.5714595484458656	23.44238605149023	-1.0916465565680429	0.2842142518591704	0.4575911375248952	-5.714919509837442	PCP	4	-1.1037939854294587	0.2784869139755773	0.45181521279462483	PRCP
-0.5768886493886889	21.252880789440432	-1.1204225945056774	0.27197155007042106	0.44124473216694	-5.684423853745661	BUD31	2	-1.0991207139007082	0.28048702172955065	0.45429010071733156	BUD31
-0.6063681733584474	19.793304400648264	-1.1488901813759163	0.2602390083145431	0.4335149966743229	-5.653543909649724	TNR6	1	-1.0987942995608881	0.2806271055175397	0.45429010071733156	FAS
0.7128810805628198	24.38374892580846	1.0788220088179135	0.28979528513679254	0.46404922148665156	-5.72827628896069	OSBP1	4	1.097866162793279	0.28102569692444695	0.45443761493909474	OSBP
0.6755563013129482	20.228260317881116	1.1370171695982605	0.2654339864250298	0.4361910810870719	-5.6383027936503805	EBP	1	1.0972724672977472	0.2815811310052643	0.4547867919543784	EBP
-0.5290388155439878	22.999195910417907	-1.0723146259568748	0.2926567468320497	0.4666091389619951	-5.7349983127278605	CRLF3	5	-1.095933368591373	0.2818570375035254	0.4547867919543784	CRLF3
-0.5733831405464223	24.06139332876647	-1.0446821683868042	0.3050297905956374	0.4784378279661794	-5.7631250782714645	VATH	8	-1.0934277488874415	0.2829373709621282	0.45601011442517425	ATP6V1H
-0.5979202720038614	22.71943937059615	-1.144112171168238	0.2621820222594715	0.4335149966743229	-5.65877599639431	TIMP1	1	-1.0927449887288727	0.28323226322213124	0.45601011442517425	TIMP1
0.5461465985560103	27.562274348890938	1.0618326154662658	0.2973078808985723	0.4709764715627973	-5.745747425879242	LEG3	5	1.0858018403800467	0.28624351950703075	0.46018558387584113	LGALS3
-0.647025942577514	22.468601614431044	-1.094113969896457	0.28314932377477164	0.4563737192356733	-5.712333102089656	MACD1	2	-1.0853313269073646	0.2864484013300229	0.46018558387584113	MACROD1
-0.6392384678350567	21.82518697537994	-1.1213323811569529	0.27159078047939156	0.44124473216694	-5.683447886523719	KVD11	1	-1.0830124777151549	0.28745964836295373	0.46130875166172164	IGKV3D-11
-0.5192367345590228	25.180909169345618	-1.0440126499730935	0.30533405798550023	0.4784378279661794	-5.763798172505846	PAK2	6	-1.079081911543814	0.2891795393604315	0.4635654654823403	PAK2
0.5813335687715053	25.69638590624698	1.0648390032100958	0.29596857399366655	0.46935788880111495	-5.742674364503691	ELNE	4	1.0781797899310617	0.2895753048918944	0.463696967096663	ELANE
-0.6637242444163753	23.191372183874957	-1.0498470315010011	0.3026897086899441	0.47694604418308895	-5.757919247345954	IF2B2	5	-1.075791863559906	0.2906247502640973	0.46487378884235475	IGF2BP2
-0.6953447112943216	22.66235330461828	-1.100266706050822	0.28050623984150236	0.4526072297879263	-5.705860355443606	PFD4	1	-1.0746384752188427	0.2911326029357218	0.4651826887989155	PFDN4
-0.5335488793649787	24.62010050999613	-1.0119679087384497	0.3201453942842829	0.4965109053013328	-5.7955471546865125	SNX5	10	-1.0708806896521146	0.2927915553185972	0.46725118540247457	SNX5
0.40262139035004196	26.098237581137987	0.991106834364853	0.3300495716157178	0.507082397970926	-5.815722169803005	HRG	10	1.0701554523589485	0.29311249264422207	0.46725118540247457	HRG
0.8252176151991897	19.646682369965557	1.0820439015865249	0.2887186101749661	0.4633291051450596	-5.696583085548222	UAP1L	1	1.0702244039038744	0.29337557513768364	0.46725118540247457	UAP1L1
0.517006850359401	21.49977563895398	1.1440169696030345	0.26222084372587595	0.4335149966743229	-5.658880044198867	HBAT	1	1.0680162452227744	0.2940605951224048	0.4678380619923727	HBQ1
-0.5134947290787579	21.252201868761503	-1.1331882025664328	0.26666395583983077	0.4363358332719627	-5.67066366259408	BAG1	1	-1.0584097783426607	0.2983448344912922	0.4739624127602742	BAG1
-0.48262851169697996	25.255376184897596	-1.0507347719112103	0.3022887640298682	0.4768226181815851	-5.757022080284346	PCNA	4	-1.0570190579452645	0.2989686724053969	0.4739624127602742	PCNA
-0.764097031052156	22.714321286438786	-1.0556839466362649	0.30038559511108215	0.47483412788682294	-5.7235921479480085	HNRH1	2	-1.05752117166779	0.2990337278277294	0.4739624127602742	HNRNPH1
-0.6036121117342255	22.685691792186432	-1.0686790327329845	0.294264087529217	0.4681618098688727	-5.738737548145247	FBLI1	2	-1.0565199489532018	0.2991927815327035	0.4739624127602742	FBLIM1
-0.6129832695276036	20.844960722002767	-1.1020848778067016	0.28006674611730614	0.45239196804522236	-5.675641179615792	TPRKB	1	-1.054514517841243	0.300384071381667	0.4753401043919741	TPRKB
-0.6951633313378842	20.810737041137365	-1.0894246683674262	0.28587036839513136	0.45975669694015686	-5.6622864694531865	GLRX5	1	-1.0543752108632498	0.300756892698402	0.47542105605159163	GLRX5
-0.580681343170049	23.734615155825505	-1.065286885418735	0.2957694130132208	0.46935788880111495	-5.742215865178945	ARF5	2	-1.0501976026323343	0.30204182897150905	0.47668942380097856	ARF5
-0.480568367200334	22.564904032248435	-1.0434746844528586	0.3055786939107398	0.4784378279661794	-5.7643387226078335	COMD2	4	-1.0498382699417648	0.30220432347869886	0.47668942380097856	COMMD2
-0.6441067004311627	23.635267278485806	-1.0804177220158337	0.2890966497974935	0.46343259045628565	-5.726622240932358	CC115	1	-1.0488493622806356	0.30265183477448	0.4768863665209824	CCDC115
0.6166480690127081	22.213010383995996	1.0774275997837623	0.29040676547952077	0.46452510755273996	-5.729719835950433	RS24	1	1.0410967777534081	0.30617616387425217	0.48192584686490386	RPS24
-0.4528789531490425	23.05713464939379	-1.0354864762456284	0.3092273945488448	0.4831269441259964	-5.772335025187838	WDR5	4	-1.039320850897633	0.3069875097147154	0.48268887165781843	WDR5
0.4433565821244656	24.295011187842615	1.0354985794235545	0.3092218434324408	0.4831269441259964	-5.772322952697286	DYLT3	4	1.0382408782239545	0.3074816345333976	0.4829520253351346	DYNLT3
-0.5802941137603099	23.882310483467247	-1.0124438664533824	0.3199218381292346	0.4965109053013328	-5.795082298080207	TMX1	5	-1.036543977488184	0.308259142291724	0.4836592487337241	TMX1
-0.7476781636000638	21.733402342361327	-1.0451307538822519	0.3048260463883562	0.4784378279661794	-5.762673874100044	HPGDS	1	-1.032061641619752	0.3103194845055374	0.4863756077403863	HPGDS
0.6452907996926811	22.788323628574993	1.023279490753943	0.31486147366047235	0.48985816638966123	-5.7844445950607914	CMPK2	3	1.030731820789627	0.31093258094386833	0.4868202909269464	CMPK2
0.5404424378892756	22.073013824525603	1.0311880040499095	0.31120327659317926	0.48570057318344134	-5.7766143470915505	ITA2B	3	1.0291448169892272	0.3116653466261872	0.4873212216836787	ITGA2B
-0.4844976589756662	21.80212662793319	-1.060223195502333	0.2980266087311704	0.4716095585703103	-5.7473892514255756	NUMB	2	-1.027537465261391	0.3124087261101998	0.4873212216836787	NUMB
-0.5653001783497302	21.36905298604471	-1.074513972348297	0.2916874095057736	0.4655658652802736	-5.7327306024256695	P5I11	1	-1.027212319833326	0.3125592508327627	0.4873212216836787	TP53I11
-0.5981141263946839	22.19416557747312	-1.0652403556387142	0.2957900991330705	0.46935788880111495	-5.742263506212245	LTOR4	1	-1.0269569623275365	0.312677502716438	0.4873212216836787	LAMTOR4
-0.55852350457317	24.59136019909764	-0.9940878252978499	0.32862161887654673	0.5059403673953501	-5.812863136219334	RISC	6	-1.0264742808411473	0.312901109186611	0.4873212216836787	SCPEP1
-0.5785516811470508	20.19522559671206	-1.0767044206113674	0.2910554778111484	0.46505945535662413	-5.702103326490732	SYJ2B	1	-1.0252233864503162	0.3137631080374367	0.4881493407150857	SYNJ2BP
-0.6952780196590496	21.6351208770655	-1.0107914903213076	0.320698416812756	0.4968472327560308	-5.796695264637671	UBQL2	3	-1.021552399159608	0.31518753070922356	0.48984981113378806	UBQLN2
-0.5081694209939052	22.740881429708466	-1.0451656489565844	0.3048102012950523	0.4784378279661794	-5.762638767826456	UCHL5	2	-1.0196739148989755	0.31606319991263654	0.49069475784755967	UCHL5
-0.5464112107830346	20.969126230845422	-1.069633553425974	0.293841479512194	0.4679932184472228	-5.737756946593234	CASP4	1	-1.0183324413024786	0.31668956389135045	0.49070704456362796	CASP4
0.8394958983504317	20.95526197345742	1.021204676148423	0.3158261221602942	0.49084228028697674	-5.78648963379249	ZPR1	1	1.0182349268691047	0.31673512889966243	0.49070704456362796	ZPR1
-0.5528423625671408	22.759939146291433	-0.997960926332966	0.32677264166369624	0.5041440129216525	-5.809136563968641	AIDA	4	-1.0109246712998174	0.3201638207990445	0.4954996095717149	AIDA
-0.45310533279814535	25.299284317695097	-0.9777315166634244	0.3365086573702786	0.5143327772422666	-5.8284518528908045	PPAC	5	-0.998375596873891	0.3261089165564335	0.5037282133731112	ACP1
-0.38722298003942157	23.66973706148284	-0.9331779182581091	0.35863830202237157	0.5348681445151775	-5.869688601799487	CO8B	9	-0.9982635961144737	0.3261623140717642	0.5037282133731112	C8B
0.6185798281307022	20.516202472848626	1.0243896620750885	0.31434615795833937	0.4895717823629353	-5.783348777340819	AP1S2	1	0.9958431602235546	0.32731774075681785	0.5049849904369278	AP1S2
-0.5508961101793979	23.23813918933405	-0.9919399525290264	0.32965006614925596	0.5069956272305934	-5.814923940170639	XRN2	3	-0.9931977270673966	0.32858376291066027	0.5059949086330984	XRN2
-0.5785168111364705	21.401257893762907	-1.030025971849887	0.3117389325559099	0.4860233568751422	-5.777768375327661	QCR8	1	-0.9930448126951505	0.3286570448496444	0.5059949086330984	UQCRQ
0.4004090741554549	24.091637436763698	0.9136058226306992	0.36865819405487	0.5440101820803209	-5.887233455854594	ACE	11	0.9848681678610325	0.33259179715387477	0.510793858868906	ACE
0.47666222526504143	27.355053729387382	0.9328261882056946	0.35881676304722643	0.5348681445151775	-5.870006980919719	NB5R3	9	0.9844201402834122	0.33280831646342535	0.510793858868906	CYB5R3
-0.5732578187388668	22.159552994676382	-0.9941838531159927	0.32857568996034026	0.5059403673953501	-5.812770904277697	FNTB	2	-0.9844043257770366	0.33281596092301535	0.510793858868906	FNTB
-0.5182187294205001	25.64262658062413	-0.9357339375102378	0.35734319440259843	0.5340275443145	-5.8673715617557445	HNRPR	9	-0.9837001218809115	0.3331564816979874	0.510793858868906	HNRNPR
0.6415480928098667	21.36490135414958	1.0025324202709578	0.32459943836305083	0.5018388806491518	-5.804720691675552	HDHD2	1	0.980378992532137	0.33476561192082044	0.5125734031221749	HDHD2
-0.5266347012305239	22.922536532792954	-0.9678514906613297	0.34133450815456845	0.5190251060210413	-5.837751396648796	GIMA5	4	-0.9798739686164045	0.33501076279839037	0.5125734031221749	GIMAP5
-0.4234765636503539	25.41390993638746	-0.9214221213037436	0.36463482977481654	0.5394697481553342	-5.880268658755427	SCRB2	9	-0.9784013767480322	0.3357262883429597	0.5126671017792124	SCARB2
-0.4355385420293203	24.578343749768656	-0.9360590702583221	0.3571786758571711	0.5340275443145	-5.867076401689913	ASC	7	-0.9783202576095081	0.3357657337769131	0.5126671017792124	PYCARD
-0.46406251329760195	25.09887390302324	-0.986049113815185	0.3324819900347651	0.5092314831827801	-5.8205546890471656	ATPMK	3	-0.977174142226188	0.33632338512890114	0.5129886101346913	ATP5MK
1.3156840132011922	20.230399143624044	0.9593506614561711	0.3458200341187899	0.523690584454479	-5.817060229911805	ADA15	1	0.9754658229236866	0.3374242046172199	0.5136917774338001	ADAM15
0.8458079567501322	20.32108708452485	0.9745784615434632	0.33804370350588286	0.5161452415100154	-5.831429228236426	SYPM	1	0.9748020970288314	0.3374795100732205	0.5136917774338001	PARS2
0.5639971066927316	19.586778967181175	1.0006660683582527	0.32548546709073034	0.5026828843888187	-5.806525774943599	STX11	1	0.9651499812391627	0.34221155869229636	0.5199585797758527	STX11
-0.4800999147336462	22.446549870511358	-0.9888232131841457	0.3311463304443243	0.508239123984124	-5.817906959481795	PSME3	2	-0.9645685991854734	0.3424980045399819	0.5199585797758527	PSME3
0.5441988926774037	20.33607047872506	1.0045343109459888	0.3236509049394366	0.5008963743460599	-5.80278104634187	USE1	1	0.9640738385270607	0.34274189902700203	0.5199585797758527	USE1
0.47899612037567607	21.357162985638464	0.9879095354093373	0.331585839069805	0.508385757412004	-5.81877978086241	WDR26	2	0.9635428149563204	0.34300379924320457	0.5199585797758527	WDR26
-0.5855406695456118	22.500284059846575	-0.9558336734068481	0.34726719096610026	0.5243066634624955	-5.848944210376829	COMD3	3	-0.9616004165252803	0.3439629324229969	0.5208782931569564	COMMD3
-0.6105138864181576	22.623758554496597	-0.9628887136367035	0.3437760854355729	0.5216643267697914	-5.8423893252144525	EMD	2	-0.9595735858288315	0.3449656736882202	0.5218620938702041	EMD
0.49386992347701764	24.004373239078205	0.9363138176207747	0.35704980774229866	0.5340275443145	-5.866845071277897	CADM1	5	0.9577399187531584	0.3458745366690188	0.5227020094036909	CADM1
-0.6200107937628303	20.92184253423383	-0.9529311230339906	0.34871036349747875	0.525376062435549	-5.851627901652296	PAWR	2	-0.9511349345821666	0.34916159438034944	0.5266079968493871	PAWR
-0.4814641558053978	22.769811581689734	-0.9732127789145244	0.3387100467426257	0.5166289464247686	-5.832716034786479	HV551	2	-0.9511146054646702	0.3491717435131254	0.5266079968493871	IGHV5-51
0.549630279738448	24.01551539237053	0.944249405131734	0.3530509192984712	0.5308334269818316	-5.859609397577576	FABPH	3	0.9477040382029684	0.3508772257743208	0.5286407132461224	FABP3
-0.4229377131726757	26.36623293350062	-0.877011112978959	0.38788017177400846	0.5595214372373182	-5.91909764628583	QCR2	14	-0.9469825140972937	0.3512387398164395	0.5286464943469426	UQCRC2
0.6832364764561518	21.692579490717833	0.9406565432987344	0.3548577172072679	0.5330078313336808	-5.862892461226456	PEF1	2	0.9444063187477613	0.35253154533511366	0.5299093111195882	PEF1
-0.5315104113791165	20.258163985306506	-0.9838531074153282	0.33354190912765047	0.5103260265948938	-5.822645747764014	PPOX	1	-0.9438824329297689	0.3527948323015391	0.5299093111195882	PPOX
-0.45233025211185307	22.433527142572007	-0.9709604134670938	0.3398109594658332	0.5177738124644344	-5.83483463511193	WDFY1	2	-0.9430374546569353	0.35321976465252214	0.5300089463517033	WDFY1
0.45422987407970083	21.588067383420803	0.9681843517306543	0.3411711673885599	0.5190251060210413	-5.837439526984228	EFR3A	2	0.94106003670187	0.35421551989716427	0.530672154210094	EFR3A
0.6237054555103647	21.06051425899178	0.9606648830039932	0.3448739652847097	0.5227935596828728	-5.844460363596707	PDIP2	1	0.9407340599644425	0.35437984858278937	0.530672154210094	POLDIP2
-0.6790782064248475	21.093585089691324	-0.9556530478121765	0.3476518557273509	0.5243157579234946	-5.820482378598472	IR3IP	1	-0.9396742990535247	0.35517277692716076	0.531321218925449	IER3IP1
-0.5614567818023524	22.52348521393469	-0.9237770403601181	0.3634283460054819	0.5393803854059922	-5.878159352707674	VATD	4	-0.9382225940709806	0.35564760414530794	0.5314935883991558	ATP6V1D
-0.4910263315014909	24.613320735133698	-0.9557855514220186	0.3472910849321943	0.5243066634624955	-5.848988766082374	HNMT	2	-0.9374236227514152	0.35605154408299233	0.5315597799542048	HNMT
0.4832817681038861	28.352003908105964	0.9236768737782556	0.3634796101924007	0.5393803854059922	-5.8782491751216135	LUM	4	0.9339387235874078	0.35781697476800856	0.5336563962735789	LUM
-0.5136765614821286	22.68108633960611	-0.9042822546568295	0.37349533351691844	0.5471021832884098	-5.895468303945856	RCC1	5	-0.9257243465864716	0.36200119611466164	0.5393525885659979	RCC1
-0.5423031497671538	23.62294530338922	-0.9196709183276904	0.36553372267809503	0.5402588421182244	-5.881833935075211	TR112	3	-0.9236090636510967	0.3630838706541828	0.540420907177122	TRMT112
-0.48958905561116595	24.07101781119206	-0.9222951625412078	0.3641872416557209	0.5394697481553342	-5.879487263869464	NDUB9	3	-0.921156084358437	0.36434205373976225	0.5414821567240734	NDUFB9
-0.4786809220595849	21.99014726920695	-0.9105248133635498	0.3702520832746855	0.545063252462145	-5.889963487827271	CUL2	4	-0.9207909210148882	0.3645295980652592	0.5414821567240734	CUL2
-0.4206095185175691	22.658926798329784	-0.8987194488651162	0.37640099365576085	0.5486397126461682	-5.900343642630366	STRN	5	-0.9178308449085556	0.36605220335070265	0.5425633169905392	STRN
-0.4098585064312097	23.206555735236694	-0.913315902748527	0.3688079854157521	0.5440101820803209	-5.887490718905489	CLPT1	4	-0.9178139485732434	0.3660609064473753	0.5425633169905392	CLPTM1
-0.46351157043512714	23.495971111854125	-0.9079427610611213	0.37159131764660336	0.5451778888463858	-5.892244717779604	NIT1	4	-0.91723592416425	0.3663587214861692	0.5425633169905392	NIT1
0.35745780629802937	27.053163874058665	0.8485945754589339	0.4032425375715788	0.5720092112293905	-5.9429912181196	GSTO1	10	0.9130499442271229	0.368520197593186	0.5443571041266552	GSTO1
-0.6894680339668007	21.16008301990261	-0.9252819419487557	0.3629439420929671	0.5393803854059922	-5.848123499312991	WDR18	1	-0.9134860160597817	0.3685454011831303	0.5443571041266552	WDR18
-0.44341854790812363	21.237171434197943	-0.9383337577593812	0.356029080689494	0.5340275443145	-5.86500871922109	CPZIP	2	-0.9127510131971219	0.3686748722806372	0.5443571041266552	RCSD1
0.7879540527719158	21.1609616767912	0.910510543457397	0.3702594759621066	0.545063252462145	-5.88997611196995	AL1A2	1	0.9105761236030637	0.36980149418860386	0.5454756570965633	ALDH1A2
0.5074385125887915	20.654915383358112	0.9574038073837198	0.34678370736577513	0.5243066634624955	-5.818863583312123	KV401	1	0.9097895405890879	0.37045918989646853	0.545900979727797	IGKV4-1
-0.6674998641643022	21.053557234989302	-0.9226742140342913	0.36427739045440855	0.5394697481553342	-5.850457875648479	RBMS1	1	-0.9086658876140014	0.3710422278210749	0.5462155505174787	RBMS1
-0.5168159821487173	21.053830670819007	-0.9520984682908546	0.3494189492098839	0.5259075427008233	-5.823760526594192	NDUS6	1	-0.9079024189849662	0.3714387161170224	0.5462551466875215	NDUFS6
0.4460392500610304	21.97414690712855	0.9660309662142798	0.3422288045626015	0.5198501265606629	-5.839455340905176	RENBP	1	0.9052217513704394	0.3725846997255643	0.5473958113264255	RENBP
-0.5381572881422052	23.240718768526282	-0.8989048120526468	0.376303935406922	0.5486397126461682	-5.90018164371568	MTX1	3	-0.9033932625882154	0.37353826536063905	0.5481546985434865	MTX1
-0.35610837687191577	27.510249612573894	-0.8311995470744635	0.4128335225232358	0.5772639037742124	-5.957249133755461	ANXA4	12	-0.9025270491552468	0.37399055342586407	0.5481546985434865	ANXA4
-0.4066918650677742	25.00823321505204	-0.9363831723381343	0.3570147288707709	0.5340275443145	-5.866782081579364	UB2V1	2	-0.9020853801940419	0.37422130516949725	0.5481546985434865	UBE2V1
0.7310586202232017	20.966627019548277	0.9080546705626351	0.3718127956408369	0.5451778888463858	-5.86343049929214	HGH1	1	0.9017461709551038	0.37464591249494117	0.5481546985434865	HGH1
0.530173039328993	22.32055773208623	0.9088570161442564	0.3711167588226364	0.5451778888463858	-5.8914376753658795	LSAMP	2	0.9006810538792056	0.3749556158507882	0.5481546985434865	LSAMP
-0.3884532607785829	26.090455272176417	-0.844905114252758	0.4052649392087424	0.5733860739480958	-5.9460387253030635	6PGL	9	-0.8971312053471443	0.3768159713971859	0.5500992415157622	PGLS
-0.49388075935171116	23.63339155539422	-0.8760204609480668	0.3884093332919407	0.5595214372373182	-5.919943144882298	FBLN4	5	-0.8967232880286469	0.37703012967216987	0.5500992415157622	EFEMP2
-0.6952590944937924	22.071705395047562	-0.875477371992874	0.3889684138474703	0.5597812226548793	-5.891636831709524	SSDH	4	-0.8937154386990052	0.3788566540668581	0.5522190677621461	ALDH5A1
-0.39414967691029545	22.464361500000297	-0.9276462103863966	0.3614517951187215	0.5379916950508261	-5.87468274992151	CHMP6	2	-0.8912042935736003	0.3799353728024788	0.5531282534676072	CHMP6
0.4922273736748757	23.16693177402472	0.852370334793388	0.4011794397501832	0.5712362350200104	-5.939859388674523	SNTB2	8	0.8906482203896187	0.38022889412928884	0.5531282534676072	SNTB2
-0.4795550457049913	24.68216496646306	-0.8890620824565811	0.38148020388188797	0.553632975147071	-5.90874015462021	HINT2	3	-0.8887727791834519	0.3812199186842491	0.5536082379282393	HINT2
-0.49408276158357367	24.025907885840503	-0.8873603243498577	0.3823798029594394	0.553632975147071	-5.910210863473047	RCN3	3	-0.8886062923932724	0.3813079744323056	0.5536082379282393	RCN3
0.44011317172865105	23.38864119165497	0.8885425247627521	0.3817547120153062	0.553632975147071	-5.909189453509845	RFIP1	3	0.8836599467442044	0.3839301054101787	0.5555586644998264	RAB11FIP1
-0.4871804032723617	24.37522446275047	-0.8827635979917708	0.384816611219541	0.5565156080063421	-5.914170189674691	DLRB1	3	-0.8835854143020206	0.3839697046565339	0.5555586644998264	DYNLRB1
-0.38194698372690894	27.77140523631074	-0.8236151173215115	0.4170595432246237	0.5804274998926495	-5.963377873696696	WDR1	11	-0.8832635071005814	0.3841407648124694	0.5555586644998264	WDR1
-0.599325880356016	20.332050763955724	-0.8998010261794508	0.3758348972303428	0.5486397126461682	-5.899397949593788	LMF2	1	-0.8832110679688531	0.38416863539090285	0.5555586644998264	LMF2
-0.400792853223777	25.355913773851057	-0.8385077256149582	0.4087868192610067	0.5748686192842701	-5.951293111597704	CD14	8	-0.8825298801957815	0.3845307941700422	0.5555586644998264	CD14
0.6183698147589993	21.83857177168623	0.8897670517912205	0.381107937738944	0.553632975147071	-5.908130120655029	DUT	1	0.8765809664811341	0.38770289998469853	0.5590922992755195	DUT
-0.47558443042544596	23.889691048972885	-0.8760415093025044	0.38839808539719456	0.5595214372373182	-5.919925189990773	TXD12	3	-0.8760708152459874	0.3879757032862057	0.5590922992755195	TXNDC12
-0.491580902400937	20.942354278016474	-0.8872299857212549	0.38244876023353147	0.553632975147071	-5.910323396256132	DSG2	2	-0.8758170803694081	0.38811143373253243	0.5590922992755195	DSG2
0.3637448579179221	29.042795199314448	0.8268781552003897	0.4152381029497487	0.5789829397733289	-5.960747663948286	PEBP1	8	0.8739535391278005	0.38910922949674565	0.5594909908061781	PEBP1
-0.5292395513554915	21.41530415206496	-0.9011422468670099	0.37513367356903726	0.5486397126461682	-5.898223744910448	SC61B	1	-0.8733540475099173	0.3894305637046679	0.5594909908061781	SEC61B
-0.5230866671226622	21.39510691165633	-0.8799229696022423	0.3863274716594264	0.5581544507454861	-5.916607215708582	FXR2	2	-0.873180094972273	0.38952383595369233	0.5594909908061781	FXR2
0.5050880152747865	23.171250525294383	0.8595471783644123	0.39727642165810284	0.5684167969125615	-5.933870175535128	MGLL	4	0.8722066448058768	0.39004605727114106	0.5596971579094626	MGLL
-0.4280506674070317	26.134582416023964	-0.8351382105691538	0.4106494959955347	0.5769391207998101	-5.954045355281477	DECR	7	-0.8704155490554062	0.39100808421103117	0.5605334126711	DECR1
0.6025848643040597	22.309552655128442	0.8677831988693518	0.3928272321968965	0.5636880089194302	-5.926938457528491	HVCN1	2	0.869284446497514	0.39161639736566034	0.5608614683201997	HVCN1
-0.39809806496409905	26.11198564912905	-0.8196553811257128	0.41927653924598707	0.582416094930046	-5.966556373180975	GRHPR	9	-0.8673996773924373	0.3926313764042998	0.5617707399085723	GRHPR
-0.4075061934239095	24.910338220504247	-0.8482152241924025	0.40345018707994484	0.5720092112293905	-5.943305144577292	RHOG	5	-0.8665813233030926	0.393072594780041	0.5618581190376214	RHOG
-0.534550759730724	20.52839512948774	-0.8882599935071328	0.3819040409019021	0.553632975147071	-5.909433674554166	MGDP1	1	-0.8631897635408595	0.3949045288771966	0.5632878678851636	MDP1
-0.4534030533489535	21.31236662632213	-0.9088595223184349	0.37111545849751093	0.5451778888463858	-5.891435462034453	QNG1	1	-0.8622620443069465	0.39540657528238676	0.5632878678851636	QNG1
0.48039708832201455	20.047180964471373	0.8996251657850608	0.3759269046434748	0.5486397126461682	-5.899551788692292	COX17	1	0.8617548099734391	0.3956812425476781	0.5632878678851636	COX17
-0.3920274402449735	26.827165230314428	-0.8564951250425366	0.398933277539547	0.5702353812412481	-5.936422988151563	MYL6	4	-0.8614834484540705	0.39582823446485205	0.5632878678851636	MYL6
0.3965347477916019	20.905842170315807	0.9324822269702121	0.358991339214517	0.5348681445151775	-5.870318218956878	LAIR1	1	0.8607449001193344	0.3962284690380702	0.5632878678851636	LAIR1
-0.44767213831919506	23.26372295788466	-0.8411647741305783	0.40732173957015627	0.5733860739480958	-5.9491153936467365	EGLN	5	-0.8605031611140801	0.3963595281465292	0.5632878678851636	ENG
0.6681916160422325	24.623434090092537	0.8270307053917765	0.4151530702056442	0.5789829397733289	-5.960624457035055	FBLN5	8	0.8576353740341885	0.3979164000490315	0.5649571943059256	FBLN5
-0.5436958953392512	26.822937598252597	-0.8423216569168313	0.4066848740025535	0.5733860739480958	-5.948165167896109	FRIH	4	-0.8567420057587779	0.3984021842840789	0.5649769507925192	FTH1
0.5891221916692224	19.881936830968268	0.8711083911775009	0.3910399781509024	0.561668695536476	-5.924122135106121	RM15	1	0.8562041552083477	0.3986948306336925	0.5649769507925192	MRPL15
0.38558703647249715	24.011805819326216	0.8095521162940684	0.4249662062158519	0.5870279871646418	-5.974600211462138	CN37	8	0.852194132671994	0.40088098256179294	0.5672600875049902	CNP
-0.41187978798443226	24.379387073098307	-0.8334647870148202	0.41157654040609515	0.5771443327516211	-5.955408306161931	EFHD2	5	-0.8518414672530396	0.40107360720075425	0.5672600875049902	EFHD2
0.44855530638473695	22.697005516655224	0.8514909886763552	0.40165932230732593	0.5713690840906908	-5.940589946117182	GLTP	3	0.8500603243270111	0.40204735344923015	0.5677676837023987	GLTP
0.5302293203496937	21.061414428124888	0.8536911701608445	0.4004593068153389	0.5708165836295975	-5.938760700196474	RRFM	2	0.8496444364800915	0.4022749326904771	0.5677676837023987	MRRF
-0.4393082090099938	22.66092717812446	-0.8667972727515254	0.39335815789016293	0.56377670112374	-5.927771543723156	CSK2B	2	-0.8490781654634769	0.4025849340460852	0.5677676837023987	CSNK2B
-0.3717241646186018	28.348115722277168	-0.778626765694997	0.44267497523609545	0.5997008372126023	-5.99862994392669	ATPB	17	-0.847719415667813	0.40332938625924697	0.5682753411736577	ATP5F1B
0.4290094712869319	20.523366358056133	0.8974605362712236	0.37706060509600825	0.5490596791447293	-5.901443041233138	NCBP3	1	0.8458196133823478	0.40437173005581195	0.5692013495452286	NCBP3
-0.4322877522926092	23.063861197632335	-0.8478368302648166	0.40365737977825056	0.5720092112293905	-5.943618146149093	CRYM	3	-0.8447433733763622	0.4049629696810434	0.5694912171156824	CRYM
-0.5980482146282711	19.189707303163722	-0.8552307629286289	0.39962093901277895	0.5706664230539974	-5.937478011024168	TT21B	1	-0.8429871577672207	0.405928923922924	0.5703069862719408	TTC21B
-0.4027396810372643	24.884899719136595	-0.8662521007858525	0.39365193204309856	0.56377670112374	-5.928231817385536	CHM4B	2	-0.84115547706169	0.40693792460038214	0.5709061649506542	CHMP4B
-0.38608885785319913	26.392114624875198	-0.7907391871918072	0.43568659911744434	0.5945935304668354	-5.98932477751599	QCR1	10	-0.8408108498685885	0.40712794171717825	0.5709061649506542	UQCRC1
-0.4624446449195361	26.758073595893368	-0.8290635987078216	0.4140209539530848	0.5783770982444796	-5.958980530861586	CSRP1	4	-0.8400096915154499	0.40756989128840004	0.5709841699755974	CSRP1
-0.462078793635083	26.451043782386396	-0.7827206727508413	0.4403054291362496	0.5982964231380103	-5.995500230139042	F13A	19	-0.8370428412514469	0.40920913465271125	0.5727377850537	F13A1
-0.4355477968036219	23.44506922997595	-0.8211176489831844	0.41845698835053335	0.5818244861543633	-5.965384301515916	SAHH2	4	-0.8306258649099717	0.41276871421211714	0.5766780020478246	AHCYL1
-0.4503386390290238	24.058340028095895	-0.804221665485553	0.4279871230252106	0.5893808145522627	-5.978805797077663	MCU	6	-0.8304422132980598	0.4128708711730449	0.5766780020478246	MCU
0.44012160567623226	21.41959027346338	0.8731563913006954	0.3899417943305875	0.560636159553121	-5.922382480371895	SEPT5	1	0.8296632343424456	0.41330435636194773	0.5766780020478246	SEPTIN5
-0.5056504876448891	22.694744854833054	-0.8092051799911829	0.42516242460203313	0.5870279871646418	-5.974874740882427	TRIP6	5	-0.8291227386277196	0.41360529707695703	0.5766780020478246	TRIP6
0.6520709207536797	24.44887455260927	0.833508752083019	0.4115521678773719	0.5771443327516211	-5.955372531226378	LXN	1	0.8284587027080536	0.4139752098597712	0.5766780020478246	LXN
-0.3202449736252255	23.7937513208654	-0.7981203821441617	0.43146101482800336	0.5910096199404903	-5.983587021546087	TBL2	6	-0.8269415029714717	0.4148211640422066	0.577306321760072	TBL2
0.5645934176294745	19.792794688675784	0.8411940681030473	0.40730560546820693	0.5733860739480958	-5.949091347835026	NRM	1	0.8262493362835917	0.4152074560425958	0.577306321760072	NRM
-0.41721686321421103	26.772334438911336	-0.7791029735951177	0.44239895255421424	0.5997008372126023	-5.998266698829476	SQOR	10	-0.8237310536460805	0.416614770482596	0.578718637944809	SQOR
-0.42809596202702593	22.30501533118731	-0.8424746591776532	0.4068583715749543	0.5733860739480958	-5.919219320270315	PIN1	2	-0.821390871546068	0.4181484447882866	0.5798421425358143	PIN1
0.41034036087198444	23.570085489123528	0.8411231964260782	0.4073446398142765	0.5733860739480958	-5.949149521133775	CAH4	2	0.820886083770184	0.41820820293855077	0.5798421425358143	CA4
0.6272622189642334	21.84994590621015	0.8092616520404864	0.42537684320252456	0.5870279871646418	-5.945962899030256	PCY2	3	0.8201845836083822	0.4188245583548391	0.5799564821965327	PCYT2
-0.4801659450747131	19.760058855584383	-0.8491559514485698	0.4029353750883977	0.5720092112293905	-5.942526415521842	CCDC9	1	-0.8193404798435197	0.41907545533551893	0.5799564821965327	CCDC9
0.5575845080484498	24.77518081685062	0.7794007655330512	0.44222639721957036	0.5997008372126023	-5.998039439116108	PIGR	13	0.8182199647884112	0.41970488108651827	0.5802842041589092	PIGR
0.8010024807309293	22.80544831068538	0.7985654296028121	0.4314497318528435	0.5910096199404903	-5.954357906818055	DQA1	4	0.8179065637972848	0.42010321333185097	0.5802921021537156	HLA-DQA1
0.42702041996365736	25.90818290871125	0.7701311437014889	0.4476166792647446	0.6047325886227536	-6.005074573421012	TMM43	10	0.8127206217583552	0.4228024775786561	0.5831929205493116	TMEM43
0.4570575927701306	20.050856693043624	0.8540994032125898	0.40049850962374334	0.5708165836295975	-5.9096181039507485	SUMF1	1	0.812774941892925	0.4229924295188512	0.5831929205493116	SUMF1
0.40273887956380605	23.227295478250493	0.8159441258905237	0.42136103212344966	0.5847620708717921	-5.969522176075851	MCAT	3	0.8112726010203851	0.42362043393226056	0.5835144467398705	SLC25A20
-0.5036051410017173	24.114974468160952	-0.8097034109686305	0.42488065523937224	0.5870279871646418	-5.974480457422822	S10A9	2	-0.8059369435010181	0.4266428217127426	0.5869767035556921	S100A9
-0.3773102161188646	24.835410134097845	-0.7660427605030772	0.4500065288529945	0.6074060727349095	-6.008151821658101	PRS8	8	-0.8051749333537968	0.4270755387424361	0.5869767035556921	PSMC5
0.4428323067161948	20.429171976172277	0.8411748465063685	0.40731619201032643	0.5733860739480958	-5.949107125876817	BT3A3	1	0.8042175107280165	0.42761960399364285	0.5869767035556921	BTN3A3
0.37338491029217025	25.792799854351195	0.8312483608708766	0.4128064104899837	0.5772639037742124	-5.95720951585179	TM109	2	0.8040364574832499	0.4277225370294184	0.5869767035556921	TMEM109
-0.4595733841264682	20.06924405178266	-0.8317602421910918	0.41252216964778265	0.5772639037742124	-5.956793933207165	DUS23	1	-0.8002730843771002	0.4298655340541476	0.5893703704378759	DUSP23
-0.35483744031157727	23.535672120177654	-0.7825156915708222	0.44042388929239196	0.5982964231380103	-5.995657307562207	CCDC6	5	-0.7987689708295648	0.4307238590346373	0.5899998736359535	CCDC6
-0.39674867125607705	22.957517100772048	-0.8025226015612462	0.42895279277802356	0.5893808145522627	-5.980140745291929	SRSF9	3	-0.798012397105901	0.4311559938398142	0.590044961940042	SRSF9
0.5353822123670504	20.306488947392186	0.8148585970353375	0.42222022433117345	0.5854047763240848	-5.941527746566983	UBAC1	1	0.7952749010212665	0.432937053507948	0.5914700898769525	UBAC1
-0.6090033475338146	22.231930074397265	-0.791302693168095	0.4356033196795249	0.5945935304668354	-5.959997459157247	ARL1	2	-0.7951688932147352	0.4329977247949003	0.5914700898769525	ARL1
-0.47707415682100063	20.518138176338354	-0.8243349122330477	0.41690883638457454	0.5804274998926495	-5.933952259186683	TPPC4	1	-0.7929116650223919	0.43429082942057395	0.5926886850264158	TRAPPC4
-0.5327344032862626	25.466691693227045	-0.7738122880498346	0.4454713973905219	0.6024369051854309	-6.002290429754524	S10AD	4	-0.7881495038476761	0.43681354846543974	0.5955815725386716	S100A13
-0.653145055589949	19.686094398687715	-0.7917919790917971	0.4353227321363322	0.5945935304668354	-5.959619069035142	TPSNR	1	-0.7876086653876513	0.43733799829476216	0.5957470612715746	TAPBPL
-0.5029692828486532	20.380266480486675	-0.8009366581646382	0.4298553736640387	0.5899036604228869	-5.9813843848714265	NELFB	1	-0.7817862398154314	0.44048737941944816	0.5994846655450685	NELFB
-0.3322820054319955	29.59623677370198	-0.7518114090772327	0.45838461971554934	0.6170241055916047	-6.018741040016001	CALM2	6	-0.7780043224419525	0.44267966447232254	0.6013864556638684	CALM2
0.4733854674623892	20.649915461615656	0.8023066710384387	0.42907561330056465	0.5893808145522627	-5.980310208227122	CCNY	1	0.7779717839597479	0.44269855464295593	0.6013864556638684	CCNY
0.46826439334099135	19.726298013989144	0.8025359190719262	0.4289452185300642	0.5893808145522627	-5.980130292244605	OCRL	1	0.7772130477351459	0.4431391752237206	0.601432232305472	OCRL
0.4227576460862963	19.886394113612525	0.813672050623644	0.4226403403265486	0.5854380721674216	-5.971331550418415	CBPQ	1	0.7765106391573686	0.44354731936655967	0.6014338880952066	CPQ
-0.4972637411052325	23.395080324387767	-0.7563632999243473	0.45569490825602155	0.6139626931653599	-6.015374792922182	IPO9	5	-0.7752946124002691	0.44425444165474137	0.6018405726541776	IPO9
0.5211344789678201	21.056525624756677	0.787594386537764	0.4374945501544737	0.5959603180906102	-5.991753912187301	HV307	1	0.7726110525897014	0.44581732811399677	0.6034047719345121	IGHV3-7
0.44759169823665346	22.11200140027727	0.8061731778395472	0.42712492399671487	0.5888905202118886	-5.948397827905956	PRTN3	1	0.7711854965926123	0.4468567757312242	0.6042582932577762	PRTN3
-0.4584362319300368	23.252154641439912	-0.7365113069691245	0.46749392249293553	0.6259371250446905	-6.029912885890438	NRP1	8	-0.7679157753091987	0.4485597282542416	0.6060066529796793	NRP1
0.35150783976019895	25.149047846185614	0.7737462370475688	0.4455098358373991	0.6024369051854309	-6.002340497779119	GPX3	3	0.7647584767668475	0.4504094780511473	0.607949962154882	GPX3
0.4700144962974022	20.69926084721641	0.789828752541035	0.4364492360047515	0.5950848439252977	-5.96113598583546	CD99	1	0.7623664801843687	0.4520190471387433	0.6094303171303197	CD99
-0.36022842699864555	21.503604581075617	-0.7853840427791134	0.43876799917749465	0.5971446618640305	-5.993455709818852	RAPH1	2	-0.7614870180854608	0.45233089167250384	0.6094303171303197	RAPH1
0.4438664599146982	20.334507328418486	0.79278978594736	0.43475086782070194	0.5945935304668354	-5.958846722317943	HDDC2	1	0.7592508014777005	0.4538512822704044	0.6109218535479578	HDDC2
0.31034076458661985	24.94695594249368	0.7295038235151309	0.4717010767645241	0.6275195242645965	-6.034955917425736	ECHD1	6	0.7552643333376621	0.4559990416732612	0.6132543981738672	ECHDC1
-0.38295447953213113	24.589412192642282	-0.7429443133709305	0.4636510401108995	0.6229783975308268	-6.025242500302459	CPNE1	4	-0.7508070883517197	0.4586372747398436	0.6162417200595354	CPNE1
-0.3407438513175123	23.14335584269696	-0.7326689820559747	0.4697980593712333	0.6266800828074756	-6.032683807439796	CSN1	5	-0.7481788280334989	0.46019714164935555	0.6177759994166644	GPS1
-0.4723167408201867	23.775271027229717	-0.7474363370632313	0.4609786707022808	0.6199512969044323	-6.02195814859767	CATL1	2	-0.7447073441168849	0.46226223330033256	0.6199851005607001	CTSL
-0.39646865810480136	23.350805810393293	-0.7238235475279478	0.47512748695543405	0.630223979406278	-6.039009775882378	DRG1	5	-0.7407031673378682	0.464650945084366	0.6226238411919247	DRG1
-0.3650269664849546	27.554665230983087	-0.7312287987515959	0.4706633991910848	0.6268268858119751	-6.03371881625367	PRDX3	4	-0.7381041267084216	0.46620527052299554	0.6241407516603147	PRDX3
-0.4245694706020835	22.113869517690834	-0.7310742399038482	0.4707563215502655	0.6268268858119751	-6.033829775880114	VPS36	3	-0.733667045017667	0.4688658125057643	0.6271345437859907	VPS36
-0.43503283222482736	24.32614889863434	-0.7343026441789184	0.468817589597072	0.6259371250446905	-6.031507382182707	THY1	2	-0.7285013579279725	0.4719743307336265	0.630721573982188	THY1
-0.25468512304473734	24.94536530089202	-0.6668590217040028	0.5102741797315458	0.658234767864599	-6.077972694565796	C1S	10	-0.7248825721742795	0.4741590723697513	0.6330687524503094	C1S
-0.36799331218896825	22.828245725106868	-0.6996820661290157	0.48984941931163817	0.6418417036725188	-6.055898292412059	DC1L1	6	-0.7228386733954455	0.4753955959037537	0.6341468328030216	DYNC1LI1
-0.5773988498177722	22.48970431572299	-0.7131319372172747	0.4816156814841548	0.6351596096622181	-6.046557333750007	ARMC1	2	-0.7193473880336007	0.4775120571029239	0.6363956901696317	ARMC1
0.466837805409714	22.36100335139615	0.7152959340489523	0.48029837388352736	0.6349561686939655	-6.045038428294304	DJC11	2	0.7140775556071428	0.48071693172542274	0.6400897523334907	DNAJC11
-0.5295878963108862	21.02576495917183	-0.7229604244652983	0.47586600880744667	0.630223979406278	-6.010650296505485	SPCS1	1	-0.7127383329059954	0.4817232221064921	0.6408523152775836	SPCS1
-0.34717113999307614	24.072169871134445	-0.7579827221849778	0.45474025336675516	0.6132354876606424	-6.014172486602681	MGST2	1	-0.7092876804057189	0.4836405705951068	0.6420698812699537	MGST2
0.4069188598799407	22.237132234830817	0.7368433779442046	0.46729509896959054	0.6259371250446905	-6.029672756436238	SNW1	1	0.708903427875165	0.48387554881750694	0.6420698812699537	SNW1
-0.3704114540907213	21.82580652001925	-0.7228476261189892	0.4757176203384832	0.630223979406278	-6.039703194971786	MPU1	2	-0.7087952553655387	0.48394171024000565	0.6420698812699537	MPDU1
-0.36558859122705556	21.785007059274704	-0.7096352683602302	0.4837486094179284	0.6361035985050695	-6.049002267721129	SPART	3	-0.7074981994835382	0.48473542843440764	0.6425461553596902	SPART
-0.31596156852836543	23.497544661460687	-0.7011850422835696	0.48892538217422965	0.6411993920616783	-6.054862984980537	AGFG1	4	-0.7047717296756134	0.4864062738833158	0.6437666020976769	AGFG1
-0.3252771687099951	23.770485752898903	-0.7123199201919411	0.48211052135679433	0.6351596096622181	-6.0471261430194785	NDK3	3	-0.7043252769778631	0.48668018213000097	0.6437666020976769	NME3
-0.32190706608192343	22.74102670510816	-0.7272212251946858	0.4730762394623209	0.6287829873429049	-6.036588609574406	UFC1	2	-0.7022018914140782	0.4879841227147703	0.6437666020976769	UFC1
-0.3823452965562346	22.16622888332853	-0.7357003905193304	0.4679796566347918	0.6259371250446905	-6.0304988441876715	PTTG	1	-0.7021254997591444	0.4880310706134928	0.6437666020976769	PTTG1IP
-0.35343839317382475	25.15820465541427	-0.6738193581932765	0.5059040898158313	0.6559002146910515	-6.073377330109512	PDLI3	7	-0.7018701661181809	0.48818800918491734	0.6437666020976769	PDLIM3
-0.38468855352838816	21.938045561028552	-0.7117710280684169	0.48244517894908767	0.6351596096622181	-6.047510282408363	MCMBP	2	-0.7011947530166736	0.488603283753575	0.6437666020976769	MCMBP
0.29382832176117546	22.407090307588643	0.7356090400630758	0.46803439347456466	0.6259371250446905	-6.030564814027849	IL33	2	0.7008266494733412	0.4888296946993701	0.6437666020976769	IL33
-0.3363245242132642	23.54022303081095	-0.6946135836529652	0.4929728365087419	0.6447332732927158	-6.05937385239901	GATM	4	-0.7003159754149804	0.48914389542502923	0.6437666020976769	GATM
-0.37534073766980924	20.032400155989638	-0.7348762378290539	0.46847362094767664	0.6259371250446905	-6.03109373113045	SIR5	1	-0.6996136083277441	0.48957622514058785	0.6437666020976769	SIRT5
-0.3687557519600624	21.47369633434778	-0.7355713389502413	0.4680569849248468	0.6259371250446905	-6.030592038048592	PLCC	1	-0.6983683932491174	0.490343226415497	0.6439346777034055	AGPAT3
0.4170392592517942	19.651208225599245	0.7267627988484829	0.4735706335215112	0.6288745699414138	-6.007947300309079	COX11	1	0.698292534956647	0.4905754039878448	0.6439346777034055	COX11
-0.5066552424028323	19.456940387097113	-0.7077048007114882	0.48513983044505127	0.6373659283535873	-6.021357966293688	ANS1A	1	-0.696329126350758	0.49178562223681854	0.6447409051154388	ANKS1A
-0.32452344088270735	24.039092305123482	-0.6807754211478025	0.5015574996454324	0.6530818167852186	-6.068738683061958	VPS4B	5	-0.6954388780217181	0.4921503622713068	0.6447409051154388	VPS4B
-0.35004518207150426	26.387374777260852	-0.6671102375700491	0.510116091120842	0.658234767864599	-6.077807639679093	PHB2	7	-0.6948755454365342	0.4924982962620639	0.6447409051154388	PHB2
-0.24193692588780635	25.027581169178248	-0.6238846789849942	0.5377104790652611	0.6827629622495326	-6.105320452562353	C1R	14	-0.6931128319456952	0.49358790478530623	0.6447803694703371	C1R
-0.3064618233468792	26.711210012563924	-0.6535189740125013	0.5187076406532635	0.6665791120969363	-6.086650934114268	ESTD	9	-0.6930432365733824	0.4936309524713829	0.6447803694703371	ESD
-0.4519616895368088	22.687226725491858	-0.6939786410994958	0.49336490669422306	0.6447332732927158	-6.059807526251658	RB27A	2	-0.6927098463651397	0.4938371977269429	0.6447803694703371	RAB27A
0.33322300308618935	24.0402535749023	0.6676143930130296	0.5097989106601435	0.658234767864599	-6.077476215836131	CSN5	6	0.6900178949868963	0.4955042942917999	0.6463860079111035	COPS5
-0.3135038735131239	23.88490650903493	-0.6530565520635524	0.5190013352869989	0.6665791120969363	-6.086948711372145	TRI25	8	-0.6872052833098544	0.4972494825478515	0.6480905954195102	TRIM25
-0.3669854824662089	20.61005463476493	-0.7186405296399139	0.47826646775733184	0.6328360244810532	-6.042682143625459	BABA1	1	-0.6841401076742281	0.4991552948653162	0.650001344326817	BABAM1
-0.3013523928665336	24.07148711397376	-0.7115155712923183	0.4826009754064079	0.6351596096622181	-6.047688965248058	UBC12	2	-0.6832832464907532	0.499688787756256	0.6501232643518894	UBE2M
0.3114402293764833	24.720714639221253	0.6530262439094485	0.5190205878407035	0.6665791120969363	-6.086968221216439	THIC	7	0.6819877053946204	0.5004960121307915	0.6506007967716005	ACAT2
-0.3205262366795303	23.06539424239785	-0.6666958289939037	0.5103768903740395	0.658234767864599	-6.078079883872885	KPRA	5	-0.6811383610172864	0.5010256148234373	0.6507169232944116	PRPSAP1
-0.3157490746963525	22.83250560980948	-0.6838469805377106	0.49964484536679843	0.6512125938731288	-6.066675758347805	UBXN6	3	-0.6767389227824493	0.5037738409391177	0.6537117971097595	UBXN6
-0.33220075572909735	22.295888312432094	-0.6773253180143581	0.5037107354319306	0.6542042767736321	-6.071045140486111	TS101	3	-0.6731622924990447	0.5060142262872672	0.6560430056601587	TSG101
-0.3394860801164761	23.041647985856027	-0.712001898651098	0.4823044017583713	0.6351596096622181	-6.0473487435599464	SAA1	1	-0.6707555859361641	0.5075248720272205	0.6574248561404311	SAA1
-0.2655873260842192	24.64793057195239	-0.644358457909787	0.5245425107636534	0.6721147881111983	-6.092511783442089	PIPNA	6	-0.6673829619739674	0.5096459864098515	0.6595943677003157	PITPNA
-0.35380408110493633	22.89730255090955	-0.6778070477275571	0.5034097756264269	0.6542042767736321	-6.070723775861971	S35U4	2	-0.6657394369185144	0.5106813985960963	0.6603561742126249	SLC35A4
0.3692768900230057	21.600166799922878	0.6990008759344581	0.49047688653288657	0.6420946309084201	-6.027368617311501	TNPO2	1	0.6639150778970658	0.5120069620199319	0.6614915121201568	TNPO2
-0.3337260305771643	20.424628418655733	-0.7026556956699495	0.48802217601010933	0.6405832825425769	-6.053847868461687	ACBD5	1	-0.6615321695081371	0.5133372112801158	0.6626309155214071	ACBD5
-0.3851792284814408	20.578829821431153	-0.6843235867492887	0.4993484296842613	0.6512125938731288	-6.066354855156013	DNJB6	1	-0.6599270368980112	0.5143524300257192	0.6633620345357879	DNAJB6
0.45055348607356294	20.322832178390513	0.6710570913518611	0.5076359084131125	0.6575686876727259	-6.0752065638242225	STAM2	1	0.6591548549885036	0.5148412123253606	0.6634135238159399	STAM2
-0.35152371975146934	25.497006066305957	-0.6357661498137636	0.530047498980301	0.6771047566922082	-6.097936140670978	5NTD	6	-0.6565545743880405	0.516489023272794	0.6649571222972034	NT5E
-0.36892113677472693	23.370089235208557	-0.6528982991837983	0.5191018660511324	0.6665791120969363	-6.0870505716134184	TOLIP	3	-0.6543160979166616	0.5179098548793202	0.6657089858321852	TOLLIP
-0.3332275114272285	21.746328916961296	-0.6686686562541445	0.5091359913262717	0.658234767864599	-6.076782376608088	RAB2B	2	-0.6539500593990956	0.5181423930268865	0.6657089858321852	RAB2B
0.29207389475358525	24.81537924305767	0.6399460144315394	0.527365650691836	0.6748453954307652	-6.095306202745894	PSD10	5	0.6533045467493865	0.5185526146178311	0.6657089858321852	PSMD10
0.34890294553628465	21.19971420102258	0.6861388153209078	0.4982203864772943	0.6505032961249478	-6.0651306675089804	LAGE3	1	0.6527979754131379	0.518874662840783	0.6657089858321852	LAGE3
-0.3868649804966253	20.70499440486661	-0.675313012394529	0.5051691783315697	0.6555224280720457	-6.043363402777761	NUP50	1	-0.6487165113934722	0.5216436010513568	0.6686810428047748	NUP50
0.3607640994492911	20.074348177689494	0.6804493160548903	0.5019627495724007	0.6530818167852186	-6.039940390033721	CD151	1	0.6466395863803238	0.5229680639649825	0.6697979190123433	CD151
-0.3140104156842263	23.80688450152668	-0.6379006041221555	0.5286770971400423	0.6759383646825108	-6.096595248864673	ENDD1	4	-0.6435547796521438	0.5247699535369197	0.6715238020152098	ENDOD1
-0.30595763475664484	24.306009131277865	-0.643991411871453	0.5247770402437908	0.6721147881111983	-6.092744945616946	PURA	3	-0.6386279670892624	0.5279269310387907	0.6749792422796995	PURA
-0.3716798499604934	21.32346524727682	-0.6330367968987358	0.5318026157580682	0.6771105710998246	-6.09964439829982	SMCE1	2	-0.6276350070470439	0.5350074438192657	0.6834407968581457	SMARCE1
-0.44765976123754214	20.10710234731525	-0.6314218483210502	0.5330277048092007	0.6774378442670275	-6.071590191349787	GET4	1	-0.6207384858398872	0.5396367333599388	0.6887591467236523	GET4
-0.3260477999404152	21.513741603897188	-0.6517690185588736	0.5198195535023981	0.6669212674275559	-6.087776743998405	IF4B	1	-0.6186080680159711	0.5408590644802299	0.6893053479199077	EIF4B
0.40798277847245856	25.444264867978106	0.6067780490521051	0.5488455506432062	0.6924559688122968	-6.115714280752343	CAYP1	4	0.6177195150712586	0.5414368721123857	0.6893053479199077	CAPS
0.308744679500748	21.280199900422264	0.6329094914601278	0.5318845555121086	0.6771105710998246	-6.09972390251044	HEM4	2	0.6176781044502112	0.5414638084810642	0.6893053479199077	UROS
0.3677958984960661	20.915589561976276	0.634523456297413	0.5308462312394822	0.6771105710998246	-6.0987148071993955	KISHA	1	0.6140363846672546	0.5438353845885409	0.6913782292177674	TMEM167A
-0.29305577390410775	25.33852144628442	-0.6088834189392394	0.547468671320198	0.6924559688122968	-6.114450248646271	TMED7	4	-0.6137346345864501	0.5440321348947431	0.6913782292177674	TMED7
-0.28296618076107194	22.08938152023994	-0.6342791751279976	0.5310033168607494	0.6771105710998246	-6.098867698786097	TRPV2	2	-0.613024304066122	0.5444954389779981	0.6913782292177674	TRPV2
0.29095838065091684	21.895027323417963	0.6310870067672505	0.5330583307730399	0.6774378442670275	-6.100860369870905	ARRB2	2	0.6122378672884458	0.5450086226295646	0.6914358319712417	ARRB2
-0.5267364185434644	21.752768083479847	-0.6071998576178342	0.5485695501437762	0.6924559688122968	-6.115461374664059	SMD2	1	-0.607324311975291	0.548220631637762	0.6949143169473518	SNRPD2
-0.3020902368961025	24.997809770066297	-0.5775496409224617	0.5681446338670453	0.7071909634467537	-6.132821753301293	IMDH2	8	-0.6055628776844181	0.5493744763547759	0.6957801851348404	IMPDH2
-0.27652117887265604	24.245674310339986	-0.5889338761181903	0.5607579554550624	0.7011846515757886	-6.0971606053786385	CK5P3	5	-0.6008398116422377	0.5526302676465397	0.6974903612044806	CDK5RAP3
0.24583007471857954	24.61650647550133	0.5891552286438666	0.5604407888105817	0.7011846515757886	-6.126127496563808	HEBP2	5	0.6005331293547245	0.5526761749599474	0.6974903612044806	HEBP2
-0.28209426927566383	24.777984672404468	-0.5877541877313776	0.561367970054047	0.7013540657141856	-6.1269425286393195	HACD3	5	-0.6004722248127258	0.5527162173850608	0.6974903612044806	HACD3
0.33433990362872734	22.682361940888125	0.6080088134155717	0.5480404311218134	0.6924559688122968	-6.1149758659490985	NAA10	2	0.5998243724330528	0.5531422482754563	0.6974903612044806	NAA10
-0.25703930740193215	22.493853974527408	-0.6616284863229046	0.5135718489971168	0.6617778490128499	-6.081395609575537	APOF	1	-0.5992491823096601	0.5535206378214172	0.6974903612044806	APOF
-0.4351361837354091	21.47766556256815	-0.6064010628490762	0.5490922837943246	0.6924559688122968	-6.115940167676376	TMCO1	1	-0.5989615729750934	0.5537098919457591	0.6974903612044806	TMCO1
-0.39832481632579686	20.16715430679826	-0.6142925120905178	0.5441187867613124	0.689714894368113	-6.082107286462335	KPCZ	1	-0.5987135235351648	0.5540282030135726	0.6974903612044806	PRKCZ
-0.34561164208840367	21.505325141185196	-0.5861984123097371	0.5623984670085285	0.7020480863501731	-6.12784535783959	KAPCB	4	-0.5948861558380236	0.5563951922100892	0.6998741226268185	PRKACB
0.33763040871098937	20.615200644859723	0.608451122765387	0.5477512393768322	0.6924559688122968	-6.114710140361282	FCG3A	1	0.5857312910392393	0.5624515826787513	0.7068906795911517	FCGR3A
0.41177025227858266	24.632463196461565	0.5696392188932048	0.5734260384679115	0.7104753059405698	-6.137310099960088	CAH3	5	0.5842801355255905	0.5634146564053861	0.7070371476760907	CA3
-0.30450603958936284	21.14374227149485	-0.5951452537679017	0.5564855466289526	0.6998710759362381	-6.12262157037995	BCS1	2	-0.5834933252175962	0.5639371799244691	0.7070371476760907	BCS1L
-0.49786836055860206	20.755018356855544	-0.5773683435212779	0.5684322493739806	0.7071909634467537	-6.103820913458933	WDR37	2	-0.5830515135710028	0.5643810556437039	0.7070371476760907	WDR37
-0.30493544000447415	23.41114559097923	-0.583847704853661	0.5639573261225153	0.7030975058790564	-6.129205065759208	IF2B	3	-0.5825710925175758	0.5645499500292597	0.7070371476760907	EIF2S2
-0.3035154128117057	22.25596784998188	-0.5746095012932076	0.5701047573443985	0.7080796902143033	-6.1344970339390414	STAT6	4	-0.5811813072350657	0.5654740172342234	0.7070371476760907	STAT6
-0.2819908512495317	22.046739044934874	-0.6218628768011788	0.5390202601197966	0.6838385789330982	-6.106563522018286	QCR10	1	-0.5808986073937422	0.5656620775795983	0.7070371476760907	UQCR11
0.40301191443339235	21.892533362722627	0.5899741497660324	0.5598992052360825	0.7011846515757886	-6.125650226874367	PHOCN	1	0.5803840349344116	0.5660044674935569	0.7070371476760907	MOB4
-0.2837632264967773	22.41498576738078	-0.5955271328972079	0.5562338770986104	0.6998710759362381	-6.122396886883535	PP4C	2	-0.5797971257043733	0.5663951169475585	0.7070371476760907	PPP4C
0.39357462016498346	23.573558930975903	0.5888046308603675	0.5606727341503098	0.7011846515757886	-6.126331628427616	VKOR1	1	0.5781323651356621	0.5675039281752239	0.7077226664657976	VKORC1
-0.3179814836194943	21.001770205045727	-0.6032874466273654	0.5511323126132297	0.6944361108630465	-6.117800594036203	CPSF4	1	-0.5768768749271935	0.5683408674024342	0.7077226664657976	CPSF4
-0.2927131342096132	23.282702822778976	-0.5578470787765308	0.5813443406732219	0.7178669544172421	-6.143888669594011	IFIT3	6	-0.5763204257435266	0.5687120077522124	0.7077226664657976	IFIT3
-0.2542906649651755	24.29574217936495	-0.5736020097982116	0.5707772096389879	0.7083196606603058	-6.1350691789576715	CSN8	4	-0.5760991524764946	0.5688596263608712	0.7077226664657976	COPS8
-0.26978582213654434	24.650102420692445	-0.5695650552376779	0.5734756698153585	0.7104753059405698	-6.13735189420645	OAT	4	-0.5737271938504369	0.5704432445396492	0.7090959759710694	OAT
0.27625667947274124	22.284399666685978	0.5752085243640924	0.5697051269313536	0.7080796902143033	-6.134156389736918	STBD1	3	0.5708533775803426	0.5723648765856006	0.7108867962970737	STBD1
-0.3148626501035814	22.68112083632184	-0.5945676798763664	0.5568662958734885	0.6998710759362381	-6.122961126580736	ARPIN	1	-0.5689020271616804	0.5736715235313968	0.7119114288659988	ARPIN
-0.305297879963053	21.850531738113652	-0.5919299869006354	0.5586068190468747	0.7011846515757886	-6.124507744428561	TMED2	1	-0.5643127478378966	0.5767504011013327	0.7146170238470864	TMED2
0.30956518675225553	24.29298425944748	0.5904391321409561	0.5595918138456228	0.7011846515757886	-6.125378946103286	AN18B	1	0.564181513843862	0.5768385642646935	0.7146170238470864	ANKRD18B
0.2889182202651206	23.74449386466772	0.5574841381917529	0.581588904451007	0.7178669544172421	-6.14408901280289	HDHD5	4	0.5634914636548387	0.577302250658607	0.7146170238470864	HDHD5
-0.28979765786468903	22.156625967168946	-0.5518679775696091	0.5853797431340215	0.7213655188805794	-6.1471728846646565	HEM3	4	-0.5580685900921111	0.5809526140644292	0.7182851374678898	HMBS
0.306319120241362	21.12507148167342	0.5834962857823033	0.5641905561384039	0.7030975058790564	-6.129407877483493	NUDT3	1	0.5576460797654906	0.5812374996018919	0.7182851374678898	NUDT3
-0.2628393008990386	25.72674157596769	-0.5286080255440468	0.6012073456748896	0.732551077417549	-6.159619691474171	LYAG	8	-0.5553846808120287	0.5827634567663814	0.719259947219849	GAA
-0.2625168467586718	29.367521290400685	-0.5505556480399767	0.5862672897819659	0.7214846413803043	-6.147889092635907	LEG1	4	-0.5547309505988133	0.5832049495799747	0.719259947219849	LGALS1
-0.2944342255411563	24.189821509398932	-0.564391106743906	0.5769434351324316	0.71417286191435	-6.1402545055705975	ATPD	2	-0.5543145487939446	0.5834862494699586	0.719259947219849	ATP5F1D
-0.2590376586625247	26.579502340759333	-0.5449074100226905	0.590094759124655	0.7240925747130571	-6.1509525968811065	CD44	4	-0.5489713485063988	0.5871017271722584	0.7231136273004982	CD44
0.32247462792494375	22.81547085306425	0.5431973043246754	0.591255982450106	0.7246072488070122	-6.151874031849589	TBC24	3	0.5456964396679567	0.5893230708073123	0.7252425555143673	TBC1D24
-0.27852631399689187	23.619890928100386	-0.5570663219457908	0.5818705083842057	0.7178669544172421	-6.144319489559157	SNG2	2	-0.5449770020377227	0.5898116046875977	0.7252425555143673	SYNGR2
-0.30413266321880883	26.761467326522812	-0.541820685238418	0.5921915598822893	0.7251525480580147	-6.152613719126034	MGST3	3	-0.542811181901583	0.5912834868307916	0.7260142969331553	MGST3
-0.3193870153493883	22.65132015444664	-0.5475350707200001	0.5883126433921907	0.7233994067667703	-6.149531244687114	THOC6	2	-0.5426079990462379	0.5914216600186191	0.7260142969331553	THOC6
-0.2613420330816929	23.2622355907402	-0.5456969996946459	0.5895589731429913	0.7240925747130571	-6.1505261957500466	LHPP	3	-0.541458122454755	0.5922039198247773	0.7263712809137103	LHPP
-0.3661654978999387	22.97095110567252	-0.5401334551865837	0.5933392102227104	0.7253559575758197	-6.1535177987510155	KV320	2	-0.5403744342303555	0.5929416081476899	0.7266730487912817	IGKV3-20
-0.2550003758952357	23.205952146902888	-0.5514203233230895	0.585682423989645	0.7213655188805794	-6.147417380782526	FMOD	2	-0.535130249714614	0.5965176671816994	0.7304499685953204	FMOD
-0.2712989914514594	22.33141407305391	-0.5445371113668477	0.5903461113188321	0.7240925747130571	-6.1511523607029375	XRP2	2	-0.5325379377975298	0.5982891931084784	0.7306310711613977	RP2
0.27395843491943594	26.426485761855414	0.5266881824150512	0.6025227869263068	0.733549159042077	-6.160623585205491	PSPB	4	0.5324315737137394	0.598361933425742	0.7306310711613977	SFTPB
-0.21461337367309596	24.042564579506397	-0.4934502843594643	0.625510054464309	0.7498003734778983	-6.177435732088761	LOX5	11	-0.5323419489517833	0.5984232293220886	0.7306310711613977	ALOX5
-0.360437981928758	22.700832922702716	-0.5311747962530459	0.5994507792327419	0.7316170534318683	-6.158271926308559	PROF2	2	-0.5314396061851201	0.5990405236160856	0.7306310711613977	PFN2
-0.24215052657770997	24.23815897772812	-0.5202784353342342	0.6069244912110137	0.7364814433578638	-6.163949339044027	STX7	5	-0.5312982518222918	0.5991372518590081	0.7306310711613977	STX7
-0.26647876680296534	26.01943081289693	-0.5248883027858179	0.6037572707527317	0.7344471161913889	-6.161561498699206	ATP5H	4	-0.5301543380304179	0.5999203011457563	0.7308014371704443	ATP5PD
-0.29083397570455105	24.52830936893966	-0.5292810997021085	0.6007464913172433	0.732551077417549	-6.159266891011139	ARL8B	3	-0.5296497523133133	0.6002658624661159	0.7308014371704443	ARL8B
-0.2936492411625551	24.349583394057454	-0.5203126283572229	0.606900970038899	0.7364814433578638	-6.163931703596057	TACD2	4	-0.5273678628975608	0.6018297753210475	0.7319964426225495	TACSTD2
-0.3047660009801376	21.835011307325402	-0.5322851854766053	0.5986916454879986	0.7312944231663321	-6.157686899221041	F162A	2	-0.5267727778889296	0.602237939261854	0.7319964426225495	FAM162A
0.2597872687616736	21.375608456562656	0.5606923821189311	0.5794288209070599	0.7166492027620374	-6.142313646512828	SPNS1	1	0.5257093493723461	0.6029676624203554	0.7322811873930035	SPNS1
-0.24778949917862292	26.387723852103093	-0.4969490093871129	0.6230716309604085	0.748090877789995	-6.175716674907376	FBLN1	8	-0.5220598820806227	0.60547509571166	0.7347226530885332	FBLN1
-0.2885852160482223	19.91524973745175	-0.5411946892027802	0.5927720461095064	0.7252624868790153	-6.123820018307467	MAIP1	1	-0.514741285497928	0.6106483999849177	0.7403923996535753	MAIP1
-0.24951929246456928	24.607096486644046	-0.4957119075691554	0.6239333287837	0.7485174187843414	-6.176325873561074	MTCH2	6	-0.5123082190097333	0.612199114070763	0.7416641726201538	MTCH2
-0.2614522105311501	26.498993431836716	-0.4994208411134155	0.6213515165832735	0.7466321475691693	-6.174494979407357	S25A3	5	-0.5108038950469206	0.6132394669487834	0.7420518312519864	SLC25A3
-0.3056568441403087	27.556860174483848	-0.5143477047933784	0.6110106798158477	0.7384086547570097	-6.1669909882386325	NPC2	2	-0.5103937827058773	0.6135232326048223	0.7420518312519864	NPC2
0.2933755839734111	23.463718812737525	0.5075069689526346	0.6157397469290722	0.7435158055238306	-6.170456862272304	COX5B	3	0.5091917403185845	0.614355302379452	0.7424506434315863	COX5B
-0.226953744679534	22.266624413462207	-0.5143866158167829	0.6109838288271023	0.7384086547570097	-6.166971143684213	TNG2	3	-0.5072335560904675	0.61571190095501	0.743482181055151	TANGO2
-0.2600387968526867	22.429958387718585	-0.5144134514244388	0.6109653109358325	0.7384086547570097	-6.166957456712978	PPM1B	2	-0.5037751276945985	0.6181112163809815	0.7453490932228254	PPM1B
-0.28877882851304904	22.871110418888204	-0.5234671116233937	0.6047328689332088	0.7350289311540152	-6.162299855221511	TSN4	1	-0.5035514126793954	0.6182665685326008	0.7453490932228254	TSPAN4
-0.2711221038732745	22.35963025485334	-0.503892895850835	0.6182450141399255	0.7453231084003343	-6.172269556124643	MRGRF	2	-0.49621979579604336	0.623367680147338	0.7508862520438188	MRGPRF
-0.21903403897781715	25.621147991319987	-0.4641849909033562	0.6460736067973802	0.7651416593321538	-6.1913471492170515	ARPC2	10	-0.49476818306430004	0.6243799339949538	0.751493112739855	ARPC2
-0.3297423357512663	20.849683027313365	-0.5002478211570479	0.6207765181653064	0.7465481642378543	-6.174084918194492	RM50	1	-0.4905598940929811	0.6273187099276889	0.7540798357523326	MRPL50
-0.27339904878658317	23.715904875023966	-0.474191817740251	0.6390089938193052	0.7592084347788851	-6.1866844342083995	HEMH	6	-0.4895531715616457	0.6280226592078482	0.7540798357523326	FECH
-0.3040642192643972	21.539816002468726	-0.4910315156223781	0.6271983365580729	0.7512148633977567	-6.17861719007872	TSN15	2	-0.4886089227960327	0.6286832471542383	0.7540798357523326	TSPAN15
-0.32248925449542654	22.88382132758628	-0.5018248195563207	0.6198226398198489	0.7465481642378543	-6.144147327244869	REEP5	1	-0.4886353768172087	0.6287873942866374	0.7540798357523326	REEP5
0.2683597402605642	19.990302783679546	0.5151032369485787	0.610635661942043	0.7384086547570097	-6.137459497140808	S17A5	1	0.4882168991491551	0.6290801336147673	0.7540798357523326	SLC17A5
-0.23972014550341925	23.036673341504926	-0.4899087297766319	0.6281208144177783	0.75171057790241	-6.150003104216814	AMPN	3	-0.48503151855107296	0.6313104243549115	0.7558162585679953	ANPEP
-0.2861522561654368	20.999787769500905	-0.5053281358733575	0.6173926131338524	0.7449030875198644	-6.142399473765001	PKHF1	1	-0.48468754495740135	0.6315514745138526	0.7558162585679953	PLEKHF1
0.27867827298066317	19.77496962340846	0.500353407345334	0.6207031217566364	0.7465481642378543	-6.174032514924893	TB22A	1	0.48189201430690803	0.6333913289457309	0.7571841713460488	TBC1D22A
-0.22107693480136348	24.169121474585015	-0.4655745856653223	0.6450905480541276	0.7651416593321538	-6.190705514437167	PTGIS	6	-0.4814252332114411	0.6337190933390138	0.7571841713460488	PTGIS
-0.2286315132559018	21.84322378001173	-0.5145365750967493	0.6108803528982374	0.7384086547570097	-6.166894650939949	ADSSP	1	-0.4789002782323988	0.6354933745748234	0.758690797755726	ADISSP
0.282736347328747	24.929699254897304	0.4770563994115534	0.636992958708729	0.7580318783989544	-6.185331661679426	HG2A	2	0.4733001015684601	0.6394364527604102	0.7626300041576745	CD74
-0.22845102162134268	23.781290193021853	-0.4863073699251571	0.6305016876620109	0.7530429967636506	-6.180908267918781	PNPO	2	-0.47274923043765327	0.6398249019996728	0.7626300041576745	PNPO
0.2041711836154576	24.849007802248735	0.46255367788902985	0.6472284989853382	0.7658956937552681	-6.192097986384539	CO1A1	5	0.4719545182031406	0.6403854797181381	0.7626831096079034	COL1A1
-0.2182810561949502	26.289789297797682	-0.45484220293234406	0.6526999434284309	0.7705195817789304	-6.195612078406941	SORCN	6	-0.47027842564523065	0.6415684764125738	0.7630875174826918	SRI
0.34980165138039965	21.259293732997815	0.47482932650578163	0.6385600839588252	0.7592084347788851	-6.186384069799791	TPD53	1	0.46994981673825914	0.6418005229344735	0.7630875174826918	TPD52L1
0.28314388863808304	23.15571164722738	0.4844798480215944	0.6317816752279612	0.7530429967636506	-6.181788725388388	SAP3	1	0.46927956731414194	0.6422739321708177	0.7630875174826918	GM2A
0.26875666374273166	19.690944241262894	0.48542749685333636	0.6311178009954239	0.7530429967636506	-6.1813325769851355	SEPT4	1	0.4671695699738804	0.6437652580645503	0.7642450212204058	SEPTIN4
-0.21813614901023826	22.379372681328853	-0.47867323887821966	0.6358563071895066	0.7572889782643761	-6.184564586362776	GRPE1	2	-0.4637705314739204	0.6461708369958723	0.765261584293945	GRPEL1
-0.22805769076483173	23.765789256380447	-0.4533246138662681	0.6537790383203614	0.7708759869736832	-6.196296786366334	SNP23	5	-0.4634282676682177	0.6464132812446617	0.765261584293945	SNAP23
-0.23870964171247877	22.463583795426693	-0.4647046842633894	0.64570587711648475	0.7651416593321538	-6.191107405765845	COQ9	3	-0.46322252524916024	0.6465590388898212	0.765261584293945	COQ9
-0.26214647038889893	26.67952712341765	-0.45221776850846546	0.654566551861957	0.7708759869736832	-6.196794752795153	PHB1	5	-0.4630339629046897	0.6466926378776301	0.765261584293945	PHB1
-0.25139558594204203	23.188438943128958	-0.4557682080502966	0.6520418752987698	0.77035802693172	-6.195193174863263	CCS	4	-0.46162719930522444	0.6476897265339081	0.7658283326536929	CCS
-0.2290652381349645	19.814113514197537	-0.48723668351467014	0.62985124848726	0.7530429967636506	-6.180459296671199	MP2K3	1	-0.4579534412483701	0.6502967503140921	0.7682962405789192	MAP2K3
-0.22678170034938105	22.33944906451218	-0.4673716540211528	0.6438201940049251	0.7643102383448026	-6.189872932706905	BRCC3	2	-0.4558791794607267	0.6517707087899846	0.7688452823213152	BRCC3
-0.228064399207355	21.473441272537883	-0.48495845208055327	0.6314463505814556	0.7530429967636506	-6.181558460024544	CSN7A	1	-0.45583537278614344	0.6518018530098836	0.7688452823213152	COPS7A
0.24685966551313498	23.7548226265986	0.45289121621594425	0.6540873497055357	0.7708759869736832	-6.196491913526604	DPP9	2	0.44647495770475165	0.6584711729697386	0.776092817902132	DPP9
0.3956419299650733	23.406354546268584	0.44585227426971114	0.6592274708302224	0.7751298344368088	-6.170451743678965	LEG10	1	0.4455389664059876	0.6592500998753095	0.7763917510882131	CLC
-0.2362000910948261	20.721652655926974	-0.46001909814855224	0.64902463752475	0.7674067314092644	-6.193259403261846	TATD1	1	-0.4382767313463189	0.6643360020909901	0.7817584483204485	TATDN1
-0.21308007446793908	25.339369720240352	-0.4326796161707861	0.6685338392063191	0.7842008050372538	-6.205387362021004	ITPA	4	-0.4365219660892825	0.6655941497484676	0.782615873769479	ITPA
0.3179217678889614	22.07087212348328	0.42830859056507053	0.6716754169482582	0.7865369246007945	-6.207258454903605	P2RX4	2	0.43045417112202455	0.6699523037389634	0.7871140738681939	P2RX4
-0.20089612346851737	24.798850043826203	-0.4016861138506072	0.6909386800343644	0.800319254773347	-6.218249595449362	SNX2	12	-0.4297072842181676	0.6704895622220342	0.7871195972709821	SNX2
0.24364005760353535	22.62526163108135	0.4215081645496364	0.6765750949160503	0.7903804287198025	-6.210132221770052	2A5D	4	0.4275197692469879	0.6720641265364915	0.7877557977935055	PPP2R5D
0.2611646295078458	23.724314298369837	0.4406215427824174	0.6628414141383729	0.778759626467818	-6.201939735157177	LV39	1	0.4274734681642753	0.6720974702419555	0.7877557977935055	IGLV3-9
-0.2467620019384391	22.70277977878673	-0.4202747969596296	0.6775813761043061	0.7903804287198025	-6.181453154565789	RAB32	4	-0.4259153475350529	0.6733249293602069	0.7885691328006227	RAB32
0.4384290357382703	19.94784100387182	0.42017183653730417	0.677539620842543	0.7903804287198025	-6.210691598904672	MOT1	1	0.42387833492660887	0.6746885691897151	0.7895405425672201	SLC16A1
-0.2193975416334517	22.38573350994229	-0.45025364406641655	0.6560904613634378	0.7720554951394595	-6.168494060605288	MOB1A	1	-0.4221483964237524	0.6760407690061325	0.7904970384422974	MOB1A
-0.21803112489911314	22.348893992340777	-0.42873191961403284	0.6713708929227168	0.7865369246007945	-6.207078061332021	AL5AP	2	-0.42010152953706115	0.6774149754357819	0.7914777341455221	ALOX5AP
-0.22488971673547198	23.010061241272876	-0.41640720602368053	0.6802598232143544	0.792296311040832	-6.212258017093092	NAGAB	3	-0.41630096482270407	0.6801630229838551	0.7940607803871548	NAGA
-0.21156542988976312	25.16210984880511	-0.411039247291567	0.6841461274953975	0.7955688248923662	-6.2144674834405835	VPS29	4	-0.4153680630169666	0.6808382544282487	0.7942217364206405	VPS29
0.24232143955597252	21.077174852010554	0.4276880927061315	0.6721218780587304	0.7865369246007945	-6.207522550440505	BI1	1	0.41276965813465333	0.6827203878601267	0.7956998881358776	TMBIM6
-0.21247669606846742	20.59310003154034	-0.4359540794949416	0.6661843886620867	0.7820655491998127	-6.203973394475825	CREB1	1	-0.4121326597487499	0.6831821096376378	0.7956998881358776	CREB1
0.19845451286034788	23.835397768468795	0.41369288543205207	0.6822238316805145	0.7939581285226776	-6.213378777146618	PHS	3	0.4105273570683951	0.6843462491138343	0.7964281544805096	PCBD1
0.2614146291579331	22.02122069776394	0.4100338349113139	0.6848750130080687	0.7957903059952246	-6.214878165720871	PDXD1	2	0.40876079784193964	0.6856282406142062	0.7971950061852525	PDXDC1
-0.3201266921489143	20.777434241871756	-0.4040843326067307	0.6891944852369427	0.79892505818055	-6.217288031100585	TOIP2	2	-0.40725357552263824	0.6867227839334733	0.7971950061852525	TOR1AIP2
0.2010665258203339	25.27138802468594	0.3791931065980487	0.7073806387715731	0.8098439845889892	-6.226992659691463	FERM2	15	0.4067711790263778	0.6870732457903296	0.7971950061852525	FERMT2
0.2164339232909711	24.10171582969461	0.39375536018815677	0.6967188972739443	0.8046913927883969	-6.221389135450919	SEP10	6	0.40664809499939575	0.6871626778619836	0.7971950061852525	SEPTIN10
0.2402777203021884	21.375254191073324	0.4194233568322225	0.6780800971696276	0.7903804287198025	-6.211004140946337	ODPX	1	0.4053257390157544	0.688123783303809	0.797683883704337	PDHX
0.2188210790533418	21.049148369847565	0.4232668515366282	0.6753065734798396	0.7896385408253187	-6.209393376274036	MTDC	1	0.403652888542835	0.689340391262697	0.7984679453654124	MTHFD2
0.17811314329686567	23.22937966979285	0.399507633797109	0.6925245619252394	0.8015280364334407	-6.219118152633051	KAIN	4	0.4013532425814508	0.6910142246524916	0.7997799718374179	SERPINA4
-0.1872787492359862	24.833047468697316	-0.38393413686626204	0.7039027250016321	0.8089955113160282	-6.225191251335737	THTM	6	-0.3969019650724977	0.694258664100843	0.802618899574521	MPST
0.1952748640367119	21.273740437813018	0.40695876692172284	0.6871062370055543	0.7977557095791117	-6.216128076837929	RIPK1	2	0.3964983245324067	0.6945531614044739	0.802618899574521	RIPK1
0.17967158541928185	26.238838986607604	0.38675884080281353	0.7018336780459015	0.8072452732699161	-6.224107446657538	ABHEB	5	0.39493953548766964	0.6956909129361569	0.8027261086718125	ABHD14B
-0.2194797353607889	25.48229022479233	-0.379926228241146	0.7068424140404979	0.8098439845889892	-6.226715549320833	TES	7	-0.39488303124825985	0.6957321686120378	0.8027261086718125	TES
-0.16024738773193903	25.610447918753337	-0.37584496468905687	0.7098406489152531	0.8105138796952325	-6.228251480100462	PEDF	7	-0.39400966434927653	0.6963699639213715	0.8028352626176186	SERPINF1
-0.18344461670486822	25.61799775763669	-0.4045642535106096	0.688845653280175	0.79892505818055	-6.217094927936184	PA1B2	2	-0.3917457628584386	0.6980242772664409	0.8041152625095866	PAFAH1B2
-0.1962388134403774	24.32634286093183	-0.38949158486331187	0.6998342043625823	0.8066686912343343	-6.223051447613371	SCAM2	3	-0.3877791201193025	0.70092647850717	0.8064090621801946	SCAMP2
-0.16548474312240558	24.369870453382763	-0.37954802366409307	0.7071200554584458	0.8098439845889892	-6.226858571829611	CSN3	5	-0.3871814815855675	0.7013641409891309	0.8064090621801946	COPS3
0.20707335014723682	24.863394528154057	0.39351954092869174	0.6968910573539566	0.8046913927883969	-6.221481541481667	TSN	2	0.38678811320094825	0.7016522692582748	0.8064090621801946	TSN
0.2408336410127916	22.469087852674114	0.39612940776400724	0.6949866399078901	0.8037482423973878	-6.220455813432402	PPIL3	1	0.38536974866557494	0.702691544601548	0.8069759929456782	PPIL3
0.26724216634131537	22.722792825583216	0.3885878316139413	0.7004952139585287	0.8066686912343343	-6.223401493763857	IF1AX	1	0.38249163643688844	0.7048022118258295	0.8078992849702067	EIF1AX
0.21002069288097402	23.32318718319711	0.38818953883167323	0.7007866032103418	0.8066686912343343	-6.223555507164771	ARL8A	2	0.3824543284914299	0.7048295873843116	0.8078992849702067	ARL8A
0.16971842503265577	23.384389949234773	0.37426376887781543	0.7110035259353895	0.8105138796952325	-6.2288421302321	SDCB1	5	0.3820376384745267	0.7051353705085024	0.8078992849702067	SDCBP
-0.27222951146637797	24.551943163290986	-0.3739204772499616	0.7112560906391857	0.8105138796952325	-6.228970039969209	GPNMB	3	-0.37861814246498393	0.7076466149684768	0.8101484871598829	GPNMB
0.21683268282265544	22.79761086643185	0.3926321284637945	0.6975390610696491	0.8048108760819215	-6.221828784468903	KVD28	1	0.3777448175910802	0.7082885136705109	0.8102557455147177	IGKV2D-28
0.1547322782757945	25.87950100992243	0.36941858189173277	0.7145712830462707	0.8130384816116243	-6.230636683313566	ELAV1	5	0.3765795391940904	0.7091453390290307	0.8106085159202686	ELAVL1
-0.24347038003376653	27.33283157702141	-0.35131424802499434	0.7279601105915398	0.8206903458842835	-6.237137184218016	COEA1	32	-0.3740349737897146	0.7110176927698941	0.8116193902534155	COL14A1
0.19871173125288166	22.818376277842255	0.3743482473353963	0.7109413790152803	0.8105138796952325	-6.228810635923831	DAB2	3	0.37388520960199106	0.7111279501882091	0.8116193902534155	DAB2
0.16271186418613226	24.867154095666336	0.35454235273712936	0.7255662424951079	0.8186159590899004	-6.236001809461629	LANC1	7	0.3707133770485953	0.7134645631348591	0.8126286979051759	LANCL1
-0.22349106675106611	23.299894570866762	-0.3648463314395194	0.7179441046365636	0.8149933845259915	-6.2323089137105105	CMBL	4	-0.3706256027285178	0.7135292646792322	0.8126286979051759	CMBL
0.17240093058229178	22.82011138162965	0.3679257012719015	0.7156718975485271	0.8130384816116243	-6.231184948766697	CPPED	4	0.3704458971395674	0.7136617387556958	0.8126286979051759	CPPED1
-0.19706050414312415	22.024799856261936	-0.3753878510495006	0.7101767562269279	0.8105138796952325	-6.228422486552711	EXOS3	2	-0.3688892163432506	0.7148096608192387	0.8133092214710045	EXOSC3
-0.21015708399649924	21.02142678647019	-0.38029835366462456	0.7065692754603994	0.8098439845889892	-6.226574688147922	GOLI4	1	-0.36590841396303037	0.7170096446106295	0.8151848113342388	GOLIM4
-0.21856661427452906	19.850532449216367	-0.377229364923787	0.7088230878460926	0.8105138796952325	-6.227732318792396	MECR	1	-0.3650320728798958	0.7176568995272561	0.8152935415075208	MECR
0.16203244222475277	25.302318488972986	0.35620483414180126	0.7243344946049746	0.8178505599894212	-6.235413074649152	SH3L1	5	0.3636214345532936	0.7186992272503219	0.8158505820860029	SH3BGRL
-0.1960456140615534	24.345032400397443	-0.3806692216566779	0.7062970994444314	0.8098439845889892	-6.226434167194427	BAP31	1	-0.3628323506206093	0.7192825254216832	0.8158860879303514	BCAP31
-0.16668023729789994	26.055489805493963	-0.3565818591191651	0.724055257753855	0.8178505599894212	-6.235279179141589	GLRX1	4	-0.3589872347981301	0.7221273239017678	0.8177205764527127	GLRX
0.16223840690815194	23.386033036595997	0.3564469505346514	0.7241551709564096	0.8178505599894212	-6.2353271062909545	NEUA	4	0.35843324344597405	0.7225375270333206	0.8177205764527127	CMAS
0.20326135954901048	22.95047019486601	0.35751447607254744	0.7233646978842618	0.8178505599894212	-6.234947369487849	THEM6	3	0.3584034510435533	0.7225595892065242	0.8177205764527127	THEM6
-0.2096895553241005	20.59016695592501	-0.36920016395597993	0.7147322709548604	0.8130384816116243	-6.230717035311494	AUHM	1	-0.356425254310975	0.7240250451788786	0.8187521168893516	AUH
0.255089238009667	20.791935993420278	0.3586487332980761	0.7225251525272223	0.8178505599894212	-6.234542662431461	FHR2	1	0.3540007856433246	0.7258225513454579	0.8201572866120694	CFHR2
0.16705776307232156	24.386907815316142	0.3500170874496137	0.7289228369356682	0.8211493544138091	-6.237590517227814	PTRD1	4	0.35268559327673865	0.7267983028557436	0.8206324611312369	PTRHD1
-0.2196201082874083	21.368475106207416	-0.35637562457573285	0.7242079969127722	0.8178505599894212	-6.23535243803916	IFT27	1	-0.34718837583322787	0.7308817578378894	0.8241113044695907	IFT27
0.17534606523070906	21.867943766571592	0.36849768116884923	0.7152501361120565	0.8130384816116243	-6.230975146975641	ORN	1	0.3470367095314852	0.7309945332609158	0.8241113044695907	REXO2
-0.1846242648977956	24.955570237617152	-0.3563292158881914	0.7242423691996089	0.8178505599894212	-6.235368917604663	SUMO3	1	-0.3399230851686946	0.7362908775826604	0.8294496319109543	SUMO3
-0.19649131312045398	23.93314099692131	-0.33772563283849966	0.7380674732842636	0.8301854836485096	-6.2418036361401645	MYADM	2	-0.3346236053852783	0.740245120866182	0.8332690697945293	MYADM
0.1460764549141551	24.841934181703003	0.3222608671203801	0.7496285761400867	0.838087016289749	-6.246892261564274	VP26A	6	0.33339388831614486	0.7411637193425862	0.833668171376212	VPS26A
0.1937081126758038	23.428058303535725	0.3309432633389614	0.743130318410675	0.8339314068559507	-6.2440644758323645	RDH11	3	0.3322430712246829	0.7420237308858749	0.8339528006605278	RDH11
-0.18772971968883923	24.31723869492587	-0.3269452775949811	0.7461202113719894	0.8360619199452618	-6.245375852549298	PRKRA	4	-0.33154542000699255	0.7425452541740558	0.8339528006605278	PRKRA
-0.2075109807130069	20.376373975104755	-0.338398698127888	0.7375656973485345	0.8301854836485096	-6.241576795182804	UB2J1	1	-0.3295050701226144	0.744071212593211	0.8350320821661092	UBE2J1
0.19008596790967758	23.976383979358257	0.32393235652289437	0.7483760917855423	0.8373201087502132	-6.246353669015401	RPR1B	4	0.32869074452581143	0.7446805343878959	0.8350818132210245	RPRD1B
0.17404273604516263	21.857575971206856	0.3302417322656581	0.7436546645711386	0.8339314068559507	-6.244295728452424	VTA1	2	0.3246362150961899	0.7477168421424689	0.8378510179579751	VTA1
0.14309944746790748	23.14960795636981	0.3034916527233974	0.763739815073661	0.8487274035179481	-6.252750196547294	AAKG1	8	0.31962985821704804	0.751471620407861	0.8411237274258314	PRKAG1
-0.17710843802005272	24.564775186383795	-0.31481770747400023	0.755214309615289	0.8430564574104208	-6.249257041509996	ARF6	4	-0.3190562374095494	0.751902234309879	0.8411237274258314	ARF6
0.23891075597231293	21.259124982115264	0.31660149888197664	0.7538744173021295	0.8421968169104667	-6.248695307296139	PROD	2	0.3184249744014702	0.7523762137041776	0.8411237274258314	PRODH
-0.1328364349405824	23.1131599579494	-0.324286685291102	0.7481106750573066	0.8373201087502132	-6.246239140891714	GSH0	3	-0.31770906997031956	0.7529138642654769	0.8411237274258314	GCLM
0.1633045456084261	21.75513836344027	0.3326794771507985	0.7418331584996251	0.8331530457921321	-6.2434900573070795	SF3B6	1	0.31484937604845775	0.7550627737567768	0.842887295779846	SF3B6
-0.17288114335240934	21.9878795261123	-0.31267499363693674	0.7568248323344007	0.8442166808982975	-6.249927638244962	KPCA	3	-0.3129973385987736	0.7564555472308139	0.8438047538167116	PRKCA
-0.14705799330214475	21.52692029225861	-0.33342923086987053	0.7412732411868341	0.8331530457921321	-6.243241082937771	LSM7	1	-0.309913804630175	0.7587762769359095	0.8457551563433442	LSM7
-0.17430037507553564	24.398522960268288	-0.3001052734614122	0.7662947872784855	0.8509268937622853	-6.253769932270204	LTOR1	5	-0.30728892095311344	0.7607536190266762	0.8473201574389053	LAMTOR1
-0.15571282840242162	26.031507085587503	-0.3115791823508362	0.7576489051358788	0.8444985533867488	-6.250268832623833	THIO	2	-0.3048036553705171	0.7626273010288251	0.8487674329221413	TXN
-0.12956769467595208	24.09042054969698	-0.28942670396409076	0.774369037924999	0.8553941988439077	-6.256911102758412	4F2	7	-0.30287993662996215	0.7640786287101935	0.8497428241035863	SLC3A2
-0.14430082021435808	20.943231391979722	-0.30946881531393117	0.7592367622088182	0.8450684423538276	-6.250922570421539	VPS51	2	-0.3005990734766148	0.7658005287313108	0.8510174296728401	VPS51
-0.17124658710281082	20.09555118731407	-0.30949007671595796	0.7593037154572957	0.8450684423538276	-6.221680113172822	HIKES	1	-0.29591941555997653	0.7694075864046435	0.8539580343368902	HIKESHI
0.23129987775381622	21.06176325033426	0.2985677831699919	0.7675354991988279	0.8516638877200585	-6.224990141904886	LARP7	1	0.29566196650150367	0.7696022339220148	0.8539580343368902	LARP7
-0.14966210064498142	24.13336603237701	-0.2932399212916493	0.7714827918189879	0.854121023452033	-6.255802400262095	RAP2B	3	-0.2921879306004943	0.772160835227174	0.8558300671181726	RAP2B
0.19531709555871046	20.541659311955108	0.2977002976498332	0.768110935271203	0.8516638877200585	-6.254487236283993	CALB2	1	0.2918094238603908	0.7724474354097715	0.8558300671181726	CALB2
0.20057659740711742	22.53272955988264	0.2911115388484662	0.7732546105514444	0.8553941988439077	-6.199667841390749	RAB10	2	0.29001122688792236	0.7739522090089199	0.8566057655310465	RAB10
0.15030448562461984	20.394808070816126	0.30565874686404726	0.7621061947099272	0.8475492519046445	-6.252091658774751	PTGDS	1	0.2893549759802305	0.7743067001011354	0.8566057655310465	PTGDS
0.14166373463442739	23.377684560047378	0.28440734457754185	0.7781732295641595	0.857673402905166	-6.258348505087632	COMD9	4	0.287057699374514	0.7760481397919426	0.8575988692639784	COMMD9
-0.1628237868176754	23.202200538676053	-0.2900786341095464	0.7738753539856706	0.8553941988439077	-6.25672257450901	NDUS4	2	-0.2866400343543735	0.7763648762349142	0.8575988692639784	NDUFS4
0.18872513462819995	23.80544405779162	0.28093846155786145	0.7808055935234706	0.8599334331055809	-6.2593272869635586	RNAS2	3	0.28368712820805003	0.7786053257968154	0.8594314201103012	RNASE2
-0.21499858322096443	21.077467131026147	-0.2859579355409714	0.7770736360818181	0.8575061777276357	-6.228664671324812	GAMT	1	-0.28251646303684314	0.7795610985832995	0.8598442564971019	GAMT
0.12471084373440888	24.10494589549411	0.27242849257146345	0.7872745524790894	0.8620949669160389	-6.261677872894538	PDLI2	5	0.2781282779944984	0.7828282113215114	0.86280394954004	PDLIM2
0.14151688872057022	20.203229827733587	0.29376870698358626	0.7710828128744658	0.854121023452033	-6.25564751594382	FRMD8	1	0.2772069419212193	0.7835287756372463	0.8629325859849852	FRMD8
0.14192829044484156	22.672223868888914	0.2789730388965307	0.7822982337345296	0.8609358074904205	-6.259876551666044	VATF	2	0.2733674979817495	0.786450186604681	0.8654619152435764	ATP6V1F
0.14739951063158685	22.16789105144558	0.27563514439631154	0.7848351315853355	0.8620949669160389	-6.2608005870627155	MMAB	2	0.27129717666865416	0.7880267973309327	0.8654619152435764	MMAB
-0.1355932954548429	23.01590698244097	-0.2683978984986277	0.790343897366073	0.8640002073277041	-6.262766092272337	ARLY	4	-0.2710418563199056	0.7882212946868045	0.8654619152435764	ASL
0.12927140913400947	24.046312952513595	0.2620642361012951	0.7951739697660164	0.8653215313873883	-6.264443515734155	CRK	6	0.2708875059274885	0.7883388821092303	0.8654619152435764	CRK
-0.1976905532299824	21.102917821321782	-0.27355005693801315	0.7864210846146719	0.8620949669160389	-6.261372192788045	PRRC1	1	-0.2703437335683012	0.7887531798600118	0.8654619152435764	PRRC1
0.13153181336870645	22.194288756759114	0.2735747329560524	0.7864023101384703	0.8620949669160389	-6.261365453346575	SPRC	2	0.2665971968245075	0.7916093501101235	0.8662269102029078	SPARC
-0.1440970835493829	20.18698819643013	-0.277722983027571	0.7832480287799786	0.8613397221256014	-6.260223902316595	NUBPL	1	-0.26498790683036755	0.7928370971715735	0.8662269102029078	NUBPL
0.12295871628173671	22.004437480947324	0.2737196441111683	0.7862920587256731	0.8620949669160389	-6.261325863437612	RPIA	2	0.2647610480318032	0.7930102140201033	0.8662269102029078	RPIA
-0.12324238544701416	24.716475198864106	-0.24480925411790477	0.8083741812556251	0.8733750291636067	-6.268811121674317	DDB1	16	-0.2644338983936848	0.793259882081614	0.8662269102029078	DDB1
0.12162510214005096	23.767690584535508	0.2722183280350006	0.7874345097000355	0.8620949669160389	-6.2617350138579795	FCGRN	2	0.2631426342000263	0.7942455425860815	0.8662269102029078	FCGRT
0.11914977793586701	22.435252405048452	0.2853724620249045	0.7774413248680865	0.8575061777276357	-6.2580740638190555	SLPI	1	0.26246364969005637	0.7947639703822635	0.8662269102029078	SLPI
-0.1309003629315022	23.51746884016695	-0.25913941480981595	0.7974072569347922	0.8653215313873883	-6.265204680899744	SCAM3	4	-0.2616910223841257	0.7953540135113959	0.8662269102029078	SCAMP3
-0.15622872380037123	22.456963196878817	-0.2647182101490965	0.7932192214492121	0.8652962333755274	-6.234497648892568	HDHD1	2	-0.2616354961552501	0.7954581917945464	0.8662269102029078	PUDP
0.12087265250609036	23.08770237655649	0.27025343669434854	0.7889304540958729	0.8630934205430794	-6.262267119889103	LRC40	2	0.26127507047937754	0.7956717202995128	0.8662269102029078	LRRC40
-0.17589433156951984	22.077700580536067	-0.2609633586564207	0.7960143533046958	0.8653215313873883	-6.2647310093323645	RETN	2	-0.2609971314479268	0.7958840317979297	0.8662269102029078	RETN
0.17291032902763348	22.83550801213781	0.2659275542511556	0.7922267925750973	0.8652962333755274	-6.26342508495034	RS25	1	0.26044706484593694	0.7963042623487562	0.8662269102029078	RPS25
0.14171636731949278	21.99908983071165	0.2597657023865558	0.7969288987241866	0.8653215313873883	-6.265042408979171	RBPMS	3	0.25984482974146905	0.7967644188943677	0.8662269102029078	RBPMS
0.1222455832763849	26.9333016758844	0.26196427913249537	0.7952502642071098	0.8653215313873883	-6.26446966915194	CD9	3	0.2594457139628312	0.7970694166955038	0.8662269102029078	CD9
0.1264955771366978	23.694792425711206	0.264538895980948	0.7932857890553718	0.8652962333755274	-6.263792863887571	ISOC1	2	0.25764626895424764	0.7984449271084811	0.8670842044572631	ISOC1
-0.14510207927545693	22.732967356268233	-0.2595708321182386	0.7970777319545279	0.8653215313873883	-6.265092941889484	LACB2	2	-0.2564116677813254	0.7993890470016931	0.8674721082734966	LACTB2
0.12034491100757094	25.093466173164234	0.2606508468738168	0.7962529628264883	0.8653215313873883	-6.264812402183814	APOA2	2	0.2529062826506617	0.8020713483219138	0.8694153367553981	APOA2
-0.16635336736204565	19.30695150903219	-0.25800604114571124	0.7982731310737975	0.8656255962781164	-6.265497348520166	TXND9	1	-0.25248742054071976	0.8023920240047222	0.8694153367553981	TXNDC9
-0.12279974135034877	24.25406525729474	-0.2535386275371995	0.8016886805532162	0.8680555823132993	-6.266638521106098	PSMD9	3	-0.2517659232778804	0.8029444754202425	0.8694153367553981	PSMD9
0.13279094998846475	24.216601365508343	0.2510962191567966	0.8035577124829727	0.8688063636063158	-6.2672540309526275	SAR1A	3	0.2507314018716364	0.8037367903637624	0.8696361465282876	SAR1A
0.15944122239899272	19.69128184096676	0.257139332117608	0.7990035308153742	0.8657824182882133	-6.236470665918882	CAMP	1	0.24940025926232445	0.8048153137607568	0.8701660817398672	CAMP
-0.10740130738138376	23.456561229880116	-0.25263824713526106	0.8023775503551247	0.8681654607795566	-6.266866115553901	LZTL1	3	-0.24834510008409616	0.8055652082792337	0.8703401884771254	LZTFL1
0.12292331220773178	26.148492815101537	0.23673792757356452	0.8145688683474088	0.8772925940268955	-6.270752513786398	TMT1A	7	0.24665593631333146	0.806860145546482	0.8711024799983204	TMT1A
0.14550360459589484	24.59377647417299	0.24342731931167583	0.8094339210252373	0.873881179894303	-6.269148115463779	GBG12	2	0.2416538107813603	0.8106980977261015	0.8746071448461153	GNG12
0.12300903862522716	23.734134631688395	0.24127024331812247	0.8110888151365302	0.8750286633370743	-6.269670336006192	CDS2	3	0.24038898826074	0.8116693129199065	0.8750162250150415	CDS2
0.12499121976118133	23.476270401004342	0.23948282390191492	0.8124607859647484	0.8758694687497434	-6.270099557346389	SGTA	3	0.23894923582685812	0.8127752216423129	0.8755698087371271	SGTA
-0.18249399881016615	22.308416244259863	-0.23621840920128545	0.814968018673158	0.8772925940268955	-6.270875253249213	SYCM	1	-0.23458794906841574	0.8161276178137974	0.878540873364015	CARS2
-0.12512596476432591	23.135618003451704	-0.2311910453389868	0.818833184011415	0.8807298336005409	-6.272049124996478	IBP7	3	-0.23115954844562733	0.8187654193457723	0.879738165733441	IGFBP7
0.09702228431627802	25.608184052180636	0.23051557874946696	0.8193528560221541	0.8807298336005409	-6.272204927316509	RSU1	4	0.23092330146078	0.8189472668922395	0.879738165733441	RSU1
-0.2024101959196507	20.377696368864648	-0.22840587716932345	0.8210365988446209	0.8818983234682773	-6.243432744137999	CISD1	2	-0.23089199417479192	0.8190255183012278	0.879738165733441	CISD1
-0.1078667811471199	22.88416652075358	-0.222249950272494	0.8257187422845707	0.8862834430621608	-6.274074684999718	DCUP	5	-0.2270945298512642	0.8218958260156543	0.8821801240748998	UROD
-0.10194516313744373	23.818161015850105	-0.2153633084315534	0.8310318406757207	0.8906925747053771	-6.275580555535741	PUR8	5	-0.21997981332713182	0.8273819053301898	0.8872389945122033	ADSL
-0.11444772365624445	26.186126514539655	-0.2124365450056157	0.833292344481631	0.8924681776404715	-6.276206234780922	COMT	6	-0.2194256508259211	0.8278095896023874	0.8872389945122033	COMT
0.11163382786077847	22.62443175061776	0.2101878014438931	0.8350301637979813	0.8931999808248295	-6.276681171132383	FAK1	5	0.21501492531806762	0.831215544182943	0.8902438944220215	PTK2
-0.09300428801365968	26.536526040928564	-0.2008202045953116	0.8422784424763845	0.8968930388905593	-6.278605403507615	RAB14	9	-0.21313342851891867	0.8326694511415654	0.89115528514644	RAB14
-0.11586459349183897	22.75500210734144	-0.20998842110371851	0.8351842851826214	0.8931999808248295	-6.2767230372774385	PPM1A	3	-0.21018157205542118	0.8349516779942412	0.892951215684145	PPM1A
-0.12034346070050361	21.193017720138553	-0.2171626426473378	0.8296428434278189	0.8898491455633646	-6.275191661391474	ENPP4	1	-0.20901893742108033	0.8358509708729063	0.8932666196313488	ENPP4
-0.09550529710640276	25.230288664358103	-0.20691339300634948	0.8375621289521125	0.8950953192995099	-6.277363719797301	RAP1A	4	-0.20819552520798634	0.8364880131767358	0.8933015054011673	RAP1A
-0.09863597615879272	23.59136579889127	-0.2051535200466017	0.8389237009240936	0.8959026228076664	-6.277726150503323	ARL3	4	-0.20677921736229016	0.8375840194068853	0.893826123237095	ARL3
0.09615461691914007	24.020461868989507	0.19570726159208993	0.8462406304459051	0.8998155768338473	-6.279618777825773	NPS3A	6	0.20230386101860637	0.8410494296682635	0.8968766645380184	NIPSNAP3A
-0.10923848293886707	23.20020107916246	-0.2030141512458396	0.8405795639989879	0.8963756100941589	-6.278162578761611	NDUB3	2	-0.1999236008624093	0.8428938645773253	0.8981954807824707	NDUFB3
0.10583173973351379	22.26871781342286	0.2037534130584085	0.8400606522763086	0.8963756100941589	-6.2487517222107325	CELF2	2	0.19909904401946546	0.843579425510888	0.8982727986146676	CELF2
0.10922907932923209	22.572377657268056	0.20117580444039632	0.842003031625601	0.8968930388905593	-6.278533955231481	DNJC5	2	0.19826201285255735	0.8441819467359766	0.8982727986146676	DNAJC5
-0.08890126899871476	24.89268584066214	-0.18528112349321232	0.8543327877251388	0.9077669735857334	-6.281604454225928	THIK	8	-0.1949740278528981	0.8467321181645426	0.9003381803217222	ACAA1
-0.1255765793491861	22.5002707693854	-0.19813000090797464	0.8443626523505352	0.898465082918712	-6.2791418444970155	CHERP	1	-0.19357026147872067	0.8478213994892895	0.9008483310173759	CHERP
-0.10102372609410537	23.315494693414415	-0.18362534977699244	0.8556673301503985	0.9085318347430237	-6.252645882459861	PP2AA	1	-0.17543419026840767	0.8619618962596994	0.9149669126093575	PPP2CA
0.07412167052954644	24.59293508567745	0.1781961132026816	0.8598410453314895	0.9123080150753349	-6.282891941416433	A1AG2	3	0.17482841560681603	0.8623929507920528	0.9149669126093575	ORM2
0.11111591092150519	21.314600324299278	0.1724706785765116	0.8642975686028358	0.9155224698117745	-6.2838957818379795	IFIT1	3	0.17387863074805482	0.8631327542208259	0.9149669126093575	IFIT1
0.13621993347659966	21.125339383407482	0.17569658280782086	0.8618810869345905	0.9138165326322273	-6.226533345419289	CEAM5	1	0.1734049128809526	0.8635851441745966	0.9149669126093575	CEACAM5
-0.0795761932369139	23.30150060570681	-0.17191680039443918	0.8647289363039494	0.9155224698117745	-6.283991158174327	STEA4	3	-0.17016156707656777	0.8660292443929164	0.9168991570291766	STEAP4
-0.09012843721492914	19.937650204851465	-0.16169153669805425	0.87274204609188	0.923344841892483	-6.256429738940996	CNPY4	1	-0.15475813242873204	0.8780877709032449	0.9284896456632687	CNPY4
0.05546433225542913	23.54462270011414	0.1393888147770264	0.8901321910396333	0.9367560551069892	-6.289055290328322	DNM1L	14	0.15421520078621864	0.8784762852986705	0.9284896456632687	DNM1L
-0.06563626351630703	24.751402853690163	-0.1468853558163432	0.8842660636405504	0.9335323157576667	-6.287981876138379	TXNL1	7	-0.15372259957030562	0.8788613087164499	0.9284896456632687	TXNL1
-0.08245941699505721	22.238171677653412	-0.15878092091037477	0.8749714921570302	0.9250413915651577	-6.286163385989285	ATG3	1	-0.1515194362520714	0.8805836965034521	0.9296447881657872	ATG3
0.0778439345637878	20.611711718694647	0.15196521234031832	0.880334253978076	0.9300457665329496	-6.257954120429556	TSN13	1	0.14365524986421066	0.8867697315657153	0.9353575378919899	TSPAN13
0.10763876753328461	24.657742216072737	0.14434017165389643	0.8862569665620712	0.9342994269463204	-6.288352609564841	GBG5	1	0.14298577184791347	0.8872606685551894	0.9353575378919899	GNG5
0.08215724464088936	19.83133416858698	0.14476353137273731	0.885925751801531	0.9342994269463204	-6.288291391275019	ERBIN	1	0.13974183420829822	0.8898010490747733	0.9373670353047148	ERBIN
-0.07315331014724435	23.631560240907486	-0.13901094296277278	0.89042805076387	0.9367560551069892	-6.289107910888457	INO1	3	-0.13876892154482656	0.8905631859868357	0.9375017014875663	ISYNA1
-0.08065810935648443	26.237436859144275	-0.13893351992228467	0.8904886721416236	0.9367560551069892	-6.289118674830976	MFAP4	2	-0.1376357342290633	0.891451008928978	0.937768392311053	MFAP4
0.06845121780050434	22.904639017559163	0.13657078562500002	0.8923389894961846	0.9380348694703847	-6.2894442803331145	WASF2	2	0.13363832261148342	0.8945840118838544	0.9403948574426293	WASF2
-0.06363995035530934	25.808484678900612	-0.12255482261123075	0.9033275968863432	0.9448819449384396	-6.291261116378026	TBB6	8	-0.12853520286365153	0.8985861281819917	0.9437503156107903	TUBB6
-0.07661426619500489	21.363062847133925	-0.13221304631462497	0.8957532590677302	0.9402864466634271	-6.290030185479347	BRI3	1	-0.12794002469132046	0.8990530746819977	0.9437503156107903	BRI3
-0.06199798100202614	21.726114327273887	-0.13007649970339272	0.8974279818897543	0.9407081966191893	-6.290310515769125	STX4	2	-0.1266445021804385	0.9000696024543415	0.9441468221628934	STX4
0.06537421231874418	22.542318061428663	0.13280631624539735	0.8952883134907881	0.9402864466634271	-6.2899515350826025	MGAT2	1	0.1257425580125889	0.9007774120122287	0.9442191595418965	MGAT2
-0.08811405460484423	21.701129615287666	-0.1241753139123262	0.9020560797163972	0.9443969663097845	-6.29106109472002	P5CR3	2	-0.12452792281719285	0.9017307398476222	0.9444335732433782	PYCR3
-0.07042828397089451	22.31055570222319	-0.13114935030908598	0.8966574635564235	0.9405675877476181	-6.233358527795349	RB11A	1	-0.12392910341168668	0.902259949539682	0.9444335732433782	RAB11A
0.07785842385537123	19.90304856196426	0.12396004223473328	0.9022249772864789	0.9443969663097845	-6.291087817455632	CP2S1	1	0.12099840131611064	0.9045017871254135	0.9461101495904891	CYP2S1
0.045499129550027106	25.301036708729647	0.11084887107672185	0.9125202153683252	0.9512821702913987	-6.292628050025161	LIS1	8	0.11764267292235303	0.9071375228330172	0.9481960811507775	PAFAH1B1
0.060427944342134055	21.96744371414786	0.12079976894098034	0.9047049930082555	0.9456534509661964	-6.2914747869103005	NT5C	1	0.11465304880787303	0.9094866106852965	0.9499796541292355	NT5C
-0.04662229682658392	27.41521801945481	-0.10131982440402902	0.9200125025752133	0.9569165931077869	-6.293639632962214	GNAI2	11	-0.10873129385862475	0.9141420464562076	0.9529816996324922	GNAI2
-0.061535959716515265	22.641652220977328	-0.11395940716282385	0.9101057189407268	0.9506263269218334	-6.263005467990237	CD82	1	-0.1085877852637587	0.9142798893516744	0.9529816996324922	CD82
0.07113368484278837	20.965456873396707	0.11070166804607456	0.9126644908479049	0.9512821702913987	-6.2633713426061925	SMG9	1	0.10779099310667638	0.9149063587542456	0.9529816996324922	SMG9
-0.05015106055616414	21.735446766387643	-0.11092823936629526	0.9124578448438774	0.9512821702913987	-6.292619243222131	PI42B	2	-0.10737723305332257	0.9152069934991341	0.9529816996324922	PIP4K2B
-0.06744741210794203	23.824717197367782	-0.10266604564550921	0.9189535551855081	0.9564882778620992	-6.293502228406426	LTBP2	8	-0.10689718400314766	0.9155845828674825	0.9529816996324922	LTBP2
0.04756401404888422	26.550688569147542	0.09927721209628093	0.9216195211044905	0.9575144877509092	-6.293844654978318	SPB6	10	0.1057024257899449	0.9165244235484601	0.9530692830335035	SERPINB6
0.054666927234165996	23.969164776716724	0.10729202691379924	0.9153158914714733	0.9533734232521758	-6.293016256501543	RAB8A	2	0.10515078797891453	0.9169584035680933	0.9530692830335035	RAB8A
-0.05482634704952716	23.520473629838836	-0.09894232034095242	0.921883028463832	0.9575144877509092	-6.29387787077908	AT131	8	-0.10352502967482578	0.9182375576943123	0.9537281168462358	ATP13A1
-0.052517009177318386	23.00770762177791	-0.098032030761668	0.9225993293708896	0.9575855398947858	-6.293967589902984	CHM4A	2	-0.09650371668157494	0.9237644699253171	0.9587948641500132	CHMP4A
0.04242673532154484	23.86277213121937	0.09047527765545017	0.9285481862319447	0.959427396456239	-6.2946803968706755	GIMA1	6	0.09356735614843917	0.9260770257455484	0.9602158333402583	GIMAP1
0.04330445972992791	23.64375147846932	0.09006090881773787	0.9288745122704964	0.959427396456239	-6.294717831347567	ECHD3	6	0.09311560167773866	0.9264328676205739	0.9602158333402583	ECHDC3
-0.04356483294263214	23.74990621469595	-0.09248017403011935	0.92696945905202	0.959427396456239	-6.2944968469523435	PLPHP	3	-0.09165405258362705	0.9275842188464725	0.9607354418045453	PLPBP
-0.050379167734153185	22.46679348729601	-0.08890389015663121	0.9297857605636284	0.959427396456239	-6.29482144825736	BABA2	3	-0.08911000219514593	0.9295887008863772	0.9608722011453793	BABAM2
-0.044896170313329264	26.30336961957746	-0.08472007587179284	0.9330816624993923	0.9612376683663734	-6.295184954722636	ICAM1	8	-0.0887853518107056	0.9298445301421414	0.9608722011453793	ICAM1
0.04684491936623303	22.421490311378992	0.09332029648733761	0.9263080062527008	0.959427396456239	-6.294418737757536	APOD	1	0.08861777491782152	0.9299765861700668	0.9608722011453793	APOD
0.04634120441661338	24.146692329652343	0.08835747353842816	0.9302161428428893	0.959427396456239	-6.294869917145167	GFRP	3	0.08818615600586048	0.93031672519556	0.9608722011453793	GCHFR
-0.05498580590657909	21.74623144744431	-0.08882916940553741	0.929844612710046	0.959427396456239	-6.29482809385206	VAMP2	1	-0.0865788679156279	0.9315834721956231	0.9612755670120137	VAMP2
0.04823222888476053	20.701919234426367	0.0904946432926425	0.928556266197383	0.959427396456239	-6.265403934087096	FRDA	1	0.08606527954901266	0.9320080429825545	0.9612755670120137	FXN
0.05099108384084872	22.37977157688376	0.0844345204797114	0.9333066605016509	0.9612376683663734	-6.2952091266004135	DIAC	3	0.08488981522343601	0.9329148562917532	0.9615398588557958	CTBS
-0.04066308942118724	21.478172527797625	-0.08948386031832767	0.9293289736840935	0.959427396456239	-6.294769676350905	CRYL1	1	-0.08362016951462042	0.9339157758102608	0.9619007084652023	CRYL1
-0.03687528508984883	26.766898209344685	-0.08365310655754553	0.9339223895629988	0.9612376683663734	-6.295274855224114	NTF2	3	-0.08248371299583906	0.9348117894019669	0.9621530812925536	NUTF2
0.05544289714226025	22.506835576686008	0.0750776734212572	0.9406822084753095	0.9661767228120274	-6.295956042797515	HEM6	3	0.0760545931896608	0.9398822838545582	0.9664463629347121	CPOX
0.03093944140422522	23.624994414878195	0.0698016133148637	0.9448434786808697	0.9670904857966244	-6.296338587697548	RENT1	12	0.07550997346837413	0.940311933264758	0.9664463629347121	UPF1
0.03944545262636012	22.854570576739153	0.0717054065437789	0.9433417527276786	0.9666859806788276	-6.296203763427787	PAXI	6	0.07405282046438762	0.9414615677689329	0.9664463629347121	PXN
-0.06309467538598668	22.32285307738607	-0.07393153865256243	0.9415860330672201	0.9664334422731605	-6.296041512161814	KVD33	1	-0.073879116759721	0.9415986215331431	0.9664463629347121	IGKV1D-33
0.036406537797677885	19.90668517426241	0.07697058323940725	0.9391896652030258	0.9659863083994934	-6.295812007347172	MA1A2	1	0.07241696225760623	0.942752346024023	0.9669590336040985	MAN1A2
0.03473186372572812	19.862579370090288	0.07518257273105959	0.9405994904646733	0.9661767228120274	-6.2959481546156795	ANXA9	1	0.07045635191742301	0.9442995786731213	0.9678743254361118	ANXA9
-0.031032871905949833	24.115315849648425	-0.0712562300025504	0.9436960475325757	0.9666859806788276	-6.296235900422562	ROAA	2	-0.06866936406467582	0.9457099881748146	0.968243642475582	HNRNPAB
0.03846857617249455	20.556183123504418	0.07113175802953896	0.9437942287683004	0.9666859806788276	-6.2962447702314455	BTK	1	0.06825136873241766	0.9460399238336064	0.968243642475582	BTK
-0.026216806601016884	25.1760432777639	-0.06207225190452084	0.9509425186569281	0.971315164184478	-6.296848720087895	SNAA	12	-0.06750989765953765	0.9466252120278864	0.968243642475582	NAPA
0.041635125437633036	20.53493998518154	0.06776862737696993	0.9464647816778462	0.968033622581539	-6.267202367489295	LAP2A	1	0.06565989569625882	0.9481007141475878	0.9689271557902385	TMPO
0.031005096038754232	22.65573009583529	0.06697331190514262	0.9470748432022364	0.968033622581539	-6.296532188744755	SPHM	2	0.06500259971967808	0.94860459704227	0.9689271557902385	SGSH
-0.029318564850857598	24.43343121169953	-0.059121282760616005	0.9532718720830549	0.9718463911390646	-6.297027712906207	DCXR	5	-0.06042762645265234	0.9522171572753524	0.9716311216998764	DCXR
0.031226085714891383	24.139786251029935	0.060137600508089736	0.9524695910653985	0.9718463911390646	-6.296967051341056	COF2	3	0.05998510860357793	0.9525666409628694	0.9716311216998764	CFL2
-0.03027969297037103	20.53870078639424	-0.058914353535294346	0.953435228113426	0.9718463911390646	-6.297039937360971	CF120	1	-0.056137672473724115	0.9556055953769511	0.9736784966573712	C6orf120
0.030748590965725242	23.075407084619687	0.05650048085509533	0.9553409607740972	0.9724476170964983	-6.297179372720027	PSB6	2	0.05569282226785248	0.9559570115309679	0.9736784966573712	PSMB6
-0.029692909456887406	21.36871982015913	-0.057640771824900926	0.9544406761801738	0.9722007714640227	-6.297114231419364	TIAR	1	-0.05494195924345531	0.9565501875145488	0.9736784966573712	TIAL1
-0.02125104258401933	26.936581102963913	-0.046937442773232696	0.9628934344742588	0.9781144303456731	-6.297674461034932	TALDO	7	-0.049100361818484164	0.9611658413530286	0.9777034504609611	TALDO1
0.02751214677598668	21.576957235843572	0.05043909831716684	0.9601405013080109	0.9766604686395322	-6.268226768762996	SUMO1	1	0.048130882950220485	0.9619430205066021	0.977821034600246	SUMO1
-0.029460328159185423	21.807542533127922	-0.04700282453354084	0.9628538685509589	0.9781144303456731	-6.268394220923217	NCK1	2	-0.04666551687477059	0.9631007986027933	0.9783250723951398	NCK1
0.02615200153318753	21.775157000242256	0.04527205109121243	0.964209067764739	0.9787781608216237	-6.297751322401717	LFG3	2	0.04483275347840933	0.9645387045816158	0.9791127784145798	TMBIM1
0.02205670523257197	24.089379288258392	0.04087439008945055	0.967683634685587	0.980957758618174	-6.297940940327596	HSDL2	10	0.04319742015945939	0.9658313547501189	0.9797520537547535	HSDL2
0.018692214707389354	22.81162398753572	0.04328872157474362	0.965776000624931	0.9796959018007193	-6.297839235778294	BID	2	0.04167307502475095	0.9670363592944188	0.9803016042778814	BID
-0.018658225229387426	25.614298644127974	-0.03848449051063563	0.969572156388079	0.9821985244287736	-6.298035869567659	ADK	9	-0.04073038546718858	0.9677816011685384	0.9803846514921862	ADK
0.015966091417968897	21.501951783032577	0.03434449813479248	0.972844037471221	0.9848380050564826	-6.298186784613573	VASN	2	0.033349161472137366	0.9736177856266865	0.9855389954773985	VASN
-0.017233775539491347	21.638955520251514	-0.03335997278596204	0.9736221916474289	0.9849511288534566	-6.298220148443245	PRAF1	1	-0.031810781111973226	0.9748343497332764	0.9855389954773985	RABAC1
0.017074080982069972	23.25499570929248	0.03068180770091973	0.9757391050876334	0.9858273348378925	-6.298305997252873	TRXR2	6	0.03168356365014895	0.9749349571653445	0.9855389954773985	TXNRD2
-0.012583778044735539	25.91109745703101	-0.028566013787806096	0.9774116292136354	0.986758461733438	-6.29836874261698	PGM2	12	-0.030922411313795597	0.9755369082431895	0.9855389954773985	PGM2
0.019866651027939497	20.008320200257625	0.030597174860773384	0.9758223212908232	0.9858273348378925	-6.241484144379215	RB33B	1	0.029673203106177232	0.9765389317600606	0.9858774188124109	RAB33B
-0.011197920192316246	27.3443547173377	-0.023304492893806032	0.9815712713510534	0.989605961157474	-6.2985053489544125	DHE3	8	-0.02452204903859114	0.9805991262291318	0.9889269136384985	GLUD1
0.011916672095679814	24.525703780719365	0.024293633248264272	0.9807892349355215	0.9894924841192497	-6.2984817828049495	TM205	3	0.02414453862285537	0.980897737073098	0.9889269136384985	TMEM205
0.010584663391068005	20.03205195473421	0.02088358887705581	0.9834853691704747	0.9906578873116098	-6.298558894678476	LST8	1	0.019859363543043122	0.9842874982978416	0.9907754597919884	MLST8
-0.011649987062536837	23.75851145307849	-0.01903670167396725	0.9849456862067676	0.990980070941867	-6.298595799029854	ARC1A	5	-0.019501780510828202	0.9845703765072149	0.9907754597919884	ARPC1A
-0.010247576728627195	22.99753459109158	-0.0202893843045453	0.983955195245902	0.9906578873116098	-6.298571140596235	ANGI	1	-0.01928442875612842	0.9847423209975852	0.9907754597919884	ANG
0.009689137419879756	23.558144780803783	0.017641526997731246	0.9860488737530169	0.9912394230544812	-6.298621413267924	PO210	5	0.018053458456969103	0.9857161413478662	0.9910805829334328	NUP210
-0.00958413937235747	26.303761500231587	-0.017014372543332525	0.986544784379663	0.9912394230544812	-6.2986322924631315	SAMP	3	-0.017048588538192015	0.9865111103835439	0.9912055888150088	APCS
-0.005728849822229876	24.447853984604222	-0.013593516798184711	0.9892498530966698	0.9932821215196181	-6.298684702471607	FA98B	5	-0.013858586614605067	0.9890348623807549	0.9930662544828504	FAM98B
0.008678463293179561	20.121858264674955	0.011265899056851051	0.9910934047051762	0.993942419515475	-6.2694356502062325	BCAT1	1	0.011151458368830556	0.9911792341787936	0.9942172727632895	BCAT1
-0.0061014604688161	20.45232390791485	-0.01106111752396393	0.9912524535627945	0.993942419515475	-6.298715954496402	SPG21	1	-0.010640161991213506	0.9915812176077075	0.9942172727632895	SPG21
0.00404727554453288	27.656402405551543	0.008892572883651122	0.9929673674542616	0.9949869620999313	-6.298737613568668	LKHA4	24	0.00985904052548502	0.9921992404099135	0.9942172727632895	LTA4H
-0.0029633573291434345	23.30077890732689	-0.005070911371521658	0.9959896662958128	0.9972358715954461	-6.2987643248695875	CD59	1	-0.004911771316815763	0.9961136147718385	0.9972967925653425	CD59
-0.0029045319708380646	20.030710129222207	-0.004348285029067288	0.9965611517905777	0.9972358715954461	-6.298767731908872	KV37	1	-0.004269209238982375	0.9966220315419559	0.9972967925653425	IGKV3-7
-0.0011408699140886824	22.13080299834996	-0.002470614779093646	0.9980461060108711	0.9980461060108711	-6.298774140805844	PPIL1	1	-0.002315140428704402	0.9981681645857019	0.9981681645857019	PPIL1
